# Supplementary material for: Metabolic modeling elucidates phenformin and atpenin A5 as broad-spectrum antiviral drugs against RNA viruses
Source: Commun Biol. 2025 May 23;8:791. doi: 10.1038/s42003-025-08148-y (PMC12102274; doi:10.1038/s42003-025-08148-y)
Supplement: Supplementary file 4 — Supplementary Data 2 [file 42003_2025_8148_MOESM4_ESM.zip]

Archive with 20 entries (13 files):
- Supplementary Data S1/
- Supplementary Data S1/readme.txt
- Supplementary Data S1/scH1299/
- Supplementary Data S1/scH1299/readme.txt
- Supplementary Data S1/scH1299/scH1299.csv
- Supplementary Data S1/BALF2/
- Supplementary Data S1/BALF2/BALF2_metadata.txt
- Supplementary Data S1/BALF2/BALF2_data.csv
- Supplementary Data S1/Influenza/
- Supplementary Data S1/Influenza/Influenza_metadata.txt
- Supplementary Data S1/Influenza/Influenza_data.csv
- Supplementary Data S1/BALF1/
- Supplementary Data S1/BALF1/BALF1_Epithelial.csv
- Supplementary Data S1/BALF1/BALF1_metadata.csv
- Supplementary Data S1/Dengue/
- Supplementary Data S1/Dengue/Dengue_metadata.csv
- Supplementary Data S1/Dengue/Dengue_data.csv
- Supplementary Data S1/CALU3/
- Supplementary Data S1/CALU3/readme.txt
- Supplementary Data S1/CALU3/CALU3.csv
