# Supplementary material for: Metabolic modeling elucidates phenformin and atpenin A5 as broad-spectrum antiviral drugs against RNA viruses
Source: Commun Biol. 2025 May 23;8:791. doi: 10.1038/s42003-025-08148-y (PMC12102274; doi:10.1038/s42003-025-08148-y)
Supplement: Supplementary file 4 — Supplementary Data 2 [file 42003_2025_8148_MOESM4_ESM.zip › Supplementary Data S1/readme.txt]

This archive contains viral replication metadata for all cells, viral replication rates of the corresponding models, predicted tier-1 as well as tier-2 targets and accompanying metadata from the original publication. For information about the origin of each dataset please see the main manuscript (Table 2).

Viral replication rates and targets are always provided in a file with suffix "_data". Each of these files indicates contains six columns:
"index": ID of the cell
"BOF": predicted maximal biomass production rate
"VBOF": predicted maximal viral replication rate
"Number_Reactions": number of reactions in the reconstructed metabolic model of this cell
"Targets (Gene,%VBOF, %BOF)": genes whose knockout affects viral replication rate but biomass production only to a smaller extend. For each gene the remaining viral replication capacity after knockout of that gene and the remaining biomass production capacity are provided in percent. Only genes whose knockout reduces viral replication rate by at least 50% and biomass production rate by less than 20% are listed
"Virus relevant": genes whose knockout completely abolishes viral replication regardless of the effect on biomass production rate
