# Supplementary material for: Metabolic modeling elucidates phenformin and atpenin A5 as broad-spectrum antiviral drugs against RNA viruses
Source: Commun Biol. 2025 May 23;8:791. doi: 10.1038/s42003-025-08148-y (PMC12102274; doi:10.1038/s42003-025-08148-y)
Supplement: Supplementary file 4 — Supplementary Data 2 [file 42003_2025_8148_MOESM4_ESM.zip › Supplementary Data S1/scH1299/scH1299.csv]

index	BOF	VBOF	Number_Reactions	Targets (Gene,%VBOF, %BOF)	Virus relevant
H1299-S1-12h-A_GTCTGTTCAGAC	0.003145373441610435	0.003298234330405087	893	0	['HGNC:14247', 'HGNC:845', 'HGNC:2287', 'HGNC:2267', 'HGNC:2279', 'HGNC:4432', 'HGNC:847', 'HGNC:2277', 'HGNC:2289', 'HGNC:2285', 'HGNC:16232', 'HGNC:7421', 'HGNC:2280', 'HGNC:7419', 'HGNC:18170', 'HGNC:840', 'HGNC:2294', 'HGNC:2579', 'HGNC:24380', 'HGNC:24382', 'HGNC:2269', 'HGNC:846', 'HGNC:2288', 'HGNC:2291', 'HGNC:9020', 'HGNC:24381', 'HGNC:8016', 'HGNC:837', 'HGNC:823', 'HGNC:12590', 'HGNC:2…
H1299-S1-12h-B_TTTGCGGTATCT	0.0031453734416104304	0.002019163835548307	583	0	['HGNC:838', 'HGNC:7427', 'HGNC:4378', 'HGNC:14247', 'HGNC:29437', 'HGNC:30862', 'HGNC:2269', 'HGNC:30863', 'HGNC:2294', 'HGNC:500', 'HGNC:2244', 'HGNC:20661', 'HGNC:18070', 'HGNC:2288', 'HGNC:2289', 'HGNC:9141', 'HGNC:4249', 'HGNC:2287', 'HGNC:3481', 'HGNC:8016', 'HGNC:10979', 'HGNC:837', 'HGNC:847', 'HGNC:11055', 'HGNC:7529', 'HGNC:406', 'HGNC:16484', 'HGNC:2285', 'HGNC:2279', 'HGNC:25223', 'HG…
H1299-S2-12h-A_TGGATTCTGGTC	0.0010831455718374296	0.0009147484764606	1037	0	['HGNC:30862', 'HGNC:845', 'HGNC:24380', 'HGNC:2265', 'HGNC:823', 'HGNC:2288', 'HGNC:2280', 'HGNC:14247', 'HGNC:847', 'HGNC:838', 'HGNC:24382', 'HGNC:4432', 'HGNC:2289', 'HGNC:3481', 'HGNC:837', 'HGNC:2285', 'HGNC:4136', 'HGNC:7852', 'HGNC:846', 'HGNC:830', 'HGNC:28883', 'HGNC:11025', 'HGNC:17296', 'HGNC:833', 'HGNC:4175', 'HGNC:24381', 'HGNC:12586', 'HGNC:2294', 'HGNC:18170', 'HGNC:341', 'HGNC:1…
H1299-S2-12h-A_TTCATCTCAATC	0.010439742316604312	0.04344685760872695	727	[['HGNC:4378', 34.70364367675691, 100.0]]	['HGNC:30862', 'HGNC:7695', 'HGNC:7456', 'HGNC:8016', 'HGNC:7684', 'HGNC:18070', 'HGNC:7704', 'HGNC:7719', 'HGNC:23987', 'HGNC:11063', 'HGNC:7688', 'HGNC:7459', 'HGNC:846', 'HGNC:14247', 'HGNC:12582', 'HGNC:2292', 'HGNC:365', 'HGNC:7693', 'HGNC:7710', 'HGNC:7461', 'HGNC:12585', 'HGNC:2277', 'HGNC:845', 'HGNC:2267', 'HGNC:2280', 'HGNC:3700', 'HGNC:7690', 'HGNC:7427', 'HGNC:7707', 'HGNC:2279', 'HGN…
H1299-S1-12h-A_GATTTTACTCTT	0.004172937637289295	0.0032982343304051092	566	0	['HGNC:500', 'HGNC:4378', 'HGNC:9020', 'HGNC:17027', 'HGNC:8891', 'HGNC:18044', 'HGNC:11004', 'HGNC:10293', 'HGNC:11559', 'HGNC:4458', 'HGNC:11063', 'HGNC:4693', 'HGNC:7892', 'HGNC:9225', 'HGNC:16484', 'HGNC:18170', 'HGNC:11047', 'HGNC:10922']
H1299-S1-24h-B_CGCCGATAGTCA	0.0025215774988832946	0.0012524312216750813	712	0	['HGNC:2501', 'HGNC:16484', 'HGNC:4175', 'HGNC:11782', 'HGNC:9020', 'HGNC:18170', 'HGNC:4136', 'HGNC:4693', 'HGNC:18070', 'HGNC:8646', 'HGNC:4378', 'HGNC:9225', 'HGNC:18044', 'HGNC:8582', 'HGNC:17027']
H1299-mock-36h-A_GATCCTTTTGCC	0.021519498888664383	0.043446857608726214	362	[['HGNC:11004', 48.407387578205075, 87.67436182256539], ['HGNC:10989', 34.18848821592375, 97.10138753099174], ['HGNC:10293', 48.40738757820597, 87.70641758690925]]	['HGNC:12585', 'HGNC:3481', 'HGNC:4378', 'HGNC:2285', 'HGNC:11047', 'HGNC:840', 'HGNC:2280', 'HGNC:17027', 'HGNC:2277', 'HGNC:2289', 'HGNC:12587', 'HGNC:2292', 'HGNC:847', 'HGNC:12586', 'HGNC:14247', 'HGNC:11054', 'HGNC:7421', 'HGNC:837', 'HGNC:2291', 'HGNC:7419', 'HGNC:2294', 'HGNC:12582', 'HGNC:30863', 'HGNC:2267', 'HGNC:18044', 'HGNC:2579', 'HGNC:12590', 'HGNC:2279', 'HGNC:3482', 'HGNC:846', '…
H1299-S1-12h-B_GTCAAATGGTTG	0.0031453734416103697	0.0032982343304050928	775	0	['HGNC:11450', 'HGNC:2279', 'HGNC:24381', 'HGNC:845', 'HGNC:838', 'HGNC:16232', 'HGNC:3700', 'HGNC:3482', 'HGNC:7422', 'HGNC:8016', 'HGNC:8124', 'HGNC:16484', 'HGNC:24382', 'HGNC:12586', 'HGNC:2267', 'HGNC:833', 'HGNC:2501', 'HGNC:2269', 'HGNC:2277', 'HGNC:12585', 'HGNC:10682', 'HGNC:3481', 'HGNC:2911', 'HGNC:848', 'HGNC:7892', 'HGNC:12582', 'HGNC:7427', 'HGNC:12587', 'HGNC:24380', 'HGNC:30863', …
H1299-S1-36h-A_ATAAAGGATCGC	0.0077354676348034045	0.007067644993725237	495	0	['HGNC:2291', 'HGNC:17376', 'HGNC:11047', 'HGNC:2288', 'HGNC:10992', 'HGNC:2279', 'HGNC:30863', 'HGNC:4693', 'HGNC:845', 'HGNC:24381', 'HGNC:847', 'HGNC:12585', 'HGNC:2285', 'HGNC:837', 'HGNC:24382', 'HGNC:846', 'HGNC:10999', 'HGNC:8016', 'HGNC:642', 'HGNC:18170', 'HGNC:8636', 'HGNC:24380', 'HGNC:7421', 'HGNC:2269', 'HGNC:29594', 'HGNC:2287', 'HGNC:10969', 'HGNC:6936', 'HGNC:840', 'HGNC:2579', 'H…
H1299-S2-24h-B_CGTGCACTACGA	0.003145373441610436	0.03806249470247704	551	[['HGNC:2898', 4.1260008657442, 100.00000000000166], ['HGNC:2289', 3.9220236900463745, 99.9999999999997], ['HGNC:10682', 48.53156715677954, 99.99999999999763], ['HGNC:830', 10.89810604906918, 100.00000000000016], ['HGNC:2280', 3.922023690046382, 100.00000000000007], ['HGNC:2911', 4.1260008657438405, 100.00000000000007], ['HGNC:3700', 4.126000865742908, 100.00000000000024], ['HGNC:3482', 37.927721…	['HGNC:18170', 'HGNC:11063', 'HGNC:4693', 'HGNC:11067', 'HGNC:753', 'HGNC:4378', 'HGNC:11064']
H1299-S2-36h-A_GTCACATTCGAA	0.00019097089603544205	0.003769410663320121	1033	0	['HGNC:4432', 'HGNC:9141', 'HGNC:6936', 'HGNC:4136', 'HGNC:6937', 'HGNC:987', 'HGNC:986', 'HGNC:10536', 'HGNC:5006', 'HGNC:18170', 'HGNC:2244', 'HGNC:2698', 'HGNC:10452', 'HGNC:11003', 'HGNC:18175', 'HGNC:473', 'HGNC:890', 'HGNC:14409', 'HGNC:2501', 'HGNC:2704', 'HGNC:4175', 'HGNC:2858', 'HGNC:7529', 'HGNC:5008', 'HGNC:11055', 'HGNC:20661', 'HGNC:10451', 'HGNC:7530', 'HGNC:11004', 'HGNC:11064', '…
H1299-S1-12h-A_GGTCTCACGCTG	0.010439742316604337	0.022415219615985204	1282	0	['HGNC:10979', 'HGNC:4693', 'HGNC:4378', 'HGNC:18044', 'HGNC:11026', 'HGNC:115', 'HGNC:976', 'HGNC:16484', 'HGNC:11063', 'HGNC:18170', 'HGNC:5383', 'HGNC:10980', 'HGNC:11047', 'HGNC:4432', 'HGNC:11059']
H1299-S1-36h-A_GCTTTTACCGCT	0.003145373441610435	0.003298234330405119	394	[['HGNC:2698', 18.53970794525081, 99.99999999999953], ['HGNC:2898', 18.539707945250598, 100.00000000000013], ['HGNC:987', 18.539707945251195, 100.00000000000023], ['HGNC:986', 18.539707945250978, 100.00000000000216], ['HGNC:890', 18.53970794525101, 99.99999999999952], ['HGNC:6937', 18.539707945250672, 99.99999999999962], ['HGNC:6936', 18.539707945250917, 99.99999999999967]]	['HGNC:9020', 'HGNC:2269', 'HGNC:7456', 'HGNC:2287', 'HGNC:2280', 'HGNC:9225', 'HGNC:365', 'HGNC:847', 'HGNC:7712', 'HGNC:2244', 'HGNC:11047', 'HGNC:9141', 'HGNC:16484', 'HGNC:2265', 'HGNC:10922', 'HGNC:7459', 'HGNC:7698', 'HGNC:7695', 'HGNC:7422', 'HGNC:642', 'HGNC:7462', 'HGNC:7685', 'HGNC:7697', 'HGNC:9068', 'HGNC:2205', 'HGNC:14404', 'HGNC:823', 'HGNC:7684', 'HGNC:5006', 'HGNC:7711', 'HGNC:30…
H1299-S1-24h-B_GATCACCGGAGC	0.005137775306748232	0.00329823433040511	1076	0	['HGNC:20266', 'HGNC:4432', 'HGNC:2292', 'HGNC:3007', 'HGNC:18294', 'HGNC:12524', 'HGNC:9959', 'HGNC:3006', 'HGNC:7892', 'HGNC:10451', 'HGNC:2501', 'HGNC:2287', 'HGNC:12585', 'HGNC:837', 'HGNC:11064', 'HGNC:2579', 'HGNC:4117', 'HGNC:6823', 'HGNC:8016', 'HGNC:14573', 'HGNC:23056', 'HGNC:115', 'HGNC:7421', 'HGNC:10863', 'HGNC:17827', 'HGNC:318', 'HGNC:10297', 'HGNC:833', 'HGNC:29565', 'HGNC:2995', …
H1299-S1-12h-A_CCTCGGTGTCCG	0.010439742316604302	0.05203240391927408	914	[['HGNC:29594', 27.355524672721454, 100.0], ['HGNC:2267', 21.80685134738998, 99.99999999999999], ['HGNC:30862', 27.35552467271587, 99.99999999999999], ['HGNC:12582', 27.35552467271587, 99.99999999999999], ['HGNC:2292', 21.80685134738981, 99.99999999999999], ['HGNC:7427', 27.355524672716054, 99.99999999999999], ['HGNC:7422', 21.80685134738996, 100.00000000000009], ['HGNC:24380', 21.806851347389966…	['HGNC:7892', 'HGNC:18170', 'HGNC:4693', 'HGNC:11063']
H1299-S1-12h-B_CCGGTGCATTAG	0.003145373441610497	0.00329823433040516	564	[['HGNC:8124', 14.615606574441319, 99.99999999999807], ['HGNC:2911', 14.61560657444364, 100.00000000000304], ['HGNC:2898', 14.61560657444343, 99.99999999999812], ['HGNC:21350', 14.615606574443682, 99.99999999999812]]	['HGNC:29437', 'HGNC:11047', 'HGNC:9225', 'HGNC:753', 'HGNC:12592', 'HGNC:4982', 'HGNC:18170', 'HGNC:30927', 'HGNC:2321', 'HGNC:18044', 'HGNC:17027', 'HGNC:500', 'HGNC:10956', 'HGNC:9280', 'HGNC:4378', 'HGNC:4693', 'HGNC:395', 'HGNC:3647', 'HGNC:12591', 'HGNC:9020', 'HGNC:16484']
H1299-S1-36h-A_CAAAATAGTACC	0.002317279388739273	0.0012575727380560648	1068	0	['HGNC:10980', 'HGNC:2292', 'HGNC:2911', 'HGNC:4432', 'HGNC:11059', 'HGNC:16232', 'HGNC:12590', 'HGNC:2280', 'HGNC:7419', 'HGNC:2288', 'HGNC:11026', 'HGNC:30862', 'HGNC:7427', 'HGNC:4693', 'HGNC:2265', 'HGNC:2579', 'HGNC:2289', 'HGNC:2291', 'HGNC:21350', 'HGNC:12586', 'HGNC:12585', 'HGNC:23', 'HGNC:2287', 'HGNC:10992', 'HGNC:4908', 'HGNC:976', 'HGNC:11450', 'HGNC:2898', 'HGNC:2285', 'HGNC:2277', …
H1299-mock-36h-A_GGTTCCCCTTAT	0.11935479351004295	0.09995403371136463	1041	0	['HGNC:2501', 'HGNC:9020', 'HGNC:17027', 'HGNC:18044', 'HGNC:341', 'HGNC:9225', 'HGNC:365', 'HGNC:7892', 'HGNC:10999', 'HGNC:18170', 'HGNC:11054', 'HGNC:3569']
H1299-mock-4h-A_CCAAGAGGAATA	0.040999472109801136	0.14052268609388274	1435	[['HGNC:30863', 44.115139155432914, 100.00000000000004], ['HGNC:7419', 44.11513915543293, 100.00000000000004], ['HGNC:2579', 44.115139155432914, 100.00000000000004], ['HGNC:14247', 47.19788259285521, 99.99999999999997], ['HGNC:7421', 44.11513915543286, 99.99999999999997], ['HGNC:16232', 44.115139155432495, 99.99999999999997], ['HGNC:2285', 44.11513915542644, 99.99999999999994], ['HGNC:2291', 44.1…	['HGNC:753', 'HGNC:500', 'HGNC:9141', 'HGNC:4136', 'HGNC:2244', 'HGNC:18170', 'HGNC:20233', 'HGNC:5008', 'HGNC:7529', 'HGNC:25223', 'HGNC:10943', 'HGNC:7530', 'HGNC:20661', 'HGNC:4249', 'HGNC:18044', 'HGNC:4175', 'HGNC:10956', 'HGNC:5006', 'HGNC:18175']
H1299-S1-12h-A_GCGCCATGTCGT	0.002809772388366297	0.0013310924512472467	625	0	['HGNC:29594', 'HGNC:642', 'HGNC:2292', 'HGNC:833', 'HGNC:7421', 'HGNC:12592', 'HGNC:848', 'HGNC:2898', 'HGNC:2579', 'HGNC:11051', 'HGNC:3481', 'HGNC:11047', 'HGNC:395', 'HGNC:2911', 'HGNC:24381', 'HGNC:18170', 'HGNC:9280', 'HGNC:10451', 'HGNC:2285', 'HGNC:847', 'HGNC:24380', 'HGNC:12591', 'HGNC:2267', 'HGNC:838', 'HGNC:2265', 'HGNC:9020', 'HGNC:3482', 'HGNC:4693', 'HGNC:12582', 'HGNC:830', 'HGNC…
H1299-S1-36h-A_GAGAGCGTTGTT	0.003260444289875299	0.0026837811893036913	770	0	['HGNC:341', 'HGNC:3133', 'HGNC:4135', 'HGNC:2649', 'HGNC:10545', 'HGNC:4432', 'HGNC:9141', 'HGNC:10293', 'HGNC:10922', 'HGNC:14409', 'HGNC:4458', 'HGNC:11279', 'HGNC:5006', 'HGNC:13398', 'HGNC:18170', 'HGNC:9020', 'HGNC:4298', 'HGNC:11055', 'HGNC:3629', 'HGNC:10451', 'HGNC:387', 'HGNC:2858', 'HGNC:10452', 'HGNC:2860', 'HGNC:11067', 'HGNC:4136', 'HGNC:3700', 'HGNC:7530', 'HGNC:11063', 'HGNC:11036…
H1299-S1-12h-A_TTGTACGATGCT	0.003145373441610439	0.033263956157462686	1028	[['HGNC:10980', 39.90261588598127, 99.99999999999993]]	['HGNC:11064', 'HGNC:7892', 'HGNC:4432', 'HGNC:18170', 'HGNC:10920', 'HGNC:2501', 'HGNC:5157', 'HGNC:341', 'HGNC:11067', 'HGNC:11063', 'HGNC:4693', 'HGNC:28883']
H1299-mock-36h-A_CCTGGTCGACCT	0.0031453734416104478	0.00329823433040512	644	0	['HGNC:4458', 'HGNC:18070', 'HGNC:7852', 'HGNC:10451', 'HGNC:13398', 'HGNC:10547', 'HGNC:4249', 'HGNC:11279', 'HGNC:2859', 'HGNC:18044', 'HGNC:5213', 'HGNC:5006', 'HGNC:11047', 'HGNC:10545', 'HGNC:7530', 'HGNC:4795', 'HGNC:7892', 'HGNC:11004', 'HGNC:11863', 'HGNC:9020', 'HGNC:2858', 'HGNC:4061', 'HGNC:6708', 'HGNC:17296', 'HGNC:2860', 'HGNC:10293', 'HGNC:7434', 'HGNC:11559', 'HGNC:473', 'HGNC:289…
H1299-S1-12h-B_GTCGATTACCGA	0.002996156150889366	0.003298234330405105	524	0	['HGNC:3629', 'HGNC:7710', 'HGNC:846', 'HGNC:7687', 'HGNC:2294', 'HGNC:3133', 'HGNC:5211', 'HGNC:11863', 'HGNC:7703', 'HGNC:29594', 'HGNC:7698', 'HGNC:30863', 'HGNC:7719', 'HGNC:7717', 'HGNC:13398', 'HGNC:28883', 'HGNC:4693', 'HGNC:3481', 'HGNC:7696', 'HGNC:17194', 'HGNC:5213', 'HGNC:7688', 'HGNC:12586', 'HGNC:2277', 'HGNC:10986', 'HGNC:7419', 'HGNC:7705', 'HGNC:10922', 'HGNC:2292', 'HGNC:7459', …
H1299-S1-12h-A_GTCATGTTCTCC	0.0019258175095327968	0.0037694106633201275	702	[['HGNC:8091', 20.324535505378563, 100.0], ['HGNC:10979', 20.324535505382194, 100.00000000000007], ['HGNC:406', 20.324535505381707, 100.00000000000003]]	['HGNC:4458', 'HGNC:24380', 'HGNC:847', 'HGNC:2501', 'HGNC:7529', 'HGNC:10451', 'HGNC:7892', 'HGNC:29594', 'HGNC:12582', 'HGNC:18175', 'HGNC:16232', 'HGNC:17296', 'HGNC:840', 'HGNC:845', 'HGNC:2289', 'HGNC:5006', 'HGNC:830', 'HGNC:833', 'HGNC:2279', 'HGNC:2287', 'HGNC:2267', 'HGNC:7530', 'HGNC:7427', 'HGNC:18070', 'HGNC:7422', 'HGNC:20233', 'HGNC:20661', 'HGNC:2280', 'HGNC:10986', 'HGNC:10293', '…
H1299-mock-36h-A_GATTCATGGCAG	0.003145373441610438	0.0264620475176864	537	[['HGNC:12586', 45.01122567714815, 100.00000000000003], ['HGNC:2267', 45.01122567714833, 99.99999999999862], ['HGNC:24382', 45.01122567714798, 100.00000000000038], ['HGNC:2292', 45.01122567714796, 99.99999999999999], ['HGNC:30863', 45.01122567714801, 100.00000000000013], ['HGNC:2279', 45.01122567714791, 100.00000000000044], ['HGNC:12587', 45.011225677147884, 100.0], ['HGNC:838', 45.01122567714814…	['HGNC:2858', 'HGNC:17296', 'HGNC:11047', 'HGNC:9021', 'HGNC:18044', 'HGNC:7852', 'HGNC:14409', 'HGNC:12441', 'HGNC:3061', 'HGNC:18070', 'HGNC:2501', 'HGNC:7892', 'HGNC:10850', 'HGNC:11064', 'HGNC:10451', 'HGNC:17027', 'HGNC:3569', 'HGNC:2861', 'HGNC:3575', 'HGNC:10452', 'HGNC:10999', 'HGNC:18170']
H1299-S1-12h-B_GCGACAATTTAG	0.0031453734416104395	0.0032982343304051144	522	[['HGNC:12590', 46.87937795659379, 99.99999999999957], ['HGNC:12585', 46.87937795660033, 99.99999999999993], ['HGNC:12587', 46.87937795660043, 100.00000000000009], ['HGNC:2898', 48.36599322816162, 99.99999999999994], ['HGNC:7427', 46.87937795660253, 99.99999999999996], ['HGNC:12582', 46.879377956600074, 99.99999999999996], ['HGNC:30862', 46.87937795660039, 100.00000000000028], ['HGNC:2579', 46.87…	['HGNC:823', 'HGNC:18070', 'HGNC:2289', 'HGNC:847', 'HGNC:838', 'HGNC:830', 'HGNC:10979', 'HGNC:7422', 'HGNC:2265', 'HGNC:11047', 'HGNC:2292', 'HGNC:14247', 'HGNC:10297', 'HGNC:2288', 'HGNC:833', 'HGNC:7419', 'HGNC:848', 'HGNC:2269', 'HGNC:2277', 'HGNC:840', 'HGNC:7892', 'HGNC:7421', 'HGNC:11067', 'HGNC:16232', 'HGNC:24382', 'HGNC:2501', 'HGNC:2287', 'HGNC:2280', 'HGNC:2267', 'HGNC:24381', 'HGNC:…
H1299-S1-36h-A_GATGAAGTCCCT	0.0031453734416104395	0.0032982343304051053	534	0	['HGNC:7703', 'HGNC:7714', 'HGNC:10680', 'HGNC:8124', 'HGNC:10451', 'HGNC:29594', 'HGNC:664', 'HGNC:17296', 'HGNC:7419', 'HGNC:2265', 'HGNC:2291', 'HGNC:7462', 'HGNC:30862', 'HGNC:10683', 'HGNC:20371', 'HGNC:7719', 'HGNC:14247', 'HGNC:7685', 'HGNC:2279', 'HGNC:7686', 'HGNC:2294', 'HGNC:823', 'HGNC:2911', 'HGNC:7427', 'HGNC:7710', 'HGNC:837', 'HGNC:7695', 'HGNC:7713', 'HGNC:12586', 'HGNC:8016', 'H…
H1299-S1-24h-A_CAACATAAAGGT	0.003145373441610439	0.1455477817634151	936	[['HGNC:2288', 26.777163882095078, 99.99999999999999], ['HGNC:12587', 26.777163882095188, 99.99999999999973], ['HGNC:24382', 26.777163882095167, 100.0], ['HGNC:840', 26.196575429844977, 100.0000000000002], ['HGNC:847', 26.196575429845243, 99.99999999999999], ['HGNC:2280', 26.777163882095078, 99.99999999999999], ['HGNC:2285', 26.777163882094978, 99.99999999999999], ['HGNC:837', 26.196575429844916,…	['HGNC:11063', 'HGNC:8021', 'HGNC:25223', 'HGNC:18175', 'HGNC:5006', 'HGNC:9141', 'HGNC:9020', 'HGNC:7529', 'HGNC:7530', 'HGNC:20233', 'HGNC:18170', 'HGNC:2244', 'HGNC:2501', 'HGNC:7892', 'HGNC:5008', 'HGNC:20661']
H1299-S1-12h-B_GTAGTTGGTTCA	0.010439742316604354	0.0821264740967767	736	[['HGNC:5386', 36.831262826267526, 99.9999999999995], ['HGNC:5385', 36.83126282626731, 99.99999999990318], ['HGNC:8124', 36.831262826267334, 99.99999999999983], ['HGNC:2422', 27.877037919404955, 99.9999999999994], ['HGNC:2911', 36.83126282626744, 99.99999999999946], ['HGNC:5384', 36.83126282626897, 99.99999999999963], ['HGNC:21350', 36.83126282626733, 100.0]]	['HGNC:16484', 'HGNC:29594', 'HGNC:7421', 'HGNC:28883', 'HGNC:2289', 'HGNC:4693', 'HGNC:18070', 'HGNC:30863', 'HGNC:830', 'HGNC:845', 'HGNC:2579', 'HGNC:4136', 'HGNC:9225', 'HGNC:2292', 'HGNC:643', 'HGNC:7427', 'HGNC:2501', 'HGNC:833', 'HGNC:11036', 'HGNC:3700', 'HGNC:2279', 'HGNC:2280', 'HGNC:8016', 'HGNC:2285', 'HGNC:18170', 'HGNC:7422', 'HGNC:2288', 'HGNC:838', 'HGNC:823', 'HGNC:14247', 'HGNC:…
H1299-S1-12h-A_AAACGCTGAGAG	0.010439742316604243	0.043446857608726255	1211	0	['HGNC:10942', 'HGNC:7892', 'HGNC:18170', 'HGNC:10452', 'HGNC:11063', 'HGNC:2858', 'HGNC:17296', 'HGNC:2501', 'HGNC:10451']
H1299-S1-12h-A_CGCATAATTAAA	0.0031453734416104365	0.003769410663320128	783	0	['HGNC:846', 'HGNC:833', 'HGNC:9021', 'HGNC:16232', 'HGNC:2291', 'HGNC:838', 'HGNC:2289', 'HGNC:4432', 'HGNC:840', 'HGNC:30863', 'HGNC:2279', 'HGNC:11064', 'HGNC:17877', 'HGNC:8906', 'HGNC:11004', 'HGNC:29594', 'HGNC:2269', 'HGNC:823', 'HGNC:2294', 'HGNC:12582', 'HGNC:10452', 'HGNC:4693', 'HGNC:2277', 'HGNC:12590', 'HGNC:3078', 'HGNC:12587', 'HGNC:24269', 'HGNC:8016', 'HGNC:115', 'HGNC:845', 'HGN…
H1299-S2-12h-A_TTAGCCCCGTTC	0.021181952976064445	0.025454933887958147	688	[['HGNC:10959', 46.94761408159789, 99.99999999999989], ['HGNC:4982', 46.94761408159827, 99.99999999999986], ['HGNC:9280', 46.9476140815981, 99.99999999999775], ['HGNC:10536', 46.947614081598296, 99.99999999999962], ['HGNC:2321', 46.94761408159743, 99.99999999999976], ['HGNC:4693', 48.46625665844158, 82.07758339671821], ['HGNC:3647', 46.94761408160086, 99.999999999999], ['HGNC:4378', 48.4662566584…	['HGNC:10995', 'HGNC:10999', 'HGNC:2501', 'HGNC:16484', 'HGNC:11054', 'HGNC:18044', 'HGNC:3575', 'HGNC:11067', 'HGNC:18170', 'HGNC:11064', 'HGNC:3569', 'HGNC:9020']
H1299-mock-36h-A_TTTGTTGCTGAA	0.0031453734416105146	0.0032982343304051105	677	0	['HGNC:17296', 'HGNC:14409', 'HGNC:2280', 'HGNC:10297', 'HGNC:11047', 'HGNC:12441', 'HGNC:877', 'HGNC:2277', 'HGNC:18170', 'HGNC:29594', 'HGNC:9225', 'HGNC:24381', 'HGNC:7892', 'HGNC:7421', 'HGNC:3061', 'HGNC:12586', 'HGNC:12590', 'HGNC:24380', 'HGNC:2287', 'HGNC:30862', 'HGNC:7427', 'HGNC:2294', 'HGNC:2269', 'HGNC:30863', 'HGNC:7419', 'HGNC:24382', 'HGNC:12585', 'HGNC:2291', 'HGNC:2579', 'HGNC:2…
H1299-S2-12h-B_CGCTCGTTTTCG	0.002115506663845996	0.0009697528452986976	787	0	['HGNC:17366', 'HGNC:2280', 'HGNC:12590', 'HGNC:10452', 'HGNC:10937', 'HGNC:406', 'HGNC:14247', 'HGNC:28883', 'HGNC:11004', 'HGNC:2579', 'HGNC:7892', 'HGNC:3078', 'HGNC:2289', 'HGNC:8906', 'HGNC:2269', 'HGNC:7849', 'HGNC:11026', 'HGNC:838', 'HGNC:4693', 'HGNC:2279', 'HGNC:12441', 'HGNC:18044', 'HGNC:7421', 'HGNC:8016', 'HGNC:2704', 'HGNC:24381', 'HGNC:833', 'HGNC:2501', 'HGNC:16484', 'HGNC:18170'…
H1299-S2-24h-A_CCCTTGCATGAG	0.003145373441610438	0.16849020114518606	1457	[['HGNC:12582', 47.86124305362635, 100.0000000000002], ['HGNC:5383', 5.47020469052438, 100.00000000000003], ['HGNC:12585', 47.86124305362576, 100.00000000000003], ['HGNC:2285', 47.86124305362584, 99.99999999999997], ['HGNC:10979', 5.470204690526342, 100.00000000000003], ['HGNC:2579', 47.86124305362572, 100.0], ['HGNC:11559', 25.495117177784714, 100.0], ['HGNC:2288', 47.86124305362592, 100.0000000…	['HGNC:753', 'HGNC:341', 'HGNC:4432', 'HGNC:11063', 'HGNC:9020', 'HGNC:2501', 'HGNC:18170', 'HGNC:18044']
H1299-S1-36h-A_GAGTGCAATGTC	0.003145373441610421	0.003298234330405115	645	0	['HGNC:2288', 'HGNC:24380', 'HGNC:10293', 'HGNC:2330', 'HGNC:24382', 'HGNC:2280', 'HGNC:2291', 'HGNC:7421', 'HGNC:5008', 'HGNC:2265', 'HGNC:830', 'HGNC:2287', 'HGNC:18761', 'HGNC:823', 'HGNC:12585', 'HGNC:14472', 'HGNC:10451', 'HGNC:29594', 'HGNC:2294', 'HGNC:2579', 'HGNC:11004', 'HGNC:2269', 'HGNC:16232', 'HGNC:837', 'HGNC:14409', 'HGNC:2292', 'HGNC:11047', 'HGNC:2279', 'HGNC:18044', 'HGNC:9020'…
H1299-mock-4h-A_GTATCGCACAAA	0.021181952976064376	0.14052268609388313	1480	[['HGNC:7421', 22.870995920151405, 100.00000000000209], ['HGNC:24382', 22.870995920151536, 100.00000000000003], ['HGNC:12585', 22.870995920151415, 99.99999999999997], ['HGNC:12586', 22.87099592015141, 99.99999999999997], ['HGNC:2269', 22.87099592015141, 99.99999999999997], ['HGNC:976', 43.9456663675295, 100.00000000000003], ['HGNC:7427', 22.870995920151415, 100.0], ['HGNC:16232', 22.8709959201513…	['HGNC:753', 'HGNC:4136', 'HGNC:2501', 'HGNC:9141', 'HGNC:11063', 'HGNC:5006', 'HGNC:18170', 'HGNC:9020', 'HGNC:7529', 'HGNC:5008', 'HGNC:7530', 'HGNC:7892', 'HGNC:4175']
H1299-S2-36h-A_TGCCCCCGGCAA	0.0015549278254334375	0.002300669645345093	385	[['HGNC:3569', 43.76460561083192, 87.27564122785344]]	['HGNC:12587', 'HGNC:7704', 'HGNC:5008', 'HGNC:7892', 'HGNC:3482', 'HGNC:20371', 'HGNC:833', 'HGNC:5006', 'HGNC:10922', 'HGNC:2294', 'HGNC:2265', 'HGNC:7459', 'HGNC:30863', 'HGNC:7712', 'HGNC:846', 'HGNC:7710', 'HGNC:24380', 'HGNC:30242', 'HGNC:5213', 'HGNC:23987', 'HGNC:837', 'HGNC:7688', 'HGNC:10293', 'HGNC:4458', 'HGNC:9141', 'HGNC:4378', 'HGNC:2649', 'HGNC:7716', 'HGNC:2269', 'HGNC:16484', 'H…
H1299-S1-36h-A_TCTGAGTGGCGC	0.010027873654746857	0.006858085157473265	771	0	['HGNC:10451', 'HGNC:16484', 'HGNC:23056', 'HGNC:2858', 'HGNC:11279', 'HGNC:18294', 'HGNC:10547', 'HGNC:14573', 'HGNC:2728', 'HGNC:14247', 'HGNC:23161', 'HGNC:17296', 'HGNC:10381', 'HGNC:833', 'HGNC:4061', 'HGNC:3005', 'HGNC:3006', 'HGNC:2860', 'HGNC:7530', 'HGNC:18044', 'HGNC:7045', 'HGNC:2859', 'HGNC:6823', 'HGNC:2995', 'HGNC:18170', 'HGNC:9141', 'HGNC:10986', 'HGNC:845', 'HGNC:19358', 'HGNC:24…
H1299-S2-12h-B_ACCGCCTCCGAT	0.003145373441610439	0.07909246640701867	753	[['HGNC:830', 8.146495371320777, 99.99999999999993], ['HGNC:12590', 8.15214442639953, 100.00000000000003], ['HGNC:7421', 8.152144426399504, 100.00000000000003], ['HGNC:2292', 8.15214442639789, 100.00000000000003], ['HGNC:1516', 33.882711869488354, 99.99999999999996], ['HGNC:2289', 8.152144426399367, 99.99999999999993], ['HGNC:2291', 8.152144426399135, 99.99999999999997], ['HGNC:847', 8.1464953713…	['HGNC:4136', 'HGNC:5008', 'HGNC:20661', 'HGNC:4432', 'HGNC:20233', 'HGNC:25223', 'HGNC:18175', 'HGNC:877', 'HGNC:7530', 'HGNC:4175', 'HGNC:4249', 'HGNC:341', 'HGNC:365', 'HGNC:84', 'HGNC:406', 'HGNC:8021', 'HGNC:11047', 'HGNC:4693', 'HGNC:11054', 'HGNC:18044', 'HGNC:115', 'HGNC:7863', 'HGNC:8091', 'HGNC:9141', 'HGNC:9020', 'HGNC:5006', 'HGNC:2501', 'HGNC:2244', 'HGNC:10986', 'HGNC:7529', 'HGNC:1…
H1299-mock-36h-B_GTACTTGCTGCT	0.001738903621266792	0.0014313499676286677	850	0	['HGNC:10452', 'HGNC:17296', 'HGNC:11004', 'HGNC:4693', 'HGNC:7849', 'HGNC:24269', 'HGNC:2704', 'HGNC:16484', 'HGNC:18044', 'HGNC:18170', 'HGNC:2710', 'HGNC:11047', 'HGNC:7850', 'HGNC:11063', 'HGNC:3078', 'HGNC:8906', 'HGNC:2858', 'HGNC:7892', 'HGNC:10451', 'HGNC:2501']
H1299-S2-36h-A_TAGTTCGTAATA	0.00022267995323720986	0.00022787040682519967	739	0	['HGNC:11050', 'HGNC:2858', 'HGNC:2501', 'HGNC:3061', 'HGNC:11063', 'HGNC:11026', 'HGNC:11559', 'HGNC:18761', 'HGNC:10451', 'HGNC:10452', 'HGNC:11064', 'HGNC:10969', 'HGNC:932', 'HGNC:7892', 'HGNC:17296', 'HGNC:10989', 'HGNC:18170', 'HGNC:14409', 'HGNC:4458', 'HGNC:10986']
H1299-S1-12h-A_GAAATTACGACA	0.003145373441610438	0.0037694106633201258	736	0	['HGNC:2501', 'HGNC:2858', 'HGNC:18044', 'HGNC:2861', 'HGNC:7892', 'HGNC:4135', 'HGNC:7852', 'HGNC:14409', 'HGNC:11047', 'HGNC:17296', 'HGNC:10452', 'HGNC:18070', 'HGNC:2704', 'HGNC:16484', 'HGNC:10850', 'HGNC:12441', 'HGNC:18170', 'HGNC:3061', 'HGNC:10451', 'HGNC:11054', 'HGNC:365', 'HGNC:11064', 'HGNC:9020']
H1299-S2-36h-A_GCGAGTAAGTTT	0.0031453734416104326	0.043446857608726186	920	[['HGNC:380', 4.672544038151108, 100.00000000000016], ['HGNC:20233', 5.374041682446615, 99.99999999999972], ['HGNC:8907', 35.04193934553226, 100.0], ['HGNC:28883', 5.374041682445559, 100.0], ['HGNC:2244', 5.374041682444409, 100.00000000000017], ['HGNC:17174', 4.672544038151054, 100.00000000000016], ['HGNC:12525', 35.04193934553432, 100.00000000000016], ['HGNC:12527', 35.04193934629017, 99.9999999…	['HGNC:4136', 'HGNC:82', 'HGNC:9020', 'HGNC:10680', 'HGNC:12590', 'HGNC:24380', 'HGNC:30863', 'HGNC:2279', 'HGNC:2422', 'HGNC:10682', 'HGNC:845', 'HGNC:2291', 'HGNC:8016', 'HGNC:253', 'HGNC:12585', 'HGNC:2288', 'HGNC:11055', 'HGNC:2269', 'HGNC:823', 'HGNC:10451', 'HGNC:11067', 'HGNC:14247', 'HGNC:7419', 'HGNC:9141', 'HGNC:10452', 'HGNC:5006', 'HGNC:119', 'HGNC:403', 'HGNC:16232', 'HGNC:2267', 'HG…
H1299-S2-36h-B_TAAACAGGCCTT	0.003145373441610441	0.05111424664286352	527	[['HGNC:10969', 40.86981231763899, 99.99999999999993], ['HGNC:642', 17.638868932420255, 99.99999999999983], ['HGNC:10989', 15.47138301854168, 99.99999999999993], ['HGNC:20305', 11.653034756856412, 99.9999999999999], ['HGNC:5382', 35.54179891536315, 99.9999999999999], ['HGNC:12527', 2.378565426539634, 93.83024893788033], ['HGNC:2690', 34.14541472195173, 99.99999999999946], ['HGNC:4180', 2.37856542…	['HGNC:7419', 'HGNC:2291', 'HGNC:7461', 'HGNC:2287', 'HGNC:7707', 'HGNC:10293', 'HGNC:837', 'HGNC:4458', 'HGNC:7695', 'HGNC:18170', 'HGNC:7684', 'HGNC:12586', 'HGNC:2501', 'HGNC:10683', 'HGNC:16484', 'HGNC:2277', 'HGNC:2288', 'HGNC:7703', 'HGNC:7705', 'HGNC:2267', 'HGNC:7690', 'HGNC:3481', 'HGNC:23987', 'HGNC:7701', 'HGNC:7713', 'HGNC:7700', 'HGNC:833', 'HGNC:7422', 'HGNC:823', 'HGNC:30863', 'HGN…
H1299-S2-12h-B_GGACATACTTCT	0.003145373441610438	0.003298234330405109	539	0	['HGNC:2898', 'HGNC:823', 'HGNC:2288', 'HGNC:12582', 'HGNC:8124', 'HGNC:29594', 'HGNC:838', 'HGNC:2285', 'HGNC:4693', 'HGNC:2292', 'HGNC:12585', 'HGNC:2277', 'HGNC:830', 'HGNC:18170', 'HGNC:2280', 'HGNC:9020', 'HGNC:18044', 'HGNC:8016', 'HGNC:845', 'HGNC:11047', 'HGNC:12587', 'HGNC:4378', 'HGNC:846', 'HGNC:14247', 'HGNC:365', 'HGNC:2269', 'HGNC:10999', 'HGNC:7421', 'HGNC:2501', 'HGNC:3482', 'HGNC…
H1299-S1-36h-A_TGAGCCGATGCC	0.02118195297606436	0.06061081221444827	1611	[['HGNC:3700', 32.074608622336314, 81.08917989581414], ['HGNC:10682', 39.13769387409071, 95.18745415186062], ['HGNC:4432', 32.07460862233656, 81.08917989581418], ['HGNC:5008', 35.96913965768999, 83.75703454922245], ['HGNC:10683', 39.137693874091084, 95.18745415186054], ['HGNC:7863', 39.70711285389852, 100.0000000000012], ['HGNC:10980', 42.29449710449529, 99.99999999999997], ['HGNC:1516', 31.29488…	['HGNC:7529', 'HGNC:8091', 'HGNC:2501', 'HGNC:20233', 'HGNC:20661', 'HGNC:7892', 'HGNC:18175', 'HGNC:28883', 'HGNC:5006', 'HGNC:5383', 'HGNC:16484', 'HGNC:4175', 'HGNC:9141', 'HGNC:1424', 'HGNC:11026', 'HGNC:25223', 'HGNC:12563', 'HGNC:4136', 'HGNC:10979', 'HGNC:18170', 'HGNC:10986', 'HGNC:2867', 'HGNC:9020', 'HGNC:11063', 'HGNC:2244', 'HGNC:406', 'HGNC:5382', 'HGNC:7530']
H1299-mock-36h-B_CATCAATAGGCT	0.003609884896241594	0.003298234330405114	1036	0	['HGNC:21705', 'HGNC:24381', 'HGNC:2292', 'HGNC:12590', 'HGNC:2289', 'HGNC:2579', 'HGNC:24380', 'HGNC:2279', 'HGNC:29594', 'HGNC:7422', 'HGNC:2294', 'HGNC:12582', 'HGNC:7421', 'HGNC:2285', 'HGNC:18044', 'HGNC:2265', 'HGNC:12585', 'HGNC:16232', 'HGNC:7427', 'HGNC:2287', 'HGNC:12586', 'HGNC:3482', 'HGNC:3481', 'HGNC:2288', 'HGNC:2858', 'HGNC:7419', 'HGNC:30862', 'HGNC:18170', 'HGNC:10451', 'HGNC:12…
H1299-S2-24h-A_CGCCCCTAGACT	0.010439742316604307	0.06642656641436702	1085	[['HGNC:4378', 22.69821167517016, 99.99999999999989]]	['HGNC:4433', 'HGNC:18170', 'HGNC:4693', 'HGNC:2501', 'HGNC:11064', 'HGNC:11067', 'HGNC:11063']
H1299-S1-36h-A_CCCAGAACTCCG	0.0104397423166138	0.09995403371136476	1238	[['HGNC:7460', 7.681473941299107, 97.75426488473181], ['HGNC:830', 6.388261778530683, 80.55806253444196], ['HGNC:7706', 7.681473941299663, 97.75426488473178], ['HGNC:7714', 7.681473941299663, 97.75426488473178], ['HGNC:837', 6.388261778530681, 80.55806253444196], ['HGNC:7700', 7.681473941299151, 97.75426488473185], ['HGNC:7699', 7.681473941299107, 97.75426488473185], ['HGNC:30242', 7.681473941299…	['HGNC:186', 'HGNC:7892', 'HGNC:2858', 'HGNC:2501', 'HGNC:18170', 'HGNC:10452', 'HGNC:10451', 'HGNC:11054', 'HGNC:9020', 'HGNC:10992', 'HGNC:11063', 'HGNC:17296', 'HGNC:11064', 'HGNC:11067']
H1299-S2-12h-A_ACCACTCAAACG	0.007665775127519336	0.09995403371136463	1004	[['HGNC:4432', 43.466837700804405, 99.99999999999972], ['HGNC:3482', 23.118343068275212, 99.9999999999868], ['HGNC:3481', 23.118343068275227, 100.00000000000236], ['HGNC:115', 43.466837700804405, 99.99999999999993], ['HGNC:5383', 43.46683770080407, 100.00000000000067], ['HGNC:10979', 43.466837700804405, 100.0000000000008]]	['HGNC:12582', 'HGNC:18170', 'HGNC:30927', 'HGNC:2289', 'HGNC:2277', 'HGNC:2288', 'HGNC:11067', 'HGNC:847', 'HGNC:848', 'HGNC:16232', 'HGNC:2579', 'HGNC:7892', 'HGNC:18044', 'HGNC:2285', 'HGNC:7421', 'HGNC:7427', 'HGNC:2265', 'HGNC:12587', 'HGNC:8021', 'HGNC:837', 'HGNC:16484', 'HGNC:8016', 'HGNC:29437', 'HGNC:833', 'HGNC:7419', 'HGNC:12590', 'HGNC:2501', 'HGNC:2294', 'HGNC:30862', 'HGNC:845', 'H…
H1299-S1-24h-B_CCTCCACATGGC	0.004483041295214671	0.003298234330405109	940	0	['HGNC:4415', 'HGNC:20799', 'HGNC:4061', 'HGNC:735', 'HGNC:2649', 'HGNC:9068', 'HGNC:18170', 'HGNC:16815', 'HGNC:4378', 'HGNC:12592', 'HGNC:846', 'HGNC:9020', 'HGNC:10683', 'HGNC:7631', 'HGNC:13398', 'HGNC:9251', 'HGNC:29799', 'HGNC:2321', 'HGNC:10682', 'HGNC:837', 'HGNC:823', 'HGNC:11279', 'HGNC:10959', 'HGNC:7530', 'HGNC:10536', 'HGNC:5383', 'HGNC:10681', 'HGNC:3647', 'HGNC:395', 'HGNC:115', 'H…
H1299-mock-36h-B_CATCGTCTCCCA	0.003107796128573959	0.0012524312216750833	705	0	['HGNC:4693', 'HGNC:11047', 'HGNC:24382', 'HGNC:12590', 'HGNC:2294', 'HGNC:16232', 'HGNC:2292', 'HGNC:30863', 'HGNC:2269', 'HGNC:9020', 'HGNC:24380', 'HGNC:14472', 'HGNC:17027', 'HGNC:18170', 'HGNC:10943', 'HGNC:7422', 'HGNC:2285', 'HGNC:3700', 'HGNC:12586', 'HGNC:29594', 'HGNC:2287', 'HGNC:18044', 'HGNC:7421', 'HGNC:2265', 'HGNC:2277', 'HGNC:2267', 'HGNC:10680', 'HGNC:12585', 'HGNC:2289', 'HGNC:…
H1299-S1-12h-A_CAGCGCAGAGGA	0.010439742316604305	0.09995403371136463	1033	[['HGNC:3482', 11.143977794043721, 99.99999999999989], ['HGNC:16232', 11.130889274653963, 100.00000000000004], ['HGNC:12587', 11.130889274653946, 100.00000000000023], ['HGNC:2269', 11.13088927465011, 100.00000000000023], ['HGNC:30863', 11.13088927465395, 99.99999999999997], ['HGNC:2291', 11.130889274653926, 99.99999999999973], ['HGNC:3481', 11.143977794043728, 100.00000000000004], ['HGNC:2289', 1…	['HGNC:4693', 'HGNC:17027', 'HGNC:18170', 'HGNC:11063', 'HGNC:2501']
H1299-S2-36h-A_AGCGGTGCAGTG	0.0025215774988833037	0.0012524312216750765	574	0	['HGNC:2277', 'HGNC:7427', 'HGNC:2280', 'HGNC:848', 'HGNC:12587', 'HGNC:2287', 'HGNC:4693', 'HGNC:840', 'HGNC:2288', 'HGNC:12582', 'HGNC:7421', 'HGNC:24382', 'HGNC:16484', 'HGNC:845', 'HGNC:3482', 'HGNC:24380', 'HGNC:12586', 'HGNC:4378', 'HGNC:2285', 'HGNC:16232', 'HGNC:14247', 'HGNC:2501', 'HGNC:823', 'HGNC:18170', 'HGNC:30863', 'HGNC:2279', 'HGNC:2294', 'HGNC:2269', 'HGNC:2291', 'HGNC:7422', 'H…
H1299-S1-36h-A_TACTAACCGGGG	0.010439742316604305	0.09995403371136473	1064	[['HGNC:10683', 43.466837700804156, 100.00000000000892], ['HGNC:2898', 43.466837700804405, 99.99999999999993], ['HGNC:10681', 43.46683770080375, 99.99999999999953], ['HGNC:10680', 43.466837700804376, 100.0], ['HGNC:3700', 43.466837700804376, 99.99999999999997], ['HGNC:10682', 43.46683770080436, 99.99999999999997], ['HGNC:4433', 43.46683770080424, 99.99999999999993], ['HGNC:21350', 43.466837700804…	['HGNC:18044', 'HGNC:11054', 'HGNC:4693', 'HGNC:17027', 'HGNC:18170', 'HGNC:9225']
H1299-S2-24h-A_GAGGACGAGAAT	0.002317279388739272	0.0012575727380560605	619	0	['HGNC:10382', 'HGNC:10293', 'HGNC:4458', 'HGNC:29500', 'HGNC:4878', 'HGNC:2501', 'HGNC:1096', 'HGNC:10297', 'HGNC:10933', 'HGNC:10850', 'HGNC:2858', 'HGNC:2995', 'HGNC:2664', 'HGNC:23161', 'HGNC:4061', 'HGNC:23056', 'HGNC:16872', 'HGNC:4019', 'HGNC:3006', 'HGNC:186', 'HGNC:11067', 'HGNC:11004', 'HGNC:10451', 'HGNC:18294', 'HGNC:18070', 'HGNC:10452', 'HGNC:23159', 'HGNC:17296', 'HGNC:17174', 'HGN…
H1299-S1-24h-B_GTTTCGACACAG	0.026710462658824145	0.043446857608726186	860	[['HGNC:4455', 33.70628943952477, 99.99999999999967]]	['HGNC:794', 'HGNC:2501', 'HGNC:4378', 'HGNC:2861', 'HGNC:10942', 'HGNC:16484', 'HGNC:9020', 'HGNC:4693', 'HGNC:11067', 'HGNC:18170', 'HGNC:11063']
H1299-mock-36h-A_CCGGGGTGCAAA	0.0031453734416104395	0.006476085878015462	761	[['HGNC:20305', 44.54729023869659, 99.99999999999984]]	['HGNC:2649', 'HGNC:838', 'HGNC:845', 'HGNC:2859', 'HGNC:11863', 'HGNC:2858', 'HGNC:846', 'HGNC:9141', 'HGNC:14247', 'HGNC:6708', 'HGNC:10451', 'HGNC:17296', 'HGNC:848', 'HGNC:2501', 'HGNC:3594', 'HGNC:840', 'HGNC:10986', 'HGNC:84', 'HGNC:847', 'HGNC:115', 'HGNC:10545', 'HGNC:823', 'HGNC:830', 'HGNC:9225', 'HGNC:5008', 'HGNC:7530', 'HGNC:18044', 'HGNC:10452', 'HGNC:10850', 'HGNC:7529', 'HGNC:833'…
H1299-S1-12h-A_GGCTGCACCCGG	0.02118195297606437	0.09995403371136463	985	[['HGNC:10989', 34.899417667634346, 99.99999999999999], ['HGNC:23', 22.503263094545474, 99.99999999996443], ['HGNC:642', 15.229040375509829, 93.37280621623354], ['HGNC:28883', 35.592120077448925, 93.1763000946375], ['HGNC:20305', 41.65926482066229, 100.00000000000003], ['HGNC:4908', 22.503263094545492, 100.00000000000003]]	['HGNC:4693', 'HGNC:5008', 'HGNC:7530', 'HGNC:18170', 'HGNC:4175', 'HGNC:18175', 'HGNC:5006', 'HGNC:25223', 'HGNC:20661', 'HGNC:4249', 'HGNC:11064', 'HGNC:7529', 'HGNC:4136', 'HGNC:10986', 'HGNC:4432', 'HGNC:11063', 'HGNC:2501', 'HGNC:18044', 'HGNC:20233', 'HGNC:9141', 'HGNC:115', 'HGNC:7892', 'HGNC:2244']
H1299-S1-12h-B_TGCCAGGATGAA	0.0031453734416104478	0.007067644993725237	444	[['HGNC:2704', 46.666666666666664, 100.00000000000134], ['HGNC:365', 46.66666666666661, 99.99999999999983]]	['HGNC:7458', 'HGNC:2285', 'HGNC:30242', 'HGNC:2291', 'HGNC:7700', 'HGNC:10995', 'HGNC:18170', 'HGNC:9141', 'HGNC:7694', 'HGNC:7691', 'HGNC:24382', 'HGNC:12525', 'HGNC:7704', 'HGNC:7707', 'HGNC:8808', 'HGNC:7850', 'HGNC:30863', 'HGNC:7699', 'HGNC:10452', 'HGNC:7695', 'HGNC:7421', 'HGNC:29594', 'HGNC:16232', 'HGNC:7687', 'HGNC:7427', 'HGNC:7714', 'HGNC:19980', 'HGNC:24380', 'HGNC:21350', 'HGNC:285…
H1299-S1-24h-A_TAGCATCCCAAT	0.0104397423166043	0.015077642653280475	1252	0	['HGNC:2501', 'HGNC:3569', 'HGNC:9021', 'HGNC:18170', 'HGNC:11063', 'HGNC:7892', 'HGNC:10999', 'HGNC:10942', 'HGNC:16484']
H1299-mock-36h-B_GAATTCCTATTA	0.004483041295214671	0.0032982343304051105	654	0	['HGNC:365', 'HGNC:11064', 'HGNC:9020', 'HGNC:4693', 'HGNC:18170', 'HGNC:5157', 'HGNC:753', 'HGNC:11047', 'HGNC:16484', 'HGNC:7892', 'HGNC:18044', 'HGNC:11054']
H1299-mock-36h-A_CGTGGCGACCTT	0.002206837412829909	0.0012524312216748905	673	0	['HGNC:28883', 'HGNC:2269', 'HGNC:12586', 'HGNC:7422', 'HGNC:7421', 'HGNC:2292', 'HGNC:2289', 'HGNC:4693', 'HGNC:24381', 'HGNC:18170', 'HGNC:500', 'HGNC:18044', 'HGNC:12582', 'HGNC:11063', 'HGNC:18070', 'HGNC:24380', 'HGNC:12590', 'HGNC:2294', 'HGNC:16232', 'HGNC:11067', 'HGNC:2285', 'HGNC:7419', 'HGNC:11064', 'HGNC:365', 'HGNC:9020', 'HGNC:2291', 'HGNC:12585', 'HGNC:2288', 'HGNC:2280', 'HGNC:227…
H1299-S2-36h-A_GGTTCTACAGGA	0.0031453734416104326	0.04344685760872622	582	[['HGNC:3482', 42.817775715241865, 100.00000000000104], ['HGNC:3151', 45.75979913072934, 99.99999999999967], ['HGNC:1027', 36.03514543644402, 100.00000000000016], ['HGNC:92', 45.75979913072604, 100.00000000000016], ['HGNC:10989', 34.480835368564385, 100.00000000000016], ['HGNC:10980', 47.684029777078536, 100.00000000000003], ['HGNC:3481', 42.81777571524228, 100.0000000000004], ['HGNC:83', 45.7597…	['HGNC:18070', 'HGNC:9020', 'HGNC:18044', 'HGNC:11067', 'HGNC:341', 'HGNC:2501', 'HGNC:18170', 'HGNC:9225', 'HGNC:4693']
H1299-S1-36h-B_TTCTGTAACGCT	0.004483041295214671	0.00329823433040511	1570	0	['HGNC:3700', 'HGNC:5213', 'HGNC:10681', 'HGNC:18170', 'HGNC:10680', 'HGNC:2501', 'HGNC:82', 'HGNC:10682', 'HGNC:753', 'HGNC:119', 'HGNC:4693', 'HGNC:3247', 'HGNC:403', 'HGNC:11063', 'HGNC:4378', 'HGNC:10683', 'HGNC:10920']
H1299-S1-24h-B_AAGCCGCATTGT	0.003145373441610442	0.0032982343304051105	945	0	['HGNC:24381', 'HGNC:2287', 'HGNC:30862', 'HGNC:2289', 'HGNC:8091', 'HGNC:2858', 'HGNC:24382', 'HGNC:2579', 'HGNC:2279', 'HGNC:664', 'HGNC:9721', 'HGNC:11004', 'HGNC:2280', 'HGNC:30863', 'HGNC:10452', 'HGNC:14409', 'HGNC:29594', 'HGNC:7421', 'HGNC:12590', 'HGNC:7422', 'HGNC:2294', 'HGNC:7427', 'HGNC:16232', 'HGNC:2285', 'HGNC:17296', 'HGNC:2501', 'HGNC:2288', 'HGNC:12587', 'HGNC:7419', 'HGNC:643'…
H1299-S1-24h-B_TGATGGCTACAG	0.003145373441610439	0.0032982343304051127	984	0	['HGNC:2279', 'HGNC:833', 'HGNC:14247', 'HGNC:12582', 'HGNC:7419', 'HGNC:24380', 'HGNC:2422', 'HGNC:18175', 'HGNC:3700', 'HGNC:8923', 'HGNC:2277', 'HGNC:5006', 'HGNC:12587', 'HGNC:838', 'HGNC:7529', 'HGNC:626', 'HGNC:847', 'HGNC:2285', 'HGNC:10986', 'HGNC:2292', 'HGNC:3579', 'HGNC:2294', 'HGNC:2280', 'HGNC:10451', 'HGNC:823', 'HGNC:8016', 'HGNC:2288', 'HGNC:11064', 'HGNC:846', 'HGNC:5383', 'HGNC:…
H1299-S1-36h-A_CATAAGATGTAT	0.0031453734416104387	0.003298234330405111	479	0	['HGNC:2265', 'HGNC:12586', 'HGNC:2277', 'HGNC:9020', 'HGNC:3575', 'HGNC:3569', 'HGNC:29594', 'HGNC:2267', 'HGNC:18170', 'HGNC:365', 'HGNC:9225', 'HGNC:17027', 'HGNC:30862', 'HGNC:7427', 'HGNC:7422', 'HGNC:17296', 'HGNC:7421', 'HGNC:2279', 'HGNC:2288', 'HGNC:16232', 'HGNC:2280', 'HGNC:2269', 'HGNC:24381', 'HGNC:12590', 'HGNC:7419', 'HGNC:18044', 'HGNC:14679', 'HGNC:10999', 'HGNC:16484', 'HGNC:229…
H1299-S1-24h-A_CGGATAGGGCTC	0.0036098848962415908	0.003298234330405088	1277	0	['HGNC:11067', 'HGNC:18170', 'HGNC:406', 'HGNC:9721', 'HGNC:2501', 'HGNC:11063', 'HGNC:7892', 'HGNC:18044', 'HGNC:11064', 'HGNC:4432', 'HGNC:18070', 'HGNC:4693']
H1299-mock-36h-A_TGTACATACTGC	0.001521540668608441	0.0012524312216750865	790	0	['HGNC:3078', 'HGNC:17296', 'HGNC:500', 'HGNC:18170', 'HGNC:10452', 'HGNC:2858', 'HGNC:4693', 'HGNC:9020', 'HGNC:7850', 'HGNC:10451', 'HGNC:10956', 'HGNC:29437', 'HGNC:30927', 'HGNC:365', 'HGNC:7892', 'HGNC:9021', 'HGNC:18044', 'HGNC:7849', 'HGNC:11047']
H1299-S2-12h-B_CCTCACTGATAC	0.017385635118982945	0.0150776426532805	850	0	['HGNC:18044', 'HGNC:848', 'HGNC:11060', 'HGNC:7419', 'HGNC:838', 'HGNC:10451', 'HGNC:2858', 'HGNC:16232', 'HGNC:18170', 'HGNC:24380', 'HGNC:24381', 'HGNC:837', 'HGNC:12587', 'HGNC:2294', 'HGNC:2279', 'HGNC:2285', 'HGNC:7422', 'HGNC:12585', 'HGNC:29594', 'HGNC:847', 'HGNC:7427', 'HGNC:17296', 'HGNC:830', 'HGNC:30863', 'HGNC:11064', 'HGNC:833', 'HGNC:2269', 'HGNC:18070', 'HGNC:11063', 'HGNC:12590'…
H1299-S2-24h-B_GAATACGGTTGC	0.003145373441610438	0.08826994247244245	967	[['HGNC:2289', 17.343569897899812, 100.00000000000004], ['HGNC:840', 35.05541044760717, 100.0], ['HGNC:2269', 17.343569897898576, 99.99999999999959], ['HGNC:7419', 17.343569897898654, 100.00000000000038], ['HGNC:823', 35.05541044760754, 99.99999999999999], ['HGNC:7422', 17.343569897898597, 100.00000000000003], ['HGNC:30863', 17.343569897898732, 100.0], ['HGNC:12585', 17.343569897898597, 100.00000…	['HGNC:643', 'HGNC:4136', 'HGNC:18170', 'HGNC:11067', 'HGNC:11036', 'HGNC:11063', 'HGNC:753', 'HGNC:4432', 'HGNC:9020', 'HGNC:2501', 'HGNC:664', 'HGNC:4693', 'HGNC:22921', 'HGNC:4378', 'HGNC:4175', 'HGNC:28883']
H1299-S1-36h-A_CAAGCATCGGCT	0.0025215774988832963	0.001252431221675082	837	0	['HGNC:11064', 'HGNC:10922', 'HGNC:846', 'HGNC:25223', 'HGNC:8091', 'HGNC:500', 'HGNC:5382', 'HGNC:10979', 'HGNC:7530', 'HGNC:823', 'HGNC:10980', 'HGNC:10937', 'HGNC:9020', 'HGNC:9141', 'HGNC:847', 'HGNC:18070', 'HGNC:16484', 'HGNC:753', 'HGNC:406', 'HGNC:17366', 'HGNC:20661', 'HGNC:5383', 'HGNC:18170', 'HGNC:8016', 'HGNC:10956', 'HGNC:18175', 'HGNC:7892', 'HGNC:7436', 'HGNC:2861', 'HGNC:17296', …
H1299-S2-12h-A_ACCCACAGTCGG	0.021181952976064386	0.09995403371136466	1260	[['HGNC:2422', 35.03758321324389, 99.99999999999993], ['HGNC:2330', 24.73729709255465, 95.53912427979813], ['HGNC:642', 15.80513201532932, 95.96400366450075], ['HGNC:10986', 48.00670890427345, 100.00000000000036]]	['HGNC:365', 'HGNC:3700', 'HGNC:18044', 'HGNC:7892', 'HGNC:10452', 'HGNC:11067', 'HGNC:2501', 'HGNC:18170', 'HGNC:14409', 'HGNC:10992', 'HGNC:3061', 'HGNC:17296', 'HGNC:11449', 'HGNC:9020', 'HGNC:10451', 'HGNC:11450', 'HGNC:2858', 'HGNC:11063']
H1299-S1-12h-B_TAGTCCCTGGGC	0.0010602252253386784	0.0010366259425790944	704	0	['HGNC:7422', 'HGNC:4378', 'HGNC:20661', 'HGNC:7529', 'HGNC:7419', 'HGNC:4693', 'HGNC:2244', 'HGNC:5006', 'HGNC:10979', 'HGNC:12582', 'HGNC:18170', 'HGNC:8016', 'HGNC:9141', 'HGNC:4175', 'HGNC:20233', 'HGNC:4249', 'HGNC:833', 'HGNC:30862', 'HGNC:7421', 'HGNC:2277', 'HGNC:8906', 'HGNC:24380', 'HGNC:2285', 'HGNC:848', 'HGNC:16232', 'HGNC:823', 'HGNC:2501', 'HGNC:28883', 'HGNC:8091', 'HGNC:2288', 'H…
H1299-mock-36h-A_CATGCTGCGTAG	0.004483041295214616	0.0032982343304051925	926	0	['HGNC:19980', 'HGNC:4061', 'HGNC:794', 'HGNC:18170', 'HGNC:3061', 'HGNC:10451', 'HGNC:18044', 'HGNC:10942', 'HGNC:473', 'HGNC:10922', 'HGNC:11023', 'HGNC:7892', 'HGNC:14409', 'HGNC:11004', 'HGNC:10986', 'HGNC:23657', 'HGNC:10452', 'HGNC:11063', 'HGNC:2858', 'HGNC:17296', 'HGNC:11047', 'HGNC:9020', 'HGNC:8907']
H1299-S1-36h-A_AGATCGAATACT	0.010439742316610878	0.04344685760872625	979	[['HGNC:3247', 6.813751602498767, 99.99999999992643], ['HGNC:1516', 6.813751602498269, 99.99999999993709], ['HGNC:119', 6.81375160249831, 99.99999999993703], ['HGNC:10922', 6.813751602498351, 99.99999999993703], ['HGNC:82', 6.813751602498673, 99.999999999937], ['HGNC:5213', 6.81375160245601, 99.99999999993688]]	['HGNC:22921', 'HGNC:9020', 'HGNC:4693', 'HGNC:11054', 'HGNC:11063', 'HGNC:3569', 'HGNC:2501', 'HGNC:18070', 'HGNC:11064', 'HGNC:4378', 'HGNC:16484', 'HGNC:18044', 'HGNC:18170', 'HGNC:11067']
H1299-S1-12h-A_GAGCGCAGCAAT	0.004253991662176339	0.004278511450439161	705	0	['HGNC:21350', 'HGNC:2269', 'HGNC:837', 'HGNC:7892', 'HGNC:18044', 'HGNC:846', 'HGNC:11047', 'HGNC:2287', 'HGNC:4433', 'HGNC:11004', 'HGNC:2288', 'HGNC:6071', 'HGNC:16484', 'HGNC:840', 'HGNC:2291', 'HGNC:30927', 'HGNC:7850', 'HGNC:2858', 'HGNC:10451', 'HGNC:3078', 'HGNC:500', 'HGNC:2280', 'HGNC:833', 'HGNC:9021', 'HGNC:14247', 'HGNC:2267', 'HGNC:2294', 'HGNC:14472', 'HGNC:848', 'HGNC:2898', 'HGNC…
H1299-S1-36h-A_TGAGATAAAACA	0.0031453734416104387	0.09995403371136463	700	[['HGNC:24380', 26.05632077572374, 99.99999999999942], ['HGNC:2292', 26.05632077572373, 99.99999999999942], ['HGNC:3482', 27.08735413686756, 99.99999999999942], ['HGNC:7422', 26.05632077572379, 100.00000000000017], ['HGNC:7419', 26.05632077572372, 100.00000000000159], ['HGNC:3481', 27.087354136867575, 100.00000000000202], ['HGNC:2579', 26.29649634764279, 99.99999999999989], ['HGNC:830', 26.056320…	['HGNC:186', 'HGNC:2501', 'HGNC:2858', 'HGNC:11067', 'HGNC:115', 'HGNC:10452', 'HGNC:17296', 'HGNC:11559', 'HGNC:4693', 'HGNC:11064', 'HGNC:365', 'HGNC:10293', 'HGNC:18170', 'HGNC:7892', 'HGNC:10451', 'HGNC:10297', 'HGNC:9020', 'HGNC:11004']
H1299-S2-12h-A_CCCTCCCTTGCA	0.0104397423166046	0.09995403371136467	1412	[['HGNC:11036', 48.849687950069374, 99.99999999999712], ['HGNC:4432', 43.4668377008044, 99.99999999999714], ['HGNC:11004', 28.305343930767364, 99.99999999999719], ['HGNC:3700', 43.466837700804376, 99.99999999999719], ['HGNC:10979', 43.46683770080436, 99.99999999999713], ['HGNC:10980', 43.4668377008044, 99.99999999999729]]	['HGNC:2501', 'HGNC:16484', 'HGNC:18170', 'HGNC:11064']
H1299-S1-12h-B_ATCTGTTGGCGT	0.003145373441610437	0.0032982343304051114	605	0	['HGNC:5383', 'HGNC:3481', 'HGNC:838', 'HGNC:4175', 'HGNC:18175', 'HGNC:3700', 'HGNC:833', 'HGNC:11448', 'HGNC:395', 'HGNC:12590', 'HGNC:2579', 'HGNC:5006', 'HGNC:24381', 'HGNC:2294', 'HGNC:7422', 'HGNC:845', 'HGNC:2277', 'HGNC:12592', 'HGNC:8091', 'HGNC:2291', 'HGNC:2265', 'HGNC:10979', 'HGNC:8016', 'HGNC:9141', 'HGNC:11054', 'HGNC:848', 'HGNC:18070', 'HGNC:20661', 'HGNC:2288', 'HGNC:20233', 'HG…
H1299-S1-12h-A_CAAGCGGGTATC	0.003985330988280955	0.002457610839838802	605	0	['HGNC:24382', 'HGNC:7529', 'HGNC:29594', 'HGNC:837', 'HGNC:12585', 'HGNC:20233', 'HGNC:2289', 'HGNC:24380', 'HGNC:2288', 'HGNC:2287', 'HGNC:25223', 'HGNC:830', 'HGNC:14247', 'HGNC:341', 'HGNC:9141', 'HGNC:22921', 'HGNC:2291', 'HGNC:2579', 'HGNC:18175', 'HGNC:18170', 'HGNC:847', 'HGNC:18044', 'HGNC:12590', 'HGNC:664', 'HGNC:9020', 'HGNC:11064', 'HGNC:12587', 'HGNC:20661', 'HGNC:2279', 'HGNC:24381…
H1299-S2-36h-B_GGGGACTCCAAC	0.010439742316604305	0.043446857608726214	711	[['HGNC:7712', 45.60449018961737, 100.0], ['HGNC:7708', 45.60449018961739, 100.00000000000038], ['HGNC:7455', 45.60449018961739, 100.00000000000038], ['HGNC:7459', 45.60449018961734, 99.99999999999996], ['HGNC:12586', 20.912580048355064, 100.00000000000003], ['HGNC:7686', 45.604490189618005, 100.00000000000995], ['HGNC:7702', 45.604490189618005, 100.00000000000995], ['HGNC:12590', 20.912580048355…	['HGNC:18170', 'HGNC:10451', 'HGNC:11063', 'HGNC:17296', 'HGNC:4693', 'HGNC:18044', 'HGNC:10452', 'HGNC:7892', 'HGNC:11064', 'HGNC:2858']
H1299-mock-36h-B_TCGCTTACGAGA	0.0031453734416104343	0.00401442235643597	1118	0	['HGNC:5383', 'HGNC:10451', 'HGNC:11063', 'HGNC:10979', 'HGNC:4432', 'HGNC:7530', 'HGNC:5006', 'HGNC:7892', 'HGNC:115', 'HGNC:7434', 'HGNC:4136', 'HGNC:2858', 'HGNC:7529', 'HGNC:16484', 'HGNC:18044', 'HGNC:10452', 'HGNC:9020', 'HGNC:10980', 'HGNC:17296', 'HGNC:14409', 'HGNC:18170', 'HGNC:9141', 'HGNC:10986', 'HGNC:4175']
H1299-S1-36h-A_CCGAGCTGTAGA	0.004125582738561825	0.003769410663320128	763	0	['HGNC:17296', 'HGNC:11054', 'HGNC:10451', 'HGNC:10452', 'HGNC:3061', 'HGNC:2858', 'HGNC:10920', 'HGNC:11064', 'HGNC:7852', 'HGNC:2704', 'HGNC:18170', 'HGNC:7892', 'HGNC:2501', 'HGNC:14409', 'HGNC:16484', 'HGNC:11067']
H1299-mock-36h-A_AGACTCTTATAT	0.004384618757399039	0.02241521961598521	792	0	['HGNC:4432', 'HGNC:18170', 'HGNC:10917', 'HGNC:4693', 'HGNC:10943', 'HGNC:7892', 'HGNC:17296', 'HGNC:2501', 'HGNC:18070', 'HGNC:10452', 'HGNC:10451', 'HGNC:976', 'HGNC:115', 'HGNC:2858', 'HGNC:9020']
H1299-mock-36h-A_GGGGTCATCGGC	0.0031453734416104218	0.018522933290940683	935	[['HGNC:3575', 44.53208824728701, 100.00000000000098], ['HGNC:17174', 35.98740164139767, 100.00000000000033], ['HGNC:10933', 35.987401641397824, 100.00000000000048], ['HGNC:8907', 35.987401641397824, 100.00000000000031], ['HGNC:12527', 36.001108653069636, 100.00000000000635], ['HGNC:3569', 43.33420278196761, 100.00000000000459], ['HGNC:11004', 30.52494929485894, 100.00000000000044]]	['HGNC:11064', 'HGNC:2279', 'HGNC:2285', 'HGNC:2267', 'HGNC:18044', 'HGNC:2501', 'HGNC:10451', 'HGNC:4175', 'HGNC:7530', 'HGNC:2292', 'HGNC:2289', 'HGNC:845', 'HGNC:3482', 'HGNC:10979', 'HGNC:18170', 'HGNC:406', 'HGNC:115', 'HGNC:2294', 'HGNC:847', 'HGNC:12586', 'HGNC:10986', 'HGNC:30862', 'HGNC:9721', 'HGNC:9141', 'HGNC:20233', 'HGNC:830', 'HGNC:2858', 'HGNC:24381', 'HGNC:10452', 'HGNC:2288', 'H…
H1299-mock-36h-B_GGCTGTTTCTTA	0.003145373441610445	0.002457610839838795	756	0	['HGNC:4693', 'HGNC:11047', 'HGNC:30927', 'HGNC:2501', 'HGNC:10452', 'HGNC:4378', 'HGNC:7892', 'HGNC:2704', 'HGNC:10917', 'HGNC:14472', 'HGNC:8906', 'HGNC:10451', 'HGNC:11064', 'HGNC:18044', 'HGNC:365', 'HGNC:4432', 'HGNC:17296', 'HGNC:10943', 'HGNC:115', 'HGNC:24269', 'HGNC:18170', 'HGNC:11004', 'HGNC:29437']
H1299-S1-12h-B_ATAGTCCCCGAT	0.010439742316604305	0.04344685760872621	1239	0	['HGNC:18070', 'HGNC:11063', 'HGNC:3575', 'HGNC:10999', 'HGNC:10995', 'HGNC:365', 'HGNC:3569', 'HGNC:2501', 'HGNC:18044', 'HGNC:11064', 'HGNC:11054', 'HGNC:17027', 'HGNC:18170']
H1299-S1-12h-B_GCTACTGCAAAC	0.004483041295214671	0.003298234330405115	586	0	['HGNC:840', 'HGNC:16484', 'HGNC:28883', 'HGNC:2285', 'HGNC:2279', 'HGNC:18044', 'HGNC:7530', 'HGNC:2288', 'HGNC:10451', 'HGNC:10986', 'HGNC:3482', 'HGNC:823', 'HGNC:12586', 'HGNC:12587', 'HGNC:7421', 'HGNC:10452', 'HGNC:24382', 'HGNC:10979', 'HGNC:30863', 'HGNC:833', 'HGNC:8016', 'HGNC:12590', 'HGNC:846', 'HGNC:4136', 'HGNC:9020', 'HGNC:2579', 'HGNC:5383', 'HGNC:10917', 'HGNC:341', 'HGNC:9721', …
H1299-S1-36h-A_TCTTCACCAATT	0.0001909708960354441	0.003298234330405101	1089	0	['HGNC:4136', 'HGNC:8091', 'HGNC:406', 'HGNC:18170', 'HGNC:9020', 'HGNC:115', 'HGNC:4693', 'HGNC:10980', 'HGNC:11055', 'HGNC:11064', 'HGNC:4175', 'HGNC:4378', 'HGNC:4432']
H1299-mock-4h-B_CCCACCTGTTAC	0.003609884896241592	0.003298234330405077	1436	0	['HGNC:4249', 'HGNC:2244', 'HGNC:16448', 'HGNC:25223', 'HGNC:10943', 'HGNC:11047', 'HGNC:9141', 'HGNC:17296', 'HGNC:4432', 'HGNC:10451', 'HGNC:365', 'HGNC:20233', 'HGNC:18175', 'HGNC:2501', 'HGNC:5006', 'HGNC:4433', 'HGNC:18170', 'HGNC:4175', 'HGNC:4136', 'HGNC:9721', 'HGNC:7892', 'HGNC:17376', 'HGNC:7849', 'HGNC:10452', 'HGNC:7529', 'HGNC:7850', 'HGNC:7530', 'HGNC:2858', 'HGNC:20661', 'HGNC:3078…
H1299-mock-36h-A_TTAGAACGGAGA	0.004125582738561817	0.0037694106633201275	1017	0	['HGNC:4432', 'HGNC:365', 'HGNC:21350', 'HGNC:14409', 'HGNC:17296', 'HGNC:4378', 'HGNC:10452', 'HGNC:18044', 'HGNC:2911', 'HGNC:10451', 'HGNC:4693', 'HGNC:3061', 'HGNC:2898', 'HGNC:2861', 'HGNC:7436', 'HGNC:8124', 'HGNC:18170', 'HGNC:2704', 'HGNC:18070', 'HGNC:9225', 'HGNC:12441', 'HGNC:7852', 'HGNC:10937', 'HGNC:16484']
H1299-S2-24h-B_GATACCCCTGCC	0.003145373441610437	0.003298234330405108	965	[['HGNC:8016', 37.99370245187672, 100.00000000000007], ['HGNC:2285', 37.99370245187664, 100.00000000000007], ['HGNC:2267', 37.99370245187683, 100.00000000000007], ['HGNC:30863', 37.99370245187659, 100.00000000000003], ['HGNC:30862', 37.99370245187686, 100.00000000000003], ['HGNC:823', 37.993702451876125, 100.0], ['HGNC:2287', 37.99370245187681, 100.00000000000004], ['HGNC:2579', 37.99370245187797…	['HGNC:11064', 'HGNC:10681', 'HGNC:10680', 'HGNC:10980', 'HGNC:10451', 'HGNC:10922', 'HGNC:17027', 'HGNC:3700', 'HGNC:17296', 'HGNC:14409', 'HGNC:10293', 'HGNC:11067', 'HGNC:11004', 'HGNC:16484', 'HGNC:7852', 'HGNC:10297', 'HGNC:2858', 'HGNC:10683', 'HGNC:10452', 'HGNC:11063', 'HGNC:10682', 'HGNC:18170', 'HGNC:7892']
H1299-S1-12h-B_ATCGTTTCCTAG	0.010439742316604307	0.09593634062865336	963	[['HGNC:21350', 45.28717410318679, 99.99999999999997], ['HGNC:2911', 45.28717410318847, 100.00000000000068], ['HGNC:8124', 45.287174103173975, 99.99999999999926], ['HGNC:2898', 45.28717410318846, 99.99999999999993]]	['HGNC:18170', 'HGNC:4693', 'HGNC:11067', 'HGNC:11063']
H1299-S1-12h-A_AGATCCGCGCAG	0.0031453734416104326	0.003298234330405116	636	[['HGNC:837', 26.234080878865885, 99.99999999999967], ['HGNC:847', 26.23408087886813, 99.99999999999999], ['HGNC:823', 26.23408087886813, 99.99999999999999], ['HGNC:10922', 43.25985449624385, 100.00000000000023], ['HGNC:840', 26.234080878867694, 100.00000000000048], ['HGNC:8016', 26.2340808788669, 100.00000000000009], ['HGNC:838', 26.234080878867694, 99.99999999999987], ['HGNC:833', 26.2340808788…	['HGNC:2244', 'HGNC:20233', 'HGNC:5008', 'HGNC:11054', 'HGNC:10451', 'HGNC:16484', 'HGNC:11051', 'HGNC:18170', 'HGNC:7529', 'HGNC:4175', 'HGNC:10986', 'HGNC:2501', 'HGNC:11064', 'HGNC:7434', 'HGNC:2858', 'HGNC:473', 'HGNC:3061', 'HGNC:25223', 'HGNC:10452', 'HGNC:14409', 'HGNC:18175', 'HGNC:7892', 'HGNC:11067', 'HGNC:5006', 'HGNC:17296', 'HGNC:9020', 'HGNC:7530', 'HGNC:4136', 'HGNC:20661', 'HGNC:9…
H1299-S1-24h-B_GACAATATCGCC	0.00412558273856182	0.0037694106633201275	1402	0	['HGNC:17296', 'HGNC:10920', 'HGNC:10850', 'HGNC:7892', 'HGNC:10451', 'HGNC:18170', 'HGNC:3700', 'HGNC:2704', 'HGNC:11063', 'HGNC:10452', 'HGNC:500']
H1299-mock-36h-A_GTCACAAAAATT	0.0017389036212667904	0.0014313499676286484	416	0	['HGNC:6823', 'HGNC:4135', 'HGNC:6826', 'HGNC:23056', 'HGNC:10933', 'HGNC:18294', 'HGNC:23161', 'HGNC:3575', 'HGNC:9251', 'HGNC:11021', 'HGNC:10297', 'HGNC:20266', 'HGNC:11559', 'HGNC:8907', 'HGNC:7758', 'HGNC:10293', 'HGNC:3569', 'HGNC:13527', 'HGNC:2664', 'HGNC:18170', 'HGNC:3005', 'HGNC:11047', 'HGNC:7044', 'HGNC:2728', 'HGNC:11067', 'HGNC:4008', 'HGNC:20799', 'HGNC:4369', 'HGNC:10451', 'HGNC:…
H1299-S1-12h-B_CCAACTGTACGA	0.0031453734416104365	0.003769410663320128	995	0	['HGNC:12582', 'HGNC:3481', 'HGNC:2287', 'HGNC:9141', 'HGNC:500', 'HGNC:8016', 'HGNC:11047', 'HGNC:30862', 'HGNC:29437', 'HGNC:25223', 'HGNC:12441', 'HGNC:3482', 'HGNC:2861', 'HGNC:12585', 'HGNC:28883', 'HGNC:29594', 'HGNC:4248', 'HGNC:24381', 'HGNC:2267', 'HGNC:5384', 'HGNC:848', 'HGNC:4249', 'HGNC:10937', 'HGNC:5006', 'HGNC:12587', 'HGNC:2579', 'HGNC:18044', 'HGNC:18070', 'HGNC:17376', 'HGNC:37…
H1299-S1-12h-A_CTAAGGCATTGT	0.010439742316604305	0.02241521961598521	1085	0	['HGNC:2280', 'HGNC:4136', 'HGNC:2321', 'HGNC:2287', 'HGNC:5008', 'HGNC:7422', 'HGNC:7529', 'HGNC:25223', 'HGNC:2289', 'HGNC:11067', 'HGNC:16232', 'HGNC:848', 'HGNC:11036', 'HGNC:823', 'HGNC:20233', 'HGNC:845', 'HGNC:2267', 'HGNC:837', 'HGNC:28883', 'HGNC:2277', 'HGNC:847', 'HGNC:2285', 'HGNC:7892', 'HGNC:2292', 'HGNC:7530', 'HGNC:2291', 'HGNC:2294', 'HGNC:9141', 'HGNC:20305', 'HGNC:840', 'HGNC:2…
H1299-S1-12h-B_GTCCCGTTCTGC	0.0031453734416104365	0.007067644993725229	669	[['HGNC:7852', 46.6666666666662, 100.0], ['HGNC:2704', 46.666666666667496, 99.99999999999993]]	['HGNC:2501', 'HGNC:119', 'HGNC:7421', 'HGNC:2265', 'HGNC:2288', 'HGNC:14247', 'HGNC:2287', 'HGNC:18170', 'HGNC:2292', 'HGNC:9020', 'HGNC:2291', 'HGNC:838', 'HGNC:7427', 'HGNC:10682', 'HGNC:16232', 'HGNC:30862', 'HGNC:846', 'HGNC:2279', 'HGNC:2289', 'HGNC:8016', 'HGNC:845', 'HGNC:12582', 'HGNC:12586', 'HGNC:3061', 'HGNC:833', 'HGNC:2285', 'HGNC:3700', 'HGNC:2646', 'HGNC:823', 'HGNC:2267', 'HGNC:1…
H1299-mock-36h-B_TTGTCATGGAGA	0.003145373441610437	0.006345174616588889	993	0	['HGNC:2269', 'HGNC:2645', 'HGNC:92', 'HGNC:5006', 'HGNC:5209', 'HGNC:2690', 'HGNC:10683', 'HGNC:10451', 'HGNC:12590', 'HGNC:11050', 'HGNC:2265', 'HGNC:17296', 'HGNC:16484', 'HGNC:823', 'HGNC:5213', 'HGNC:94', 'HGNC:10682', 'HGNC:2279', 'HGNC:2501', 'HGNC:24382', 'HGNC:2422', 'HGNC:837', 'HGNC:3247', 'HGNC:846', 'HGNC:2703', 'HGNC:12582', 'HGNC:2285', 'HGNC:12587', 'HGNC:253', 'HGNC:848', 'HGNC:3…
H1299-mock-36h-B_TGCTGTCGACTT	0.003145373441610434	0.005654115994980009	646	0	['HGNC:837', 'HGNC:848', 'HGNC:2287', 'HGNC:2861', 'HGNC:11063', 'HGNC:2859', 'HGNC:3629', 'HGNC:3133', 'HGNC:833', 'HGNC:4432', 'HGNC:24381', 'HGNC:2289', 'HGNC:2267', 'HGNC:7419', 'HGNC:2288', 'HGNC:2501', 'HGNC:2710', 'HGNC:12441', 'HGNC:8016', 'HGNC:11004', 'HGNC:823', 'HGNC:9141', 'HGNC:4061', 'HGNC:2294', 'HGNC:7529', 'HGNC:9020', 'HGNC:2269', 'HGNC:846', 'HGNC:7421', 'HGNC:7530', 'HGNC:229…
H1299-S1-12h-B_CCAGGTCCCATC	0.003145373441610438	0.09995403371136437	736	[['HGNC:840', 3.6755441677929004, 99.99999999999987], ['HGNC:10682', 23.528933629432373, 100.00000000000084], ['HGNC:10683', 23.528933629432494, 100.00000000000003], ['HGNC:848', 3.6755441677928644, 100.00000000000011], ['HGNC:14247', 3.6755441677929, 100.00000000000004], ['HGNC:642', 9.490376615847316, 100.00000000000009], ['HGNC:3700', 23.5289336294324, 100.0], ['HGNC:10680', 23.528933629432398…	['HGNC:11559', 'HGNC:17296', 'HGNC:7421', 'HGNC:9225', 'HGNC:2267', 'HGNC:7427', 'HGNC:2285', 'HGNC:10293', 'HGNC:16484', 'HGNC:2330', 'HGNC:7892', 'HGNC:2265', 'HGNC:2858', 'HGNC:2269', 'HGNC:2579', 'HGNC:1421', 'HGNC:2294', 'HGNC:28883', 'HGNC:11047', 'HGNC:2280', 'HGNC:2279', 'HGNC:2291', 'HGNC:12587', 'HGNC:4801', 'HGNC:10451', 'HGNC:18170', 'HGNC:29594', 'HGNC:18044', 'HGNC:10297', 'HGNC:162…
H1299-S1-12h-A_CTTACTTGAACC	0.003145373441610438	0.0032982343304051092	786	0	['HGNC:2289', 'HGNC:7698', 'HGNC:7706', 'HGNC:20371', 'HGNC:11047', 'HGNC:7710', 'HGNC:10942', 'HGNC:7694', 'HGNC:14247', 'HGNC:8016', 'HGNC:833', 'HGNC:14409', 'HGNC:7419', 'HGNC:4795', 'HGNC:2277', 'HGNC:7427', 'HGNC:18044', 'HGNC:2294', 'HGNC:30863', 'HGNC:7705', 'HGNC:7692', 'HGNC:2267', 'HGNC:30862', 'HGNC:7461', 'HGNC:7892', 'HGNC:2285', 'HGNC:2649', 'HGNC:5006', 'HGNC:7455', 'HGNC:9141', '…
H1299-S2-12h-A_GAAGGACCGATC	0.0031453734416104478	0.09995403371135406	829	[['HGNC:2267', 27.130089889421082, 99.99999999999982], ['HGNC:830', 27.130089889421072, 99.99999999999982], ['HGNC:2292', 27.13008988942111, 99.99999999999967], ['HGNC:12590', 27.13008988942111, 99.99999999999967], ['HGNC:7695', 28.360924386482612, 99.99999999999967], ['HGNC:7460', 28.36092438647887, 99.99999999999967], ['HGNC:840', 27.130089889420695, 99.9999999999997], ['HGNC:12582', 27.1300898…	['HGNC:2858', 'HGNC:10980', 'HGNC:18175', 'HGNC:20233', 'HGNC:9141', 'HGNC:4249', 'HGNC:2244', 'HGNC:2501', 'HGNC:7892', 'HGNC:14409', 'HGNC:17296', 'HGNC:4175', 'HGNC:3061', 'HGNC:11067', 'HGNC:406', 'HGNC:8091', 'HGNC:10452', 'HGNC:11064', 'HGNC:10986', 'HGNC:10979', 'HGNC:18044', 'HGNC:18170', 'HGNC:5006', 'HGNC:20661', 'HGNC:4136', 'HGNC:17027', 'HGNC:5008', 'HGNC:25223', 'HGNC:11063', 'HGNC:…
H1299-S2-12h-A_CACACCCGAGGC	0.003145373441610452	0.0032982343304049635	643	0	['HGNC:24382', 'HGNC:838', 'HGNC:12582', 'HGNC:840', 'HGNC:14247', 'HGNC:16232', 'HGNC:18044', 'HGNC:10922', 'HGNC:18170', 'HGNC:848', 'HGNC:2579', 'HGNC:3594', 'HGNC:2287', 'HGNC:12590', 'HGNC:846', 'HGNC:7427', 'HGNC:7419', 'HGNC:10943', 'HGNC:8016', 'HGNC:5383', 'HGNC:2291', 'HGNC:2269', 'HGNC:7422', 'HGNC:823', 'HGNC:833', 'HGNC:12585', 'HGNC:2288', 'HGNC:4432', 'HGNC:84', 'HGNC:10979', 'HGNC…
H1299-mock-36h-A_CCATAAGTCCTA	0.0020953079963607715	0.00125757273805607	397	0	['HGNC:847', 'HGNC:4693', 'HGNC:2267', 'HGNC:7421', 'HGNC:9020', 'HGNC:840', 'HGNC:12587', 'HGNC:7892', 'HGNC:24382', 'HGNC:837', 'HGNC:7419', 'HGNC:838', 'HGNC:30863', 'HGNC:16484', 'HGNC:753', 'HGNC:10989', 'HGNC:18044', 'HGNC:976', 'HGNC:845', 'HGNC:2285', 'HGNC:11063', 'HGNC:14247', 'HGNC:10999', 'HGNC:3575', 'HGNC:833', 'HGNC:12590', 'HGNC:830', 'HGNC:12582', 'HGNC:2279', 'HGNC:848', 'HGNC:1…
H1299-mock-36h-A_GTTGACTTAGAC	0.0031453734416104447	0.0150776426532805	701	0	['HGNC:7529', 'HGNC:848', 'HGNC:3481', 'HGNC:3482', 'HGNC:2287', 'HGNC:29594', 'HGNC:10980', 'HGNC:12582', 'HGNC:2292', 'HGNC:833', 'HGNC:2280', 'HGNC:823', 'HGNC:4693', 'HGNC:12590', 'HGNC:2279', 'HGNC:17296', 'HGNC:11054', 'HGNC:12585', 'HGNC:2289', 'HGNC:30863', 'HGNC:16232', 'HGNC:18175', 'HGNC:10452', 'HGNC:7434', 'HGNC:20233', 'HGNC:2501', 'HGNC:2294', 'HGNC:473', 'HGNC:847', 'HGNC:4136', '…
H1299-S2-24h-A_GGTATACCTTTC	0.010439742316604292	0.09995403371136467	934	[['HGNC:84', 43.466837700803474, 100.00000000000009], ['HGNC:10979', 43.46683770080439, 100.00000000000011], ['HGNC:3594', 43.466837700804376, 100.0], ['HGNC:642', 27.237721958222412, 100.00000000000009], ['HGNC:4432', 43.466837700804376, 100.00000000000047], ['HGNC:115', 43.4668377008044, 99.9999999999999]]	['HGNC:17027', 'HGNC:18170', 'HGNC:4378', 'HGNC:4693', 'HGNC:18044']
H1299-S1-12h-A_GTGGCACCCGCA	0.010439742316604307	0.043446857608726235	1027	0	['HGNC:2858', 'HGNC:9020', 'HGNC:11004', 'HGNC:18170', 'HGNC:365', 'HGNC:2501', 'HGNC:18070', 'HGNC:18044', 'HGNC:10451', 'HGNC:10452', 'HGNC:7892', 'HGNC:17296']
H1299-S2-36h-A_CTTTGCCGTAAT	0.0023280243023024788	0.0025757639532687573	690	[['HGNC:3482', 39.157734589332726, 99.99999999995886], ['HGNC:3481', 39.157734589332925, 99.99999999999997]]	['HGNC:833', 'HGNC:2292', 'HGNC:7852', 'HGNC:10681', 'HGNC:7698', 'HGNC:7702', 'HGNC:11448', 'HGNC:18044', 'HGNC:7455', 'HGNC:7685', 'HGNC:7714', 'HGNC:10955', 'HGNC:2898', 'HGNC:2288', 'HGNC:7460', 'HGNC:7699', 'HGNC:2269', 'HGNC:7706', 'HGNC:2291', 'HGNC:7717', 'HGNC:3148', 'HGNC:10683', 'HGNC:7456', 'HGNC:848', 'HGNC:7710', 'HGNC:7458', 'HGNC:838', 'HGNC:7705', 'HGNC:2911', 'HGNC:7701', 'HGNC:…
H1299-S1-12h-A_GATTGACTTTTG	0.010439742316604229	0.030483872800822355	956	0	['HGNC:10986', 'HGNC:11055', 'HGNC:7530', 'HGNC:9020', 'HGNC:2244', 'HGNC:25223', 'HGNC:11067', 'HGNC:4249', 'HGNC:2501', 'HGNC:7529', 'HGNC:18175', 'HGNC:7892', 'HGNC:4432', 'HGNC:20233', 'HGNC:20661', 'HGNC:28883', 'HGNC:9141', 'HGNC:4175', 'HGNC:11063', 'HGNC:5006', 'HGNC:4136', 'HGNC:18170', 'HGNC:5008']
H1299-S2-36h-B_GAGAGTGCTTCT	0.0039853309882872424	0.002457610839838796	881	0	['HGNC:5006', 'HGNC:845', 'HGNC:4175', 'HGNC:7530', 'HGNC:10451', 'HGNC:25223', 'HGNC:11004', 'HGNC:4432', 'HGNC:9020', 'HGNC:11064', 'HGNC:10452', 'HGNC:17296', 'HGNC:9141', 'HGNC:2858', 'HGNC:18175', 'HGNC:4136', 'HGNC:14409', 'HGNC:8016', 'HGNC:823', 'HGNC:20661', 'HGNC:7529', 'HGNC:2501', 'HGNC:2244', 'HGNC:830', 'HGNC:20233', 'HGNC:4249', 'HGNC:837', 'HGNC:848', 'HGNC:840', 'HGNC:18170', 'HG…
H1299-S1-24h-B_CCTTTAATCAGA	0.0031453734416102804	0.003298234330405098	1085	0	['HGNC:7529', 'HGNC:20661', 'HGNC:3148', 'HGNC:3078', 'HGNC:20233', 'HGNC:7432', 'HGNC:10451', 'HGNC:11063', 'HGNC:2861', 'HGNC:2244', 'HGNC:10452', 'HGNC:4136', 'HGNC:7530', 'HGNC:17296', 'HGNC:11004', 'HGNC:10297', 'HGNC:7850', 'HGNC:10980', 'HGNC:18175', 'HGNC:10922', 'HGNC:12441', 'HGNC:4693', 'HGNC:4249', 'HGNC:7849', 'HGNC:9141', 'HGNC:10293', 'HGNC:15769', 'HGNC:25223', 'HGNC:4175', 'HGNC:…
H1299-S1-36h-A_AACCGTGAACAC	0.003145373441610459	0.007067644993725231	838	[['HGNC:2704', 46.66666666666674, 99.99999999999937], ['HGNC:10451', 46.66666666666668, 99.99999999999939], ['HGNC:17296', 46.66666666666677, 99.99999999999812], ['HGNC:10452', 46.666666666666615, 99.99999999999983], ['HGNC:11004', 46.66666666666674, 99.99999999999933]]	['HGNC:2501', 'HGNC:11054', 'HGNC:5383', 'HGNC:17027', 'HGNC:18170', 'HGNC:9225', 'HGNC:10986', 'HGNC:4432', 'HGNC:18044', 'HGNC:115', 'HGNC:4175', 'HGNC:3594', 'HGNC:4136', 'HGNC:84', 'HGNC:11047', 'HGNC:10850', 'HGNC:10979']
H1299-mock-36h-B_CACAGCGGACGC	0.0025215774988833	0.0012524312216750837	384	0	['HGNC:7706', 'HGNC:12590', 'HGNC:13398', 'HGNC:7701', 'HGNC:10917', 'HGNC:7692', 'HGNC:2292', 'HGNC:7710', 'HGNC:838', 'HGNC:23987', 'HGNC:14247', 'HGNC:365', 'HGNC:7712', 'HGNC:4249', 'HGNC:7699', 'HGNC:5008', 'HGNC:3629', 'HGNC:845', 'HGNC:10922', 'HGNC:12586', 'HGNC:12582', 'HGNC:28883', 'HGNC:11559', 'HGNC:7685', 'HGNC:5006', 'HGNC:10545', 'HGNC:18170', 'HGNC:10297', 'HGNC:9141', 'HGNC:16232…
H1299-S2-36h-A_GCTCTGTATTGT	0.004483041295214672	0.0032982343304051092	603	0	['HGNC:12586', 'HGNC:2285', 'HGNC:18044', 'HGNC:7421', 'HGNC:24380', 'HGNC:30862', 'HGNC:12585', 'HGNC:2292', 'HGNC:12582', 'HGNC:7892', 'HGNC:838', 'HGNC:2294', 'HGNC:8016', 'HGNC:2280', 'HGNC:7422', 'HGNC:2279', 'HGNC:365', 'HGNC:845', 'HGNC:24381', 'HGNC:17296', 'HGNC:2858', 'HGNC:2287', 'HGNC:29594', 'HGNC:2288', 'HGNC:830', 'HGNC:12587', 'HGNC:2277', 'HGNC:837', 'HGNC:2579', 'HGNC:833', 'HGN…
H1299-S1-24h-B_TATTATGTGGCC	0.002783499415465119	0.002553371637315959	1076	0	['HGNC:10451', 'HGNC:18761', 'HGNC:9225', 'HGNC:11047', 'HGNC:14679', 'HGNC:10921', 'HGNC:14409', 'HGNC:10452', 'HGNC:28883', 'HGNC:17296', 'HGNC:932', 'HGNC:7892', 'HGNC:17027', 'HGNC:18170', 'HGNC:2858', 'HGNC:21705', 'HGNC:10956', 'HGNC:500']
H1299-S1-12h-A_CAATGGTCGTAA	0.003145373441610441	0.09995403371136467	582	[['HGNC:10989', 46.554894189230836, 99.99999999999996], ['HGNC:10683', 17.491421269800277, 99.99999999999983], ['HGNC:10680', 17.491421269801837, 100.00000000000011], ['HGNC:10682', 17.49142126980192, 99.99999999999987], ['HGNC:2898', 17.491421269806068, 99.99999999999982], ['HGNC:11449', 17.49142126980189, 99.99999999999557], ['HGNC:8124', 17.49142126980187, 99.99999999999557], ['HGNC:642', 3.90…	['HGNC:846', 'HGNC:2291', 'HGNC:4693', 'HGNC:845', 'HGNC:2265', 'HGNC:2279', 'HGNC:12585', 'HGNC:838', 'HGNC:2285', 'HGNC:2267', 'HGNC:2292', 'HGNC:10979', 'HGNC:30863', 'HGNC:18170', 'HGNC:14247', 'HGNC:24381', 'HGNC:848', 'HGNC:2579', 'HGNC:2287', 'HGNC:847', 'HGNC:4432', 'HGNC:3481', 'HGNC:18044', 'HGNC:830', 'HGNC:833', 'HGNC:3482', 'HGNC:2501', 'HGNC:16484', 'HGNC:2288', 'HGNC:2269', 'HGNC:2…
H1299-mock-36h-A_GCGAGCGTTGCC	0.0013519085569052107	0.0010374147579136166	930	0	['HGNC:2704', 'HGNC:8582', 'HGNC:2288', 'HGNC:2292', 'HGNC:14247', 'HGNC:2285', 'HGNC:2280', 'HGNC:10956', 'HGNC:4432', 'HGNC:12587', 'HGNC:2277', 'HGNC:9020', 'HGNC:500', 'HGNC:7850', 'HGNC:830', 'HGNC:5383', 'HGNC:2279', 'HGNC:7427', 'HGNC:24380', 'HGNC:2858', 'HGNC:10986', 'HGNC:12582', 'HGNC:10451', 'HGNC:14409', 'HGNC:11064', 'HGNC:30862', 'HGNC:7892', 'HGNC:7852', 'HGNC:2267', 'HGNC:11047',…
H1299-mock-36h-A_AATTTTGTCAAC	0.0031453734416104	0.0032982343304051127	1038	0	['HGNC:4693', 'HGNC:8016', 'HGNC:2265', 'HGNC:20661', 'HGNC:24380', 'HGNC:25223', 'HGNC:30862', 'HGNC:8091', 'HGNC:2579', 'HGNC:10980', 'HGNC:9721', 'HGNC:848', 'HGNC:20233', 'HGNC:2279', 'HGNC:28883', 'HGNC:14247', 'HGNC:2501', 'HGNC:24381', 'HGNC:16232', 'HGNC:7419', 'HGNC:2289', 'HGNC:830', 'HGNC:18170', 'HGNC:11047', 'HGNC:837', 'HGNC:2269', 'HGNC:12585', 'HGNC:9020', 'HGNC:5008', 'HGNC:10979…
H1299-S2-12h-A_TTCCAATCTCTT	0.0041255827385618185	0.0037694106633201258	1033	0	['HGNC:16484', 'HGNC:11064', 'HGNC:10920', 'HGNC:753', 'HGNC:10943', 'HGNC:2501', 'HGNC:7892', 'HGNC:18170', 'HGNC:10452', 'HGNC:17027', 'HGNC:28883', 'HGNC:2858', 'HGNC:10451', 'HGNC:14409', 'HGNC:17296', 'HGNC:2704', 'HGNC:11004', 'HGNC:3061']
H1299-S2-36h-A_CCTCTCCTGAAA	0.003145373441610435	0.00329823433040512	620	0	['HGNC:14247', 'HGNC:17194', 'HGNC:16484', 'HGNC:30863', 'HGNC:7702', 'HGNC:7427', 'HGNC:2289', 'HGNC:2294', 'HGNC:7719', 'HGNC:2269', 'HGNC:7698', 'HGNC:2285', 'HGNC:18170', 'HGNC:2287', 'HGNC:18070', 'HGNC:2267', 'HGNC:8016', 'HGNC:7459', 'HGNC:30242', 'HGNC:7700', 'HGNC:2277', 'HGNC:4432', 'HGNC:10682', 'HGNC:7711', 'HGNC:7688', 'HGNC:7692', 'HGNC:20371', 'HGNC:7705', 'HGNC:24380', 'HGNC:2279'…
H1299-S1-36h-A_AAGTACGCACGC	0.003145373441610436	0.00329823433040511	625	0	['HGNC:30863', 'HGNC:5386', 'HGNC:29594', 'HGNC:11063', 'HGNC:3700', 'HGNC:2292', 'HGNC:18170', 'HGNC:14247', 'HGNC:7684', 'HGNC:2269', 'HGNC:7696', 'HGNC:7683', 'HGNC:17027', 'HGNC:7427', 'HGNC:7455', 'HGNC:7458', 'HGNC:2501', 'HGNC:12585', 'HGNC:7712', 'HGNC:7691', 'HGNC:10683', 'HGNC:7704', 'HGNC:10992', 'HGNC:7719', 'HGNC:7700', 'HGNC:10680', 'HGNC:12590', 'HGNC:840', 'HGNC:5157', 'HGNC:21350…
H1299-mock-4h-B_CGATCCGACTCT	0.00314537344161044	0.06517413519269191	1041	[['HGNC:3481', 27.45780830493509, 99.99999999999993], ['HGNC:12582', 23.736801059627766, 99.9999999999999], ['HGNC:833', 23.73680105962774, 100.00000000000009], ['HGNC:2287', 23.73680105962774, 100.00000000000009], ['HGNC:3700', 42.14139924193998, 99.99999999999999], ['HGNC:14247', 23.73680105962776, 100.00000000000009], ['HGNC:2267', 23.73680105962773, 99.99999999999994], ['HGNC:24382', 23.73680…	['HGNC:11059', 'HGNC:18170', 'HGNC:4693', 'HGNC:4378', 'HGNC:16484', 'HGNC:11026', 'HGNC:4623', 'HGNC:4432', 'HGNC:11064']
H1299-mock-36h-A_CGTCGCCACAGA	0.0044830412952146705	0.00329823433040511	575	0	['HGNC:18294', 'HGNC:6826', 'HGNC:12563', 'HGNC:29565', 'HGNC:8907', 'HGNC:10382', 'HGNC:4693', 'HGNC:9225', 'HGNC:11559', 'HGNC:23056', 'HGNC:3005', 'HGNC:2728', 'HGNC:20799', 'HGNC:16484', 'HGNC:18170', 'HGNC:11004', 'HGNC:7046', 'HGNC:20266', 'HGNC:18070', 'HGNC:24862', 'HGNC:18044', 'HGNC:23161', 'HGNC:10381', 'HGNC:6831', 'HGNC:14573', 'HGNC:7044', 'HGNC:7045', 'HGNC:3007', 'HGNC:2995', 'HGN…
H1299-S1-36h-A_CCCCCCCCAATA	0.003145373441610442	0.0032982343304051	938	0	['HGNC:4693', 'HGNC:830', 'HGNC:3481', 'HGNC:7421', 'HGNC:847', 'HGNC:24382', 'HGNC:2267', 'HGNC:2291', 'HGNC:24381', 'HGNC:837', 'HGNC:840', 'HGNC:2289', 'HGNC:833', 'HGNC:12582', 'HGNC:7419', 'HGNC:2280', 'HGNC:16232', 'HGNC:2292', 'HGNC:14247', 'HGNC:12586', 'HGNC:3482', 'HGNC:12587', 'HGNC:12590', 'HGNC:7427', 'HGNC:18170', 'HGNC:365', 'HGNC:2288', 'HGNC:2287', 'HGNC:642', 'HGNC:24380', 'HGNC…
H1299-S2-36h-A_ATGATTTCGCGA	0.003145373441610438	0.033263956157462665	712	[['HGNC:12586', 46.12510611667432, 99.99999999999997], ['HGNC:837', 40.26819617912734, 100.00000000000003], ['HGNC:7422', 46.12510611670061, 100.00000000000003], ['HGNC:823', 40.26819617912716, 100.00000000000003], ['HGNC:2291', 46.125106116674445, 100.00000000000003], ['HGNC:24380', 46.125106116674665, 99.99999999998752], ['HGNC:2287', 46.12510611667463, 99.99999999999957], ['HGNC:30863', 46.125…	['HGNC:11063', 'HGNC:11064', 'HGNC:2501', 'HGNC:9020', 'HGNC:10920', 'HGNC:18170', 'HGNC:18761', 'HGNC:28883', 'HGNC:4378', 'HGNC:11026', 'HGNC:4693', 'HGNC:18044', 'HGNC:10943']
H1299-S2-24h-A_CATTTCCCAGAG	0.003406864832637793	0.002457610839838793	809	0	['HGNC:12582', 'HGNC:2289', 'HGNC:14409', 'HGNC:24382', 'HGNC:17296', 'HGNC:12590', 'HGNC:846', 'HGNC:837', 'HGNC:2287', 'HGNC:29594', 'HGNC:2280', 'HGNC:2579', 'HGNC:7422', 'HGNC:7421', 'HGNC:848', 'HGNC:12586', 'HGNC:30862', 'HGNC:18070', 'HGNC:2285', 'HGNC:2292', 'HGNC:24380', 'HGNC:2265', 'HGNC:10451', 'HGNC:18170', 'HGNC:16232', 'HGNC:823', 'HGNC:3482', 'HGNC:847', 'HGNC:4175', 'HGNC:24381',…
H1299-S1-12h-B_CCACCAAGGATT	0.010439742316604298	0.05241423420240552	587	[['HGNC:8876', 46.5161209243331, 100.00000000000009]]	['HGNC:7421', 'HGNC:18044', 'HGNC:12582', 'HGNC:365', 'HGNC:10293', 'HGNC:2265', 'HGNC:2579', 'HGNC:2294', 'HGNC:2269', 'HGNC:2690', 'HGNC:10980', 'HGNC:2501', 'HGNC:7427', 'HGNC:24382', 'HGNC:9020', 'HGNC:11004', 'HGNC:2289', 'HGNC:830', 'HGNC:18070', 'HGNC:2422', 'HGNC:30863', 'HGNC:4803', 'HGNC:23657', 'HGNC:24380', 'HGNC:2292', 'HGNC:16232', 'HGNC:19980', 'HGNC:10979', 'HGNC:846', 'HGNC:2287'…
H1299-S1-36h-A_CAATACGAGTCC	0.0010538173625495107	0.003298234330405115	481	[['HGNC:7459', 43.45812742796645, 99.99999999999997], ['HGNC:7685', 43.45812742796645, 99.99999999999997], ['HGNC:7695', 43.45812742796692, 99.99999999999955], ['HGNC:7702', 43.45812742796734, 100.00000000005902], ['HGNC:7719', 43.45812742793548, 100.00000000000071], ['HGNC:7458', 43.45812742796651, 100.00000000050986], ['HGNC:3482', 25.884898496285736, 99.99999999999996], ['HGNC:7715', 43.458127…	['HGNC:8808', 'HGNC:9141', 'HGNC:4693', 'HGNC:3629', 'HGNC:10986', 'HGNC:18070', 'HGNC:365', 'HGNC:10956', 'HGNC:6823', 'HGNC:4061', 'HGNC:29565', 'HGNC:23056', 'HGNC:2859', 'HGNC:10547', 'HGNC:18044', 'HGNC:18170', 'HGNC:5213', 'HGNC:5383', 'HGNC:8907', 'HGNC:11279', 'HGNC:7530', 'HGNC:2664', 'HGNC:17174', 'HGNC:3006', 'HGNC:500', 'HGNC:11054', 'HGNC:13398', 'HGNC:10382', 'HGNC:318', 'HGNC:24862…
H1299-S1-24h-B_GCCAGCTTGTCC	0.010439742316604305	0.06273972585529114	1078	[['HGNC:2330', 32.398211834822256, 99.99999999999993], ['HGNC:10969', 30.87196240674761, 99.99999999999997], ['HGNC:1421', 32.39821183482188, 100.00000000000504]]	['HGNC:11064', 'HGNC:17296', 'HGNC:9020', 'HGNC:2244', 'HGNC:2858', 'HGNC:10451', 'HGNC:11063', 'HGNC:10452', 'HGNC:9141', 'HGNC:406', 'HGNC:2501', 'HGNC:5383', 'HGNC:11004', 'HGNC:10979', 'HGNC:20661', 'HGNC:16484', 'HGNC:18170', 'HGNC:7530', 'HGNC:7529', 'HGNC:4175', 'HGNC:4136', 'HGNC:25223', 'HGNC:18175', 'HGNC:20233', 'HGNC:7892', 'HGNC:8091', 'HGNC:10293', 'HGNC:5006']
H1299-S1-12h-A_TAACTATCGTTG	0.0029961561508893603	0.0032982343304051136	670	[['HGNC:2690', 30.086659632429146, 99.99999999999983]]	['HGNC:8863', 'HGNC:838', 'HGNC:2501', 'HGNC:7419', 'HGNC:24380', 'HGNC:9238', 'HGNC:2292', 'HGNC:7892', 'HGNC:16232', 'HGNC:12586', 'HGNC:11004', 'HGNC:4378', 'HGNC:7863', 'HGNC:7421', 'HGNC:2287', 'HGNC:848', 'HGNC:2289', 'HGNC:2288', 'HGNC:830', 'HGNC:2579', 'HGNC:11050', 'HGNC:18170', 'HGNC:8016', 'HGNC:845', 'HGNC:11063', 'HGNC:7427', 'HGNC:12585', 'HGNC:14247', 'HGNC:29594', 'HGNC:291', 'HG…
H1299-S1-12h-A_GACAACCCTATC	0.012050393884918392	0.09995403371136463	844	[['HGNC:4799', 9.750561178288836, 99.99999999999994], ['HGNC:387', 10.551567876675177, 99.99999999999893], ['HGNC:2330', 9.75056117828879, 99.9999999999999], ['HGNC:21350', 22.732321093282884, 100.00000000000023], ['HGNC:10681', 22.732321093282877, 100.00000000000023], ['HGNC:10682', 22.732321093282913, 99.99999999999987], ['HGNC:18324', 10.551567876675056, 99.99999999999976], ['HGNC:4908', 9.561…	['HGNC:7427', 'HGNC:2285', 'HGNC:823', 'HGNC:7700', 'HGNC:7696', 'HGNC:7706', 'HGNC:7455', 'HGNC:848', 'HGNC:24381', 'HGNC:7691', 'HGNC:2294', 'HGNC:7698', 'HGNC:3569', 'HGNC:7686', 'HGNC:7460', 'HGNC:7456', 'HGNC:7714', 'HGNC:838', 'HGNC:7707', 'HGNC:8016', 'HGNC:7422', 'HGNC:7462', 'HGNC:7704', 'HGNC:7712', 'HGNC:845', 'HGNC:7695', 'HGNC:24382', 'HGNC:12582', 'HGNC:7684', 'HGNC:7699', 'HGNC:348…
H1299-S2-36h-A_GTCAACAACCCT	0.0041255827385618315	0.003769410663320116	825	0	['HGNC:5006', 'HGNC:2501', 'HGNC:10979', 'HGNC:18175', 'HGNC:20661', 'HGNC:18044', 'HGNC:10452', 'HGNC:7850', 'HGNC:2858', 'HGNC:18070', 'HGNC:7530', 'HGNC:2704', 'HGNC:10986', 'HGNC:9021', 'HGNC:7849', 'HGNC:11064', 'HGNC:2244', 'HGNC:4693', 'HGNC:4136', 'HGNC:20233', 'HGNC:7529', 'HGNC:10451', 'HGNC:7892', 'HGNC:9141', 'HGNC:7863', 'HGNC:5383', 'HGNC:4175', 'HGNC:9225', 'HGNC:3078', 'HGNC:10980…
H1299-S2-36h-A_TAGAACGTGCCG	0.003145373441610408	0.002457610839838796	602	0	['HGNC:8907', 'HGNC:20799', 'HGNC:6831', 'HGNC:29594', 'HGNC:29565', 'HGNC:7892', 'HGNC:16484', 'HGNC:11063', 'HGNC:4693', 'HGNC:7427', 'HGNC:24862', 'HGNC:833', 'HGNC:846', 'HGNC:23159', 'HGNC:18070', 'HGNC:14247', 'HGNC:3005', 'HGNC:2294', 'HGNC:23056', 'HGNC:23161', 'HGNC:28883', 'HGNC:830', 'HGNC:2265', 'HGNC:2579', 'HGNC:4061', 'HGNC:16232', 'HGNC:7421', 'HGNC:845', 'HGNC:18044', 'HGNC:7044'…
H1299-S2-36h-B_TGAACGCGCAAG	0.0031453734416104387	0.004278511450439164	812	0	['HGNC:4432', 'HGNC:7892', 'HGNC:14409', 'HGNC:10293', 'HGNC:17296', 'HGNC:18044', 'HGNC:18170', 'HGNC:11004', 'HGNC:3061', 'HGNC:11054', 'HGNC:11559', 'HGNC:3700', 'HGNC:9020', 'HGNC:2858', 'HGNC:8891', 'HGNC:10452', 'HGNC:11047', 'HGNC:18070', 'HGNC:2501', 'HGNC:10451', 'HGNC:16484']
H1299-S2-12h-A_CAGAAACCGGCT	0.003145373441610435	0.043446857608726186	706	[['HGNC:3481', 35.06110259382585, 100.00000000000016], ['HGNC:3482', 35.061102593825844, 100.00000000000114]]	['HGNC:18170', 'HGNC:7892', 'HGNC:18044', 'HGNC:365', 'HGNC:11063', 'HGNC:17027', 'HGNC:2501', 'HGNC:4378', 'HGNC:9020', 'HGNC:16484', 'HGNC:4693', 'HGNC:11064']
H1299-S2-36h-A_GTGGCATTGTTG	0.002317279388739272	0.0012575727380560644	849	[['HGNC:2501', 11.327729127114674, 99.99999999999991]]	['HGNC:4378', 'HGNC:16484', 'HGNC:1795', 'HGNC:11064', 'HGNC:18170', 'HGNC:4693', 'HGNC:9020', 'HGNC:365', 'HGNC:4432', 'HGNC:11047']
H1299-S1-24h-B_GAACGTAAACAG	0.010439742316604356	0.14895814093801565	1108	[['HGNC:8016', 6.032215618926794, 99.9999999999995], ['HGNC:833', 6.032215618928003, 99.99999999999923], ['HGNC:846', 6.03221561892744, 100.00000000000043], ['HGNC:4432', 29.16715886431817, 100.00000000000104], ['HGNC:847', 6.032215618926809, 99.9999999999996], ['HGNC:823', 6.0322156189268075, 99.99999999999949], ['HGNC:845', 6.032215618926883, 99.99999999998896], ['HGNC:840', 6.032215618926818, …	['HGNC:7892', 'HGNC:2501', 'HGNC:28883', 'HGNC:17296', 'HGNC:10451', 'HGNC:10452', 'HGNC:9020', 'HGNC:2858', 'HGNC:18170', 'HGNC:11063']
H1299-S2-24h-A_TTTCTCCATGCT	0.0031453734416104326	0.00329823433040511	1010	0	['HGNC:7427', 'HGNC:2287', 'HGNC:848', 'HGNC:12585', 'HGNC:7715', 'HGNC:29594', 'HGNC:7688', 'HGNC:10955', 'HGNC:837', 'HGNC:2690', 'HGNC:7713', 'HGNC:2277', 'HGNC:7707', 'HGNC:7712', 'HGNC:830', 'HGNC:7692', 'HGNC:7455', 'HGNC:30242', 'HGNC:2267', 'HGNC:24381', 'HGNC:30863', 'HGNC:7419', 'HGNC:24382', 'HGNC:7702', 'HGNC:823', 'HGNC:838', 'HGNC:845', 'HGNC:7695', 'HGNC:2294', 'HGNC:7699', 'HGNC:7…
H1299-S2-12h-A_CTTTCTCTGTTA	0.003145373441610453	0.003298234330405114	620	0	['HGNC:5008', 'HGNC:7713', 'HGNC:17194', 'HGNC:7529', 'HGNC:7455', 'HGNC:25223', 'HGNC:7684', 'HGNC:7695', 'HGNC:2579', 'HGNC:7687', 'HGNC:2291', 'HGNC:7685', 'HGNC:5006', 'HGNC:7702', 'HGNC:846', 'HGNC:24382', 'HGNC:4249', 'HGNC:2267', 'HGNC:12563', 'HGNC:848', 'HGNC:8016', 'HGNC:7459', 'HGNC:642', 'HGNC:84', 'HGNC:837', 'HGNC:7707', 'HGNC:12586', 'HGNC:7460', 'HGNC:2501', 'HGNC:7716', 'HGNC:830…
H1299-mock-36h-A_ATAAGCCCCGAA	0.0021165588985427477	0.0018847053316600683	712	0	['HGNC:10451', 'HGNC:2704', 'HGNC:20233', 'HGNC:5383', 'HGNC:10979', 'HGNC:4136', 'HGNC:7852', 'HGNC:9141', 'HGNC:2244', 'HGNC:115', 'HGNC:3594', 'HGNC:17027', 'HGNC:7530', 'HGNC:2501', 'HGNC:4432', 'HGNC:18044', 'HGNC:11064', 'HGNC:2858', 'HGNC:11058', 'HGNC:25223', 'HGNC:5006', 'HGNC:11063', 'HGNC:16484', 'HGNC:84', 'HGNC:4249', 'HGNC:18170', 'HGNC:4175', 'HGNC:11004', 'HGNC:18175', 'HGNC:11026…
H1299-S2-24h-A_CCGTATATACTT	0.003145373441610438	0.0032982343304051127	672	0	['HGNC:11047', 'HGNC:18170', 'HGNC:10451', 'HGNC:2858', 'HGNC:17027', 'HGNC:10452', 'HGNC:9225', 'HGNC:11054', 'HGNC:18070', 'HGNC:7892', 'HGNC:18044', 'HGNC:2501', 'HGNC:17296']
H1299-S2-12h-B_TAGCAGTTAACC	0.012050393885027743	0.01507764265328051	1104	0	['HGNC:11047', 'HGNC:18170', 'HGNC:17027', 'HGNC:9020', 'HGNC:9225', 'HGNC:18044', 'HGNC:7892', 'HGNC:16484']
H1299-mock-36h-A_CCGTGTGTTCGA	0.00438461875739896	0.004014422356435922	965	0	['HGNC:8091', 'HGNC:406', 'HGNC:18170', 'HGNC:17296', 'HGNC:14409', 'HGNC:11064', 'HGNC:10452', 'HGNC:2858', 'HGNC:11054', 'HGNC:7852', 'HGNC:18044', 'HGNC:18070', 'HGNC:753', 'HGNC:10943', 'HGNC:10451', 'HGNC:16484', 'HGNC:2501', 'HGNC:7892']
H1299-S2-24h-A_TGATCGGGCGAG	0.003145373441610437	0.003769410663320129	1005	0	['HGNC:2501', 'HGNC:2858', 'HGNC:2704', 'HGNC:11004', 'HGNC:17027', 'HGNC:17296', 'HGNC:18170', 'HGNC:10452', 'HGNC:18044', 'HGNC:10451', 'HGNC:7892', 'HGNC:14409', 'HGNC:11047', 'HGNC:365']
H1299-mock-36h-A_TGTACGCGTCTA	0.010439742316604302	0.04344685760872617	618	[['HGNC:10681', 37.894835926436, 99.99999999999993], ['HGNC:3700', 37.89483592643574, 99.9999999999994], ['HGNC:21350', 37.89483592643567, 100.00000000001432], ['HGNC:11449', 37.89483592643521, 100.00000000001377], ['HGNC:2911', 37.894835926435185, 99.99999999999997], ['HGNC:8124', 37.8948359264358, 100.00000000000003], ['HGNC:2898', 34.15403237828682, 99.99999999999993], ['HGNC:10680', 37.894835…	['HGNC:2279', 'HGNC:2289', 'HGNC:30862', 'HGNC:7716', 'HGNC:16232', 'HGNC:10989', 'HGNC:7703', 'HGNC:7707', 'HGNC:7419', 'HGNC:2287', 'HGNC:7691', 'HGNC:7713', 'HGNC:846', 'HGNC:24380', 'HGNC:18044', 'HGNC:7710', 'HGNC:7704', 'HGNC:30242', 'HGNC:12586', 'HGNC:7687', 'HGNC:2285', 'HGNC:7695', 'HGNC:2265', 'HGNC:2277', 'HGNC:12585', 'HGNC:7711', 'HGNC:29594', 'HGNC:7683', 'HGNC:7461', 'HGNC:2501', …
H1299-mock-36h-A_AAACATAGAACG	0.003145373441610439	0.0032982343304051127	473	0	['HGNC:10979', 'HGNC:4432', 'HGNC:18170', 'HGNC:10980', 'HGNC:9020', 'HGNC:4175', 'HGNC:115', 'HGNC:18044', 'HGNC:365', 'HGNC:9225', 'HGNC:11054', 'HGNC:500', 'HGNC:4136', 'HGNC:5383', 'HGNC:406', 'HGNC:4693', 'HGNC:18070', 'HGNC:17027', 'HGNC:8091', 'HGNC:4455', 'HGNC:4378']
H1299-S1-24h-B_CCAGAGTCTCTA	0.0031453734416104395	0.003298234330405139	854	0	['HGNC:2277', 'HGNC:18044', 'HGNC:20233', 'HGNC:30862', 'HGNC:16232', 'HGNC:4693', 'HGNC:833', 'HGNC:18170', 'HGNC:848', 'HGNC:838', 'HGNC:8091', 'HGNC:845', 'HGNC:12582', 'HGNC:7419', 'HGNC:664', 'HGNC:20661', 'HGNC:7422', 'HGNC:4136', 'HGNC:16484', 'HGNC:24382', 'HGNC:22921', 'HGNC:2280', 'HGNC:643', 'HGNC:7421', 'HGNC:29594', 'HGNC:5006', 'HGNC:7530', 'HGNC:18175', 'HGNC:11055', 'HGNC:830', 'H…
H1299-S1-36h-A_TGGCAATAAAGC	0.0010831455718374344	0.0009147484764605992	1188	0	['HGNC:4136', 'HGNC:11064', 'HGNC:17296', 'HGNC:11559', 'HGNC:18175', 'HGNC:9020', 'HGNC:9141', 'HGNC:1795', 'HGNC:4693', 'HGNC:4433', 'HGNC:2501', 'HGNC:10451', 'HGNC:20233', 'HGNC:8636', 'HGNC:7529', 'HGNC:28883', 'HGNC:5006', 'HGNC:10452', 'HGNC:11004', 'HGNC:11063', 'HGNC:18170', 'HGNC:23', 'HGNC:18761', 'HGNC:10297', 'HGNC:4175', 'HGNC:10979', 'HGNC:2858', 'HGNC:10969', 'HGNC:403', 'HGNC:252…
H1299-S1-24h-B_CTCATCGCCCCG	0.004384618757400621	0.08826994247244244	1476	[['HGNC:5008', 46.469536629513414, 99.99999999996372], ['HGNC:4432', 48.477901148875866, 100.0], ['HGNC:115', 48.47790114887558, 99.99999999996399]]	['HGNC:11047', 'HGNC:25223', 'HGNC:10452', 'HGNC:4693', 'HGNC:18044', 'HGNC:10451', 'HGNC:5383', 'HGNC:7892', 'HGNC:28883', 'HGNC:4136', 'HGNC:7530', 'HGNC:18170', 'HGNC:18175', 'HGNC:2858', 'HGNC:2244', 'HGNC:2501', 'HGNC:8091', 'HGNC:9141', 'HGNC:11063', 'HGNC:10979', 'HGNC:9721', 'HGNC:5006', 'HGNC:20233', 'HGNC:406', 'HGNC:9020', 'HGNC:17296', 'HGNC:4175', 'HGNC:20661', 'HGNC:7529']
H1299-S2-12h-B_CAAGGTATAAAC	0.0031453734416104486	0.00329823433040511	494	[['HGNC:8091', 13.656610135517255, 99.99999999999993], ['HGNC:10980', 13.656610136050466, 100.00000000000088], ['HGNC:406', 13.656610135609636, 99.99999999999947]]	['HGNC:2269', 'HGNC:7530', 'HGNC:30862', 'HGNC:11003', 'HGNC:7529', 'HGNC:10451', 'HGNC:2285', 'HGNC:12441', 'HGNC:18175', 'HGNC:12590', 'HGNC:24382', 'HGNC:4432', 'HGNC:9141', 'HGNC:4455', 'HGNC:12587', 'HGNC:16232', 'HGNC:12582', 'HGNC:20233', 'HGNC:18170', 'HGNC:846', 'HGNC:7427', 'HGNC:9225', 'HGNC:3148', 'HGNC:7419', 'HGNC:2501', 'HGNC:25223', 'HGNC:20305', 'HGNC:2291', 'HGNC:5008', 'HGNC:20…
H1299-S1-12h-A_GCGATTAACTCC	0.010439742316604302	0.03326395615746268	844	[['HGNC:2277', 30.01903075644932, 100.0000000000008], ['HGNC:840', 30.019030756448963, 100.0], ['HGNC:9208', 38.51237626109278, 99.99999999999986], ['HGNC:2289', 30.019030756448934, 100.00000000000016], ['HGNC:2287', 30.01903075644887, 100.00000000000007], ['HGNC:823', 30.0190307564489, 100.00000000000007], ['HGNC:2280', 30.01903075644891, 100.00000000000007], ['HGNC:12586', 30.01903075645233, 10…	['HGNC:18170', 'HGNC:10943', 'HGNC:2501', 'HGNC:16484', 'HGNC:7892', 'HGNC:17027', 'HGNC:10920']
H1299-S2-12h-A_CACACGAGCCGA	0.0031453734416104404	0.003298234330405111	808	0	['HGNC:11054', 'HGNC:4693', 'HGNC:9225', 'HGNC:12527', 'HGNC:16484', 'HGNC:9020', 'HGNC:18044', 'HGNC:4061', 'HGNC:500', 'HGNC:12525', 'HGNC:10959', 'HGNC:18170', 'HGNC:18070', 'HGNC:4378', 'HGNC:20800', 'HGNC:4458']
H1299-S1-36h-B_GCCCCCGACAAA	0.0010831455718374335	0.0009147484764605998	1759	0	['HGNC:7892', 'HGNC:16448', 'HGNC:25223', 'HGNC:20661', 'HGNC:11055', 'HGNC:18175', 'HGNC:7530', 'HGNC:4175', 'HGNC:10980', 'HGNC:4136', 'HGNC:28883', 'HGNC:7529', 'HGNC:9020', 'HGNC:10920', 'HGNC:2244', 'HGNC:18170', 'HGNC:11064', 'HGNC:20233', 'HGNC:4433', 'HGNC:5006', 'HGNC:9141']
H1299-S1-36h-A_CCTGTAAGTTAA	0.0031453734416104296	0.018472325178078286	542	[['HGNC:3700', 8.501684795001484, 99.99999999998718], ['HGNC:2898', 8.5016847950014, 100.00000000000027], ['HGNC:10682', 8.501684795001454, 100.00000000000027], ['HGNC:10979', 8.501684795001403, 100.00000000000027], ['HGNC:10680', 8.501684795001433, 100.00000000000024], ['HGNC:2422', 8.50168479500242, 100.00000000000016], ['HGNC:11449', 8.501684795001445, 100.00000000000225], ['HGNC:11448', 8.501…	['HGNC:9020', 'HGNC:10992', 'HGNC:18044', 'HGNC:7460', 'HGNC:7683', 'HGNC:7459', 'HGNC:8021', 'HGNC:12586', 'HGNC:7704', 'HGNC:2294', 'HGNC:7705', 'HGNC:823', 'HGNC:20371', 'HGNC:10451', 'HGNC:2279', 'HGNC:7694', 'HGNC:8016', 'HGNC:2289', 'HGNC:7461', 'HGNC:2288', 'HGNC:30242', 'HGNC:2292', 'HGNC:7685', 'HGNC:2277', 'HGNC:24380', 'HGNC:7687', 'HGNC:7706', 'HGNC:7703', 'HGNC:7696', 'HGNC:2267', 'H…
H1299-S1-36h-B_CCAGATTGCCAA	0.003145373441610381	0.0032982343304050928	428	0	['HGNC:9020', 'HGNC:7892', 'HGNC:18044', 'HGNC:10955', 'HGNC:500', 'HGNC:9225', 'HGNC:18070', 'HGNC:5157', 'HGNC:18170', 'HGNC:9453', 'HGNC:11047', 'HGNC:16484', 'HGNC:406', 'HGNC:4693']
H1299-S2-36h-A_GGGGCCTTAACC	0.003029797425663261	0.002457610839838796	825	0	['HGNC:4693', 'HGNC:3700', 'HGNC:25223', 'HGNC:10293', 'HGNC:7892', 'HGNC:4249', 'HGNC:10451', 'HGNC:8906', 'HGNC:9141', 'HGNC:9225', 'HGNC:2704', 'HGNC:8891', 'HGNC:365', 'HGNC:11003', 'HGNC:24269', 'HGNC:10452', 'HGNC:10922', 'HGNC:20233', 'HGNC:20661', 'HGNC:4378', 'HGNC:4795', 'HGNC:976', 'HGNC:500', 'HGNC:7529', 'HGNC:7530', 'HGNC:2244', 'HGNC:18175', 'HGNC:28883', 'HGNC:11047', 'HGNC:5006',…
H1299-S1-12h-A_TACTCTCCATTG	0.010439742316604321	0.052032403919274085	1377	[['HGNC:10942', 16.500383729854175, 81.76775834007135]]	['HGNC:2501', 'HGNC:10451', 'HGNC:10943', 'HGNC:2858', 'HGNC:17296', 'HGNC:14409', 'HGNC:28883', 'HGNC:18170', 'HGNC:7892', 'HGNC:18044', 'HGNC:11064', 'HGNC:10452']
H1299-S1-24h-A_TATGCCACGTAG	0.002874582233378149	0.0032982343304051127	926	0	['HGNC:30863', 'HGNC:3247', 'HGNC:10956', 'HGNC:115', 'HGNC:500', 'HGNC:833', 'HGNC:2291', 'HGNC:5213', 'HGNC:14247', 'HGNC:18170', 'HGNC:10680', 'HGNC:7419', 'HGNC:2690', 'HGNC:2285', 'HGNC:2579', 'HGNC:253', 'HGNC:11050', 'HGNC:3482', 'HGNC:2289', 'HGNC:18070', 'HGNC:16232', 'HGNC:12590', 'HGNC:119', 'HGNC:3700', 'HGNC:12585', 'HGNC:8016', 'HGNC:21705', 'HGNC:848', 'HGNC:2279', 'HGNC:4693', 'HG…
H1299-S2-12h-B_GAGTTACGACGA	0.0031453734416104387	0.0434468576087262	1217	[['HGNC:9020', 8.675910919189349, 99.99999999999977]]	['HGNC:17027', 'HGNC:11064', 'HGNC:2501', 'HGNC:2858', 'HGNC:11067', 'HGNC:10452', 'HGNC:7892', 'HGNC:18044', 'HGNC:10451', 'HGNC:14409', 'HGNC:18170', 'HGNC:11063', 'HGNC:17296', 'HGNC:365', 'HGNC:10992']
H1299-mock-36h-A_TCAAAGTATTCG	0.006549211327368325	0.015077642653280503	569	[['HGNC:7717', 38.36016566893835, 99.99999999999996], ['HGNC:7706', 38.36016566893836, 99.99999999999996], ['HGNC:7461', 38.360165668938365, 99.99999999999999], ['HGNC:7684', 38.360165668938286, 100.00000000000125], ['HGNC:7693', 38.360165668938286, 100.00000000000125], ['HGNC:17194', 38.36016566893836, 100.00000000000209], ['HGNC:7692', 38.360165668938336, 100.00000000000209], ['HGNC:7459', 38.3…	['HGNC:11063', 'HGNC:2280', 'HGNC:2279', 'HGNC:11064', 'HGNC:10979', 'HGNC:847', 'HGNC:11450', 'HGNC:2292', 'HGNC:17027', 'HGNC:12590', 'HGNC:2294', 'HGNC:11067', 'HGNC:7427', 'HGNC:2285', 'HGNC:28883', 'HGNC:16484', 'HGNC:7421', 'HGNC:11449', 'HGNC:2579', 'HGNC:7892', 'HGNC:837', 'HGNC:830', 'HGNC:7419', 'HGNC:12585', 'HGNC:10992', 'HGNC:24380', 'HGNC:7422', 'HGNC:24381', 'HGNC:840', 'HGNC:2288'…
H1299-S1-36h-A_ACTGATCAAACT	0.010439742316604331	0.019457039724095248	807	[['HGNC:3482', 30.60062559805838, 99.99999999999855], ['HGNC:3481', 30.600625598058347, 99.99999999999973]]	['HGNC:18170', 'HGNC:2291', 'HGNC:29594', 'HGNC:365', 'HGNC:12585', 'HGNC:837', 'HGNC:12586', 'HGNC:2279', 'HGNC:30863', 'HGNC:2287', 'HGNC:848', 'HGNC:846', 'HGNC:2294', 'HGNC:2285', 'HGNC:838', 'HGNC:24380', 'HGNC:840', 'HGNC:16232', 'HGNC:30862', 'HGNC:12582', 'HGNC:2288', 'HGNC:12590', 'HGNC:7427', 'HGNC:833', 'HGNC:7422', 'HGNC:7892', 'HGNC:3575', 'HGNC:12587', 'HGNC:847', 'HGNC:14247', 'HGN…
H1299-S2-24h-B_TTATGTAAACGC	0.002317279388739272	0.001257572738056065	589	0	['HGNC:9020', 'HGNC:16484', 'HGNC:4378', 'HGNC:4432', 'HGNC:8124', 'HGNC:753', 'HGNC:4693', 'HGNC:2911', 'HGNC:10979', 'HGNC:11063', 'HGNC:21350', 'HGNC:18170', 'HGNC:11064', 'HGNC:11067', 'HGNC:2501', 'HGNC:2898', 'HGNC:365']
H1299-S2-12h-B_CAGTCTGCGACT	0.0031453734416104326	0.007067644993725236	1039	[['HGNC:2704', 46.666666666666664, 100.00000000000016]]	['HGNC:4432', 'HGNC:18170', 'HGNC:4136', 'HGNC:2501', 'HGNC:17296', 'HGNC:4693', 'HGNC:10451', 'HGNC:4175', 'HGNC:11067', 'HGNC:2858', 'HGNC:7892', 'HGNC:11025', 'HGNC:11064', 'HGNC:10452', 'HGNC:84', 'HGNC:115']
H1299-S2-12h-A_CGAGTGCTTCAT	0.005915925061189506	0.006590186309704686	1775	0	['HGNC:18170', 'HGNC:2858', 'HGNC:20661', 'HGNC:2244', 'HGNC:17296', 'HGNC:20233', 'HGNC:7529', 'HGNC:7530', 'HGNC:11063', 'HGNC:11064', 'HGNC:25223', 'HGNC:2501', 'HGNC:10452', 'HGNC:10451', 'HGNC:14409', 'HGNC:10920', 'HGNC:5006', 'HGNC:4175', 'HGNC:7892', 'HGNC:3148', 'HGNC:4136', 'HGNC:18175', 'HGNC:9141']
H1299-S1-12h-A_CTGGTTCTGGAC	0.003145373441610426	0.008507115775508962	815	[['HGNC:20305', 26.42577744279846, 86.95862971476228]]	['HGNC:3482', 'HGNC:10452', 'HGNC:10297', 'HGNC:11063', 'HGNC:2292', 'HGNC:30863', 'HGNC:30862', 'HGNC:18044', 'HGNC:847', 'HGNC:2267', 'HGNC:848', 'HGNC:16232', 'HGNC:10293', 'HGNC:838', 'HGNC:4693', 'HGNC:16484', 'HGNC:2289', 'HGNC:12587', 'HGNC:846', 'HGNC:833', 'HGNC:2294', 'HGNC:8582', 'HGNC:24382', 'HGNC:2288', 'HGNC:18070', 'HGNC:642', 'HGNC:845', 'HGNC:7419', 'HGNC:10922', 'HGNC:7422', 'H…
H1299-S2-24h-B_ATATTGCGTTCA	0.0031453734416104326	0.003769410663320121	468	0	['HGNC:29594', 'HGNC:7455', 'HGNC:4136', 'HGNC:7687', 'HGNC:3481', 'HGNC:7459', 'HGNC:11055', 'HGNC:7696', 'HGNC:833', 'HGNC:7719', 'HGNC:7684', 'HGNC:2294', 'HGNC:7698', 'HGNC:7714', 'HGNC:7717', 'HGNC:847', 'HGNC:23987', 'HGNC:11064', 'HGNC:7703', 'HGNC:7705', 'HGNC:2501', 'HGNC:30242', 'HGNC:2267', 'HGNC:7692', 'HGNC:7704', 'HGNC:12585', 'HGNC:7715', 'HGNC:30862', 'HGNC:845', 'HGNC:7427', 'HGN…
H1299-S2-36h-A_GAAACTTTCACC	0.0031453734416104395	0.09995403371136467	1041	[['HGNC:8021', 2.308677025200268, 99.99999999999994], ['HGNC:20305', 19.376352859622777, 99.99999999999996]]	['HGNC:7530', 'HGNC:20233', 'HGNC:5006', 'HGNC:9141', 'HGNC:2244', 'HGNC:4175', 'HGNC:2501', 'HGNC:10979', 'HGNC:18170', 'HGNC:5157', 'HGNC:11004', 'HGNC:18175', 'HGNC:16484', 'HGNC:4136', 'HGNC:18044', 'HGNC:406', 'HGNC:20661', 'HGNC:11003', 'HGNC:4693', 'HGNC:18070', 'HGNC:7892', 'HGNC:9225', 'HGNC:25223', 'HGNC:5383', 'HGNC:8091', 'HGNC:4432', 'HGNC:7529', 'HGNC:17027']
H1299-S2-24h-A_AGCTAAGAACCA	0.0010831455718374346	0.0009147484764605997	1111	0	['HGNC:17296', 'HGNC:2279', 'HGNC:4693', 'HGNC:16232', 'HGNC:7419', 'HGNC:12590', 'HGNC:7529', 'HGNC:24382', 'HGNC:7421', 'HGNC:11064', 'HGNC:10451', 'HGNC:9141', 'HGNC:7892', 'HGNC:30863', 'HGNC:4175', 'HGNC:30862', 'HGNC:10986', 'HGNC:7422', 'HGNC:2289', 'HGNC:7434', 'HGNC:29594', 'HGNC:115', 'HGNC:2579', 'HGNC:2287', 'HGNC:3078', 'HGNC:2269', 'HGNC:2288', 'HGNC:18175', 'HGNC:2704', 'HGNC:7850'…
H1299-S2-24h-A_CGTGACTTTCGC	0.003145373441610438	0.015077642653280503	1434	0	['HGNC:7892', 'HGNC:2265', 'HGNC:16232', 'HGNC:2279', 'HGNC:753', 'HGNC:2287', 'HGNC:18170', 'HGNC:30863', 'HGNC:2579', 'HGNC:7422', 'HGNC:2289', 'HGNC:29594', 'HGNC:2269', 'HGNC:24380', 'HGNC:2501', 'HGNC:2285', 'HGNC:12587', 'HGNC:12586', 'HGNC:7419', 'HGNC:30862', 'HGNC:7427', 'HGNC:12582', 'HGNC:2291', 'HGNC:2292', 'HGNC:12590', 'HGNC:4432', 'HGNC:2294', 'HGNC:24381', 'HGNC:2288', 'HGNC:12585…
H1299-S2-12h-B_CCCCCCTCAGCC	0.003145373441610441	0.0037694106633201275	659	0	['HGNC:25223', 'HGNC:9020', 'HGNC:7863', 'HGNC:17296', 'HGNC:2244', 'HGNC:4693', 'HGNC:20661', 'HGNC:12441', 'HGNC:3061', 'HGNC:4175', 'HGNC:11004', 'HGNC:406', 'HGNC:4378', 'HGNC:14409', 'HGNC:5008', 'HGNC:18170', 'HGNC:2861', 'HGNC:8091', 'HGNC:2704', 'HGNC:20233', 'HGNC:7529', 'HGNC:16484', 'HGNC:9141', 'HGNC:7852', 'HGNC:10850', 'HGNC:5006', 'HGNC:18175', 'HGNC:4136', 'HGNC:10452', 'HGNC:365'…
H1299-S1-12h-A_CAATACCCCGGC	0.0009617452103371123	0.0008914783404565342	484	0	['HGNC:12587', 'HGNC:642', 'HGNC:9020', 'HGNC:18170', 'HGNC:12590', 'HGNC:4982', 'HGNC:7707', 'HGNC:16232', 'HGNC:365', 'HGNC:7687', 'HGNC:2911', 'HGNC:2898', 'HGNC:10536', 'HGNC:7713', 'HGNC:2579', 'HGNC:2321', 'HGNC:24382', 'HGNC:3482', 'HGNC:838', 'HGNC:833', 'HGNC:30862', 'HGNC:2265', 'HGNC:2330', 'HGNC:2690', 'HGNC:7712', 'HGNC:2285', 'HGNC:4693', 'HGNC:7685', 'HGNC:2269', 'HGNC:7462', 'HGNC…
H1299-S1-12h-A_ACAAGATTTTGT	0.003145373441610438	0.003298234330405111	591	0	['HGNC:4378', 'HGNC:11047', 'HGNC:365', 'HGNC:9225', 'HGNC:4432', 'HGNC:9020', 'HGNC:18170', 'HGNC:4693', 'HGNC:29437', 'HGNC:30927', 'HGNC:18044', 'HGNC:18070']
H1299-S2-12h-A_TGATGGCAACAA	0.02586820662922245	0.02772340204443475	696	0	['HGNC:2267', 'HGNC:837', 'HGNC:7421', 'HGNC:2244', 'HGNC:845', 'HGNC:20233', 'HGNC:2858', 'HGNC:4136', 'HGNC:10451', 'HGNC:30863', 'HGNC:28883', 'HGNC:29594', 'HGNC:7892', 'HGNC:9020', 'HGNC:30862', 'HGNC:115', 'HGNC:4458', 'HGNC:24380', 'HGNC:2265', 'HGNC:14247', 'HGNC:10452', 'HGNC:2501', 'HGNC:2292', 'HGNC:11559', 'HGNC:3481', 'HGNC:18175', 'HGNC:8016', 'HGNC:12585', 'HGNC:11004', 'HGNC:12587…
H1299-mock-36h-B_ACACGGACAACC	0.0104397423166043	0.024257242349408244	671	[['HGNC:10297', 8.182502032942299, 100.0000000000036], ['HGNC:10922', 47.46033655386584, 100.00000000000003], ['HGNC:3569', 31.951529637762917, 99.99999999999996]]	['HGNC:17296', 'HGNC:18170', 'HGNC:2858', 'HGNC:16484', 'HGNC:365', 'HGNC:186', 'HGNC:7892', 'HGNC:10452', 'HGNC:11026', 'HGNC:9020', 'HGNC:2501', 'HGNC:10293', 'HGNC:11063', 'HGNC:11004', 'HGNC:10451']
H1299-S1-24h-A_CCCGCCTGTGAG	0.00448304129521466	0.003298234330405137	1496	0	['HGNC:18175', 'HGNC:17376', 'HGNC:18170', 'HGNC:1421', 'HGNC:9141', 'HGNC:20233', 'HGNC:20661', 'HGNC:4175', 'HGNC:4136', 'HGNC:5006', 'HGNC:25223', 'HGNC:2244', 'HGNC:10986', 'HGNC:7529', 'HGNC:9020', 'HGNC:4693', 'HGNC:7530', 'HGNC:11064', 'HGNC:11055', 'HGNC:2501', 'HGNC:5008']
H1299-S2-36h-B_GGTGGTATGAAG	0.003145373441610438	0.12479853993451012	676	[['HGNC:14472', 28.78637246163066, 100.00000000000064], ['HGNC:642', 5.3436576479340365, 100.00000000000003], ['HGNC:8124', 2.5255867277224273, 100.00000000000024], ['HGNC:21350', 2.525586727722237, 100.00000000000007], ['HGNC:5383', 41.21703656532774, 100.00000000000003], ['HGNC:5008', 35.200126712739745, 100.0000000000023], ['HGNC:2422', 41.21703656532898, 99.99999999999937], ['HGNC:11448', 29.…	['HGNC:7427', 'HGNC:840', 'HGNC:20371', 'HGNC:7422', 'HGNC:12590', 'HGNC:12586', 'HGNC:2280', 'HGNC:291', 'HGNC:7710', 'HGNC:18170', 'HGNC:4378', 'HGNC:7712', 'HGNC:7686', 'HGNC:7707', 'HGNC:2265', 'HGNC:7717', 'HGNC:10683', 'HGNC:24380', 'HGNC:9141', 'HGNC:2898', 'HGNC:7690', 'HGNC:7687', 'HGNC:11450', 'HGNC:10680', 'HGNC:2267', 'HGNC:3700', 'HGNC:28883', 'HGNC:7892', 'HGNC:2279', 'HGNC:7419', '…
H1299-S2-24h-B_GGGACTTTGACC	0.0031453734416104326	0.03326395615746267	1154	0	['HGNC:10956', 'HGNC:11064', 'HGNC:10452', 'HGNC:16484', 'HGNC:17296', 'HGNC:5006', 'HGNC:10920', 'HGNC:20661', 'HGNC:473', 'HGNC:25223', 'HGNC:10451', 'HGNC:2244', 'HGNC:500', 'HGNC:341', 'HGNC:7529', 'HGNC:4136', 'HGNC:7530', 'HGNC:4175', 'HGNC:4378', 'HGNC:18175', 'HGNC:20233', 'HGNC:9141', 'HGNC:18170']
H1299-mock-36h-A_AAGCCATGTGAT	0.003606397749607753	0.0032982343304051092	858	0	['HGNC:11063', 'HGNC:14409', 'HGNC:2277', 'HGNC:2280', 'HGNC:2291', 'HGNC:845', 'HGNC:11058', 'HGNC:2269', 'HGNC:119', 'HGNC:2294', 'HGNC:2289', 'HGNC:5213', 'HGNC:12582', 'HGNC:18070', 'HGNC:2288', 'HGNC:10451', 'HGNC:16484', 'HGNC:1516', 'HGNC:3482', 'HGNC:14247', 'HGNC:10452', 'HGNC:848', 'HGNC:976', 'HGNC:2285', 'HGNC:11025', 'HGNC:30862', 'HGNC:11064', 'HGNC:833', 'HGNC:12587', 'HGNC:2422', …
H1299-S2-36h-A_CGGTAAAGTGGA	0.008839779005524854	0.04344685760872613	529	[['HGNC:10999', 26.644476982066838, 99.9999999999997], ['HGNC:10955', 9.833256697850906, 99.99999999999996], ['HGNC:3569', 26.644476982066873, 100.00000000000007], ['HGNC:18057', 9.83325669785384, 100.00000000000009], ['HGNC:14472', 7.591422054290739, 87.50747761871368], ['HGNC:500', 9.07685233648193, 99.9999999999999], ['HGNC:3575', 26.644476982052588, 99.99999999999977]]	['HGNC:7685', 'HGNC:7708', 'HGNC:7706', 'HGNC:12590', 'HGNC:7695', 'HGNC:2288', 'HGNC:2267', 'HGNC:406', 'HGNC:11559', 'HGNC:848', 'HGNC:7710', 'HGNC:11063', 'HGNC:16232', 'HGNC:30862', 'HGNC:7693', 'HGNC:18044', 'HGNC:7701', 'HGNC:24381', 'HGNC:823', 'HGNC:9020', 'HGNC:18170', 'HGNC:7419', 'HGNC:846', 'HGNC:24382', 'HGNC:14247', 'HGNC:12585', 'HGNC:7702', 'HGNC:7461', 'HGNC:830', 'HGNC:7700', 'H…
H1299-S2-24h-B_GAACTGCGGGGA	0.010439742316604302	0.09995403371136458	1538	[['HGNC:28883', 24.98152358777489, 100.00000000000003], ['HGNC:12590', 26.097521563786362, 100.00000000000004], ['HGNC:847', 26.097521563786387, 100.0], ['HGNC:2289', 26.097521563786323, 100.0], ['HGNC:12586', 26.09752156378635, 100.00000000000007], ['HGNC:2267', 26.09752156378633, 100.00000000000003], ['HGNC:7419', 26.097521563786323, 100.00000000000003], ['HGNC:823', 26.097521563786323, 100.000…	['HGNC:406', 'HGNC:9721', 'HGNC:18170', 'HGNC:11026', 'HGNC:11064', 'HGNC:2501', 'HGNC:4432', 'HGNC:16484']
H1299-mock-36h-B_CAGCCGCTAATT	0.0031453734416104287	0.03826818202857332	1033	[['HGNC:2646', 45.172652273242264, 100.00000000000031], ['HGNC:3569', 43.32234763332859, 99.99999999999802], ['HGNC:94', 44.18751892724168, 100.0000000000004], ['HGNC:119', 44.18751892724168, 100.00000000000027], ['HGNC:2690', 25.06579603620571, 100.00000000000024], ['HGNC:1516', 37.87582510817318, 100.00000000000024], ['HGNC:10999', 40.913240991393856, 100.00000000000011], ['HGNC:5007', 44.18751…	['HGNC:7631', 'HGNC:5006', 'HGNC:365', 'HGNC:23157', 'HGNC:17296', 'HGNC:4249', 'HGNC:18175', 'HGNC:4006', 'HGNC:4878', 'HGNC:7892', 'HGNC:16872', 'HGNC:12527', 'HGNC:7530', 'HGNC:18044', 'HGNC:8907', 'HGNC:4693', 'HGNC:19358', 'HGNC:4019', 'HGNC:10933', 'HGNC:2244', 'HGNC:25223', 'HGNC:318', 'HGNC:4061', 'HGNC:6826', 'HGNC:1096', 'HGNC:23056', 'HGNC:7045', 'HGNC:3007', 'HGNC:18294', 'HGNC:2664',…
H1299-S1-12h-A_ATCTGATTCAGT	0.0031453734416104274	0.0032982343304051114	743	0	['HGNC:395', 'HGNC:9280', 'HGNC:2321', 'HGNC:11064', 'HGNC:12592', 'HGNC:8124', 'HGNC:2898', 'HGNC:473', 'HGNC:18170', 'HGNC:11067', 'HGNC:2861', 'HGNC:12591', 'HGNC:3647', 'HGNC:11047', 'HGNC:10980', 'HGNC:4982', 'HGNC:4693', 'HGNC:2501', 'HGNC:16484', 'HGNC:10959', 'HGNC:21350', 'HGNC:4378', 'HGNC:2911', 'HGNC:18044']
H1299-S2-12h-A_TTCCCCACTTAA	0.001083145571837434	0.0009147484764605998	1205	0	['HGNC:2858', 'HGNC:4175', 'HGNC:7892', 'HGNC:18044', 'HGNC:2244', 'HGNC:10293', 'HGNC:4432', 'HGNC:11559', 'HGNC:5006', 'HGNC:7529', 'HGNC:28883', 'HGNC:18070', 'HGNC:18175', 'HGNC:10297', 'HGNC:7530', 'HGNC:18170', 'HGNC:10452', 'HGNC:20233', 'HGNC:4136', 'HGNC:17296', 'HGNC:9225', 'HGNC:8021', 'HGNC:4458', 'HGNC:9141', 'HGNC:10451', 'HGNC:11047', 'HGNC:20661', 'HGNC:25223', 'HGNC:16484']
H1299-S1-24h-A_TTTAAAACCCAG	0.0010831455718374342	0.0009147484764605997	624	0	['HGNC:2579', 'HGNC:10683', 'HGNC:30863', 'HGNC:2267', 'HGNC:29594', 'HGNC:7529', 'HGNC:20233', 'HGNC:24381', 'HGNC:11559', 'HGNC:7419', 'HGNC:2289', 'HGNC:2292', 'HGNC:12587', 'HGNC:18175', 'HGNC:7422', 'HGNC:12586', 'HGNC:10293', 'HGNC:16484', 'HGNC:11004', 'HGNC:2285', 'HGNC:12582', 'HGNC:12585', 'HGNC:24380', 'HGNC:2265', 'HGNC:10992', 'HGNC:11449', 'HGNC:4175', 'HGNC:2269', 'HGNC:2277', 'HGN…
H1299-S2-36h-A_ACCCTGGAAACT	0.002317279388739175	0.0012575727380560635	895	0	['HGNC:115', 'HGNC:9721', 'HGNC:10980', 'HGNC:4693', 'HGNC:18170', 'HGNC:4378', 'HGNC:4432', 'HGNC:11047', 'HGNC:976', 'HGNC:18044', 'HGNC:9021', 'HGNC:2501', 'HGNC:16484', 'HGNC:10979', 'HGNC:406', 'HGNC:11064']
H1299-mock-36h-B_AGCCCGAGCAGA	0.003145373441610439	0.002457610839838796	1000	0	['HGNC:17296', 'HGNC:10452', 'HGNC:8582', 'HGNC:7892', 'HGNC:9752', 'HGNC:341', 'HGNC:10451', 'HGNC:2704', 'HGNC:18170', 'HGNC:11064']
H1299-S1-12h-B_GAAAACCCGACG	0.0018922601154819304	0.0012524312216750824	667	0	['HGNC:9225', 'HGNC:5157', 'HGNC:4693', 'HGNC:11064', 'HGNC:9020', 'HGNC:976', 'HGNC:18070', 'HGNC:4432', 'HGNC:115', 'HGNC:10920', 'HGNC:16484', 'HGNC:10293', 'HGNC:365', 'HGNC:2501', 'HGNC:11004', 'HGNC:7892', 'HGNC:11559', 'HGNC:18170']
H1299-S2-12h-B_GCAACGGTCCTG	0.0013519085569052116	0.001037414757913601	726	[['HGNC:10989', 21.627539612834905, 100.00000000000003]]	['HGNC:2279', 'HGNC:4163', 'HGNC:291', 'HGNC:7691', 'HGNC:7712', 'HGNC:12582', 'HGNC:30242', 'HGNC:7716', 'HGNC:7458', 'HGNC:794', 'HGNC:18070', 'HGNC:7699', 'HGNC:14247', 'HGNC:2501', 'HGNC:7694', 'HGNC:830', 'HGNC:14409', 'HGNC:7687', 'HGNC:7703', 'HGNC:7708', 'HGNC:7693', 'HGNC:2267', 'HGNC:7455', 'HGNC:7419', 'HGNC:7461', 'HGNC:30863', 'HGNC:365', 'HGNC:2294', 'HGNC:7692', 'HGNC:7690', 'HGNC:…
H1299-S1-36h-A_TGCGCAACATCG	0.003145373441610441	0.007067644993725244	835	[['HGNC:4693', 49.999999999999915, 99.99999999999993]]	['HGNC:7686', 'HGNC:2277', 'HGNC:845', 'HGNC:2279', 'HGNC:7427', 'HGNC:7462', 'HGNC:7704', 'HGNC:2244', 'HGNC:840', 'HGNC:2265', 'HGNC:7702', 'HGNC:2269', 'HGNC:7684', 'HGNC:4136', 'HGNC:20233', 'HGNC:17376', 'HGNC:833', 'HGNC:7688', 'HGNC:7421', 'HGNC:7419', 'HGNC:29437', 'HGNC:7707', 'HGNC:7715', 'HGNC:7530', 'HGNC:2291', 'HGNC:9141', 'HGNC:7706', 'HGNC:7460', 'HGNC:23987', 'HGNC:7455', 'HGNC:7…
H1299-S1-36h-A_TGCCTCTGTGCT	0.003145373441610438	0.00427851145043917	627	0	['HGNC:3481', 'HGNC:2287', 'HGNC:24382', 'HGNC:11559', 'HGNC:7690', 'HGNC:838', 'HGNC:7700', 'HGNC:12586', 'HGNC:7685', 'HGNC:2280', 'HGNC:20371', 'HGNC:7711', 'HGNC:2294', 'HGNC:845', 'HGNC:17296', 'HGNC:7694', 'HGNC:7693', 'HGNC:833', 'HGNC:7714', 'HGNC:12582', 'HGNC:3700', 'HGNC:7683', 'HGNC:11067', 'HGNC:11004', 'HGNC:7892', 'HGNC:8016', 'HGNC:7717', 'HGNC:2861', 'HGNC:7713', 'HGNC:7716', 'HG…
H1299-S2-12h-B_TACTAATCAGCT	0.004125582738561836	0.0037694106633201258	1458	0	['HGNC:11003', 'HGNC:11064', 'HGNC:18175', 'HGNC:10920', 'HGNC:10980', 'HGNC:14409', 'HGNC:10451', 'HGNC:4432', 'HGNC:10452', 'HGNC:5383', 'HGNC:2704', 'HGNC:10979', 'HGNC:7530', 'HGNC:4136', 'HGNC:20233', 'HGNC:17296', 'HGNC:9141', 'HGNC:5006', 'HGNC:18170', 'HGNC:2244', 'HGNC:2501', 'HGNC:7529', 'HGNC:7892', 'HGNC:25223', 'HGNC:115', 'HGNC:4175', 'HGNC:4378', 'HGNC:2858', 'HGNC:20661']
H1299-S1-12h-A_ATCGGTCACCCG	0.0029725198580936355	0.003298234330405108	771	0	['HGNC:18044', 'HGNC:4455', 'HGNC:10980', 'HGNC:17296', 'HGNC:18170', 'HGNC:7892', 'HGNC:11047', 'HGNC:5383', 'HGNC:2753', 'HGNC:10922', 'HGNC:115', 'HGNC:9020', 'HGNC:4432', 'HGNC:89', 'HGNC:4801', 'HGNC:83', 'HGNC:92', 'HGNC:10979', 'HGNC:2501', 'HGNC:2330', 'HGNC:4693', 'HGNC:2703', 'HGNC:10451', 'HGNC:1421', 'HGNC:2858', 'HGNC:3151', 'HGNC:11063', 'HGNC:4799', 'HGNC:18070', 'HGNC:10452', 'HGN…
H1299-S1-12h-B_ATACGGTGTTAT	0.010439742316601226	0.09995403371136463	1128	[['HGNC:2277', 6.200353383422773, 82.65508543896004], ['HGNC:12587', 6.200353383422772, 82.65508543896003], ['HGNC:24382', 6.200353383422774, 82.65508543895997], ['HGNC:24381', 6.200353383422704, 82.65508543895993], ['HGNC:2579', 6.200353383422929, 82.65508543896], ['HGNC:2288', 6.200353383422773, 82.65508543895997], ['HGNC:29594', 6.200353383422778, 82.65508543895996], ['HGNC:7419', 6.2003533834…	['HGNC:837', 'HGNC:14247', 'HGNC:2858', 'HGNC:7892', 'HGNC:9225', 'HGNC:840', 'HGNC:847', 'HGNC:18170', 'HGNC:18070', 'HGNC:848', 'HGNC:8016', 'HGNC:833', 'HGNC:823', 'HGNC:11054', 'HGNC:17296', 'HGNC:18044', 'HGNC:838', 'HGNC:830', 'HGNC:846', 'HGNC:845', 'HGNC:10452', 'HGNC:10451', 'HGNC:9020', 'HGNC:11004']
H1299-S1-24h-B_CACCTGTATCAT	0.004483041295214676	0.0032982343304051092	414	[['HGNC:4455', 35.71838410743132, 99.9999999999999]]	['HGNC:7692', 'HGNC:833', 'HGNC:2294', 'HGNC:29594', 'HGNC:17194', 'HGNC:30242', 'HGNC:9021', 'HGNC:23987', 'HGNC:7690', 'HGNC:9020', 'HGNC:7717', 'HGNC:7711', 'HGNC:3482', 'HGNC:7687', 'HGNC:7719', 'HGNC:2291', 'HGNC:12587', 'HGNC:7705', 'HGNC:7702', 'HGNC:7850', 'HGNC:2292', 'HGNC:7700', 'HGNC:17027', 'HGNC:2269', 'HGNC:7427', 'HGNC:7688', 'HGNC:2501', 'HGNC:823', 'HGNC:7701', 'HGNC:20123', 'HG…
H1299-S2-36h-A_TCGTTTGTAAGA	0.003145373441610439	0.00329823433040511	961	0	['HGNC:365', 'HGNC:4693', 'HGNC:4378', 'HGNC:18170', 'HGNC:11064', 'HGNC:2501', 'HGNC:9020']
H1299-S2-12h-A_CAGTCAACCGAG	0.010439742316604307	0.09995403371136456	1599	[['HGNC:2291', 21.607358426606822, 100.0], ['HGNC:2288', 21.607358426606847, 99.99999999999993], ['HGNC:2294', 21.607358426606833, 100.00000000000009], ['HGNC:2267', 21.607358426606837, 99.99999999999993], ['HGNC:3824', 49.64481337277283, 99.99999999999989], ['HGNC:8016', 21.57246103342571, 100.00000000000009], ['HGNC:12585', 21.607358426606808, 100.00000000000004], ['HGNC:2285', 21.6073584266067…	['HGNC:18170', 'HGNC:10452', 'HGNC:9721', 'HGNC:17296', 'HGNC:2858', 'HGNC:14409', 'HGNC:7892', 'HGNC:2501', 'HGNC:10451', 'HGNC:11063', 'HGNC:4432', 'HGNC:11026']
H1299-S2-36h-B_TTACGAAGGCGA	0.0021165588985427477	0.0018847053316600638	720	0	['HGNC:2269', 'HGNC:2294', 'HGNC:12590', 'HGNC:840', 'HGNC:2285', 'HGNC:10452', 'HGNC:823', 'HGNC:12585', 'HGNC:14409', 'HGNC:24380', 'HGNC:2279', 'HGNC:2288', 'HGNC:2277', 'HGNC:2287', 'HGNC:848', 'HGNC:3482', 'HGNC:2291', 'HGNC:17296', 'HGNC:12582', 'HGNC:4432', 'HGNC:24381', 'HGNC:7422', 'HGNC:2579', 'HGNC:5008', 'HGNC:29594', 'HGNC:7852', 'HGNC:3481', 'HGNC:7421', 'HGNC:9225', 'HGNC:837', 'HG…
H1299-mock-36h-B_TGCTCACGGCCC	0.0019622463796554377	0.0014313499676286948	952	[['HGNC:12527', 41.9284015115078, 99.99999999999987]]	['HGNC:18170', 'HGNC:4458', 'HGNC:10451', 'HGNC:25223', 'HGNC:4136', 'HGNC:16484', 'HGNC:5006', 'HGNC:9141', 'HGNC:18070', 'HGNC:13203', 'HGNC:11460', 'HGNC:1516', 'HGNC:4693', 'HGNC:11054', 'HGNC:8091', 'HGNC:5383', 'HGNC:10979', 'HGNC:8906', 'HGNC:9020', 'HGNC:4433', 'HGNC:2898', 'HGNC:18175', 'HGNC:7529', 'HGNC:5008', 'HGNC:10452', 'HGNC:10986', 'HGNC:3078', 'HGNC:18044', 'HGNC:11064', 'HGNC:2…
H1299-S2-12h-B_TTCCACTCCTTT	0.010439742316604305	0.02073787048773152	632	0	['HGNC:24381', 'HGNC:1421', 'HGNC:29594', 'HGNC:4175', 'HGNC:7422', 'HGNC:837', 'HGNC:10293', 'HGNC:30863', 'HGNC:2279', 'HGNC:12590', 'HGNC:7892', 'HGNC:5008', 'HGNC:2288', 'HGNC:830', 'HGNC:2294', 'HGNC:2292', 'HGNC:7421', 'HGNC:20661', 'HGNC:7530', 'HGNC:18175', 'HGNC:2244', 'HGNC:7419', 'HGNC:11004', 'HGNC:4693', 'HGNC:847', 'HGNC:8091', 'HGNC:24380', 'HGNC:18170', 'HGNC:3482', 'HGNC:2265', '…
H1299-S1-12h-A_TCCGAGCCGTCG	0.0030297974256632172	0.002457610839838791	878	[['HGNC:3482', 35.606931089208985, 100.00000000001536], ['HGNC:3481', 35.60693108920882, 100.00000000000146]]	['HGNC:7422', 'HGNC:14409', 'HGNC:18170', 'HGNC:11036', 'HGNC:2288', 'HGNC:365', 'HGNC:7419', 'HGNC:30863', 'HGNC:17296', 'HGNC:2280', 'HGNC:2294', 'HGNC:2277', 'HGNC:2279', 'HGNC:2267', 'HGNC:29594', 'HGNC:2579', 'HGNC:4432', 'HGNC:2289', 'HGNC:2265', 'HGNC:7892', 'HGNC:4693', 'HGNC:24380', 'HGNC:10452', 'HGNC:24381', 'HGNC:2287', 'HGNC:2285', 'HGNC:4136', 'HGNC:10850', 'HGNC:2269', 'HGNC:2292',…
H1299-S1-24h-A_CCCTGTTACCTG	0.0031453734416104946	0.0024576108398387912	747	0	['HGNC:24862', 'HGNC:29594', 'HGNC:4006', 'HGNC:1516', 'HGNC:17174', 'HGNC:4298', 'HGNC:12582', 'HGNC:4878', 'HGNC:10452', 'HGNC:830', 'HGNC:4061', 'HGNC:18294', 'HGNC:2289', 'HGNC:4378', 'HGNC:10293', 'HGNC:16232', 'HGNC:19358', 'HGNC:4135', 'HGNC:24381', 'HGNC:24382', 'HGNC:11022', 'HGNC:2501', 'HGNC:2277', 'HGNC:23157', 'HGNC:29565', 'HGNC:10297', 'HGNC:12586', 'HGNC:9251', 'HGNC:11004', 'HGNC…
H1299-S1-12h-A_ATCGCTTTAACA	0.0031453734416104447	0.003769410663320128	940	0	['HGNC:500', 'HGNC:18170', 'HGNC:14247', 'HGNC:24381', 'HGNC:2279', 'HGNC:12585', 'HGNC:18070', 'HGNC:2291', 'HGNC:7427', 'HGNC:848', 'HGNC:29594', 'HGNC:837', 'HGNC:2579', 'HGNC:17027', 'HGNC:2285', 'HGNC:4175', 'HGNC:846', 'HGNC:30862', 'HGNC:7892', 'HGNC:2294', 'HGNC:11004', 'HGNC:12582', 'HGNC:12587', 'HGNC:847', 'HGNC:833', 'HGNC:2280', 'HGNC:7421', 'HGNC:21705', 'HGNC:16232', 'HGNC:838', 'H…
H1299-S2-36h-A_TACGGACGAGAG	0.003145373441610436	0.00329823433040511	1019	0	['HGNC:18170', 'HGNC:10452', 'HGNC:10451', 'HGNC:4136', 'HGNC:11063', 'HGNC:17296', 'HGNC:4175', 'HGNC:11064', 'HGNC:14409', 'HGNC:28883', 'HGNC:11067', 'HGNC:8582', 'HGNC:2858', 'HGNC:16484', 'HGNC:18044', 'HGNC:7892', 'HGNC:11782', 'HGNC:2501', 'HGNC:11004', 'HGNC:9020', 'HGNC:8646', 'HGNC:3061']
H1299-S1-36h-A_GATGCCTCGAGT	0.0031453734416104434	0.030483872800822362	982	0	['HGNC:4433', 'HGNC:4623', 'HGNC:11004', 'HGNC:3579', 'HGNC:14430', 'HGNC:2896', 'HGNC:10451', 'HGNC:3700', 'HGNC:10297', 'HGNC:11460', 'HGNC:10980', 'HGNC:4643', 'HGNC:14409', 'HGNC:7892', 'HGNC:18170', 'HGNC:9020', 'HGNC:17296', 'HGNC:21298', 'HGNC:8808', 'HGNC:2858', 'HGNC:365', 'HGNC:10452', 'HGNC:2501', 'HGNC:1795', 'HGNC:11559', 'HGNC:2898', 'HGNC:11064', 'HGNC:10293', 'HGNC:94', 'HGNC:4892…
H1299-S1-12h-B_TCTTGTTCGAAT	0.0007530895498783787	0.0005015976055736115	727	0	['HGNC:9141', 'HGNC:2265', 'HGNC:11449', 'HGNC:20661', 'HGNC:12586', 'HGNC:643', 'HGNC:12587', 'HGNC:10979', 'HGNC:3700', 'HGNC:16484', 'HGNC:12590', 'HGNC:21350', 'HGNC:2287', 'HGNC:2898', 'HGNC:24381', 'HGNC:5006', 'HGNC:2292', 'HGNC:4136', 'HGNC:2277', 'HGNC:10451', 'HGNC:7892', 'HGNC:25223', 'HGNC:12582', 'HGNC:7419', 'HGNC:4432', 'HGNC:18175', 'HGNC:2280', 'HGNC:2501', 'HGNC:7529', 'HGNC:110…
H1299-S2-12h-A_GGCGCAATCATA	0.01810013322795033	0.0064335971625917076	671	0	['HGNC:3482', 'HGNC:2292', 'HGNC:830', 'HGNC:12587', 'HGNC:7419', 'HGNC:9225', 'HGNC:642', 'HGNC:846', 'HGNC:3575', 'HGNC:24382', 'HGNC:837', 'HGNC:365', 'HGNC:3569', 'HGNC:2501', 'HGNC:18170', 'HGNC:12590', 'HGNC:2265', 'HGNC:7427', 'HGNC:2288', 'HGNC:2291', 'HGNC:7892', 'HGNC:10989', 'HGNC:11064', 'HGNC:12586', 'HGNC:9020', 'HGNC:2267', 'HGNC:24380', 'HGNC:17027', 'HGNC:2287', 'HGNC:18044', 'HG…
H1299-S2-24h-B_AAATGGTATAAC	0.0018922601154819317	0.0012524312216750837	403	0	['HGNC:10986', 'HGNC:9141', 'HGNC:30863', 'HGNC:2861', 'HGNC:846', 'HGNC:2289', 'HGNC:2501', 'HGNC:10545', 'HGNC:12582', 'HGNC:24380', 'HGNC:10297', 'HGNC:115', 'HGNC:848', 'HGNC:2279', 'HGNC:833', 'HGNC:3481', 'HGNC:2277', 'HGNC:28883', 'HGNC:11559', 'HGNC:7530', 'HGNC:7419', 'HGNC:2280', 'HGNC:847', 'HGNC:8999', 'HGNC:11004', 'HGNC:2292', 'HGNC:838', 'HGNC:2291', 'HGNC:830', 'HGNC:3629', 'HGNC:…
H1299-S2-12h-A_TCGTGTCAAAAC	0.040999472109801136	0.04344685760872618	993	0	['HGNC:4175', 'HGNC:2858', 'HGNC:5006', 'HGNC:18170', 'HGNC:18070', 'HGNC:20661', 'HGNC:823', 'HGNC:11004', 'HGNC:5008', 'HGNC:7892', 'HGNC:848', 'HGNC:4136', 'HGNC:18044', 'HGNC:8016', 'HGNC:8091', 'HGNC:833', 'HGNC:17296', 'HGNC:10979', 'HGNC:830', 'HGNC:2501', 'HGNC:840', 'HGNC:18175', 'HGNC:7529', 'HGNC:9141', 'HGNC:11054', 'HGNC:847', 'HGNC:406', 'HGNC:846', 'HGNC:845', 'HGNC:2244', 'HGNC:83…
H1299-S1-24h-B_GTGCAGATACCG	0.0016308025994993109	0.001589367177200124	773	0	['HGNC:10451', 'HGNC:10536', 'HGNC:24382', 'HGNC:2704', 'HGNC:2579', 'HGNC:7427', 'HGNC:2269', 'HGNC:840', 'HGNC:17296', 'HGNC:823', 'HGNC:17027', 'HGNC:30862', 'HGNC:14247', 'HGNC:845', 'HGNC:12587', 'HGNC:18044', 'HGNC:16484', 'HGNC:837', 'HGNC:2244', 'HGNC:2292', 'HGNC:7892', 'HGNC:18170', 'HGNC:846', 'HGNC:753', 'HGNC:833', 'HGNC:7421', 'HGNC:24381', 'HGNC:12590', 'HGNC:24269', 'HGNC:10922', …
H1299-mock-36h-B_CCTCCTTGTCTC	0.0031453734416104447	0.003298234330405173	676	0	['HGNC:5028', 'HGNC:5157', 'HGNC:2501', 'HGNC:4175', 'HGNC:9225', 'HGNC:365', 'HGNC:3575', 'HGNC:18070', 'HGNC:10999', 'HGNC:9020', 'HGNC:16484', 'HGNC:4136', 'HGNC:17027', 'HGNC:4693', 'HGNC:7892', 'HGNC:18170', 'HGNC:3569', 'HGNC:14679', 'HGNC:18044']
H1299-S2-36h-B_ACTACTATTATC	0.003145373441610525	0.0037694106633202186	655	0	['HGNC:4432', 'HGNC:9225', 'HGNC:10452', 'HGNC:18170', 'HGNC:9021', 'HGNC:10933', 'HGNC:380', 'HGNC:7892', 'HGNC:11559', 'HGNC:3078', 'HGNC:24269', 'HGNC:500', 'HGNC:6315', 'HGNC:11004', 'HGNC:7850', 'HGNC:17174', 'HGNC:14472', 'HGNC:2858', 'HGNC:17296', 'HGNC:4693', 'HGNC:4696', 'HGNC:18761', 'HGNC:10451', 'HGNC:2704', 'HGNC:17027', 'HGNC:8906', 'HGNC:18985', 'HGNC:753', 'HGNC:11047', 'HGNC:7849…
H1299-S2-36h-A_CTGCACGAACCC	0.003145373441610423	0.019686755139401556	727	[['HGNC:10980', 21.732943901334124, 100.00000000000007], ['HGNC:3482', 14.682271468572585, 100.00000000000048], ['HGNC:1516', 9.191533503137382, 100.00000000000044], ['HGNC:3481', 14.6822714685726, 100.00000000000044], ['HGNC:642', 40.17985052481948, 100.00000000000043], ['HGNC:14472', 20.219036329249466, 100.00000000000044]]	['HGNC:2858', 'HGNC:17296', 'HGNC:11559', 'HGNC:5006', 'HGNC:2861', 'HGNC:4175', 'HGNC:18175', 'HGNC:2330', 'HGNC:2501', 'HGNC:7530', 'HGNC:11026', 'HGNC:18044', 'HGNC:11004', 'HGNC:10452', 'HGNC:18170', 'HGNC:20233', 'HGNC:16484', 'HGNC:10451', 'HGNC:20661', 'HGNC:365', 'HGNC:10986', 'HGNC:11064', 'HGNC:10922', 'HGNC:4458', 'HGNC:10293', 'HGNC:25223', 'HGNC:5008', 'HGNC:18070', 'HGNC:7529', 'HGN…
H1299-S1-24h-B_TCCCGGGTTCTG	0.0031453734416104387	0.003298234330405109	575	0	['HGNC:833', 'HGNC:7863', 'HGNC:2279', 'HGNC:9020', 'HGNC:29594', 'HGNC:10451', 'HGNC:4458', 'HGNC:10986', 'HGNC:11055', 'HGNC:30862', 'HGNC:16448', 'HGNC:845', 'HGNC:2288', 'HGNC:8091', 'HGNC:847', 'HGNC:8016', 'HGNC:2501', 'HGNC:10452', 'HGNC:14247', 'HGNC:7529', 'HGNC:2858', 'HGNC:5008', 'HGNC:20233', 'HGNC:28883', 'HGNC:10293', 'HGNC:2280', 'HGNC:2277', 'HGNC:20661', 'HGNC:7421', 'HGNC:830', …
H1299-S1-24h-B_AGGTGTTACAGA	0.003145373441610493	0.003298234330404169	496	0	['HGNC:830', 'HGNC:14247', 'HGNC:29594', 'HGNC:2269', 'HGNC:2265', 'HGNC:2291', 'HGNC:7427', 'HGNC:2280', 'HGNC:5006', 'HGNC:9020', 'HGNC:12586', 'HGNC:2279', 'HGNC:2288', 'HGNC:13398', 'HGNC:12585', 'HGNC:7422', 'HGNC:5383', 'HGNC:115', 'HGNC:2292', 'HGNC:10545', 'HGNC:18170', 'HGNC:837', 'HGNC:5008', 'HGNC:2898', 'HGNC:2859', 'HGNC:4249', 'HGNC:4693', 'HGNC:11863', 'HGNC:4432', 'HGNC:2285', 'HG…
H1299-S1-24h-A_CCACCAATATTC	0.003145373441610439	0.01631409881547598	871	0	['HGNC:7529', 'HGNC:10992', 'HGNC:7530', 'HGNC:9141', 'HGNC:4175', 'HGNC:11055', 'HGNC:18044', 'HGNC:20661', 'HGNC:4693', 'HGNC:4249', 'HGNC:28883', 'HGNC:20233', 'HGNC:18170', 'HGNC:18175', 'HGNC:5006', 'HGNC:11064', 'HGNC:25223', 'HGNC:11067', 'HGNC:4378', 'HGNC:2244', 'HGNC:2501', 'HGNC:4136', 'HGNC:1516']
H1299-mock-4h-B_TCTATCCTTGGA	0.003145373441610437	0.033263956157462714	1509	0	['HGNC:115', 'HGNC:2501', 'HGNC:7892', 'HGNC:10451', 'HGNC:17296', 'HGNC:10452', 'HGNC:14409', 'HGNC:5383', 'HGNC:10920', 'HGNC:2858', 'HGNC:18170', 'HGNC:11064', 'HGNC:10979']
H1299-mock-36h-A_GAAGATTCTCAG	0.004483041295214672	0.0032982343304051157	667	0	['HGNC:16484', 'HGNC:9020', 'HGNC:4693', 'HGNC:11047', 'HGNC:7892', 'HGNC:14679', 'HGNC:18170', 'HGNC:4455', 'HGNC:5157']
H1299-S1-24h-A_CATACCCCTAGC	0.002116558898542749	0.0012575727380560655	957	0	['HGNC:18044', 'HGNC:17296', 'HGNC:2704', 'HGNC:7852', 'HGNC:7892', 'HGNC:10451', 'HGNC:14409', 'HGNC:976', 'HGNC:2858', 'HGNC:10943', 'HGNC:4175', 'HGNC:3061', 'HGNC:10452', 'HGNC:4136', 'HGNC:18170']
H1299-S2-12h-A_GCTGTATCTTTA	0.010439742316604309	0.039980790871099285	849	[['HGNC:2291', 34.12374515287156, 99.99999999999973], ['HGNC:6937', 46.20300093020776, 100.0000000000002], ['HGNC:24380', 34.12374515287289, 99.99999999998187], ['HGNC:8636', 46.203000930207516, 100.0], ['HGNC:7427', 34.123745152872836, 99.99999999999973], ['HGNC:7421', 34.12374515287285, 99.9999999999999], ['HGNC:847', 34.12374515287282, 100.00000000000054], ['HGNC:24381', 34.12374515287302, 100…	['HGNC:11047', 'HGNC:18044', 'HGNC:4693', 'HGNC:4378', 'HGNC:18170', 'HGNC:753', 'HGNC:365', 'HGNC:11063', 'HGNC:16484', 'HGNC:11064']
H1299-mock-36h-B_CTCCAGATTTGT	0.0031453734416104304	0.09961716592670207	901	[['HGNC:5008', 21.559618218706145, 99.99999999999996], ['HGNC:341', 5.77213298777803, 100.00000000000027], ['HGNC:10922', 45.3982784089375, 100.00000000000024], ['HGNC:10986', 4.727447703324171, 100.00000000000007], ['HGNC:3481', 15.236005471812186, 99.99999999999936], ['HGNC:3482', 15.236005471812202, 100.0000000000004]]	['HGNC:17296', 'HGNC:11004', 'HGNC:10452', 'HGNC:4136', 'HGNC:12587', 'HGNC:847', 'HGNC:29594', 'HGNC:840', 'HGNC:846', 'HGNC:848', 'HGNC:2288', 'HGNC:20233', 'HGNC:12586', 'HGNC:2287', 'HGNC:16484', 'HGNC:16232', 'HGNC:2269', 'HGNC:838', 'HGNC:12590', 'HGNC:5006', 'HGNC:14247', 'HGNC:24380', 'HGNC:823', 'HGNC:10451', 'HGNC:7427', 'HGNC:2280', 'HGNC:1516', 'HGNC:11003', 'HGNC:406', 'HGNC:12585', …
H1299-S1-24h-B_GGCAATGATTAA	0.043197867332180014	0.04344685760872615	771	0	['HGNC:14472', 'HGNC:10452', 'HGNC:2858', 'HGNC:10451', 'HGNC:11063', 'HGNC:17296', 'HGNC:7892', 'HGNC:10999', 'HGNC:3569', 'HGNC:3575', 'HGNC:4693', 'HGNC:18044', 'HGNC:2501', 'HGNC:10995', 'HGNC:18170']
H1299-S1-36h-A_AGCTTAGCCGTC	0.003145373441610435	0.018472325178078033	880	[['HGNC:21350', 8.501684794999797, 100.00000000000071], ['HGNC:2911', 8.501684795001571, 99.99999999999098], ['HGNC:2898', 8.501684795001356, 99.99999999999875], ['HGNC:642', 43.70028003982552, 100.00000000000016], ['HGNC:8124', 8.501684795001417, 100.00000000000011]]	['HGNC:17296', 'HGNC:11054', 'HGNC:7892', 'HGNC:4175', 'HGNC:2501', 'HGNC:10452', 'HGNC:10451', 'HGNC:2858', 'HGNC:18170', 'HGNC:18070', 'HGNC:4136', 'HGNC:11064', 'HGNC:753', 'HGNC:9020', 'HGNC:18044', 'HGNC:10920']
H1299-S1-12h-B_TATTGTCTTGCC	0.0031453734416104387	0.00427851145043916	784	0	['HGNC:10980', 'HGNC:4432', 'HGNC:16484', 'HGNC:11064', 'HGNC:2501', 'HGNC:18044', 'HGNC:7892', 'HGNC:4136', 'HGNC:3700', 'HGNC:10452', 'HGNC:17296', 'HGNC:4693', 'HGNC:18170', 'HGNC:4175', 'HGNC:10451', 'HGNC:2858', 'HGNC:18070', 'HGNC:9225']
H1299-S2-12h-A_CGTCCGCGTTAG	0.0031453734416104365	0.033263956157462665	1331	0	['HGNC:11064', 'HGNC:8923', 'HGNC:19129', 'HGNC:20661', 'HGNC:28883', 'HGNC:2244', 'HGNC:4249', 'HGNC:7530', 'HGNC:4136', 'HGNC:4175', 'HGNC:2501', 'HGNC:25223', 'HGNC:5006', 'HGNC:18170', 'HGNC:7529', 'HGNC:10992', 'HGNC:4693', 'HGNC:20233', 'HGNC:11067', 'HGNC:18175', 'HGNC:16484', 'HGNC:9141', 'HGNC:10920', 'HGNC:4378']
H1299-S2-12h-B_GCCCCTTCCCAA	0.003145373441610438	0.003769410663320128	653	0	['HGNC:10999', 'HGNC:16232', 'HGNC:2501', 'HGNC:2265', 'HGNC:17027', 'HGNC:12586', 'HGNC:848', 'HGNC:14409', 'HGNC:7852', 'HGNC:837', 'HGNC:846', 'HGNC:18170', 'HGNC:10451', 'HGNC:7892', 'HGNC:7419', 'HGNC:7427', 'HGNC:10452', 'HGNC:2704', 'HGNC:753', 'HGNC:2858', 'HGNC:3569', 'HGNC:840', 'HGNC:12590', 'HGNC:18044', 'HGNC:830', 'HGNC:2267', 'HGNC:2287', 'HGNC:30862', 'HGNC:833', 'HGNC:2280', 'HGN…
H1299-S1-12h-B_TGTTGCATTATC	0.003145373441610413	0.01899998020386113	1093	[['HGNC:2277', 31.53966586380027, 100.00000000000024], ['HGNC:7427', 31.53966586378939, 100.00000000000071], ['HGNC:2267', 31.539665863800508, 100.00000000000074], ['HGNC:833', 39.56979764807165, 100.00000000000074], ['HGNC:12582', 31.539665863800348, 100.00000000000075], ['HGNC:29594', 31.5396658638003, 100.00000000000084], ['HGNC:14247', 39.569797648071706, 100.00000000000236], ['HGNC:846', 39.…	['HGNC:4175', 'HGNC:2710', 'HGNC:25223', 'HGNC:10452', 'HGNC:17296', 'HGNC:4249', 'HGNC:341', 'HGNC:2501', 'HGNC:2244', 'HGNC:9141', 'HGNC:7530', 'HGNC:18175', 'HGNC:16484', 'HGNC:18044', 'HGNC:7892', 'HGNC:5006', 'HGNC:2858', 'HGNC:7529', 'HGNC:18170', 'HGNC:11064', 'HGNC:14409', 'HGNC:20233', 'HGNC:4136', 'HGNC:10451', 'HGNC:20661']
H1299-mock-36h-A_CGTTTGTTTGGA	0.003145373441610441	0.00329823433040511	853	0	['HGNC:11067', 'HGNC:8091', 'HGNC:5157', 'HGNC:18170', 'HGNC:9721', 'HGNC:10980', 'HGNC:4175', 'HGNC:5008', 'HGNC:11050', 'HGNC:1421', 'HGNC:9020', 'HGNC:406', 'HGNC:2501', 'HGNC:2330', 'HGNC:4136', 'HGNC:7892', 'HGNC:4693', 'HGNC:11063', 'HGNC:11064']
H1299-S2-36h-A_TAATCGAAGTCC	0.0026301155747929803	0.002019163835548307	825	0	['HGNC:2279', 'HGNC:2704', 'HGNC:2285', 'HGNC:2280', 'HGNC:10999', 'HGNC:12586', 'HGNC:2267', 'HGNC:12585', 'HGNC:2291', 'HGNC:2287', 'HGNC:14247', 'HGNC:30862', 'HGNC:7427', 'HGNC:29594', 'HGNC:10452', 'HGNC:7892', 'HGNC:12587', 'HGNC:845', 'HGNC:2289', 'HGNC:830', 'HGNC:2269', 'HGNC:2579', 'HGNC:7421', 'HGNC:2265', 'HGNC:823', 'HGNC:11064', 'HGNC:16484', 'HGNC:2858', 'HGNC:12590', 'HGNC:833', '…
H1299-mock-4h-A_CTGCCATAGATA	0.010439742316604354	0.014049425525055115	716	0	['HGNC:877', 'HGNC:7427', 'HGNC:5383', 'HGNC:17929', 'HGNC:10979', 'HGNC:24382', 'HGNC:2859', 'HGNC:9141', 'HGNC:115', 'HGNC:8109', 'HGNC:4693', 'HGNC:28883', 'HGNC:10545', 'HGNC:84', 'HGNC:8091', 'HGNC:12585', 'HGNC:6708', 'HGNC:12586', 'HGNC:17366', 'HGNC:13398', 'HGNC:5006', 'HGNC:4189', 'HGNC:16232', 'HGNC:7419', 'HGNC:406', 'HGNC:7530', 'HGNC:24380', 'HGNC:21350', 'HGNC:11063', 'HGNC:7529', …
H1299-S2-12h-A_CGCGAGAGATGC	0.01043974231661566	0.09995403371136463	1372	0	['HGNC:2898', 'HGNC:877', 'HGNC:22921', 'HGNC:794', 'HGNC:17366', 'HGNC:9020', 'HGNC:406', 'HGNC:2501', 'HGNC:4175', 'HGNC:4136', 'HGNC:25223', 'HGNC:2858', 'HGNC:14472', 'HGNC:8124', 'HGNC:21350', 'HGNC:20233', 'HGNC:20661', 'HGNC:11067', 'HGNC:473', 'HGNC:16484', 'HGNC:17929', 'HGNC:11047', 'HGNC:7529', 'HGNC:10452', 'HGNC:7530', 'HGNC:2244', 'HGNC:18170', 'HGNC:7892', 'HGNC:9141', 'HGNC:2911',…
H1299-S1-12h-A_CGTCTTTTCCCT	0.0010831455718374387	0.0009147484764605887	1272	0	['HGNC:25223', 'HGNC:406', 'HGNC:24380', 'HGNC:846', 'HGNC:2277', 'HGNC:14409', 'HGNC:5006', 'HGNC:11004', 'HGNC:24381', 'HGNC:2289', 'HGNC:2501', 'HGNC:9141', 'HGNC:847', 'HGNC:20661', 'HGNC:16232', 'HGNC:12582', 'HGNC:24382', 'HGNC:7427', 'HGNC:848', 'HGNC:2267', 'HGNC:2285', 'HGNC:12585', 'HGNC:2280', 'HGNC:2288', 'HGNC:17296', 'HGNC:7529', 'HGNC:7419', 'HGNC:2858', 'HGNC:2291', 'HGNC:2579', '…
H1299-S1-24h-B_GCCACGCGTTAC	0.05420306375257345	0.14895814093801574	1687	0	['HGNC:7892', 'HGNC:2501', 'HGNC:18170', 'HGNC:9020', 'HGNC:4693']
H1299-S1-12h-A_CCCAACTATGGC	0.010439742316604302	0.07957916709718664	1011	0	['HGNC:18170', 'HGNC:14679', 'HGNC:2287', 'HGNC:12582', 'HGNC:16232', 'HGNC:2279', 'HGNC:7427', 'HGNC:2285', 'HGNC:30862', 'HGNC:7419', 'HGNC:2291', 'HGNC:24381', 'HGNC:2292', 'HGNC:2265', 'HGNC:12590', 'HGNC:7421', 'HGNC:24382', 'HGNC:2289', 'HGNC:2267', 'HGNC:24380', 'HGNC:2294', 'HGNC:2579', 'HGNC:11067', 'HGNC:11063', 'HGNC:2280', 'HGNC:2288', 'HGNC:29594', 'HGNC:12585', 'HGNC:7422', 'HGNC:12…
H1299-S2-24h-A_TACAGGAAAGAC	0.003145373441610442	0.00320818575546266	560	0	['HGNC:1424', 'HGNC:3569', 'HGNC:9020', 'HGNC:7892', 'HGNC:16484', 'HGNC:5157', 'HGNC:10995', 'HGNC:4693', 'HGNC:18044', 'HGNC:11064', 'HGNC:10999', 'HGNC:3575', 'HGNC:11067', 'HGNC:2501', 'HGNC:365', 'HGNC:18170', 'HGNC:11063']
H1299-S1-36h-A_GCCGTGTGTCTG	0.043197867332180055	0.04344685760872622	1087	0	['HGNC:18044', 'HGNC:11064', 'HGNC:11047', 'HGNC:16484', 'HGNC:2858', 'HGNC:341', 'HGNC:14409', 'HGNC:7892', 'HGNC:9225', 'HGNC:365', 'HGNC:10451', 'HGNC:2501', 'HGNC:9020', 'HGNC:10452', 'HGNC:18070', 'HGNC:18170', 'HGNC:17296']
H1299-S2-12h-A_CATGCTGGCCCC	0.003145373441610438	0.00329823433040511	590	0	['HGNC:7892', 'HGNC:2858', 'HGNC:18044', 'HGNC:16484', 'HGNC:11054', 'HGNC:18170', 'HGNC:11047', 'HGNC:17296', 'HGNC:10452', 'HGNC:14409', 'HGNC:11064', 'HGNC:10451']
H1299-S1-12h-B_GGTCGGCGTGCA	0.00019097089603544408	0.04344685760872618	917	[['HGNC:10942', 28.578090430162952, 99.99999999999989]]	['HGNC:7892', 'HGNC:4136', 'HGNC:11067', 'HGNC:17296', 'HGNC:7529', 'HGNC:10451', 'HGNC:9141', 'HGNC:10986', 'HGNC:5008', 'HGNC:7530', 'HGNC:10452', 'HGNC:2501', 'HGNC:4249', 'HGNC:2858', 'HGNC:11063', 'HGNC:18170', 'HGNC:18044', 'HGNC:4175', 'HGNC:5006']
H1299-mock-36h-A_AGGCAATGGCGG	0.04319786733218	0.04344685760872615	1137	0	['HGNC:837', 'HGNC:29594', 'HGNC:12586', 'HGNC:2269', 'HGNC:2287', 'HGNC:840', 'HGNC:24381', 'HGNC:12590', 'HGNC:30927', 'HGNC:18044', 'HGNC:830', 'HGNC:2277', 'HGNC:29437', 'HGNC:28883', 'HGNC:30862', 'HGNC:7422', 'HGNC:14247', 'HGNC:846', 'HGNC:18170', 'HGNC:845', 'HGNC:2267', 'HGNC:2280', 'HGNC:2294', 'HGNC:2579', 'HGNC:847', 'HGNC:11047', 'HGNC:838', 'HGNC:823', 'HGNC:7892', 'HGNC:12585', 'HG…
H1299-S1-36h-B_GTTGTCAAAAAT	0.0031453734416104387	0.003298234330405111	504	0	['HGNC:18044', 'HGNC:4378', 'HGNC:18170', 'HGNC:29437', 'HGNC:11047', 'HGNC:18070', 'HGNC:753', 'HGNC:4693', 'HGNC:4432', 'HGNC:365', 'HGNC:5383', 'HGNC:30927', 'HGNC:9020', 'HGNC:16484', 'HGNC:10979', 'HGNC:115']
H1299-S2-36h-B_CATGTCCGAAGG	0.003145373441610439	0.003298234330405105	324	[['HGNC:94', 40.42830523493297, 100.0000000000002], ['HGNC:8923', 40.42830523493331, 100.00000000000033], ['HGNC:19129', 40.428305234932964, 100.0], ['HGNC:84', 40.42830523493065, 100.00000000000043], ['HGNC:21298', 40.428305234932964, 100.00000000000024], ['HGNC:10922', 40.428305234932424, 99.99999999999994], ['HGNC:3594', 44.311585108068684, 100.00000000000003]]	['HGNC:3575', 'HGNC:18070', 'HGNC:753', 'HGNC:10995', 'HGNC:18170', 'HGNC:9020', 'HGNC:4378', 'HGNC:16484', 'HGNC:4455', 'HGNC:4693', 'HGNC:10999', 'HGNC:365', 'HGNC:11063', 'HGNC:2501', 'HGNC:18044', 'HGNC:3569']
H1299-mock-36h-A_TTTAACGTCGCA	0.003145373441610442	0.0032982343304051127	456	0	['HGNC:12585', 'HGNC:9225', 'HGNC:18044', 'HGNC:2291', 'HGNC:7422', 'HGNC:2292', 'HGNC:2265', 'HGNC:2858', 'HGNC:17027', 'HGNC:7419', 'HGNC:3575', 'HGNC:24382', 'HGNC:12587', 'HGNC:14409', 'HGNC:10999', 'HGNC:10297', 'HGNC:2579', 'HGNC:2285', 'HGNC:2279', 'HGNC:16232', 'HGNC:7892', 'HGNC:30862', 'HGNC:12590', 'HGNC:10293', 'HGNC:2294', 'HGNC:17296', 'HGNC:30863', 'HGNC:2280', 'HGNC:16484', 'HGNC:…
H1299-mock-36h-A_ATCAGCTACGAT	0.00314537344161044	0.020394331507088977	799	[['HGNC:12585', 11.986860330036432, 97.60415743860736], ['HGNC:3482', 28.189398062873956, 100.00000000000004], ['HGNC:845', 11.986860330037118, 97.54752487659434], ['HGNC:2289', 11.986860330037704, 97.60415743860017], ['HGNC:2287', 11.986860330037123, 97.60415743860015], ['HGNC:2277', 11.986860330037123, 97.60415743860015], ['HGNC:2279', 11.98686033003704, 97.60415743860011], ['HGNC:1027', 25.079…	['HGNC:9721', 'HGNC:9020', 'HGNC:18170', 'HGNC:4378', 'HGNC:10969', 'HGNC:18761', 'HGNC:11047', 'HGNC:406', 'HGNC:2501', 'HGNC:14409', 'HGNC:4693']
H1299-mock-36h-A_CGCGACGCGGGG	0.0043846187573988995	0.0065901863097046955	885	[['HGNC:16484', 23.131177843632784, 86.27048481619882]]	['HGNC:976', 'HGNC:10986', 'HGNC:11003', 'HGNC:20661', 'HGNC:14409', 'HGNC:2858', 'HGNC:9020', 'HGNC:10980', 'HGNC:7892', 'HGNC:9141', 'HGNC:5382', 'HGNC:4175', 'HGNC:17296', 'HGNC:10451', 'HGNC:18070', 'HGNC:7529', 'HGNC:8091', 'HGNC:10293', 'HGNC:5006', 'HGNC:406', 'HGNC:10452', 'HGNC:7530', 'HGNC:4458', 'HGNC:11047', 'HGNC:18044', 'HGNC:18175', 'HGNC:11004', 'HGNC:11054', 'HGNC:4432', 'HGNC:20…
H1299-S2-36h-A_ATCTTTCTTCCA	0.002521577498883298	0.0012524312216750922	567	0	['HGNC:5006', 'HGNC:2289', 'HGNC:7422', 'HGNC:2269', 'HGNC:8016', 'HGNC:7421', 'HGNC:848', 'HGNC:2579', 'HGNC:5008', 'HGNC:24382', 'HGNC:830', 'HGNC:2244', 'HGNC:3481', 'HGNC:12586', 'HGNC:7427', 'HGNC:846', 'HGNC:30863', 'HGNC:847', 'HGNC:2277', 'HGNC:30862', 'HGNC:12587', 'HGNC:4175', 'HGNC:2501', 'HGNC:9225', 'HGNC:18170', 'HGNC:9141', 'HGNC:833', 'HGNC:7863', 'HGNC:845', 'HGNC:14247', 'HGNC:5…
H1299-S2-24h-A_AACTATAATTAC	0.04099947210980112	0.06656495814720034	1046	[['HGNC:7427', 48.94387881463687, 82.04097758938575], ['HGNC:12590', 48.943878814636896, 82.04097758938666], ['HGNC:12585', 48.943878814637074, 82.04097758938647], ['HGNC:2285', 48.94387881463692, 82.04097758938666], ['HGNC:16232', 48.94387881463679, 82.04097758938413], ['HGNC:2289', 48.943878814636875, 82.040977589386], ['HGNC:29594', 48.94387881463689, 82.0409775893859], ['HGNC:2294', 48.943878…	['HGNC:10452', 'HGNC:115', 'HGNC:11055', 'HGNC:18175', 'HGNC:9141', 'HGNC:2244', 'HGNC:2501', 'HGNC:17296', 'HGNC:25223', 'HGNC:4432', 'HGNC:20661', 'HGNC:5006', 'HGNC:4136', 'HGNC:10451', 'HGNC:11064', 'HGNC:20233', 'HGNC:7530', 'HGNC:2858', 'HGNC:16484', 'HGNC:4175', 'HGNC:7529', 'HGNC:18170', 'HGNC:4249', 'HGNC:11063', 'HGNC:7892']
H1299-S1-12h-B_ACCCTAAACGCG	0.003145373441610439	0.04290887254786282	870	[['HGNC:7715', 38.82016909573412, 100.00000000000009], ['HGNC:7686', 38.82016909573412, 100.00000000000009], ['HGNC:7712', 38.820169095733824, 100.00000000000003], ['HGNC:7719', 38.820169095733824, 100.00000000000003], ['HGNC:7702', 38.82016909573506, 99.99999999999957], ['HGNC:7699', 38.82016909573411, 99.9999999999987], ['HGNC:7456', 38.8201690957338, 99.99999999999464], ['HGNC:7688', 38.820169…	['HGNC:11003', 'HGNC:20661', 'HGNC:16484', 'HGNC:7529', 'HGNC:11047', 'HGNC:10986', 'HGNC:5006', 'HGNC:25223', 'HGNC:2291', 'HGNC:7530', 'HGNC:20233', 'HGNC:838', 'HGNC:2267', 'HGNC:29594', 'HGNC:11063', 'HGNC:7419', 'HGNC:30862', 'HGNC:341', 'HGNC:11036', 'HGNC:845', 'HGNC:2858', 'HGNC:2292', 'HGNC:17296', 'HGNC:365', 'HGNC:833', 'HGNC:12582', 'HGNC:2288', 'HGNC:9020', 'HGNC:830', 'HGNC:2265', '…
H1299-S2-36h-B_CCCACGTTGGTA	0.003145373441610437	0.00376941066332012	976	0	['HGNC:11063', 'HGNC:24381', 'HGNC:2704', 'HGNC:10681', 'HGNC:24380', 'HGNC:2279', 'HGNC:7427', 'HGNC:3078', 'HGNC:16484', 'HGNC:12585', 'HGNC:753', 'HGNC:12586', 'HGNC:18170', 'HGNC:24269', 'HGNC:3482', 'HGNC:30863', 'HGNC:7892', 'HGNC:2858', 'HGNC:2269', 'HGNC:4175', 'HGNC:2280', 'HGNC:840', 'HGNC:7850', 'HGNC:2292', 'HGNC:2265', 'HGNC:2294', 'HGNC:848', 'HGNC:30862', 'HGNC:4432', 'HGNC:846', '…
H1299-mock-36h-B_TAATGGATCCTG	0.04099947210980115	0.05181172736787765	675	0	['HGNC:837', 'HGNC:2280', 'HGNC:14409', 'HGNC:4175', 'HGNC:12586', 'HGNC:18044', 'HGNC:830', 'HGNC:20233', 'HGNC:10979', 'HGNC:20799', 'HGNC:2288', 'HGNC:19980', 'HGNC:3481', 'HGNC:2289', 'HGNC:2294', 'HGNC:753', 'HGNC:10682', 'HGNC:2898', 'HGNC:2277', 'HGNC:14247', 'HGNC:11022', 'HGNC:2287', 'HGNC:10683', 'HGNC:12587', 'HGNC:9141', 'HGNC:4432', 'HGNC:848', 'HGNC:2291', 'HGNC:838', 'HGNC:12527', …
H1299-S1-24h-B_TAGGCTTTTCGC	0.00019097089603544408	0.0012575727380560644	1125	0	['HGNC:2501', 'HGNC:365', 'HGNC:18170', 'HGNC:16484', 'HGNC:4432', 'HGNC:7892', 'HGNC:10979', 'HGNC:9020', 'HGNC:18070', 'HGNC:84', 'HGNC:4693', 'HGNC:10920', 'HGNC:5383', 'HGNC:877', 'HGNC:9225', 'HGNC:115', 'HGNC:11064']
H1299-S2-24h-B_TGGGTGACCTTT	0.025717413999440032	0.09995403371136466	1042	[['HGNC:3482', 32.05862834121425, 99.99999999997343], ['HGNC:4433', 43.466837700804405, 99.99999999999936], ['HGNC:3481', 32.05862834121397, 99.99999999999926], ['HGNC:3700', 27.576533203162818, 99.99999999999922]]	['HGNC:9020', 'HGNC:18170', 'HGNC:11063', 'HGNC:28883', 'HGNC:18044']
H1299-mock-36h-A_ACTGCATCGTCA	0.001962246379655428	0.0014313499676286644	881	0	['HGNC:17296', 'HGNC:2422', 'HGNC:8923', 'HGNC:25223', 'HGNC:2269', 'HGNC:4378', 'HGNC:2289', 'HGNC:823', 'HGNC:7422', 'HGNC:846', 'HGNC:4175', 'HGNC:838', 'HGNC:4693', 'HGNC:2280', 'HGNC:16232', 'HGNC:10452', 'HGNC:18175', 'HGNC:30927', 'HGNC:3700', 'HGNC:2292', 'HGNC:20661', 'HGNC:2294', 'HGNC:24380', 'HGNC:10999', 'HGNC:2267', 'HGNC:18057', 'HGNC:10956', 'HGNC:10451', 'HGNC:11004', 'HGNC:4260'…
H1299-S2-24h-A_CAGTCCCCCTAC	0.0104397423166043	0.033979642832513014	1001	[['HGNC:115', 39.25893459793367, 100.00000000000125], ['HGNC:4180', 32.906324657068296, 100.00000000000115], ['HGNC:642', 29.55941330208136, 100.00000000000004], ['HGNC:10979', 39.258934597933795, 100.00000000000048], ['HGNC:11036', 32.906324657068275, 100.00000000000003], ['HGNC:321', 32.90632465706825, 100.00000000000004], ['HGNC:5383', 39.258934597931436, 99.9999999999994]]	['HGNC:20661', 'HGNC:5006', 'HGNC:753', 'HGNC:11064', 'HGNC:4458', 'HGNC:28883', 'HGNC:10293', 'HGNC:2501', 'HGNC:2858', 'HGNC:12527', 'HGNC:11063', 'HGNC:11055', 'HGNC:10451', 'HGNC:4693', 'HGNC:10986', 'HGNC:9020', 'HGNC:20233', 'HGNC:7529', 'HGNC:9141', 'HGNC:2244', 'HGNC:18175', 'HGNC:25223', 'HGNC:7892', 'HGNC:7530', 'HGNC:10452', 'HGNC:20305', 'HGNC:4432', 'HGNC:11067', 'HGNC:10297', 'HGNC:…
H1299-S1-24h-B_CTTAAAGTGCAG	0.003145373441610438	0.018472325178078286	538	0	['HGNC:11047', 'HGNC:2289', 'HGNC:2279', 'HGNC:2280', 'HGNC:7427', 'HGNC:18170', 'HGNC:10943', 'HGNC:2265', 'HGNC:2291', 'HGNC:2579', 'HGNC:823', 'HGNC:2288', 'HGNC:4136', 'HGNC:7529', 'HGNC:8021', 'HGNC:12585', 'HGNC:2292', 'HGNC:847', 'HGNC:18070', 'HGNC:10922', 'HGNC:12586', 'HGNC:25223', 'HGNC:848', 'HGNC:10979', 'HGNC:12587', 'HGNC:838', 'HGNC:845', 'HGNC:830', 'HGNC:9141', 'HGNC:7421', 'HGN…
H1299-S1-36h-A_CAACAACTGTTG	0.003145373441610435	0.08095597332878349	863	[['HGNC:2269', 27.374159270117033, 100.00000000000071], ['HGNC:823', 27.374159270117648, 100.00000000000071], ['HGNC:2291', 27.374159270118803, 100.0], ['HGNC:8016', 27.374159270118803, 100.0], ['HGNC:837', 27.374159270118813, 100.0], ['HGNC:8021', 2.8504577453270388, 100.0], ['HGNC:12590', 27.374159270118735, 100.00000000000009], ['HGNC:30862', 27.374159270118792, 100.00000000000009], ['HGNC:289…	['HGNC:9225', 'HGNC:30927', 'HGNC:500', 'HGNC:29437', 'HGNC:7892', 'HGNC:19129', 'HGNC:18170', 'HGNC:4136', 'HGNC:9160', 'HGNC:16484', 'HGNC:2719', 'HGNC:4693', 'HGNC:11047', 'HGNC:8923', 'HGNC:341', 'HGNC:4432', 'HGNC:26309', 'HGNC:18044', 'HGNC:4175']
H1299-S2-12h-B_CCACTCCCCTCC	0.003145373441610897	0.04344685760872617	792	[['HGNC:10956', 9.314762398970267, 86.17481003260454], ['HGNC:12592', 9.314871517804262, 86.17481003260656], ['HGNC:12591', 9.314871517804264, 86.17481003260585], ['HGNC:9280', 9.314871517803962, 86.1748100326059], ['HGNC:395', 9.314871517804134, 86.17481003260586], ['HGNC:10955', 38.63405873628456, 99.99999999998536], ['HGNC:3647', 9.314871517804264, 86.17481003260488], ['HGNC:4982', 9.314871517…	['HGNC:10451', 'HGNC:3569', 'HGNC:9020', 'HGNC:341', 'HGNC:4693', 'HGNC:2858', 'HGNC:10942', 'HGNC:18044', 'HGNC:11004', 'HGNC:17027', 'HGNC:10452', 'HGNC:10999', 'HGNC:18170', 'HGNC:17296', 'HGNC:3575', 'HGNC:10297', 'HGNC:11047', 'HGNC:7892', 'HGNC:500', 'HGNC:10293']
H1299-S1-24h-B_TTACAGTTGCGA	0.003145373441610437	0.003298234330405111	813	0	['HGNC:17296', 'HGNC:10452', 'HGNC:2501', 'HGNC:11004', 'HGNC:2858', 'HGNC:365', 'HGNC:4693', 'HGNC:10451', 'HGNC:11067', 'HGNC:11064', 'HGNC:16484', 'HGNC:18170', 'HGNC:7892', 'HGNC:9020', 'HGNC:18044']
H1299-S2-36h-B_ATGGGGGATCTT	0.0031453734416104287	0.0032982343304051066	418	0	['HGNC:3575', 'HGNC:10999', 'HGNC:1516', 'HGNC:365', 'HGNC:11055', 'HGNC:4136', 'HGNC:4175', 'HGNC:18044', 'HGNC:11064', 'HGNC:11063', 'HGNC:4693', 'HGNC:3569', 'HGNC:18170', 'HGNC:4378', 'HGNC:11067', 'HGNC:9020', 'HGNC:2501']
H1299-S1-12h-A_TTACTGTTCCCG	0.0029115169211124353	0.0032982343304051092	493	0	['HGNC:11054', 'HGNC:11047', 'HGNC:18070', 'HGNC:18044', 'HGNC:16484', 'HGNC:341', 'HGNC:11064', 'HGNC:5157', 'HGNC:9020', 'HGNC:18170', 'HGNC:4693', 'HGNC:365', 'HGNC:7892']
H1299-S1-24h-B_GTTAACCACAGA	0.003145373441610438	0.0032982343304051105	449	0	['HGNC:9020', 'HGNC:10999', 'HGNC:11004', 'HGNC:11064', 'HGNC:12563', 'HGNC:18044', 'HGNC:5157', 'HGNC:18070', 'HGNC:3569', 'HGNC:3575', 'HGNC:16484', 'HGNC:2501', 'HGNC:30927', 'HGNC:29437', 'HGNC:4693', 'HGNC:11047', 'HGNC:7892', 'HGNC:18170']
H1299-S2-24h-B_TATCATGATTGT	0.003145373441610437	0.0032982343304051092	404	0	['HGNC:7690', 'HGNC:10293', 'HGNC:7698', 'HGNC:7694', 'HGNC:30862', 'HGNC:10680', 'HGNC:10989', 'HGNC:7462', 'HGNC:4693', 'HGNC:12590', 'HGNC:7458', 'HGNC:7455', 'HGNC:7427', 'HGNC:7712', 'HGNC:10682', 'HGNC:7692', 'HGNC:8016', 'HGNC:7459', 'HGNC:7421', 'HGNC:845', 'HGNC:2285', 'HGNC:12587', 'HGNC:10992', 'HGNC:2287', 'HGNC:20371', 'HGNC:7707', 'HGNC:10681', 'HGNC:2279', 'HGNC:7699', 'HGNC:10297'…
H1299-S1-36h-A_CGGTACTACTTA	0.014941049423808053	0.031200276577745212	808	[['HGNC:5008', 49.83676667804098, 99.99999999999997], ['HGNC:10986', 49.90702727599239, 99.99999999999991]]	['HGNC:2501', 'HGNC:7892', 'HGNC:4693', 'HGNC:11067', 'HGNC:10452', 'HGNC:115', 'HGNC:18044', 'HGNC:18170', 'HGNC:10979', 'HGNC:11064', 'HGNC:14472', 'HGNC:16484', 'HGNC:17296', 'HGNC:4432', 'HGNC:10451', 'HGNC:2858', 'HGNC:11004']
H1299-S2-12h-A_TAGCCCCAAAGG	0.003145373441610439	0.003298234330405108	640	0	['HGNC:11067', 'HGNC:2280', 'HGNC:4693', 'HGNC:11063', 'HGNC:838', 'HGNC:7421', 'HGNC:7892', 'HGNC:2289', 'HGNC:2287', 'HGNC:2277', 'HGNC:2294', 'HGNC:9020', 'HGNC:823', 'HGNC:7427', 'HGNC:847', 'HGNC:2265', 'HGNC:2501', 'HGNC:12587', 'HGNC:16232', 'HGNC:5157', 'HGNC:2285', 'HGNC:2267', 'HGNC:2291', 'HGNC:845', 'HGNC:365', 'HGNC:30862', 'HGNC:29594', 'HGNC:28883', 'HGNC:12590', 'HGNC:3481', 'HGNC…
H1299-S2-36h-B_AAGGTAAGCCGA	0.002116558898542801	0.0014062575406184287	514	[['HGNC:6176', 10.499420841671906, 99.99999999999797]]	['HGNC:2645', 'HGNC:7714', 'HGNC:7701', 'HGNC:11047', 'HGNC:17174', 'HGNC:976', 'HGNC:7683', 'HGNC:17194', 'HGNC:10683', 'HGNC:2422', 'HGNC:20266', 'HGNC:838', 'HGNC:10680', 'HGNC:7719', 'HGNC:20799', 'HGNC:10681', 'HGNC:30862', 'HGNC:5005', 'HGNC:7710', 'HGNC:2664', 'HGNC:5382', 'HGNC:2995', 'HGNC:7045', 'HGNC:5213', 'HGNC:3569', 'HGNC:7708', 'HGNC:14409', 'HGNC:7456', 'HGNC:2501', 'HGNC:11559',…
H1299-S2-12h-A_TTTGCTGGCGGC	0.002317279388739273	0.0012575727380560633	1040	0	['HGNC:115', 'HGNC:23089', 'HGNC:341', 'HGNC:2858', 'HGNC:365', 'HGNC:11064', 'HGNC:17296', 'HGNC:10452', 'HGNC:10451', 'HGNC:7892', 'HGNC:18070', 'HGNC:16484', 'HGNC:4432', 'HGNC:18170', 'HGNC:4570']
H1299-S2-12h-B_ACCTCCGCTTAC	0.0025651220356808497	0.004232220792648799	831	[['HGNC:3569', 38.918586604334514, 100.0000000000023]]	['HGNC:5008', 'HGNC:16484', 'HGNC:25223', 'HGNC:3061', 'HGNC:2858', 'HGNC:2501', 'HGNC:4136', 'HGNC:10451', 'HGNC:4175', 'HGNC:17296', 'HGNC:18070', 'HGNC:10536', 'HGNC:9141', 'HGNC:2244', 'HGNC:10452', 'HGNC:473', 'HGNC:5006', 'HGNC:10920', 'HGNC:7530', 'HGNC:20233', 'HGNC:7892', 'HGNC:18175', 'HGNC:14409', 'HGNC:20661', 'HGNC:976', 'HGNC:7529', 'HGNC:11054', 'HGNC:10986', 'HGNC:18170']
H1299-S1-12h-B_GCCTTCTTCTAA	0.003145373441610439	0.003769410663320119	1040	0	['HGNC:16484', 'HGNC:115', 'HGNC:10943', 'HGNC:5007', 'HGNC:18170', 'HGNC:10451', 'HGNC:10920', 'HGNC:23089', 'HGNC:4693', 'HGNC:2704', 'HGNC:11004', 'HGNC:17296', 'HGNC:10452', 'HGNC:4432', 'HGNC:341', 'HGNC:4378', 'HGNC:365', 'HGNC:11063', 'HGNC:11064']
H1299-mock-36h-B_CATAGCATAATC	0.0031453734416104326	0.04344685760872618	836	0	['HGNC:9020', 'HGNC:10451', 'HGNC:4175', 'HGNC:18044', 'HGNC:3569', 'HGNC:5383', 'HGNC:2501', 'HGNC:84', 'HGNC:18170', 'HGNC:10979', 'HGNC:10293', 'HGNC:4693', 'HGNC:115', 'HGNC:2858', 'HGNC:17296', 'HGNC:4136', 'HGNC:10452', 'HGNC:10297', 'HGNC:7892', 'HGNC:11004', 'HGNC:11063']
H1299-mock-36h-A_CTCTATTCAAAG	0.00314537344161044	0.023475211764642148	1133	[['HGNC:9021', 31.527779404793176, 99.99999999999993]]	['HGNC:17296', 'HGNC:2858', 'HGNC:10451', 'HGNC:11559', 'HGNC:753', 'HGNC:11004', 'HGNC:10452', 'HGNC:2501', 'HGNC:7892', 'HGNC:11064', 'HGNC:18170']
H1299-S1-24h-B_CTGCCGTGTTTC	0.010439742316604305	0.015077642653280496	1161	0	['HGNC:9020', 'HGNC:28883', 'HGNC:2501', 'HGNC:17296', 'HGNC:10451', 'HGNC:18170', 'HGNC:2858', 'HGNC:10452', 'HGNC:14409', 'HGNC:11063', 'HGNC:17027', 'HGNC:7892']
H1299-S1-36h-A_TGGTAGACTCAA	0.003145373441610435	0.0032982343304051114	555	0	['HGNC:2265', 'HGNC:2289', 'HGNC:2267', 'HGNC:838', 'HGNC:10451', 'HGNC:2269', 'HGNC:2291', 'HGNC:24381', 'HGNC:14472', 'HGNC:8016', 'HGNC:24382', 'HGNC:9020', 'HGNC:11026', 'HGNC:848', 'HGNC:17027', 'HGNC:5006', 'HGNC:2579', 'HGNC:18044', 'HGNC:12582', 'HGNC:16232', 'HGNC:2277', 'HGNC:28883', 'HGNC:7529', 'HGNC:16484', 'HGNC:4175', 'HGNC:4693', 'HGNC:10980', 'HGNC:845', 'HGNC:7419', 'HGNC:7421',…
H1299-S2-12h-A_TATACACTTTTA	0.003145373441610437	0.007067644993725348	828	[['HGNC:7719', 34.507478394943334, 100.00000000000009], ['HGNC:7690', 34.507478394943355, 99.99999999999939], ['HGNC:7713', 34.50747839494331, 100.00000000000004], ['HGNC:30242', 34.50747839494333, 99.99999999999761], ['HGNC:7683', 34.507478394943384, 99.99999999999761], ['HGNC:7459', 34.507478394942844, 100.0], ['HGNC:7694', 34.50747839494337, 100.0], ['HGNC:7462', 34.507478394943355, 99.9999999…	['HGNC:9251', 'HGNC:29594', 'HGNC:10452', 'HGNC:23056', 'HGNC:7044', 'HGNC:18175', 'HGNC:4249', 'HGNC:840', 'HGNC:12587', 'HGNC:10381', 'HGNC:2289', 'HGNC:318', 'HGNC:830', 'HGNC:2285', 'HGNC:4061', 'HGNC:4693', 'HGNC:12527', 'HGNC:11021', 'HGNC:7631', 'HGNC:10866', 'HGNC:3005', 'HGNC:30862', 'HGNC:2664', 'HGNC:2244', 'HGNC:23161', 'HGNC:2279', 'HGNC:3061', 'HGNC:17296', 'HGNC:7422', 'HGNC:12586'…
H1299-S2-24h-A_TGGTAACCTTTT	0.021181952976064275	0.14895814093801574	954	[['HGNC:848', 19.52060138284801, 100.00000000000007], ['HGNC:830', 19.5206013828482, 100.00000000000038], ['HGNC:3482', 38.182107996989, 99.99999999999993], ['HGNC:2277', 19.520601382847964, 100.0000000000004], ['HGNC:30862', 19.520601382847975, 100.0000000000004], ['HGNC:2279', 19.52060138284817, 100.00000000000036], ['HGNC:838', 19.520601382848128, 100.00000000000047], ['HGNC:7419', 19.52060138…	['HGNC:7892', 'HGNC:2501', 'HGNC:11063', 'HGNC:11064', 'HGNC:10451', 'HGNC:28883', 'HGNC:17296', 'HGNC:10452', 'HGNC:18170', 'HGNC:2858']
H1299-S2-36h-A_TAGCTTATAAGC	0.0007981540351000836	0.0006185484499264357	790	0	['HGNC:12591', 'HGNC:2279', 'HGNC:847', 'HGNC:9020', 'HGNC:18044', 'HGNC:30863', 'HGNC:12586', 'HGNC:4175', 'HGNC:2267', 'HGNC:30862', 'HGNC:7422', 'HGNC:12590', 'HGNC:24382', 'HGNC:2269', 'HGNC:8016', 'HGNC:2292', 'HGNC:830', 'HGNC:20661', 'HGNC:18175', 'HGNC:12585', 'HGNC:14409', 'HGNC:5006', 'HGNC:9280', 'HGNC:7427', 'HGNC:12587', 'HGNC:25223', 'HGNC:12592', 'HGNC:2280', 'HGNC:7852', 'HGNC:257…
H1299-S1-36h-A_CCTGAGATGGGC	0.003145373441610441	0.015077642653280526	1040	0	['HGNC:20661', 'HGNC:2501', 'HGNC:4136', 'HGNC:18044', 'HGNC:4175', 'HGNC:9141', 'HGNC:2244', 'HGNC:7529', 'HGNC:28883', 'HGNC:977', 'HGNC:7530', 'HGNC:25223', 'HGNC:20233', 'HGNC:11063', 'HGNC:18170', 'HGNC:11064', 'HGNC:18175', 'HGNC:11067', 'HGNC:7892', 'HGNC:5006']
H1299-S2-24h-A_CTTGGCGCCACA	0.003145373441610439	0.09995403371136456	1025	[['HGNC:16232', 27.95472022999206, 99.99999999999942], ['HGNC:2294', 27.95472022999206, 99.99999999999942], ['HGNC:8923', 28.372681437067936, 99.99999999999993], ['HGNC:846', 27.95472022999167, 99.99999999999993], ['HGNC:2289', 27.95472022999201, 99.99999999999984], ['HGNC:2285', 27.954720229992052, 99.99999999999984], ['HGNC:4908', 32.92967389722715, 99.99999999999984], ['HGNC:7427', 27.95472022…	['HGNC:2858', 'HGNC:17296', 'HGNC:4432', 'HGNC:17027', 'HGNC:500', 'HGNC:18044', 'HGNC:10451', 'HGNC:7892', 'HGNC:84', 'HGNC:10943', 'HGNC:5383', 'HGNC:10452', 'HGNC:115', 'HGNC:18170', 'HGNC:10979', 'HGNC:11047']
H1299-mock-4h-A_ACTAGATCTCAT	0.04099947210980109	0.09995403371136467	1915	[['HGNC:2277', 47.747316728588416, 100.00000000000016], ['HGNC:10683', 47.7473167285884, 100.00000000000017], ['HGNC:10682', 47.74731672858836, 100.00000000000036], ['HGNC:838', 47.74731672858842, 100.0000000000002], ['HGNC:7421', 47.74731672858991, 100.00000000000028], ['HGNC:2287', 47.74731672858991, 100.00000000000028], ['HGNC:2285', 47.747316728583144, 99.9999999999999], ['HGNC:2289', 47.7473…	['HGNC:18175', 'HGNC:7529', 'HGNC:28883', 'HGNC:4693', 'HGNC:4175', 'HGNC:20661', 'HGNC:4249', 'HGNC:2501', 'HGNC:4136', 'HGNC:2244', 'HGNC:11055', 'HGNC:7530', 'HGNC:18170', 'HGNC:20233', 'HGNC:25223', 'HGNC:9141', 'HGNC:11064', 'HGNC:9020', 'HGNC:5006']
H1299-S2-24h-B_CGGTACCTCACT	0.003145373441610436	0.0032982343304050997	711	[['HGNC:3569', 10.851059838812098, 84.62352354740142], ['HGNC:10995', 6.281615140475363, 81.58511363607688], ['HGNC:3575', 10.851059838818623, 84.62352354740058], ['HGNC:10999', 10.851059838810846, 84.62352354740143]]	['HGNC:7462', 'HGNC:2265', 'HGNC:5006', 'HGNC:7700', 'HGNC:5008', 'HGNC:23987', 'HGNC:7705', 'HGNC:840', 'HGNC:2269', 'HGNC:664', 'HGNC:2288', 'HGNC:7460', 'HGNC:7422', 'HGNC:12582', 'HGNC:7691', 'HGNC:7421', 'HGNC:11063', 'HGNC:7711', 'HGNC:2280', 'HGNC:7461', 'HGNC:847', 'HGNC:17174', 'HGNC:3700', 'HGNC:2289', 'HGNC:22921', 'HGNC:7683', 'HGNC:8907', 'HGNC:830', 'HGNC:10933', 'HGNC:848', 'HGNC:1…
H1299-S1-12h-A_CCGCTGAGACTA	0.004483041295214671	0.0032982343304051092	883	0	['HGNC:16232', 'HGNC:10451', 'HGNC:30863', 'HGNC:18170', 'HGNC:30862', 'HGNC:7419', 'HGNC:29594', 'HGNC:16484', 'HGNC:20233', 'HGNC:848', 'HGNC:823', 'HGNC:2280', 'HGNC:14409', 'HGNC:5006', 'HGNC:12582', 'HGNC:838', 'HGNC:2269', 'HGNC:7422', 'HGNC:846', 'HGNC:2244', 'HGNC:2294', 'HGNC:2285', 'HGNC:3481', 'HGNC:24382', 'HGNC:341', 'HGNC:10452', 'HGNC:847', 'HGNC:2501', 'HGNC:3148', 'HGNC:7530', 'H…
H1299-S2-12h-B_ATTCAGGCGTCC	0.0026323062951605037	0.002307615812055202	728	0	['HGNC:833', 'HGNC:14409', 'HGNC:12586', 'HGNC:4693', 'HGNC:25223', 'HGNC:7419', 'HGNC:8016', 'HGNC:2292', 'HGNC:2267', 'HGNC:29594', 'HGNC:2858', 'HGNC:2244', 'HGNC:8906', 'HGNC:9141', 'HGNC:18170', 'HGNC:500', 'HGNC:2710', 'HGNC:847', 'HGNC:24269', 'HGNC:10986', 'HGNC:18175', 'HGNC:838', 'HGNC:830', 'HGNC:2288', 'HGNC:24382', 'HGNC:846', 'HGNC:7530', 'HGNC:2279', 'HGNC:18044', 'HGNC:837', 'HGNC…
H1299-S2-12h-A_ATACAGCGAACA	0.002565122035680856	0.004232220792648986	809	[['HGNC:10989', 44.30724613735467, 90.71698206080326]]	['HGNC:837', 'HGNC:11063', 'HGNC:5008', 'HGNC:10979', 'HGNC:7529', 'HGNC:11055', 'HGNC:30863', 'HGNC:24381', 'HGNC:7427', 'HGNC:840', 'HGNC:845', 'HGNC:7530', 'HGNC:2579', 'HGNC:17296', 'HGNC:2277', 'HGNC:11067', 'HGNC:2244', 'HGNC:10536', 'HGNC:29594', 'HGNC:848', 'HGNC:10452', 'HGNC:4175', 'HGNC:5383', 'HGNC:833', 'HGNC:2292', 'HGNC:753', 'HGNC:12587', 'HGNC:2858', 'HGNC:7419', 'HGNC:2267', 'HG…
H1299-S1-12h-A_GTGTCTCGACTG	0.0007291286912139986	0.0005015976055736118	1026	0	['HGNC:2859', 'HGNC:4175', 'HGNC:10937', 'HGNC:1516', 'HGNC:10850', 'HGNC:2605', 'HGNC:10547', 'HGNC:2858', 'HGNC:387', 'HGNC:115', 'HGNC:11863', 'HGNC:10452', 'HGNC:388', 'HGNC:2754', 'HGNC:16484', 'HGNC:67', 'HGNC:2653', 'HGNC:61', 'HGNC:11047', 'HGNC:406', 'HGNC:10980', 'HGNC:4432', 'HGNC:2649', 'HGNC:20233', 'HGNC:7530', 'HGNC:451', 'HGNC:10979', 'HGNC:14409', 'HGNC:13398', 'HGNC:9141', 'HGNC…
H1299-mock-36h-B_GGTACACAGCGG	0.004125582738561816	0.0037694106633201275	982	0	['HGNC:3148', 'HGNC:7850', 'HGNC:2861', 'HGNC:11064', 'HGNC:3078', 'HGNC:10452', 'HGNC:10451', 'HGNC:4693', 'HGNC:11063', 'HGNC:18170', 'HGNC:7892', 'HGNC:11004', 'HGNC:4432', 'HGNC:2704', 'HGNC:10850', 'HGNC:12441', 'HGNC:2858', 'HGNC:7849', 'HGNC:17296', 'HGNC:17877', 'HGNC:2501', 'HGNC:9020']
H1299-S2-36h-A_ATGCGGCCGATG	0.001041839029741442	0.0009886053984065773	579	0	['HGNC:5382', 'HGNC:30863', 'HGNC:2292', 'HGNC:18170', 'HGNC:18175', 'HGNC:7422', 'HGNC:365', 'HGNC:830', 'HGNC:823', 'HGNC:642', 'HGNC:473', 'HGNC:838', 'HGNC:10536', 'HGNC:7892', 'HGNC:4249', 'HGNC:9020', 'HGNC:976', 'HGNC:3481', 'HGNC:24380', 'HGNC:2289', 'HGNC:848', 'HGNC:845', 'HGNC:2288', 'HGNC:5006', 'HGNC:115', 'HGNC:7421', 'HGNC:4693', 'HGNC:2277', 'HGNC:2265', 'HGNC:12582', 'HGNC:9141',…
H1299-mock-36h-B_CTCGACTTTTGT	0.003145373441610437	0.0032982343304051157	750	0	['HGNC:11067', 'HGNC:7892', 'HGNC:2704', 'HGNC:7852', 'HGNC:11064', 'HGNC:14409', 'HGNC:17296', 'HGNC:3061', 'HGNC:18044', 'HGNC:2501', 'HGNC:4455', 'HGNC:2858', 'HGNC:10451', 'HGNC:11063', 'HGNC:18170', 'HGNC:16484', 'HGNC:10452']
H1299-S1-24h-B_CCGCGCGCCGAA	0.003609884896241594	0.0032982343304051105	1285	0	['HGNC:10980', 'HGNC:20661', 'HGNC:9141', 'HGNC:20233', 'HGNC:753', 'HGNC:7530', 'HGNC:4175', 'HGNC:5006', 'HGNC:2244', 'HGNC:18175', 'HGNC:11064', 'HGNC:7529', 'HGNC:3824', 'HGNC:4136', 'HGNC:4248', 'HGNC:25223', 'HGNC:7892', 'HGNC:18044', 'HGNC:18170', 'HGNC:10920']
H1299-S2-12h-B_ATCAAGCTGCCC	0.01043974231660432	0.0882699424724425	745	0	['HGNC:11450', 'HGNC:4432', 'HGNC:25223', 'HGNC:2267', 'HGNC:12582', 'HGNC:2265', 'HGNC:7421', 'HGNC:4175', 'HGNC:2579', 'HGNC:11064', 'HGNC:5157', 'HGNC:22921', 'HGNC:12586', 'HGNC:2277', 'HGNC:11449', 'HGNC:10680', 'HGNC:11036', 'HGNC:2280', 'HGNC:30862', 'HGNC:28883', 'HGNC:7529', 'HGNC:29594', 'HGNC:20233', 'HGNC:24380', 'HGNC:11055', 'HGNC:10682', 'HGNC:7419', 'HGNC:3700', 'HGNC:2501', 'HGNC…
H1299-S1-36h-B_GGGGCGTGCGTG	0.00676904034348044	0.0032982343304051127	908	0	['HGNC:845', 'HGNC:848', 'HGNC:30863', 'HGNC:20233', 'HGNC:4175', 'HGNC:11064', 'HGNC:28883', 'HGNC:7530', 'HGNC:30862', 'HGNC:12590', 'HGNC:24380', 'HGNC:2294', 'HGNC:823', 'HGNC:10920', 'HGNC:2501', 'HGNC:833', 'HGNC:29594', 'HGNC:18175', 'HGNC:4136', 'HGNC:2285', 'HGNC:2288', 'HGNC:2280', 'HGNC:16232', 'HGNC:12582', 'HGNC:11067', 'HGNC:7529', 'HGNC:18044', 'HGNC:2287', 'HGNC:2579', 'HGNC:4693'…
H1299-S2-12h-B_CTGGCCCGCATT	0.0015215406686084395	0.0012524312216750848	849	0	['HGNC:7702', 'HGNC:7694', 'HGNC:7692', 'HGNC:7459', 'HGNC:7701', 'HGNC:2291', 'HGNC:7456', 'HGNC:17194', 'HGNC:16232', 'HGNC:20371', 'HGNC:2289', 'HGNC:837', 'HGNC:12590', 'HGNC:24382', 'HGNC:11055', 'HGNC:7706', 'HGNC:2287', 'HGNC:2269', 'HGNC:7693', 'HGNC:7462', 'HGNC:7715', 'HGNC:7686', 'HGNC:7421', 'HGNC:9020', 'HGNC:7460', 'HGNC:7458', 'HGNC:7698', 'HGNC:2277', 'HGNC:7704', 'HGNC:845', 'HGN…
H1299-mock-36h-A_CAAGAAGGTTTA	0.003145373441610452	0.09870940139534476	607	[['HGNC:8124', 2.2059206155575612, 99.99999999999957], ['HGNC:2898', 2.2059206155548425, 99.99999999999962], ['HGNC:2422', 18.713845810964344, 99.99999999999959], ['HGNC:14472', 35.75454213850386, 99.99999999999947], ['HGNC:10980', 1.5909921838725651, 99.99999999999947], ['HGNC:10682', 20.556727160551063, 99.99999999999962], ['HGNC:3700', 18.713845810992282, 100.0], ['HGNC:2911', 2.20592061555701…	['HGNC:2287', 'HGNC:24382', 'HGNC:12590', 'HGNC:30863', 'HGNC:30242', 'HGNC:2288', 'HGNC:8016', 'HGNC:9020', 'HGNC:7694', 'HGNC:7696', 'HGNC:7458', 'HGNC:7714', 'HGNC:2289', 'HGNC:7683', 'HGNC:7711', 'HGNC:7421', 'HGNC:7698', 'HGNC:16232', 'HGNC:7455', 'HGNC:7419', 'HGNC:2269', 'HGNC:7687', 'HGNC:7462', 'HGNC:840', 'HGNC:7703', 'HGNC:12586', 'HGNC:7456', 'HGNC:846', 'HGNC:14247', 'HGNC:29594', 'H…
H1299-S2-36h-B_CTTATATTTCTT	0.0031453734416105297	0.003298234330405098	398	0	['HGNC:3575', 'HGNC:11064', 'HGNC:11559', 'HGNC:3569', 'HGNC:321', 'HGNC:2501', 'HGNC:12527', 'HGNC:11004', 'HGNC:18170', 'HGNC:9020', 'HGNC:11067', 'HGNC:10995', 'HGNC:10297', 'HGNC:10293', 'HGNC:11054', 'HGNC:16484', 'HGNC:10999', 'HGNC:18044', 'HGNC:4180', 'HGNC:11036', 'HGNC:4458', 'HGNC:4693', 'HGNC:7892']
H1299-S1-24h-A_TTCGCCTATACT	0.002629122793180147	0.0023076158120551664	633	0	['HGNC:12587', 'HGNC:2287', 'HGNC:12590', 'HGNC:2277', 'HGNC:2280', 'HGNC:24380', 'HGNC:2269', 'HGNC:2294', 'HGNC:17027', 'HGNC:3700', 'HGNC:29594', 'HGNC:2579', 'HGNC:12585', 'HGNC:2292', 'HGNC:7427', 'HGNC:2291', 'HGNC:11450', 'HGNC:4693', 'HGNC:10992', 'HGNC:11449', 'HGNC:4378', 'HGNC:2285', 'HGNC:10682', 'HGNC:2265', 'HGNC:12582', 'HGNC:2501', 'HGNC:16232', 'HGNC:24382', 'HGNC:7419', 'HGNC:22…
H1299-S2-36h-A_CTGACAAGCCTG	0.003145373441610421	0.0032982343304050732	597	0	['HGNC:7421', 'HGNC:7459', 'HGNC:29500', 'HGNC:848', 'HGNC:10680', 'HGNC:823', 'HGNC:23056', 'HGNC:7696', 'HGNC:7716', 'HGNC:23161', 'HGNC:1096', 'HGNC:11021', 'HGNC:7711', 'HGNC:16232', 'HGNC:7713', 'HGNC:2288', 'HGNC:7419', 'HGNC:6831', 'HGNC:318', 'HGNC:10850', 'HGNC:7702', 'HGNC:6826', 'HGNC:2267', 'HGNC:833', 'HGNC:6823', 'HGNC:12586', 'HGNC:4135', 'HGNC:7703', 'HGNC:16484', 'HGNC:5157', 'HG…
H1299-S1-36h-A_AAGTTCAAGACA	0.0031453734416104513	0.0032982343304050967	765	0	['HGNC:7045', 'HGNC:20197', 'HGNC:16484', 'HGNC:23159', 'HGNC:11004', 'HGNC:4693', 'HGNC:8907', 'HGNC:23161', 'HGNC:4175', 'HGNC:318', 'HGNC:12527', 'HGNC:3007', 'HGNC:24862', 'HGNC:4135', 'HGNC:2995', 'HGNC:11063', 'HGNC:12563', 'HGNC:10297', 'HGNC:4006', 'HGNC:5157', 'HGNC:7631', 'HGNC:2501', 'HGNC:18170', 'HGNC:20799', 'HGNC:6826', 'HGNC:341', 'HGNC:4298', 'HGNC:10850', 'HGNC:6831', 'HGNC:1093…
H1299-S2-36h-A_TTGGCCCACAGA	0.0005073900077021075	0.024812975049930408	668	[['HGNC:20371', 18.1916698009089, 99.99999999999993], ['HGNC:7700', 18.19166980090892, 99.99999999999977], ['HGNC:7702', 18.191669800908954, 99.99999999999996], ['HGNC:11559', 3.333654584965051, 91.04052979343183], ['HGNC:7455', 18.191669800908887, 100.00000000000009], ['HGNC:7710', 18.191669800908887, 100.00000000000009], ['HGNC:986', 10.345824574029487, 100.00000000000016], ['HGNC:7693', 18.191…	['HGNC:30862', 'HGNC:115', 'HGNC:19129', 'HGNC:4432', 'HGNC:4378', 'HGNC:9141', 'HGNC:11023', 'HGNC:7530', 'HGNC:7427', 'HGNC:823', 'HGNC:12582', 'HGNC:2280', 'HGNC:29594', 'HGNC:16232', 'HGNC:5006', 'HGNC:2292', 'HGNC:9020', 'HGNC:5008', 'HGNC:4061', 'HGNC:2288', 'HGNC:2279', 'HGNC:830', 'HGNC:2287', 'HGNC:837', 'HGNC:2501', 'HGNC:8907', 'HGNC:833', 'HGNC:847', 'HGNC:2289', 'HGNC:838', 'HGNC:226…
H1299-S2-12h-B_AACATTTAGTGC	0.003145373441610437	0.0032982343304051127	734	0	['HGNC:5157', 'HGNC:7717', 'HGNC:2279', 'HGNC:7699', 'HGNC:7455', 'HGNC:9453', 'HGNC:7711', 'HGNC:7694', 'HGNC:17194', 'HGNC:7892', 'HGNC:7462', 'HGNC:7695', 'HGNC:3482', 'HGNC:7684', 'HGNC:7696', 'HGNC:7700', 'HGNC:2285', 'HGNC:840', 'HGNC:2277', 'HGNC:642', 'HGNC:7683', 'HGNC:7703', 'HGNC:7713', 'HGNC:7460', 'HGNC:7686', 'HGNC:7710', 'HGNC:7692', 'HGNC:2291', 'HGNC:2265', 'HGNC:2501', 'HGNC:229…
H1299-S1-12h-A_GGACTCTAAAGT	0.02062615101289136	0.024914012270810457	665	0	['HGNC:30863', 'HGNC:2269', 'HGNC:12590', 'HGNC:11063', 'HGNC:10989', 'HGNC:837', 'HGNC:7421', 'HGNC:29594', 'HGNC:8016', 'HGNC:2288', 'HGNC:24381', 'HGNC:823', 'HGNC:847', 'HGNC:3481', 'HGNC:9020', 'HGNC:2280', 'HGNC:2277', 'HGNC:2265', 'HGNC:2291', 'HGNC:12587', 'HGNC:11450', 'HGNC:848', 'HGNC:16484', 'HGNC:18170', 'HGNC:12585', 'HGNC:840', 'HGNC:2289', 'HGNC:2285', 'HGNC:846', 'HGNC:10992', 'H…
H1299-S1-24h-A_TTGCTGTCAAGC	0.003145373441610456	0.003298234330405119	1024	0	['HGNC:4136', 'HGNC:18170', 'HGNC:4693', 'HGNC:2244', 'HGNC:11067', 'HGNC:16484', 'HGNC:4249', 'HGNC:10986', 'HGNC:753', 'HGNC:4175', 'HGNC:2501', 'HGNC:9141', 'HGNC:18175', 'HGNC:5006', 'HGNC:28883', 'HGNC:7529', 'HGNC:7530', 'HGNC:20661', 'HGNC:4378', 'HGNC:18044', 'HGNC:406', 'HGNC:11063', 'HGNC:25223', 'HGNC:11064', 'HGNC:8091', 'HGNC:11055', 'HGNC:20233']
H1299-S2-24h-A_CCGCGGCATAGG	0.003145373441610445	0.043446857608726186	988	0	['HGNC:2501', 'HGNC:18170', 'HGNC:9020', 'HGNC:11064', 'HGNC:11067', 'HGNC:7892', 'HGNC:18044', 'HGNC:11063']
H1299-S1-12h-B_CACACACGCCTG	0.00375751503006015	0.0014760889095988088	1060	0	['HGNC:8091', 'HGNC:976', 'HGNC:10980', 'HGNC:4175', 'HGNC:18170', 'HGNC:10979', 'HGNC:4136', 'HGNC:5383', 'HGNC:7436', 'HGNC:11064', 'HGNC:9020', 'HGNC:4378', 'HGNC:5006', 'HGNC:7529', 'HGNC:406', 'HGNC:18175', 'HGNC:10922', 'HGNC:20233', 'HGNC:10937', 'HGNC:25223', 'HGNC:4693', 'HGNC:11047', 'HGNC:10992', 'HGNC:2244', 'HGNC:9141', 'HGNC:28883', 'HGNC:20661', 'HGNC:7530', 'HGNC:9721', 'HGNC:1804…
H1299-S1-36h-A_ACCACCGAGCGC	0.01043974231660433	0.043446857608726186	1492	[['HGNC:2287', 24.70111923316674, 99.99999999999967], ['HGNC:2288', 24.701119233166732, 99.99999999999967], ['HGNC:7427', 24.701119233167, 99.99999999999967], ['HGNC:12582', 24.701119233166732, 99.99999999999967], ['HGNC:12587', 24.70111923316673, 99.99999999999976], ['HGNC:12585', 24.701119233166686, 99.99999999999976], ['HGNC:12586', 24.701119233166725, 99.99999999999972], ['HGNC:2265', 24.7011…	['HGNC:10942', 'HGNC:2858', 'HGNC:18170', 'HGNC:10452', 'HGNC:14409', 'HGNC:17296', 'HGNC:10451', 'HGNC:7892', 'HGNC:11064']
H1299-S1-36h-A_AGGTTCACAAAG	0.004483041295214675	0.0032982343304051136	616	0	['HGNC:2898', 'HGNC:838', 'HGNC:833', 'HGNC:846', 'HGNC:17827', 'HGNC:30863', 'HGNC:837', 'HGNC:12524', 'HGNC:2289', 'HGNC:7419', 'HGNC:12590', 'HGNC:4432', 'HGNC:2291', 'HGNC:4061', 'HGNC:2579', 'HGNC:2279', 'HGNC:4117', 'HGNC:24381', 'HGNC:2287', 'HGNC:12586', 'HGNC:8016', 'HGNC:21350', 'HGNC:24380', 'HGNC:10979', 'HGNC:12585', 'HGNC:2205', 'HGNC:8907', 'HGNC:14573', 'HGNC:847', 'HGNC:919', 'HG…
H1299-S2-12h-B_TAGGATCTCACT	0.0023031508834151487	0.0015243877155245288	874	0	['HGNC:18170', 'HGNC:4136', 'HGNC:9225', 'HGNC:11054', 'HGNC:19129', 'HGNC:17027', 'HGNC:24269', 'HGNC:2501', 'HGNC:8906', 'HGNC:8923', 'HGNC:9020', 'HGNC:18044', 'HGNC:1516', 'HGNC:4693', 'HGNC:4378', 'HGNC:4175']
H1299-S2-24h-B_AGATCTAATAGA	0.0031453734416104443	0.00329823433040511	897	0	['HGNC:2292', 'HGNC:7700', 'HGNC:7708', 'HGNC:7717', 'HGNC:11003', 'HGNC:7690', 'HGNC:7692', 'HGNC:11063', 'HGNC:16232', 'HGNC:848', 'HGNC:10452', 'HGNC:14247', 'HGNC:2277', 'HGNC:7460', 'HGNC:2287', 'HGNC:7688', 'HGNC:7698', 'HGNC:30862', 'HGNC:8016', 'HGNC:7697', 'HGNC:833', 'HGNC:7696', 'HGNC:2501', 'HGNC:12585', 'HGNC:2858', 'HGNC:7701', 'HGNC:20233', 'HGNC:7706', 'HGNC:7687', 'HGNC:7683', 'H…
H1299-S1-36h-A_CTGTTATTCGGT	0.003145373441610438	0.00329823433040511	704	0	['HGNC:9141', 'HGNC:365', 'HGNC:4378', 'HGNC:7530', 'HGNC:10986', 'HGNC:19129', 'HGNC:12563', 'HGNC:9020', 'HGNC:9225', 'HGNC:4175', 'HGNC:8923', 'HGNC:4432', 'HGNC:20233', 'HGNC:28883', 'HGNC:2244', 'HGNC:4136', 'HGNC:18170', 'HGNC:20661', 'HGNC:7529', 'HGNC:2501', 'HGNC:5006', 'HGNC:25223', 'HGNC:10980', 'HGNC:7892', 'HGNC:18044', 'HGNC:4693', 'HGNC:16484', 'HGNC:18175', 'HGNC:4249']
H1299-S1-36h-A_TTCCCACGATCT	0.010439742316604331	0.14052268609388324	1222	0	['HGNC:4175', 'HGNC:2501', 'HGNC:341', 'HGNC:4136', 'HGNC:9020', 'HGNC:7892', 'HGNC:11063', 'HGNC:18170', 'HGNC:4378', 'HGNC:4693']
H1299-S2-12h-B_CTGGATAAGTGC	0.0031453734416104387	0.0032982343304051105	636	0	['HGNC:30863', 'HGNC:4175', 'HGNC:2579', 'HGNC:2279', 'HGNC:12586', 'HGNC:2291', 'HGNC:406', 'HGNC:7863', 'HGNC:18170', 'HGNC:2294', 'HGNC:5008', 'HGNC:10986', 'HGNC:11067', 'HGNC:848', 'HGNC:2288', 'HGNC:4378', 'HGNC:8091', 'HGNC:2287', 'HGNC:14247', 'HGNC:2244', 'HGNC:24382', 'HGNC:4136', 'HGNC:2289', 'HGNC:22921', 'HGNC:2285', 'HGNC:823', 'HGNC:2277', 'HGNC:2265', 'HGNC:7422', 'HGNC:20661', 'H…
H1299-S1-36h-A_GAATAATAGTGC	0.0031453734416104387	0.004278511450439158	801	0	['HGNC:30862', 'HGNC:7456', 'HGNC:7715', 'HGNC:7704', 'HGNC:7696', 'HGNC:2279', 'HGNC:7690', 'HGNC:7686', 'HGNC:30863', 'HGNC:7705', 'HGNC:847', 'HGNC:24380', 'HGNC:29594', 'HGNC:7716', 'HGNC:2289', 'HGNC:3700', 'HGNC:7461', 'HGNC:7711', 'HGNC:7455', 'HGNC:7692', 'HGNC:848', 'HGNC:823', 'HGNC:16484', 'HGNC:2265', 'HGNC:7685', 'HGNC:7421', 'HGNC:12587', 'HGNC:7698', 'HGNC:2267', 'HGNC:24381', 'HGN…
H1299-S1-36h-A_CAAATGCCTCGA	0.0031453734416104387	0.06980482556117902	893	[['HGNC:2244', 19.635345050307308, 100.00000000000004], ['HGNC:2330', 27.551093753637453, 100.00000000000043], ['HGNC:115', 38.15939570080339, 99.99999999999977], ['HGNC:664', 6.828028986065584, 100.00000000000162], ['HGNC:5383', 38.15939570080507, 100.00000000000016], ['HGNC:1421', 27.551093753637506, 100.00000000000016], ['HGNC:10989', 15.466195739046325, 99.9999999999988], ['HGNC:20233', 19.63…	['HGNC:11064', 'HGNC:2289', 'HGNC:823', 'HGNC:2267', 'HGNC:11063', 'HGNC:753', 'HGNC:2291', 'HGNC:2288', 'HGNC:12582', 'HGNC:2292', 'HGNC:24381', 'HGNC:16484', 'HGNC:2287', 'HGNC:7422', 'HGNC:11047', 'HGNC:4693', 'HGNC:2280', 'HGNC:848', 'HGNC:7421', 'HGNC:2501', 'HGNC:12590', 'HGNC:24380', 'HGNC:2279', 'HGNC:30862', 'HGNC:2277', 'HGNC:18044', 'HGNC:17296', 'HGNC:2265', 'HGNC:7427', 'HGNC:845', '…
H1299-S1-24h-A_TGAATAGTGGTC	0.0008018377959242075	0.001252431221675082	573	0	['HGNC:2501', 'HGNC:10999', 'HGNC:4693', 'HGNC:18044', 'HGNC:3575', 'HGNC:18170', 'HGNC:9020', 'HGNC:4378', 'HGNC:3569', 'HGNC:11064']
H1299-S2-36h-B_GTCGGGCTTGAT	0.0011355652500694533	0.0032982343304051105	517	[['HGNC:10969', 37.6525118785643, 99.9999999999988]]	['HGNC:2292', 'HGNC:7419', 'HGNC:2291', 'HGNC:7892', 'HGNC:11047', 'HGNC:14247', 'HGNC:12590', 'HGNC:2269', 'HGNC:7427', 'HGNC:7422', 'HGNC:847', 'HGNC:12587', 'HGNC:7421', 'HGNC:830', 'HGNC:2267', 'HGNC:2280', 'HGNC:24381', 'HGNC:2579', 'HGNC:28883', 'HGNC:2858', 'HGNC:24380', 'HGNC:3061', 'HGNC:24382', 'HGNC:12582', 'HGNC:2285', 'HGNC:845', 'HGNC:10452', 'HGNC:2294', 'HGNC:10943', 'HGNC:837', '…
H1299-S2-24h-A_GAGTGCCCTTGG	0.010439742316604269	0.10753105081541924	1244	[['HGNC:4432', 40.404011008229, 100.00000000000044], ['HGNC:115', 40.40401100822879, 100.00000000000044]]	['HGNC:18044', 'HGNC:11063', 'HGNC:18170']
H1299-S2-24h-B_GGGCGATTAACT	0.010439742316604305	0.09565286205889376	861	[['HGNC:5385', 28.95803176701655, 99.99999999999997], ['HGNC:10979', 45.421387999845486, 100.00000000000016], ['HGNC:642', 14.056569224569749, 100.00000000000293], ['HGNC:5384', 28.958031767016678, 100.0000000000008], ['HGNC:10680', 31.553770391455267, 99.99999999999986], ['HGNC:5386', 28.958031767016585, 99.99999999999997], ['HGNC:3594', 45.876149834262606, 100.00000000000584], ['HGNC:3482', 6.5…	['HGNC:11054', 'HGNC:7892', 'HGNC:17296', 'HGNC:11063', 'HGNC:11067', 'HGNC:500', 'HGNC:18044', 'HGNC:10451', 'HGNC:18170', 'HGNC:4693', 'HGNC:10452', 'HGNC:2858', 'HGNC:11064', 'HGNC:10956']
H1299-S1-12h-A_GACGTAGCGCTC	0.043197867332180014	0.04344685760872621	806	0	['HGNC:18170', 'HGNC:9020', 'HGNC:11067', 'HGNC:10999', 'HGNC:2501', 'HGNC:10995', 'HGNC:18044', 'HGNC:11063', 'HGNC:3569', 'HGNC:3575']
H1299-S2-36h-A_CGCGTAGTGCGC	0.0031453734416104387	0.0024576108398387873	576	0	['HGNC:2285', 'HGNC:14247', 'HGNC:18044', 'HGNC:7427', 'HGNC:18070', 'HGNC:2267', 'HGNC:24381', 'HGNC:837', 'HGNC:2279', 'HGNC:2579', 'HGNC:2294', 'HGNC:12590', 'HGNC:8016', 'HGNC:12585', 'HGNC:2501', 'HGNC:18170', 'HGNC:7892', 'HGNC:2292', 'HGNC:847', 'HGNC:838', 'HGNC:845', 'HGNC:12586', 'HGNC:2704', 'HGNC:2287', 'HGNC:30863', 'HGNC:2280', 'HGNC:2277', 'HGNC:3481', 'HGNC:2269', 'HGNC:2291', 'HG…
H1299-S1-12h-A_CGAGAGTGGCTT	0.0104397423166043	0.0999540337113635	686	[['HGNC:3012', 39.63191189167466, 99.99999999999996], ['HGNC:5382', 13.779400308374285, 100.0000000000114]]	['HGNC:365', 'HGNC:845', 'HGNC:318', 'HGNC:18175', 'HGNC:2265', 'HGNC:30863', 'HGNC:830', 'HGNC:833', 'HGNC:2501', 'HGNC:24381', 'HGNC:846', 'HGNC:23056', 'HGNC:24380', 'HGNC:7422', 'HGNC:2244', 'HGNC:12582', 'HGNC:848', 'HGNC:17174', 'HGNC:10545', 'HGNC:7427', 'HGNC:3133', 'HGNC:12586', 'HGNC:2579', 'HGNC:10382', 'HGNC:115', 'HGNC:2858', 'HGNC:13398', 'HGNC:9141', 'HGNC:23161', 'HGNC:4693', 'HGN…
H1299-S2-36h-B_GCTCTACTCCGG	0.003145373441610436	0.002019163835548316	417	0	['HGNC:10452', 'HGNC:10999', 'HGNC:2501', 'HGNC:753', 'HGNC:18044', 'HGNC:17296', 'HGNC:9020', 'HGNC:11004', 'HGNC:3575', 'HGNC:16484', 'HGNC:10995', 'HGNC:4693', 'HGNC:10451', 'HGNC:2704', 'HGNC:18070', 'HGNC:4378', 'HGNC:11063', 'HGNC:3569', 'HGNC:18170', 'HGNC:11064']
H1299-S1-12h-A_GCTCGTCTGGGA	0.0019622463796554147	0.0014313499676286466	696	0	['HGNC:9020', 'HGNC:18170', 'HGNC:10451', 'HGNC:17027', 'HGNC:10293', 'HGNC:2858', 'HGNC:18044', 'HGNC:14409', 'HGNC:9225', 'HGNC:7892', 'HGNC:11004', 'HGNC:8756', 'HGNC:17296', 'HGNC:10992', 'HGNC:365', 'HGNC:11047', 'HGNC:2704', 'HGNC:10452', 'HGNC:18070', 'HGNC:24289']
H1299-S2-12h-A_TGTGCCCCAATA	0.010439742316604262	0.09339545888495887	1493	[['HGNC:642', 27.98907481301745, 100.00000000000027], ['HGNC:10989', 23.698309975262976, 99.99999999999993]]	['HGNC:2269', 'HGNC:2501', 'HGNC:2289', 'HGNC:16232', 'HGNC:2291', 'HGNC:845', 'HGNC:9141', 'HGNC:846', 'HGNC:4693', 'HGNC:28883', 'HGNC:2292', 'HGNC:4175', 'HGNC:5008', 'HGNC:20233', 'HGNC:14247', 'HGNC:8016', 'HGNC:7530', 'HGNC:833', 'HGNC:2244', 'HGNC:2279', 'HGNC:2287', 'HGNC:838', 'HGNC:837', 'HGNC:7422', 'HGNC:848', 'HGNC:24381', 'HGNC:24380', 'HGNC:11064', 'HGNC:7421', 'HGNC:2280', 'HGNC:2…
H1299-S2-36h-A_GAATTAGAAAGT	0.003145373441610452	0.003298234330405105	622	0	['HGNC:4432', 'HGNC:10297', 'HGNC:20800', 'HGNC:4693', 'HGNC:10986', 'HGNC:11279', 'HGNC:4061', 'HGNC:4378', 'HGNC:11004', 'HGNC:11559', 'HGNC:115', 'HGNC:10293', 'HGNC:500', 'HGNC:11863', 'HGNC:18170', 'HGNC:4458', 'HGNC:13398', 'HGNC:10979', 'HGNC:9141', 'HGNC:3133', 'HGNC:16484', 'HGNC:11054', 'HGNC:6708', 'HGNC:10959', 'HGNC:12525', 'HGNC:7863', 'HGNC:2649', 'HGNC:5006', 'HGNC:7530', 'HGNC:12…
H1299-S1-24h-A_TGGATCTGCAAT	0.0031453734416104395	0.033263956157462665	627	[['HGNC:7427', 9.899880355039686, 99.99999999999977], ['HGNC:10989', 16.810129032440965, 99.99999999999993], ['HGNC:29594', 9.899880355040906, 100.00000000001373], ['HGNC:2579', 9.899880355041, 100.00000000000287], ['HGNC:3482', 10.3328647183419, 100.00000000000287], ['HGNC:12585', 9.899880355040883, 99.99999999999996], ['HGNC:12590', 9.899880355040864, 99.9999999999999], ['HGNC:3481', 10.3328647…	['HGNC:17296', 'HGNC:7530', 'HGNC:2285', 'HGNC:10980', 'HGNC:18175', 'HGNC:2291', 'HGNC:406', 'HGNC:830', 'HGNC:4136', 'HGNC:848', 'HGNC:2269', 'HGNC:2858', 'HGNC:16484', 'HGNC:8016', 'HGNC:2244', 'HGNC:20661', 'HGNC:11054', 'HGNC:14247', 'HGNC:365', 'HGNC:2501', 'HGNC:2277', 'HGNC:840', 'HGNC:2288', 'HGNC:4175', 'HGNC:25223', 'HGNC:20233', 'HGNC:823', 'HGNC:847', 'HGNC:7529', 'HGNC:7419', 'HGNC:…
H1299-S2-12h-A_GAGTTGAAATGC	0.0023172793887391518	0.0012575727380559868	1279	0	['HGNC:2704', 'HGNC:4136', 'HGNC:11063', 'HGNC:18170', 'HGNC:7892', 'HGNC:2858', 'HGNC:17296', 'HGNC:10451', 'HGNC:753', 'HGNC:18044', 'HGNC:4175', 'HGNC:2501', 'HGNC:10452', 'HGNC:8091', 'HGNC:406', 'HGNC:9020', 'HGNC:11064']
H1299-S2-36h-A_TGCATCTTCTCG	0.016369139539193302	0.0185271412568686	1598	[['HGNC:84', 24.656459501740734, 100.0]]	['HGNC:10451', 'HGNC:7892', 'HGNC:8091', 'HGNC:4433', 'HGNC:1795', 'HGNC:14430', 'HGNC:406', 'HGNC:11063', 'HGNC:10979', 'HGNC:2501', 'HGNC:10980', 'HGNC:21350', 'HGNC:5382', 'HGNC:5383', 'HGNC:11026', 'HGNC:2896', 'HGNC:17296', 'HGNC:2898', 'HGNC:18170', 'HGNC:115', 'HGNC:2858', 'HGNC:341', 'HGNC:9020', 'HGNC:10452', 'HGNC:8808']
H1299-S2-36h-A_TAGTAGTGTAAC	0.0031453734416104387	0.0032982343304051656	636	0	['HGNC:7892', 'HGNC:11047', 'HGNC:18170', 'HGNC:16484', 'HGNC:4378', 'HGNC:11063', 'HGNC:2501', 'HGNC:11004', 'HGNC:9020', 'HGNC:4693', 'HGNC:365', 'HGNC:18044']
H1299-S1-36h-A_GCGAGAGCGTTG	0.004483041295214661	0.003298234330405116	886	0	['HGNC:10992', 'HGNC:18170', 'HGNC:9020', 'HGNC:4378', 'HGNC:16484', 'HGNC:4693', 'HGNC:18044', 'HGNC:11063']
H1299-S1-12h-B_GTTCTTCCCGGA	0.003145373441610437	0.031691427682510244	1143	[['HGNC:7713', 39.26616810834548, 100.0], ['HGNC:2279', 23.33246159780289, 99.99999999999972], ['HGNC:2280', 23.33246159780287, 99.99999999999996], ['HGNC:3482', 30.88302607636355, 100.00000000000153], ['HGNC:840', 21.710385877095625, 100.0000000000019], ['HGNC:7690', 39.266168108345624, 100.00000000000003], ['HGNC:830', 21.71038587709589, 100.00000000000043], ['HGNC:7704', 39.266168108345084, 10…	['HGNC:4432', 'HGNC:10979', 'HGNC:16484', 'HGNC:18170', 'HGNC:2501', 'HGNC:28883', 'HGNC:115', 'HGNC:11064', 'HGNC:5383']
H1299-S2-36h-A_TGGAATATCTGC	0.0031453734416104218	0.003298234330405109	541	0	['HGNC:847', 'HGNC:7419', 'HGNC:837', 'HGNC:12586', 'HGNC:2289', 'HGNC:8016', 'HGNC:2287', 'HGNC:2285', 'HGNC:3481', 'HGNC:2291', 'HGNC:2280', 'HGNC:10452', 'HGNC:17296', 'HGNC:7422', 'HGNC:29594', 'HGNC:7849', 'HGNC:833', 'HGNC:2277', 'HGNC:830', 'HGNC:30863', 'HGNC:823', 'HGNC:92', 'HGNC:12585', 'HGNC:11054', 'HGNC:30862', 'HGNC:4803', 'HGNC:83', 'HGNC:24381', 'HGNC:4801', 'HGNC:9068', 'HGNC:14…
H1299-mock-36h-A_AAATGTAGTCAT	0.004483041295214692	0.0032982343304051127	552	0	['HGNC:11047', 'HGNC:500', 'HGNC:11559', 'HGNC:7892', 'HGNC:642', 'HGNC:5157', 'HGNC:18044', 'HGNC:4693', 'HGNC:16484', 'HGNC:11004', 'HGNC:18170', 'HGNC:18070', 'HGNC:10293', 'HGNC:9020', 'HGNC:9225', 'HGNC:10297']
H1299-S1-36h-A_CTGGCCCTAACG	0.0031453734416104326	0.0037694106633201275	823	[['HGNC:3647', 16.821042869443744, 100.00000000000016], ['HGNC:395', 16.821042869443428, 100.00000000000016], ['HGNC:2321', 16.82104286944355, 100.00000000000016], ['HGNC:12592', 16.821042869443414, 100.00000000000024], ['HGNC:12591', 16.821042869443417, 100.0], ['HGNC:9280', 16.82104286944362, 100.0000000000002], ['HGNC:4982', 16.821042869443552, 100.00000000000016], ['HGNC:16484', 40.4410092632…	['HGNC:2861', 'HGNC:10451', 'HGNC:10850', 'HGNC:8124', 'HGNC:9020', 'HGNC:21350', 'HGNC:18170', 'HGNC:2911', 'HGNC:4136', 'HGNC:2501', 'HGNC:7852', 'HGNC:11047', 'HGNC:4378', 'HGNC:473', 'HGNC:30927', 'HGNC:3061', 'HGNC:29437', 'HGNC:4415', 'HGNC:4175', 'HGNC:4693', 'HGNC:14409', 'HGNC:10536', 'HGNC:11004', 'HGNC:2898', 'HGNC:12441', 'HGNC:17296', 'HGNC:2704', 'HGNC:11055', 'HGNC:10452', 'HGNC:18…
H1299-S1-36h-A_AAAGGTAAACTC	0.0031453734416104447	0.0032982343304051092	382	0	['HGNC:5006', 'HGNC:10545', 'HGNC:2288', 'HGNC:830', 'HGNC:2579', 'HGNC:4693', 'HGNC:7892', 'HGNC:2277', 'HGNC:5213', 'HGNC:500', 'HGNC:18170', 'HGNC:2265', 'HGNC:3629', 'HGNC:29594', 'HGNC:7529', 'HGNC:848', 'HGNC:2285', 'HGNC:12582', 'HGNC:6708', 'HGNC:2291', 'HGNC:4378', 'HGNC:4061', 'HGNC:10922', 'HGNC:3482', 'HGNC:10986', 'HGNC:4458', 'HGNC:2280', 'HGNC:24381', 'HGNC:2859', 'HGNC:823', 'HGNC…
H1299-S2-12h-A_CTTGACCCGCGG	0.00314537344161044	0.033979642832512924	1471	[['HGNC:12587', 15.555559536024427, 100.0], ['HGNC:12590', 15.555559536024429, 99.99999999999999], ['HGNC:4248', 31.119029225866303, 99.99999999999999], ['HGNC:3481', 23.540648107744463, 100.0], ['HGNC:3482', 23.540648107744513, 99.99999999999994], ['HGNC:3824', 31.119029225868143, 99.99999999999982], ['HGNC:30862', 15.555559536024427, 99.9999999999999], ['HGNC:12582', 15.555559536024433, 99.9999…	['HGNC:84', 'HGNC:473', 'HGNC:10452', 'HGNC:12563', 'HGNC:19129', 'HGNC:4432', 'HGNC:2858', 'HGNC:10451', 'HGNC:2501', 'HGNC:10979', 'HGNC:5383', 'HGNC:115', 'HGNC:10980', 'HGNC:12805', 'HGNC:18170', 'HGNC:7892', 'HGNC:17296', 'HGNC:4693', 'HGNC:10986', 'HGNC:11064', 'HGNC:8923', 'HGNC:7434']
H1299-S1-36h-A_CTACCCCAAAGT	0.0036098848962416983	0.003298234330405088	746	0	['HGNC:24382', 'HGNC:753', 'HGNC:2279', 'HGNC:2291', 'HGNC:2289', 'HGNC:2280', 'HGNC:9020', 'HGNC:2287', 'HGNC:7419', 'HGNC:2294', 'HGNC:2288', 'HGNC:2292', 'HGNC:16484', 'HGNC:16232', 'HGNC:4378', 'HGNC:18044', 'HGNC:18170', 'HGNC:7421', 'HGNC:976', 'HGNC:7422', 'HGNC:4693', 'HGNC:24381', 'HGNC:2277', 'HGNC:365', 'HGNC:2267', 'HGNC:2269', 'HGNC:2285', 'HGNC:24380', 'HGNC:2265', 'HGNC:11047']
H1299-S1-12h-B_GCGCCGTCCTAG	0.003145373441610438	0.0032982343304051066	1073	0	['HGNC:830', 'HGNC:11067', 'HGNC:28883', 'HGNC:2294', 'HGNC:29594', 'HGNC:7852', 'HGNC:12586', 'HGNC:30862', 'HGNC:823', 'HGNC:7421', 'HGNC:2501', 'HGNC:838', 'HGNC:7422', 'HGNC:10452', 'HGNC:17296', 'HGNC:10451', 'HGNC:2265', 'HGNC:3824', 'HGNC:2579', 'HGNC:840', 'HGNC:846', 'HGNC:11064', 'HGNC:12582', 'HGNC:14409', 'HGNC:24382', 'HGNC:9721', 'HGNC:2269', 'HGNC:18044', 'HGNC:837', 'HGNC:12441', …
H1299-mock-36h-A_AATGCCGCAGGT	0.003145373441610435	0.033263956157462686	669	[['HGNC:11036', 14.32870371890945, 100.0], ['HGNC:643', 14.328703718907365, 100.00000000000011], ['HGNC:10999', 47.29494951699584, 99.9999999999977], ['HGNC:11067', 22.909475013884194, 100.00000000000004], ['HGNC:22921', 14.328703718906569, 99.99999999999928], ['HGNC:642', 21.398044193140166, 100.00000000000011], ['HGNC:664', 14.328703718907859, 100.00000000000038]]	['HGNC:845', 'HGNC:24382', 'HGNC:2279', 'HGNC:28883', 'HGNC:846', 'HGNC:848', 'HGNC:7422', 'HGNC:4378', 'HGNC:2294', 'HGNC:2285', 'HGNC:838', 'HGNC:830', 'HGNC:4432', 'HGNC:7421', 'HGNC:840', 'HGNC:2291', 'HGNC:837', 'HGNC:2267', 'HGNC:823', 'HGNC:9020', 'HGNC:2292', 'HGNC:8016', 'HGNC:2277', 'HGNC:2280', 'HGNC:4693', 'HGNC:2269', 'HGNC:11063', 'HGNC:2265', 'HGNC:24381', 'HGNC:7419', 'HGNC:24380'…
H1299-S1-12h-A_AACGCAGGTTGC	0.0031453734416104395	0.03993255193962062	952	[['HGNC:8016', 18.36937708046025, 85.02229404213455], ['HGNC:14247', 18.369377080460467, 85.022294042135], ['HGNC:7419', 19.358501521833983, 99.99999999999997], ['HGNC:2269', 19.358501521833094, 99.99999999999997], ['HGNC:2291', 19.358501521833826, 100.00000000000422], ['HGNC:16232', 19.358501521833333, 99.99999999999933], ['HGNC:833', 18.369377080460474, 85.02229404213469], ['HGNC:837', 18.36937…	['HGNC:11064', 'HGNC:18170', 'HGNC:28883', 'HGNC:2501', 'HGNC:365', 'HGNC:10942', 'HGNC:7892', 'HGNC:11063', 'HGNC:11067']
H1299-S1-36h-A_GAAATATAACGT	0.006149494204101713	0.003298234330405109	535	0	['HGNC:837', 'HGNC:833', 'HGNC:14247', 'HGNC:838', 'HGNC:18170', 'HGNC:846', 'HGNC:9225', 'HGNC:840', 'HGNC:18761', 'HGNC:2898', 'HGNC:4693', 'HGNC:11047', 'HGNC:10956', 'HGNC:18070', 'HGNC:4378', 'HGNC:845', 'HGNC:365', 'HGNC:18044', 'HGNC:830', 'HGNC:500', 'HGNC:8016', 'HGNC:848', 'HGNC:823', 'HGNC:847']
H1299-S1-24h-A_CCATATGCCAAG	0.010439742316604295	0.09995403371136463	1297	[['HGNC:3700', 43.466837700804405, 100.00000000000007], ['HGNC:10680', 44.522689194324485, 100.00000000000007], ['HGNC:12586', 44.52268919432447, 100.00000000000003], ['HGNC:848', 46.62329464314443, 100.00000000000003], ['HGNC:846', 46.62329464314442, 100.00000000000003], ['HGNC:837', 46.62329464314442, 100.00000000000003], ['HGNC:2579', 44.52268919432462, 100.00000000000044], ['HGNC:10681', 44.5…	['HGNC:2501', 'HGNC:11067', 'HGNC:10452', 'HGNC:18170', 'HGNC:10451', 'HGNC:17296', 'HGNC:4693', 'HGNC:3569', 'HGNC:11063', 'HGNC:9020', 'HGNC:2858', 'HGNC:7892']
H1299-S1-36h-A_GCTCTCCCGATA	0.003145373441610437	0.00329823433040511	515	0	['HGNC:24380', 'HGNC:20371', 'HGNC:833', 'HGNC:7702', 'HGNC:7683', 'HGNC:7711', 'HGNC:23987', 'HGNC:7695', 'HGNC:17194', 'HGNC:2579', 'HGNC:7707', 'HGNC:12585', 'HGNC:18170', 'HGNC:24382', 'HGNC:2267', 'HGNC:7712', 'HGNC:7685', 'HGNC:7710', 'HGNC:845', 'HGNC:7684', 'HGNC:7691', 'HGNC:838', 'HGNC:7456', 'HGNC:2269', 'HGNC:7719', 'HGNC:2289', 'HGNC:4378', 'HGNC:7458', 'HGNC:840', 'HGNC:7716', 'HGNC…
H1299-S1-24h-A_ACATCGAAACTT	0.000710205859198338	0.003298234330405105	994	0	['HGNC:115', 'HGNC:2501', 'HGNC:10452', 'HGNC:11047', 'HGNC:16484', 'HGNC:3061', 'HGNC:10451', 'HGNC:29437', 'HGNC:18170', 'HGNC:18044', 'HGNC:11004', 'HGNC:11064', 'HGNC:9020', 'HGNC:30927', 'HGNC:4432', 'HGNC:2858', 'HGNC:17296', 'HGNC:7892']
H1299-S2-12h-A_ATCTCGACTATG	0.004483041295214669	0.00329823433040511	720	0	['HGNC:14247', 'HGNC:7850', 'HGNC:17296', 'HGNC:2285', 'HGNC:115', 'HGNC:10451', 'HGNC:2280', 'HGNC:10452', 'HGNC:12587', 'HGNC:10980', 'HGNC:23', 'HGNC:12582', 'HGNC:2269', 'HGNC:2292', 'HGNC:5383', 'HGNC:12590', 'HGNC:7422', 'HGNC:2288', 'HGNC:3078', 'HGNC:7892', 'HGNC:848', 'HGNC:24380', 'HGNC:823', 'HGNC:9020', 'HGNC:24382', 'HGNC:2287', 'HGNC:2267', 'HGNC:11067', 'HGNC:11063', 'HGNC:2858', '…
H1299-mock-36h-B_TTTCCTGGATGC	0.0007291286912140008	0.0005015976055736135	1063	0	['HGNC:12582', 'HGNC:10682', 'HGNC:7427', 'HGNC:6936', 'HGNC:4175', 'HGNC:4799', 'HGNC:5382', 'HGNC:2277', 'HGNC:28883', 'HGNC:8654', 'HGNC:10937', 'HGNC:2279', 'HGNC:20233', 'HGNC:2269', 'HGNC:10683', 'HGNC:14247', 'HGNC:2285', 'HGNC:92', 'HGNC:20661', 'HGNC:2244', 'HGNC:4803', 'HGNC:18170', 'HGNC:848', 'HGNC:7530', 'HGNC:9141', 'HGNC:2291', 'HGNC:7526', 'HGNC:12586', 'HGNC:10681', 'HGNC:2294', …
H1299-S2-36h-A_CTTTTCTTCTGG	0.003145373441610438	0.0024576108398387964	1265	0	['HGNC:20661', 'HGNC:11055', 'HGNC:8016', 'HGNC:24382', 'HGNC:2288', 'HGNC:2285', 'HGNC:12587', 'HGNC:2858', 'HGNC:7422', 'HGNC:500', 'HGNC:848', 'HGNC:12590', 'HGNC:18175', 'HGNC:10452', 'HGNC:12582', 'HGNC:5008', 'HGNC:29594', 'HGNC:845', 'HGNC:16232', 'HGNC:2292', 'HGNC:837', 'HGNC:7529', 'HGNC:847', 'HGNC:17296', 'HGNC:25223', 'HGNC:4136', 'HGNC:9141', 'HGNC:14409', 'HGNC:2269', 'HGNC:7419', …
H1299-S2-36h-A_GGTTTTGCCTGC	0.003145373441610435	0.09995403371136463	687	[['HGNC:642', 5.738272903089578, 100.00000000000196], ['HGNC:2898', 22.296477567798405, 99.99999999999999], ['HGNC:10989', 7.155479749391453, 99.9999999999999]]	['HGNC:7419', 'HGNC:840', 'HGNC:2267', 'HGNC:2291', 'HGNC:11063', 'HGNC:845', 'HGNC:29594', 'HGNC:7422', 'HGNC:847', 'HGNC:24381', 'HGNC:4432', 'HGNC:7892', 'HGNC:18170', 'HGNC:7427', 'HGNC:838', 'HGNC:12582', 'HGNC:30863', 'HGNC:823', 'HGNC:4693', 'HGNC:30862', 'HGNC:11064', 'HGNC:12585', 'HGNC:2289', 'HGNC:2265', 'HGNC:3482', 'HGNC:2280', 'HGNC:2277', 'HGNC:2292', 'HGNC:11004', 'HGNC:2287', 'HG…
H1299-S1-12h-A_GCGCCGATGTCT	0.010439742316604385	0.07592884548570975	1025	0	['HGNC:10943', 'HGNC:2858', 'HGNC:18070', 'HGNC:11047', 'HGNC:10999', 'HGNC:10451', 'HGNC:9020', 'HGNC:17296', 'HGNC:18044', 'HGNC:14472', 'HGNC:10452', 'HGNC:2501', 'HGNC:3569', 'HGNC:7892', 'HGNC:3575', 'HGNC:18170']
H1299-mock-36h-A_TGGTGTCGGCGA	0.0010831455718374348	0.0009147484764605997	972	0	['HGNC:29594', 'HGNC:10683', 'HGNC:30862', 'HGNC:838', 'HGNC:10682', 'HGNC:2292', 'HGNC:4432', 'HGNC:845', 'HGNC:4136', 'HGNC:17296', 'HGNC:7419', 'HGNC:2291', 'HGNC:5008', 'HGNC:2287', 'HGNC:115', 'HGNC:830', 'HGNC:24380', 'HGNC:10451', 'HGNC:2265', 'HGNC:7892', 'HGNC:3700', 'HGNC:12590', 'HGNC:10681', 'HGNC:11022', 'HGNC:2280', 'HGNC:4693', 'HGNC:7421', 'HGNC:24382', 'HGNC:4249', 'HGNC:840', 'H…
H1299-S1-12h-B_TGTGACTTTTTG	0.002317279388739272	0.0012575727380560642	870	0	['HGNC:10451', 'HGNC:7892', 'HGNC:10452', 'HGNC:11064', 'HGNC:11063', 'HGNC:2858', 'HGNC:11067', 'HGNC:14409', 'HGNC:4432', 'HGNC:18170', 'HGNC:17296']
H1299-S2-24h-B_ACATTTCGCGGT	0.0027742254159646585	0.0025757639532687482	798	0	['HGNC:7715', 'HGNC:7427', 'HGNC:7708', 'HGNC:2280', 'HGNC:840', 'HGNC:7703', 'HGNC:7688', 'HGNC:24380', 'HGNC:12582', 'HGNC:7704', 'HGNC:7693', 'HGNC:7710', 'HGNC:18070', 'HGNC:7712', 'HGNC:7705', 'HGNC:7698', 'HGNC:7692', 'HGNC:7696', 'HGNC:7691', 'HGNC:9020', 'HGNC:17194', 'HGNC:7892', 'HGNC:7714', 'HGNC:823', 'HGNC:2858', 'HGNC:10451', 'HGNC:7690', 'HGNC:7707', 'HGNC:10956', 'HGNC:23987', 'HG…
H1299-S2-24h-B_TTTCCCTTTCTG	0.003609884896241579	0.0032982343304051105	1093	0	['HGNC:4136', 'HGNC:18175', 'HGNC:25223', 'HGNC:16484', 'HGNC:10920', 'HGNC:7530', 'HGNC:7529', 'HGNC:5008', 'HGNC:4175', 'HGNC:10452', 'HGNC:7892', 'HGNC:11063', 'HGNC:28883', 'HGNC:10451', 'HGNC:11047', 'HGNC:11064', 'HGNC:11055', 'HGNC:11559', 'HGNC:10297', 'HGNC:2858', 'HGNC:10293', 'HGNC:1516', 'HGNC:2244', 'HGNC:17296', 'HGNC:11004', 'HGNC:20233', 'HGNC:20661', 'HGNC:5006', 'HGNC:14472', 'H…
H1299-S1-24h-A_CCCGAGTCTAAG	0.033356249840857576	0.0999540337113646	1280	0	['HGNC:2501', 'HGNC:18170', 'HGNC:11047', 'HGNC:18044', 'HGNC:11054']
H1299-S1-24h-B_CCTCCCGGGCGC	0.00314537344161044	0.04344685760872636	709	0	['HGNC:18044', 'HGNC:2501', 'HGNC:473', 'HGNC:9020', 'HGNC:2898', 'HGNC:4693', 'HGNC:10986', 'HGNC:341', 'HGNC:7892', 'HGNC:18170', 'HGNC:11064']
H1299-S1-12h-B_GACCGCGTTGGT	0.0031453734416104365	0.006574662811356794	521	[['HGNC:14472', 41.7704977219233, 100.00000000000004]]	['HGNC:9020', 'HGNC:18070', 'HGNC:18170', 'HGNC:9225', 'HGNC:16484', 'HGNC:10920', 'HGNC:2501', 'HGNC:18044', 'HGNC:11047', 'HGNC:11064', 'HGNC:4693']
H1299-S1-24h-B_AACGCCGCGGTT	0.0023172793887392736	0.001257572738056057	771	0	['HGNC:11067', 'HGNC:5157', 'HGNC:753', 'HGNC:7892', 'HGNC:11064', 'HGNC:976', 'HGNC:18170', 'HGNC:4432', 'HGNC:18044', 'HGNC:11026', 'HGNC:11059', 'HGNC:16484', 'HGNC:9020', 'HGNC:4693']
H1299-S1-12h-A_TCGGCGGACGGG	0.010439742316603459	0.06938230409752022	1203	[['HGNC:14247', 45.7232135284539, 99.9999999998894], ['HGNC:846', 45.72321352845439, 99.99999999823523], ['HGNC:823', 45.72321352845396, 100.00000000000809], ['HGNC:848', 45.72321352845411, 99.99999999993412], ['HGNC:838', 45.72321352845407, 100.0000000000081], ['HGNC:833', 45.72321352845421, 100.00000000000809], ['HGNC:840', 45.723213528454124, 100.0000000000081], ['HGNC:837', 45.723213528454245…	['HGNC:11063', 'HGNC:4693', 'HGNC:2501', 'HGNC:18170', 'HGNC:9021', 'HGNC:186', 'HGNC:10451', 'HGNC:17296', 'HGNC:2858', 'HGNC:7892', 'HGNC:10452']
H1299-S2-12h-B_AGTACGATATCA	0.001083145571837436	0.0009029289410483584	873	[['HGNC:10606', 25.129441743038587, 100.0], ['HGNC:932', 25.12944174301755, 99.99999999999957], ['HGNC:10922', 25.129441743019846, 100.00000000000013], ['HGNC:451', 25.12944174302024, 100.00000000000067]]	['HGNC:1096', 'HGNC:9141', 'HGNC:18170', 'HGNC:9225', 'HGNC:2664', 'HGNC:7631', 'HGNC:8907', 'HGNC:919', 'HGNC:10986', 'HGNC:2205', 'HGNC:16872', 'HGNC:18175', 'HGNC:10381', 'HGNC:2728', 'HGNC:14573', 'HGNC:318', 'HGNC:11003', 'HGNC:23161', 'HGNC:2244', 'HGNC:11022', 'HGNC:5008', 'HGNC:7044', 'HGNC:3482', 'HGNC:11863', 'HGNC:20661', 'HGNC:24862', 'HGNC:7529', 'HGNC:7758', 'HGNC:4117', 'HGNC:8891'…
H1299-S2-12h-B_AACACTACACTG	0.003145373441610438	0.003298234330405111	762	0	['HGNC:7719', 'HGNC:830', 'HGNC:7704', 'HGNC:9141', 'HGNC:10293', 'HGNC:7460', 'HGNC:2277', 'HGNC:7714', 'HGNC:846', 'HGNC:7705', 'HGNC:7461', 'HGNC:7459', 'HGNC:10297', 'HGNC:7706', 'HGNC:7427', 'HGNC:17194', 'HGNC:12587', 'HGNC:2579', 'HGNC:16484', 'HGNC:2285', 'HGNC:7701', 'HGNC:837', 'HGNC:7717', 'HGNC:18175', 'HGNC:833', 'HGNC:7699', 'HGNC:7700', 'HGNC:2294', 'HGNC:4693', 'HGNC:30863', 'HGNC…
H1299-S2-36h-A_ACCCACGATGAA	0.003609884896241592	0.0032982343304050967	888	0	['HGNC:20661', 'HGNC:29594', 'HGNC:838', 'HGNC:16232', 'HGNC:2267', 'HGNC:5008', 'HGNC:2244', 'HGNC:20233', 'HGNC:5157', 'HGNC:7530', 'HGNC:4136', 'HGNC:115', 'HGNC:840', 'HGNC:408', 'HGNC:12587', 'HGNC:12582', 'HGNC:2291', 'HGNC:2292', 'HGNC:5006', 'HGNC:18175', 'HGNC:2279', 'HGNC:2289', 'HGNC:10980', 'HGNC:24380', 'HGNC:10986', 'HGNC:2280', 'HGNC:14247', 'HGNC:846', 'HGNC:18761', 'HGNC:7529', '…
H1299-S2-12h-B_GGCACCTGTGAC	0.003145373441610437	0.0032982343304050594	667	0	['HGNC:18175', 'HGNC:7419', 'HGNC:2291', 'HGNC:2277', 'HGNC:833', 'HGNC:20661', 'HGNC:2858', 'HGNC:2280', 'HGNC:10451', 'HGNC:24382', 'HGNC:837', 'HGNC:4249', 'HGNC:9141', 'HGNC:4175', 'HGNC:30862', 'HGNC:7421', 'HGNC:2279', 'HGNC:12585', 'HGNC:823', 'HGNC:9020', 'HGNC:10922', 'HGNC:7422', 'HGNC:2269', 'HGNC:3481', 'HGNC:2579', 'HGNC:830', 'HGNC:12582', 'HGNC:2294', 'HGNC:2289', 'HGNC:2285', 'HGN…
H1299-S2-12h-B_ATCCACACCATC	0.010439742316604312	0.01839293468094493	745	0	['HGNC:30927', 'HGNC:16484', 'HGNC:11004', 'HGNC:406', 'HGNC:4693', 'HGNC:4136', 'HGNC:9141', 'HGNC:84', 'HGNC:11064', 'HGNC:10451', 'HGNC:18044', 'HGNC:5006', 'HGNC:10979', 'HGNC:4175', 'HGNC:5008', 'HGNC:10452', 'HGNC:7892', 'HGNC:4432', 'HGNC:2858', 'HGNC:11047', 'HGNC:115', 'HGNC:10986', 'HGNC:10980', 'HGNC:7530', 'HGNC:5383', 'HGNC:8091', 'HGNC:17296', 'HGNC:7529', 'HGNC:29437', 'HGNC:2501',…
H1299-S2-36h-A_TGTTGCCAGTCG	0.0025215774988832976	0.0012524312216750815	818	0	['HGNC:9020', 'HGNC:18070', 'HGNC:7892', 'HGNC:18044', 'HGNC:365', 'HGNC:5157', 'HGNC:16484', 'HGNC:4693', 'HGNC:2501', 'HGNC:18170', 'HGNC:10920']
H1299-S2-12h-B_CCCAGGTGAACA	0.033356249840857666	0.04344685760872618	826	[['HGNC:2898', 44.90482323818125, 81.09980597950552]]	['HGNC:18170', 'HGNC:10942', 'HGNC:3575', 'HGNC:10999', 'HGNC:10995', 'HGNC:18044', 'HGNC:2501', 'HGNC:11064', 'HGNC:9020', 'HGNC:3569', 'HGNC:11067', 'HGNC:16484', 'HGNC:11063']
H1299-S2-12h-B_TGAGCCGCTTTT	0.003145373441610438	0.0037694106633201275	720	0	['HGNC:848', 'HGNC:823', 'HGNC:17296', 'HGNC:28883', 'HGNC:30863', 'HGNC:16484', 'HGNC:24381', 'HGNC:14409', 'HGNC:10850', 'HGNC:10451', 'HGNC:3061', 'HGNC:847', 'HGNC:12586', 'HGNC:14247', 'HGNC:2579', 'HGNC:12587', 'HGNC:2285', 'HGNC:24380', 'HGNC:7422', 'HGNC:9020', 'HGNC:12582', 'HGNC:837', 'HGNC:2287', 'HGNC:840', 'HGNC:4455', 'HGNC:3481', 'HGNC:12585', 'HGNC:12590', 'HGNC:7892', 'HGNC:7421'…
H1299-S1-24h-A_TCCCACAAGTCT	0.010439742316604302	0.09995403371136473	993	[['HGNC:2267', 34.73544632068669, 99.99999999999875], ['HGNC:8124', 18.392264060402002, 100.00000000000003], ['HGNC:2579', 34.73544632068693, 100.00000000000054], ['HGNC:840', 34.735446320686705, 99.99999999999997], ['HGNC:2279', 34.735446320686684, 100.0], ['HGNC:3700', 37.74679871662447, 99.99999999999967], ['HGNC:2294', 34.73544632068671, 100.00000000000003], ['HGNC:7427', 34.735446320686805, …	['HGNC:365', 'HGNC:10999', 'HGNC:10943', 'HGNC:3569', 'HGNC:4693', 'HGNC:18170', 'HGNC:2501', 'HGNC:11047', 'HGNC:3575']
H1299-S1-36h-A_TTGAATACTTGG	0.003145373441610441	0.00329823433040511	680	0	['HGNC:12563', 'HGNC:9160', 'HGNC:26309', 'HGNC:11064', 'HGNC:838', 'HGNC:4693', 'HGNC:837', 'HGNC:11025', 'HGNC:4136', 'HGNC:847', 'HGNC:5157', 'HGNC:16484', 'HGNC:7892', 'HGNC:833', 'HGNC:823', 'HGNC:4175', 'HGNC:11063', 'HGNC:840', 'HGNC:18044', 'HGNC:18170', 'HGNC:846', 'HGNC:14247', 'HGNC:365', 'HGNC:9020', 'HGNC:830', 'HGNC:11067', 'HGNC:845', 'HGNC:8016', 'HGNC:848']
H1299-S1-36h-B_GTGTGGACATGC	0.0031453734416104443	0.003298234330405104	1029	0	['HGNC:10451', 'HGNC:10850', 'HGNC:18044', 'HGNC:29437', 'HGNC:2858', 'HGNC:10452', 'HGNC:365', 'HGNC:9225', 'HGNC:11047', 'HGNC:4136', 'HGNC:7892', 'HGNC:17027', 'HGNC:30927', 'HGNC:2501', 'HGNC:2861', 'HGNC:18170', 'HGNC:17296', 'HGNC:4175']
H1299-S2-24h-A_CCAGGATCATGG	0.003145373441610439	0.0024576108398387964	957	0	['HGNC:7422', 'HGNC:29594', 'HGNC:24380', 'HGNC:4982', 'HGNC:8016', 'HGNC:833', 'HGNC:7419', 'HGNC:24381', 'HGNC:2321', 'HGNC:847', 'HGNC:12591', 'HGNC:12585', 'HGNC:2269', 'HGNC:845', 'HGNC:8906', 'HGNC:28883', 'HGNC:4175', 'HGNC:12587', 'HGNC:11067', 'HGNC:2288', 'HGNC:2267', 'HGNC:7421', 'HGNC:9020', 'HGNC:24269', 'HGNC:4432', 'HGNC:18044', 'HGNC:11063', 'HGNC:840', 'HGNC:823', 'HGNC:3647', 'H…
H1299-S1-24h-B_TACCAGAACCCG	0.003145373441610438	0.0032982343304051253	529	0	['HGNC:21350', 'HGNC:2294', 'HGNC:823', 'HGNC:7422', 'HGNC:3594', 'HGNC:18170', 'HGNC:14247', 'HGNC:838', 'HGNC:9020', 'HGNC:82', 'HGNC:7434', 'HGNC:5006', 'HGNC:4432', 'HGNC:846', 'HGNC:5383', 'HGNC:16232', 'HGNC:10545', 'HGNC:12586', 'HGNC:115', 'HGNC:6708', 'HGNC:4801', 'HGNC:2289', 'HGNC:4693', 'HGNC:2285', 'HGNC:30862', 'HGNC:4799', 'HGNC:13398', 'HGNC:848', 'HGNC:2279', 'HGNC:7419', 'HGNC:1…
H1299-S1-12h-B_TGCCCTCAGCGT	0.010439742316587758	0.029362095812151743	937	0	['HGNC:18170', 'HGNC:4693', 'HGNC:11063', 'HGNC:14472', 'HGNC:11067', 'HGNC:18044', 'HGNC:365', 'HGNC:7892', 'HGNC:2501', 'HGNC:341', 'HGNC:5157']
H1299-S1-36h-A_GGCGCACATTGT	0.010439742316613008	0.09995403371136463	866	[['HGNC:830', 27.371631340048168, 99.99999999991654], ['HGNC:7459', 45.43055870028548, 99.99999999991654], ['HGNC:7695', 45.430558700285616, 99.99999999991657], ['HGNC:7714', 45.43055870028543, 99.99999999991657], ['HGNC:7702', 45.43055870028557, 99.9999999999245], ['HGNC:7701', 45.430558700285594, 99.9999999999245], ['HGNC:840', 27.3716313400478, 99.99999999991758], ['HGNC:30863', 39.73673947247…	['HGNC:7892', 'HGNC:18044', 'HGNC:115', 'HGNC:2858', 'HGNC:2501', 'HGNC:10452', 'HGNC:18170', 'HGNC:10451', 'HGNC:10293', 'HGNC:9021', 'HGNC:4693', 'HGNC:341', 'HGNC:11064', 'HGNC:17296', 'HGNC:11004', 'HGNC:11559']
H1299-mock-36h-B_TTGAGTATGATG	0.0025651220356808515	0.003298234330405065	817	0	['HGNC:2277', 'HGNC:2501', 'HGNC:3061', 'HGNC:3481', 'HGNC:10297', 'HGNC:11067', 'HGNC:18175', 'HGNC:2292', 'HGNC:5008', 'HGNC:9141', 'HGNC:7422', 'HGNC:2244', 'HGNC:10536', 'HGNC:837', 'HGNC:5006', 'HGNC:14247', 'HGNC:3482', 'HGNC:2579', 'HGNC:7892', 'HGNC:2291', 'HGNC:845', 'HGNC:2321', 'HGNC:2267', 'HGNC:24382', 'HGNC:25223', 'HGNC:2285', 'HGNC:18170', 'HGNC:30862', 'HGNC:11026', 'HGNC:29594',…
H1299-S1-36h-A_ATCCATACCGCC	0.004483041295214672	0.0032982343304051105	864	0	['HGNC:2289', 'HGNC:2291', 'HGNC:10452', 'HGNC:7427', 'HGNC:28883', 'HGNC:20233', 'HGNC:12585', 'HGNC:5006', 'HGNC:16232', 'HGNC:16484', 'HGNC:845', 'HGNC:7419', 'HGNC:12587', 'HGNC:14247', 'HGNC:846', 'HGNC:29594', 'HGNC:24381', 'HGNC:4432', 'HGNC:115', 'HGNC:9225', 'HGNC:2279', 'HGNC:2579', 'HGNC:2858', 'HGNC:840', 'HGNC:838', 'HGNC:30863', 'HGNC:12582', 'HGNC:4136', 'HGNC:5383', 'HGNC:25223', …
H1299-S1-12h-A_GTCCGACTAGGC	0.0036098848962415908	0.0032982343304050962	1168	0	['HGNC:11064', 'HGNC:11782', 'HGNC:17296', 'HGNC:11004', 'HGNC:2858', 'HGNC:1516', 'HGNC:10451', 'HGNC:4693', 'HGNC:18761', 'HGNC:4175', 'HGNC:341', 'HGNC:8646', 'HGNC:11050', 'HGNC:4136', 'HGNC:365', 'HGNC:18170', 'HGNC:7892', 'HGNC:9020', 'HGNC:8582', 'HGNC:10452', 'HGNC:11054', 'HGNC:10943', 'HGNC:2501']
H1299-S2-12h-A_TTCAGCTCATCG	0.0017389036212667821	0.0014313499676286512	895	0	['HGNC:2267', 'HGNC:8124', 'HGNC:12585', 'HGNC:10969', 'HGNC:3569', 'HGNC:833', 'HGNC:837', 'HGNC:10956', 'HGNC:823', 'HGNC:846', 'HGNC:845', 'HGNC:24382', 'HGNC:1421', 'HGNC:4432', 'HGNC:2265', 'HGNC:2287', 'HGNC:2710', 'HGNC:10452', 'HGNC:2911', 'HGNC:4982', 'HGNC:838', 'HGNC:30862', 'HGNC:12592', 'HGNC:29594', 'HGNC:9280', 'HGNC:14247', 'HGNC:3481', 'HGNC:2288', 'HGNC:18044', 'HGNC:10979', 'HG…
H1299-mock-36h-A_GCTTGTTTTAAC	0.003145373441610437	0.017414102231226483	450	[['HGNC:1421', 27.313714643380706, 100.00000000000023], ['HGNC:642', 29.674372235462982, 99.99999999999989], ['HGNC:10989', 33.78921888282465, 99.99999999999936], ['HGNC:92', 6.532378701239169, 100.00000000000007]]	['HGNC:2501', 'HGNC:10451', 'HGNC:9225', 'HGNC:10452', 'HGNC:7892', 'HGNC:14409', 'HGNC:18044', 'HGNC:18761', 'HGNC:9020', 'HGNC:18170', 'HGNC:2858', 'HGNC:17027', 'HGNC:17296']
H1299-S1-24h-B_ACGTTGCTCTAC	0.002996156150889351	0.0032982343304051127	1136	0	['HGNC:25223', 'HGNC:830', 'HGNC:20233', 'HGNC:2501', 'HGNC:11067', 'HGNC:4693', 'HGNC:4175', 'HGNC:3481', 'HGNC:12590', 'HGNC:833', 'HGNC:3824', 'HGNC:16232', 'HGNC:2280', 'HGNC:7530', 'HGNC:2579', 'HGNC:10980', 'HGNC:406', 'HGNC:10986', 'HGNC:5006', 'HGNC:18044', 'HGNC:7529', 'HGNC:24381', 'HGNC:2289', 'HGNC:24382', 'HGNC:2294', 'HGNC:3482', 'HGNC:30862', 'HGNC:2277', 'HGNC:847', 'HGNC:7427', '…
H1299-S2-24h-B_TGCTAGGTATAA	0.0031453734416104404	0.0032982343304051114	962	0	['HGNC:9280', 'HGNC:2277', 'HGNC:12591', 'HGNC:20233', 'HGNC:2244', 'HGNC:2861', 'HGNC:10452', 'HGNC:29594', 'HGNC:4175', 'HGNC:833', 'HGNC:12582', 'HGNC:4249', 'HGNC:845', 'HGNC:341', 'HGNC:2292', 'HGNC:5006', 'HGNC:838', 'HGNC:2321', 'HGNC:4982', 'HGNC:500', 'HGNC:2858', 'HGNC:12585', 'HGNC:830', 'HGNC:2287', 'HGNC:12592', 'HGNC:848', 'HGNC:2280', 'HGNC:25223', 'HGNC:2288', 'HGNC:7892', 'HGNC:1…
H1299-mock-36h-A_GTTCCTGAATCC	0.003145373441610445	0.003298234330405109	935	0	['HGNC:840', 'HGNC:18170', 'HGNC:14247', 'HGNC:830', 'HGNC:833', 'HGNC:4378', 'HGNC:823', 'HGNC:18044', 'HGNC:9020', 'HGNC:28883', 'HGNC:847', 'HGNC:4693', 'HGNC:11064', 'HGNC:837', 'HGNC:11026', 'HGNC:838', 'HGNC:846', 'HGNC:845', 'HGNC:848', 'HGNC:8016']
H1299-S2-12h-B_CCCGTATCTTTA	0.004483041295214678	0.00329823433040511	635	0	['HGNC:830', 'HGNC:7708', 'HGNC:823', 'HGNC:7695', 'HGNC:7421', 'HGNC:7698', 'HGNC:7715', 'HGNC:12585', 'HGNC:2579', 'HGNC:7701', 'HGNC:21350', 'HGNC:7696', 'HGNC:7717', 'HGNC:12582', 'HGNC:3700', 'HGNC:7704', 'HGNC:2265', 'HGNC:7713', 'HGNC:30242', 'HGNC:10682', 'HGNC:4378', 'HGNC:2911', 'HGNC:7427', 'HGNC:3482', 'HGNC:10681', 'HGNC:365', 'HGNC:845', 'HGNC:2277', 'HGNC:2291', 'HGNC:7693', 'HGNC:…
H1299-mock-36h-B_ACCCGCAGTGCG	0.001738903621266795	0.0014313499676286698	990	0	['HGNC:7708', 'HGNC:7683', 'HGNC:8906', 'HGNC:2294', 'HGNC:7456', 'HGNC:7458', 'HGNC:7692', 'HGNC:11004', 'HGNC:7419', 'HGNC:3078', 'HGNC:7713', 'HGNC:7849', 'HGNC:24381', 'HGNC:7700', 'HGNC:7711', 'HGNC:10922', 'HGNC:2269', 'HGNC:30862', 'HGNC:11047', 'HGNC:7459', 'HGNC:7706', 'HGNC:7422', 'HGNC:847', 'HGNC:7460', 'HGNC:7705', 'HGNC:2287', 'HGNC:18044', 'HGNC:7712', 'HGNC:16232', 'HGNC:18170', '…
H1299-S1-36h-A_CTGAGTATAGAG	0.003145373441610649	0.003298234330405156	1084	0	['HGNC:4378', 'HGNC:16484', 'HGNC:2501', 'HGNC:753', 'HGNC:18170', 'HGNC:10979', 'HGNC:406', 'HGNC:18044', 'HGNC:9141', 'HGNC:4175', 'HGNC:8091', 'HGNC:5006', 'HGNC:7529', 'HGNC:4136', 'HGNC:4693', 'HGNC:10980', 'HGNC:11064', 'HGNC:7530', 'HGNC:11067']
H1299-S2-12h-A_CCAGCAGGCAGG	0.006732966829328529	0.007620597724523299	1481	0	['HGNC:4432', 'HGNC:17296', 'HGNC:18170', 'HGNC:14409', 'HGNC:10920', 'HGNC:2858', 'HGNC:10452', 'HGNC:11063', 'HGNC:10451', 'HGNC:11064', 'HGNC:7892']
H1299-S1-12h-A_CGGAATCGGCCA	0.00412558273856185	0.003769410663319993	918	0	['HGNC:2265', 'HGNC:848', 'HGNC:10452', 'HGNC:18170', 'HGNC:3481', 'HGNC:11067', 'HGNC:7419', 'HGNC:847', 'HGNC:2292', 'HGNC:830', 'HGNC:2267', 'HGNC:2287', 'HGNC:2280', 'HGNC:14247', 'HGNC:2288', 'HGNC:29594', 'HGNC:8016', 'HGNC:823', 'HGNC:12585', 'HGNC:24381', 'HGNC:7421', 'HGNC:2858', 'HGNC:24382', 'HGNC:11054', 'HGNC:2285', 'HGNC:30862', 'HGNC:833', 'HGNC:24380', 'HGNC:2289', 'HGNC:2704', 'H…
H1299-S1-12h-A_TTCTAACAAGCC	0.02118195297606466	0.01847232517807826	911	0	['HGNC:9141', 'HGNC:7892', 'HGNC:10986', 'HGNC:7530', 'HGNC:17366', 'HGNC:4136', 'HGNC:406', 'HGNC:5008', 'HGNC:11063', 'HGNC:2501', 'HGNC:2244', 'HGNC:8091', 'HGNC:18175', 'HGNC:4175', 'HGNC:7529', 'HGNC:18044', 'HGNC:10980', 'HGNC:976', 'HGNC:2858', 'HGNC:17296', 'HGNC:18170', 'HGNC:20661', 'HGNC:753', 'HGNC:25223', 'HGNC:10452', 'HGNC:20233', 'HGNC:5006', 'HGNC:10451']
H1299-S2-24h-B_CCCGACGGGGTA	0.003145373441610438	0.003769410663320113	1030	0	['HGNC:2501', 'HGNC:4260', 'HGNC:7849', 'HGNC:10452', 'HGNC:2704', 'HGNC:11559', 'HGNC:4693', 'HGNC:4458', 'HGNC:5157', 'HGNC:4061', 'HGNC:7850', 'HGNC:9021', 'HGNC:4795', 'HGNC:10999', 'HGNC:18170', 'HGNC:10955', 'HGNC:10293', 'HGNC:17296', 'HGNC:11064', 'HGNC:3078', 'HGNC:435', 'HGNC:8891', 'HGNC:11004', 'HGNC:341', 'HGNC:10451', 'HGNC:7892', 'HGNC:9020']
H1299-S1-36h-A_GCGCAGTGCCTA	0.0031453734416104365	0.015077642653280503	952	[['HGNC:365', 26.624999999999932, 99.99999999999791]]	['HGNC:2287', 'HGNC:1096', 'HGNC:14573', 'HGNC:23056', 'HGNC:2292', 'HGNC:7419', 'HGNC:17296', 'HGNC:14247', 'HGNC:846', 'HGNC:830', 'HGNC:845', 'HGNC:3005', 'HGNC:12585', 'HGNC:838', 'HGNC:2289', 'HGNC:3007', 'HGNC:2858', 'HGNC:17174', 'HGNC:2579', 'HGNC:12590', 'HGNC:18170', 'HGNC:9225', 'HGNC:30862', 'HGNC:2294', 'HGNC:9020', 'HGNC:823', 'HGNC:4298', 'HGNC:12586', 'HGNC:7421', 'HGNC:24381', 'H…
H1299-S2-24h-B_GTCTCTCCGAGT	0.003145373441610438	0.01847232517807835	650	[['HGNC:12585', 8.501684795002946, 99.99999999999397], ['HGNC:10979', 8.501684795001388, 99.99999999999748], ['HGNC:7686', 46.156151442646596, 99.99999999999748], ['HGNC:2280', 8.501684795001424, 100.00000000000009], ['HGNC:2579', 8.50168479500181, 100.00000000000009], ['HGNC:840', 23.98858025731738, 100.00000000000009], ['HGNC:7685', 46.15615144264642, 100.00000000000009], ['HGNC:7710', 46.15615…	['HGNC:10297', 'HGNC:17296', 'HGNC:89', 'HGNC:10942', 'HGNC:9020', 'HGNC:11063', 'HGNC:10293', 'HGNC:753', 'HGNC:16484', 'HGNC:4799', 'HGNC:2330', 'HGNC:11559', 'HGNC:3569', 'HGNC:3151', 'HGNC:2501', 'HGNC:2703', 'HGNC:10451', 'HGNC:92', 'HGNC:10969', 'HGNC:4801', 'HGNC:10452', 'HGNC:83', 'HGNC:2753', 'HGNC:1421', 'HGNC:11064', 'HGNC:18170', 'HGNC:4803', 'HGNC:11004', 'HGNC:7863', 'HGNC:2858', 'H…
H1299-S2-12h-B_GCGCCCGCATCA	0.0025348285441972656	0.00194515267108803	947	0	['HGNC:4136', 'HGNC:5383', 'HGNC:8906', 'HGNC:837', 'HGNC:17827', 'HGNC:2294', 'HGNC:29500', 'HGNC:6831', 'HGNC:30862', 'HGNC:830', 'HGNC:2858', 'HGNC:9020', 'HGNC:9141', 'HGNC:848', 'HGNC:2277', 'HGNC:19358', 'HGNC:840', 'HGNC:6823', 'HGNC:2287', 'HGNC:7419', 'HGNC:2285', 'HGNC:7758', 'HGNC:12524', 'HGNC:7044', 'HGNC:11064', 'HGNC:10381', 'HGNC:8016', 'HGNC:10863', 'HGNC:18294', 'HGNC:2269', 'HG…
H1299-mock-36h-A_ACGCAAGCTTCA	0.003145373441610436	0.0032982343304051127	654	0	['HGNC:16484', 'HGNC:18170', 'HGNC:4693', 'HGNC:2501', 'HGNC:11067', 'HGNC:341', 'HGNC:9020', 'HGNC:11064', 'HGNC:18044', 'HGNC:11063']
H1299-mock-4h-B_GGCACTGAGGAG	0.001738903621266784	0.0014313499676286716	1300	0	['HGNC:18175', 'HGNC:9141', 'HGNC:5006', 'HGNC:4136', 'HGNC:10451', 'HGNC:7892', 'HGNC:25223', 'HGNC:7529', 'HGNC:2244', 'HGNC:28883', 'HGNC:2501', 'HGNC:17376', 'HGNC:10992', 'HGNC:2704', 'HGNC:4175', 'HGNC:20233', 'HGNC:10452', 'HGNC:10986', 'HGNC:18170', 'HGNC:2858', 'HGNC:473', 'HGNC:11047', 'HGNC:7530', 'HGNC:11063', 'HGNC:20661', 'HGNC:18044', 'HGNC:17296']
H1299-mock-36h-A_ACAGCACACACC	0.003145373441610441	0.003298234330405117	786	0	['HGNC:7705', 'HGNC:17194', 'HGNC:7696', 'HGNC:7703', 'HGNC:837', 'HGNC:7698', 'HGNC:7455', 'HGNC:2294', 'HGNC:7706', 'HGNC:830', 'HGNC:7697', 'HGNC:24381', 'HGNC:2579', 'HGNC:4432', 'HGNC:642', 'HGNC:7462', 'HGNC:2277', 'HGNC:7459', 'HGNC:7695', 'HGNC:7713', 'HGNC:7892', 'HGNC:10683', 'HGNC:7684', 'HGNC:7691', 'HGNC:7719', 'HGNC:7704', 'HGNC:833', 'HGNC:7461', 'HGNC:11047', 'HGNC:2285', 'HGNC:10…
H1299-S1-36h-A_CCGTCAGATGCG	0.02118195297606437	0.018472325178078286	989	[['HGNC:2292', 24.263991189684607, 95.45969651509544], ['HGNC:3481', 24.263991189683527, 100.0], ['HGNC:30862', 24.263991189684198, 95.4596965150958], ['HGNC:847', 25.108222640592835, 95.45969651509539], ['HGNC:12582', 24.263991189683797, 95.45969651509546], ['HGNC:3482', 24.263991189684738, 100.00000000000009], ['HGNC:2279', 24.26399118968429, 95.45969651509554], ['HGNC:24380', 24.26399118968379…	['HGNC:406', 'HGNC:10920', 'HGNC:8091', 'HGNC:11063', 'HGNC:2858', 'HGNC:753', 'HGNC:10452', 'HGNC:7892', 'HGNC:2501', 'HGNC:14409', 'HGNC:10451', 'HGNC:4175', 'HGNC:341', 'HGNC:4136', 'HGNC:17296', 'HGNC:18170']
H1299-S1-24h-B_TGCCCGTTGGTA	0.003145373441610438	0.002457610839838796	722	0	['HGNC:12585', 'HGNC:2269', 'HGNC:848', 'HGNC:28883', 'HGNC:30862', 'HGNC:24382', 'HGNC:2294', 'HGNC:7892', 'HGNC:12587', 'HGNC:29594', 'HGNC:2279', 'HGNC:7422', 'HGNC:7421', 'HGNC:2579', 'HGNC:7419', 'HGNC:18170', 'HGNC:3481', 'HGNC:10451', 'HGNC:823', 'HGNC:840', 'HGNC:3482', 'HGNC:8016', 'HGNC:2291', 'HGNC:2861', 'HGNC:847', 'HGNC:12590', 'HGNC:846', 'HGNC:30863', 'HGNC:3569', 'HGNC:845', 'HGN…
H1299-S2-12h-B_ACTCGTATGGTG	0.00314537344161044	0.010228114857205373	725	[['HGNC:10917', 24.59124325391897, 99.99999999999997], ['HGNC:11036', 20.749609589810177, 99.99999999999976], ['HGNC:1421', 43.27643954430806, 99.99999999999973], ['HGNC:10995', 31.673035358599734, 99.99999999999984], ['HGNC:4116', 19.356468835138475, 89.87683559913688], ['HGNC:11005', 19.35646883513565, 89.87683559913704]]	['HGNC:7707', 'HGNC:14247', 'HGNC:23056', 'HGNC:12590', 'HGNC:7696', 'HGNC:12527', 'HGNC:7712', 'HGNC:10381', 'HGNC:7685', 'HGNC:11449', 'HGNC:5157', 'HGNC:8124', 'HGNC:7460', 'HGNC:14409', 'HGNC:2288', 'HGNC:847', 'HGNC:318', 'HGNC:5213', 'HGNC:7704', 'HGNC:2422', 'HGNC:17194', 'HGNC:12582', 'HGNC:3700', 'HGNC:2287', 'HGNC:642', 'HGNC:20799', 'HGNC:11559', 'HGNC:840', 'HGNC:18294', 'HGNC:12585',…
H1299-S2-12h-A_TTACGTAACCCA	0.010439742316604305	0.14895814093801582	938	[['HGNC:642', 5.319607676617974, 95.45633422606808], ['HGNC:115', 29.167158864318317, 100.00000000000007], ['HGNC:4432', 29.16715886431828, 99.99999999999986]]	['HGNC:10451', 'HGNC:2579', 'HGNC:30863', 'HGNC:18044', 'HGNC:3481', 'HGNC:2265', 'HGNC:7422', 'HGNC:10999', 'HGNC:21350', 'HGNC:838', 'HGNC:833', 'HGNC:7427', 'HGNC:847', 'HGNC:500', 'HGNC:18170', 'HGNC:848', 'HGNC:2858', 'HGNC:10682', 'HGNC:11047', 'HGNC:2267', 'HGNC:14247', 'HGNC:24380', 'HGNC:2280', 'HGNC:16232', 'HGNC:10681', 'HGNC:2898', 'HGNC:2285', 'HGNC:2279', 'HGNC:18070', 'HGNC:10452',…
H1299-S2-24h-A_ACATTTTGAATT	0.010439742316604305	0.07395902921564199	995	[['HGNC:3569', 34.32398344631102, 99.99999999999348], ['HGNC:8091', 19.3375757037072, 83.03155372703954], ['HGNC:8876', 28.76661933175449, 99.99999999999956], ['HGNC:10980', 19.337575703707188, 83.03155372703955], ['HGNC:20305', 17.528438536569077, 99.99999999999996]]	['HGNC:25223', 'HGNC:9141', 'HGNC:5006', 'HGNC:4175', 'HGNC:10452', 'HGNC:11063', 'HGNC:10451', 'HGNC:20233', 'HGNC:4693', 'HGNC:10986', 'HGNC:18170', 'HGNC:17296', 'HGNC:7529', 'HGNC:2244', 'HGNC:5008', 'HGNC:18044', 'HGNC:4432', 'HGNC:7892', 'HGNC:20661', 'HGNC:9721', 'HGNC:11004', 'HGNC:7530', 'HGNC:18175', 'HGNC:4136', 'HGNC:2858', 'HGNC:2501', 'HGNC:406', 'HGNC:365']
H1299-mock-4h-B_GACAGACGACGG	0.0001909708960354442	0.043446857608789836	1364	0	['HGNC:7530', 'HGNC:20233', 'HGNC:4693', 'HGNC:25223', 'HGNC:18175', 'HGNC:11067', 'HGNC:7892', 'HGNC:7529', 'HGNC:18170', 'HGNC:5006', 'HGNC:2501', 'HGNC:20661', 'HGNC:2244', 'HGNC:9141', 'HGNC:11063', 'HGNC:4175', 'HGNC:4136', 'HGNC:10986']
H1299-S1-36h-A_TTGGTATGCCGC	0.004483041295214671	0.0032982343304051105	775	0	['HGNC:2858', 'HGNC:837', 'HGNC:2898', 'HGNC:14679', 'HGNC:7892', 'HGNC:10986', 'HGNC:9141', 'HGNC:8091', 'HGNC:10293', 'HGNC:5006', 'HGNC:4693', 'HGNC:7530', 'HGNC:14247', 'HGNC:25223', 'HGNC:10545', 'HGNC:365', 'HGNC:2294', 'HGNC:8891', 'HGNC:12590', 'HGNC:846', 'HGNC:28883', 'HGNC:3481', 'HGNC:11004', 'HGNC:2265', 'HGNC:7863', 'HGNC:5008', 'HGNC:2267', 'HGNC:18170', 'HGNC:823', 'HGNC:2244', 'H…
H1299-mock-36h-A_GCTGTGAGACAA	0.003145373441610438	0.015077642653280512	699	[['HGNC:12527', 46.343549446717645, 100.00000000000003]]	['HGNC:18070', 'HGNC:5157', 'HGNC:341', 'HGNC:16484', 'HGNC:3594', 'HGNC:115', 'HGNC:7892', 'HGNC:9020', 'HGNC:84', 'HGNC:4693', 'HGNC:23089', 'HGNC:18170', 'HGNC:11064', 'HGNC:18044', 'HGNC:11004']
H1299-S2-24h-A_GCAAAGATCATA	0.02118195297606437	0.060911779501857014	951	[['HGNC:14472', 45.00708162636991, 100.00000000000054]]	['HGNC:17296', 'HGNC:7892', 'HGNC:2858', 'HGNC:753', 'HGNC:9225', 'HGNC:17027', 'HGNC:16484', 'HGNC:11064', 'HGNC:10452', 'HGNC:10451', 'HGNC:9020', 'HGNC:341', 'HGNC:18170']
H1299-S1-12h-B_GTGGATCTCCAA	0.004125582738561818	0.003769410663320132	1388	0	['HGNC:753', 'HGNC:2704', 'HGNC:7892', 'HGNC:11064', 'HGNC:10920', 'HGNC:2501', 'HGNC:4378', 'HGNC:4693', 'HGNC:10452', 'HGNC:17296', 'HGNC:10451', 'HGNC:11063', 'HGNC:18170']
H1299-S1-12h-B_TTGGACGTGTAG	0.002521577498883292	0.0012524312216750742	785	0	['HGNC:14247', 'HGNC:2291', 'HGNC:30862', 'HGNC:12590', 'HGNC:29594', 'HGNC:24381', 'HGNC:2277', 'HGNC:4175', 'HGNC:7530', 'HGNC:2280', 'HGNC:9141', 'HGNC:6983', 'HGNC:823', 'HGNC:7427', 'HGNC:838', 'HGNC:2269', 'HGNC:4693', 'HGNC:12586', 'HGNC:2292', 'HGNC:830', 'HGNC:10920', 'HGNC:2285', 'HGNC:3482', 'HGNC:24380', 'HGNC:2279', 'HGNC:3700', 'HGNC:3481', 'HGNC:18175', 'HGNC:7421', 'HGNC:25223', '…
H1299-S1-24h-A_TAGCGCAGATCG	0.003145373441610442	0.003298234330405114	646	0	['HGNC:2279', 'HGNC:2265', 'HGNC:4019', 'HGNC:16484', 'HGNC:28883', 'HGNC:29565', 'HGNC:3005', 'HGNC:837', 'HGNC:29594', 'HGNC:16872', 'HGNC:1096', 'HGNC:18294', 'HGNC:10381', 'HGNC:4693', 'HGNC:2277', 'HGNC:365', 'HGNC:2267', 'HGNC:23056', 'HGNC:8907', 'HGNC:2269', 'HGNC:4135', 'HGNC:9251', 'HGNC:4122', 'HGNC:10933', 'HGNC:20266', 'HGNC:10382', 'HGNC:29500', 'HGNC:6831', 'HGNC:23157', 'HGNC:9020…
H1299-mock-36h-A_CACCGAATACAC	0.003145373441610443	0.0037694106633201423	1095	0	['HGNC:11004', 'HGNC:2704', 'HGNC:11064', 'HGNC:10979', 'HGNC:2858', 'HGNC:12527', 'HGNC:365', 'HGNC:10452', 'HGNC:7852', 'HGNC:2501', 'HGNC:18170', 'HGNC:7892', 'HGNC:14409', 'HGNC:17296', 'HGNC:9020', 'HGNC:11067', 'HGNC:10451']
H1299-mock-36h-B_TTCTTTACCTGG	0.0267104626588241	0.11557677271893607	1175	[['HGNC:12582', 30.033066717767625, 99.99999999999972], ['HGNC:24381', 30.03306671776757, 99.99999999999972], ['HGNC:12585', 30.033066717767625, 99.99999999999933], ['HGNC:30863', 30.033066717767504, 100.00000000000016], ['HGNC:2287', 30.033066717767444, 100.00000000000016], ['HGNC:4432', 15.982731429090785, 90.22727212738197], ['HGNC:14247', 16.98340804386268, 100.00000000000043], ['HGNC:840', 1…	['HGNC:9141', 'HGNC:9721', 'HGNC:7892', 'HGNC:17296', 'HGNC:11063', 'HGNC:7530', 'HGNC:10452', 'HGNC:20661', 'HGNC:4175', 'HGNC:4693', 'HGNC:5006', 'HGNC:406', 'HGNC:2501', 'HGNC:18175', 'HGNC:10451', 'HGNC:20233', 'HGNC:753', 'HGNC:10992', 'HGNC:7529', 'HGNC:11064', 'HGNC:2858', 'HGNC:4136', 'HGNC:2244', 'HGNC:9020', 'HGNC:18170', 'HGNC:18044', 'HGNC:25223']
H1299-S2-36h-B_ACAAAAACCTAC	0.003145373441610437	0.0037694106633201258	454	0	['HGNC:10850', 'HGNC:18044', 'HGNC:10980', 'HGNC:4693', 'HGNC:3061', 'HGNC:12441', 'HGNC:9020', 'HGNC:2861', 'HGNC:2704', 'HGNC:2911', 'HGNC:7863', 'HGNC:10451', 'HGNC:18070', 'HGNC:5383', 'HGNC:11054', 'HGNC:21350', 'HGNC:10452', 'HGNC:18170', 'HGNC:16484', 'HGNC:5382', 'HGNC:10979', 'HGNC:28883', 'HGNC:2898', 'HGNC:365', 'HGNC:2501', 'HGNC:7852', 'HGNC:17296', 'HGNC:8124', 'HGNC:4378']
H1299-S2-36h-B_GTCCGCCGAATG	0.0036063977496078045	0.0032982343304051092	914	0	['HGNC:17366', 'HGNC:7849', 'HGNC:4175', 'HGNC:10451', 'HGNC:2704', 'HGNC:2244', 'HGNC:17376', 'HGNC:7892', 'HGNC:7530', 'HGNC:7852', 'HGNC:2858', 'HGNC:18170', 'HGNC:20233', 'HGNC:11004', 'HGNC:2911', 'HGNC:877', 'HGNC:7529', 'HGNC:8124', 'HGNC:4136', 'HGNC:365', 'HGNC:14409', 'HGNC:10979', 'HGNC:2501', 'HGNC:17296', 'HGNC:22921', 'HGNC:9141', 'HGNC:20661', 'HGNC:3078', 'HGNC:7850', 'HGNC:9021',…
H1299-S1-12h-B_CGGAGCTGTCTC	0.0005073900077021076	0.003298234330405142	840	[['HGNC:2292', 38.39063995089635, 99.99999999999547], ['HGNC:2269', 38.39063995089681, 99.99999999999989], ['HGNC:29594', 38.390639950896244, 99.99999999999861], ['HGNC:2277', 38.390639950896286, 100.00000000000013], ['HGNC:2294', 38.390639950896436, 99.99999999999993], ['HGNC:30862', 38.39063995089631, 99.99999999999547], ['HGNC:2279', 38.39063995089653, 99.99999999999989], ['HGNC:2265', 38.3906…	['HGNC:18044', 'HGNC:830', 'HGNC:10451', 'HGNC:5008', 'HGNC:14409', 'HGNC:833', 'HGNC:823', 'HGNC:94', 'HGNC:7852', 'HGNC:838', 'HGNC:10986', 'HGNC:7892', 'HGNC:847', 'HGNC:18170', 'HGNC:837', 'HGNC:5007', 'HGNC:2501', 'HGNC:2704', 'HGNC:14247', 'HGNC:7530', 'HGNC:9020', 'HGNC:2858', 'HGNC:845', 'HGNC:11064', 'HGNC:7529', 'HGNC:5006', 'HGNC:341', 'HGNC:840', 'HGNC:17296', 'HGNC:8016', 'HGNC:10979…
H1299-S1-12h-B_TCCGCATTAAAC	0.010439742316604314	0.017486211164695946	1143	0	['HGNC:18170', 'HGNC:11054', 'HGNC:17296', 'HGNC:7892', 'HGNC:10452', 'HGNC:11051', 'HGNC:2858', 'HGNC:2501', 'HGNC:16484', 'HGNC:11004', 'HGNC:11064', 'HGNC:11559', 'HGNC:18070', 'HGNC:10451']
H1299-S2-36h-A_ATTACTTCTCGA	0.0021165588985427447	0.0018847053316600629	893	0	['HGNC:24382', 'HGNC:7529', 'HGNC:7530', 'HGNC:2858', 'HGNC:11004', 'HGNC:18175', 'HGNC:7427', 'HGNC:2285', 'HGNC:830', 'HGNC:2289', 'HGNC:2294', 'HGNC:846', 'HGNC:2280', 'HGNC:12585', 'HGNC:14247', 'HGNC:12590', 'HGNC:11064', 'HGNC:12586', 'HGNC:847', 'HGNC:18170', 'HGNC:823', 'HGNC:30862', 'HGNC:10451', 'HGNC:4175', 'HGNC:8906', 'HGNC:24269', 'HGNC:2244', 'HGNC:2277', 'HGNC:2279', 'HGNC:838', '…
H1299-S2-36h-A_CGACGTCCCGCT	0.003145373441610437	0.04233339148032829	961	[['HGNC:23987', 12.249560010263227, 100.00000000000004], ['HGNC:7461', 12.249560010263234, 100.00000000000003], ['HGNC:7456', 12.249560010263227, 100.00000000000003], ['HGNC:7712', 12.249560010263208, 100.00000000000003], ['HGNC:7695', 12.249560010263208, 100.00000000000003], ['HGNC:341', 38.269339455493125, 100.0], ['HGNC:7687', 12.24956001026326, 100.00000000000024], ['HGNC:17194', 12.249560010…	['HGNC:18170', 'HGNC:11055', 'HGNC:20661', 'HGNC:4175', 'HGNC:11064', 'HGNC:16484', 'HGNC:18070', 'HGNC:2858', 'HGNC:10942', 'HGNC:11063', 'HGNC:10452', 'HGNC:4693', 'HGNC:9020', 'HGNC:10451', 'HGNC:4136', 'HGNC:17296', 'HGNC:7892', 'HGNC:10293', 'HGNC:11004', 'HGNC:10297', 'HGNC:28883']
H1299-S2-12h-B_AGGACATGCTTT	0.00314537344161044	0.0036348607191430352	505	0	['HGNC:7458', 'HGNC:2858', 'HGNC:847', 'HGNC:24380', 'HGNC:11003', 'HGNC:2649', 'HGNC:7699', 'HGNC:20371', 'HGNC:7427', 'HGNC:7707', 'HGNC:10293', 'HGNC:7706', 'HGNC:7716', 'HGNC:7529', 'HGNC:2277', 'HGNC:7693', 'HGNC:13398', 'HGNC:7691', 'HGNC:7179', 'HGNC:7422', 'HGNC:4249', 'HGNC:12590', 'HGNC:5006', 'HGNC:848', 'HGNC:4908', 'HGNC:2289', 'HGNC:9587', 'HGNC:16148', 'HGNC:7714', 'HGNC:9068', 'HG…
H1299-S1-24h-B_TTCGAGCTCCCA	0.003145373441610438	0.0032982343304051092	806	0	['HGNC:7460', 'HGNC:30862', 'HGNC:7705', 'HGNC:7685', 'HGNC:7686', 'HGNC:2287', 'HGNC:7714', 'HGNC:7421', 'HGNC:830', 'HGNC:2501', 'HGNC:7419', 'HGNC:9020', 'HGNC:7700', 'HGNC:24380', 'HGNC:7711', 'HGNC:7697', 'HGNC:18070', 'HGNC:2579', 'HGNC:14247', 'HGNC:8016', 'HGNC:7719', 'HGNC:30863', 'HGNC:7695', 'HGNC:2285', 'HGNC:23987', 'HGNC:7690', 'HGNC:12587', 'HGNC:12585', 'HGNC:7712', 'HGNC:7892', '…
H1299-S1-12h-A_CTACCCTTGATA	0.0015162542455118865	0.0009077379131744117	645	0	['HGNC:2501', 'HGNC:2710', 'HGNC:18294', 'HGNC:19358', 'HGNC:3007', 'HGNC:16484', 'HGNC:2858', 'HGNC:12390', 'HGNC:4122', 'HGNC:29565', 'HGNC:7758', 'HGNC:7892', 'HGNC:4298', 'HGNC:3005', 'HGNC:6823', 'HGNC:9238', 'HGNC:11063', 'HGNC:3700', 'HGNC:4693', 'HGNC:4878', 'HGNC:20266', 'HGNC:10866', 'HGNC:4135', 'HGNC:10381', 'HGNC:29500', 'HGNC:11004', 'HGNC:20197', 'HGNC:2728', 'HGNC:12527', 'HGNC:23…
H1299-S1-12h-A_AGCAGTGGCTCG	0.0031453734416104586	0.04344685760872618	725	0	['HGNC:2858', 'HGNC:7892', 'HGNC:18044', 'HGNC:11063', 'HGNC:18170', 'HGNC:16484', 'HGNC:4693', 'HGNC:10451', 'HGNC:365', 'HGNC:10452', 'HGNC:17296', 'HGNC:2501', 'HGNC:11064', 'HGNC:9020', 'HGNC:11067']
H1299-S2-12h-A_TGATCTTACCAT	0.003609884896241593	0.003298234330405115	628	0	['HGNC:840', 'HGNC:2265', 'HGNC:2279', 'HGNC:14247', 'HGNC:838', 'HGNC:10451', 'HGNC:846', 'HGNC:4433', 'HGNC:847', 'HGNC:16484', 'HGNC:7427', 'HGNC:2285', 'HGNC:12586', 'HGNC:830', 'HGNC:837', 'HGNC:12582', 'HGNC:18170', 'HGNC:2267', 'HGNC:2858', 'HGNC:4693', 'HGNC:642', 'HGNC:848', 'HGNC:2501', 'HGNC:7421', 'HGNC:7422', 'HGNC:16232', 'HGNC:2280', 'HGNC:11460', 'HGNC:24380', 'HGNC:2277', 'HGNC:1…
H1299-S1-24h-A_TCCTGTACAGCT	0.003145373441610438	0.0032982343304051105	822	0	['HGNC:4693', 'HGNC:7529', 'HGNC:833', 'HGNC:4249', 'HGNC:5008', 'HGNC:5383', 'HGNC:846', 'HGNC:20233', 'HGNC:14247', 'HGNC:2244', 'HGNC:18175', 'HGNC:11047', 'HGNC:848', 'HGNC:11054', 'HGNC:28883', 'HGNC:20661', 'HGNC:18170', 'HGNC:4175', 'HGNC:5006', 'HGNC:18044', 'HGNC:847', 'HGNC:830', 'HGNC:4136', 'HGNC:25223', 'HGNC:8016', 'HGNC:823', 'HGNC:8091', 'HGNC:837', 'HGNC:10986', 'HGNC:7530', 'HGN…
H1299-mock-36h-A_TTCCCTAAAGAC	0.0031453734416104205	0.02064470808497857	640	0	['HGNC:11067', 'HGNC:4693', 'HGNC:7892', 'HGNC:11559', 'HGNC:23089', 'HGNC:115', 'HGNC:10293', 'HGNC:4432', 'HGNC:16484', 'HGNC:2858', 'HGNC:11064', 'HGNC:9021', 'HGNC:10452', 'HGNC:10451', 'HGNC:10297', 'HGNC:18170', 'HGNC:2501', 'HGNC:11004', 'HGNC:11063', 'HGNC:17296']
H1299-S2-12h-B_AAGCATTACTCG	0.01043974231660428	0.008050627785962801	644	0	['HGNC:10995', 'HGNC:10297', 'HGNC:4693', 'HGNC:10999', 'HGNC:11054', 'HGNC:9020', 'HGNC:2501', 'HGNC:7892', 'HGNC:18044', 'HGNC:2861', 'HGNC:18170', 'HGNC:3569', 'HGNC:10293', 'HGNC:11004', 'HGNC:3575', 'HGNC:365', 'HGNC:4378', 'HGNC:341', 'HGNC:17027', 'HGNC:18070', 'HGNC:4455', 'HGNC:4570']
H1299-S1-24h-A_AGGAGTCTAAGC	0.010439742316604307	0.01877664850168751	1106	[['HGNC:10681', 42.85874381442627, 98.28763775340224], ['HGNC:7850', 29.108738235797837, 84.60789295393039], ['HGNC:10980', 42.50772186362644, 97.91446731989375], ['HGNC:10683', 42.858743814426425, 98.28763775340225], ['HGNC:10680', 42.85874381442565, 98.28763775340221], ['HGNC:986', 45.14023214760857, 100.00000000000351], ['HGNC:11448', 49.81564915507705, 100.00000000000023], ['HGNC:977', 44.896…	['HGNC:11003', 'HGNC:7529', 'HGNC:10451', 'HGNC:9020', 'HGNC:2858', 'HGNC:4249', 'HGNC:17296', 'HGNC:7892', 'HGNC:9141', 'HGNC:11063', 'HGNC:365', 'HGNC:20661', 'HGNC:18170', 'HGNC:10452', 'HGNC:4693', 'HGNC:25223', 'HGNC:4136', 'HGNC:2244', 'HGNC:5006', 'HGNC:7530', 'HGNC:4175', 'HGNC:20233', 'HGNC:11064', 'HGNC:2501', 'HGNC:18175']
H1299-S1-12h-A_AGCACTAAGCAG	0.003145373441610439	0.010822204059987274	1042	[['HGNC:3569', 25.80633843903074, 99.99999999999996], ['HGNC:19129', 24.099683880026813, 97.47736786492402], ['HGNC:10922', 23.275385252213976, 99.99999999999994], ['HGNC:8923', 24.099683880026692, 97.47736786493232], ['HGNC:3575', 46.91613690642779, 99.99999999999993], ['HGNC:28883', 37.02192507226113, 99.99999999999983]]	['HGNC:18170', 'HGNC:12586', 'HGNC:2291', 'HGNC:847', 'HGNC:5383', 'HGNC:12585', 'HGNC:2294', 'HGNC:365', 'HGNC:2279', 'HGNC:2280', 'HGNC:115', 'HGNC:2289', 'HGNC:30862', 'HGNC:7419', 'HGNC:12587', 'HGNC:30863', 'HGNC:9020', 'HGNC:830', 'HGNC:7863', 'HGNC:2267', 'HGNC:84', 'HGNC:2285', 'HGNC:12582', 'HGNC:848', 'HGNC:2292', 'HGNC:7427', 'HGNC:10979', 'HGNC:7421', 'HGNC:2501', 'HGNC:2269', 'HGNC:4…
H1299-S1-12h-B_ACAACTAAGCAT	0.04099947210980115	0.04344685760872621	1227	0	['HGNC:10999', 'HGNC:365', 'HGNC:18170', 'HGNC:3575', 'HGNC:2501', 'HGNC:10995', 'HGNC:3569', 'HGNC:11064', 'HGNC:18044']
H1299-S2-36h-A_CCCAGTGGACCG	0.003145373441610436	0.008783632101866242	690	0	['HGNC:18044', 'HGNC:10452', 'HGNC:365', 'HGNC:18070', 'HGNC:11064', 'HGNC:10451', 'HGNC:4693', 'HGNC:17296', 'HGNC:11067', 'HGNC:18170', 'HGNC:2858', 'HGNC:11063', 'HGNC:7892', 'HGNC:2501', 'HGNC:9020', 'HGNC:16484']
H1299-S1-12h-A_AACCTGCCGCGT	0.003145373441610439	0.03326395615746265	999	[['HGNC:643', 14.328703718906507, 99.9999999999997], ['HGNC:664', 14.328703718906599, 100.00000000000075], ['HGNC:11036', 14.328703718905079, 99.99999999999996], ['HGNC:22921', 14.328703718907382, 99.99999999999972]]	['HGNC:9020', 'HGNC:845', 'HGNC:17296', 'HGNC:823', 'HGNC:837', 'HGNC:25223', 'HGNC:830', 'HGNC:10452', 'HGNC:7892', 'HGNC:5006', 'HGNC:4136', 'HGNC:847', 'HGNC:18170', 'HGNC:7529', 'HGNC:2244', 'HGNC:11063', 'HGNC:833', 'HGNC:16484', 'HGNC:14247', 'HGNC:3061', 'HGNC:840', 'HGNC:9141', 'HGNC:20233', 'HGNC:28883', 'HGNC:8016', 'HGNC:10920', 'HGNC:2501', 'HGNC:838', 'HGNC:10451', 'HGNC:2858', 'HGNC…
H1299-S1-12h-A_CCCTTGTTTCGG	0.003145373441610438	0.04344685760872618	802	[['HGNC:8021', 30.141926146534757, 99.99999999999628], ['HGNC:3575', 31.26392517354395, 100.00000000000004], ['HGNC:10999', 31.26392517354396, 100.00000000000024]]	['HGNC:17296', 'HGNC:18170', 'HGNC:4175', 'HGNC:7892', 'HGNC:2858', 'HGNC:4693', 'HGNC:4136', 'HGNC:18044', 'HGNC:9020', 'HGNC:365', 'HGNC:11064', 'HGNC:10451', 'HGNC:11067', 'HGNC:2501', 'HGNC:10452', 'HGNC:16484']
H1299-S1-12h-B_ACATATAAAGGA	0.003145373441610438	0.04344685760872613	796	[['HGNC:2579', 15.890688141216575, 100.00000000000009], ['HGNC:12585', 15.8906881412166, 100.0], ['HGNC:24380', 15.89068814121641, 99.99999999999993], ['HGNC:30862', 15.890688141215778, 99.99999999999999], ['HGNC:12586', 15.890688141212916, 99.99999999999983], ['HGNC:2289', 15.890688141216355, 99.99999999999994], ['HGNC:2294', 15.890688141216568, 100.0], ['HGNC:16232', 15.890688141216536, 99.9999…	['HGNC:7892', 'HGNC:4693', 'HGNC:11054', 'HGNC:847', 'HGNC:833', 'HGNC:837', 'HGNC:846', 'HGNC:18170', 'HGNC:845', 'HGNC:830', 'HGNC:11047', 'HGNC:848', 'HGNC:10943', 'HGNC:9020', 'HGNC:8016', 'HGNC:823', 'HGNC:14247', 'HGNC:838', 'HGNC:840', 'HGNC:18044', 'HGNC:14472']
H1299-S1-36h-A_TCCACTTTCGAT	0.002116558898542748	0.0018847053316600629	599	0	['HGNC:10933', 'HGNC:12590', 'HGNC:2728', 'HGNC:3700', 'HGNC:9225', 'HGNC:2995', 'HGNC:6823', 'HGNC:2267', 'HGNC:24381', 'HGNC:365', 'HGNC:4878', 'HGNC:7045', 'HGNC:2704', 'HGNC:14247', 'HGNC:3482', 'HGNC:18070', 'HGNC:848', 'HGNC:847', 'HGNC:7892', 'HGNC:4298', 'HGNC:18761', 'HGNC:7421', 'HGNC:18170', 'HGNC:29500', 'HGNC:8124', 'HGNC:11004', 'HGNC:2858', 'HGNC:2287', 'HGNC:19358', 'HGNC:10682', …
H1299-S1-36h-A_GCGAGAGCGACA	0.003145373441610439	0.003298234330405111	980	0	['HGNC:365', 'HGNC:7892', 'HGNC:5157', 'HGNC:11047', 'HGNC:10956', 'HGNC:9225', 'HGNC:18170', 'HGNC:16484', 'HGNC:406', 'HGNC:17027', 'HGNC:9721', 'HGNC:341', 'HGNC:18044', 'HGNC:4693', 'HGNC:500']
H1299-S2-24h-A_CGCTACCTATAT	0.003145373441610437	0.003298234330405111	891	0	['HGNC:837', 'HGNC:7427', 'HGNC:7711', 'HGNC:24380', 'HGNC:7703', 'HGNC:8016', 'HGNC:7696', 'HGNC:846', 'HGNC:7460', 'HGNC:7699', 'HGNC:7714', 'HGNC:7687', 'HGNC:830', 'HGNC:2277', 'HGNC:17194', 'HGNC:753', 'HGNC:7697', 'HGNC:823', 'HGNC:20371', 'HGNC:7707', 'HGNC:7695', 'HGNC:2279', 'HGNC:2289', 'HGNC:2265', 'HGNC:12582', 'HGNC:2285', 'HGNC:16232', 'HGNC:7716', 'HGNC:838', 'HGNC:7692', 'HGNC:745…
H1299-S1-12h-A_AAATGCCGTTGC	0.003145373441610437	0.01115128624149235	743	[['HGNC:847', 40.16803361366969, 99.99999999999997], ['HGNC:846', 40.16803361366846, 100.00000000000004], ['HGNC:837', 40.168033613478926, 100.00000000000009], ['HGNC:8016', 40.16803361366985, 100.00000000000135], ['HGNC:10980', 31.847736084005263, 80.77877918067902], ['HGNC:845', 40.1680336136687, 99.99999999999979], ['HGNC:830', 40.1680336136687, 99.99999999999979], ['HGNC:14247', 40.1680336136…	['HGNC:5006', 'HGNC:20661', 'HGNC:18175', 'HGNC:2244', 'HGNC:11055', 'HGNC:9238', 'HGNC:365', 'HGNC:4175', 'HGNC:10920', 'HGNC:18761', 'HGNC:10452', 'HGNC:18170', 'HGNC:4163', 'HGNC:2858', 'HGNC:11003', 'HGNC:25223', 'HGNC:4623', 'HGNC:7530', 'HGNC:28883', 'HGNC:10451', 'HGNC:4249', 'HGNC:7529', 'HGNC:8863', 'HGNC:17296', 'HGNC:794', 'HGNC:11004', 'HGNC:20233', 'HGNC:17027', 'HGNC:7892', 'HGNC:10…
H1299-S2-36h-B_GAAATGCCTGCT	0.004483041295214632	0.00329823433040511	1083	0	['HGNC:2285', 'HGNC:9020', 'HGNC:24382', 'HGNC:2280', 'HGNC:18170', 'HGNC:2288', 'HGNC:24380', 'HGNC:7421', 'HGNC:3482', 'HGNC:830', 'HGNC:11279', 'HGNC:12587', 'HGNC:847', 'HGNC:2649', 'HGNC:2860', 'HGNC:833', 'HGNC:30862', 'HGNC:12585', 'HGNC:3629', 'HGNC:5006', 'HGNC:837', 'HGNC:16484', 'HGNC:2269', 'HGNC:3481', 'HGNC:4432', 'HGNC:16232', 'HGNC:2267', 'HGNC:2265', 'HGNC:845', 'HGNC:8016', 'HGN…
H1299-S1-36h-A_CCGAGGCGCACA	0.003145373441610419	0.0037694106633204072	649	0	['HGNC:11067', 'HGNC:847', 'HGNC:3482', 'HGNC:2267', 'HGNC:838', 'HGNC:24382', 'HGNC:14247', 'HGNC:2280', 'HGNC:837', 'HGNC:11004', 'HGNC:8016', 'HGNC:29594', 'HGNC:7892', 'HGNC:2287', 'HGNC:12590', 'HGNC:3481', 'HGNC:833', 'HGNC:10969', 'HGNC:7421', 'HGNC:12587', 'HGNC:840', 'HGNC:2269', 'HGNC:18170', 'HGNC:17296', 'HGNC:24380', 'HGNC:846', 'HGNC:7422', 'HGNC:4693', 'HGNC:2501', 'HGNC:16232', 'H…
H1299-S1-24h-A_CACTTACATTAG	0.003145373441610439	0.0032982343304051105	1072	[['HGNC:365', 49.999999999999964, 99.99999999999999]]	['HGNC:4175', 'HGNC:7852', 'HGNC:4136', 'HGNC:11054', 'HGNC:18070', 'HGNC:9225', 'HGNC:10452', 'HGNC:17296', 'HGNC:16484', 'HGNC:14409', 'HGNC:11063', 'HGNC:7892', 'HGNC:11067', 'HGNC:11025', 'HGNC:2858', 'HGNC:11064', 'HGNC:18170', 'HGNC:9020', 'HGNC:10451']
H1299-S2-36h-B_TTCGCTACAGTA	0.003145373441610463	0.0032982343304051123	689	0	['HGNC:12587', 'HGNC:7422', 'HGNC:845', 'HGNC:837', 'HGNC:7419', 'HGNC:838', 'HGNC:2269', 'HGNC:2285', 'HGNC:12585', 'HGNC:2267', 'HGNC:753', 'HGNC:7427', 'HGNC:30863', 'HGNC:10986', 'HGNC:4249', 'HGNC:9020', 'HGNC:848', 'HGNC:18175', 'HGNC:16484', 'HGNC:24381', 'HGNC:12586', 'HGNC:12582', 'HGNC:2244', 'HGNC:2265', 'HGNC:8016', 'HGNC:20233', 'HGNC:830', 'HGNC:840', 'HGNC:7529', 'HGNC:365', 'HGNC:…
H1299-mock-36h-B_ACCCCGAGGCTG	0.003145373441610437	0.003298234330405109	596	0	['HGNC:30863', 'HGNC:846', 'HGNC:7419', 'HGNC:12590', 'HGNC:28883', 'HGNC:8863', 'HGNC:847', 'HGNC:2265', 'HGNC:8016', 'HGNC:2280', 'HGNC:4693', 'HGNC:29594', 'HGNC:2292', 'HGNC:2288', 'HGNC:2860', 'HGNC:9238', 'HGNC:2579', 'HGNC:833', 'HGNC:794', 'HGNC:21298', 'HGNC:14409', 'HGNC:823', 'HGNC:16232', 'HGNC:10545', 'HGNC:24381', 'HGNC:830', 'HGNC:24382', 'HGNC:5382', 'HGNC:94', 'HGNC:840', 'HGNC:2…
H1299-S1-36h-A_ACGGGAAAATTT	0.003606397749607808	0.0032982343304051127	621	0	['HGNC:14409', 'HGNC:4175', 'HGNC:830', 'HGNC:837', 'HGNC:14247', 'HGNC:24381', 'HGNC:11460', 'HGNC:2269', 'HGNC:16232', 'HGNC:2287', 'HGNC:11047', 'HGNC:11004', 'HGNC:7529', 'HGNC:8091', 'HGNC:2279', 'HGNC:18044', 'HGNC:7419', 'HGNC:16484', 'HGNC:848', 'HGNC:838', 'HGNC:833', 'HGNC:9141', 'HGNC:2858', 'HGNC:18170', 'HGNC:25223', 'HGNC:7892', 'HGNC:24380', 'HGNC:5006', 'HGNC:11055', 'HGNC:10980',…
H1299-S1-24h-B_TGCTCGGGGCGG	0.003145373441610437	0.023564945652473336	702	[['HGNC:18070', 37.232227207519095, 100.00000000002949]]	['HGNC:16232', 'HGNC:29565', 'HGNC:12585', 'HGNC:7461', 'HGNC:4693', 'HGNC:9238', 'HGNC:5006', 'HGNC:20266', 'HGNC:365', 'HGNC:17296', 'HGNC:2858', 'HGNC:7427', 'HGNC:4163', 'HGNC:2289', 'HGNC:10381', 'HGNC:7715', 'HGNC:2265', 'HGNC:4061', 'HGNC:2291', 'HGNC:7691', 'HGNC:830', 'HGNC:12590', 'HGNC:7695', 'HGNC:7696', 'HGNC:20233', 'HGNC:847', 'HGNC:9225', 'HGNC:2579', 'HGNC:7422', 'HGNC:7462', 'HG…
H1299-S2-24h-A_CGAGGTCCGGGG	0.0024631177610599107	0.003308805590164189	907	0	['HGNC:2244', 'HGNC:847', 'HGNC:24382', 'HGNC:2501', 'HGNC:845', 'HGNC:29594', 'HGNC:11025', 'HGNC:11067', 'HGNC:25223', 'HGNC:830', 'HGNC:28883', 'HGNC:2288', 'HGNC:30863', 'HGNC:7419', 'HGNC:840', 'HGNC:848', 'HGNC:2265', 'HGNC:837', 'HGNC:24380', 'HGNC:473', 'HGNC:4693', 'HGNC:823', 'HGNC:30862', 'HGNC:2285', 'HGNC:5006', 'HGNC:4175', 'HGNC:7529', 'HGNC:2294', 'HGNC:14247', 'HGNC:2267', 'HGNC:…
H1299-S1-24h-B_GTCTTTTAACGT	0.010439742316604323	0.04717816972432011	554	[['HGNC:7436', 42.720816909470784, 100.00000000000031], ['HGNC:7468', 42.72081690947074, 100.00000000000382]]	['HGNC:10452', 'HGNC:10293', 'HGNC:18044', 'HGNC:17296', 'HGNC:16484', 'HGNC:2501', 'HGNC:7892', 'HGNC:18170', 'HGNC:9020', 'HGNC:11047', 'HGNC:9225', 'HGNC:4432', 'HGNC:11004', 'HGNC:4693', 'HGNC:10451', 'HGNC:10297', 'HGNC:2858']
H1299-S1-36h-A_CAGCATACTTTC	0.0031453734416104413	0.018472325178078286	862	[['HGNC:10922', 42.97266361790658, 99.9999999999995]]	['HGNC:7045', 'HGNC:1096', 'HGNC:341', 'HGNC:11022', 'HGNC:10866', 'HGNC:9020', 'HGNC:7421', 'HGNC:5382', 'HGNC:840', 'HGNC:24380', 'HGNC:2291', 'HGNC:18294', 'HGNC:23056', 'HGNC:6823', 'HGNC:365', 'HGNC:7863', 'HGNC:12586', 'HGNC:10382', 'HGNC:18170', 'HGNC:753', 'HGNC:7044', 'HGNC:2501', 'HGNC:4135', 'HGNC:4006', 'HGNC:10933', 'HGNC:12587', 'HGNC:24382', 'HGNC:2728', 'HGNC:2858', 'HGNC:8907', '…
H1299-S1-24h-B_AATGAAGTGAAC	0.0001909708960354443	0.033979642832512945	1106	[['HGNC:10922', 0.21536434277032931, 99.99999999999999]]	['HGNC:23089', 'HGNC:12563', 'HGNC:11064', 'HGNC:10452', 'HGNC:2858', 'HGNC:753', 'HGNC:8582', 'HGNC:8646', 'HGNC:7892', 'HGNC:2501', 'HGNC:11782', 'HGNC:11025', 'HGNC:10451', 'HGNC:115', 'HGNC:18170', 'HGNC:11067', 'HGNC:9020', 'HGNC:11063', 'HGNC:17296']
H1299-S1-12h-A_ACCTCGAAAGTA	0.0028239470711634664	0.0016491171652025446	929	0	['HGNC:4693', 'HGNC:4432', 'HGNC:17027', 'HGNC:2858', 'HGNC:10293', 'HGNC:2710', 'HGNC:17296', 'HGNC:2690', 'HGNC:2898', 'HGNC:18170', 'HGNC:10452', 'HGNC:11004', 'HGNC:10943', 'HGNC:10969', 'HGNC:7892', 'HGNC:10986', 'HGNC:9020', 'HGNC:18044', 'HGNC:2501', 'HGNC:10451', 'HGNC:11559']
H1299-S1-36h-A_TCAGGATTAGAT	0.0010831455718374346	0.0009147484764605997	979	0	['HGNC:2294', 'HGNC:7529', 'HGNC:840', 'HGNC:3594', 'HGNC:20661', 'HGNC:2269', 'HGNC:7421', 'HGNC:2288', 'HGNC:25223', 'HGNC:2244', 'HGNC:2285', 'HGNC:2704', 'HGNC:341', 'HGNC:5157', 'HGNC:11004', 'HGNC:24382', 'HGNC:18175', 'HGNC:18044', 'HGNC:847', 'HGNC:29437', 'HGNC:24380', 'HGNC:5006', 'HGNC:830', 'HGNC:837', 'HGNC:473', 'HGNC:84', 'HGNC:2291', 'HGNC:823', 'HGNC:845', 'HGNC:2280', 'HGNC:8906…
H1299-S2-36h-B_TTCAGAGGTTAG	0.003145373441610441	0.043446857608726186	627	[['HGNC:642', 13.689591693549588, 100.00000000000537]]	['HGNC:2291', 'HGNC:2267', 'HGNC:7427', 'HGNC:2289', 'HGNC:8016', 'HGNC:846', 'HGNC:18044', 'HGNC:18070', 'HGNC:3481', 'HGNC:30863', 'HGNC:4693', 'HGNC:4458', 'HGNC:12527', 'HGNC:24380', 'HGNC:2277', 'HGNC:837', 'HGNC:12582', 'HGNC:2269', 'HGNC:848', 'HGNC:29594', 'HGNC:838', 'HGNC:9225', 'HGNC:7419', 'HGNC:12585', 'HGNC:2288', 'HGNC:833', 'HGNC:24381', 'HGNC:840', 'HGNC:24382', 'HGNC:16232', 'HG…
H1299-S2-36h-A_ATTCCTTGAACC	0.001962246379655428	0.0014313499676286614	1584	0	['HGNC:7850', 'HGNC:4693', 'HGNC:10451', 'HGNC:4378', 'HGNC:10452', 'HGNC:24269', 'HGNC:11064', 'HGNC:2501', 'HGNC:8906', 'HGNC:753', 'HGNC:7849', 'HGNC:18170', 'HGNC:365', 'HGNC:2704', 'HGNC:11004', 'HGNC:17296', 'HGNC:3078']
H1299-S1-12h-B_TAAAGTAACGCA	0.00412558273856182	0.0037694106633201275	818	0	['HGNC:4298', 'HGNC:12585', 'HGNC:16484', 'HGNC:919', 'HGNC:7419', 'HGNC:23159', 'HGNC:24381', 'HGNC:5383', 'HGNC:24380', 'HGNC:12587', 'HGNC:2728', 'HGNC:20799', 'HGNC:833', 'HGNC:846', 'HGNC:6826', 'HGNC:1096', 'HGNC:2288', 'HGNC:7045', 'HGNC:753', 'HGNC:823', 'HGNC:7427', 'HGNC:18044', 'HGNC:2265', 'HGNC:10933', 'HGNC:8016', 'HGNC:11559', 'HGNC:11036', 'HGNC:10382', 'HGNC:19358', 'HGNC:20197',…
H1299-S1-24h-A_CCAGAGAAACAA	0.0009382791593983203	0.0008018951205026113	934	[['HGNC:3481', 48.624610014317156, 99.99999999999966], ['HGNC:3482', 48.62461001431442, 99.99999999999984], ['HGNC:642', 36.28378745897941, 99.99999999999966]]	['HGNC:4432', 'HGNC:2287', 'HGNC:2289', 'HGNC:2265', 'HGNC:838', 'HGNC:4693', 'HGNC:18170', 'HGNC:845', 'HGNC:7422', 'HGNC:837', 'HGNC:24382', 'HGNC:8016', 'HGNC:823', 'HGNC:10979', 'HGNC:2285', 'HGNC:10682', 'HGNC:846', 'HGNC:2501', 'HGNC:7421', 'HGNC:24381', 'HGNC:830', 'HGNC:4136', 'HGNC:7892', 'HGNC:10683', 'HGNC:2280', 'HGNC:406', 'HGNC:24380', 'HGNC:2294', 'HGNC:4175', 'HGNC:847', 'HGNC:370…
H1299-S2-12h-A_TCTATGAATAAG	0.0031453734416104447	0.00329823433040511	495	0	['HGNC:2501', 'HGNC:16484', 'HGNC:11047', 'HGNC:18044', 'HGNC:9021', 'HGNC:4693', 'HGNC:18070', 'HGNC:365', 'HGNC:4433', 'HGNC:3569', 'HGNC:4455', 'HGNC:10999', 'HGNC:18170', 'HGNC:3700', 'HGNC:4378']
H1299-S1-36h-A_CTGCGTCCCGAA	0.0333562498408576	0.0759288454857097	1014	0	['HGNC:11064', 'HGNC:11067', 'HGNC:18170', 'HGNC:11063']
H1299-mock-4h-A_ATTACTTCCTAC	0.08012860608268929	0.13905308280809342	1281	[['HGNC:2898', 49.23940115447463, 82.33842169162169]]	['HGNC:2501', 'HGNC:753', 'HGNC:9721', 'HGNC:11063', 'HGNC:406', 'HGNC:7892', 'HGNC:11047', 'HGNC:18170', 'HGNC:11064']
H1299-S1-24h-A_GCAGGAGGGGAA	0.003145373441610555	0.0032982343304051123	716	0	['HGNC:18044', 'HGNC:365', 'HGNC:11063', 'HGNC:11067', 'HGNC:16484', 'HGNC:2501', 'HGNC:4693', 'HGNC:17027', 'HGNC:4378', 'HGNC:18170']
H1299-S1-24h-B_TGAGATAGGTGT	0.003145373441610439	0.023478994782234374	730	[['HGNC:7707', 37.11268547664614, 100.00000000000023], ['HGNC:7719', 37.11268547664614, 100.00000000000023], ['HGNC:7696', 37.112685476646746, 99.99999999999996], ['HGNC:7704', 37.11268547664691, 99.99999999999997], ['HGNC:7693', 37.112685476646384, 99.99999999999976], ['HGNC:7688', 37.11268547664613, 99.999999999999], ['HGNC:7460', 37.11268547664624, 99.99999999999741], ['HGNC:7703', 37.11268547…	['HGNC:14247', 'HGNC:18761', 'HGNC:25223', 'HGNC:2280', 'HGNC:2579', 'HGNC:24381', 'HGNC:9141', 'HGNC:4136', 'HGNC:12587', 'HGNC:2294', 'HGNC:20233', 'HGNC:24382', 'HGNC:21350', 'HGNC:4175', 'HGNC:2267', 'HGNC:20661', 'HGNC:2269', 'HGNC:840', 'HGNC:2911', 'HGNC:10452', 'HGNC:833', 'HGNC:848', 'HGNC:837', 'HGNC:2291', 'HGNC:2277', 'HGNC:2244', 'HGNC:16484', 'HGNC:9020', 'HGNC:10451', 'HGNC:5006', …
H1299-S2-36h-A_CGCCACTCATAA	0.003145373441610438	0.02293960607360984	1294	[['HGNC:24380', 31.084534791172114, 100.00000000000067], ['HGNC:2265', 31.08453479117256, 99.99999999999987], ['HGNC:24381', 31.084534791172054, 100.00000000000044], ['HGNC:3482', 34.773122801032095, 99.99999999999952], ['HGNC:2287', 31.084534791172103, 100.00000000000007], ['HGNC:2294', 31.084534791172114, 100.00000000000009], ['HGNC:29594', 31.084534791172096, 100.00000000000007], ['HGNC:24382'…	['HGNC:846', 'HGNC:10451', 'HGNC:11063', 'HGNC:14409', 'HGNC:837', 'HGNC:17296', 'HGNC:18170', 'HGNC:2501', 'HGNC:823', 'HGNC:11064', 'HGNC:847', 'HGNC:838', 'HGNC:14247', 'HGNC:753', 'HGNC:8016', 'HGNC:830', 'HGNC:7892', 'HGNC:833', 'HGNC:848', 'HGNC:840', 'HGNC:845', 'HGNC:2858', 'HGNC:10452']
H1299-S1-36h-A_CGATGCTTCCAA	0.0029961561508893607	0.0032982343304051275	347	0	['HGNC:9020', 'HGNC:9225', 'HGNC:18070', 'HGNC:2858', 'HGNC:7892', 'HGNC:18044', 'HGNC:17296', 'HGNC:18170', 'HGNC:4693', 'HGNC:10452', 'HGNC:2501', 'HGNC:17027', 'HGNC:341', 'HGNC:10451']
H1299-S1-36h-A_TGGGATGTCTGA	0.0017473920174140086	0.0007590176892252043	576	0	['HGNC:8891', 'HGNC:2291', 'HGNC:845', 'HGNC:4693', 'HGNC:94', 'HGNC:18170', 'HGNC:7892', 'HGNC:1516', 'HGNC:3007', 'HGNC:5005', 'HGNC:3006', 'HGNC:20266', 'HGNC:2289', 'HGNC:9020', 'HGNC:2858', 'HGNC:6831', 'HGNC:17296', 'HGNC:2579', 'HGNC:848', 'HGNC:8016', 'HGNC:2265', 'HGNC:10452', 'HGNC:7427', 'HGNC:5007', 'HGNC:7045', 'HGNC:10382', 'HGNC:7422', 'HGNC:2292', 'HGNC:10683', 'HGNC:833', 'HGNC:1…
H1299-S2-24h-B_AAGTACGGAGAC	0.0023122300048501	0.002575763953268893	658	0	['HGNC:17194', 'HGNC:2285', 'HGNC:7456', 'HGNC:7702', 'HGNC:18070', 'HGNC:7700', 'HGNC:7710', 'HGNC:2291', 'HGNC:2898', 'HGNC:11004', 'HGNC:845', 'HGNC:19980', 'HGNC:833', 'HGNC:848', 'HGNC:7714', 'HGNC:2579', 'HGNC:7695', 'HGNC:7684', 'HGNC:7685', 'HGNC:7421', 'HGNC:12527', 'HGNC:7712', 'HGNC:7683', 'HGNC:7419', 'HGNC:24382', 'HGNC:840', 'HGNC:823', 'HGNC:7703', 'HGNC:10943', 'HGNC:2294', 'HGNC:…
H1299-S2-36h-B_CGTAGACCATGA	0.0021962023531144274	0.0014120495662294384	715	0	['HGNC:8906', 'HGNC:2858', 'HGNC:10452', 'HGNC:10451', 'HGNC:11047', 'HGNC:2710', 'HGNC:2501', 'HGNC:11063', 'HGNC:365', 'HGNC:16484', 'HGNC:11064', 'HGNC:18070', 'HGNC:14409', 'HGNC:18044', 'HGNC:18170', 'HGNC:7852', 'HGNC:24269', 'HGNC:7892', 'HGNC:17296', 'HGNC:17027']
H1299-S1-12h-B_TACCGTGTGTAG	0.003145373441610436	0.0999540337113647	876	[['HGNC:8016', 9.411083436103802, 100.00000000000004], ['HGNC:7419', 25.448904770171133, 100.00000000000007], ['HGNC:29594', 25.4489047701715, 100.00000000000007], ['HGNC:2288', 25.448904770172714, 100.00000000000007], ['HGNC:837', 9.411083436103716, 100.00000000000028], ['HGNC:7422', 25.448904770171403, 100.00000000000028], ['HGNC:24380', 25.448904770171097, 100.00000000000007], ['HGNC:845', 9.4…	['HGNC:18170', 'HGNC:11063', 'HGNC:4693', 'HGNC:11064', 'HGNC:2501', 'HGNC:4432', 'HGNC:14472', 'HGNC:115', 'HGNC:9020', 'HGNC:341', 'HGNC:11067', 'HGNC:5383', 'HGNC:10979', 'HGNC:17027']
H1299-S2-12h-A_GGTGAGCATTTC	0.007735467634802369	0.007067644993725236	1339	0	['HGNC:18175', 'HGNC:115', 'HGNC:2244', 'HGNC:4136', 'HGNC:25223', 'HGNC:4378', 'HGNC:23089', 'HGNC:20233', 'HGNC:20661', 'HGNC:4432', 'HGNC:4175', 'HGNC:11047', 'HGNC:18044', 'HGNC:28883', 'HGNC:7530', 'HGNC:4693', 'HGNC:9141', 'HGNC:7529', 'HGNC:18170', 'HGNC:5006', 'HGNC:4249', 'HGNC:11063']
H1299-S2-36h-B_TTAAGCTGAAGG	0.003145373441610438	0.015077642653280512	414	[['HGNC:3007', 25.05667795359913, 99.99999999999683], ['HGNC:3005', 25.056677953601636, 100.00000000000004], ['HGNC:7046', 25.05667795360129, 100.00000000000004], ['HGNC:20266', 25.05667795354048, 99.99999999999925], ['HGNC:23157', 25.056677953537875, 99.99999999999925], ['HGNC:7045', 25.05667795360351, 99.99999999999993], ['HGNC:10989', 43.60043546199818, 99.99999999999977], ['HGNC:12527', 25.05…	['HGNC:21298', 'HGNC:14247', 'HGNC:30863', 'HGNC:5383', 'HGNC:7706', 'HGNC:5008', 'HGNC:16484', 'HGNC:7712', 'HGNC:2858', 'HGNC:7688', 'HGNC:2285', 'HGNC:7683', 'HGNC:9225', 'HGNC:2267', 'HGNC:7696', 'HGNC:24380', 'HGNC:12590', 'HGNC:8124', 'HGNC:837', 'HGNC:7692', 'HGNC:847', 'HGNC:2859', 'HGNC:838', 'HGNC:8016', 'HGNC:4061', 'HGNC:11047', 'HGNC:833', 'HGNC:7716', 'HGNC:2291', 'HGNC:7685', 'HGNC…
H1299-S1-36h-A_CTCCACGAATCT	0.02586820662922244	0.033263956157462665	1463	0	['HGNC:10920', 'HGNC:24380', 'HGNC:7427', 'HGNC:21350', 'HGNC:2579', 'HGNC:4432', 'HGNC:2501', 'HGNC:2280', 'HGNC:2269', 'HGNC:7421', 'HGNC:2858', 'HGNC:2291', 'HGNC:30863', 'HGNC:10992', 'HGNC:12585', 'HGNC:10452', 'HGNC:8124', 'HGNC:17296', 'HGNC:3700', 'HGNC:2292', 'HGNC:2911', 'HGNC:2294', 'HGNC:24382', 'HGNC:10681', 'HGNC:12590', 'HGNC:29594', 'HGNC:4693', 'HGNC:2279', 'HGNC:2265', 'HGNC:162…
H1299-S1-24h-B_GGCCAGAGCGGC	0.006149494204101704	0.0032982343304049123	978	0	['HGNC:4249', 'HGNC:24381', 'HGNC:2244', 'HGNC:16232', 'HGNC:4136', 'HGNC:830', 'HGNC:10682', 'HGNC:2267', 'HGNC:24382', 'HGNC:846', 'HGNC:12585', 'HGNC:8016', 'HGNC:10683', 'HGNC:823', 'HGNC:10681', 'HGNC:833', 'HGNC:2501', 'HGNC:2285', 'HGNC:21350', 'HGNC:5008', 'HGNC:2279', 'HGNC:7530', 'HGNC:11448', 'HGNC:4693', 'HGNC:4432', 'HGNC:25223', 'HGNC:7419', 'HGNC:2579', 'HGNC:18044', 'HGNC:840', 'H…
H1299-S2-36h-A_TTGTATTTCGTA	0.010439742316604305	0.04344685760872618	463	0	['HGNC:18070', 'HGNC:9225', 'HGNC:3575', 'HGNC:18044', 'HGNC:4378', 'HGNC:2501', 'HGNC:10999', 'HGNC:11054', 'HGNC:17027', 'HGNC:18170', 'HGNC:4693', 'HGNC:3569', 'HGNC:10995', 'HGNC:9020']
H1299-S1-12h-B_GGAGACCAGCTA	0.00314537344161043	0.07592884548570979	1355	[['HGNC:7427', 49.903873104578395, 100.00000000000027], ['HGNC:837', 49.90387310457849, 100.00000000000003], ['HGNC:2579', 49.90387310457845, 99.99999999999962], ['HGNC:830', 49.903873104577755, 100.00000000000024], ['HGNC:823', 49.9038731045786, 100.00000000000031], ['HGNC:2269', 49.90387310457848, 100.00000000000031], ['HGNC:840', 49.903873104578466, 100.00000000000031], ['HGNC:2288', 49.903873…	['HGNC:16484', 'HGNC:17296', 'HGNC:11063', 'HGNC:10452', 'HGNC:7892', 'HGNC:18044', 'HGNC:2858', 'HGNC:341', 'HGNC:10451', 'HGNC:18170', 'HGNC:10980']
H1299-S2-24h-B_ACGGCGACGACT	0.001351908556905211	0.0010374147579136164	984	0	['HGNC:4122', 'HGNC:14409', 'HGNC:4458', 'HGNC:2501', 'HGNC:24862', 'HGNC:4019', 'HGNC:6831', 'HGNC:12527', 'HGNC:11036', 'HGNC:1096', 'HGNC:4006', 'HGNC:10866', 'HGNC:4298', 'HGNC:11067', 'HGNC:18044', 'HGNC:23056', 'HGNC:9251', 'HGNC:23161', 'HGNC:11022', 'HGNC:3006', 'HGNC:16484', 'HGNC:2728', 'HGNC:23157', 'HGNC:7758', 'HGNC:7045', 'HGNC:2664', 'HGNC:20266', 'HGNC:18170', 'HGNC:4061', 'HGNC:3…
H1299-S1-36h-A_GTGTAGACGTAT	0.003145373441610468	0.034066263163588364	583	[['HGNC:7462', 43.87608043323337, 99.99999999999866], ['HGNC:7708', 43.87608043323338, 99.99999999999876], ['HGNC:7456', 43.87608043323339, 99.99999999999879], ['HGNC:3700', 45.12450663470033, 99.99999999999851], ['HGNC:7698', 43.876080433233405, 99.99999999999906], ['HGNC:10680', 45.12450663470036, 99.99999999999855], ['HGNC:7697', 43.876080433233376, 99.99999999999872], ['HGNC:7701', 43.8760804…	['HGNC:2858', 'HGNC:2269', 'HGNC:12585', 'HGNC:16484', 'HGNC:5382', 'HGNC:2422', 'HGNC:848', 'HGNC:2279', 'HGNC:10992', 'HGNC:823', 'HGNC:92', 'HGNC:18170', 'HGNC:3481', 'HGNC:10969', 'HGNC:17027', 'HGNC:10451', 'HGNC:4801', 'HGNC:18070', 'HGNC:3482', 'HGNC:2288', 'HGNC:7422', 'HGNC:2501', 'HGNC:10979', 'HGNC:845', 'HGNC:7419', 'HGNC:2289', 'HGNC:2277', 'HGNC:29594', 'HGNC:837', 'HGNC:2280', 'HGN…
H1299-S1-12h-A_CAAGATTAAATA	0.0031453734416104677	0.011413682656957936	864	[['HGNC:845', 36.59702583470438, 99.99999999999906], ['HGNC:840', 36.59702583470539, 99.99999999999915], ['HGNC:4455', 44.860651665361786, 99.99999999999939], ['HGNC:30863', 36.60986743841563, 99.99999999999908], ['HGNC:12587', 36.60986743841563, 99.99999999999908], ['HGNC:2289', 36.60986743841476, 99.99999999999908], ['HGNC:7421', 36.60986743841558, 99.99999999999903], ['HGNC:12590', 36.60986743…	['HGNC:18175', 'HGNC:20661', 'HGNC:9141', 'HGNC:7529', 'HGNC:365', 'HGNC:11064', 'HGNC:4175', 'HGNC:11054', 'HGNC:4378', 'HGNC:5006', 'HGNC:2244', 'HGNC:4432', 'HGNC:25223', 'HGNC:9020', 'HGNC:7530', 'HGNC:20233', 'HGNC:4693', 'HGNC:18170', 'HGNC:10980', 'HGNC:4249', 'HGNC:4136', 'HGNC:16484', 'HGNC:18044']
H1299-S1-12h-A_TGAGACTGGCTA	0.0031453734416104283	0.09995403371136463	644	[['HGNC:21350', 17.787760556088287, 100.00000000000202], ['HGNC:642', 14.39620205456667, 99.99999999998902], ['HGNC:5384', 17.94177308061666, 100.00000000000036], ['HGNC:5386', 17.94177308061667, 99.9999999999988], ['HGNC:8124', 17.787760556088944, 100.00000000000027], ['HGNC:5385', 17.94177308061668, 100.00000000000526], ['HGNC:3482', 18.553795871767058, 100.00000000000453], ['HGNC:10999', 13.13…	['HGNC:24862', 'HGNC:7702', 'HGNC:2292', 'HGNC:365', 'HGNC:12586', 'HGNC:2664', 'HGNC:7698', 'HGNC:10989', 'HGNC:2267', 'HGNC:7697', 'HGNC:7419', 'HGNC:30242', 'HGNC:833', 'HGNC:19358', 'HGNC:2280', 'HGNC:6823', 'HGNC:23987', 'HGNC:29594', 'HGNC:7706', 'HGNC:8016', 'HGNC:2279', 'HGNC:10979', 'HGNC:20371', 'HGNC:2285', 'HGNC:845', 'HGNC:20799', 'HGNC:846', 'HGNC:7700', 'HGNC:838', 'HGNC:7717', 'HG…
H1299-S2-36h-A_GAACTATTGTAT	0.0001909708960354435	0.0032982343304050997	433	0	['HGNC:10995', 'HGNC:7427', 'HGNC:10999', 'HGNC:12585', 'HGNC:2291', 'HGNC:2288', 'HGNC:2285', 'HGNC:12587', 'HGNC:3482', 'HGNC:848', 'HGNC:838', 'HGNC:16448', 'HGNC:840', 'HGNC:2501', 'HGNC:17027', 'HGNC:16484', 'HGNC:3575', 'HGNC:2287', 'HGNC:18170', 'HGNC:846', 'HGNC:833', 'HGNC:18044', 'HGNC:830', 'HGNC:12590', 'HGNC:845', 'HGNC:3569', 'HGNC:847', 'HGNC:2292', 'HGNC:2277', 'HGNC:837', 'HGNC:3…
H1299-S1-12h-B_TAAATGCCACTG	0.010439742316604309	0.04344685760872618	550	[['HGNC:4693', 45.185830957774364, 99.99999999999993], ['HGNC:7684', 17.563768194024256, 99.99999999999999], ['HGNC:7716', 17.56376819402426, 99.99999999999987], ['HGNC:17194', 17.563768194024266, 99.9999999999942], ['HGNC:5385', 30.73992839325309, 99.99999999999996], ['HGNC:7705', 17.56376819402426, 99.99999999999996], ['HGNC:7687', 17.563768194024256, 100.00000000000033], ['HGNC:7686', 17.56376…	['HGNC:2269', 'HGNC:2292', 'HGNC:2288', 'HGNC:24380', 'HGNC:2294', 'HGNC:18044', 'HGNC:9020', 'HGNC:846', 'HGNC:2280', 'HGNC:18170', 'HGNC:7422', 'HGNC:11067', 'HGNC:8016', 'HGNC:2267', 'HGNC:2265', 'HGNC:2287', 'HGNC:14247', 'HGNC:848', 'HGNC:2277', 'HGNC:7421', 'HGNC:24382', 'HGNC:847', 'HGNC:7419', 'HGNC:845', 'HGNC:20305', 'HGNC:16232', 'HGNC:840', 'HGNC:823', 'HGNC:11063', 'HGNC:2291', 'HGNC…
H1299-S1-12h-B_CCTCCGAATGTC	0.0031453734416104326	0.029505931905032087	874	0	['HGNC:11064', 'HGNC:18044', 'HGNC:7892', 'HGNC:18070', 'HGNC:18170', 'HGNC:2501', 'HGNC:341', 'HGNC:4175', 'HGNC:4693', 'HGNC:4136', 'HGNC:9020', 'HGNC:11067', 'HGNC:11054', 'HGNC:16484']
H1299-S2-12h-B_CCACTACGCGGA	0.0031453734416104395	0.004014422356435935	1024	0	['HGNC:11054', 'HGNC:28883', 'HGNC:10955', 'HGNC:18170', 'HGNC:10452', 'HGNC:17296', 'HGNC:14409', 'HGNC:18044', 'HGNC:16484', 'HGNC:10451', 'HGNC:7892', 'HGNC:10943', 'HGNC:10921', 'HGNC:2858', 'HGNC:500']
H1299-mock-36h-A_ATAACACGCTTC	0.0031453734416104404	0.0032982343304051105	662	0	['HGNC:4432', 'HGNC:115', 'HGNC:10979', 'HGNC:18044', 'HGNC:9020', 'HGNC:11047', 'HGNC:5383', 'HGNC:11067', 'HGNC:4378', 'HGNC:16484', 'HGNC:2501', 'HGNC:18170', 'HGNC:4693', 'HGNC:11064', 'HGNC:11025']
H1299-S1-36h-A_ACCTGTACGGAA	0.003145373441610438	0.08742093787213012	757	[['HGNC:5382', 19.197216331762117, 100.0000000000017], ['HGNC:8653', 17.680847979667398, 99.99999999999997], ['HGNC:10979', 19.19721633176191, 100.00000000000004], ['HGNC:10922', 16.06881548348432, 99.99999999999906], ['HGNC:8654', 17.68084797968045, 100.00000000000003], ['HGNC:10682', 4.894149564830084, 100.00000000000003], ['HGNC:10980', 14.874364173371704, 100.0], ['HGNC:21350', 21.72276328899…	['HGNC:7715', 'HGNC:7706', 'HGNC:12586', 'HGNC:7691', 'HGNC:16484', 'HGNC:7684', 'HGNC:11063', 'HGNC:12587', 'HGNC:12585', 'HGNC:838', 'HGNC:18170', 'HGNC:2280', 'HGNC:30863', 'HGNC:7705', 'HGNC:11064', 'HGNC:24381', 'HGNC:2285', 'HGNC:845', 'HGNC:10452', 'HGNC:830', 'HGNC:7690', 'HGNC:7695', 'HGNC:10451', 'HGNC:7419', 'HGNC:7699', 'HGNC:7698', 'HGNC:2288', 'HGNC:17296', 'HGNC:833', 'HGNC:12590',…
H1299-S2-36h-A_TTCAACTCAGGG	0.043197867332180014	0.043446857608726214	516	0	['HGNC:18170', 'HGNC:4378', 'HGNC:18044', 'HGNC:4693', 'HGNC:9225', 'HGNC:18070', 'HGNC:9020', 'HGNC:17027']
H1299-S1-36h-A_CACCACGAGAGG	0.008839779005524854	0.0150776426532805	1048	0	['HGNC:4693', 'HGNC:11063', 'HGNC:5157', 'HGNC:11067', 'HGNC:18170', 'HGNC:18044', 'HGNC:16484', 'HGNC:7892']
H1299-S1-24h-B_ATCAGTTTACAT	0.003145373441610435	0.002683781189303752	620	[['HGNC:5213', 47.940189272050816, 99.9999999999999]]	['HGNC:10451', 'HGNC:17296', 'HGNC:8124', 'HGNC:11047', 'HGNC:838', 'HGNC:2292', 'HGNC:29594', 'HGNC:11279', 'HGNC:2579', 'HGNC:12582', 'HGNC:2277', 'HGNC:12586', 'HGNC:2287', 'HGNC:2294', 'HGNC:837', 'HGNC:7529', 'HGNC:8016', 'HGNC:2858', 'HGNC:4249', 'HGNC:5006', 'HGNC:9141', 'HGNC:2289', 'HGNC:30862', 'HGNC:7421', 'HGNC:2911', 'HGNC:7892', 'HGNC:846', 'HGNC:13398', 'HGNC:2265', 'HGNC:10452', '…
H1299-S1-36h-A_CGAGAACCTGAT	0.003145373441610354	0.0031409520303044445	423	0	['HGNC:24381', 'HGNC:2289', 'HGNC:4249', 'HGNC:2294', 'HGNC:10451', 'HGNC:7529', 'HGNC:2422', 'HGNC:10547', 'HGNC:16232', 'HGNC:10682', 'HGNC:3133', 'HGNC:21350', 'HGNC:13398', 'HGNC:15956', 'HGNC:2911', 'HGNC:16148', 'HGNC:4458', 'HGNC:14409', 'HGNC:9225', 'HGNC:2267', 'HGNC:2898', 'HGNC:2285', 'HGNC:8124', 'HGNC:5008', 'HGNC:2859', 'HGNC:17027', 'HGNC:2704', 'HGNC:24382', 'HGNC:7892', 'HGNC:500…
H1299-S1-36h-A_CCCCTGAACTAG	0.003145373441610441	0.0037694106633200898	699	0	['HGNC:7461', 'HGNC:7687', 'HGNC:2294', 'HGNC:17296', 'HGNC:11460', 'HGNC:7458', 'HGNC:7460', 'HGNC:7427', 'HGNC:21350', 'HGNC:848', 'HGNC:8808', 'HGNC:7714', 'HGNC:7701', 'HGNC:12586', 'HGNC:30862', 'HGNC:7462', 'HGNC:7715', 'HGNC:2292', 'HGNC:7690', 'HGNC:7711', 'HGNC:2501', 'HGNC:7692', 'HGNC:11004', 'HGNC:10451', 'HGNC:2291', 'HGNC:10452', 'HGNC:7695', 'HGNC:830', 'HGNC:840', 'HGNC:23987', 'H…
H1299-S2-24h-A_AGTGTATATCGG	0.0031453734416104326	0.008843168466694612	675	0	['HGNC:10452', 'HGNC:12591', 'HGNC:2858', 'HGNC:17296', 'HGNC:500', 'HGNC:18170', 'HGNC:4982', 'HGNC:12592', 'HGNC:4432', 'HGNC:9225', 'HGNC:21350', 'HGNC:3647', 'HGNC:2911', 'HGNC:11054', 'HGNC:395', 'HGNC:10451', 'HGNC:10956', 'HGNC:18044', 'HGNC:9280', 'HGNC:18070', 'HGNC:2321', 'HGNC:8124', 'HGNC:10980', 'HGNC:2898', 'HGNC:9020', 'HGNC:11047', 'HGNC:16484', 'HGNC:7892']
H1299-S1-36h-A_GCGGCTTGTCGT	0.004125582738561818	0.00376941066332012	636	0	['HGNC:4249', 'HGNC:25223', 'HGNC:8582', 'HGNC:11064', 'HGNC:18044', 'HGNC:20233', 'HGNC:4175', 'HGNC:7530', 'HGNC:10293', 'HGNC:10452', 'HGNC:5008', 'HGNC:18170', 'HGNC:16484', 'HGNC:17296', 'HGNC:10297', 'HGNC:2244', 'HGNC:11559', 'HGNC:9020', 'HGNC:7529', 'HGNC:4378', 'HGNC:9752', 'HGNC:14409', 'HGNC:976', 'HGNC:5006', 'HGNC:2704', 'HGNC:20661', 'HGNC:7892', 'HGNC:4136', 'HGNC:10986', 'HGNC:11…
H1299-mock-36h-A_ATGCAAGAACAA	0.003609884896241594	0.0032982343304051105	945	0	['HGNC:17296', 'HGNC:18170', 'HGNC:11004', 'HGNC:10942', 'HGNC:7892', 'HGNC:10451', 'HGNC:11064', 'HGNC:14409', 'HGNC:9020', 'HGNC:11063', 'HGNC:10452', 'HGNC:2858', 'HGNC:11047']
H1299-S2-12h-B_GACTCATTCTCG	0.008839779005524859	0.043446857608726186	602	[['HGNC:3482', 43.76798838049483, 100.0], ['HGNC:4455', 11.26288463586552, 99.99999999999734], ['HGNC:3481', 43.76798838049562, 99.99999999999984], ['HGNC:2898', 37.11388746235458, 99.9999999999999], ['HGNC:21350', 49.039449673156135, 99.99999999999987]]	['HGNC:10959', 'HGNC:365', 'HGNC:4378', 'HGNC:9020', 'HGNC:500', 'HGNC:17027', 'HGNC:10956', 'HGNC:4693', 'HGNC:18070', 'HGNC:9225', 'HGNC:18170']
H1299-S1-36h-A_CCCTGGAAAAGC	0.003145373441610437	0.0032982343304051136	781	0	['HGNC:2579', 'HGNC:24382', 'HGNC:840', 'HGNC:2279', 'HGNC:4175', 'HGNC:846', 'HGNC:845', 'HGNC:365', 'HGNC:4136', 'HGNC:2291', 'HGNC:7419', 'HGNC:18170', 'HGNC:11064', 'HGNC:7422', 'HGNC:2265', 'HGNC:12582', 'HGNC:18044', 'HGNC:838', 'HGNC:2289', 'HGNC:4378', 'HGNC:14247', 'HGNC:7421', 'HGNC:9020', 'HGNC:3482', 'HGNC:2280', 'HGNC:16484', 'HGNC:30862', 'HGNC:30863', 'HGNC:12590', 'HGNC:837', 'HGN…
H1299-S1-12h-A_GAAAAAATCCTC	0.010439742316604309	0.04344685760872618	1163	0	['HGNC:17296', 'HGNC:11063', 'HGNC:11067', 'HGNC:10451', 'HGNC:10452', 'HGNC:10942', 'HGNC:7892', 'HGNC:9020', 'HGNC:2858', 'HGNC:18170', 'HGNC:11047']
H1299-S2-36h-B_AAAAGGTGAAAA	0.003145373441610439	0.0032982343304051105	408	0	['HGNC:11449', 'HGNC:18170', 'HGNC:24381', 'HGNC:16232', 'HGNC:24380', 'HGNC:24382', 'HGNC:846', 'HGNC:2277', 'HGNC:12582', 'HGNC:29594', 'HGNC:30862', 'HGNC:7427', 'HGNC:12586', 'HGNC:7419', 'HGNC:30863', 'HGNC:10992', 'HGNC:4693', 'HGNC:2285', 'HGNC:11450', 'HGNC:9020', 'HGNC:2291', 'HGNC:12585', 'HGNC:2579', 'HGNC:830', 'HGNC:2265', 'HGNC:18044', 'HGNC:2292', 'HGNC:7422', 'HGNC:2288', 'HGNC:12…
H1299-S2-36h-B_TCGGAAGTCGGG	0.003145373441610435	0.09391079313547923	689	[['HGNC:845', 21.263311393578828, 100.00000000000003], ['HGNC:840', 21.263311393578938, 99.99999999999739], ['HGNC:2294', 19.876634499058436, 99.99999999999787], ['HGNC:2288', 19.876634499050354, 100.00000000000013], ['HGNC:12585', 19.876634499050354, 100.00000000000013], ['HGNC:2279', 19.87663449905605, 100.00000000000013], ['HGNC:8016', 21.263311393578842, 100.00000000000033], ['HGNC:7421', 19.…	['HGNC:9238', 'HGNC:10451', 'HGNC:4175', 'HGNC:8863', 'HGNC:28883', 'HGNC:2858', 'HGNC:18070', 'HGNC:9225', 'HGNC:7530', 'HGNC:500', 'HGNC:16484', 'HGNC:11047', 'HGNC:5008', 'HGNC:5006', 'HGNC:4163', 'HGNC:25223', 'HGNC:7529', 'HGNC:4249', 'HGNC:8021', 'HGNC:20233', 'HGNC:4136', 'HGNC:10986', 'HGNC:291', 'HGNC:365', 'HGNC:7892', 'HGNC:2244', 'HGNC:18170', 'HGNC:20661', 'HGNC:10921', 'HGNC:10452',…
H1299-S1-24h-A_CCGGAGTGGACG	0.0031453734416104413	0.003298234330405109	949	0	['HGNC:408', 'HGNC:7529', 'HGNC:4433', 'HGNC:1795', 'HGNC:10980', 'HGNC:5007', 'HGNC:5006', 'HGNC:10999', 'HGNC:4061', 'HGNC:4693', 'HGNC:11067', 'HGNC:9141', 'HGNC:10922', 'HGNC:9020', 'HGNC:119', 'HGNC:16484', 'HGNC:7892', 'HGNC:2690', 'HGNC:82', 'HGNC:5008', 'HGNC:7530', 'HGNC:253', 'HGNC:16526', 'HGNC:94', 'HGNC:10986', 'HGNC:1516', 'HGNC:5213', 'HGNC:4249', 'HGNC:2645', 'HGNC:18761', 'HGNC:2…
H1299-S2-12h-A_CGTTCGGGAGAA	0.000320907181120016	0.002457610839838798	509	[['HGNC:4455', 6.6960369127533435, 99.99999999973726]]	['HGNC:7421', 'HGNC:7530', 'HGNC:2291', 'HGNC:18170', 'HGNC:30863', 'HGNC:12585', 'HGNC:9141', 'HGNC:7427', 'HGNC:838', 'HGNC:5008', 'HGNC:17296', 'HGNC:2501', 'HGNC:7434', 'HGNC:2265', 'HGNC:3482', 'HGNC:10452', 'HGNC:10922', 'HGNC:20661', 'HGNC:848', 'HGNC:2289', 'HGNC:473', 'HGNC:830', 'HGNC:2279', 'HGNC:8016', 'HGNC:2292', 'HGNC:28883', 'HGNC:2269', 'HGNC:5006', 'HGNC:11004', 'HGNC:16232', 'H…
H1299-S1-12h-B_ATGGCTCAAAGT	0.002521577498883313	0.0011731290222665204	412	[['HGNC:10979', 33.18631675753816, 99.99999999999945]]	['HGNC:642', 'HGNC:28883', 'HGNC:3482', 'HGNC:7685', 'HGNC:24380', 'HGNC:4693', 'HGNC:4455', 'HGNC:5006', 'HGNC:7530', 'HGNC:7690', 'HGNC:7697', 'HGNC:3629', 'HGNC:2859', 'HGNC:7693', 'HGNC:830', 'HGNC:2753', 'HGNC:7458', 'HGNC:7421', 'HGNC:7892', 'HGNC:29594', 'HGNC:7710', 'HGNC:2501', 'HGNC:30862', 'HGNC:4433', 'HGNC:3575', 'HGNC:24436', 'HGNC:18170', 'HGNC:4801', 'HGNC:30029', 'HGNC:29799', 'H…
H1299-mock-36h-A_CGGCTCCGGGCG	0.0015583380547265929	0.0017041299466711852	753	0	['HGNC:9020', 'HGNC:20661', 'HGNC:7892', 'HGNC:18044', 'HGNC:11063', 'HGNC:20233', 'HGNC:25223', 'HGNC:473', 'HGNC:10986', 'HGNC:5008', 'HGNC:2501', 'HGNC:2244', 'HGNC:11067', 'HGNC:365', 'HGNC:16484', 'HGNC:9141', 'HGNC:5006', 'HGNC:11064', 'HGNC:7529', 'HGNC:18175', 'HGNC:7530', 'HGNC:18170', 'HGNC:4693', 'HGNC:10536', 'HGNC:4175', 'HGNC:4136']
H1299-mock-4h-A_CACCGGGTGATG	0.16419334828458282	0.0992676979787702	1524	0	['HGNC:18170', 'HGNC:11067', 'HGNC:7892', 'HGNC:11064', 'HGNC:11063']
H1299-S1-24h-A_CACCTAAGAACG	0.010439742316604288	0.14895814093801574	1006	[['HGNC:2422', 38.469991437371924, 100.00000000000016], ['HGNC:11449', 38.57225925741116, 100.00000000000016], ['HGNC:3700', 38.46999143737213, 100.00000000000023], ['HGNC:115', 38.57225925741126, 100.00000000000023], ['HGNC:8124', 38.46999143737212, 100.0], ['HGNC:10979', 38.46999143737198, 100.00000000000013], ['HGNC:10989', 7.679659348187146, 100.00000000000013], ['HGNC:10683', 38.572259257411…	['HGNC:17296', 'HGNC:2858', 'HGNC:18044', 'HGNC:10451', 'HGNC:4693', 'HGNC:11067', 'HGNC:10452', 'HGNC:2501', 'HGNC:18170', 'HGNC:11063', 'HGNC:7892', 'HGNC:9020']
H1299-S1-24h-A_CGGAGACGTGTG	0.0015162542455118913	0.0009077379131744156	695	0	['HGNC:840', 'HGNC:9141', 'HGNC:28883', 'HGNC:2292', 'HGNC:7849', 'HGNC:10452', 'HGNC:847', 'HGNC:18170', 'HGNC:2279', 'HGNC:10979', 'HGNC:8091', 'HGNC:848', 'HGNC:2269', 'HGNC:10922', 'HGNC:18175', 'HGNC:2280', 'HGNC:2265', 'HGNC:7422', 'HGNC:9020', 'HGNC:17877', 'HGNC:7529', 'HGNC:7421', 'HGNC:13203', 'HGNC:14247', 'HGNC:4175', 'HGNC:2287', 'HGNC:5008', 'HGNC:4458', 'HGNC:2288', 'HGNC:10986', '…
H1299-S2-24h-B_CGTGTCCCCAAC	0.010439742316604262	0.11430390322380125	1083	[['HGNC:4693', 13.190837957439905, 100.0000000000004], ['HGNC:4378', 13.19083795743973, 100.00000000000068]]	['HGNC:7421', 'HGNC:12582', 'HGNC:838', 'HGNC:2579', 'HGNC:2291', 'HGNC:10681', 'HGNC:4433', 'HGNC:10682', 'HGNC:11449', 'HGNC:8124', 'HGNC:30863', 'HGNC:18170', 'HGNC:845', 'HGNC:2288', 'HGNC:823', 'HGNC:833', 'HGNC:12585', 'HGNC:840', 'HGNC:24381', 'HGNC:16232', 'HGNC:12590', 'HGNC:2267', 'HGNC:29594', 'HGNC:2911', 'HGNC:7427', 'HGNC:14247', 'HGNC:7419', 'HGNC:846', 'HGNC:11054', 'HGNC:2289', '…
H1299-S1-36h-A_CAACGGTCTATA	0.0010493179433368304	0.0010553661577749928	881	0	['HGNC:4433', 'HGNC:5213', 'HGNC:7421', 'HGNC:11863', 'HGNC:7863', 'HGNC:2280', 'HGNC:451', 'HGNC:2287', 'HGNC:24381', 'HGNC:1795', 'HGNC:848', 'HGNC:3700', 'HGNC:12582', 'HGNC:2289', 'HGNC:7529', 'HGNC:12586', 'HGNC:932', 'HGNC:5008', 'HGNC:2267', 'HGNC:8016', 'HGNC:2291', 'HGNC:2269', 'HGNC:7427', 'HGNC:4892', 'HGNC:24380', 'HGNC:4643', 'HGNC:838', 'HGNC:6708', 'HGNC:10606', 'HGNC:2859', 'HGNC:…
H1299-mock-36h-A_CCTTCGCGGATA	0.003145373441610438	0.003769410663320122	394	0	['HGNC:18044', 'HGNC:9020', 'HGNC:2858', 'HGNC:11054', 'HGNC:11047', 'HGNC:9225', 'HGNC:17296', 'HGNC:3569', 'HGNC:14409', 'HGNC:7892', 'HGNC:2501', 'HGNC:10451', 'HGNC:18170', 'HGNC:18070', 'HGNC:4693', 'HGNC:2704', 'HGNC:17027', 'HGNC:16484', 'HGNC:10452']
H1299-S1-36h-A_TCGCCAACTACT	0.003145373441610438	0.0024576108398387943	793	0	['HGNC:11063', 'HGNC:11067', 'HGNC:18170', 'HGNC:7892', 'HGNC:2501', 'HGNC:17296', 'HGNC:11004', 'HGNC:10943', 'HGNC:365', 'HGNC:2704', 'HGNC:10452', 'HGNC:18044', 'HGNC:16484', 'HGNC:10451', 'HGNC:11064']
H1299-S1-12h-A_ATACCTGAGTGA	0.002116558898542748	0.001884705331660062	482	[['HGNC:10989', 39.464975401198394, 100.00000000000118], ['HGNC:20305', 39.01787732362308, 99.9999999999986]]	['HGNC:7694', 'HGNC:7696', 'HGNC:3481', 'HGNC:29594', 'HGNC:7686', 'HGNC:9021', 'HGNC:11004', 'HGNC:7459', 'HGNC:16232', 'HGNC:7703', 'HGNC:30242', 'HGNC:846', 'HGNC:7715', 'HGNC:845', 'HGNC:30862', 'HGNC:2289', 'HGNC:2269', 'HGNC:20371', 'HGNC:7850', 'HGNC:12586', 'HGNC:2501', 'HGNC:838', 'HGNC:12590', 'HGNC:12585', 'HGNC:7892', 'HGNC:7712', 'HGNC:10451', 'HGNC:9020', 'HGNC:7706', 'HGNC:7687', '…
H1299-mock-36h-A_AGCAGGATACGA	0.0027742254159646585	0.0032982343304051105	541	0	['HGNC:7693', 'HGNC:7422', 'HGNC:7711', 'HGNC:2291', 'HGNC:2649', 'HGNC:9141', 'HGNC:7691', 'HGNC:7688', 'HGNC:7715', 'HGNC:30862', 'HGNC:16484', 'HGNC:30863', 'HGNC:2288', 'HGNC:24382', 'HGNC:2279', 'HGNC:12586', 'HGNC:7699', 'HGNC:2267', 'HGNC:12590', 'HGNC:23987', 'HGNC:7458', 'HGNC:7707', 'HGNC:7702', 'HGNC:7695', 'HGNC:2704', 'HGNC:16232', 'HGNC:2280', 'HGNC:7703', 'HGNC:7462', 'HGNC:3629', …
H1299-S2-24h-A_TTGTTCAGCTGC	0.0027742254159646637	0.0025757639532687504	676	0	['HGNC:2501', 'HGNC:4136', 'HGNC:3148', 'HGNC:3482', 'HGNC:12587', 'HGNC:2269', 'HGNC:12582', 'HGNC:2579', 'HGNC:30863', 'HGNC:2288', 'HGNC:840', 'HGNC:2267', 'HGNC:30862', 'HGNC:2858', 'HGNC:823', 'HGNC:11054', 'HGNC:2292', 'HGNC:14409', 'HGNC:2291', 'HGNC:830', 'HGNC:11004', 'HGNC:8016', 'HGNC:838', 'HGNC:7892', 'HGNC:12590', 'HGNC:24382', 'HGNC:7421', 'HGNC:2289', 'HGNC:365', 'HGNC:12586', 'HG…
H1299-S2-12h-B_CTGTAACATCCG	0.010439742316604328	0.043446857608726214	659	[['HGNC:2280', 23.241972403206947, 99.99999999999979], ['HGNC:2288', 23.241972403206944, 99.99999999999977], ['HGNC:2285', 23.241972403206944, 99.99999999999977], ['HGNC:12587', 23.24197240320696, 99.99999999999996], ['HGNC:24380', 23.241972403207008, 99.99999999999959], ['HGNC:30862', 23.241972403206884, 99.99999999999959], ['HGNC:2287', 23.2419724032075, 99.9999999999998], ['HGNC:2265', 23.2419…	['HGNC:17027', 'HGNC:9020', 'HGNC:341', 'HGNC:4378', 'HGNC:10943', 'HGNC:11054', 'HGNC:4693', 'HGNC:18170', 'HGNC:18044', 'HGNC:2501']
H1299-S2-36h-A_TTGAAGCTCTTC	0.0031453734416104365	0.0037694106633201305	949	0	['HGNC:10452', 'HGNC:365', 'HGNC:16484', 'HGNC:7436', 'HGNC:7892', 'HGNC:2704', 'HGNC:10937', 'HGNC:4136', 'HGNC:10297', 'HGNC:11054', 'HGNC:11064', 'HGNC:1516', 'HGNC:3061', 'HGNC:12441', 'HGNC:17296', 'HGNC:11559', 'HGNC:10293', 'HGNC:9020', 'HGNC:2501', 'HGNC:18044', 'HGNC:22921', 'HGNC:10451', 'HGNC:2858', 'HGNC:4175', 'HGNC:643', 'HGNC:11004', 'HGNC:664', 'HGNC:14409', 'HGNC:11047', 'HGNC:11…
H1299-S1-36h-A_TCGTGGTTGAGT	0.003145373441610437	0.0032982343304051092	734	0	['HGNC:16484', 'HGNC:21705', 'HGNC:11047', 'HGNC:17027', 'HGNC:4378', 'HGNC:500', 'HGNC:18170', 'HGNC:11054', 'HGNC:4693', 'HGNC:18070', 'HGNC:18044', 'HGNC:10955']
H1299-S2-36h-A_CAAAATGTGTAA	0.003145373441610436	0.0032982343304051114	680	0	['HGNC:4693', 'HGNC:9020', 'HGNC:18170', 'HGNC:4136', 'HGNC:4175', 'HGNC:11067', 'HGNC:4378', 'HGNC:2501', 'HGNC:11064', 'HGNC:16484']
H1299-mock-36h-A_ACCGTTCGAATG	0.0007291286912139977	0.0005015976055736099	902	0	['HGNC:2861', 'HGNC:2858', 'HGNC:18170', 'HGNC:18175', 'HGNC:10937', 'HGNC:5008', 'HGNC:753', 'HGNC:500', 'HGNC:4693', 'HGNC:7529', 'HGNC:4175', 'HGNC:16484', 'HGNC:5006', 'HGNC:10850', 'HGNC:11063', 'HGNC:9020', 'HGNC:2244', 'HGNC:7892', 'HGNC:25223', 'HGNC:20661', 'HGNC:11055', 'HGNC:10297', 'HGNC:7436', 'HGNC:10293', 'HGNC:20233', 'HGNC:365', 'HGNC:4136', 'HGNC:18044', 'HGNC:4249', 'HGNC:17296…
H1299-S1-12h-A_CCGAGTCGTGCG	0.004483041295214668	0.00329823433040511	784	0	['HGNC:4693', 'HGNC:18170', 'HGNC:11067', 'HGNC:11063', 'HGNC:2501', 'HGNC:16484', 'HGNC:7892', 'HGNC:794']
H1299-S1-24h-B_CTCCGACTCATC	0.010439742316604302	0.10507343997558033	1072	0	['HGNC:9020', 'HGNC:4433', 'HGNC:16484', 'HGNC:18170', 'HGNC:2501', 'HGNC:11063', 'HGNC:18044']
H1299-mock-36h-B_TTAAAAGGCAGG	0.003145373441610435	0.06517413519269219	618	[['HGNC:11449', 15.088642092433584, 99.99999999999989], ['HGNC:8124', 15.088642092436528, 99.99999999999449], ['HGNC:21350', 12.009102312058245, 100.00000000000013], ['HGNC:11448', 15.088642092436514, 99.99999999999996], ['HGNC:10680', 15.08864209243642, 100.00000000000011], ['HGNC:23089', 24.275336861947057, 100.000000000001], ['HGNC:2861', 4.591783555340295, 91.39207011506114], ['HGNC:10681', 1…	['HGNC:4693', 'HGNC:24380', 'HGNC:12582', 'HGNC:16484', 'HGNC:18070', 'HGNC:2287', 'HGNC:7422', 'HGNC:2291', 'HGNC:830', 'HGNC:2289', 'HGNC:2269', 'HGNC:2279', 'HGNC:2267', 'HGNC:2277', 'HGNC:24382', 'HGNC:3481', 'HGNC:16232', 'HGNC:3482', 'HGNC:24381', 'HGNC:12585', 'HGNC:10536', 'HGNC:30863', 'HGNC:823', 'HGNC:7421', 'HGNC:833', 'HGNC:29594', 'HGNC:12587', 'HGNC:12586', 'HGNC:2285', 'HGNC:2294'…
H1299-S2-12h-A_GAACATAACCCG	0.0023172793887392797	0.0012524312216750813	933	0	['HGNC:4693', 'HGNC:5157', 'HGNC:2501', 'HGNC:11063', 'HGNC:28883', 'HGNC:11067', 'HGNC:365', 'HGNC:18044', 'HGNC:16484', 'HGNC:18170', 'HGNC:9020', 'HGNC:4432', 'HGNC:7892']
H1299-S2-36h-B_CCACAATAATCT	0.004483041295214669	0.0032982343304051114	1325	0	['HGNC:2287', 'HGNC:24380', 'HGNC:2285', 'HGNC:11063', 'HGNC:16232', 'HGNC:10683', 'HGNC:4136', 'HGNC:7421', 'HGNC:2277', 'HGNC:7427', 'HGNC:2265', 'HGNC:16484', 'HGNC:2269', 'HGNC:2244', 'HGNC:2501', 'HGNC:21350', 'HGNC:30862', 'HGNC:7530', 'HGNC:8124', 'HGNC:4693', 'HGNC:2292', 'HGNC:9141', 'HGNC:2911', 'HGNC:11033', 'HGNC:12586', 'HGNC:4433', 'HGNC:2279', 'HGNC:18170', 'HGNC:7422', 'HGNC:12587…
H1299-S2-12h-B_ATAGGGAGATAT	0.001892260115481922	0.0012524312216750562	389	0	['HGNC:846', 'HGNC:30862', 'HGNC:12585', 'HGNC:9225', 'HGNC:7690', 'HGNC:7700', 'HGNC:7419', 'HGNC:837', 'HGNC:7688', 'HGNC:10293', 'HGNC:7706', 'HGNC:847', 'HGNC:29594', 'HGNC:7458', 'HGNC:16232', 'HGNC:11004', 'HGNC:7456', 'HGNC:7699', 'HGNC:10979', 'HGNC:8124', 'HGNC:7462', 'HGNC:7702', 'HGNC:12586', 'HGNC:30242', 'HGNC:642', 'HGNC:7705', 'HGNC:2279', 'HGNC:10683', 'HGNC:7711', 'HGNC:3700', 'H…
H1299-S2-36h-A_CGTATAAGACAT	0.0031453734416104612	0.003769410663320345	761	0	['HGNC:7427', 'HGNC:16484', 'HGNC:2280', 'HGNC:833', 'HGNC:24382', 'HGNC:2704', 'HGNC:2244', 'HGNC:7421', 'HGNC:7529', 'HGNC:30862', 'HGNC:29594', 'HGNC:840', 'HGNC:2279', 'HGNC:10451', 'HGNC:11004', 'HGNC:20661', 'HGNC:18175', 'HGNC:823', 'HGNC:830', 'HGNC:2285', 'HGNC:8016', 'HGNC:12590', 'HGNC:17296', 'HGNC:838', 'HGNC:12586', 'HGNC:5006', 'HGNC:9141', 'HGNC:7422', 'HGNC:2265', 'HGNC:12582', '…
H1299-S1-12h-B_CCCGCATTTCTG	0.010439742316604302	0.04344685760872617	1000	[['HGNC:186', 7.786647967331279, 99.99999999999997], ['HGNC:2422', 15.012850178681758, 88.15173773066927]]	['HGNC:2280', 'HGNC:840', 'HGNC:2292', 'HGNC:12586', 'HGNC:7421', 'HGNC:11054', 'HGNC:2294', 'HGNC:2269', 'HGNC:2289', 'HGNC:2288', 'HGNC:30863', 'HGNC:837', 'HGNC:16232', 'HGNC:9225', 'HGNC:12587', 'HGNC:833', 'HGNC:7427', 'HGNC:30862', 'HGNC:24380', 'HGNC:24382', 'HGNC:18044', 'HGNC:14247', 'HGNC:2267', 'HGNC:8016', 'HGNC:2579', 'HGNC:12590', 'HGNC:2277', 'HGNC:9020', 'HGNC:7419', 'HGNC:848', '…
H1299-S2-36h-A_GATTTTGCAAGT	0.002915324402722905	0.003298234330405109	590	0	['HGNC:10979', 'HGNC:406', 'HGNC:11067', 'HGNC:8124', 'HGNC:18170', 'HGNC:2501', 'HGNC:2911', 'HGNC:11054', 'HGNC:8016', 'HGNC:8091', 'HGNC:11064', 'HGNC:7422', 'HGNC:5157', 'HGNC:7421', 'HGNC:2289', 'HGNC:12585', 'HGNC:10683', 'HGNC:21350', 'HGNC:10681', 'HGNC:10980', 'HGNC:3700', 'HGNC:11450', 'HGNC:2265', 'HGNC:2277', 'HGNC:2280', 'HGNC:22921', 'HGNC:18044', 'HGNC:11047', 'HGNC:7427', 'HGNC:82…
H1299-S2-24h-A_ATGACCTATTGC	0.004125582738561842	0.0037694106633201405	531	0	['HGNC:9280', 'HGNC:10452', 'HGNC:3647', 'HGNC:500', 'HGNC:18044', 'HGNC:10451', 'HGNC:11063', 'HGNC:12592', 'HGNC:17296', 'HGNC:9020', 'HGNC:18170', 'HGNC:3061', 'HGNC:11004', 'HGNC:10956', 'HGNC:2704', 'HGNC:11064', 'HGNC:2321', 'HGNC:4982', 'HGNC:7892', 'HGNC:395', 'HGNC:12591']
H1299-S2-24h-B_GGCATGGGATCG	0.0031453734416104647	0.003298234330405121	547	0	['HGNC:7530', 'HGNC:24381', 'HGNC:30863', 'HGNC:7419', 'HGNC:20233', 'HGNC:7529', 'HGNC:2288', 'HGNC:12590', 'HGNC:25223', 'HGNC:10917', 'HGNC:5006', 'HGNC:8109', 'HGNC:30862', 'HGNC:7427', 'HGNC:4136', 'HGNC:2269', 'HGNC:2287', 'HGNC:406', 'HGNC:10452', 'HGNC:4693', 'HGNC:2858', 'HGNC:833', 'HGNC:2285', 'HGNC:2289', 'HGNC:12586', 'HGNC:10980', 'HGNC:847', 'HGNC:29594', 'HGNC:24382', 'HGNC:14247'…
H1299-S2-12h-A_AAAGCATCAGGC	0.003609884896241593	0.0032982343304051105	531	0	['HGNC:8016', 'HGNC:11047', 'HGNC:18170', 'HGNC:3629', 'HGNC:84', 'HGNC:9141', 'HGNC:18324', 'HGNC:16484', 'HGNC:11863', 'HGNC:2579', 'HGNC:4801', 'HGNC:13398', 'HGNC:5006', 'HGNC:7427', 'HGNC:845', 'HGNC:7892', 'HGNC:2267', 'HGNC:2280', 'HGNC:14247', 'HGNC:115', 'HGNC:11279', 'HGNC:2649', 'HGNC:4432', 'HGNC:8999', 'HGNC:6708', 'HGNC:12585', 'HGNC:4378', 'HGNC:29594', 'HGNC:16232', 'HGNC:12582', …
H1299-S2-36h-B_TAGAGGAACGGG	0.003145373441610426	0.09995403371136476	658	[['HGNC:28883', 13.00928854999528, 100.00000000000016], ['HGNC:5385', 30.490327960151546, 100.00000000000036], ['HGNC:9453', 13.009288550001349, 100.00000000000036], ['HGNC:10989', 40.256258127076045, 99.9999999999947], ['HGNC:10986', 13.668991690763177, 100.00000000000036], ['HGNC:20305', 14.376325117122555, 100.0000000000006], ['HGNC:2422', 13.668991690763397, 100.00000000000036], ['HGNC:642', …	['HGNC:11559', 'HGNC:10381', 'HGNC:20799', 'HGNC:7427', 'HGNC:12587', 'HGNC:2267', 'HGNC:10452', 'HGNC:3005', 'HGNC:3006', 'HGNC:7892', 'HGNC:17194', 'HGNC:830', 'HGNC:10293', 'HGNC:12590', 'HGNC:7719', 'HGNC:24381', 'HGNC:10683', 'HGNC:11021', 'HGNC:7702', 'HGNC:29500', 'HGNC:7422', 'HGNC:14247', 'HGNC:845', 'HGNC:10297', 'HGNC:846', 'HGNC:2291', 'HGNC:7456', 'HGNC:837', 'HGNC:17174', 'HGNC:2280…
H1299-S1-12h-A_TGGGCGTCTACT	0.003145373441610435	0.0037694106633201227	636	0	['HGNC:18170', 'HGNC:2704', 'HGNC:4249', 'HGNC:7529', 'HGNC:10986', 'HGNC:7434', 'HGNC:11004', 'HGNC:3078', 'HGNC:7530', 'HGNC:10451', 'HGNC:7849', 'HGNC:11064', 'HGNC:9141', 'HGNC:18175', 'HGNC:7892', 'HGNC:2501', 'HGNC:4693', 'HGNC:5006', 'HGNC:2244', 'HGNC:8906', 'HGNC:10452', 'HGNC:17296', 'HGNC:25223', 'HGNC:20661', 'HGNC:11067', 'HGNC:5008', 'HGNC:7850', 'HGNC:11003', 'HGNC:2858', 'HGNC:242…
H1299-S1-24h-A_CTTTAGTGCATG	0.010439742316604227	0.025751455213891626	551	[['HGNC:2288', 32.68575069029154, 100.00000000000068], ['HGNC:12590', 32.68575069029174, 100.00000000000074], ['HGNC:12585', 32.685750690291215, 99.99999999999046], ['HGNC:2287', 32.68575069029146, 100.00000000000082], ['HGNC:12587', 32.685750690291385, 100.00000000000082], ['HGNC:12582', 32.68575069029146, 100.00000000000071], ['HGNC:29594', 32.685750690291144, 100.00000000003865], ['HGNC:2267',…	['HGNC:2858', 'HGNC:10452', 'HGNC:11064', 'HGNC:16484', 'HGNC:10451', 'HGNC:2501', 'HGNC:8021', 'HGNC:10293', 'HGNC:18070', 'HGNC:7892', 'HGNC:17296', 'HGNC:4693', 'HGNC:18044', 'HGNC:11004', 'HGNC:10297', 'HGNC:11047', 'HGNC:18170']
H1299-mock-36h-A_TTGACACAGCCA	0.0051958655755349106	0.00476629372298982	1078	0	['HGNC:4136', 'HGNC:11054', 'HGNC:4693', 'HGNC:4175', 'HGNC:7892', 'HGNC:4432', 'HGNC:17296', 'HGNC:10536', 'HGNC:18170', 'HGNC:14472', 'HGNC:10451', 'HGNC:11055', 'HGNC:2858', 'HGNC:10452', 'HGNC:16484', 'HGNC:473', 'HGNC:10943']
H1299-S1-36h-A_TGATTAACGATC	0.0031453734416104088	0.00329823433040511	932	0	['HGNC:7530', 'HGNC:5006', 'HGNC:18170', 'HGNC:8863', 'HGNC:4175', 'HGNC:365', 'HGNC:4163', 'HGNC:20233', 'HGNC:9141', 'HGNC:18175', 'HGNC:11003', 'HGNC:5157', 'HGNC:4136', 'HGNC:2501', 'HGNC:25223', 'HGNC:18044', 'HGNC:10979', 'HGNC:10980', 'HGNC:2244', 'HGNC:291', 'HGNC:7892', 'HGNC:20661', 'HGNC:7529', 'HGNC:11064', 'HGNC:4693', 'HGNC:341', 'HGNC:9238']
H1299-S2-12h-A_GCGGTAGCTTAA	0.010439742316604626	0.033979642832513084	632	[['HGNC:10989', 20.20814721835133, 80.30975221869478]]	['HGNC:20661', 'HGNC:7711', 'HGNC:7712', 'HGNC:7695', 'HGNC:29594', 'HGNC:13398', 'HGNC:7708', 'HGNC:7696', 'HGNC:2269', 'HGNC:7462', 'HGNC:16232', 'HGNC:10979', 'HGNC:24380', 'HGNC:30242', 'HGNC:848', 'HGNC:25223', 'HGNC:7530', 'HGNC:12586', 'HGNC:2279', 'HGNC:7707', 'HGNC:2280', 'HGNC:8016', 'HGNC:2860', 'HGNC:7692', 'HGNC:7459', 'HGNC:3481', 'HGNC:11121', 'HGNC:7892', 'HGNC:10817', 'HGNC:6708'…
H1299-mock-36h-B_TTGACACTCGGT	0.0031453734416104486	0.00329823433040511	836	0	['HGNC:9068', 'HGNC:9020', 'HGNC:10680', 'HGNC:16484', 'HGNC:10681', 'HGNC:29594', 'HGNC:7419', 'HGNC:12585', 'HGNC:2291', 'HGNC:2501', 'HGNC:2285', 'HGNC:12582', 'HGNC:3078', 'HGNC:10452', 'HGNC:11063', 'HGNC:12590', 'HGNC:17296', 'HGNC:24382', 'HGNC:24381', 'HGNC:2858', 'HGNC:10986', 'HGNC:12587', 'HGNC:2280', 'HGNC:17366', 'HGNC:3824', 'HGNC:10682', 'HGNC:877', 'HGNC:2277', 'HGNC:30863', 'HGNC…
H1299-S2-12h-B_AGTCCTACTGAT	0.000725168420365631	0.0005015976055736098	805	0	['HGNC:2501', 'HGNC:846', 'HGNC:2704', 'HGNC:833', 'HGNC:12582', 'HGNC:2269', 'HGNC:4693', 'HGNC:10451', 'HGNC:840', 'HGNC:8091', 'HGNC:2244', 'HGNC:4175', 'HGNC:2292', 'HGNC:18175', 'HGNC:10979', 'HGNC:4136', 'HGNC:8016', 'HGNC:2280', 'HGNC:24380', 'HGNC:11047', 'HGNC:10922', 'HGNC:838', 'HGNC:10452', 'HGNC:2288', 'HGNC:7419', 'HGNC:3481', 'HGNC:2289', 'HGNC:10937', 'HGNC:11003', 'HGNC:11055', '…
H1299-S1-12h-A_ACACTTTGGAAT	0.003145373441610438	0.0032982343304051114	751	0	['HGNC:10979', 'HGNC:7863', 'HGNC:20233', 'HGNC:2501', 'HGNC:9225', 'HGNC:7530', 'HGNC:4175', 'HGNC:18044', 'HGNC:7529', 'HGNC:20661', 'HGNC:977', 'HGNC:11054', 'HGNC:4378', 'HGNC:18170', 'HGNC:5383', 'HGNC:9020', 'HGNC:5008', 'HGNC:25223', 'HGNC:4136', 'HGNC:8923', 'HGNC:18175', 'HGNC:16484', 'HGNC:4249', 'HGNC:2244', 'HGNC:4693', 'HGNC:9141', 'HGNC:976', 'HGNC:5006', 'HGNC:19129']
H1299-S2-36h-A_ATCGAGCTGCCA	0.003145373441610437	0.013003308662877069	905	0	['HGNC:10922', 'HGNC:2269', 'HGNC:18044', 'HGNC:18175', 'HGNC:7427', 'HGNC:2287', 'HGNC:833', 'HGNC:2280', 'HGNC:4136', 'HGNC:5008', 'HGNC:7529', 'HGNC:18170', 'HGNC:12590', 'HGNC:20233', 'HGNC:9141', 'HGNC:2279', 'HGNC:2288', 'HGNC:28883', 'HGNC:365', 'HGNC:2292', 'HGNC:848', 'HGNC:8021', 'HGNC:24380', 'HGNC:3481', 'HGNC:2501', 'HGNC:846', 'HGNC:10986', 'HGNC:24381', 'HGNC:847', 'HGNC:24382', 'H…
H1299-S2-12h-B_GTTATTGCTTTC	0.003145373441610443	0.0032982343304051136	718	0	['HGNC:4378', 'HGNC:11047', 'HGNC:30863', 'HGNC:2244', 'HGNC:7421', 'HGNC:2279', 'HGNC:24381', 'HGNC:4136', 'HGNC:12585', 'HGNC:7530', 'HGNC:29594', 'HGNC:2280', 'HGNC:4175', 'HGNC:4693', 'HGNC:848', 'HGNC:25223', 'HGNC:18175', 'HGNC:2501', 'HGNC:2287', 'HGNC:12586', 'HGNC:28883', 'HGNC:5006', 'HGNC:840', 'HGNC:12590', 'HGNC:7427', 'HGNC:2269', 'HGNC:837', 'HGNC:7529', 'HGNC:16232', 'HGNC:833', '…
H1299-S2-36h-A_AGGACATCCGGC	0.003145373441610437	0.00329823433040511	969	0	['HGNC:16484', 'HGNC:4693', 'HGNC:2501', 'HGNC:4175', 'HGNC:7892', 'HGNC:11064', 'HGNC:11004', 'HGNC:9020', 'HGNC:11026', 'HGNC:18070', 'HGNC:4378', 'HGNC:11054', 'HGNC:4136', 'HGNC:11050', 'HGNC:18170']
H1299-mock-36h-B_TCTTCACGAATT	0.0017169655821985097	0.0012524312216750954	553	0	['HGNC:12524', 'HGNC:10293', 'HGNC:847', 'HGNC:24382', 'HGNC:18175', 'HGNC:10922', 'HGNC:3481', 'HGNC:2287', 'HGNC:20661', 'HGNC:11021', 'HGNC:4693', 'HGNC:16232', 'HGNC:12590', 'HGNC:4135', 'HGNC:18044', 'HGNC:5008', 'HGNC:4455', 'HGNC:16484', 'HGNC:14573', 'HGNC:2292', 'HGNC:10863', 'HGNC:2277', 'HGNC:2265', 'HGNC:838', 'HGNC:10999', 'HGNC:840', 'HGNC:2291', 'HGNC:5383', 'HGNC:2244', 'HGNC:2279…
H1299-mock-4h-B_CCGAGCGTACCA	0.002565122035680856	0.00329823433040511	918	[['HGNC:10959', 39.98848416176055, 86.51604353518896]]	['HGNC:10980', 'HGNC:848', 'HGNC:845', 'HGNC:2289', 'HGNC:2285', 'HGNC:2277', 'HGNC:823', 'HGNC:4175', 'HGNC:847', 'HGNC:341', 'HGNC:2321', 'HGNC:30863', 'HGNC:2858', 'HGNC:11004', 'HGNC:5006', 'HGNC:24380', 'HGNC:4249', 'HGNC:9225', 'HGNC:18175', 'HGNC:7530', 'HGNC:2280', 'HGNC:2244', 'HGNC:846', 'HGNC:28883', 'HGNC:18170', 'HGNC:2294', 'HGNC:16232', 'HGNC:2579', 'HGNC:7422', 'HGNC:10451', 'HGNC…
H1299-mock-36h-A_ATCCAAGAAACC	0.0029961561508893525	0.00329823433040511	616	0	['HGNC:2579', 'HGNC:753', 'HGNC:2289', 'HGNC:12586', 'HGNC:837', 'HGNC:24382', 'HGNC:12582', 'HGNC:2280', 'HGNC:845', 'HGNC:2858', 'HGNC:7427', 'HGNC:830', 'HGNC:7422', 'HGNC:12590', 'HGNC:2277', 'HGNC:14247', 'HGNC:2501', 'HGNC:838', 'HGNC:7419', 'HGNC:2294', 'HGNC:29594', 'HGNC:30863', 'HGNC:24380', 'HGNC:2292', 'HGNC:18170', 'HGNC:9020', 'HGNC:7892', 'HGNC:8016', 'HGNC:4693', 'HGNC:846', 'HGNC…
H1299-S1-12h-B_GAACACAATTCT	0.0023172793887392762	0.0012575727380560676	907	0	['HGNC:19358', 'HGNC:8808', 'HGNC:4019', 'HGNC:23159', 'HGNC:17296', 'HGNC:1795', 'HGNC:7530', 'HGNC:8021', 'HGNC:4116', 'HGNC:11021', 'HGNC:20197', 'HGNC:23157', 'HGNC:10933', 'HGNC:29500', 'HGNC:11047', 'HGNC:4135', 'HGNC:10452', 'HGNC:5383', 'HGNC:976', 'HGNC:9141', 'HGNC:12524', 'HGNC:10980', 'HGNC:18170', 'HGNC:10451', 'HGNC:2896', 'HGNC:2501', 'HGNC:6823', 'HGNC:115', 'HGNC:4878', 'HGNC:151…
H1299-mock-36h-A_ACCCCGACGGTA	0.010439742316604295	0.1075310508154192	871	[['HGNC:9453', 44.65057515975197, 100.00000000000004], ['HGNC:115', 40.40401100822885, 100.00000000000004], ['HGNC:4432', 40.4040110082289, 100.00000000000055], ['HGNC:84', 40.4040110082289, 99.9999999999934], ['HGNC:10979', 40.40401100822895, 99.99999999999986], ['HGNC:406', 44.65057515975187, 99.99999999999777]]	['HGNC:7892', 'HGNC:18170', 'HGNC:11047', 'HGNC:18044', 'HGNC:17027', 'HGNC:500']
H1299-S2-12h-B_CCTTACCTGGTC	0.00263230629516008	0.002307615812054682	622	0	['HGNC:2728', 'HGNC:18044', 'HGNC:318', 'HGNC:3007', 'HGNC:10382', 'HGNC:6831', 'HGNC:10381', 'HGNC:7045', 'HGNC:19358', 'HGNC:23159', 'HGNC:9020', 'HGNC:24862', 'HGNC:11047', 'HGNC:20266', 'HGNC:23056', 'HGNC:18294', 'HGNC:8906', 'HGNC:4693', 'HGNC:12527', 'HGNC:2704', 'HGNC:7046', 'HGNC:18170', 'HGNC:17027', 'HGNC:6826', 'HGNC:24269', 'HGNC:23157', 'HGNC:17174', 'HGNC:7044', 'HGNC:3005', 'HGNC:…
H1299-S2-12h-A_GCTGTGTGCTGT	0.010439742316604309	0.015077642653280519	1454	0	['HGNC:2858', 'HGNC:2244', 'HGNC:11063', 'HGNC:341', 'HGNC:7892', 'HGNC:20233', 'HGNC:2501', 'HGNC:4175', 'HGNC:20661', 'HGNC:18170', 'HGNC:7530', 'HGNC:10451', 'HGNC:10452', 'HGNC:14409', 'HGNC:9141', 'HGNC:5006', 'HGNC:17296', 'HGNC:18175', 'HGNC:7529', 'HGNC:14679', 'HGNC:4136', 'HGNC:25223']
H1299-mock-36h-B_TTTGACGAGCAA	0.0007530895498783985	0.0005015976055736113	961	0	['HGNC:30862', 'HGNC:11064', 'HGNC:20233', 'HGNC:25223', 'HGNC:14247', 'HGNC:2265', 'HGNC:7419', 'HGNC:830', 'HGNC:2289', 'HGNC:12586', 'HGNC:24382', 'HGNC:2267', 'HGNC:24380', 'HGNC:7529', 'HGNC:2579', 'HGNC:7436', 'HGNC:8091', 'HGNC:2277', 'HGNC:16232', 'HGNC:10850', 'HGNC:2294', 'HGNC:833', 'HGNC:10452', 'HGNC:8016', 'HGNC:7427', 'HGNC:4693', 'HGNC:406', 'HGNC:2292', 'HGNC:2288', 'HGNC:2858', …
H1299-S2-36h-A_GCCCGCCGCCTT	0.004125582738561799	0.0037694106633201227	1055	0	['HGNC:4693', 'HGNC:10850', 'HGNC:8091', 'HGNC:18170', 'HGNC:8124', 'HGNC:8021', 'HGNC:3700', 'HGNC:4458', 'HGNC:5006', 'HGNC:4189', 'HGNC:20233', 'HGNC:11004', 'HGNC:7529', 'HGNC:17366', 'HGNC:12805', 'HGNC:7892', 'HGNC:21350', 'HGNC:8906', 'HGNC:10980', 'HGNC:4136', 'HGNC:18175', 'HGNC:10452', 'HGNC:5382', 'HGNC:4249', 'HGNC:186', 'HGNC:25223', 'HGNC:11559', 'HGNC:4175', 'HGNC:2898', 'HGNC:2426…
H1299-S1-36h-B_AAGCCGAACTAT	0.001083145571837444	0.0009147484764605997	830	0	['HGNC:84', 'HGNC:4693', 'HGNC:18175', 'HGNC:1795', 'HGNC:20661', 'HGNC:365', 'HGNC:17296', 'HGNC:8906', 'HGNC:4432', 'HGNC:16484', 'HGNC:10452', 'HGNC:18170', 'HGNC:9141', 'HGNC:500', 'HGNC:20233', 'HGNC:5006', 'HGNC:10451', 'HGNC:2244', 'HGNC:11047', 'HGNC:10979', 'HGNC:10922', 'HGNC:4136', 'HGNC:7892', 'HGNC:5383', 'HGNC:7529', 'HGNC:25223', 'HGNC:10920', 'HGNC:186', 'HGNC:24269', 'HGNC:5157',…
H1299-S1-12h-B_ACAGTAACCTAG	0.010439742316604451	0.0999540337113646	1172	[['HGNC:976', 8.589494582419993, 81.7677583400703], ['HGNC:7526', 35.41382982320002, 100.00000000013517], ['HGNC:3575', 39.68766296306982, 99.99999999999855], ['HGNC:3569', 39.9396584498622, 99.99999999999856]]	['HGNC:10451', 'HGNC:7892', 'HGNC:11064', 'HGNC:11063', 'HGNC:17296', 'HGNC:2501', 'HGNC:341', 'HGNC:10452', 'HGNC:3700', 'HGNC:18170', 'HGNC:2858', 'HGNC:4432', 'HGNC:11067', 'HGNC:4693']
H1299-mock-36h-A_AAGCACATGTGA	0.0017839359260531894	0.003417860212569186	629	0	['HGNC:4175', 'HGNC:29594', 'HGNC:28883', 'HGNC:16232', 'HGNC:2269', 'HGNC:2267', 'HGNC:2911', 'HGNC:9280', 'HGNC:12590', 'HGNC:2279', 'HGNC:830', 'HGNC:2858', 'HGNC:2294', 'HGNC:2244', 'HGNC:12582', 'HGNC:7422', 'HGNC:17296', 'HGNC:18044', 'HGNC:10452', 'HGNC:10980', 'HGNC:21350', 'HGNC:115', 'HGNC:2289', 'HGNC:7419', 'HGNC:12587', 'HGNC:8016', 'HGNC:847', 'HGNC:12591', 'HGNC:2501', 'HGNC:2288',…
H1299-S2-24h-B_CCGCATCCGTTC	0.003145373441610439	0.0029557376831531963	755	0	['HGNC:4432', 'HGNC:17296', 'HGNC:12590', 'HGNC:7892', 'HGNC:16232', 'HGNC:10980', 'HGNC:24382', 'HGNC:2280', 'HGNC:10992', 'HGNC:847', 'HGNC:8016', 'HGNC:12587', 'HGNC:2288', 'HGNC:2501', 'HGNC:16484', 'HGNC:2265', 'HGNC:837', 'HGNC:7422', 'HGNC:840', 'HGNC:2279', 'HGNC:846', 'HGNC:2579', 'HGNC:18044', 'HGNC:24381', 'HGNC:12585', 'HGNC:7427', 'HGNC:838', 'HGNC:18170', 'HGNC:29594', 'HGNC:14247',…
H1299-S1-36h-A_CCATTCTGATGG	0.0031453734416106017	0.003298234330405127	558	0	['HGNC:18170', 'HGNC:5008', 'HGNC:5006', 'HGNC:4136', 'HGNC:7530', 'HGNC:4693', 'HGNC:4455', 'HGNC:25223', 'HGNC:11064', 'HGNC:7529', 'HGNC:2501', 'HGNC:115', 'HGNC:16484', 'HGNC:4249', 'HGNC:20233', 'HGNC:18044', 'HGNC:9020', 'HGNC:14430', 'HGNC:10986', 'HGNC:4378', 'HGNC:20661', 'HGNC:94', 'HGNC:4175', 'HGNC:18175', 'HGNC:4432', 'HGNC:5007', 'HGNC:11067', 'HGNC:2244', 'HGNC:9141']
H1299-S2-36h-A_CAGAAGACGGCA	0.010439742316365202	0.01131730985736036	494	0	['HGNC:22921', 'HGNC:2285', 'HGNC:30862', 'HGNC:20233', 'HGNC:18170', 'HGNC:4432', 'HGNC:11064', 'HGNC:18044', 'HGNC:2898', 'HGNC:2288', 'HGNC:16232', 'HGNC:837', 'HGNC:2267', 'HGNC:12590', 'HGNC:840', 'HGNC:10980', 'HGNC:24381', 'HGNC:30863', 'HGNC:848', 'HGNC:24380', 'HGNC:3482', 'HGNC:838', 'HGNC:2294', 'HGNC:3700', 'HGNC:12587', 'HGNC:10989', 'HGNC:20661', 'HGNC:24382', 'HGNC:2291', 'HGNC:741…
H1299-S2-12h-A_GCGACGTTGTTA	0.004483041295214671	0.003298234330405109	821	0	['HGNC:7698', 'HGNC:7696', 'HGNC:9225', 'HGNC:7685', 'HGNC:7683', 'HGNC:23987', 'HGNC:7686', 'HGNC:56', 'HGNC:7716', 'HGNC:10986', 'HGNC:24380', 'HGNC:2289', 'HGNC:7707', 'HGNC:7460', 'HGNC:2287', 'HGNC:365', 'HGNC:2321', 'HGNC:4982', 'HGNC:12590', 'HGNC:4175', 'HGNC:2244', 'HGNC:20661', 'HGNC:2280', 'HGNC:7705', 'HGNC:2279', 'HGNC:2579', 'HGNC:2898', 'HGNC:16232', 'HGNC:7708', 'HGNC:7529', 'HGNC…
H1299-mock-36h-A_CATAAGACCGCA	0.02291650752425329	0.05203240391927372	929	0	['HGNC:18170', 'HGNC:17027', 'HGNC:16484', 'HGNC:11067', 'HGNC:365', 'HGNC:11063', 'HGNC:10992', 'HGNC:10999', 'HGNC:3569', 'HGNC:10995', 'HGNC:3575', 'HGNC:7892']
H1299-S1-24h-B_GGTTGAGGCACT	0.0007291286912139987	0.0005015976055736113	1022	0	['HGNC:2267', 'HGNC:838', 'HGNC:848', 'HGNC:5383', 'HGNC:24381', 'HGNC:12582', 'HGNC:12586', 'HGNC:2289', 'HGNC:823', 'HGNC:2579', 'HGNC:24382', 'HGNC:16232', 'HGNC:2292', 'HGNC:17296', 'HGNC:2279', 'HGNC:7422', 'HGNC:4432', 'HGNC:9020', 'HGNC:10451', 'HGNC:2858', 'HGNC:840', 'HGNC:7892', 'HGNC:24380', 'HGNC:8016', 'HGNC:10937', 'HGNC:2269', 'HGNC:11063', 'HGNC:837', 'HGNC:30862', 'HGNC:4175', 'H…
H1299-S1-12h-B_CTTCCACACACA	0.010439742316604305	0.04344685760872622	838	[['HGNC:7683', 34.52467950342072, 100.0], ['HGNC:7706', 34.52467950342077, 100.00000000000028], ['HGNC:7455', 34.52467950342071, 100.00000000000028], ['HGNC:7715', 34.524679503420636, 99.99999999999962], ['HGNC:17194', 34.52467950342072, 100.0], ['HGNC:7456', 34.52467950342081, 100.0], ['HGNC:7710', 34.52467950342081, 100.0], ['HGNC:7691', 34.524679503420636, 100.00000000000068], ['HGNC:10969', 1…	['HGNC:14247', 'HGNC:846', 'HGNC:10293', 'HGNC:18044', 'HGNC:2501', 'HGNC:838', 'HGNC:10999', 'HGNC:840', 'HGNC:11063', 'HGNC:10986', 'HGNC:848', 'HGNC:11064', 'HGNC:833', 'HGNC:10995', 'HGNC:18170', 'HGNC:8016', 'HGNC:11054', 'HGNC:4693', 'HGNC:823', 'HGNC:830', 'HGNC:7892', 'HGNC:847', 'HGNC:3575', 'HGNC:365', 'HGNC:11004', 'HGNC:10297', 'HGNC:3569', 'HGNC:4378', 'HGNC:837', 'HGNC:845']
H1299-S1-36h-A_GTCTAACAGTTG	0.0031453734416104144	0.0150776426532805	831	[['HGNC:7044', 25.000000000003634, 100.00000000000071], ['HGNC:3007', 25.000000000047123, 100.0000000000034], ['HGNC:9251', 24.999999999999293, 100.00000000000155], ['HGNC:7045', 25.000000000003634, 100.00000000000082], ['HGNC:24862', 25.000000000245166, 100.00000000000068], ['HGNC:19358', 25.00000000000002, 99.9999999999996], ['HGNC:14573', 25.000000000014712, 100.00000000000047], ['HGNC:6823', …	['HGNC:2277', 'HGNC:8016', 'HGNC:2292', 'HGNC:837', 'HGNC:9020', 'HGNC:12582', 'HGNC:18044', 'HGNC:7422', 'HGNC:838', 'HGNC:12586', 'HGNC:2288', 'HGNC:2291', 'HGNC:7892', 'HGNC:2287', 'HGNC:365', 'HGNC:10451', 'HGNC:830', 'HGNC:846', 'HGNC:18170', 'HGNC:2269', 'HGNC:7419', 'HGNC:24382', 'HGNC:2279', 'HGNC:16484', 'HGNC:847', 'HGNC:12585', 'HGNC:10986', 'HGNC:2289', 'HGNC:823', 'HGNC:9225', 'HGNC:…
H1299-mock-36h-A_GTTCCGCTTGGG	0.001892260115481981	0.0012524312216750848	1039	0	['HGNC:3481', 'HGNC:846', 'HGNC:13527', 'HGNC:12590', 'HGNC:12582', 'HGNC:2501', 'HGNC:16232', 'HGNC:7422', 'HGNC:4693', 'HGNC:365', 'HGNC:4378', 'HGNC:863', 'HGNC:17827', 'HGNC:25223', 'HGNC:11559', 'HGNC:2285', 'HGNC:24380', 'HGNC:7529', 'HGNC:4061', 'HGNC:18170', 'HGNC:855', 'HGNC:10297', 'HGNC:18290', 'HGNC:18175', 'HGNC:2277', 'HGNC:4803', 'HGNC:4432', 'HGNC:2287', 'HGNC:919', 'HGNC:20233', …
H1299-mock-36h-B_AGACCCTAGTAC	0.0031453734416104387	0.003298234330405111	496	0	['HGNC:7530', 'HGNC:8016', 'HGNC:18170', 'HGNC:846', 'HGNC:30862', 'HGNC:12585', 'HGNC:7419', 'HGNC:845', 'HGNC:9141', 'HGNC:3133', 'HGNC:18070', 'HGNC:2289', 'HGNC:2287', 'HGNC:2277', 'HGNC:837', 'HGNC:7422', 'HGNC:2285', 'HGNC:5008', 'HGNC:12582', 'HGNC:24380', 'HGNC:3629', 'HGNC:847', 'HGNC:12590', 'HGNC:14247', 'HGNC:823', 'HGNC:7421', 'HGNC:11559', 'HGNC:2292', 'HGNC:838', 'HGNC:29594', 'HGN…
H1299-S2-36h-A_TAGTTACGCCCT	0.0031453734416104387	0.003298234330405111	658	0	['HGNC:2244', 'HGNC:30862', 'HGNC:20233', 'HGNC:17027', 'HGNC:30863', 'HGNC:25223', 'HGNC:2285', 'HGNC:18175', 'HGNC:2292', 'HGNC:2287', 'HGNC:11054', 'HGNC:4249', 'HGNC:12582', 'HGNC:4175', 'HGNC:2911', 'HGNC:11003', 'HGNC:2294', 'HGNC:2291', 'HGNC:5006', 'HGNC:837', 'HGNC:21350', 'HGNC:2267', 'HGNC:2279', 'HGNC:7892', 'HGNC:20661', 'HGNC:2898', 'HGNC:7422', 'HGNC:4693', 'HGNC:7421', 'HGNC:838',…
H1299-S2-36h-A_CGAGTTCCGCTT	0.010439742316604307	0.09670518633309083	1183	[['HGNC:3465', 44.12404490557966, 99.9999999999999], ['HGNC:115', 44.92712258376505, 99.99999999999993], ['HGNC:4432', 44.92712258376514, 99.9999999999999], ['HGNC:253', 44.12404490557854, 99.99999999999997], ['HGNC:84', 44.92712258376803, 99.99999999999993], ['HGNC:2898', 44.927122583765076, 99.99999999999999]]	['HGNC:2501', 'HGNC:18170', 'HGNC:10451', 'HGNC:9020', 'HGNC:11064', 'HGNC:3569', 'HGNC:4570', 'HGNC:17296', 'HGNC:10452', 'HGNC:2858', 'HGNC:341', 'HGNC:7892']
H1299-S1-12h-B_CGACTAAATTTT	0.01043974231660428	0.0372634437903317	1037	[['HGNC:7892', 34.14014796813187, 100.00000000000023]]	['HGNC:11063', 'HGNC:18170', 'HGNC:2501', 'HGNC:10999', 'HGNC:18044', 'HGNC:4693', 'HGNC:3569', 'HGNC:3575', 'HGNC:9020']
H1299-S1-36h-A_ATCCAATCCACC	0.003145373441610435	0.0022265309068719304	972	0	['HGNC:20233', 'HGNC:2294', 'HGNC:7892', 'HGNC:2277', 'HGNC:9020', 'HGNC:2289', 'HGNC:7530', 'HGNC:30863', 'HGNC:2288', 'HGNC:2244', 'HGNC:16232', 'HGNC:28883', 'HGNC:4693', 'HGNC:18170', 'HGNC:12586', 'HGNC:16484', 'HGNC:2279', 'HGNC:11004', 'HGNC:2280', 'HGNC:2291', 'HGNC:18175', 'HGNC:7427', 'HGNC:7421', 'HGNC:5008', 'HGNC:5006', 'HGNC:12585', 'HGNC:25223', 'HGNC:18044', 'HGNC:5157', 'HGNC:250…
H1299-mock-4h-B_TTTCTATTAGCC	0.0036098848962415908	0.0032982343304051127	1192	0	['HGNC:11067', 'HGNC:4378', 'HGNC:2501', 'HGNC:20233', 'HGNC:16484', 'HGNC:20661', 'HGNC:25223', 'HGNC:23089', 'HGNC:11026', 'HGNC:115', 'HGNC:5006', 'HGNC:7530', 'HGNC:18175', 'HGNC:7529', 'HGNC:2244', 'HGNC:473', 'HGNC:4432', 'HGNC:4175', 'HGNC:18170', 'HGNC:9141', 'HGNC:11064', 'HGNC:4136']
H1299-S1-24h-B_CGGCTCTGTATC	0.02291650752425329	0.0687044770473389	948	[['HGNC:10986', 39.381673609999446, 100.00000000000017], ['HGNC:877', 25.36474225835355, 97.38876463636798], ['HGNC:1421', 32.94560304243118, 99.99999999999999], ['HGNC:20661', 17.62943849121685, 99.99999999999962], ['HGNC:3481', 23.985459988615368, 99.99999999999996], ['HGNC:2330', 32.945603042431216, 99.99999999999962], ['HGNC:11003', 17.62943849121741, 99.99999999999999], ['HGNC:18175', 17.629…	['HGNC:4432', 'HGNC:4175', 'HGNC:4136', 'HGNC:2501', 'HGNC:9020', 'HGNC:17296', 'HGNC:23', 'HGNC:10452', 'HGNC:11063', 'HGNC:5383', 'HGNC:2858', 'HGNC:10451', 'HGNC:11026', 'HGNC:28883', 'HGNC:18170', 'HGNC:115', 'HGNC:16484', 'HGNC:10979', 'HGNC:7892']
H1299-S1-36h-A_TTTATGAATCGT	0.0031453734416104387	0.0032982343304051092	828	0	['HGNC:18044', 'HGNC:4378', 'HGNC:18170', 'HGNC:11064', 'HGNC:9020', 'HGNC:4136', 'HGNC:7892', 'HGNC:18070', 'HGNC:4175', 'HGNC:28883', 'HGNC:16484', 'HGNC:4693', 'HGNC:11004', 'HGNC:2501']
H1299-S2-12h-B_CTGGCATTTTCG	0.004483041295214671	0.0032982343304051092	540	0	['HGNC:12586', 'HGNC:20661', 'HGNC:18044', 'HGNC:833', 'HGNC:664', 'HGNC:847', 'HGNC:2267', 'HGNC:2579', 'HGNC:823', 'HGNC:4693', 'HGNC:11036', 'HGNC:24382', 'HGNC:18170', 'HGNC:2265', 'HGNC:840', 'HGNC:848', 'HGNC:12587', 'HGNC:7427', 'HGNC:2269', 'HGNC:5006', 'HGNC:25223', 'HGNC:2292', 'HGNC:837', 'HGNC:9225', 'HGNC:12590', 'HGNC:11063', 'HGNC:8016', 'HGNC:22921', 'HGNC:838', 'HGNC:30863', 'HGN…
H1299-S2-24h-A_CCTCTTCACTGC	0.0031453734416104573	0.0037694106633201258	445	[['HGNC:7704', 22.134472899853264, 93.88601898172749], ['HGNC:7460', 22.134472899849612, 93.88601898172728], ['HGNC:7459', 22.134472899849577, 93.88601898172725], ['HGNC:7690', 22.134472899849595, 93.88601898172725], ['HGNC:7716', 22.134472899849502, 93.88601898172256], ['HGNC:7688', 22.13447289984903, 93.88601898172222], ['HGNC:7701', 22.134472899849612, 93.88601898172222], ['HGNC:7455', 22.1344…	['HGNC:12591', 'HGNC:10980', 'HGNC:11064', 'HGNC:4175', 'HGNC:2321', 'HGNC:2501', 'HGNC:17027', 'HGNC:9280', 'HGNC:395', 'HGNC:9020', 'HGNC:4378', 'HGNC:10999', 'HGNC:12592', 'HGNC:10451', 'HGNC:17296', 'HGNC:10452', 'HGNC:18044', 'HGNC:3569', 'HGNC:4982', 'HGNC:4136', 'HGNC:2704', 'HGNC:4693', 'HGNC:16484', 'HGNC:3647', 'HGNC:18170', 'HGNC:18070']
H1299-S1-12h-A_AGCTCCCGTCTC	0.003145373441610438	0.09995403371136466	916	[['HGNC:1424', 22.51832908110204, 99.99999999999993], ['HGNC:11004', 45.08363659459974, 99.99999999999993], ['HGNC:19129', 6.823152324338891, 100.0], ['HGNC:8923', 6.8231523243394765, 100.00000000000011], ['HGNC:2867', 22.518329081102035, 100.00000000000003], ['HGNC:10850', 48.768121581634674, 99.99999999999815]]	['HGNC:4249', 'HGNC:7529', 'HGNC:4432', 'HGNC:18175', 'HGNC:11450', 'HGNC:12590', 'HGNC:2289', 'HGNC:29594', 'HGNC:11449', 'HGNC:2280', 'HGNC:2291', 'HGNC:2858', 'HGNC:3078', 'HGNC:2898', 'HGNC:2292', 'HGNC:12585', 'HGNC:16232', 'HGNC:2277', 'HGNC:30863', 'HGNC:11067', 'HGNC:10683', 'HGNC:5006', 'HGNC:7422', 'HGNC:30862', 'HGNC:7892', 'HGNC:2267', 'HGNC:7419', 'HGNC:8124', 'HGNC:21350', 'HGNC:106…
H1299-S2-12h-A_AGTGAGAACCCT	0.003145373441610437	0.002220152285123666	586	0	['HGNC:30927', 'HGNC:7714', 'HGNC:14247', 'HGNC:7711', 'HGNC:19129', 'HGNC:7461', 'HGNC:838', 'HGNC:12590', 'HGNC:7688', 'HGNC:7692', 'HGNC:2277', 'HGNC:7700', 'HGNC:7529', 'HGNC:2279', 'HGNC:7683', 'HGNC:7456', 'HGNC:365', 'HGNC:4378', 'HGNC:7458', 'HGNC:7704', 'HGNC:7530', 'HGNC:2292', 'HGNC:7686', 'HGNC:7702', 'HGNC:20661', 'HGNC:12586', 'HGNC:7695', 'HGNC:848', 'HGNC:2291', 'HGNC:2265', 'HGNC…
H1299-S2-36h-A_CTACAAAAGAGA	0.003145373441610438	0.030933221439063782	627	[['HGNC:2898', 44.77547728269535, 100.00000000000055], ['HGNC:4208', 44.7754772826954, 100.00000000000003], ['HGNC:642', 27.992287573270623, 100.00000000000004], ['HGNC:10989', 21.51464220759968, 99.99999999999896], ['HGNC:4313', 44.77547728269535, 100.00000000000003], ['HGNC:473', 44.775477282695384, 100.00000000001657], ['HGNC:10536', 44.775477282695405, 100.00000000000028], ['HGNC:4415', 44.77…	['HGNC:2287', 'HGNC:2277', 'HGNC:848', 'HGNC:2501', 'HGNC:643', 'HGNC:846', 'HGNC:7422', 'HGNC:2285', 'HGNC:2279', 'HGNC:840', 'HGNC:833', 'HGNC:19129', 'HGNC:2289', 'HGNC:830', 'HGNC:8923', 'HGNC:16232', 'HGNC:4175', 'HGNC:2291', 'HGNC:24380', 'HGNC:24381', 'HGNC:22921', 'HGNC:7419', 'HGNC:9020', 'HGNC:18170', 'HGNC:2294', 'HGNC:365', 'HGNC:7892', 'HGNC:664', 'HGNC:18044', 'HGNC:11064', 'HGNC:84…
H1299-mock-36h-A_TATGATCCGTAA	0.04319786733218002	0.0434468576087266	839	0	['HGNC:10999', 'HGNC:4378', 'HGNC:3575', 'HGNC:11054', 'HGNC:18044', 'HGNC:9225', 'HGNC:10995', 'HGNC:9020', 'HGNC:4693', 'HGNC:2501', 'HGNC:3569', 'HGNC:18170', 'HGNC:365', 'HGNC:17027', 'HGNC:16484']
H1299-S1-36h-A_CACTCACACTGC	0.008839779005524859	0.04344685760872606	928	[['HGNC:19129', 44.69421335655059, 100.0000000000013], ['HGNC:10293', 19.69630758394321, 99.49213299220297], ['HGNC:8923', 44.69421335655092, 99.99999999999996], ['HGNC:10297', 19.696307583943074, 99.49213299220295]]	['HGNC:4693', 'HGNC:9020', 'HGNC:11047', 'HGNC:3575', 'HGNC:4378', 'HGNC:11063', 'HGNC:3569', 'HGNC:11064', 'HGNC:18044', 'HGNC:10999', 'HGNC:18170', 'HGNC:2501']
H1299-S2-24h-B_ATTATCCGCGAA	0.000753089549878376	0.000501597605573612	407	0	['HGNC:7419', 'HGNC:7460', 'HGNC:20233', 'HGNC:5006', 'HGNC:7690', 'HGNC:10850', 'HGNC:2291', 'HGNC:11047', 'HGNC:4249', 'HGNC:7697', 'HGNC:7712', 'HGNC:3481', 'HGNC:823', 'HGNC:2289', 'HGNC:8016', 'HGNC:7714', 'HGNC:3482', 'HGNC:7863', 'HGNC:642', 'HGNC:7529', 'HGNC:18044', 'HGNC:846', 'HGNC:7436', 'HGNC:7688', 'HGNC:7698', 'HGNC:7695', 'HGNC:10937', 'HGNC:2288', 'HGNC:7706', 'HGNC:2280', 'HGNC:…
H1299-S2-36h-B_AGAGATTCGGCT	0.003145373441610438	0.00268378118930375	679	0	['HGNC:2501', 'HGNC:8906', 'HGNC:16484', 'HGNC:9020', 'HGNC:7892', 'HGNC:17296', 'HGNC:14409', 'HGNC:2710', 'HGNC:11047', 'HGNC:10452', 'HGNC:9225', 'HGNC:365', 'HGNC:24269', 'HGNC:10922', 'HGNC:18044', 'HGNC:753', 'HGNC:2858', 'HGNC:18170', 'HGNC:10451']
H1299-S2-24h-A_AGCCGCGACCTA	0.003145373441610439	0.003769410663320115	967	0	['HGNC:18170', 'HGNC:10979', 'HGNC:7892', 'HGNC:2858', 'HGNC:11047', 'HGNC:10451', 'HGNC:10980', 'HGNC:17296', 'HGNC:3061', 'HGNC:2501', 'HGNC:18044', 'HGNC:2704', 'HGNC:10452']
H1299-S1-12h-A_TTTGCAGGCAGA	0.0031453734416104326	0.0032982343304051387	863	0	['HGNC:9225', 'HGNC:7892', 'HGNC:2858', 'HGNC:14409', 'HGNC:25223', 'HGNC:10452', 'HGNC:3700', 'HGNC:2244', 'HGNC:20233', 'HGNC:11055', 'HGNC:4249', 'HGNC:17296', 'HGNC:11003', 'HGNC:3061', 'HGNC:20661', 'HGNC:7529', 'HGNC:473', 'HGNC:9141', 'HGNC:11559', 'HGNC:18175', 'HGNC:7530', 'HGNC:10293', 'HGNC:5006', 'HGNC:4175', 'HGNC:10451', 'HGNC:18170', 'HGNC:11004', 'HGNC:10980', 'HGNC:11054', 'HGNC:…
H1299-S2-36h-A_AATTCACCAGTC	0.0031453734416103532	0.041394892300572535	653	[['HGNC:642', 10.775831601036732, 100.00000000000271], ['HGNC:3482', 16.911212815995142, 100.00000000000261], ['HGNC:10680', 25.386127986458355, 100.0000000000008], ['HGNC:10992', 25.393454742829597, 100.00000000000253], ['HGNC:2422', 28.63754349963406, 100.00000000000271], ['HGNC:10989', 9.28262432950546, 100.00000000000267], ['HGNC:3481', 16.91121281599355, 100.00000000000267], ['HGNC:5384', 28…	['HGNC:9020', 'HGNC:16484', 'HGNC:10451', 'HGNC:10452', 'HGNC:18070', 'HGNC:18170', 'HGNC:17296', 'HGNC:365', 'HGNC:12805', 'HGNC:11067', 'HGNC:2858', 'HGNC:7892', 'HGNC:18044', 'HGNC:2501', 'HGNC:4693', 'HGNC:11063']
H1299-S1-12h-B_CTGGGCCACAAC	0.01738563511898295	0.015077642653280515	1422	0	['HGNC:7892', 'HGNC:18170', 'HGNC:10452', 'HGNC:11063', 'HGNC:17296', 'HGNC:2858', 'HGNC:10451']
H1299-S2-24h-A_CCTGGTTAATGG	0.003145373441610436	0.0032982343304051105	408	0	['HGNC:7692', 'HGNC:30862', 'HGNC:7706', 'HGNC:7693', 'HGNC:12585', 'HGNC:7529', 'HGNC:7696', 'HGNC:17296', 'HGNC:24381', 'HGNC:7422', 'HGNC:847', 'HGNC:387', 'HGNC:7695', 'HGNC:7698', 'HGNC:7697', 'HGNC:24382', 'HGNC:18170', 'HGNC:7711', 'HGNC:7716', 'HGNC:7707', 'HGNC:2269', 'HGNC:7892', 'HGNC:10986', 'HGNC:4249', 'HGNC:7419', 'HGNC:12586', 'HGNC:7702', 'HGNC:2291', 'HGNC:7704', 'HGNC:12587', '…
H1299-S2-24h-B_CTGCGAGTACTC	0.003145373441610441	0.012775850433779342	743	0	['HGNC:30863', 'HGNC:8646', 'HGNC:16232', 'HGNC:12590', 'HGNC:26309', 'HGNC:8907', 'HGNC:848', 'HGNC:12585', 'HGNC:7421', 'HGNC:823', 'HGNC:11782', 'HGNC:17174', 'HGNC:2289', 'HGNC:10293', 'HGNC:11004', 'HGNC:847', 'HGNC:11054', 'HGNC:29594', 'HGNC:18044', 'HGNC:30862', 'HGNC:2858', 'HGNC:10452', 'HGNC:8016', 'HGNC:2287', 'HGNC:18170', 'HGNC:12586', 'HGNC:2269', 'HGNC:2291', 'HGNC:4458', 'HGNC:85…
H1299-S2-12h-A_CGCCACATAATG	0.0031453734416104105	0.003298234330405071	745	0	['HGNC:5006', 'HGNC:21350', 'HGNC:14247', 'HGNC:10850', 'HGNC:2294', 'HGNC:848', 'HGNC:12590', 'HGNC:2244', 'HGNC:10293', 'HGNC:2265', 'HGNC:24382', 'HGNC:18044', 'HGNC:12585', 'HGNC:846', 'HGNC:10680', 'HGNC:24381', 'HGNC:838', 'HGNC:29594', 'HGNC:7892', 'HGNC:17296', 'HGNC:20233', 'HGNC:11448', 'HGNC:2277', 'HGNC:845', 'HGNC:3700', 'HGNC:12441', 'HGNC:2911', 'HGNC:11067', 'HGNC:2291', 'HGNC:125…
H1299-mock-36h-B_TTCGTTCATACA	0.021181952976064396	0.09995403371136463	1162	[['HGNC:5213', 49.955451771790756, 100.00000000000082], ['HGNC:10682', 48.5362871434935, 99.99999999999993], ['HGNC:847', 29.950110032158854, 99.99999999999997], ['HGNC:848', 29.950110032159095, 99.99999999999993], ['HGNC:10683', 48.536287143493624, 99.99999999999993], ['HGNC:846', 29.95011003215904, 99.9999999999999], ['HGNC:840', 29.950110032159078, 99.99999999999997], ['HGNC:3482', 38.97381555…	['HGNC:12587', 'HGNC:12586', 'HGNC:2858', 'HGNC:2294', 'HGNC:18170', 'HGNC:2291', 'HGNC:2289', 'HGNC:2285', 'HGNC:2269', 'HGNC:2280', 'HGNC:17296', 'HGNC:10451', 'HGNC:2267', 'HGNC:12582', 'HGNC:14409', 'HGNC:2292', 'HGNC:7419', 'HGNC:24380', 'HGNC:7421', 'HGNC:2579', 'HGNC:7427', 'HGNC:24381', 'HGNC:2277', 'HGNC:18044', 'HGNC:16232', 'HGNC:17027', 'HGNC:30862', 'HGNC:29594', 'HGNC:7892', 'HGNC:3…
H1299-S2-24h-A_GAGATTGGTGGA	0.003145373441610424	0.02902413325771282	665	[['HGNC:7692', 38.39532173503174, 100.00000000000044], ['HGNC:7462', 38.395321735031814, 100.00000000000719], ['HGNC:10986', 45.39726155359132, 99.99999999998647], ['HGNC:7684', 38.39532173503177, 99.99999999998643], ['HGNC:7702', 38.39532173503219, 100.00000000000038], ['HGNC:7456', 38.395321735031736, 100.00000000000051], ['HGNC:10999', 39.625119963279246, 100.0000000000006], ['HGNC:7719', 38.3…	['HGNC:4693', 'HGNC:2244', 'HGNC:18070', 'HGNC:833', 'HGNC:16484', 'HGNC:5006', 'HGNC:4458', 'HGNC:25223', 'HGNC:4136', 'HGNC:838', 'HGNC:18044', 'HGNC:10293', 'HGNC:8016', 'HGNC:830', 'HGNC:9020', 'HGNC:848', 'HGNC:10451', 'HGNC:14247', 'HGNC:846', 'HGNC:18170', 'HGNC:9141', 'HGNC:7530', 'HGNC:840', 'HGNC:847', 'HGNC:5008', 'HGNC:7529', 'HGNC:2501', 'HGNC:10452', 'HGNC:2858', 'HGNC:837', 'HGNC:7…
H1299-S1-36h-A_GTTTTAGAACTC	0.004483041295214667	0.0032982343304051127	468	[['HGNC:2422', 5.359922597413387, 100.00000000000122], ['HGNC:5383', 31.349530188922163, 100.0000000000002], ['HGNC:7863', 31.349530188922227, 100.0000000000002]]	['HGNC:4693', 'HGNC:4799', 'HGNC:115', 'HGNC:1421', 'HGNC:9020', 'HGNC:26309', 'HGNC:365', 'HGNC:4432', 'HGNC:5157', 'HGNC:2501', 'HGNC:18044', 'HGNC:11054', 'HGNC:4455', 'HGNC:11047', 'HGNC:84', 'HGNC:9160', 'HGNC:12563', 'HGNC:10979', 'HGNC:16484', 'HGNC:2330', 'HGNC:18070', 'HGNC:18170', 'HGNC:7892', 'HGNC:11064', 'HGNC:4136', 'HGNC:4175', 'HGNC:4803', 'HGNC:4801']
H1299-S2-36h-A_TTGTCCATCCCC	0.09167824720479208	0.08893454465532781	1441	0	['HGNC:17296', 'HGNC:2858', 'HGNC:11063', 'HGNC:7892', 'HGNC:18170', 'HGNC:11064', 'HGNC:10451', 'HGNC:18044', 'HGNC:10452']
H1299-S2-12h-A_TCAAGCGCTTTT	0.003603695056339459	0.004014422356435939	1320	0	['HGNC:15769', 'HGNC:14409', 'HGNC:11064', 'HGNC:10451', 'HGNC:2861', 'HGNC:12441', 'HGNC:2858', 'HGNC:14472', 'HGNC:11003', 'HGNC:18170', 'HGNC:4432', 'HGNC:11004', 'HGNC:28883', 'HGNC:17296', 'HGNC:7892', 'HGNC:10452', 'HGNC:10850', 'HGNC:500', 'HGNC:3148']
H1299-S1-12h-B_AGGAGCACACTT	0.0031453734416104447	0.09995403371136463	1037	[['HGNC:7459', 14.728460152487646, 99.99999999999977], ['HGNC:7693', 14.728460152487763, 99.99999999999977], ['HGNC:823', 6.454068714870917, 99.99999999999967], ['HGNC:2289', 7.836200796911527, 100.00000000000068], ['HGNC:2285', 7.836200796911527, 100.00000000000068], ['HGNC:7712', 14.728460152487322, 100.00000000000055], ['HGNC:847', 6.454068714871125, 100.00000000000074], ['HGNC:2579', 7.836200…	['HGNC:3061', 'HGNC:28883', 'HGNC:18175', 'HGNC:18044', 'HGNC:18170', 'HGNC:25223', 'HGNC:17296', 'HGNC:7530', 'HGNC:7892', 'HGNC:10451', 'HGNC:473', 'HGNC:7434', 'HGNC:4136', 'HGNC:10452', 'HGNC:4249', 'HGNC:7529', 'HGNC:11064', 'HGNC:2244', 'HGNC:9141', 'HGNC:20661', 'HGNC:4175', 'HGNC:2858', 'HGNC:2501', 'HGNC:20233', 'HGNC:5006']
H1299-S2-36h-A_CAGATCCGTGAC	0.0010538173625495072	0.003769410663320028	695	[['HGNC:4455', 19.080880305978667, 100.00000000000024]]	['HGNC:9020', 'HGNC:24382', 'HGNC:24381', 'HGNC:2265', 'HGNC:18170', 'HGNC:11047', 'HGNC:7419', 'HGNC:10452', 'HGNC:2858', 'HGNC:2285', 'HGNC:2279', 'HGNC:24380', 'HGNC:2287', 'HGNC:10451', 'HGNC:2291', 'HGNC:17296', 'HGNC:7892', 'HGNC:2289', 'HGNC:16232', 'HGNC:2280', 'HGNC:18070', 'HGNC:7421', 'HGNC:16484', 'HGNC:7422', 'HGNC:2294', 'HGNC:11054', 'HGNC:2277', 'HGNC:18044', 'HGNC:28883', 'HGNC:2…
H1299-S2-12h-A_GAGTATCCGTAG	0.012050393884918372	0.01176788498803668	540	0	['HGNC:18044', 'HGNC:11064', 'HGNC:11067', 'HGNC:18170', 'HGNC:10999', 'HGNC:341', 'HGNC:2861', 'HGNC:3569', 'HGNC:3575', 'HGNC:4570', 'HGNC:11063', 'HGNC:7892', 'HGNC:10943']
H1299-S2-24h-B_CTAAGGAATCAG	0.003145373441610438	0.003298234330405109	428	[['HGNC:18761', 35.336598473829014, 99.99999999999464]]	['HGNC:9020', 'HGNC:17027', 'HGNC:14409', 'HGNC:2858', 'HGNC:11067', 'HGNC:10452', 'HGNC:10999', 'HGNC:11063', 'HGNC:3569', 'HGNC:3575', 'HGNC:18170', 'HGNC:10293', 'HGNC:18044', 'HGNC:341', 'HGNC:17296', 'HGNC:7892', 'HGNC:10451', 'HGNC:2501', 'HGNC:753', 'HGNC:10297']
H1299-S1-12h-B_TCGTCTAATAGT	0.0046696189766299795	0.015077642653280503	945	0	['HGNC:11063', 'HGNC:4136', 'HGNC:16484', 'HGNC:2501', 'HGNC:4175', 'HGNC:4432', 'HGNC:11036', 'HGNC:4693', 'HGNC:11064', 'HGNC:18044', 'HGNC:115', 'HGNC:10979', 'HGNC:11067', 'HGNC:5383', 'HGNC:7892', 'HGNC:18170', 'HGNC:365', 'HGNC:11055']
H1299-S1-12h-B_TTTAACTTCTTA	0.01205039388491777	0.06642656641436702	1277	0	['HGNC:11054', 'HGNC:16484', 'HGNC:18170']
H1299-S2-36h-A_CTTTTCGAATTA	0.08362677331942206	0.06785791638199586	1466	0	['HGNC:7892', 'HGNC:11064', 'HGNC:9020', 'HGNC:14679', 'HGNC:18170']
H1299-S2-36h-A_GCTCTCGACTAA	0.003145373441610438	0.0032982343304051105	818	0	['HGNC:84', 'HGNC:20661', 'HGNC:18044', 'HGNC:18175', 'HGNC:11064', 'HGNC:4693', 'HGNC:9020', 'HGNC:4175', 'HGNC:5008', 'HGNC:4432', 'HGNC:2244', 'HGNC:5006', 'HGNC:11004', 'HGNC:5157', 'HGNC:25223', 'HGNC:8091', 'HGNC:2501', 'HGNC:10980', 'HGNC:7529', 'HGNC:4136', 'HGNC:7892', 'HGNC:3594', 'HGNC:16484', 'HGNC:406', 'HGNC:11055', 'HGNC:10986', 'HGNC:115', 'HGNC:20233', 'HGNC:18070', 'HGNC:9141', …
H1299-S2-12h-A_ATCTTCCTCAGG	0.0036098848962415977	0.003298234330405101	825	0	['HGNC:7892', 'HGNC:4175', 'HGNC:20661', 'HGNC:7422', 'HGNC:2269', 'HGNC:18170', 'HGNC:4693', 'HGNC:18175', 'HGNC:7530', 'HGNC:406', 'HGNC:5006', 'HGNC:4378', 'HGNC:837', 'HGNC:845', 'HGNC:24381', 'HGNC:11063', 'HGNC:2294', 'HGNC:9020', 'HGNC:9721', 'HGNC:7421', 'HGNC:2291', 'HGNC:840', 'HGNC:847', 'HGNC:24380', 'HGNC:2280', 'HGNC:14247', 'HGNC:2287', 'HGNC:5008', 'HGNC:2279', 'HGNC:500', 'HGNC:2…
H1299-S1-24h-A_CCCCACGCAACT	0.010439742316604292	0.015077642653280448	959	0	['HGNC:11064', 'HGNC:9020', 'HGNC:2858', 'HGNC:3575', 'HGNC:7892', 'HGNC:16484', 'HGNC:11004', 'HGNC:2501', 'HGNC:4693', 'HGNC:17296', 'HGNC:18170', 'HGNC:10999', 'HGNC:11063', 'HGNC:341', 'HGNC:3569', 'HGNC:10451', 'HGNC:10452']
H1299-S2-36h-A_GGTAGCAGAACA	0.0031453734416107553	0.0024576108398387873	508	0	['HGNC:7422', 'HGNC:2285', 'HGNC:2579', 'HGNC:2288', 'HGNC:14247', 'HGNC:20661', 'HGNC:823', 'HGNC:8906', 'HGNC:12586', 'HGNC:840', 'HGNC:2289', 'HGNC:833', 'HGNC:24269', 'HGNC:2277', 'HGNC:2287', 'HGNC:2292', 'HGNC:847', 'HGNC:7421', 'HGNC:4693', 'HGNC:11047', 'HGNC:2279', 'HGNC:838', 'HGNC:20233', 'HGNC:4249', 'HGNC:2244', 'HGNC:16232', 'HGNC:830', 'HGNC:846', 'HGNC:3482', 'HGNC:4378', 'HGNC:12…
H1299-S1-12h-A_ATTGGCGCTTTA	0.0031453734416104066	0.04344685760872618	818	[['HGNC:7684', 25.123015051649304, 100.000000000001], ['HGNC:7706', 25.123015051649304, 100.00000000000102], ['HGNC:23987', 25.123015051649322, 100.00000000000087], ['HGNC:7694', 25.123015051649322, 100.00000000000087], ['HGNC:7702', 25.123015051649322, 100.00000000000087], ['HGNC:7699', 25.123015051649322, 100.0000000000002], ['HGNC:7461', 25.12301505164933, 99.99999999999979], ['HGNC:7717', 25.…	['HGNC:16232', 'HGNC:2265', 'HGNC:2280', 'HGNC:24380', 'HGNC:840', 'HGNC:2579', 'HGNC:2267', 'HGNC:2279', 'HGNC:837', 'HGNC:7419', 'HGNC:24381', 'HGNC:18044', 'HGNC:11064', 'HGNC:30863', 'HGNC:16484', 'HGNC:17296', 'HGNC:365', 'HGNC:12586', 'HGNC:2292', 'HGNC:30862', 'HGNC:10451', 'HGNC:11054', 'HGNC:2291', 'HGNC:7892', 'HGNC:3482', 'HGNC:7422', 'HGNC:2294', 'HGNC:12590', 'HGNC:847', 'HGNC:2858',…
H1299-S1-36h-A_CCGTGGGTCCCA	0.0023172793887392715	0.0012575727380560642	487	0	['HGNC:823', 'HGNC:847', 'HGNC:24381', 'HGNC:838', 'HGNC:11067', 'HGNC:29594', 'HGNC:14247', 'HGNC:12585', 'HGNC:7419', 'HGNC:10989', 'HGNC:2289', 'HGNC:24382', 'HGNC:7421', 'HGNC:830', 'HGNC:7892', 'HGNC:833', 'HGNC:2287', 'HGNC:7427', 'HGNC:2269', 'HGNC:2292', 'HGNC:2277', 'HGNC:846', 'HGNC:2265', 'HGNC:365', 'HGNC:4693', 'HGNC:12590', 'HGNC:11064', 'HGNC:12582', 'HGNC:2267', 'HGNC:7422', 'HGNC…
H1299-mock-36h-A_AACTGTCAGTCT	0.0031453734416104304	0.003769410663320124	436	[['HGNC:2898', 32.28773560061056, 100.00000000000094], ['HGNC:8124', 32.287735600607256, 100.00000000000009], ['HGNC:2911', 32.28773560060624, 100.00000000000031], ['HGNC:21350', 32.287735600603575, 100.00000000000024]]	['HGNC:9021', 'HGNC:30862', 'HGNC:845', 'HGNC:2289', 'HGNC:7427', 'HGNC:24269', 'HGNC:2294', 'HGNC:7422', 'HGNC:8906', 'HGNC:11051', 'HGNC:12582', 'HGNC:2277', 'HGNC:18170', 'HGNC:7849', 'HGNC:12585', 'HGNC:17296', 'HGNC:12586', 'HGNC:2287', 'HGNC:2285', 'HGNC:830', 'HGNC:823', 'HGNC:7421', 'HGNC:2704', 'HGNC:18044', 'HGNC:16484', 'HGNC:24380', 'HGNC:10451', 'HGNC:11054', 'HGNC:12590', 'HGNC:2959…
H1299-S2-24h-A_GCGCCGTAGTTA	0.0229165075242533	0.09995403371136463	1287	[['HGNC:2280', 34.1899003495593, 99.99999999999994], ['HGNC:24382', 34.18990034955936, 99.99999999999994], ['HGNC:2269', 34.1899003495593, 99.99999999999999], ['HGNC:12586', 34.18990034955938, 99.99999999999936], ['HGNC:2289', 34.18990034955929, 100.00000000000017], ['HGNC:2277', 34.18990034955931, 100.00000000000003], ['HGNC:845', 33.866919399872835, 100.00000000000031], ['HGNC:2287', 34.1899003…	['HGNC:10451', 'HGNC:2501', 'HGNC:14409', 'HGNC:9721', 'HGNC:11063', 'HGNC:473', 'HGNC:17296', 'HGNC:10452', 'HGNC:11064', 'HGNC:406', 'HGNC:16484', 'HGNC:10850', 'HGNC:18170', 'HGNC:7892', 'HGNC:2858']
H1299-S1-24h-B_ACGAACAACCGA	0.00300584637119194	0.0023076158120552076	822	0	['HGNC:12586', 'HGNC:2704', 'HGNC:2267', 'HGNC:9141', 'HGNC:830', 'HGNC:833', 'HGNC:848', 'HGNC:12582', 'HGNC:2292', 'HGNC:12590', 'HGNC:845', 'HGNC:2279', 'HGNC:2579', 'HGNC:7421', 'HGNC:2285', 'HGNC:7427', 'HGNC:2244', 'HGNC:11047', 'HGNC:10683', 'HGNC:7530', 'HGNC:3481', 'HGNC:24382', 'HGNC:4432', 'HGNC:5006', 'HGNC:30863', 'HGNC:2277', 'HGNC:3482', 'HGNC:7422', 'HGNC:10956', 'HGNC:18170', 'HG…
H1299-S2-24h-A_TAGCAGCATCCT	0.010439742316604144	0.07389157085645896	1176	[['HGNC:11003', 48.830655036746066, 100.00000000001066], ['HGNC:2244', 48.83065503674606, 100.00000000001046], ['HGNC:20305', 31.62589418345853, 100.00000000000055], ['HGNC:5008', 12.46892692880798, 100.00000000000155], ['HGNC:473', 46.783469299018236, 100.00000000000149], ['HGNC:3482', 9.549096506140229, 93.77210447304604], ['HGNC:18175', 48.83065503674593, 100.00000000000162], ['HGNC:7434', 4.5…	['HGNC:2501', 'HGNC:17027', 'HGNC:4432', 'HGNC:9020', 'HGNC:11063', 'HGNC:753', 'HGNC:4693', 'HGNC:9225', 'HGNC:18044', 'HGNC:18170']
H1299-mock-36h-B_TCTTATCTCCCC	0.0031453734416104426	0.0037694106633201258	422	[['HGNC:2501', 15.963942353333248, 89.44018410931814]]	['HGNC:7707', 'HGNC:18044', 'HGNC:7713', 'HGNC:838', 'HGNC:10956', 'HGNC:2288', 'HGNC:2277', 'HGNC:12592', 'HGNC:29594', 'HGNC:23987', 'HGNC:7699', 'HGNC:7719', 'HGNC:7459', 'HGNC:830', 'HGNC:7716', 'HGNC:2289', 'HGNC:7456', 'HGNC:30863', 'HGNC:12586', 'HGNC:9280', 'HGNC:848', 'HGNC:846', 'HGNC:500', 'HGNC:7685', 'HGNC:30862', 'HGNC:7694', 'HGNC:7705', 'HGNC:17194', 'HGNC:9020', 'HGNC:2579', 'HGN…
H1299-S1-24h-B_AGACACTCCTAA	0.004483041295214672	0.003298234330405065	1076	0	['HGNC:4693', 'HGNC:5157', 'HGNC:10920', 'HGNC:9020', 'HGNC:406', 'HGNC:12563', 'HGNC:10971', 'HGNC:16484', 'HGNC:753', 'HGNC:7892', 'HGNC:11004', 'HGNC:2501', 'HGNC:11064', 'HGNC:9721', 'HGNC:11067', 'HGNC:18170']
H1299-S2-36h-B_TAAGTATGGGCA	0.010439742316604307	0.09995403371136463	772	[['HGNC:2579', 43.466837700804426, 99.99999999999987], ['HGNC:7427', 43.46683770080394, 99.99999999999996], ['HGNC:23987', 49.259914179249364, 99.99999999999996], ['HGNC:7701', 49.259914179249336, 99.99999999999996], ['HGNC:7714', 49.259914179249336, 99.99999999999996], ['HGNC:24381', 43.466837700804426, 99.99999999999996], ['HGNC:10683', 43.46683770080381, 99.99999999999996], ['HGNC:30242', 49.2…	['HGNC:11054', 'HGNC:3575', 'HGNC:10999', 'HGNC:18070', 'HGNC:9020', 'HGNC:2501', 'HGNC:10995', 'HGNC:18170', 'HGNC:3569', 'HGNC:16484', 'HGNC:4693']
H1299-S1-12h-A_ACACCGACCCAG	0.0010538173625495482	0.01507764265328051	812	[['HGNC:2579', 10.209061891409945, 99.99999999999683], ['HGNC:12590', 10.209061891406975, 99.99999999999683], ['HGNC:2285', 10.209061891406796, 99.99999999999658], ['HGNC:2294', 10.209061891406916, 99.99999999999658], ['HGNC:29594', 10.20906189143322, 100.0000000000071], ['HGNC:24381', 10.209061891417008, 100.0000000000071], ['HGNC:2289', 10.209061891399509, 99.99999999999636], ['HGNC:24380', 10.…	['HGNC:2501', 'HGNC:16484', 'HGNC:10451', 'HGNC:8903', 'HGNC:3148', 'HGNC:7892', 'HGNC:4136', 'HGNC:753', 'HGNC:12441', 'HGNC:10943', 'HGNC:4175', 'HGNC:2861', 'HGNC:2710', 'HGNC:8891', 'HGNC:17296', 'HGNC:4693', 'HGNC:18044', 'HGNC:11559', 'HGNC:4458', 'HGNC:11004', 'HGNC:341', 'HGNC:18170', 'HGNC:4057', 'HGNC:10293', 'HGNC:2858', 'HGNC:10452']
H1299-S2-36h-A_CGTGATGGATAA	0.010439742316604356	0.015077642653280503	1313	0	['HGNC:7892', 'HGNC:2858', 'HGNC:17027', 'HGNC:10452', 'HGNC:17296', 'HGNC:10451', 'HGNC:18170', 'HGNC:10943']
H1299-S2-24h-A_CATTGGGTAGTG	0.0031453734416104296	0.002457610839838825	435	0	['HGNC:7713', 'HGNC:7705', 'HGNC:7427', 'HGNC:7462', 'HGNC:7715', 'HGNC:2279', 'HGNC:3061', 'HGNC:7697', 'HGNC:7702', 'HGNC:837', 'HGNC:2579', 'HGNC:7691', 'HGNC:12585', 'HGNC:2858', 'HGNC:7711', 'HGNC:7683', 'HGNC:16484', 'HGNC:30862', 'HGNC:2280', 'HGNC:12586', 'HGNC:2267', 'HGNC:14409', 'HGNC:7714', 'HGNC:9225', 'HGNC:7460', 'HGNC:2287', 'HGNC:7701', 'HGNC:18044', 'HGNC:7461', 'HGNC:7456', 'HG…
H1299-S2-12h-B_AAAAGGGTCAGA	0.0031453734416104387	0.043446857608726186	615	[['HGNC:20305', 25.496368263624326, 99.99999999999999], ['HGNC:5008', 15.577432234543387, 100.00000000000004], ['HGNC:642', 44.994921011308485, 100.00000000000004], ['HGNC:10989', 34.89106271862671, 99.99999999998482]]	['HGNC:2267', 'HGNC:8016', 'HGNC:4249', 'HGNC:7419', 'HGNC:848', 'HGNC:7530', 'HGNC:17296', 'HGNC:24380', 'HGNC:2287', 'HGNC:30863', 'HGNC:2277', 'HGNC:9225', 'HGNC:14247', 'HGNC:4693', 'HGNC:9141', 'HGNC:830', 'HGNC:845', 'HGNC:840', 'HGNC:16232', 'HGNC:3481', 'HGNC:18170', 'HGNC:11559', 'HGNC:7422', 'HGNC:24381', 'HGNC:29594', 'HGNC:7427', 'HGNC:10452', 'HGNC:9020', 'HGNC:7892', 'HGNC:3482', 'H…
H1299-S1-24h-B_GCTCGGCTAAAT	0.010439742316604116	0.030572973603438892	954	[['HGNC:2579', 45.878754501597065, 100.0000000000018], ['HGNC:2422', 33.912241453222194, 100.00000000000186], ['HGNC:10989', 45.4548387472414, 100.00000000000175], ['HGNC:30862', 45.87875450162207, 100.0000000000019], ['HGNC:24381', 45.878754501621906, 100.0000000000018], ['HGNC:2289', 45.878754501621906, 100.0000000000018], ['HGNC:291', 16.830120586889098, 100.0000000000018], ['HGNC:2279', 45.87…	['HGNC:2501', 'HGNC:4693', 'HGNC:11067', 'HGNC:18170', 'HGNC:18044', 'HGNC:9020', 'HGNC:11064', 'HGNC:11063']
H1299-S1-12h-B_AATGTCCCGGAA	0.0023172793887392858	0.0012575727380560613	808	0	['HGNC:7427', 'HGNC:10683', 'HGNC:2294', 'HGNC:2280', 'HGNC:30927', 'HGNC:3482', 'HGNC:2704', 'HGNC:845', 'HGNC:17296', 'HGNC:10451', 'HGNC:847', 'HGNC:2287', 'HGNC:2285', 'HGNC:2267', 'HGNC:7421', 'HGNC:2579', 'HGNC:10682', 'HGNC:838', 'HGNC:2279', 'HGNC:29594', 'HGNC:2292', 'HGNC:12587', 'HGNC:8016', 'HGNC:16232', 'HGNC:11004', 'HGNC:12585', 'HGNC:12590', 'HGNC:2265', 'HGNC:11449', 'HGNC:3700',…
H1299-S1-12h-B_AGACGCGCTATC	0.003145373441610437	0.0032982343304051092	750	0	['HGNC:10979', 'HGNC:4570', 'HGNC:8091', 'HGNC:4175', 'HGNC:7892', 'HGNC:115', 'HGNC:4136', 'HGNC:18170', 'HGNC:10850', 'HGNC:5383', 'HGNC:17296', 'HGNC:2858', 'HGNC:16484', 'HGNC:2244', 'HGNC:5006', 'HGNC:25223', 'HGNC:11063', 'HGNC:11067', 'HGNC:18175', 'HGNC:4432', 'HGNC:20233', 'HGNC:20661', 'HGNC:9141', 'HGNC:10451', 'HGNC:5007', 'HGNC:7529', 'HGNC:4249', 'HGNC:406', 'HGNC:341', 'HGNC:10452'…
H1299-S1-12h-B_ATTTCGCGGTTC	0.001892260115481932	0.0012524312216750824	1015	0	['HGNC:4175', 'HGNC:7530', 'HGNC:24381', 'HGNC:8808', 'HGNC:4378', 'HGNC:10980', 'HGNC:10992', 'HGNC:2898', 'HGNC:24380', 'HGNC:7422', 'HGNC:20233', 'HGNC:7892', 'HGNC:11067', 'HGNC:4693', 'HGNC:2501', 'HGNC:20661', 'HGNC:2289', 'HGNC:11450', 'HGNC:10293', 'HGNC:2244', 'HGNC:11559', 'HGNC:16484', 'HGNC:2280', 'HGNC:21350', 'HGNC:2285', 'HGNC:24382', 'HGNC:11003', 'HGNC:11449', 'HGNC:18170', 'HGNC…
H1299-S1-12h-B_ATAAAATCGCCT	0.0005721808140416433	0.000822787831598658	757	0	['HGNC:4982', 'HGNC:18170', 'HGNC:7460', 'HGNC:2280', 'HGNC:7713', 'HGNC:2289', 'HGNC:7701', 'HGNC:30863', 'HGNC:8124', 'HGNC:23987', 'HGNC:7691', 'HGNC:7705', 'HGNC:7692', 'HGNC:2244', 'HGNC:2911', 'HGNC:2285', 'HGNC:12587', 'HGNC:14247', 'HGNC:22921', 'HGNC:7697', 'HGNC:7461', 'HGNC:7419', 'HGNC:8091', 'HGNC:840', 'HGNC:30242', 'HGNC:12592', 'HGNC:7698', 'HGNC:2294', 'HGNC:664', 'HGNC:11047', '…
H1299-S2-36h-B_TTAAATATGGCC	0.003145373441610437	0.025142900270912472	733	[['HGNC:2291', 43.96452003136086, 100.00000000000003], ['HGNC:30862', 43.964520031358525, 100.00000000000024], ['HGNC:24380', 43.96452003135925, 99.99999999999994], ['HGNC:2277', 43.96452003136073, 99.99999999999994], ['HGNC:7421', 43.96452003136073, 99.99999999999994], ['HGNC:16232', 43.964520031359974, 100.00000000000003], ['HGNC:2690', 24.903597245374932, 99.99999999999866], ['HGNC:2280', 43.9…	['HGNC:7892', 'HGNC:17027', 'HGNC:2501', 'HGNC:5383', 'HGNC:473', 'HGNC:115', 'HGNC:2858', 'HGNC:4432', 'HGNC:9020', 'HGNC:10986', 'HGNC:10979', 'HGNC:10451', 'HGNC:17296', 'HGNC:2898', 'HGNC:18170', 'HGNC:753', 'HGNC:4693', 'HGNC:11063', 'HGNC:84', 'HGNC:10452']
H1299-S2-12h-A_GGCTTTAAGCCT	0.003145373441610438	0.0024576108398387964	727	0	['HGNC:365', 'HGNC:10922', 'HGNC:18170', 'HGNC:2704', 'HGNC:11067', 'HGNC:10451', 'HGNC:11064', 'HGNC:7892', 'HGNC:11063', 'HGNC:4693', 'HGNC:24269', 'HGNC:17296', 'HGNC:8906', 'HGNC:11004', 'HGNC:11047', 'HGNC:4432', 'HGNC:10980', 'HGNC:10452', 'HGNC:753', 'HGNC:4378']
H1299-S2-12h-B_CATCCGCAATAT	0.003145373441610438	0.004766293722989793	774	0	['HGNC:2267', 'HGNC:6826', 'HGNC:4458', 'HGNC:12587', 'HGNC:12582', 'HGNC:29594', 'HGNC:4693', 'HGNC:29565', 'HGNC:3005', 'HGNC:29500', 'HGNC:10451', 'HGNC:11022', 'HGNC:7044', 'HGNC:19358', 'HGNC:2664', 'HGNC:3006', 'HGNC:20197', 'HGNC:2291', 'HGNC:16872', 'HGNC:18044', 'HGNC:30863', 'HGNC:848', 'HGNC:2285', 'HGNC:473', 'HGNC:9141', 'HGNC:4175', 'HGNC:2579', 'HGNC:11021', 'HGNC:4122', 'HGNC:365'…
H1299-S1-24h-B_AATGTGTACACT	0.01323922813266921	0.00905945254452184	623	0	['HGNC:16484', 'HGNC:2501', 'HGNC:11067', 'HGNC:2898', 'HGNC:18170', 'HGNC:11064']
H1299-S1-36h-A_CAGGCAATACCT	0.010439742316604305	0.013922127113888431	799	0	['HGNC:18175', 'HGNC:11054', 'HGNC:12585', 'HGNC:10979', 'HGNC:25223', 'HGNC:848', 'HGNC:11003', 'HGNC:2265', 'HGNC:7892', 'HGNC:5006', 'HGNC:18044', 'HGNC:7530', 'HGNC:847', 'HGNC:830', 'HGNC:4136', 'HGNC:7422', 'HGNC:17027', 'HGNC:18170', 'HGNC:10986', 'HGNC:2279', 'HGNC:840', 'HGNC:4175', 'HGNC:837', 'HGNC:2267', 'HGNC:833', 'HGNC:4693', 'HGNC:2289', 'HGNC:9225', 'HGNC:20661', 'HGNC:30863', 'H…
H1299-S1-12h-A_TGTGCTTACGGA	0.025868206629222425	0.03326395615746268	1257	0	['HGNC:4432', 'HGNC:17296', 'HGNC:18170', 'HGNC:2858', 'HGNC:11064', 'HGNC:28883', 'HGNC:10452', 'HGNC:115', 'HGNC:7892', 'HGNC:11067', 'HGNC:11063', 'HGNC:10451', 'HGNC:14409', 'HGNC:2501', 'HGNC:10979', 'HGNC:10920', 'HGNC:11025', 'HGNC:5383']
H1299-S1-12h-B_CCAGCGAAGCAA	0.0031453734416104395	0.003298234330405109	909	0	['HGNC:29594', 'HGNC:2289', 'HGNC:4136', 'HGNC:2244', 'HGNC:4175', 'HGNC:2579', 'HGNC:2294', 'HGNC:12585', 'HGNC:846', 'HGNC:2269', 'HGNC:5006', 'HGNC:10451', 'HGNC:17296', 'HGNC:10452', 'HGNC:11559', 'HGNC:4432', 'HGNC:8016', 'HGNC:838', 'HGNC:2265', 'HGNC:11063', 'HGNC:12805', 'HGNC:7419', 'HGNC:7427', 'HGNC:16484', 'HGNC:2277', 'HGNC:2285', 'HGNC:186', 'HGNC:5008', 'HGNC:3700', 'HGNC:16232', '…
H1299-mock-4h-A_GTTCTACCAGAT	0.0036098848962415717	0.003298234330405102	1440	0	['HGNC:4136', 'HGNC:4175', 'HGNC:2501', 'HGNC:7529', 'HGNC:6937', 'HGNC:4249', 'HGNC:2244', 'HGNC:7530', 'HGNC:11064', 'HGNC:18175', 'HGNC:5008', 'HGNC:890', 'HGNC:18170', 'HGNC:9141', 'HGNC:16484', 'HGNC:4693', 'HGNC:20233', 'HGNC:976', 'HGNC:10986', 'HGNC:8636', 'HGNC:5006', 'HGNC:17366', 'HGNC:20661', 'HGNC:2690', 'HGNC:6936', 'HGNC:7892', 'HGNC:10969', 'HGNC:25223']
H1299-S1-36h-A_CGTCCATTATAT	0.003145373441610443	0.003298234330405107	874	0	['HGNC:7529', 'HGNC:2288', 'HGNC:4136', 'HGNC:7421', 'HGNC:2579', 'HGNC:12590', 'HGNC:12585', 'HGNC:20661', 'HGNC:2267', 'HGNC:2289', 'HGNC:8124', 'HGNC:11067', 'HGNC:5006', 'HGNC:12582', 'HGNC:29594', 'HGNC:2244', 'HGNC:10980', 'HGNC:4378', 'HGNC:2287', 'HGNC:24382', 'HGNC:2285', 'HGNC:11025', 'HGNC:4175', 'HGNC:11063', 'HGNC:16232', 'HGNC:18170', 'HGNC:4693', 'HGNC:11064', 'HGNC:2292', 'HGNC:75…
H1299-S2-12h-A_CGCTTACATTAA	0.003145373441610368	0.013123342182644349	868	[['HGNC:3575', 31.322437895838327, 100.00000000000307], ['HGNC:10999', 29.299434831593157, 100.00000000000225], ['HGNC:3569', 40.97903854948085, 100.00000000000237]]	['HGNC:10986', 'HGNC:84', 'HGNC:4432', 'HGNC:1421', 'HGNC:4693', 'HGNC:18170', 'HGNC:10979', 'HGNC:10452', 'HGNC:2690', 'HGNC:3594', 'HGNC:8906', 'HGNC:9020', 'HGNC:11064', 'HGNC:24269', 'HGNC:7892', 'HGNC:10969', 'HGNC:115', 'HGNC:10451', 'HGNC:406', 'HGNC:18044', 'HGNC:11047', 'HGNC:10922', 'HGNC:5383', 'HGNC:500', 'HGNC:17296', 'HGNC:12437', 'HGNC:9721', 'HGNC:18070', 'HGNC:5157', 'HGNC:4801',…
H1299-S1-24h-A_TCAAATGCAACA	0.002116558898542749	0.0018847053316600746	1013	0	['HGNC:20661', 'HGNC:4175', 'HGNC:2858', 'HGNC:10451', 'HGNC:7852', 'HGNC:18044', 'HGNC:8906', 'HGNC:2704', 'HGNC:10452', 'HGNC:18175', 'HGNC:11055', 'HGNC:17296', 'HGNC:7529', 'HGNC:18170', 'HGNC:9141', 'HGNC:11003', 'HGNC:7892', 'HGNC:4136', 'HGNC:11047', 'HGNC:7530', 'HGNC:2244', 'HGNC:5006', 'HGNC:20233', 'HGNC:11064', 'HGNC:10980', 'HGNC:14409', 'HGNC:24269', 'HGNC:25223']
H1299-mock-36h-B_GCCGAGCGAGTC	0.004384618757398987	0.003298234330405118	781	0	['HGNC:4432', 'HGNC:7422', 'HGNC:5007', 'HGNC:9020', 'HGNC:833', 'HGNC:29594', 'HGNC:2287', 'HGNC:24382', 'HGNC:18170', 'HGNC:28883', 'HGNC:2267', 'HGNC:30862', 'HGNC:2277', 'HGNC:2280', 'HGNC:830', 'HGNC:3481', 'HGNC:840', 'HGNC:11036', 'HGNC:2279', 'HGNC:2285', 'HGNC:837', 'HGNC:4693', 'HGNC:30863', 'HGNC:7427', 'HGNC:16484', 'HGNC:12582', 'HGNC:2289', 'HGNC:7419', 'HGNC:846', 'HGNC:2265', 'HGN…
H1299-S2-36h-B_CTATAAATGGAA	0.010439742316604331	0.014960233929841029	539	[['HGNC:1907', 25.629657506989357, 91.80343384534491], ['HGNC:2596', 25.62965750698787, 91.80343384534474], ['HGNC:9208', 25.629657506988018, 91.80343384534491]]	['HGNC:7705', 'HGNC:7716', 'HGNC:7690', 'HGNC:7456', 'HGNC:12590', 'HGNC:7707', 'HGNC:7715', 'HGNC:845', 'HGNC:7708', 'HGNC:18070', 'HGNC:7710', 'HGNC:838', 'HGNC:7419', 'HGNC:837', 'HGNC:7421', 'HGNC:7703', 'HGNC:846', 'HGNC:10992', 'HGNC:7693', 'HGNC:2269', 'HGNC:7691', 'HGNC:830', 'HGNC:3481', 'HGNC:833', 'HGNC:10293', 'HGNC:7687', 'HGNC:24380', 'HGNC:4378', 'HGNC:8124', 'HGNC:823', 'HGNC:7701…
H1299-S2-24h-B_ATATGTTGACAA	0.0031453734416104365	0.007763906258029782	1136	0	['HGNC:20233', 'HGNC:838', 'HGNC:8016', 'HGNC:7892', 'HGNC:17296', 'HGNC:833', 'HGNC:18175', 'HGNC:846', 'HGNC:837', 'HGNC:845', 'HGNC:2244', 'HGNC:20661', 'HGNC:25223', 'HGNC:4249', 'HGNC:2710', 'HGNC:14247', 'HGNC:753', 'HGNC:4175', 'HGNC:2501', 'HGNC:10986', 'HGNC:2858', 'HGNC:847', 'HGNC:5006', 'HGNC:4136', 'HGNC:9020', 'HGNC:10452', 'HGNC:18044', 'HGNC:823', 'HGNC:2898', 'HGNC:830', 'HGNC:28…
H1299-mock-36h-B_CACGGTACCCAT	0.0031453734416104387	0.00329823433040511	767	[['HGNC:9280', 47.61513899938336, 99.99999999999999], ['HGNC:3647', 47.615138999375674, 99.99999999999999], ['HGNC:395', 47.61513899938997, 99.99999999999999], ['HGNC:12592', 47.615138999387625, 100.0], ['HGNC:2911', 47.61513899937185, 99.99999999999997], ['HGNC:21350', 47.61513899938737, 99.99999999999994], ['HGNC:2898', 47.6151389993878, 100.00000000000038], ['HGNC:4982', 47.61513899938737, 100…	['HGNC:845', 'HGNC:2292', 'HGNC:365', 'HGNC:341', 'HGNC:823', 'HGNC:2501', 'HGNC:847', 'HGNC:2269', 'HGNC:2267', 'HGNC:846', 'HGNC:753', 'HGNC:7419', 'HGNC:2289', 'HGNC:18170', 'HGNC:2287', 'HGNC:12586', 'HGNC:24380', 'HGNC:8016', 'HGNC:9021', 'HGNC:7427', 'HGNC:24382', 'HGNC:837', 'HGNC:833', 'HGNC:16232', 'HGNC:24381', 'HGNC:18044', 'HGNC:838', 'HGNC:2280', 'HGNC:2294', 'HGNC:7421', 'HGNC:7422'…
H1299-mock-36h-B_TCGCTGCCTTCG	0.0031453734416104387	0.003769410663320125	616	0	['HGNC:16232', 'HGNC:8016', 'HGNC:848', 'HGNC:837', 'HGNC:7427', 'HGNC:4061', 'HGNC:11067', 'HGNC:7529', 'HGNC:5006', 'HGNC:8906', 'HGNC:642', 'HGNC:2860', 'HGNC:2291', 'HGNC:7849', 'HGNC:845', 'HGNC:2267', 'HGNC:11064', 'HGNC:10452', 'HGNC:3078', 'HGNC:24381', 'HGNC:10451', 'HGNC:2287', 'HGNC:10293', 'HGNC:847', 'HGNC:29594', 'HGNC:18170', 'HGNC:846', 'HGNC:9141', 'HGNC:4693', 'HGNC:30863', 'HGN…
H1299-S2-24h-B_AGGTGTCTAACA	0.003145373441610439	0.002457610839838798	722	0	['HGNC:2704', 'HGNC:186', 'HGNC:11063', 'HGNC:14409', 'HGNC:17296', 'HGNC:7892', 'HGNC:11064', 'HGNC:18170', 'HGNC:11004', 'HGNC:9020', 'HGNC:12805', 'HGNC:10452', 'HGNC:753', 'HGNC:10451', 'HGNC:2858', 'HGNC:365', 'HGNC:18044', 'HGNC:2501']
H1299-S1-24h-B_TATACACTTCCC	0.004323731806832708	0.003298234330405109	1225	0	['HGNC:10451', 'HGNC:18170', 'HGNC:17296', 'HGNC:365', 'HGNC:2501', 'HGNC:18044', 'HGNC:753', 'HGNC:7892', 'HGNC:17027', 'HGNC:10452', 'HGNC:2858']
H1299-S1-12h-A_AGAGCGGCATTA	0.0031453734416104365	0.011999290611569062	811	[['HGNC:3482', 43.76881257904782, 100.00000000000007], ['HGNC:642', 26.7488751985426, 99.99999999976596], ['HGNC:3481', 43.76881257904888, 99.9999999999926], ['HGNC:10989', 24.858547424579235, 100.00000000000007]]	['HGNC:4136', 'HGNC:18175', 'HGNC:10981', 'HGNC:7892', 'HGNC:10980', 'HGNC:4175', 'HGNC:11063', 'HGNC:7852', 'HGNC:837', 'HGNC:848', 'HGNC:25223', 'HGNC:5006', 'HGNC:20233', 'HGNC:833', 'HGNC:10451', 'HGNC:11064', 'HGNC:7529', 'HGNC:14247', 'HGNC:2858', 'HGNC:9141', 'HGNC:823', 'HGNC:17296', 'HGNC:18170', 'HGNC:18044', 'HGNC:14409', 'HGNC:845', 'HGNC:2244', 'HGNC:2501', 'HGNC:847', 'HGNC:28883', …
H1299-S2-24h-B_ACATGGTTTTAG	0.004483041295214671	0.003298234330405117	470	0	['HGNC:5157', 'HGNC:11064', 'HGNC:18044', 'HGNC:7892', 'HGNC:16484', 'HGNC:18170', 'HGNC:11067', 'HGNC:4693', 'HGNC:2501']
H1299-S1-36h-A_GGTTACTACTTT	0.004125582738561817	0.00376941066332012	803	0	['HGNC:10452', 'HGNC:11064', 'HGNC:7892', 'HGNC:2501', 'HGNC:9020', 'HGNC:10999', 'HGNC:4693', 'HGNC:3569', 'HGNC:2704', 'HGNC:17296', 'HGNC:18044', 'HGNC:11063', 'HGNC:11004', 'HGNC:2858', 'HGNC:10451', 'HGNC:10293', 'HGNC:18170']
H1299-S1-12h-A_GCTGAGGATCAA	0.003145373441610432	0.04344685760872618	821	[['HGNC:10989', 33.107389301637305, 100.00000000000075], ['HGNC:4693', 8.67591091918933, 100.0000000000002]]	['HGNC:2289', 'HGNC:845', 'HGNC:14247', 'HGNC:2269', 'HGNC:2285', 'HGNC:2277', 'HGNC:2288', 'HGNC:10452', 'HGNC:2267', 'HGNC:1421', 'HGNC:89', 'HGNC:823', 'HGNC:24380', 'HGNC:3481', 'HGNC:22921', 'HGNC:83', 'HGNC:406', 'HGNC:2280', 'HGNC:4799', 'HGNC:848', 'HGNC:2279', 'HGNC:7892', 'HGNC:2858', 'HGNC:11064', 'HGNC:3151', 'HGNC:29594', 'HGNC:840', 'HGNC:18044', 'HGNC:12587', 'HGNC:16232', 'HGNC:74…
H1299-S1-12h-A_AGTCATAACGGG	0.0031453734416104864	0.0037694106633201813	583	[['HGNC:11036', 43.95644697097383, 90.28474048647783]]	['HGNC:6826', 'HGNC:17174', 'HGNC:11067', 'HGNC:7044', 'HGNC:11559', 'HGNC:9251', 'HGNC:11004', 'HGNC:23056', 'HGNC:3078', 'HGNC:7758', 'HGNC:20266', 'HGNC:6823', 'HGNC:11021', 'HGNC:24862', 'HGNC:7849', 'HGNC:17296', 'HGNC:18294', 'HGNC:4061', 'HGNC:29565', 'HGNC:16484', 'HGNC:4878', 'HGNC:8906', 'HGNC:10293', 'HGNC:12527', 'HGNC:2664', 'HGNC:7045', 'HGNC:4122', 'HGNC:10297', 'HGNC:3569', 'HGNC:…
H1299-S1-36h-A_GCCGAAACTGAC	0.003145373441610436	0.003298234330405105	773	0	['HGNC:12585', 'HGNC:12582', 'HGNC:2287', 'HGNC:2289', 'HGNC:29594', 'HGNC:16232', 'HGNC:2579', 'HGNC:2280', 'HGNC:18170', 'HGNC:12590', 'HGNC:845', 'HGNC:2265', 'HGNC:2279', 'HGNC:830', 'HGNC:10992', 'HGNC:2294', 'HGNC:2277', 'HGNC:14247', 'HGNC:7421', 'HGNC:2291', 'HGNC:30863', 'HGNC:16484', 'HGNC:846', 'HGNC:24380', 'HGNC:10979', 'HGNC:2267', 'HGNC:837', 'HGNC:2269', 'HGNC:838', 'HGNC:12587', …
H1299-S2-36h-A_TCAACAAAATAC	0.0031453734416104387	0.03905311517862085	846	[['HGNC:2896', 17.001544257206593, 99.99999999999994], ['HGNC:21350', 17.001544257207517, 99.99999999999983], ['HGNC:1769', 9.652010207328182, 99.99999999999973], ['HGNC:9067', 9.652010207328207, 99.99999999999982], ['HGNC:8830', 9.652010207328201, 99.99999999999997], ['HGNC:27015', 9.652010207328209, 100.0], ['HGNC:9020', 9.652010207328196, 99.9999999999999], ['HGNC:2898', 17.001544257205335, 10…	['HGNC:2501', 'HGNC:30242', 'HGNC:7711', 'HGNC:2279', 'HGNC:7706', 'HGNC:7695', 'HGNC:848', 'HGNC:7714', 'HGNC:2294', 'HGNC:365', 'HGNC:20371', 'HGNC:7529', 'HGNC:11064', 'HGNC:7716', 'HGNC:7863', 'HGNC:833', 'HGNC:30862', 'HGNC:12587', 'HGNC:2288', 'HGNC:14247', 'HGNC:7456', 'HGNC:837', 'HGNC:25223', 'HGNC:2277', 'HGNC:115', 'HGNC:7713', 'HGNC:7462', 'HGNC:7693', 'HGNC:2267', 'HGNC:7686', 'HGNC:…
H1299-S1-24h-B_GGATTCTGGCTC	0.003603695056339459	0.004014422356435935	773	0	['HGNC:18170', 'HGNC:7892', 'HGNC:16484', 'HGNC:14409', 'HGNC:2858', 'HGNC:11063', 'HGNC:11064', 'HGNC:9020', 'HGNC:17296', 'HGNC:10451', 'HGNC:11004', 'HGNC:10452']
H1299-S2-12h-A_CCTTACCAGTAA	0.0025215774988832985	0.0012524312216750822	591	0	['HGNC:10850', 'HGNC:16484', 'HGNC:4693', 'HGNC:18044', 'HGNC:29437', 'HGNC:9225', 'HGNC:30927', 'HGNC:18170', 'HGNC:753', 'HGNC:11064', 'HGNC:4378', 'HGNC:11047', 'HGNC:18070', 'HGNC:2501']
H1299-S1-36h-A_CTACGATACTAT	0.0031453734416104343	0.003298234330405109	803	0	['HGNC:25223', 'HGNC:4249', 'HGNC:16484', 'HGNC:7530', 'HGNC:5382', 'HGNC:18175', 'HGNC:14409', 'HGNC:7529', 'HGNC:18170', 'HGNC:10979', 'HGNC:4175', 'HGNC:2858', 'HGNC:17296', 'HGNC:5006', 'HGNC:18044', 'HGNC:20233', 'HGNC:20661', 'HGNC:7892', 'HGNC:10452', 'HGNC:10920', 'HGNC:11064', 'HGNC:2501', 'HGNC:5383', 'HGNC:10451', 'HGNC:2244', 'HGNC:4136', 'HGNC:3061', 'HGNC:9141']
H1299-S2-36h-A_CGAGAAACAATG	0.0041255827385618185	0.003769410663320124	691	0	['HGNC:14247', 'HGNC:837', 'HGNC:2289', 'HGNC:2292', 'HGNC:7427', 'HGNC:830', 'HGNC:2288', 'HGNC:24381', 'HGNC:18170', 'HGNC:16232', 'HGNC:11047', 'HGNC:3061', 'HGNC:7892', 'HGNC:2858', 'HGNC:2285', 'HGNC:7852', 'HGNC:2269', 'HGNC:845', 'HGNC:847', 'HGNC:833', 'HGNC:18044', 'HGNC:9225', 'HGNC:12582', 'HGNC:846', 'HGNC:11004', 'HGNC:24382', 'HGNC:8016', 'HGNC:10451', 'HGNC:823', 'HGNC:12441', 'HGN…
H1299-S1-36h-B_AGGCGAACTCGC	0.010439742316604316	0.02241521961598521	1223	0	['HGNC:18170', 'HGNC:976', 'HGNC:4458', 'HGNC:19980', 'HGNC:4432', 'HGNC:10451', 'HGNC:8999', 'HGNC:17296', 'HGNC:10452', 'HGNC:7892', 'HGNC:8907', 'HGNC:4175', 'HGNC:11067', 'HGNC:4136', 'HGNC:2501', 'HGNC:8830', 'HGNC:10979', 'HGNC:12527', 'HGNC:11063', 'HGNC:11064', 'HGNC:115', 'HGNC:2858', 'HGNC:11559']
H1299-S1-24h-B_ACCGAACGAGGC	0.010439742316604298	0.043446857608726214	1202	0	['HGNC:341', 'HGNC:10995', 'HGNC:17296', 'HGNC:11064', 'HGNC:10452', 'HGNC:18170', 'HGNC:3575', 'HGNC:10999', 'HGNC:3569', 'HGNC:10451', 'HGNC:4693', 'HGNC:16484', 'HGNC:2858', 'HGNC:2501', 'HGNC:18044', 'HGNC:7892']
H1299-S2-12h-B_ACCCGTTTAGCT	0.003145373441610436	0.07574627903232102	766	[['HGNC:12582', 47.89323962102544, 99.99999999999916], ['HGNC:30863', 47.893239621025394, 99.99999999999983], ['HGNC:2277', 46.14548687631478, 100.00000000000189], ['HGNC:7422', 46.14548687631541, 99.999999999996], ['HGNC:2269', 46.14548687631524, 100.00000000020492], ['HGNC:29594', 47.893239621025266, 100.00000000000189], ['HGNC:2279', 46.145486876315424, 100.00000000000004], ['HGNC:2285', 46.14…	['HGNC:17027', 'HGNC:18044', 'HGNC:18170', 'HGNC:846', 'HGNC:823', 'HGNC:847', 'HGNC:848', 'HGNC:838', 'HGNC:830', 'HGNC:833', 'HGNC:9225', 'HGNC:14247', 'HGNC:8016', 'HGNC:845', 'HGNC:837', 'HGNC:18070', 'HGNC:7892', 'HGNC:840']
H1299-mock-36h-B_TCTAGCTGACCG	0.017385635118982903	0.0150776426532805	1116	0	['HGNC:7421', 'HGNC:833', 'HGNC:846', 'HGNC:2294', 'HGNC:18170', 'HGNC:2269', 'HGNC:2277', 'HGNC:848', 'HGNC:7419', 'HGNC:2279', 'HGNC:2285', 'HGNC:11064', 'HGNC:14247', 'HGNC:17296', 'HGNC:2280', 'HGNC:2287', 'HGNC:7422', 'HGNC:16232', 'HGNC:2267', 'HGNC:845', 'HGNC:9020', 'HGNC:14409', 'HGNC:847', 'HGNC:2265', 'HGNC:838', 'HGNC:2292', 'HGNC:24381', 'HGNC:840', 'HGNC:2858', 'HGNC:2289', 'HGNC:80…
H1299-S1-36h-A_TAACCAGGCGTA	0.0017389036212667904	0.0014313499676286653	537	0	['HGNC:18044', 'HGNC:2501', 'HGNC:11863', 'HGNC:2292', 'HGNC:7892', 'HGNC:2291', 'HGNC:5006', 'HGNC:848', 'HGNC:845', 'HGNC:2280', 'HGNC:2267', 'HGNC:2288', 'HGNC:2265', 'HGNC:2704', 'HGNC:9225', 'HGNC:30862', 'HGNC:7850', 'HGNC:3482', 'HGNC:4795', 'HGNC:11279', 'HGNC:12582', 'HGNC:9141', 'HGNC:28883', 'HGNC:13398', 'HGNC:10547', 'HGNC:4458', 'HGNC:24269', 'HGNC:6708', 'HGNC:2858', 'HGNC:7421', '…
H1299-S1-12h-A_GCCAGACATTAT	0.010439742316605109	0.04344685760872657	1281	0	['HGNC:5157', 'HGNC:4570', 'HGNC:10999', 'HGNC:10942', 'HGNC:4693', 'HGNC:2501', 'HGNC:7892', 'HGNC:11064', 'HGNC:3569', 'HGNC:18170', 'HGNC:341']
H1299-S1-12h-A_ATACCATCCTAC	0.016270720342219838	0.03174897953969403	1029	0	['HGNC:7702', 'HGNC:7455', 'HGNC:10545', 'HGNC:7456', 'HGNC:406', 'HGNC:7716', 'HGNC:500', 'HGNC:2279', 'HGNC:5007', 'HGNC:8830', 'HGNC:7461', 'HGNC:3247', 'HGNC:10979', 'HGNC:2267', 'HGNC:10452', 'HGNC:1795', 'HGNC:837', 'HGNC:2265', 'HGNC:2858', 'HGNC:24380', 'HGNC:7719', 'HGNC:23987', 'HGNC:7714', 'HGNC:12586', 'HGNC:847', 'HGNC:365', 'HGNC:7706', 'HGNC:5008', 'HGNC:2579', 'HGNC:3133', 'HGNC:1…
H1299-mock-36h-B_TGCCTAAAGTAT	0.05420306375257344	0.06593611595909478	1243	0	['HGNC:3575', 'HGNC:4693', 'HGNC:18070', 'HGNC:11064', 'HGNC:16484', 'HGNC:11054', 'HGNC:18170', 'HGNC:10995', 'HGNC:18044', 'HGNC:10999', 'HGNC:2501', 'HGNC:3569']
H1299-mock-36h-A_CACTCACCTAGG	0.0023172793887392715	0.0012524312216750824	816	0	['HGNC:2501', 'HGNC:7421', 'HGNC:10969', 'HGNC:2280', 'HGNC:2292', 'HGNC:18355', 'HGNC:24382', 'HGNC:24380', 'HGNC:29594', 'HGNC:2279', 'HGNC:9225', 'HGNC:3700', 'HGNC:9020', 'HGNC:2294', 'HGNC:14247', 'HGNC:840', 'HGNC:12585', 'HGNC:16232', 'HGNC:11047', 'HGNC:2265', 'HGNC:24381', 'HGNC:7892', 'HGNC:10986', 'HGNC:8016', 'HGNC:5008', 'HGNC:2289', 'HGNC:18070', 'HGNC:12586', 'HGNC:12590', 'HGNC:18…
H1299-S1-24h-A_TCAGACGGACCT	0.003145373441610435	0.0070676449937251565	1557	[['HGNC:2704', 46.66666666666624, 100.00000000000009]]	['HGNC:830', 'HGNC:833', 'HGNC:2501', 'HGNC:837', 'HGNC:2265', 'HGNC:845', 'HGNC:30863', 'HGNC:2269', 'HGNC:2294', 'HGNC:12586', 'HGNC:24380', 'HGNC:7892', 'HGNC:2267', 'HGNC:2287', 'HGNC:848', 'HGNC:2279', 'HGNC:2292', 'HGNC:2858', 'HGNC:24381', 'HGNC:10451', 'HGNC:4693', 'HGNC:7419', 'HGNC:16232', 'HGNC:8016', 'HGNC:2579', 'HGNC:2280', 'HGNC:7427', 'HGNC:2291', 'HGNC:846', 'HGNC:7422', 'HGNC:84…
H1299-S1-24h-A_TACAAGTGACGC	0.0026323062951604825	0.0023076158120551955	558	0	['HGNC:2294', 'HGNC:7421', 'HGNC:500', 'HGNC:12585', 'HGNC:2279', 'HGNC:14247', 'HGNC:838', 'HGNC:12582', 'HGNC:9020', 'HGNC:11004', 'HGNC:29594', 'HGNC:28883', 'HGNC:16484', 'HGNC:11047', 'HGNC:2704', 'HGNC:2291', 'HGNC:30863', 'HGNC:24380', 'HGNC:2267', 'HGNC:12586', 'HGNC:833', 'HGNC:2280', 'HGNC:7422', 'HGNC:16232', 'HGNC:2292', 'HGNC:18170', 'HGNC:2269', 'HGNC:11054', 'HGNC:12587', 'HGNC:789…
H1299-mock-36h-B_CCACCAACGCGA	0.004483041295214674	0.003298234330405105	783	0	['HGNC:11559', 'HGNC:4432', 'HGNC:5006', 'HGNC:11004', 'HGNC:12527', 'HGNC:4136', 'HGNC:17376', 'HGNC:4693', 'HGNC:25223', 'HGNC:9141', 'HGNC:4175', 'HGNC:4458', 'HGNC:18044', 'HGNC:20661', 'HGNC:9020', 'HGNC:20305', 'HGNC:4378', 'HGNC:18170', 'HGNC:10293', 'HGNC:18175', 'HGNC:7530', 'HGNC:115', 'HGNC:5383', 'HGNC:20233', 'HGNC:10979', 'HGNC:2244', 'HGNC:5382', 'HGNC:10943', 'HGNC:7529', 'HGNC:10…
H1299-mock-36h-B_CCTTTATTAAAC	0.0001909708960354444	0.033263956157462665	1204	[['HGNC:7422', 13.530462491357154, 99.99999999999984], ['HGNC:2279', 13.53046249135685, 99.99999999999984], ['HGNC:2280', 13.530462491356829, 99.99999999999974], ['HGNC:833', 20.772822809585353, 99.99999999999984], ['HGNC:2269', 13.530462491357154, 99.99999999999984], ['HGNC:823', 20.772822809585534, 99.99999999999987], ['HGNC:24380', 13.530462491357156, 99.99999999999982], ['HGNC:830', 20.772822…	['HGNC:2501', 'HGNC:18175', 'HGNC:4693', 'HGNC:10920', 'HGNC:4136', 'HGNC:4175', 'HGNC:11063', 'HGNC:2244', 'HGNC:10986', 'HGNC:5157', 'HGNC:4249', 'HGNC:7530', 'HGNC:25223', 'HGNC:20233', 'HGNC:7892', 'HGNC:9141', 'HGNC:5006', 'HGNC:18170', 'HGNC:9020', 'HGNC:5008', 'HGNC:20661', 'HGNC:7529']
H1299-S1-24h-B_CTCGTGCAATGG	0.003145373441610437	0.03110645739927248	855	[['HGNC:2265', 13.244212384960333, 90.35351019754452], ['HGNC:838', 13.244212384960335, 90.35351019754452], ['HGNC:2287', 13.24421238496033, 90.35351019754447], ['HGNC:2279', 13.244212384960333, 90.35351019754242], ['HGNC:2291', 13.244212384960385, 90.35351019754428], ['HGNC:847', 13.24421238496033, 90.35351019754555], ['HGNC:16232', 13.244212384960333, 90.35351019754532], ['HGNC:12585', 13.24421…	['HGNC:11063', 'HGNC:11047', 'HGNC:2501', 'HGNC:10452', 'HGNC:4175', 'HGNC:14472', 'HGNC:18170', 'HGNC:11004', 'HGNC:7892', 'HGNC:4136', 'HGNC:17296', 'HGNC:2858', 'HGNC:11064', 'HGNC:18044', 'HGNC:10451']
H1299-S2-12h-B_AACCACGCACGC	0.003145373441610443	0.003298234330405229	533	0	['HGNC:838', 'HGNC:16484', 'HGNC:2292', 'HGNC:29594', 'HGNC:24382', 'HGNC:2277', 'HGNC:365', 'HGNC:2291', 'HGNC:2287', 'HGNC:28883', 'HGNC:10956', 'HGNC:11064', 'HGNC:11067', 'HGNC:2579', 'HGNC:12590', 'HGNC:2285', 'HGNC:12582', 'HGNC:837', 'HGNC:7419', 'HGNC:7422', 'HGNC:4378', 'HGNC:30863', 'HGNC:2267', 'HGNC:500', 'HGNC:642', 'HGNC:2265', 'HGNC:2294', 'HGNC:2289', 'HGNC:9020', 'HGNC:8016', 'HG…
H1299-S2-12h-B_GTGTTGCTCGCA	0.0017389036212668	0.0014313499676286655	745	[['HGNC:3482', 40.360113578586414, 99.99999999999959], ['HGNC:3481', 40.360113578586756, 99.99999999999947]]	['HGNC:7422', 'HGNC:7421', 'HGNC:4378', 'HGNC:2267', 'HGNC:10979', 'HGNC:12586', 'HGNC:840', 'HGNC:2285', 'HGNC:2704', 'HGNC:7419', 'HGNC:10992', 'HGNC:11450', 'HGNC:11449', 'HGNC:2294', 'HGNC:12585', 'HGNC:2291', 'HGNC:11063', 'HGNC:848', 'HGNC:2277', 'HGNC:2501', 'HGNC:833', 'HGNC:12582', 'HGNC:847', 'HGNC:2269', 'HGNC:823', 'HGNC:2579', 'HGNC:12587', 'HGNC:2710', 'HGNC:2265', 'HGNC:846', 'HGNC…
H1299-S2-24h-B_TTGGAACCCCGG	0.0031453734416104395	0.017318888885984797	621	[['HGNC:3482', 14.546797316074962, 99.99999999999989], ['HGNC:3481', 14.546797316074962, 99.99999999999989], ['HGNC:20305', 12.97735043306876, 95.53949145525847], ['HGNC:5382', 21.7520066933724, 99.99999999999987], ['HGNC:14404', 24.140423483268528, 100.0], ['HGNC:9587', 24.1404234832687, 100.0], ['HGNC:2898', 34.77379246499828, 99.99999999999997]]	['HGNC:7704', 'HGNC:7683', 'HGNC:7684', 'HGNC:7422', 'HGNC:7706', 'HGNC:4693', 'HGNC:845', 'HGNC:11004', 'HGNC:7708', 'HGNC:29594', 'HGNC:847', 'HGNC:11063', 'HGNC:7690', 'HGNC:8016', 'HGNC:18070', 'HGNC:840', 'HGNC:7719', 'HGNC:7421', 'HGNC:7686', 'HGNC:473', 'HGNC:2280', 'HGNC:2289', 'HGNC:848', 'HGNC:7702', 'HGNC:7698', 'HGNC:7715', 'HGNC:7710', 'HGNC:2287', 'HGNC:830', 'HGNC:7892', 'HGNC:2279…
H1299-S1-24h-A_TGTATAATACGG	0.003145373441610438	0.003298234330405115	530	[['HGNC:10922', 46.142371127565994, 99.99999999999949], ['HGNC:5008', 23.8849756871711, 100.00000000000013], ['HGNC:3482', 22.91752171919579, 99.99999999999892], ['HGNC:2690', 47.369420844262415, 99.99999999999952], ['HGNC:3481', 22.917521719196056, 99.99999999995866]]	['HGNC:848', 'HGNC:473', 'HGNC:8016', 'HGNC:845', 'HGNC:29594', 'HGNC:28883', 'HGNC:837', 'HGNC:2321', 'HGNC:830', 'HGNC:9280', 'HGNC:18044', 'HGNC:2292', 'HGNC:642', 'HGNC:18170', 'HGNC:14247', 'HGNC:2289', 'HGNC:2294', 'HGNC:2291', 'HGNC:16232', 'HGNC:823', 'HGNC:10979', 'HGNC:21705', 'HGNC:2279', 'HGNC:4693', 'HGNC:11047', 'HGNC:10536', 'HGNC:12587', 'HGNC:24380', 'HGNC:833', 'HGNC:2579', 'HGN…
H1299-S1-24h-A_GTTGTCCCACGC	0.017385635118982827	0.00937451747287862	725	[['HGNC:10922', 37.90064102564098, 93.68442131139409]]	['HGNC:365', 'HGNC:10451', 'HGNC:18170', 'HGNC:3575', 'HGNC:11064', 'HGNC:10452', 'HGNC:3569', 'HGNC:11063', 'HGNC:7892', 'HGNC:2858', 'HGNC:2501', 'HGNC:17296', 'HGNC:10999', 'HGNC:18044']
H1299-S1-12h-A_CACAGCCAAGGC	0.0029961561508893577	0.006839943906364543	666	[['HGNC:10995', 48.23003191737928, 99.99999999999984]]	['HGNC:5157', 'HGNC:18044', 'HGNC:7892', 'HGNC:11054', 'HGNC:365', 'HGNC:11051', 'HGNC:9020', 'HGNC:11064', 'HGNC:4693', 'HGNC:11047', 'HGNC:10956', 'HGNC:500', 'HGNC:18170', 'HGNC:10905']
H1299-mock-36h-A_TGACCATGTGAG	0.0025215774988833024	0.0012524312216750837	663	0	['HGNC:840', 'HGNC:848', 'HGNC:2292', 'HGNC:24380', 'HGNC:9225', 'HGNC:24382', 'HGNC:12585', 'HGNC:12586', 'HGNC:16484', 'HGNC:5157', 'HGNC:845', 'HGNC:2501', 'HGNC:18170', 'HGNC:10989', 'HGNC:30862', 'HGNC:2288', 'HGNC:365', 'HGNC:2267', 'HGNC:7892', 'HGNC:2277', 'HGNC:18044', 'HGNC:18070', 'HGNC:10297', 'HGNC:29594', 'HGNC:11559', 'HGNC:838', 'HGNC:847', 'HGNC:830', 'HGNC:2269', 'HGNC:14247', '…
H1299-mock-36h-A_CCAATCCTAACT	0.0020764265427444858	0.0012575727380560624	971	[['HGNC:30862', 20.835652002218673, 100.00000000000023], ['HGNC:7421', 20.835652002218275, 100.00000000000047], ['HGNC:16232', 20.83565200221762, 100.00000000000003], ['HGNC:2267', 20.835652002305093, 100.0000000000002], ['HGNC:7422', 20.835652002217437, 100.00000000000017], ['HGNC:24381', 20.835652002218247, 100.00000000000011], ['HGNC:2265', 20.835652002229796, 100.0], ['HGNC:29594', 20.8356520…	['HGNC:848', 'HGNC:18170', 'HGNC:10451', 'HGNC:7892', 'HGNC:830', 'HGNC:341', 'HGNC:9020', 'HGNC:823', 'HGNC:846', 'HGNC:14409', 'HGNC:2858', 'HGNC:845', 'HGNC:833', 'HGNC:14247', 'HGNC:7852', 'HGNC:4432', 'HGNC:10922', 'HGNC:8016', 'HGNC:11004', 'HGNC:976', 'HGNC:11064', 'HGNC:10992', 'HGNC:10452', 'HGNC:847', 'HGNC:838', 'HGNC:11063', 'HGNC:17296', 'HGNC:365', 'HGNC:840', 'HGNC:837']
H1299-S2-12h-A_CTATTTTATAGA	0.010381977551572306	0.010926024748003228	487	0	['HGNC:7711', 'HGNC:4175', 'HGNC:11047', 'HGNC:7695', 'HGNC:12585', 'HGNC:9141', 'HGNC:12590', 'HGNC:7461', 'HGNC:7704', 'HGNC:848', 'HGNC:7863', 'HGNC:2285', 'HGNC:838', 'HGNC:16232', 'HGNC:406', 'HGNC:5008', 'HGNC:7460', 'HGNC:7712', 'HGNC:3481', 'HGNC:5382', 'HGNC:10979', 'HGNC:7705', 'HGNC:837', 'HGNC:11054', 'HGNC:9020', 'HGNC:845', 'HGNC:4136', 'HGNC:4693', 'HGNC:20661', 'HGNC:14247', 'HGNC…
H1299-mock-36h-B_CGGTTGGTCAAA	0.002317279388739271	0.0012575727380560633	666	0	['HGNC:18170', 'HGNC:3078', 'HGNC:18044', 'HGNC:2858', 'HGNC:17296', 'HGNC:30927', 'HGNC:10451', 'HGNC:500', 'HGNC:4693', 'HGNC:11047', 'HGNC:7849', 'HGNC:10955', 'HGNC:2704', 'HGNC:7892', 'HGNC:10452', 'HGNC:29437', 'HGNC:7850']
H1299-S2-12h-B_TGCGAAAGATAA	0.010439742316604928	0.09995403371136466	930	[['HGNC:11449', 33.26702857235411, 100.00000000000135], ['HGNC:10979', 17.886929250906938, 99.999999999994], ['HGNC:24381', 9.345639992620802, 99.99999999999525], ['HGNC:7716', 36.00247468839717, 99.99999999999525], ['HGNC:10989', 13.702619955761875, 99.99999999999525], ['HGNC:2265', 9.345639992620889, 99.99999999999368], ['HGNC:21350', 22.28958937290265, 99.999999999994], ['HGNC:12586', 9.345639…	['HGNC:4378', 'HGNC:4175', 'HGNC:11063', 'HGNC:18044', 'HGNC:18170', 'HGNC:8021', 'HGNC:4136', 'HGNC:28883', 'HGNC:11064']
H1299-S1-12h-B_TCTGACAATTAA	0.010439742316604463	0.015077642653280484	1003	0	['HGNC:5157', 'HGNC:18070', 'HGNC:18170', 'HGNC:11047', 'HGNC:2501', 'HGNC:7892', 'HGNC:18044', 'HGNC:4693']
H1299-S2-36h-A_ACTGCACGAAAA	0.003145373441610439	0.09327870311134798	1220	[['HGNC:24382', 20.869183077328053, 100.00000000000011], ['HGNC:7427', 20.86918307732803, 100.00000000000368], ['HGNC:2289', 20.869183077328117, 100.00000000000016], ['HGNC:2321', 46.11656246409439, 99.99999999999997], ['HGNC:7526', 44.07269151252498, 99.99999999999996], ['HGNC:5008', 28.87171944931565, 100.00000000000009], ['HGNC:12586', 20.86918307732856, 100.00000000000155], ['HGNC:2280', 20.8…	['HGNC:11064', 'HGNC:17296', 'HGNC:2501', 'HGNC:28883', 'HGNC:5383', 'HGNC:4432', 'HGNC:753', 'HGNC:7892', 'HGNC:10451', 'HGNC:10979', 'HGNC:18170', 'HGNC:365', 'HGNC:2858', 'HGNC:4693', 'HGNC:10452']
H1299-S1-36h-A_CCCCATTACCAT	0.003145373441610436	0.024914012270810502	524	0	['HGNC:2330', 'HGNC:17296', 'HGNC:9020', 'HGNC:11047', 'HGNC:4693', 'HGNC:18170', 'HGNC:1421', 'HGNC:7863', 'HGNC:890', 'HGNC:10293', 'HGNC:2501', 'HGNC:10969', 'HGNC:18044', 'HGNC:10452', 'HGNC:2422', 'HGNC:5382', 'HGNC:4432', 'HGNC:2703', 'HGNC:10979', 'HGNC:6936', 'HGNC:4799', 'HGNC:6937', 'HGNC:3151', 'HGNC:83', 'HGNC:2858', 'HGNC:4803', 'HGNC:10297', 'HGNC:2753', 'HGNC:7892', 'HGNC:92', 'HGN…
H1299-mock-4h-B_GGGTCACGTAAC	0.0031453734416104304	0.000729888987928299	541	0	['HGNC:20233', 'HGNC:23091', 'HGNC:846', 'HGNC:3629', 'HGNC:2285', 'HGNC:2279', 'HGNC:500', 'HGNC:7427', 'HGNC:29799', 'HGNC:11559', 'HGNC:16484', 'HGNC:365', 'HGNC:2292', 'HGNC:16148', 'HGNC:6708', 'HGNC:2267', 'HGNC:17376', 'HGNC:4458', 'HGNC:9141', 'HGNC:2280', 'HGNC:12587', 'HGNC:11067', 'HGNC:11279', 'HGNC:2294', 'HGNC:837', 'HGNC:10992', 'HGNC:24381', 'HGNC:9587', 'HGNC:9021', 'HGNC:2291', …
H1299-S2-12h-A_GACCTTAAATTA	0.0031453734416104387	0.04878578981768448	1120	[['HGNC:84', 47.0224642453838, 100.00000000000009], ['HGNC:2269', 8.356150724877262, 100.0], ['HGNC:2285', 8.356150724877297, 99.9999999999999], ['HGNC:28883', 32.43922419716861, 99.99999999999892], ['HGNC:29594', 8.356150724877471, 100.00000000000009], ['HGNC:2289', 8.356150724877489, 100.00000000000009], ['HGNC:12586', 8.356150724877105, 100.00000000000009], ['HGNC:8016', 7.7516619666990705, 10…	['HGNC:11026', 'HGNC:18170', 'HGNC:10979', 'HGNC:7892', 'HGNC:11064', 'HGNC:2501', 'HGNC:4432', 'HGNC:5383']
H1299-S1-12h-A_AGACCTCCTCTT	0.003145373441610441	0.03266187262504027	1223	[['HGNC:30863', 8.90074371866527, 99.9999999999999], ['HGNC:7421', 8.900743718665261, 99.99999999999994], ['HGNC:24381', 8.900743718665268, 99.99999999999993], ['HGNC:2292', 8.900743718665103, 99.99999999999989], ['HGNC:2265', 8.900743718665263, 99.99999999999989], ['HGNC:830', 8.886778695507108, 99.99999999999987], ['HGNC:823', 8.886778695507108, 99.99999999999987], ['HGNC:2277', 8.9007437186652…	['HGNC:30927', 'HGNC:2911', 'HGNC:5006', 'HGNC:3647', 'HGNC:12592', 'HGNC:4249', 'HGNC:25223', 'HGNC:17296', 'HGNC:12591', 'HGNC:2501', 'HGNC:4693', 'HGNC:9280', 'HGNC:2858', 'HGNC:29437', 'HGNC:10451', 'HGNC:7530', 'HGNC:4982', 'HGNC:16484', 'HGNC:7529', 'HGNC:10979', 'HGNC:20661', 'HGNC:8124', 'HGNC:9020', 'HGNC:7892', 'HGNC:21350', 'HGNC:9141', 'HGNC:4136', 'HGNC:18175', 'HGNC:11047', 'HGNC:28…
H1299-S1-12h-A_TGTGCTGCGCAG	0.00314537344161044	0.0032982343304051127	576	0	['HGNC:2267', 'HGNC:2265', 'HGNC:2288', 'HGNC:2279', 'HGNC:2291', 'HGNC:830', 'HGNC:2277', 'HGNC:7421', 'HGNC:9020', 'HGNC:365', 'HGNC:16232', 'HGNC:4693', 'HGNC:12585', 'HGNC:846', 'HGNC:4378', 'HGNC:845', 'HGNC:8016', 'HGNC:18170', 'HGNC:24380', 'HGNC:11063', 'HGNC:2289', 'HGNC:14247', 'HGNC:24382', 'HGNC:12586', 'HGNC:2285', 'HGNC:848', 'HGNC:833', 'HGNC:30862', 'HGNC:30863', 'HGNC:12582', 'HG…
H1299-S2-12h-B_TCATCTGGCGTT	0.005585344057193922	0.003298234330405105	595	[['HGNC:28883', 44.10804763527674, 100.00000000002342]]	['HGNC:12590', 'HGNC:29594', 'HGNC:19980', 'HGNC:11063', 'HGNC:30863', 'HGNC:12586', 'HGNC:16232', 'HGNC:2205', 'HGNC:11021', 'HGNC:20799', 'HGNC:6823', 'HGNC:2287', 'HGNC:2267', 'HGNC:318', 'HGNC:7422', 'HGNC:4432', 'HGNC:7046', 'HGNC:2995', 'HGNC:4061', 'HGNC:23157', 'HGNC:24381', 'HGNC:2279', 'HGNC:823', 'HGNC:29565', 'HGNC:8907', 'HGNC:23161', 'HGNC:17827', 'HGNC:846', 'HGNC:16484', 'HGNC:704…
H1299-S2-12h-A_TCACGCATGTTC	0.0031453734416104387	0.004278511450439167	1000	0	['HGNC:5006', 'HGNC:7421', 'HGNC:17366', 'HGNC:838', 'HGNC:20661', 'HGNC:8016', 'HGNC:24382', 'HGNC:12590', 'HGNC:3700', 'HGNC:28883', 'HGNC:2265', 'HGNC:11064', 'HGNC:9141', 'HGNC:12587', 'HGNC:848', 'HGNC:18170', 'HGNC:830', 'HGNC:2579', 'HGNC:24380', 'HGNC:16484', 'HGNC:2288', 'HGNC:5008', 'HGNC:10980', 'HGNC:11063', 'HGNC:7419', 'HGNC:2289', 'HGNC:20233', 'HGNC:16232', 'HGNC:2244', 'HGNC:2291…
H1299-S2-36h-B_CCCTTATAGTAA	0.003145373441610438	0.0037694106633201297	637	0	['HGNC:7427', 'HGNC:9141', 'HGNC:846', 'HGNC:18175', 'HGNC:16232', 'HGNC:14247', 'HGNC:7421', 'HGNC:2265', 'HGNC:12582', 'HGNC:8091', 'HGNC:838', 'HGNC:29594', 'HGNC:20233', 'HGNC:30863', 'HGNC:84', 'HGNC:406', 'HGNC:4175', 'HGNC:11004', 'HGNC:8016', 'HGNC:7892', 'HGNC:830', 'HGNC:2704', 'HGNC:115', 'HGNC:24380', 'HGNC:12587', 'HGNC:9020', 'HGNC:17296', 'HGNC:2287', 'HGNC:30862', 'HGNC:7529', 'HG…
H1299-S1-24h-B_TACCCAGCATGC	0.003145373441610436	0.0037694106633201258	753	0	['HGNC:25223', 'HGNC:9141', 'HGNC:7529', 'HGNC:2501', 'HGNC:365', 'HGNC:473', 'HGNC:11003', 'HGNC:8923', 'HGNC:18170', 'HGNC:10452', 'HGNC:20233', 'HGNC:4693', 'HGNC:9020', 'HGNC:17296', 'HGNC:7530', 'HGNC:19129', 'HGNC:7892', 'HGNC:4249', 'HGNC:18175', 'HGNC:4136', 'HGNC:11047', 'HGNC:8906', 'HGNC:20661', 'HGNC:11064', 'HGNC:10451', 'HGNC:2704', 'HGNC:4378', 'HGNC:24269', 'HGNC:2244', 'HGNC:1804…
H1299-mock-36h-B_TGATTTTACTAT	0.004125582738561825	0.0037694106633201423	1055	0	['HGNC:10986', 'HGNC:10452', 'HGNC:20661', 'HGNC:7421', 'HGNC:12585', 'HGNC:18170', 'HGNC:17296', 'HGNC:25223', 'HGNC:12590', 'HGNC:5006', 'HGNC:2294', 'HGNC:7529', 'HGNC:2291', 'HGNC:11063', 'HGNC:4249', 'HGNC:2244', 'HGNC:30862', 'HGNC:11067', 'HGNC:18044', 'HGNC:2704', 'HGNC:24380', 'HGNC:4175', 'HGNC:7427', 'HGNC:2265', 'HGNC:2285', 'HGNC:2269', 'HGNC:29594', 'HGNC:2277', 'HGNC:30863', 'HGNC:…
H1299-mock-36h-A_AATGCTAGAAGC	0.003145373441610437	0.0070676449937251765	718	[['HGNC:11004', 46.66666666666707, 100.00000000000009], ['HGNC:2704', 46.666666666666735, 100.00000000000036], ['HGNC:12441', 46.66666666667849, 99.99999999999999], ['HGNC:7852', 46.66666666666722, 100.00000000000004]]	['HGNC:7422', 'HGNC:9141', 'HGNC:2279', 'HGNC:14247', 'HGNC:10850', 'HGNC:11067', 'HGNC:2294', 'HGNC:2291', 'HGNC:837', 'HGNC:840', 'HGNC:20233', 'HGNC:24380', 'HGNC:24381', 'HGNC:7421', 'HGNC:29594', 'HGNC:25223', 'HGNC:7530', 'HGNC:3481', 'HGNC:7427', 'HGNC:10451', 'HGNC:18175', 'HGNC:2269', 'HGNC:2289', 'HGNC:9020', 'HGNC:830', 'HGNC:2285', 'HGNC:2287', 'HGNC:2280', 'HGNC:30862', 'HGNC:7863', …
H1299-mock-36h-B_CAGGACTCTCTA	0.003145373441610436	0.006970186050826271	829	[['HGNC:2501', 35.25889871400876, 99.99999999999996]]	['HGNC:847', 'HGNC:11004', 'HGNC:28883', 'HGNC:4136', 'HGNC:837', 'HGNC:845', 'HGNC:830', 'HGNC:11063', 'HGNC:4455', 'HGNC:753', 'HGNC:9141', 'HGNC:20661', 'HGNC:4175', 'HGNC:848', 'HGNC:8016', 'HGNC:840', 'HGNC:4378', 'HGNC:7529', 'HGNC:846', 'HGNC:5006', 'HGNC:25223', 'HGNC:2244', 'HGNC:18175', 'HGNC:7530', 'HGNC:823', 'HGNC:20233', 'HGNC:14247', 'HGNC:11064', 'HGNC:838', 'HGNC:18170', 'HGNC:11…
H1299-mock-4h-A_ACCGGATGTCAC	0.01205039388491838	0.0999540337113645	1116	[['HGNC:12582', 18.677569455909108, 99.99999999999997], ['HGNC:2287', 18.677569455909673, 99.99999999999997], ['HGNC:2292', 18.67756945590899, 100.00000000000003], ['HGNC:29594', 18.677569455909115, 100.0], ['HGNC:12585', 18.677569455909058, 99.99999999999957], ['HGNC:2280', 18.677569455909033, 99.99999999999999], ['HGNC:2294', 18.677569455909016, 99.99999999999999], ['HGNC:30862', 18.67756945590…	['HGNC:4693', 'HGNC:11063', 'HGNC:10451', 'HGNC:10452', 'HGNC:7892', 'HGNC:11067', 'HGNC:11559', 'HGNC:16484', 'HGNC:2858', 'HGNC:17296', 'HGNC:11064', 'HGNC:18170', 'HGNC:11004', 'HGNC:2501']
H1299-S1-36h-A_AGCCCGGGATAG	0.017385635118982945	0.01507764265328051	1148	0	['HGNC:2501', 'HGNC:848', 'HGNC:7530', 'HGNC:11064', 'HGNC:10980', 'HGNC:7529', 'HGNC:20661', 'HGNC:10451', 'HGNC:845', 'HGNC:840', 'HGNC:4693', 'HGNC:2244', 'HGNC:846', 'HGNC:4136', 'HGNC:17296', 'HGNC:10452', 'HGNC:5006', 'HGNC:28883', 'HGNC:838', 'HGNC:823', 'HGNC:20233', 'HGNC:2858', 'HGNC:14247', 'HGNC:18170', 'HGNC:25223', 'HGNC:753', 'HGNC:8016', 'HGNC:847', 'HGNC:837', 'HGNC:9020', 'HGNC:…
H1299-mock-4h-A_AGATGGAATGGT	0.002565122035680851	0.004232220792648993	1165	0	['HGNC:2579', 'HGNC:7422', 'HGNC:18175', 'HGNC:12586', 'HGNC:840', 'HGNC:823', 'HGNC:16484', 'HGNC:2501', 'HGNC:4175', 'HGNC:20233', 'HGNC:24381', 'HGNC:24380', 'HGNC:7530', 'HGNC:8016', 'HGNC:4249', 'HGNC:9141', 'HGNC:848', 'HGNC:7419', 'HGNC:12590', 'HGNC:2285', 'HGNC:2288', 'HGNC:25223', 'HGNC:29594', 'HGNC:830', 'HGNC:12585', 'HGNC:4136', 'HGNC:2287', 'HGNC:2291', 'HGNC:18044', 'HGNC:12582', …
H1299-S2-12h-A_TGCGTGCCTTCC	0.002823947071163456	0.0016491171652025555	1052	0	['HGNC:30242', 'HGNC:17296', 'HGNC:318', 'HGNC:2279', 'HGNC:7711', 'HGNC:6831', 'HGNC:17194', 'HGNC:8907', 'HGNC:6826', 'HGNC:10381', 'HGNC:12590', 'HGNC:830', 'HGNC:7686', 'HGNC:7696', 'HGNC:20799', 'HGNC:7461', 'HGNC:12524', 'HGNC:12582', 'HGNC:7705', 'HGNC:4116', 'HGNC:29500', 'HGNC:7455', 'HGNC:7719', 'HGNC:2501', 'HGNC:2911', 'HGNC:3148', 'HGNC:2710', 'HGNC:20197', 'HGNC:7436', 'HGNC:21350',…
H1299-S1-24h-B_CCATTGTGATGT	0.005734889134941193	0.007067644993725231	961	0	['HGNC:11055', 'HGNC:11003', 'HGNC:7530', 'HGNC:847', 'HGNC:10451', 'HGNC:5006', 'HGNC:837', 'HGNC:2501', 'HGNC:18170', 'HGNC:838', 'HGNC:14247', 'HGNC:18044', 'HGNC:28883', 'HGNC:10452', 'HGNC:848', 'HGNC:753', 'HGNC:823', 'HGNC:20305', 'HGNC:830', 'HGNC:20233', 'HGNC:2244', 'HGNC:18175', 'HGNC:2858', 'HGNC:846', 'HGNC:7892', 'HGNC:4136', 'HGNC:11063', 'HGNC:11067', 'HGNC:7529', 'HGNC:845', 'HGN…
H1299-S2-24h-B_GCCTGCATAAAT	0.003145373441610443	0.0032982343304050928	895	0	['HGNC:16484', 'HGNC:17296', 'HGNC:11067', 'HGNC:11450', 'HGNC:2501', 'HGNC:10681', 'HGNC:3824', 'HGNC:11063', 'HGNC:9020', 'HGNC:2858', 'HGNC:3700', 'HGNC:10979', 'HGNC:4693', 'HGNC:10452', 'HGNC:10680', 'HGNC:7892', 'HGNC:18044', 'HGNC:4248', 'HGNC:11449', 'HGNC:10992', 'HGNC:10682', 'HGNC:365', 'HGNC:10683', 'HGNC:4432', 'HGNC:10451', 'HGNC:18170']
H1299-S1-12h-A_TCGGATTTACGA	0.010439742316604326	0.02320278600108001	529	[['HGNC:28883', 45.60153830116861, 99.99999999999977], ['HGNC:20233', 45.60153830116748, 99.99999999999875], ['HGNC:25223', 45.60153830116857, 99.99999999999812], ['HGNC:18175', 45.601538301168546, 99.99999999999302], ['HGNC:10989', 45.60153830116821, 99.99999999999986], ['HGNC:20661', 45.60153830116895, 99.99999999999972], ['HGNC:2244', 45.601538301168446, 99.99999999999972]]	['HGNC:7892', 'HGNC:4136', 'HGNC:9225', 'HGNC:18044', 'HGNC:18070', 'HGNC:11036', 'HGNC:16484', 'HGNC:18170', 'HGNC:11054', 'HGNC:4175', 'HGNC:2501']
H1299-S1-12h-B_GTCACAGTATCT	0.003145373441610438	0.0032982343304051092	810	0	['HGNC:5157', 'HGNC:11054', 'HGNC:18070', 'HGNC:4693', 'HGNC:11047', 'HGNC:16484', 'HGNC:9020', 'HGNC:2501', 'HGNC:365', 'HGNC:11064', 'HGNC:7892', 'HGNC:18044', 'HGNC:18170']
H1299-mock-36h-A_CATAGGGGTCTG	0.002459722051408189	0.00188470533166005	777	0	['HGNC:7684', 'HGNC:7686', 'HGNC:7703', 'HGNC:10452', 'HGNC:7701', 'HGNC:7712', 'HGNC:17194', 'HGNC:20371', 'HGNC:10980', 'HGNC:365', 'HGNC:4432', 'HGNC:17296', 'HGNC:2704', 'HGNC:840', 'HGNC:2265', 'HGNC:2291', 'HGNC:7693', 'HGNC:7421', 'HGNC:2267', 'HGNC:7458', 'HGNC:2244', 'HGNC:847', 'HGNC:2279', 'HGNC:2288', 'HGNC:7698', 'HGNC:11067', 'HGNC:30863', 'HGNC:30242', 'HGNC:2277', 'HGNC:837', 'HGN…
H1299-S2-12h-A_ACGAGCACAACG	0.0022760945652874104	0.0005971747909405853	810	0	['HGNC:3007', 'HGNC:20799', 'HGNC:2279', 'HGNC:2288', 'HGNC:2292', 'HGNC:3061', 'HGNC:848', 'HGNC:18170', 'HGNC:2285', 'HGNC:24380', 'HGNC:23157', 'HGNC:10969', 'HGNC:7758', 'HGNC:2267', 'HGNC:4006', 'HGNC:9251', 'HGNC:838', 'HGNC:28883', 'HGNC:12585', 'HGNC:12590', 'HGNC:17174', 'HGNC:840', 'HGNC:3006', 'HGNC:2579', 'HGNC:4008', 'HGNC:380', 'HGNC:29594', 'HGNC:12587', 'HGNC:2861', 'HGNC:30863', …
H1299-S2-36h-B_AATTAAGTAATT	0.01043974231660429	0.04344685760872618	737	[['HGNC:5008', 38.82614478244717, 99.99999999999957], ['HGNC:5386', 33.761841456758845, 100.00000000000009], ['HGNC:3481', 34.27385787141395, 100.00000000000169], ['HGNC:5384', 33.761841456699955, 99.99999999999679], ['HGNC:5385', 33.76184145669984, 100.00000000000003], ['HGNC:3482', 34.273857871413924, 100.00000000000031], ['HGNC:2422', 33.76184145670095, 100.00000000000064], ['HGNC:877', 40.382…	['HGNC:2244', 'HGNC:18170', 'HGNC:6823', 'HGNC:2728', 'HGNC:10451', 'HGNC:9020', 'HGNC:7631', 'HGNC:3006', 'HGNC:16484', 'HGNC:20266', 'HGNC:4006', 'HGNC:20799', 'HGNC:9251', 'HGNC:23161', 'HGNC:17027', 'HGNC:7758', 'HGNC:20661', 'HGNC:2501', 'HGNC:29565', 'HGNC:4122', 'HGNC:8907', 'HGNC:2664', 'HGNC:4019', 'HGNC:4878', 'HGNC:16872', 'HGNC:14573', 'HGNC:10381', 'HGNC:18175', 'HGNC:318', 'HGNC:193…
H1299-S2-36h-A_CCATCGTAAATG	0.010439742316604305	0.01507764265328051	1202	0	['HGNC:2501', 'HGNC:11067', 'HGNC:4693', 'HGNC:18170', 'HGNC:7892', 'HGNC:11063']
H1299-S2-12h-B_CGAGTACTTTTT	0.0044830412952146705	0.003298234330405109	980	0	['HGNC:2280', 'HGNC:18170', 'HGNC:9141', 'HGNC:8091', 'HGNC:2291', 'HGNC:2279', 'HGNC:16232', 'HGNC:12587', 'HGNC:4432', 'HGNC:8016', 'HGNC:2292', 'HGNC:29594', 'HGNC:18175', 'HGNC:12585', 'HGNC:2244', 'HGNC:406', 'HGNC:976', 'HGNC:5157', 'HGNC:24380', 'HGNC:2501', 'HGNC:3482', 'HGNC:7427', 'HGNC:7422', 'HGNC:4175', 'HGNC:847', 'HGNC:2288', 'HGNC:30863', 'HGNC:4136', 'HGNC:20661', 'HGNC:4693', 'H…
H1299-S1-24h-B_CTCTTATTCGAT	0.002996156150889424	0.0032982343304048924	898	0	['HGNC:2277', 'HGNC:846', 'HGNC:7422', 'HGNC:837', 'HGNC:18044', 'HGNC:2267', 'HGNC:823', 'HGNC:10959', 'HGNC:2269', 'HGNC:18070', 'HGNC:840', 'HGNC:10452', 'HGNC:9020', 'HGNC:848', 'HGNC:847', 'HGNC:10920', 'HGNC:2287', 'HGNC:4693', 'HGNC:16232', 'HGNC:2292', 'HGNC:833', 'HGNC:14247', 'HGNC:17296', 'HGNC:2265', 'HGNC:845', 'HGNC:830', 'HGNC:500', 'HGNC:2289', 'HGNC:2858', 'HGNC:10451', 'HGNC:181…
H1299-S1-24h-B_CGGAGGTGACCG	0.0034015340918754555	0.0032982343304052827	759	0	['HGNC:14409', 'HGNC:2501', 'HGNC:9020', 'HGNC:7529', 'HGNC:18170', 'HGNC:12524', 'HGNC:2753', 'HGNC:115', 'HGNC:11004', 'HGNC:19980', 'HGNC:11559', 'HGNC:13528', 'HGNC:3569', 'HGNC:5008', 'HGNC:79', 'HGNC:8907', 'HGNC:5006', 'HGNC:7530', 'HGNC:17366', 'HGNC:20233', 'HGNC:9141', 'HGNC:7892', 'HGNC:1421', 'HGNC:5383', 'HGNC:11022', 'HGNC:15629', 'HGNC:10979', 'HGNC:10986', 'HGNC:2330', 'HGNC:2858'…
H1299-S1-12h-B_TAACAGCTGCAC	0.010439742316604305	0.03326395615746268	1613	0	['HGNC:3012', 'HGNC:10452', 'HGNC:4432', 'HGNC:11064', 'HGNC:7892', 'HGNC:2858', 'HGNC:3078', 'HGNC:28883', 'HGNC:500', 'HGNC:17296', 'HGNC:10986', 'HGNC:11033', 'HGNC:5008', 'HGNC:16297', 'HGNC:9141', 'HGNC:10451', 'HGNC:5006', 'HGNC:4693', 'HGNC:2244', 'HGNC:115', 'HGNC:20233', 'HGNC:10920', 'HGNC:7530', 'HGNC:18175', 'HGNC:7529', 'HGNC:10956', 'HGNC:25223', 'HGNC:4175', 'HGNC:18170', 'HGNC:784…
H1299-mock-36h-A_TGGCGACTCATG	0.003145373441610442	0.0032982343304052445	757	0	['HGNC:2579', 'HGNC:2280', 'HGNC:12582', 'HGNC:10536', 'HGNC:24380', 'HGNC:12591', 'HGNC:16232', 'HGNC:2279', 'HGNC:4458', 'HGNC:24381', 'HGNC:8016', 'HGNC:2292', 'HGNC:846', 'HGNC:847', 'HGNC:30862', 'HGNC:11067', 'HGNC:7427', 'HGNC:830', 'HGNC:12586', 'HGNC:7892', 'HGNC:10451', 'HGNC:848', 'HGNC:845', 'HGNC:10452', 'HGNC:2291', 'HGNC:11063', 'HGNC:3482', 'HGNC:2501', 'HGNC:17296', 'HGNC:10980',…
H1299-S2-36h-A_CAAGGCACTGTC	0.0012387984546212074	0.0018847053316600605	450	0	['HGNC:10969', 'HGNC:9225', 'HGNC:7422', 'HGNC:2579', 'HGNC:848', 'HGNC:2645', 'HGNC:12582', 'HGNC:840', 'HGNC:403', 'HGNC:2690', 'HGNC:10917', 'HGNC:2267', 'HGNC:9453', 'HGNC:11004', 'HGNC:2280', 'HGNC:8016', 'HGNC:30863', 'HGNC:1516', 'HGNC:119', 'HGNC:2646', 'HGNC:846', 'HGNC:500', 'HGNC:10297', 'HGNC:2289', 'HGNC:2279', 'HGNC:10922', 'HGNC:14679', 'HGNC:30862', 'HGNC:10293', 'HGNC:932', 'HGNC…
H1299-S1-12h-A_AAACACCACACC	0.003145373441610435	0.04344685760872615	938	[['HGNC:845', 49.5984666458823, 100.00000000000315], ['HGNC:12582', 49.598466645880826, 100.00000000000016], ['HGNC:30863', 49.59846664588075, 99.99999999999987], ['HGNC:7419', 49.59846664588062, 99.99999999999976], ['HGNC:12587', 49.598466645880656, 99.99999999999976], ['HGNC:2285', 49.59846664588062, 100.00000000000027], ['HGNC:14247', 49.59846664588062, 100.00000000000027], ['HGNC:846', 49.598…	['HGNC:17296', 'HGNC:11064', 'HGNC:11067', 'HGNC:11004', 'HGNC:12437', 'HGNC:2858', 'HGNC:16484', 'HGNC:7892', 'HGNC:18170', 'HGNC:10452', 'HGNC:11050', 'HGNC:10451', 'HGNC:14409', 'HGNC:9020']
H1299-S1-12h-A_CAAGCCAGGCTA	0.003145373441610435	0.022648330251185598	668	[['HGNC:10999', 44.38053462580708, 100.00000000000024]]	['HGNC:5008', 'HGNC:9141', 'HGNC:11036', 'HGNC:7434', 'HGNC:830', 'HGNC:5006', 'HGNC:9225', 'HGNC:20661', 'HGNC:18175', 'HGNC:20233', 'HGNC:29594', 'HGNC:12585', 'HGNC:3481', 'HGNC:10979', 'HGNC:2501', 'HGNC:4248', 'HGNC:12582', 'HGNC:846', 'HGNC:7422', 'HGNC:7427', 'HGNC:2288', 'HGNC:8016', 'HGNC:17296', 'HGNC:30862', 'HGNC:7421', 'HGNC:12587', 'HGNC:24382', 'HGNC:12586', 'HGNC:7530', 'HGNC:4175…
H1299-mock-36h-A_TCTCCGCTATTA	0.01627072034221979	0.03326395615746263	1510	0	['HGNC:10547', 'HGNC:20233', 'HGNC:2858', 'HGNC:25686', 'HGNC:2605', 'HGNC:2653', 'HGNC:9141', 'HGNC:7530', 'HGNC:18324', 'HGNC:3133', 'HGNC:25223', 'HGNC:2860', 'HGNC:11063', 'HGNC:13398', 'HGNC:2501', 'HGNC:5006', 'HGNC:11064', 'HGNC:16431', 'HGNC:4175', 'HGNC:21705', 'HGNC:2859', 'HGNC:10996', 'HGNC:16484', 'HGNC:14409', 'HGNC:388', 'HGNC:6708', 'HGNC:18170', 'HGNC:3629', 'HGNC:12706', 'HGNC:1…
H1299-S1-24h-A_AGTTAATCACGA	0.016270720342219862	0.018472325178078317	1073	0	['HGNC:753', 'HGNC:30863', 'HGNC:2501', 'HGNC:11004', 'HGNC:4175', 'HGNC:24380', 'HGNC:837', 'HGNC:823', 'HGNC:2289', 'HGNC:12586', 'HGNC:14247', 'HGNC:2280', 'HGNC:29594', 'HGNC:2285', 'HGNC:17296', 'HGNC:2858', 'HGNC:7421', 'HGNC:12582', 'HGNC:833', 'HGNC:18170', 'HGNC:11055', 'HGNC:7419', 'HGNC:2279', 'HGNC:406', 'HGNC:840', 'HGNC:24381', 'HGNC:830', 'HGNC:847', 'HGNC:838', 'HGNC:12585', 'HGNC…
H1299-S2-24h-A_AGGAGTTCGACC	0.001962246379655428	0.0014313499676286655	1040	0	['HGNC:14409', 'HGNC:24381', 'HGNC:1516', 'HGNC:4432', 'HGNC:2277', 'HGNC:24380', 'HGNC:12585', 'HGNC:2291', 'HGNC:12587', 'HGNC:30862', 'HGNC:2342', 'HGNC:4249', 'HGNC:2289', 'HGNC:4803', 'HGNC:2646', 'HGNC:7419', 'HGNC:7530', 'HGNC:2288', 'HGNC:4175', 'HGNC:19129', 'HGNC:2703', 'HGNC:92', 'HGNC:2579', 'HGNC:2858', 'HGNC:16526', 'HGNC:2896', 'HGNC:7427', 'HGNC:3247', 'HGNC:2704', 'HGNC:5006', 'H…
H1299-S2-36h-A_GCCAAACAACTC	0.0023122300048524537	0.002575763953271509	1139	0	['HGNC:18175', 'HGNC:7892', 'HGNC:18170', 'HGNC:4136', 'HGNC:7530', 'HGNC:25223', 'HGNC:2244', 'HGNC:4175', 'HGNC:9141', 'HGNC:11064', 'HGNC:3148', 'HGNC:365', 'HGNC:10452', 'HGNC:20661', 'HGNC:20233', 'HGNC:14409', 'HGNC:11004', 'HGNC:115', 'HGNC:10917', 'HGNC:11063', 'HGNC:10451', 'HGNC:2501', 'HGNC:11003', 'HGNC:2858', 'HGNC:7529', 'HGNC:5006', 'HGNC:4433', 'HGNC:17027', 'HGNC:17296']
H1299-mock-36h-A_TTGCACAAACTG	0.003145373441610438	0.020276383524805427	573	[['HGNC:6315', 41.78974244245355, 99.9999999999999]]	['HGNC:18170', 'HGNC:2858', 'HGNC:11054', 'HGNC:9020', 'HGNC:16484', 'HGNC:10293', 'HGNC:2501', 'HGNC:11559', 'HGNC:11047', 'HGNC:10452', 'HGNC:10297', 'HGNC:17296', 'HGNC:14409', 'HGNC:18070', 'HGNC:18044', 'HGNC:17027', 'HGNC:365', 'HGNC:9225', 'HGNC:11004', 'HGNC:10451', 'HGNC:7892']
H1299-S1-24h-B_GCCTCCCCGTCT	0.0031453734416104395	0.00329823433040511	818	0	['HGNC:14247', 'HGNC:830', 'HGNC:10980', 'HGNC:2279', 'HGNC:11063', 'HGNC:28883', 'HGNC:2292', 'HGNC:16232', 'HGNC:12586', 'HGNC:22921', 'HGNC:840', 'HGNC:2244', 'HGNC:4136', 'HGNC:847', 'HGNC:2291', 'HGNC:848', 'HGNC:2265', 'HGNC:2269', 'HGNC:12585', 'HGNC:2289', 'HGNC:11036', 'HGNC:25223', 'HGNC:643', 'HGNC:833', 'HGNC:12582', 'HGNC:7422', 'HGNC:846', 'HGNC:5006', 'HGNC:30863', 'HGNC:2287', 'HG…
H1299-S2-12h-A_GGATGCTAAGCG	0.006769040343480483	0.003298234330405134	701	0	['HGNC:7707', 'HGNC:7704', 'HGNC:7693', 'HGNC:20661', 'HGNC:7708', 'HGNC:823', 'HGNC:838', 'HGNC:2244', 'HGNC:29594', 'HGNC:848', 'HGNC:7702', 'HGNC:7529', 'HGNC:10682', 'HGNC:837', 'HGNC:7711', 'HGNC:16484', 'HGNC:5008', 'HGNC:5006', 'HGNC:2911', 'HGNC:9020', 'HGNC:7421', 'HGNC:7459', 'HGNC:2294', 'HGNC:7456', 'HGNC:8124', 'HGNC:7688', 'HGNC:7691', 'HGNC:28883', 'HGNC:16232', 'HGNC:7455', 'HGNC:…
H1299-mock-4h-A_AAGCTGTTGCCC	0.03119593885595982	0.022415219615985204	1583	0	['HGNC:5383', 'HGNC:4432', 'HGNC:11064', 'HGNC:976', 'HGNC:10979', 'HGNC:4693', 'HGNC:18170', 'HGNC:115', 'HGNC:11067', 'HGNC:2501']
H1299-S1-36h-A_AGTTGAAGCGAG	0.003606397749607698	0.0032982343304051873	881	0	['HGNC:2269', 'HGNC:24380', 'HGNC:7419', 'HGNC:7456', 'HGNC:17296', 'HGNC:7715', 'HGNC:7713', 'HGNC:7695', 'HGNC:7693', 'HGNC:21350', 'HGNC:2267', 'HGNC:9280', 'HGNC:7706', 'HGNC:24381', 'HGNC:10956', 'HGNC:12592', 'HGNC:840', 'HGNC:30242', 'HGNC:2265', 'HGNC:2287', 'HGNC:7699', 'HGNC:395', 'HGNC:16484', 'HGNC:29437', 'HGNC:7717', 'HGNC:24382', 'HGNC:7692', 'HGNC:500', 'HGNC:838', 'HGNC:7719', 'H…
H1299-S1-36h-B_TATTTGAATTTC	0.0031453734416104387	0.022447317536879542	503	[['HGNC:23987', 36.99180604316973, 100.0], ['HGNC:7683', 36.99180604316973, 99.99999999999999], ['HGNC:7714', 36.99180604316973, 99.99999999999999], ['HGNC:7459', 36.9918060431697, 99.99999999999999], ['HGNC:7690', 36.99180604317057, 100.00000000000028], ['HGNC:7713', 36.99180604316973, 100.00000000000064], ['HGNC:7712', 36.9918060431697, 99.99999999999999], ['HGNC:17194', 36.991806043169746, 99.…	['HGNC:2422', 'HGNC:5384', 'HGNC:2289', 'HGNC:2279', 'HGNC:3482', 'HGNC:5385', 'HGNC:30862', 'HGNC:10989', 'HGNC:2287', 'HGNC:3247', 'HGNC:838', 'HGNC:642', 'HGNC:7419', 'HGNC:833', 'HGNC:10606', 'HGNC:823', 'HGNC:10995', 'HGNC:5213', 'HGNC:4378', 'HGNC:82', 'HGNC:4803', 'HGNC:847', 'HGNC:24381', 'HGNC:253', 'HGNC:2267', 'HGNC:2292', 'HGNC:1516', 'HGNC:29437', 'HGNC:5386', 'HGNC:840', 'HGNC:6936'…
H1299-S1-36h-A_CGGCATGATTCA	0.003145373441610439	0.08179210403347416	610	[['HGNC:23', 31.381199674534667, 100.00000000000016], ['HGNC:2267', 6.038054359515872, 100.00000000000013], ['HGNC:12585', 6.038054359515872, 100.00000000000013], ['HGNC:2579', 6.038054359515853, 100.00000000000013], ['HGNC:12590', 6.038054359515887, 99.99999999999997], ['HGNC:2279', 6.038054359515888, 99.99999999999997], ['HGNC:2277', 6.038054359515888, 99.99999999999997], ['HGNC:987', 38.341653…	['HGNC:848', 'HGNC:9020', 'HGNC:8016', 'HGNC:4432', 'HGNC:11064', 'HGNC:840', 'HGNC:4693', 'HGNC:365', 'HGNC:837', 'HGNC:10979', 'HGNC:823', 'HGNC:830', 'HGNC:16484', 'HGNC:7892', 'HGNC:84', 'HGNC:14247', 'HGNC:847', 'HGNC:18170', 'HGNC:833', 'HGNC:846', 'HGNC:845', 'HGNC:838']
H1299-S2-24h-A_TCTCCATAGCGG	0.0031453734416104122	0.00329823433040511	1008	[['HGNC:8124', 40.42830523493292, 100.00000000000082], ['HGNC:2911', 40.42830523493295, 100.00000000000078], ['HGNC:4433', 40.42830523489247, 100.00000000000206], ['HGNC:21350', 40.428305234932985, 99.99999999999667]]	['HGNC:840', 'HGNC:18170', 'HGNC:847', 'HGNC:17296', 'HGNC:2289', 'HGNC:18044', 'HGNC:848', 'HGNC:2265', 'HGNC:8016', 'HGNC:10451', 'HGNC:3481', 'HGNC:2294', 'HGNC:823', 'HGNC:7422', 'HGNC:10683', 'HGNC:2292', 'HGNC:29594', 'HGNC:10452', 'HGNC:2269', 'HGNC:10681', 'HGNC:14247', 'HGNC:24382', 'HGNC:2287', 'HGNC:11449', 'HGNC:9020', 'HGNC:16232', 'HGNC:2898', 'HGNC:30863', 'HGNC:2291', 'HGNC:3700',…
H1299-mock-36h-B_TGTGTTCAGAGC	0.003145373441610441	0.003769410663320125	636	0	['HGNC:2704', 'HGNC:10986', 'HGNC:10922', 'HGNC:8808', 'HGNC:11863', 'HGNC:17296', 'HGNC:365', 'HGNC:10451', 'HGNC:10547', 'HGNC:3133', 'HGNC:18170', 'HGNC:11559', 'HGNC:12441', 'HGNC:2859', 'HGNC:753', 'HGNC:7529', 'HGNC:21350', 'HGNC:14409', 'HGNC:10293', 'HGNC:11054', 'HGNC:3012', 'HGNC:7892', 'HGNC:5383', 'HGNC:2858', 'HGNC:18044', 'HGNC:2861', 'HGNC:3629', 'HGNC:9020', 'HGNC:18070', 'HGNC:11…
H1299-S1-12h-A_CAACCTTTTAGA	0.003145373441610439	0.0032982343304051296	857	0	['HGNC:12587', 'HGNC:7693', 'HGNC:848', 'HGNC:837', 'HGNC:11054', 'HGNC:4136', 'HGNC:12586', 'HGNC:20233', 'HGNC:838', 'HGNC:7713', 'HGNC:7712', 'HGNC:2287', 'HGNC:2501', 'HGNC:847', 'HGNC:9225', 'HGNC:7427', 'HGNC:7456', 'HGNC:115', 'HGNC:7462', 'HGNC:2288', 'HGNC:2292', 'HGNC:7419', 'HGNC:29594', 'HGNC:7696', 'HGNC:8016', 'HGNC:2280', 'HGNC:7702', 'HGNC:7708', 'HGNC:18175', 'HGNC:16484', 'HGNC:…
H1299-S2-12h-B_ATGTATAGACTC	0.0031453734416104317	0.0032982343304051066	853	0	['HGNC:7530', 'HGNC:10451', 'HGNC:9141', 'HGNC:4693', 'HGNC:12805', 'HGNC:365', 'HGNC:5006', 'HGNC:18044', 'HGNC:9021', 'HGNC:16484', 'HGNC:10452', 'HGNC:4136', 'HGNC:4175', 'HGNC:2858', 'HGNC:7892', 'HGNC:17296', 'HGNC:18170', 'HGNC:11064', 'HGNC:9225', 'HGNC:7529', 'HGNC:2501']
H1299-S2-12h-A_CCCAAGTGAGCG	0.00040368266236789435	0.05785679858582105	783	[['HGNC:10943', 45.6319501440172, 100.00000000000009], ['HGNC:18070', 1.96926214718906, 100.0], ['HGNC:11559', 22.42423476539139, 99.99999999999994], ['HGNC:10293', 22.424234765391454, 100.00000000000007]]	['HGNC:18044', 'HGNC:4693', 'HGNC:9020', 'HGNC:11063', 'HGNC:2501', 'HGNC:18170', 'HGNC:84', 'HGNC:10922', 'HGNC:10917', 'HGNC:7892', 'HGNC:115', 'HGNC:17027', 'HGNC:4432']
H1299-S1-12h-A_CTTCCCGGAACC	0.004125582738561822	0.003769410663320125	684	0	['HGNC:16232', 'HGNC:14409', 'HGNC:12587', 'HGNC:16484', 'HGNC:17296', 'HGNC:4458', 'HGNC:30862', 'HGNC:10986', 'HGNC:341', 'HGNC:10451', 'HGNC:845', 'HGNC:840', 'HGNC:2287', 'HGNC:12582', 'HGNC:847', 'HGNC:7427', 'HGNC:7421', 'HGNC:10293', 'HGNC:3061', 'HGNC:2289', 'HGNC:14247', 'HGNC:830', 'HGNC:2267', 'HGNC:833', 'HGNC:10452', 'HGNC:24382', 'HGNC:10681', 'HGNC:838', 'HGNC:30863', 'HGNC:2288', …
H1299-S1-36h-A_AGATTGACGTAC	0.0019051507110295093	0.0018847053316600653	609	0	['HGNC:2858', 'HGNC:7892', 'HGNC:365', 'HGNC:10452', 'HGNC:11004', 'HGNC:18070', 'HGNC:18170', 'HGNC:18044', 'HGNC:14409', 'HGNC:7852', 'HGNC:10451', 'HGNC:17296', 'HGNC:10992', 'HGNC:2704', 'HGNC:16484']
H1299-mock-36h-B_TTCATCATAATG	0.01043974231660542	0.015077642653280456	1066	0	['HGNC:18044', 'HGNC:14409', 'HGNC:2858', 'HGNC:17296', 'HGNC:7892', 'HGNC:9020', 'HGNC:11063', 'HGNC:10451', 'HGNC:10850', 'HGNC:11067', 'HGNC:18170', 'HGNC:10452']
H1299-S1-12h-A_ACATCGCAGGTA	0.0025215774988833	0.001252431221675079	449	0	['HGNC:12585', 'HGNC:833', 'HGNC:3482', 'HGNC:830', 'HGNC:2288', 'HGNC:2280', 'HGNC:12586', 'HGNC:7419', 'HGNC:18070', 'HGNC:24381', 'HGNC:3481', 'HGNC:24380', 'HGNC:2289', 'HGNC:7422', 'HGNC:2287', 'HGNC:845', 'HGNC:17027', 'HGNC:12590', 'HGNC:837', 'HGNC:2294', 'HGNC:7427', 'HGNC:11067', 'HGNC:9020', 'HGNC:4455', 'HGNC:2269', 'HGNC:18044', 'HGNC:7421', 'HGNC:2279', 'HGNC:10999', 'HGNC:18170', '…
H1299-S2-12h-B_CGAGATAGATGA	0.0031453734416104283	0.003298234330405136	870	0	['HGNC:4433', 'HGNC:7421', 'HGNC:3700', 'HGNC:2265', 'HGNC:5147', 'HGNC:2277', 'HGNC:2289', 'HGNC:24382', 'HGNC:4378', 'HGNC:4643', 'HGNC:7892', 'HGNC:10980', 'HGNC:2294', 'HGNC:24380', 'HGNC:2287', 'HGNC:16484', 'HGNC:2285', 'HGNC:2279', 'HGNC:7422', 'HGNC:4693', 'HGNC:2267', 'HGNC:2269', 'HGNC:2292', 'HGNC:18170', 'HGNC:3579', 'HGNC:11067', 'HGNC:4892', 'HGNC:2291', 'HGNC:2280', 'HGNC:16232', '…
H1299-S1-12h-B_AATTTCTCTAGA	0.13892019978859116	0.09995403371136437	1307	0	['HGNC:18170', 'HGNC:14679', 'HGNC:9020', 'HGNC:11063']
H1299-S1-12h-A_ACCTTACTGGGT	0.0019346084748162414	0.0012575727380560685	747	0	['HGNC:10452', 'HGNC:18044', 'HGNC:7892', 'HGNC:11047', 'HGNC:16484', 'HGNC:30927', 'HGNC:976', 'HGNC:13203', 'HGNC:2501', 'HGNC:3078', 'HGNC:7849', 'HGNC:4432', 'HGNC:7852', 'HGNC:17296', 'HGNC:14409', 'HGNC:29437', 'HGNC:10451', 'HGNC:9020', 'HGNC:2704', 'HGNC:2858', 'HGNC:7850', 'HGNC:18170']
H1299-S2-12h-B_ACCACTAGGAGG	0.0031453734416104395	0.003769410663320129	416	0	['HGNC:847', 'HGNC:10683', 'HGNC:3700', 'HGNC:14247', 'HGNC:7419', 'HGNC:830', 'HGNC:8016', 'HGNC:7422', 'HGNC:2288', 'HGNC:4378', 'HGNC:845', 'HGNC:2861', 'HGNC:24382', 'HGNC:10680', 'HGNC:7421', 'HGNC:833', 'HGNC:12590', 'HGNC:12582', 'HGNC:848', 'HGNC:8124', 'HGNC:11004', 'HGNC:10682', 'HGNC:2501', 'HGNC:4693', 'HGNC:2269', 'HGNC:10681', 'HGNC:29594', 'HGNC:2277', 'HGNC:2292', 'HGNC:840', 'HGN…
H1299-S1-24h-B_AGAGCAGGACTA	0.010439742316604156	0.04344685760872626	866	[['HGNC:642', 19.539212511766692, 100.00000000000169], ['HGNC:10989', 20.94156134424562, 100.00000000000209], ['HGNC:21350', 23.90667386378498, 100.00000000000138], ['HGNC:8124', 23.90667386378553, 100.0000000000013], ['HGNC:20305', 32.29482597862795, 100.00000000000404], ['HGNC:2898', 14.645465041437511, 95.3944566198983], ['HGNC:2911', 23.90667386378572, 99.99999999999972]]	['HGNC:17296', 'HGNC:2501', 'HGNC:10452', 'HGNC:2858', 'HGNC:16484', 'HGNC:4693', 'HGNC:11063', 'HGNC:7892', 'HGNC:10451', 'HGNC:11064', 'HGNC:18044', 'HGNC:18170', 'HGNC:11067']
H1299-mock-36h-B_GATTGGCCACGT	0.0017389036212667904	0.001431349967628673	681	0	['HGNC:15463', 'HGNC:17296', 'HGNC:4136', 'HGNC:14409', 'HGNC:7529', 'HGNC:2858', 'HGNC:5006', 'HGNC:18044', 'HGNC:10452', 'HGNC:11064', 'HGNC:24289', 'HGNC:2704', 'HGNC:11067', 'HGNC:5008', 'HGNC:3061', 'HGNC:2501', 'HGNC:10451', 'HGNC:8756', 'HGNC:10986', 'HGNC:9141', 'HGNC:9020', 'HGNC:4175', 'HGNC:7530', 'HGNC:18170', 'HGNC:9068', 'HGNC:4455']
H1299-S2-24h-A_ATTGGTACCCGC	0.0031453734416104387	0.010357845743136912	1356	[['HGNC:7419', 46.85355646317487, 99.99999999999989], ['HGNC:847', 47.78318011418459, 99.99999999999989], ['HGNC:2265', 46.85355646317487, 99.99999999999999], ['HGNC:840', 47.78318011418557, 99.99999999999999], ['HGNC:848', 47.78318011418427, 99.99999999999999], ['HGNC:23', 40.86004848501722, 81.55222530166427], ['HGNC:2285', 46.85355646317473, 99.99999999999928], ['HGNC:12585', 46.85355646317482…	['HGNC:4175', 'HGNC:18044', 'HGNC:11047', 'HGNC:7530', 'HGNC:7529', 'HGNC:18175', 'HGNC:25223', 'HGNC:406', 'HGNC:9141', 'HGNC:9721', 'HGNC:18170', 'HGNC:4432', 'HGNC:11063', 'HGNC:20661', 'HGNC:2244', 'HGNC:4378', 'HGNC:20233', 'HGNC:5006', 'HGNC:2501', 'HGNC:4136']
H1299-S1-24h-B_CGCACGCCTGGT	0.0013445765544265395	0.004232220792648973	1011	[['HGNC:20305', 29.158627825584272, 84.6719385860849]]	['HGNC:2269', 'HGNC:30863', 'HGNC:10986', 'HGNC:24380', 'HGNC:29594', 'HGNC:2294', 'HGNC:11067', 'HGNC:24382', 'HGNC:2579', 'HGNC:4136', 'HGNC:2280', 'HGNC:25223', 'HGNC:823', 'HGNC:3481', 'HGNC:30862', 'HGNC:12582', 'HGNC:473', 'HGNC:16232', 'HGNC:11063', 'HGNC:7419', 'HGNC:24381', 'HGNC:7422', 'HGNC:20233', 'HGNC:10451', 'HGNC:3482', 'HGNC:12585', 'HGNC:2285', 'HGNC:2288', 'HGNC:17296', 'HGNC:2…
H1299-mock-36h-B_GGGCCAAAACTC	0.0023172793887392728	0.0012575727380560648	708	0	['HGNC:11063', 'HGNC:4432', 'HGNC:7892', 'HGNC:18044', 'HGNC:11064', 'HGNC:11067', 'HGNC:4693', 'HGNC:3700', 'HGNC:18170', 'HGNC:5157', 'HGNC:753']
H1299-S2-24h-A_ACAACATCGGGT	0.0041255827385618185	0.0037694106633201258	1238	0	['HGNC:4136', 'HGNC:18170', 'HGNC:14409', 'HGNC:11055', 'HGNC:11047', 'HGNC:10536', 'HGNC:2704', 'HGNC:3061', 'HGNC:840', 'HGNC:3700', 'HGNC:12441', 'HGNC:7892', 'HGNC:833', 'HGNC:12563', 'HGNC:11004', 'HGNC:830', 'HGNC:2858', 'HGNC:18044', 'HGNC:473', 'HGNC:341', 'HGNC:10452', 'HGNC:2861', 'HGNC:4432', 'HGNC:838', 'HGNC:10943', 'HGNC:837', 'HGNC:8016', 'HGNC:846', 'HGNC:847', 'HGNC:823', 'HGNC:1…
H1299-S1-12h-B_CCACTGCCTGTG	0.021181952976064268	0.05958124389729825	1265	[['HGNC:4803', 43.92220078260985, 100.00000000000043], ['HGNC:4801', 41.08462467664486, 100.00000000000486], ['HGNC:92', 42.51224666486509, 100.00000000000058], ['HGNC:4799', 46.15452755758842, 100.00000000000048], ['HGNC:10989', 33.85312540391174, 100.00000000000095]]	['HGNC:846', 'HGNC:11449', 'HGNC:2244', 'HGNC:20233', 'HGNC:9141', 'HGNC:14247', 'HGNC:17827', 'HGNC:833', 'HGNC:18175', 'HGNC:3481', 'HGNC:837', 'HGNC:838', 'HGNC:28883', 'HGNC:2911', 'HGNC:24382', 'HGNC:12582', 'HGNC:12590', 'HGNC:11055', 'HGNC:2579', 'HGNC:7421', 'HGNC:24381', 'HGNC:10681', 'HGNC:5383', 'HGNC:12586', 'HGNC:2277', 'HGNC:8907', 'HGNC:4136', 'HGNC:2265', 'HGNC:473', 'HGNC:10683',…
H1299-mock-36h-A_ACTGGACACAAG	0.01043974231660432	0.09995403371136466	914	[['HGNC:10980', 48.920338542214594, 100.00000000000038], ['HGNC:4432', 42.81109412705435, 99.99999999999997], ['HGNC:12527', 42.81705975743887, 100.00000000000043], ['HGNC:8907', 42.817059757438436, 99.99999999999591]]	['HGNC:16484', 'HGNC:18170', 'HGNC:3700', 'HGNC:7892', 'HGNC:8021', 'HGNC:9021', 'HGNC:11064', 'HGNC:2501', 'HGNC:14472']
H1299-mock-36h-B_TCAGTAGCATTG	0.003145373441610438	0.00329823433040511	535	0	['HGNC:2501', 'HGNC:4378', 'HGNC:753', 'HGNC:9225', 'HGNC:4693', 'HGNC:11047', 'HGNC:9020', 'HGNC:18044', 'HGNC:17027', 'HGNC:18170', 'HGNC:18070']
H1299-S2-12h-B_GTCAGGCGCTTT	0.003145373441610438	0.0037694106633201297	900	0	['HGNC:4249', 'HGNC:115', 'HGNC:9141', 'HGNC:10986', 'HGNC:5383', 'HGNC:10979', 'HGNC:10451', 'HGNC:11004', 'HGNC:5008', 'HGNC:2704', 'HGNC:7892', 'HGNC:186', 'HGNC:365', 'HGNC:7863', 'HGNC:7529', 'HGNC:5006', 'HGNC:4693', 'HGNC:2858', 'HGNC:17296', 'HGNC:7530', 'HGNC:18170', 'HGNC:2501', 'HGNC:11064', 'HGNC:10452']
H1299-S1-24h-B_CTCCACCTGAAG	0.02310747842028873	0.018472325178078286	840	0	['HGNC:11063', 'HGNC:2501', 'HGNC:11047', 'HGNC:17027', 'HGNC:18070', 'HGNC:5157', 'HGNC:18044', 'HGNC:9225', 'HGNC:753', 'HGNC:4693', 'HGNC:7892', 'HGNC:11064', 'HGNC:18170']
H1299-S1-24h-A_CCCAAGACCTTA	0.004384618757399021	0.0999540337113646	1073	[['HGNC:1421', 8.589494582420935, 99.99999999999949], ['HGNC:253', 8.589494582418553, 100.0], ['HGNC:10999', 8.58949458241986, 100.00000000000055], ['HGNC:2690', 8.58949458242, 100.00000000000036], ['HGNC:2645', 8.589494582419867, 99.99999999999211], ['HGNC:2330', 8.58949458242, 99.99999999999397], ['HGNC:3151', 8.589494582424043, 100.00000000000044], ['HGNC:119', 8.589494582420116, 99.9999999999…	['HGNC:3700', 'HGNC:14247', 'HGNC:10451', 'HGNC:12582', 'HGNC:2579', 'HGNC:2265', 'HGNC:2501', 'HGNC:18175', 'HGNC:8016', 'HGNC:2342', 'HGNC:12585', 'HGNC:7530', 'HGNC:847', 'HGNC:2287', 'HGNC:840', 'HGNC:28883', 'HGNC:10683', 'HGNC:24380', 'HGNC:403', 'HGNC:5008', 'HGNC:2289', 'HGNC:2267', 'HGNC:10682', 'HGNC:7422', 'HGNC:3482', 'HGNC:823', 'HGNC:10452', 'HGNC:2280', 'HGNC:837', 'HGNC:20233', 'H…
H1299-mock-36h-B_TAGCCACGCATT	0.0018922601154819309	0.001252431221675081	458	0	['HGNC:9020', 'HGNC:16484', 'HGNC:18070', 'HGNC:3575', 'HGNC:18044', 'HGNC:3569', 'HGNC:365', 'HGNC:2501', 'HGNC:10999', 'HGNC:18170', 'HGNC:4693', 'HGNC:11064', 'HGNC:4378']
H1299-S1-36h-A_ATGCCAAACATC	0.0031453734416104283	0.003769410663320118	884	0	['HGNC:18175', 'HGNC:2244', 'HGNC:7530', 'HGNC:10986', 'HGNC:4175', 'HGNC:28883', 'HGNC:4432', 'HGNC:10920', 'HGNC:10451', 'HGNC:20233', 'HGNC:11004', 'HGNC:5006', 'HGNC:20661', 'HGNC:11064', 'HGNC:9141', 'HGNC:5157', 'HGNC:7529', 'HGNC:5008', 'HGNC:17296', 'HGNC:10943', 'HGNC:11047', 'HGNC:7892', 'HGNC:10452', 'HGNC:4136', 'HGNC:18170', 'HGNC:17027', 'HGNC:25223', 'HGNC:4693', 'HGNC:2704']
H1299-S1-12h-A_ACACATGTGGTT	0.003145373441610341	0.0578609186468513	713	[['HGNC:7683', 17.035406228058246, 100.00000000000288], ['HGNC:7715', 17.035406228058186, 100.00000000000495], ['HGNC:365', 6.514605629275322, 100.00000000000708], ['HGNC:7708', 17.035406228057965, 99.99999999999477], ['HGNC:7716', 17.03540622805825, 100.00000000001972], ['HGNC:7695', 17.035406228058246, 100.00000000000288], ['HGNC:7691', 17.035406228058207, 100.00000000000304], ['HGNC:7686', 17.…	['HGNC:4175', 'HGNC:9141', 'HGNC:3481', 'HGNC:847', 'HGNC:846', 'HGNC:2858', 'HGNC:5008', 'HGNC:845', 'HGNC:20233', 'HGNC:7422', 'HGNC:10986', 'HGNC:11064', 'HGNC:30863', 'HGNC:11067', 'HGNC:2280', 'HGNC:18170', 'HGNC:12590', 'HGNC:2292', 'HGNC:30862', 'HGNC:3151', 'HGNC:12587', 'HGNC:341', 'HGNC:5006', 'HGNC:2294', 'HGNC:833', 'HGNC:840', 'HGNC:10451', 'HGNC:25223', 'HGNC:2579', 'HGNC:11003', 'H…
H1299-S1-12h-A_TTTCACTGGTCT	0.00256512203568085	0.004232220792648993	986	0	['HGNC:18170', 'HGNC:28883', 'HGNC:4693', 'HGNC:473', 'HGNC:4249', 'HGNC:18175', 'HGNC:2244', 'HGNC:500', 'HGNC:11054', 'HGNC:10536', 'HGNC:25223', 'HGNC:4175', 'HGNC:7530', 'HGNC:11050', 'HGNC:9141', 'HGNC:11047', 'HGNC:4136', 'HGNC:20233', 'HGNC:5006', 'HGNC:20661', 'HGNC:11064', 'HGNC:16484', 'HGNC:7529', 'HGNC:17366', 'HGNC:10921', 'HGNC:10986', 'HGNC:4378', 'HGNC:2861']
H1299-S1-36h-A_TGTCTACCCTCG	0.012050393884918376	0.043446857608726186	1048	[['HGNC:2269', 46.10565574181323, 86.63403384407344], ['HGNC:7422', 46.105655741811084, 86.63403384407319], ['HGNC:12582', 46.10565574181319, 86.63403384407158], ['HGNC:14247', 46.10565574181316, 86.63403384407312], ['HGNC:823', 46.10565574181321, 86.63403384407295], ['HGNC:847', 46.10565574181321, 86.63403384407295], ['HGNC:2292', 46.10565574181303, 86.63403384407312], ['HGNC:2277', 46.105655741…	['HGNC:2501', 'HGNC:11047', 'HGNC:9020', 'HGNC:7892', 'HGNC:3569', 'HGNC:18044', 'HGNC:3575', 'HGNC:10999', 'HGNC:11063', 'HGNC:4693', 'HGNC:365', 'HGNC:18170']
H1299-S1-12h-A_TATCGACTGAGC	0.0031453734416104387	0.024314539696679408	633	[['HGNC:3482', 9.877049486932728, 99.66789003182434], ['HGNC:7683', 10.053744305134646, 99.99999999999993], ['HGNC:10989', 10.057334197335836, 99.99999999999773], ['HGNC:7700', 10.0537443051349, 99.99999999999999], ['HGNC:7688', 10.053744305134776, 99.99999999999999], ['HGNC:23987', 10.053744305134892, 99.99999999999999], ['HGNC:7455', 10.0537443051349, 99.99999999999996], ['HGNC:7694', 10.053744…	['HGNC:838', 'HGNC:2280', 'HGNC:10451', 'HGNC:840', 'HGNC:9020', 'HGNC:5006', 'HGNC:2858', 'HGNC:7892', 'HGNC:845', 'HGNC:837', 'HGNC:2579', 'HGNC:2287', 'HGNC:5008', 'HGNC:4136', 'HGNC:12582', 'HGNC:8016', 'HGNC:9141', 'HGNC:24381', 'HGNC:17027', 'HGNC:4432', 'HGNC:28883', 'HGNC:30862', 'HGNC:25223', 'HGNC:823', 'HGNC:7421', 'HGNC:830', 'HGNC:30863', 'HGNC:4693', 'HGNC:7422', 'HGNC:24382', 'HGNC…
H1299-S2-12h-A_TCAAAAGTTTTG	0.003145373441610437	0.043446857608726186	737	[['HGNC:10681', 45.02083254363281, 99.9999999992221], ['HGNC:8124', 45.02083254363218, 100.00000000000082], ['HGNC:10683', 45.02083254363076, 100.0000000000002], ['HGNC:21350', 45.02083254363007, 100.0000000000002], ['HGNC:11450', 45.02083254363036, 100.00000000000013], ['HGNC:3700', 45.020832543630725, 100.00000000000007], ['HGNC:2898', 45.02083254363073, 100.00000000000004], ['HGNC:2911', 45.02…	['HGNC:30863', 'HGNC:847', 'HGNC:846', 'HGNC:3629', 'HGNC:2277', 'HGNC:30862', 'HGNC:4061', 'HGNC:7422', 'HGNC:4249', 'HGNC:2288', 'HGNC:5213', 'HGNC:3482', 'HGNC:2860', 'HGNC:11279', 'HGNC:2285', 'HGNC:7421', 'HGNC:830', 'HGNC:24382', 'HGNC:10452', 'HGNC:12587', 'HGNC:838', 'HGNC:6708', 'HGNC:2291', 'HGNC:837', 'HGNC:16484', 'HGNC:2279', 'HGNC:2858', 'HGNC:845', 'HGNC:8016', 'HGNC:24380', 'HGNC:…
H1299-S2-24h-A_CAGATTTTAAGA	0.09596225562739352	0.0865302337604132	1296	0	['HGNC:10452', 'HGNC:14409', 'HGNC:10451', 'HGNC:11063', 'HGNC:17296', 'HGNC:11067', 'HGNC:11004', 'HGNC:753', 'HGNC:2858', 'HGNC:18170', 'HGNC:2501', 'HGNC:7892']
H1299-S1-36h-A_CCCAGGTAGAGA	0.002317279388739272	0.0012575727380560635	804	0	['HGNC:18170', 'HGNC:4432', 'HGNC:2501', 'HGNC:11063', 'HGNC:4378', 'HGNC:11067', 'HGNC:11064', 'HGNC:115', 'HGNC:4693', 'HGNC:753', 'HGNC:9020']
H1299-S2-36h-B_TGACGGCGGATC	0.0023172793887392762	0.0012575727380560533	823	0	['HGNC:10451', 'HGNC:2858', 'HGNC:18170', 'HGNC:17296', 'HGNC:7852', 'HGNC:14409', 'HGNC:11064', 'HGNC:7892', 'HGNC:10452', 'HGNC:2501', 'HGNC:11067', 'HGNC:11063', 'HGNC:753']
H1299-S1-36h-A_ACTCGCACCTTA	0.004125582738561821	0.0037694106633201275	961	0	['HGNC:20233', 'HGNC:28883', 'HGNC:16484', 'HGNC:2704', 'HGNC:17296', 'HGNC:7530', 'HGNC:25223', 'HGNC:10451', 'HGNC:3061', 'HGNC:20661', 'HGNC:2858', 'HGNC:5006', 'HGNC:2244', 'HGNC:29437', 'HGNC:18175', 'HGNC:7892', 'HGNC:30927', 'HGNC:14409', 'HGNC:7529', 'HGNC:10452', 'HGNC:18170', 'HGNC:9020', 'HGNC:4136', 'HGNC:11047', 'HGNC:4175', 'HGNC:18044', 'HGNC:9141']
H1299-S1-36h-A_ACACCCATGAAC	0.010439742316604305	0.016613026057371052	1335	[['HGNC:833', 49.38172387258549, 100.0], ['HGNC:847', 49.381723872585454, 100.00000000000003], ['HGNC:845', 49.38172387258544, 99.9999999999999], ['HGNC:8016', 49.38172387258547, 100.0], ['HGNC:848', 49.38172387258543, 99.99999999999999], ['HGNC:837', 49.38172387258544, 99.99999999999987], ['HGNC:823', 49.38172387258543, 99.9999999999999], ['HGNC:840', 49.381723872585184, 99.99999999999993], ['HG…	['HGNC:11064', 'HGNC:186', 'HGNC:4136', 'HGNC:10920', 'HGNC:2858', 'HGNC:17296', 'HGNC:10452', 'HGNC:7892', 'HGNC:18170', 'HGNC:10451', 'HGNC:4175', 'HGNC:11063', 'HGNC:976', 'HGNC:2501', 'HGNC:4693', 'HGNC:11004']
H1299-S2-24h-A_GCCAACTAGCAT	0.0031453734416104296	0.0987340006778092	1091	[['HGNC:7683', 35.29848618275058, 100.0000000000004], ['HGNC:7710', 35.29848618274831, 100.00000000000075], ['HGNC:7460', 35.29848618275043, 100.00000000000027], ['HGNC:7461', 35.298486182750246, 100.00000000000027], ['HGNC:10989', 38.165049147586316, 100.00000000000017], ['HGNC:3647', 30.44139698761369, 100.00000000000027], ['HGNC:7704', 35.29848618275267, 100.00000000000027], ['HGNC:7715', 35.2…	['HGNC:11064', 'HGNC:10680', 'HGNC:24381', 'HGNC:29594', 'HGNC:7419', 'HGNC:845', 'HGNC:2265', 'HGNC:24382', 'HGNC:14247', 'HGNC:11067', 'HGNC:12585', 'HGNC:12586', 'HGNC:4432', 'HGNC:838', 'HGNC:837', 'HGNC:2269', 'HGNC:2279', 'HGNC:2291', 'HGNC:4693', 'HGNC:10681', 'HGNC:2285', 'HGNC:2287', 'HGNC:8021', 'HGNC:840', 'HGNC:10683', 'HGNC:7421', 'HGNC:847', 'HGNC:2267', 'HGNC:8582', 'HGNC:2277', 'H…
H1299-S1-12h-A_CCTAGGTCTGCT	0.03148101680522485	0.02228225918558195	897	0	['HGNC:2280', 'HGNC:847', 'HGNC:2579', 'HGNC:840', 'HGNC:12586', 'HGNC:7422', 'HGNC:14247', 'HGNC:17296', 'HGNC:30862', 'HGNC:18170', 'HGNC:2291', 'HGNC:4136', 'HGNC:2292', 'HGNC:833', 'HGNC:2287', 'HGNC:2265', 'HGNC:29594', 'HGNC:2501', 'HGNC:12590', 'HGNC:10452', 'HGNC:10943', 'HGNC:7421', 'HGNC:4432', 'HGNC:2288', 'HGNC:4175', 'HGNC:7892', 'HGNC:848', 'HGNC:846', 'HGNC:845', 'HGNC:830', 'HGNC:…
H1299-S2-36h-A_TCTCTAACTGAA	0.003606397749607804	0.0037694106633201344	806	0	['HGNC:7892', 'HGNC:2289', 'HGNC:30863', 'HGNC:7422', 'HGNC:3482', 'HGNC:18170', 'HGNC:14409', 'HGNC:2287', 'HGNC:16484', 'HGNC:24380', 'HGNC:24382', 'HGNC:30862', 'HGNC:12586', 'HGNC:2704', 'HGNC:20233', 'HGNC:3078', 'HGNC:12441', 'HGNC:7529', 'HGNC:2244', 'HGNC:10451', 'HGNC:4175', 'HGNC:16232', 'HGNC:7421', 'HGNC:18175', 'HGNC:4136', 'HGNC:9141', 'HGNC:10452', 'HGNC:7427', 'HGNC:11064', 'HGNC:…
H1299-S1-12h-A_GTCATGCGAGAT	0.004125582738561818	0.0037694106633201054	518	0	['HGNC:2579', 'HGNC:17296', 'HGNC:2858', 'HGNC:2279', 'HGNC:7892', 'HGNC:7530', 'HGNC:29594', 'HGNC:2292', 'HGNC:18170', 'HGNC:10452', 'HGNC:2294', 'HGNC:24269', 'HGNC:7708', 'HGNC:7863', 'HGNC:2291', 'HGNC:7691', 'HGNC:7688', 'HGNC:7712', 'HGNC:5383', 'HGNC:24380', 'HGNC:7714', 'HGNC:848', 'HGNC:3482', 'HGNC:7707', 'HGNC:17194', 'HGNC:7694', 'HGNC:7685', 'HGNC:5008', 'HGNC:7459', 'HGNC:823', 'HG…
H1299-mock-36h-A_AACGTAGAGCCA	0.0015162542455118846	0.0009077379131744126	752	0	['HGNC:7419', 'HGNC:17296', 'HGNC:10682', 'HGNC:2265', 'HGNC:10451', 'HGNC:2501', 'HGNC:10452', 'HGNC:11450', 'HGNC:12587', 'HGNC:11064', 'HGNC:5382', 'HGNC:2267', 'HGNC:2280', 'HGNC:2269', 'HGNC:2288', 'HGNC:30862', 'HGNC:2279', 'HGNC:7421', 'HGNC:2898', 'HGNC:10943', 'HGNC:12585', 'HGNC:30863', 'HGNC:2287', 'HGNC:7892', 'HGNC:3482', 'HGNC:24380', 'HGNC:2292', 'HGNC:7852', 'HGNC:3700', 'HGNC:106…
H1299-S2-12h-B_GTTCAAAACAGA	0.0018411556144725344	0.0007590176892252037	528	[['HGNC:6176', 15.511855547588935, 100.00000000000024]]	['HGNC:6831', 'HGNC:20266', 'HGNC:11047', 'HGNC:7045', 'HGNC:2501', 'HGNC:23159', 'HGNC:8907', 'HGNC:18294', 'HGNC:4570', 'HGNC:24862', 'HGNC:14573', 'HGNC:2995', 'HGNC:29565', 'HGNC:2664', 'HGNC:341', 'HGNC:10297', 'HGNC:20799', 'HGNC:4061', 'HGNC:12527', 'HGNC:3006', 'HGNC:3007', 'HGNC:365', 'HGNC:10451', 'HGNC:3575', 'HGNC:7892', 'HGNC:6823', 'HGNC:7046', 'HGNC:10381', 'HGNC:3005', 'HGNC:17296…
H1299-mock-36h-A_TCGCGCTCCAGA	0.003145373441610437	0.0032982343304051127	566	0	['HGNC:18170', 'HGNC:10451', 'HGNC:7852', 'HGNC:21705', 'HGNC:7892', 'HGNC:11004', 'HGNC:17027', 'HGNC:2858', 'HGNC:9020', 'HGNC:17296', 'HGNC:18044', 'HGNC:10452', 'HGNC:500', 'HGNC:14409', 'HGNC:2704', 'HGNC:10955', 'HGNC:11047', 'HGNC:10943']
H1299-S2-12h-B_TGGATCTAATGC	0.00022267995323721002	0.00022787040682517123	750	0	['HGNC:11063', 'HGNC:4693', 'HGNC:16484', 'HGNC:932', 'HGNC:2501', 'HGNC:9020', 'HGNC:7892', 'HGNC:18170', 'HGNC:11064', 'HGNC:18044', 'HGNC:11067']
H1299-S2-12h-A_AAACCAATCTGG	0.005915925061189497	0.006590186309705038	760	[['HGNC:846', 48.84496093090176, 80.9745446748297], ['HGNC:837', 48.844960930901635, 80.97454467482979], ['HGNC:840', 48.84496093090683, 80.97454467482947], ['HGNC:845', 48.84496093090167, 80.9745446748295], ['HGNC:823', 48.844960930901635, 80.97454467483249], ['HGNC:847', 48.84496093090302, 80.9745446748293], ['HGNC:838', 48.844960930901635, 80.97454467483014], ['HGNC:830', 48.844960930901685, 8…	['HGNC:2858', 'HGNC:18175', 'HGNC:4175', 'HGNC:20661', 'HGNC:7892', 'HGNC:10986', 'HGNC:5006', 'HGNC:2501', 'HGNC:7529', 'HGNC:4432', 'HGNC:11047', 'HGNC:9141', 'HGNC:10979', 'HGNC:20233', 'HGNC:18170', 'HGNC:115', 'HGNC:4136', 'HGNC:7530', 'HGNC:8091', 'HGNC:17027', 'HGNC:25223', 'HGNC:10451', 'HGNC:9225', 'HGNC:2244', 'HGNC:14409', 'HGNC:406', 'HGNC:5008', 'HGNC:5383', 'HGNC:28883', 'HGNC:17296…
H1299-S1-12h-A_CGCGTATTATAT	0.003145373441610577	0.003769410663320293	792	0	['HGNC:846', 'HGNC:14247', 'HGNC:5008', 'HGNC:17296', 'HGNC:7455', 'HGNC:7692', 'HGNC:7530', 'HGNC:7456', 'HGNC:17027', 'HGNC:794', 'HGNC:2291', 'HGNC:7863', 'HGNC:2265', 'HGNC:7461', 'HGNC:20661', 'HGNC:7529', 'HGNC:25223', 'HGNC:7460', 'HGNC:7716', 'HGNC:4693', 'HGNC:7717', 'HGNC:7719', 'HGNC:830', 'HGNC:7683', 'HGNC:7684', 'HGNC:2287', 'HGNC:7688', 'HGNC:2279', 'HGNC:7421', 'HGNC:10451', 'HGNC…
H1299-S2-24h-A_ACGTTACGTTCC	0.0032165584754248193	0.0037694106633201275	1067	0	['HGNC:7850', 'HGNC:2288', 'HGNC:2280', 'HGNC:12586', 'HGNC:30863', 'HGNC:3078', 'HGNC:12585', 'HGNC:2858', 'HGNC:2267', 'HGNC:17296', 'HGNC:12587', 'HGNC:2292', 'HGNC:11047', 'HGNC:12563', 'HGNC:7427', 'HGNC:2291', 'HGNC:16232', 'HGNC:473', 'HGNC:10452', 'HGNC:7422', 'HGNC:7421', 'HGNC:2277', 'HGNC:2579', 'HGNC:24381', 'HGNC:18170', 'HGNC:2269', 'HGNC:2279', 'HGNC:29594', 'HGNC:2265', 'HGNC:2438…
H1299-S1-12h-B_TGAGCACCAAAA	0.010439742316604269	0.0434468576087262	874	[['HGNC:14472', 41.94802929426734, 100.00000000000031]]	['HGNC:10992', 'HGNC:5157', 'HGNC:2501', 'HGNC:11064', 'HGNC:18044', 'HGNC:7892', 'HGNC:18170', 'HGNC:11449', 'HGNC:11450', 'HGNC:4693', 'HGNC:17027']
H1299-S2-12h-A_CCCCCTAGGATC	0.05420306375257343	0.09995403371136463	917	[['HGNC:2898', 47.318727339561, 99.99999999999997]]	['HGNC:2858', 'HGNC:10452', 'HGNC:18170', 'HGNC:17027', 'HGNC:17296', 'HGNC:10451', 'HGNC:7892']
H1299-S1-24h-A_CCCCTCTTACTG	0.007735467634803412	0.007067644993725235	1532	0	['HGNC:10451', 'HGNC:10452', 'HGNC:10920', 'HGNC:7892', 'HGNC:2501', 'HGNC:28883', 'HGNC:11004', 'HGNC:11064', 'HGNC:2858', 'HGNC:18044', 'HGNC:17296', 'HGNC:18170']
H1299-S1-12h-B_GGTTGTCTTGCG	0.0031453734416104443	0.003298234330405107	677	0	['HGNC:7455', 'HGNC:28883', 'HGNC:7422', 'HGNC:830', 'HGNC:2288', 'HGNC:16232', 'HGNC:5008', 'HGNC:24380', 'HGNC:3133', 'HGNC:12587', 'HGNC:7711', 'HGNC:11279', 'HGNC:23987', 'HGNC:16484', 'HGNC:7691', 'HGNC:7708', 'HGNC:8016', 'HGNC:7719', 'HGNC:18170', 'HGNC:7687', 'HGNC:7701', 'HGNC:7705', 'HGNC:7704', 'HGNC:12586', 'HGNC:2291', 'HGNC:7686', 'HGNC:2269', 'HGNC:10545', 'HGNC:9141', 'HGNC:10986'…
H1299-S1-12h-A_TCAGGATGACAA	0.002418776617340681	0.0032982343304051105	848	[['HGNC:8124', 40.10820581548933, 100.00000000000911], ['HGNC:2911', 40.10820581548961, 100.00000000000917]]	['HGNC:2269', 'HGNC:7456', 'HGNC:7707', 'HGNC:823', 'HGNC:2291', 'HGNC:7714', 'HGNC:2294', 'HGNC:2288', 'HGNC:21350', 'HGNC:8863', 'HGNC:10536', 'HGNC:7692', 'HGNC:7717', 'HGNC:7892', 'HGNC:7460', 'HGNC:2289', 'HGNC:7710', 'HGNC:7683', 'HGNC:12590', 'HGNC:8808', 'HGNC:7696', 'HGNC:7685', 'HGNC:2898', 'HGNC:7715', 'HGNC:7716', 'HGNC:7705', 'HGNC:18070', 'HGNC:11064', 'HGNC:24381', 'HGNC:830', 'HGN…
H1299-mock-36h-A_TCCATGGTCCCC	0.0041255827385618185	0.0037694106633201258	1313	0	['HGNC:8906', 'HGNC:24269', 'HGNC:10452', 'HGNC:7892', 'HGNC:753', 'HGNC:11064', 'HGNC:11004', 'HGNC:2501', 'HGNC:11067', 'HGNC:16484', 'HGNC:17296', 'HGNC:18044', 'HGNC:4693', 'HGNC:2704', 'HGNC:10451', 'HGNC:18170']
H1299-S2-12h-B_TTGAGTAGGAAG	0.003145373441610432	0.003298234330405101	784	[['HGNC:10979', 40.42830523493322, 100.00000000000024], ['HGNC:2898', 40.42830523493274, 100.00000000000033], ['HGNC:115', 40.42830523493334, 100.00000000000017], ['HGNC:21350', 40.42830523493299, 100.00000000000017], ['HGNC:119', 40.428305234932985, 99.99999999999984], ['HGNC:2911', 40.428305234935976, 100.00000000000064], ['HGNC:10681', 40.428305234933404, 99.99999999999353], ['HGNC:5005', 40.4…	['HGNC:2501', 'HGNC:9020', 'HGNC:823', 'HGNC:848', 'HGNC:2579', 'HGNC:2291', 'HGNC:7529', 'HGNC:18175', 'HGNC:2277', 'HGNC:11055', 'HGNC:2279', 'HGNC:30862', 'HGNC:4249', 'HGNC:18044', 'HGNC:753', 'HGNC:833', 'HGNC:4378', 'HGNC:2294', 'HGNC:10922', 'HGNC:14247', 'HGNC:4693', 'HGNC:2265', 'HGNC:9141', 'HGNC:2285', 'HGNC:29594', 'HGNC:24381', 'HGNC:7419', 'HGNC:30863', 'HGNC:12587', 'HGNC:4175', 'H…
H1299-S2-12h-A_CTTGTAACCGCT	0.02118195297606436	0.0332639561574626	1505	0	['HGNC:11064', 'HGNC:7892', 'HGNC:20233', 'HGNC:20661', 'HGNC:8091', 'HGNC:7529', 'HGNC:7530', 'HGNC:406', 'HGNC:9141', 'HGNC:4175', 'HGNC:5006', 'HGNC:10452', 'HGNC:10451', 'HGNC:10920', 'HGNC:17296', 'HGNC:2858', 'HGNC:18170', 'HGNC:4136', 'HGNC:28883', 'HGNC:25223', 'HGNC:4249', 'HGNC:18175', 'HGNC:2244']
H1299-S1-12h-B_TTCCTAAACCCC	0.010439742316604276	0.07592884548570979	1338	[['HGNC:12582', 43.863514181530064, 100.00000000000038], ['HGNC:4378', 19.857595037604238, 100.00000000000244], ['HGNC:30862', 43.863514181529496, 100.00000000000027], ['HGNC:12586', 43.863514181529496, 100.00000000000027], ['HGNC:12585', 43.86351418152947, 100.00000000000023], ['HGNC:2579', 43.86351418153001, 100.00000000000036], ['HGNC:29594', 43.8635141814869, 100.00000000000036], ['HGNC:7427'…	['HGNC:11047', 'HGNC:2501', 'HGNC:9020', 'HGNC:18170', 'HGNC:11064', 'HGNC:4693']
H1299-S2-36h-A_ACTCACACGCGG	0.0031453734416104395	0.003298234330405089	470	0	['HGNC:7427', 'HGNC:4432', 'HGNC:365', 'HGNC:12585', 'HGNC:823', 'HGNC:830', 'HGNC:24380', 'HGNC:30863', 'HGNC:18170', 'HGNC:2294', 'HGNC:16232', 'HGNC:10979', 'HGNC:3481', 'HGNC:2287', 'HGNC:24381', 'HGNC:7530', 'HGNC:7419', 'HGNC:2860', 'HGNC:11279', 'HGNC:2285', 'HGNC:846', 'HGNC:2280', 'HGNC:753', 'HGNC:12590', 'HGNC:3133', 'HGNC:9141', 'HGNC:18044', 'HGNC:3629', 'HGNC:11863', 'HGNC:2279', 'H…
H1299-S2-36h-A_CTAGCACCGAGT	0.001738584022661209	0.0014313499676287939	786	0	['HGNC:9141', 'HGNC:7419', 'HGNC:10536', 'HGNC:838', 'HGNC:2279', 'HGNC:10451', 'HGNC:3482', 'HGNC:2704', 'HGNC:2265', 'HGNC:8906', 'HGNC:25223', 'HGNC:12587', 'HGNC:2710', 'HGNC:7427', 'HGNC:2501', 'HGNC:12582', 'HGNC:115', 'HGNC:833', 'HGNC:2277', 'HGNC:846', 'HGNC:5006', 'HGNC:845', 'HGNC:2288', 'HGNC:11004', 'HGNC:12590', 'HGNC:7422', 'HGNC:10452', 'HGNC:2579', 'HGNC:840', 'HGNC:473', 'HGNC:1…
H1299-mock-36h-B_GTCGCGATATGC	0.010439742316604316	0.0150776426532805	1343	0	['HGNC:2501', 'HGNC:18044', 'HGNC:18170', 'HGNC:11054', 'HGNC:4693', 'HGNC:16484', 'HGNC:7892']
H1299-mock-4h-A_ACGAAGATTTTC	0.025868206629222457	0.033263956157462755	1454	0	['HGNC:18170', 'HGNC:4693', 'HGNC:11064', 'HGNC:4175', 'HGNC:4136', 'HGNC:10920', 'HGNC:2501', 'HGNC:11063']
H1299-S1-24h-A_TGACCAGACCAA	0.02671046265882424	0.07746156653176754	652	0	['HGNC:11004', 'HGNC:837', 'HGNC:2277', 'HGNC:7692', 'HGNC:7712', 'HGNC:7710', 'HGNC:7716', 'HGNC:2292', 'HGNC:7715', 'HGNC:7705', 'HGNC:840', 'HGNC:2279', 'HGNC:7707', 'HGNC:10293', 'HGNC:7713', 'HGNC:7685', 'HGNC:406', 'HGNC:2289', 'HGNC:7711', 'HGNC:16484', 'HGNC:12585', 'HGNC:823', 'HGNC:2267', 'HGNC:838', 'HGNC:14247', 'HGNC:4693', 'HGNC:2501', 'HGNC:2285', 'HGNC:2265', 'HGNC:7719', 'HGNC:24…
H1299-S2-12h-A_CCTTATGTATAA	0.010439742316604227	0.08145430983013423	1237	[['HGNC:837', 38.30159185465216, 100.00000000000075], ['HGNC:12587', 38.30159185465215, 100.00000000000075], ['HGNC:24380', 38.30159185465215, 100.00000000000075], ['HGNC:7419', 38.30159185465215, 100.00000000000075], ['HGNC:12590', 38.30159185465216, 100.00000000000071], ['HGNC:840', 38.30159185465222, 100.00000000000071], ['HGNC:845', 38.301591854652116, 100.00000000000071], ['HGNC:2288', 38.30…	['HGNC:18170', 'HGNC:14409', 'HGNC:10452', 'HGNC:10451', 'HGNC:20661', 'HGNC:4136', 'HGNC:11026', 'HGNC:7529', 'HGNC:7530', 'HGNC:5008', 'HGNC:5006', 'HGNC:9141', 'HGNC:25223', 'HGNC:11064', 'HGNC:18175', 'HGNC:2858', 'HGNC:4175', 'HGNC:2501', 'HGNC:20233', 'HGNC:7892', 'HGNC:17296', 'HGNC:2244']
H1299-S2-12h-A_GAGACAAATGCT	0.0025215774988833423	0.0012524312216751065	1020	0	['HGNC:4175', 'HGNC:846', 'HGNC:12441', 'HGNC:11025', 'HGNC:847', 'HGNC:2861', 'HGNC:7422', 'HGNC:14409', 'HGNC:10451', 'HGNC:30927', 'HGNC:12585', 'HGNC:7849', 'HGNC:3061', 'HGNC:24381', 'HGNC:2280', 'HGNC:24382', 'HGNC:7427', 'HGNC:12582', 'HGNC:845', 'HGNC:7419', 'HGNC:2287', 'HGNC:848', 'HGNC:12586', 'HGNC:2277', 'HGNC:2288', 'HGNC:2898', 'HGNC:2285', 'HGNC:2579', 'HGNC:4378', 'HGNC:2501', 'H…
H1299-S1-36h-A_CGATGGCCCCGA	0.010439742316604305	0.09995403371136467	1055	0	['HGNC:4693', 'HGNC:11067', 'HGNC:3700', 'HGNC:18070', 'HGNC:11063', 'HGNC:11064', 'HGNC:4432', 'HGNC:18170', 'HGNC:7892', 'HGNC:2501']
H1299-S2-36h-A_TCATCAGAAGCC	0.010439742316604307	0.09995403371136466	1272	[['HGNC:2285', 10.126668155564111, 99.99999999999997], ['HGNC:2269', 10.126668155564044, 100.00000000000067], ['HGNC:30862', 21.703672062458637, 100.0], ['HGNC:10680', 43.46683770080419, 99.99999999999999], ['HGNC:12582', 21.703672062458633, 99.99999999999993], ['HGNC:2280', 10.126668155564015, 100.0], ['HGNC:12586', 21.703672062458594, 100.0], ['HGNC:10682', 43.46683770080431, 100.0], ['HGNC:125…	['HGNC:11063', 'HGNC:4693', 'HGNC:7892', 'HGNC:18170', 'HGNC:9020', 'HGNC:11064', 'HGNC:10943']
H1299-S1-12h-A_AGCCTTCGCCTC	0.0031453734416104643	0.003769410663320119	1166	0	['HGNC:3078', 'HGNC:9021', 'HGNC:18044', 'HGNC:11064', 'HGNC:18070', 'HGNC:10451', 'HGNC:18170', 'HGNC:2704', 'HGNC:2858', 'HGNC:4136', 'HGNC:10452', 'HGNC:11004', 'HGNC:7892', 'HGNC:7849', 'HGNC:7850', 'HGNC:11055', 'HGNC:17296', 'HGNC:4175', 'HGNC:2501', 'HGNC:4693', 'HGNC:11063']
H1299-S2-36h-B_TAACCGGTGTCA	0.003145373441610438	0.03260046131965639	607	[['HGNC:3700', 34.50528592242983, 99.99999999999949], ['HGNC:7692', 16.598866229654877, 100.00000000000003], ['HGNC:3481', 34.240284890706896, 100.00000000000091], ['HGNC:7687', 16.598866229654842, 100.00000000000028], ['HGNC:7683', 16.598866229654714, 100.00000000000028], ['HGNC:21350', 34.50528592242988, 99.99999999999902], ['HGNC:2422', 37.994215948587325, 99.99999999999902], ['HGNC:7458', 16.…	['HGNC:10451', 'HGNC:7892', 'HGNC:11067', 'HGNC:14409', 'HGNC:10986', 'HGNC:9141', 'HGNC:28883', 'HGNC:17296', 'HGNC:4175', 'HGNC:7852', 'HGNC:753', 'HGNC:7530', 'HGNC:20233', 'HGNC:2753', 'HGNC:1421', 'HGNC:11063', 'HGNC:2858', 'HGNC:11064', 'HGNC:3569', 'HGNC:4136', 'HGNC:11025', 'HGNC:10452', 'HGNC:4249', 'HGNC:2244', 'HGNC:20661', 'HGNC:2330', 'HGNC:2501', 'HGNC:25223', 'HGNC:7529', 'HGNC:180…
H1299-S2-36h-B_ATCAACGCCGAC	0.00189226011548193	0.0012524312216750828	738	0	['HGNC:406', 'HGNC:2579', 'HGNC:18044', 'HGNC:24382', 'HGNC:2289', 'HGNC:3700', 'HGNC:12590', 'HGNC:840', 'HGNC:30863', 'HGNC:29594', 'HGNC:837', 'HGNC:8016', 'HGNC:4136', 'HGNC:30862', 'HGNC:7419', 'HGNC:846', 'HGNC:12587', 'HGNC:2288', 'HGNC:7427', 'HGNC:830', 'HGNC:4175', 'HGNC:14247', 'HGNC:24380', 'HGNC:18170', 'HGNC:12586', 'HGNC:7422', 'HGNC:4378', 'HGNC:12582', 'HGNC:823', 'HGNC:2279', 'H…
H1299-S1-36h-A_GTTCGAAACACG	0.0041255827385618185	0.003769410663320124	824	0	['HGNC:4801', 'HGNC:2579', 'HGNC:12585', 'HGNC:30863', 'HGNC:10452', 'HGNC:2704', 'HGNC:24382', 'HGNC:24381', 'HGNC:12582', 'HGNC:25223', 'HGNC:7427', 'HGNC:17296', 'HGNC:5383', 'HGNC:10937', 'HGNC:3647', 'HGNC:12587', 'HGNC:4249', 'HGNC:10979', 'HGNC:10908', 'HGNC:7422', 'HGNC:10850', 'HGNC:5008', 'HGNC:7419', 'HGNC:395', 'HGNC:2858', 'HGNC:29594', 'HGNC:9020', 'HGNC:11004', 'HGNC:840', 'HGNC:84…
H1299-S1-12h-A_ACTCGGTAATGA	0.003145373441610438	0.003298234330405111	668	0	['HGNC:4693', 'HGNC:2321', 'HGNC:395', 'HGNC:9280', 'HGNC:18070', 'HGNC:4982', 'HGNC:12591', 'HGNC:17027', 'HGNC:3647', 'HGNC:12592', 'HGNC:500', 'HGNC:7892', 'HGNC:18044', 'HGNC:5157', 'HGNC:9225', 'HGNC:341', 'HGNC:11004', 'HGNC:18170', 'HGNC:10956']
H1299-mock-36h-B_CATGATGAGGTC	0.003145373441610438	0.004408584297388264	514	0	['HGNC:17296', 'HGNC:20266', 'HGNC:11067', 'HGNC:20799', 'HGNC:11022', 'HGNC:14573', 'HGNC:4298', 'HGNC:10381', 'HGNC:23056', 'HGNC:18044', 'HGNC:7758', 'HGNC:2501', 'HGNC:2664', 'HGNC:7045', 'HGNC:8907', 'HGNC:16872', 'HGNC:18170', 'HGNC:9251', 'HGNC:7892', 'HGNC:4061', 'HGNC:20197', 'HGNC:2995', 'HGNC:9020', 'HGNC:11021', 'HGNC:10293', 'HGNC:23161', 'HGNC:12527', 'HGNC:11036', 'HGNC:29500', 'HG…
H1299-S1-36h-A_CACACTACGGGA	0.0023733050646330017	0.0018190971485765157	744	0	['HGNC:2501', 'HGNC:2267', 'HGNC:2858', 'HGNC:9141', 'HGNC:5008', 'HGNC:14247', 'HGNC:7427', 'HGNC:7421', 'HGNC:840', 'HGNC:2288', 'HGNC:7530', 'HGNC:11559', 'HGNC:28883', 'HGNC:830', 'HGNC:2294', 'HGNC:16232', 'HGNC:2277', 'HGNC:10986', 'HGNC:4458', 'HGNC:2291', 'HGNC:833', 'HGNC:2269', 'HGNC:16484', 'HGNC:18044', 'HGNC:4175', 'HGNC:753', 'HGNC:2287', 'HGNC:2244', 'HGNC:17296', 'HGNC:10980', 'HG…
H1299-S2-24h-A_CGAAGCGCCTCA	0.003145373441610439	0.0820808561264279	1042	[['HGNC:976', 43.40120809791765, 99.99999999999876], ['HGNC:7711', 16.95327273602658, 99.99999999999987], ['HGNC:20305', 40.010281387420804, 99.99999999999997], ['HGNC:12586', 12.091508833304387, 99.9999999999997], ['HGNC:12582', 12.091508833304474, 99.99999999999997], ['HGNC:7698', 16.953272736026577, 99.99999999999997], ['HGNC:7691', 16.953272736026577, 99.99999999999997], ['HGNC:7693', 16.9532…	['HGNC:2858', 'HGNC:10451', 'HGNC:14409', 'HGNC:2501', 'HGNC:18044', 'HGNC:753', 'HGNC:10452', 'HGNC:18170', 'HGNC:7892', 'HGNC:11047', 'HGNC:17296', 'HGNC:9020', 'HGNC:17027', 'HGNC:7852']
H1299-S2-24h-B_CCTCCGAAGGAG	0.0031453734416104317	0.015077642653280538	927	0	['HGNC:4136', 'HGNC:24380', 'HGNC:10451', 'HGNC:2291', 'HGNC:10980', 'HGNC:18761', 'HGNC:2267', 'HGNC:846', 'HGNC:2579', 'HGNC:2288', 'HGNC:12582', 'HGNC:3481', 'HGNC:12585', 'HGNC:25223', 'HGNC:28883', 'HGNC:2285', 'HGNC:500', 'HGNC:12590', 'HGNC:12586', 'HGNC:30863', 'HGNC:830', 'HGNC:16232', 'HGNC:24382', 'HGNC:7419', 'HGNC:837', 'HGNC:2292', 'HGNC:2289', 'HGNC:2244', 'HGNC:7863', 'HGNC:10452'…
H1299-mock-36h-B_TAGGCCAGTAAA	0.0031453734416104604	0.03578684434506152	928	[['HGNC:3575', 38.8403904908856, 99.99999999999919], ['HGNC:3569', 46.949619363971166, 99.99999999999964], ['HGNC:18070', 14.062977800992934, 99.99999999999943], ['HGNC:10999', 32.32542874557194, 99.99999999999932]]	['HGNC:17296', 'HGNC:9225', 'HGNC:9020', 'HGNC:2501', 'HGNC:11054', 'HGNC:10451', 'HGNC:10293', 'HGNC:11559', 'HGNC:17027', 'HGNC:18170', 'HGNC:8021', 'HGNC:18044', 'HGNC:10297', 'HGNC:10452', 'HGNC:7892', 'HGNC:11047', 'HGNC:14472', 'HGNC:2858']
H1299-mock-36h-B_CCCCTCAGAGAT	0.000507390007702107	0.00329823433040517	715	0	['HGNC:12587', 'HGNC:387', 'HGNC:2285', 'HGNC:5008', 'HGNC:847', 'HGNC:16484', 'HGNC:2267', 'HGNC:2277', 'HGNC:4693', 'HGNC:12585', 'HGNC:24381', 'HGNC:18070', 'HGNC:14247', 'HGNC:5157', 'HGNC:837', 'HGNC:7421', 'HGNC:10986', 'HGNC:25223', 'HGNC:2244', 'HGNC:12582', 'HGNC:2269', 'HGNC:8016', 'HGNC:2579', 'HGNC:2289', 'HGNC:833', 'HGNC:2294', 'HGNC:18175', 'HGNC:2287', 'HGNC:2288', 'HGNC:7892', 'H…
H1299-S1-36h-A_GGGATTTCAACA	0.006149494204101716	0.0032982343304051105	1230	0	['HGNC:4378', 'HGNC:8091', 'HGNC:28883', 'HGNC:2501', 'HGNC:10986', 'HGNC:406', 'HGNC:4570', 'HGNC:16484', 'HGNC:341', 'HGNC:4693', 'HGNC:365', 'HGNC:11063', 'HGNC:18170', 'HGNC:11064', 'HGNC:18044', 'HGNC:11067']
H1299-S1-12h-B_CCGCTCGCTCGC	0.01043974231660333	0.07308225679805509	911	[['HGNC:7706', 38.206052058595944, 100.00000000000935], ['HGNC:23987', 38.206052058596036, 100.00000000000935], ['HGNC:7698', 38.20605205859618, 100.00000000000935], ['HGNC:7703', 38.206052058596, 100.00000000000935], ['HGNC:7705', 38.206052058595965, 100.00000000000935], ['HGNC:7686', 38.206052058595986, 100.00000000000932], ['HGNC:7692', 38.20605205859595, 100.00000000000932], ['HGNC:7694', 38.…	['HGNC:2277', 'HGNC:2292', 'HGNC:830', 'HGNC:2269', 'HGNC:18044', 'HGNC:8016', 'HGNC:847', 'HGNC:11022', 'HGNC:25223', 'HGNC:12586', 'HGNC:19980', 'HGNC:9020', 'HGNC:28883', 'HGNC:2501', 'HGNC:838', 'HGNC:20233', 'HGNC:2291', 'HGNC:4061', 'HGNC:14573', 'HGNC:2265', 'HGNC:846', 'HGNC:20661', 'HGNC:4175', 'HGNC:7892', 'HGNC:29594', 'HGNC:16232', 'HGNC:2267', 'HGNC:11063', 'HGNC:18175', 'HGNC:833', …
H1299-S2-12h-B_TTCTGAGGTGTA	0.0031453734416104447	0.003298234330405109	709	0	['HGNC:7685', 'HGNC:2279', 'HGNC:11047', 'HGNC:4432', 'HGNC:7710', 'HGNC:7695', 'HGNC:2287', 'HGNC:14247', 'HGNC:10943', 'HGNC:1795', 'HGNC:823', 'HGNC:9141', 'HGNC:7687', 'HGNC:4433', 'HGNC:7458', 'HGNC:5382', 'HGNC:7690', 'HGNC:7708', 'HGNC:10979', 'HGNC:5006', 'HGNC:12590', 'HGNC:8016', 'HGNC:5383', 'HGNC:7683', 'HGNC:846', 'HGNC:7699', 'HGNC:10986', 'HGNC:2292', 'HGNC:16484', 'HGNC:10955', 'H…
H1299-S1-12h-A_AGTGACAGAACA	0.026710462658824104	0.07045895123719166	857	[['HGNC:16266', 38.91419872058817, 100.00000000001057], ['HGNC:10989', 48.66038227692977, 100.00000000000033], ['HGNC:21350', 45.22265224661179, 100.00000000000102], ['HGNC:8124', 45.22265224661202, 100.00000000000009], ['HGNC:2898', 45.22265224660916, 100.00000000000036], ['HGNC:2911', 45.22265224661178, 100.00000000000016]]	['HGNC:2858', 'HGNC:11054', 'HGNC:17027', 'HGNC:10995', 'HGNC:7892', 'HGNC:4693', 'HGNC:11004', 'HGNC:9225', 'HGNC:10451', 'HGNC:3575', 'HGNC:3569', 'HGNC:18170', 'HGNC:2501', 'HGNC:9020', 'HGNC:10452', 'HGNC:18070', 'HGNC:10999', 'HGNC:17296', 'HGNC:18044']
H1299-S1-36h-A_ACCAACCTTTCG	0.0031453734416104486	0.043446857608726214	1349	0	['HGNC:18170', 'HGNC:2501', 'HGNC:17027', 'HGNC:4136', 'HGNC:7892', 'HGNC:18044', 'HGNC:4175', 'HGNC:9225', 'HGNC:341', 'HGNC:4693']
H1299-mock-36h-B_TTCCCCGCTCCG	0.004384618757399043	0.0032982343304051105	827	0	['HGNC:2858', 'HGNC:10452', 'HGNC:10451', 'HGNC:500', 'HGNC:4693', 'HGNC:7892', 'HGNC:17296', 'HGNC:18044', 'HGNC:18170', 'HGNC:11063', 'HGNC:16484']
H1299-S1-24h-A_GCTCCTACTTCT	0.0041255827385618185	0.003769410663320121	829	0	['HGNC:7892', 'HGNC:18170', 'HGNC:10942', 'HGNC:10451', 'HGNC:2704', 'HGNC:11064', 'HGNC:2501', 'HGNC:10452', 'HGNC:17296', 'HGNC:11063']
H1299-S2-12h-B_GCCCGCGTAAAC	0.013068501441649621	0.008716739251407134	681	0	['HGNC:847', 'HGNC:29594', 'HGNC:838', 'HGNC:2279', 'HGNC:2285', 'HGNC:823', 'HGNC:848', 'HGNC:16232', 'HGNC:7421', 'HGNC:2269', 'HGNC:846', 'HGNC:11067', 'HGNC:14247', 'HGNC:2265', 'HGNC:4378', 'HGNC:24381', 'HGNC:30862', 'HGNC:8016', 'HGNC:830', 'HGNC:2277', 'HGNC:845', 'HGNC:12582', 'HGNC:24380', 'HGNC:837', 'HGNC:7422', 'HGNC:24382', 'HGNC:18044', 'HGNC:2292', 'HGNC:2287', 'HGNC:2267', 'HGNC:…
H1299-S1-12h-A_TCATATATCAGA	0.0025215774988832955	0.0012524312216750837	893	[['HGNC:4455', 31.57272019167257, 99.99999999999997]]	['HGNC:10980', 'HGNC:977', 'HGNC:12585', 'HGNC:7863', 'HGNC:12586', 'HGNC:18170', 'HGNC:406', 'HGNC:11003', 'HGNC:5382', 'HGNC:2294', 'HGNC:4136', 'HGNC:2288', 'HGNC:12587', 'HGNC:2244', 'HGNC:7422', 'HGNC:10979', 'HGNC:5008', 'HGNC:2279', 'HGNC:846', 'HGNC:24382', 'HGNC:16232', 'HGNC:24381', 'HGNC:12582', 'HGNC:7419', 'HGNC:2267', 'HGNC:2269', 'HGNC:2280', 'HGNC:5383', 'HGNC:823', 'HGNC:5006', '…
H1299-S1-36h-A_CCTCAGTGACTG	0.017385635118982945	0.015077642653280487	793	[['HGNC:9020', 38.24319494357807, 100.0]]	['HGNC:10452', 'HGNC:18044', 'HGNC:17296', 'HGNC:11047', 'HGNC:18170', 'HGNC:16484', 'HGNC:10999', 'HGNC:11054', 'HGNC:10451', 'HGNC:3569', 'HGNC:4570', 'HGNC:2858', 'HGNC:341', 'HGNC:2501', 'HGNC:11064', 'HGNC:7892']
H1299-S2-36h-B_ACGGAGGGCCTA	0.0026323062951605016	0.002307615812055211	1071	0	['HGNC:8016', 'HGNC:9141', 'HGNC:2269', 'HGNC:7530', 'HGNC:29594', 'HGNC:4136', 'HGNC:18170', 'HGNC:30862', 'HGNC:7529', 'HGNC:2291', 'HGNC:4693', 'HGNC:406', 'HGNC:25223', 'HGNC:2292', 'HGNC:10922', 'HGNC:3482', 'HGNC:2277', 'HGNC:7419', 'HGNC:10451', 'HGNC:8091', 'HGNC:838', 'HGNC:24382', 'HGNC:830', 'HGNC:12587', 'HGNC:840', 'HGNC:12586', 'HGNC:2858', 'HGNC:8906', 'HGNC:11063', 'HGNC:2244', 'H…
H1299-S2-36h-A_TACCCCTTATGT	0.003145373441610438	0.0037694106633201344	742	[['HGNC:17366', 29.959157341659647, 100.00000000000003]]	['HGNC:4136', 'HGNC:2288', 'HGNC:4175', 'HGNC:253', 'HGNC:28883', 'HGNC:847', 'HGNC:2645', 'HGNC:4455', 'HGNC:7892', 'HGNC:17296', 'HGNC:24382', 'HGNC:7849', 'HGNC:2280', 'HGNC:7427', 'HGNC:823', 'HGNC:7850', 'HGNC:7422', 'HGNC:3247', 'HGNC:11004', 'HGNC:9021', 'HGNC:11064', 'HGNC:848', 'HGNC:837', 'HGNC:2269', 'HGNC:24380', 'HGNC:2287', 'HGNC:4693', 'HGNC:10452', 'HGNC:11058', 'HGNC:9020', 'HGNC…
H1299-S1-12h-A_ACTGATCGAGCC	0.003145373441610455	0.002683781189303732	803	0	['HGNC:2287', 'HGNC:2294', 'HGNC:830', 'HGNC:2858', 'HGNC:18175', 'HGNC:30862', 'HGNC:2501', 'HGNC:341', 'HGNC:12590', 'HGNC:5008', 'HGNC:5006', 'HGNC:7421', 'HGNC:12582', 'HGNC:7529', 'HGNC:7892', 'HGNC:2291', 'HGNC:2279', 'HGNC:2244', 'HGNC:18044', 'HGNC:20661', 'HGNC:2579', 'HGNC:12585', 'HGNC:2269', 'HGNC:29594', 'HGNC:12587', 'HGNC:2289', 'HGNC:3481', 'HGNC:2280', 'HGNC:838', 'HGNC:2265', 'H…
H1299-S1-12h-A_TGCAAGTGGATC	0.0044830412952146705	0.00329823433040511	1433	0	['HGNC:12563', 'HGNC:18170', 'HGNC:7892', 'HGNC:16484', 'HGNC:11064', 'HGNC:4693', 'HGNC:1424', 'HGNC:2867', 'HGNC:4378']
H1299-S1-24h-B_CGTGAAATGACT	0.0025215774988833	0.0012524312216750807	525	0	['HGNC:14247', 'HGNC:16484', 'HGNC:24382', 'HGNC:7419', 'HGNC:4693', 'HGNC:2265', 'HGNC:847', 'HGNC:7422', 'HGNC:845', 'HGNC:3482', 'HGNC:2294', 'HGNC:2291', 'HGNC:12586', 'HGNC:4378', 'HGNC:9020', 'HGNC:3481', 'HGNC:2279', 'HGNC:2269', 'HGNC:29594', 'HGNC:24380', 'HGNC:2579', 'HGNC:846', 'HGNC:833', 'HGNC:2289', 'HGNC:2287', 'HGNC:848', 'HGNC:2501', 'HGNC:2267', 'HGNC:838', 'HGNC:2277', 'HGNC:30…
H1299-S1-36h-A_TCTCCACCTGTA	0.0023172793887392736	0.0012575727380560642	1006	0	['HGNC:4136', 'HGNC:11055', 'HGNC:11025', 'HGNC:4175', 'HGNC:10452', 'HGNC:2501', 'HGNC:5383', 'HGNC:4249', 'HGNC:11067', 'HGNC:9020', 'HGNC:10451', 'HGNC:5008', 'HGNC:4432', 'HGNC:9141', 'HGNC:365', 'HGNC:10979', 'HGNC:115', 'HGNC:186', 'HGNC:2858', 'HGNC:18044', 'HGNC:7892', 'HGNC:7530', 'HGNC:7529', 'HGNC:4693', 'HGNC:11064', 'HGNC:17296', 'HGNC:5006', 'HGNC:18170', 'HGNC:11063']
H1299-S1-12h-A_GGCAAGTGGTTT	0.0031453734416104296	0.003298234330405052	522	0	['HGNC:2279', 'HGNC:4693', 'HGNC:2291', 'HGNC:12587', 'HGNC:2292', 'HGNC:11064', 'HGNC:838', 'HGNC:11047', 'HGNC:2265', 'HGNC:2285', 'HGNC:30863', 'HGNC:848', 'HGNC:2289', 'HGNC:14247', 'HGNC:2579', 'HGNC:18170', 'HGNC:7422', 'HGNC:2267', 'HGNC:24382', 'HGNC:8016', 'HGNC:7427', 'HGNC:823', 'HGNC:12582', 'HGNC:2269', 'HGNC:7892', 'HGNC:2288', 'HGNC:830', 'HGNC:18044', 'HGNC:2277', 'HGNC:833', 'HGN…
H1299-mock-36h-A_CTAGAGAAGACC	0.003145373441610438	0.00329823433040511	671	0	['HGNC:10920', 'HGNC:4693', 'HGNC:18170', 'HGNC:9020', 'HGNC:17027', 'HGNC:9225', 'HGNC:11047', 'HGNC:18070', 'HGNC:16484', 'HGNC:4378', 'HGNC:2501']
H1299-S1-36h-A_GTCCACACGCAG	0.003145373441610438	0.003298234330405109	338	0	['HGNC:3133', 'HGNC:7461', 'HGNC:7690', 'HGNC:7455', 'HGNC:7456', 'HGNC:7692', 'HGNC:10683', 'HGNC:7459', 'HGNC:2277', 'HGNC:845', 'HGNC:2265', 'HGNC:7422', 'HGNC:10956', 'HGNC:838', 'HGNC:3482', 'HGNC:7701', 'HGNC:17027', 'HGNC:7530', 'HGNC:7699', 'HGNC:11448', 'HGNC:7705', 'HGNC:9225', 'HGNC:7458', 'HGNC:7704', 'HGNC:8124', 'HGNC:7702', 'HGNC:7711', 'HGNC:7863', 'HGNC:10999', 'HGNC:3629', 'HGNC…
H1299-S1-24h-A_CCGCAACTAGTA	0.0044830412952146775	0.00329823433040513	839	0	['HGNC:9020', 'HGNC:4693', 'HGNC:2501', 'HGNC:11067', 'HGNC:4378', 'HGNC:753', 'HGNC:16484', 'HGNC:10922', 'HGNC:976', 'HGNC:18044', 'HGNC:18170', 'HGNC:11064', 'HGNC:11063']
H1299-S1-24h-A_AGCTGTAATTTG	0.004483041295214671	0.003298234330405109	399	0	['HGNC:12587', 'HGNC:24382', 'HGNC:12590', 'HGNC:7419', 'HGNC:2579', 'HGNC:2285', 'HGNC:9020', 'HGNC:17027', 'HGNC:14409', 'HGNC:2279', 'HGNC:7421', 'HGNC:10452', 'HGNC:2289', 'HGNC:18170', 'HGNC:10999', 'HGNC:29594', 'HGNC:2294', 'HGNC:2277', 'HGNC:2280', 'HGNC:10989', 'HGNC:12586', 'HGNC:16484', 'HGNC:2269', 'HGNC:2291', 'HGNC:16232', 'HGNC:12437', 'HGNC:2292', 'HGNC:30862', 'HGNC:2287', 'HGNC:…
H1299-S1-12h-A_ACCGTTTGAAAG	0.008839779005524859	0.07746156653176743	580	[['HGNC:18294', 9.124066695484077, 87.50747761871362], ['HGNC:11041', 28.7044675574747, 99.99999999999984], ['HGNC:10680', 49.23257102149769, 100.0], ['HGNC:2664', 9.124066695484093, 87.50747761871362], ['HGNC:12527', 9.124066695484093, 87.50747761871362], ['HGNC:29565', 9.124066695484014, 87.50747761871276], ['HGNC:7046', 9.124066695484178, 87.50747761871332], ['HGNC:8124', 0.5659543925202566, 9…	['HGNC:845', 'HGNC:2267', 'HGNC:830', 'HGNC:7696', 'HGNC:7701', 'HGNC:9020', 'HGNC:7707', 'HGNC:7712', 'HGNC:12586', 'HGNC:837', 'HGNC:7688', 'HGNC:7421', 'HGNC:7702', 'HGNC:7691', 'HGNC:2294', 'HGNC:406', 'HGNC:4378', 'HGNC:12590', 'HGNC:7685', 'HGNC:29594', 'HGNC:12582', 'HGNC:8016', 'HGNC:30242', 'HGNC:7462', 'HGNC:642', 'HGNC:2269', 'HGNC:846', 'HGNC:7683', 'HGNC:7705', 'HGNC:7700', 'HGNC:243…
H1299-S1-24h-A_GTGAGCACGTGT	0.0008871467017469932	0.0008914783404565681	430	0	['HGNC:2288', 'HGNC:7711', 'HGNC:9020', 'HGNC:20371', 'HGNC:473', 'HGNC:2280', 'HGNC:3482', 'HGNC:7714', 'HGNC:500', 'HGNC:2265', 'HGNC:12586', 'HGNC:17194', 'HGNC:7697', 'HGNC:840', 'HGNC:7459', 'HGNC:7692', 'HGNC:9225', 'HGNC:848', 'HGNC:838', 'HGNC:847', 'HGNC:2289', 'HGNC:12563', 'HGNC:365', 'HGNC:24380', 'HGNC:7421', 'HGNC:7688', 'HGNC:845', 'HGNC:837', 'HGNC:7456', 'HGNC:2285', 'HGNC:823', …
H1299-S2-24h-A_TGCGAGCACTTT	0.021181952976064383	0.04344685760872622	1039	0	['HGNC:10942', 'HGNC:4693', 'HGNC:11067', 'HGNC:341', 'HGNC:18170', 'HGNC:11064', 'HGNC:11063', 'HGNC:4570', 'HGNC:2501', 'HGNC:11054']
H1299-S2-36h-B_AAACGCCCACAG	0.003145373441610438	0.015077642653280491	554	[['HGNC:14430', 16.6027605861918, 99.99999999999977]]	['HGNC:833', 'HGNC:5157', 'HGNC:12590', 'HGNC:7702', 'HGNC:2690', 'HGNC:3481', 'HGNC:7461', 'HGNC:7892', 'HGNC:7714', 'HGNC:7686', 'HGNC:30862', 'HGNC:7715', 'HGNC:7422', 'HGNC:20371', 'HGNC:29594', 'HGNC:10979', 'HGNC:7460', 'HGNC:7703', 'HGNC:7704', 'HGNC:16484', 'HGNC:2280', 'HGNC:7458', 'HGNC:837', 'HGNC:7716', 'HGNC:8016', 'HGNC:4433', 'HGNC:12587', 'HGNC:30242', 'HGNC:6937', 'HGNC:7427', 'H…
H1299-S2-12h-B_GCCACCCCCCCC	0.010439742316604292	0.09995403371136466	1397	[['HGNC:10683', 48.80316822210928, 100.00000000000003], ['HGNC:5008', 19.89713118968379, 100.00000000000307], ['HGNC:642', 11.466425455356747, 100.00000000000011], ['HGNC:10681', 48.80316822210849, 100.0000000000011], ['HGNC:10682', 48.803168222108454, 99.99999999999996], ['HGNC:10680', 48.803168222108496, 100.00000000000004], ['HGNC:4433', 43.466837700804355, 100.00000000000009], ['HGNC:11449', …	['HGNC:365', 'HGNC:341', 'HGNC:4175', 'HGNC:2858', 'HGNC:20233', 'HGNC:4136', 'HGNC:17296', 'HGNC:25223', 'HGNC:18170', 'HGNC:5006', 'HGNC:10451', 'HGNC:28883', 'HGNC:18175', 'HGNC:20661', 'HGNC:9141', 'HGNC:10452', 'HGNC:7529', 'HGNC:11064', 'HGNC:7892', 'HGNC:10986', 'HGNC:406', 'HGNC:16484', 'HGNC:9721', 'HGNC:7530', 'HGNC:11067', 'HGNC:2244']
H1299-mock-36h-A_AGTACAAGCTTA	0.003145373441610438	0.0037694106633201258	934	0	['HGNC:3078', 'HGNC:17027', 'HGNC:28883', 'HGNC:8906', 'HGNC:11047', 'HGNC:10969', 'HGNC:7850', 'HGNC:18044', 'HGNC:7849', 'HGNC:4378', 'HGNC:18170', 'HGNC:9721', 'HGNC:24269', 'HGNC:11004', 'HGNC:4693', 'HGNC:2704', 'HGNC:10452', 'HGNC:7892', 'HGNC:17296', 'HGNC:9225', 'HGNC:16484', 'HGNC:18070', 'HGNC:10451', 'HGNC:406', 'HGNC:2501']
[truncated: 19,789 more rows]
