# Supplementary material for: Metabolic modeling elucidates phenformin and atpenin A5 as broad-spectrum antiviral drugs against RNA viruses
Source: Commun Biol. 2025 May 23;8:791. doi: 10.1038/s42003-025-08148-y (PMC12102274; doi:10.1038/s42003-025-08148-y)
Supplement: Supplementary file 4 — Supplementary Data 2 [file 42003_2025_8148_MOESM4_ESM.zip › Supplementary Data S1/BALF2/BALF2_metadata.txt]

SampleID	SampleLocation	InfectionGroup	Gender	Age	CellType	PatientStatus	ViralInfection	Barcode
Main_AAACGAACAGACAAGC_1_1_1	BIH-CoV-11_NS_1	NS	SARS-CoV-2	male	61	Squamous	critical	Uninfected	Main_AAACGAACAGACAAGC_1_1_1
Main_AAACGAAGTCCTCAGG_1_1_1	BIH-CoV-11_NS_1	NS	SARS-CoV-2	male	61	nrMa	critical	Uninfected	Main_AAACGAAGTCCTCAGG_1_1_1
Main_AAACGCTAGGCACTCC_1_1_1	BIH-CoV-11_NS_1	NS	SARS-CoV-2	male	61	Neu	critical	Uninfected	Main_AAACGCTAGGCACTCC_1_1_1
Main_AAACGCTCACTATGTG_1_1_1	BIH-CoV-11_NS_1	NS	SARS-CoV-2	male	61	nrMa	critical	Uninfected	Main_AAACGCTCACTATGTG_1_1_1
Main_AAACGCTGTGAGTTTC_1_1_1	BIH-CoV-11_NS_1	NS	SARS-CoV-2	male	61	nrMa	critical	Uninfected	Main_AAACGCTGTGAGTTTC_1_1_1
Main_AAACGCTTCACTTGGA_1_1_1	BIH-CoV-11_NS_1	NS	SARS-CoV-2	male	61	Treg	critical	Uninfected	Main_AAACGCTTCACTTGGA_1_1_1
Main_AAAGAACCAGGTTCAT_1_1_1	BIH-CoV-11_NS_1	NS	SARS-CoV-2	male	61	Squamous	critical	Uninfected	Main_AAAGAACCAGGTTCAT_1_1_1
Main_AAAGAACCAGTCGCAC_1_1_1	BIH-CoV-11_NS_1	NS	SARS-CoV-2	male	61	Neu	critical	Uninfected	Main_AAAGAACCAGTCGCAC_1_1_1
Main_AAAGAACTCAAGAATG_1_1_1	BIH-CoV-11_NS_1	NS	SARS-CoV-2	male	61	Neu	critical	Uninfected	Main_AAAGAACTCAAGAATG_1_1_1
Main_AAAGAACTCTACCCAC_1_1_1	BIH-CoV-11_NS_1	NS	SARS-CoV-2	male	61	Neu	critical	Uninfected	Main_AAAGAACTCTACCCAC_1_1_1
Main_AAAGGTAAGACATAGT_1_1_1	BIH-CoV-11_NS_1	NS	SARS-CoV-2	male	61	Squamous	critical	Uninfected	Main_AAAGGTAAGACATAGT_1_1_1
Main_AAAGGTAAGACTAGAT_1_1_1	BIH-CoV-11_NS_1	NS	SARS-CoV-2	male	61	Squamous	critical	Uninfected	Main_AAAGGTAAGACTAGAT_1_1_1
Main_AAAGGTAAGCACTCTA_1_1_1	BIH-CoV-11_NS_1	NS	SARS-CoV-2	male	61	Squamous	critical	Uninfected	Main_AAAGGTAAGCACTCTA_1_1_1
Main_AAAGGTAAGCCGCTTG_1_1_1	BIH-CoV-11_NS_1	NS	SARS-CoV-2	male	61	Squamous	critical	Uninfected	Main_AAAGGTAAGCCGCTTG_1_1_1
Main_AAAGGTAAGTCTGGTT_1_1_1	BIH-CoV-11_NS_1	NS	SARS-CoV-2	male	61	CTL	critical	Uninfected	Main_AAAGGTAAGTCTGGTT_1_1_1
Main_AAAGGTACAACTGTGT_1_1_1	BIH-CoV-11_NS_1	NS	SARS-CoV-2	male	61	nrMa	critical	Uninfected	Main_AAAGGTACAACTGTGT_1_1_1
Main_AAAGTCCAGACCGCCT_1_1_1	BIH-CoV-11_NS_1	NS	SARS-CoV-2	male	61	Squamous	critical	Uninfected	Main_AAAGTCCAGACCGCCT_1_1_1
Main_AAAGTCCAGATCCCAT_1_1_1	BIH-CoV-11_NS_1	NS	SARS-CoV-2	male	61	nrMa	critical	Uninfected	Main_AAAGTCCAGATCCCAT_1_1_1
Main_AAAGTCCAGGAAGTGA_1_1_1	BIH-CoV-11_NS_1	NS	SARS-CoV-2	male	61	Squamous	critical	Uninfected	Main_AAAGTCCAGGAAGTGA_1_1_1
Main_AAAGTCCCATTGTAGC_1_1_1	BIH-CoV-11_NS_1	NS	SARS-CoV-2	male	61	CTL	critical	Uninfected	Main_AAAGTCCCATTGTAGC_1_1_1
Main_AAAGTCCGTCTAACTG_1_1_1	BIH-CoV-11_NS_1	NS	SARS-CoV-2	male	61	Squamous	critical	Uninfected	Main_AAAGTCCGTCTAACTG_1_1_1
Main_AAAGTCCGTGTAAATG_1_1_1	BIH-CoV-11_NS_1	NS	SARS-CoV-2	male	61	B cell	critical	Uninfected	Main_AAAGTCCGTGTAAATG_1_1_1
Main_AAAGTGACAAAGGTTA_1_1_1	BIH-CoV-11_NS_1	NS	SARS-CoV-2	male	61	Squamous	critical	Uninfected	Main_AAAGTGACAAAGGTTA_1_1_1
Main_AAAGTGACAGGATTCT_1_1_1	BIH-CoV-11_NS_1	NS	SARS-CoV-2	male	61	nrMa	critical	Uninfected	Main_AAAGTGACAGGATTCT_1_1_1
Main_AAAGTGAGTCCCGTGA_1_1_1	BIH-CoV-11_NS_1	NS	SARS-CoV-2	male	61	Squamous	critical	Uninfected	Main_AAAGTGAGTCCCGTGA_1_1_1
Main_AAAGTGAGTCTGTGAT_1_1_1	BIH-CoV-11_NS_1	NS	SARS-CoV-2	male	61	Squamous	critical	Uninfected	Main_AAAGTGAGTCTGTGAT_1_1_1
Main_AAATGGAAGACCGTTT_1_1_1	BIH-CoV-11_NS_1	NS	SARS-CoV-2	male	61	Neu	critical	Uninfected	Main_AAATGGAAGACCGTTT_1_1_1
Main_AAATGGAAGTCGGCCT_1_1_1	BIH-CoV-11_NS_1	NS	SARS-CoV-2	male	61	Squamous	critical	Uninfected	Main_AAATGGAAGTCGGCCT_1_1_1
Main_AACAAAGAGCTGAAGC_1_1_1	BIH-CoV-11_NS_1	NS	SARS-CoV-2	male	61	Squamous	critical	Uninfected	Main_AACAAAGAGCTGAAGC_1_1_1
Main_AACAAAGCACAAGCAG_1_1_1	BIH-CoV-11_NS_1	NS	SARS-CoV-2	male	61	Squamous	critical	Uninfected	Main_AACAAAGCACAAGCAG_1_1_1
Main_AACAAAGCACCTGAAT_1_1_1	BIH-CoV-11_NS_1	NS	SARS-CoV-2	male	61	Squamous	critical	Uninfected	Main_AACAAAGCACCTGAAT_1_1_1
Main_AACAAAGCAGGAGACT_1_1_1	BIH-CoV-11_NS_1	NS	SARS-CoV-2	male	61	nrMa	critical	Uninfected	Main_AACAAAGCAGGAGACT_1_1_1
Main_AACAAAGCATCGAAGG_1_1_1	BIH-CoV-11_NS_1	NS	SARS-CoV-2	male	61	Squamous	critical	Uninfected	Main_AACAAAGCATCGAAGG_1_1_1
Main_AACAAAGGTTGGCCGT_1_1_1	BIH-CoV-11_NS_1	NS	SARS-CoV-2	male	61	nrMa	critical	Uninfected	Main_AACAAAGGTTGGCCGT_1_1_1
Main_AACAACCAGCACTCCG_1_1_1	BIH-CoV-11_NS_1	NS	SARS-CoV-2	male	61	nrMa	critical	Uninfected	Main_AACAACCAGCACTCCG_1_1_1
Main_AACAACCAGGACTAAT_1_1_1	BIH-CoV-11_NS_1	NS	SARS-CoV-2	male	61	nrMa	critical	Uninfected	Main_AACAACCAGGACTAAT_1_1_1
Main_AACAACCCAGACACAG_1_1_1	BIH-CoV-11_NS_1	NS	SARS-CoV-2	male	61	CTL	critical	Uninfected	Main_AACAACCCAGACACAG_1_1_1
Main_AACAACCGTAGACTGG_1_1_1	BIH-CoV-11_NS_1	NS	SARS-CoV-2	male	61	CTL	critical	Uninfected	Main_AACAACCGTAGACTGG_1_1_1
Main_AACAACCTCATCGTAG_1_1_1	BIH-CoV-11_NS_1	NS	SARS-CoV-2	male	61	Squamous	critical	Uninfected	Main_AACAACCTCATCGTAG_1_1_1
Main_AACAAGAAGTAGGTTA_1_1_1	BIH-CoV-11_NS_1	NS	SARS-CoV-2	male	61	CTL	critical	Uninfected	Main_AACAAGAAGTAGGTTA_1_1_1
Main_AACAAGAAGTGATGGC_1_1_1	BIH-CoV-11_NS_1	NS	SARS-CoV-2	male	61	nrMa	critical	Uninfected	Main_AACAAGAAGTGATGGC_1_1_1
Main_AACAAGACATGAATCC_1_1_1	BIH-CoV-11_NS_1	NS	SARS-CoV-2	male	61	nrMa	critical	Uninfected	Main_AACAAGACATGAATCC_1_1_1
Main_AACACACCAGCGAGTA_1_1_1	BIH-CoV-11_NS_1	NS	SARS-CoV-2	male	61	nrMa	critical	Uninfected	Main_AACACACCAGCGAGTA_1_1_1
Main_AACACACGTGCACGCT_1_1_1	BIH-CoV-11_NS_1	NS	SARS-CoV-2	male	61	Neu	critical	Uninfected	Main_AACACACGTGCACGCT_1_1_1
Main_AACACACTCAGCAGAG_1_1_1	BIH-CoV-11_NS_1	NS	SARS-CoV-2	male	61	Neu	critical	Uninfected	Main_AACACACTCAGCAGAG_1_1_1
Main_AACACACTCGTCAAAC_1_1_1	BIH-CoV-11_NS_1	NS	SARS-CoV-2	male	61	Ciliated	critical	Uninfected	Main_AACACACTCGTCAAAC_1_1_1
Main_AACAGGGCACCCGTAG_1_1_1	BIH-CoV-11_NS_1	NS	SARS-CoV-2	male	61	nrMa	critical	Uninfected	Main_AACAGGGCACCCGTAG_1_1_1
Main_AACAGGGCAGTCGTTA_1_1_1	BIH-CoV-11_NS_1	NS	SARS-CoV-2	male	61	Neu	critical	Uninfected	Main_AACAGGGCAGTCGTTA_1_1_1
Main_AACAGGGGTCGACGCT_1_1_1	BIH-CoV-11_NS_1	NS	SARS-CoV-2	male	61	nrMa	critical	Uninfected	Main_AACAGGGGTCGACGCT_1_1_1
Main_AACCAACAGACAAGCC_1_1_1	BIH-CoV-11_NS_1	NS	SARS-CoV-2	male	61	CTL	critical	Uninfected	Main_AACCAACAGACAAGCC_1_1_1
Main_AACCAACGTAGCACGA_1_1_1	BIH-CoV-11_NS_1	NS	SARS-CoV-2	male	61	nrMa	critical	Uninfected	Main_AACCAACGTAGCACGA_1_1_1
Main_AACCAACTCCAGCCTT_1_1_1	BIH-CoV-11_NS_1	NS	SARS-CoV-2	male	61	NKT	critical	Uninfected	Main_AACCAACTCCAGCCTT_1_1_1
Main_AACCAACTCCATTTGT_1_1_1	BIH-CoV-11_NS_1	NS	SARS-CoV-2	male	61	nrMa	critical	Uninfected	Main_AACCAACTCCATTTGT_1_1_1
Main_AACCAACTCCCTGGTT_1_1_1	BIH-CoV-11_NS_1	NS	SARS-CoV-2	male	61	nrMa	critical	Uninfected	Main_AACCAACTCCCTGGTT_1_1_1
Main_AACCACACACACGTGC_1_1_1	BIH-CoV-11_NS_1	NS	SARS-CoV-2	male	61	nrMa	critical	Uninfected	Main_AACCACACACACGTGC_1_1_1
Main_AACCACACAGCAGAAC_1_1_1	BIH-CoV-11_NS_1	NS	SARS-CoV-2	male	61	Squamous	critical	Uninfected	Main_AACCACACAGCAGAAC_1_1_1
Main_AACCACAGTGCCTGCA_1_1_1	BIH-CoV-11_NS_1	NS	SARS-CoV-2	male	61	nrMa	critical	Uninfected	Main_AACCACAGTGCCTGCA_1_1_1
Main_AACCATGAGGAAGAAC_1_1_1	BIH-CoV-11_NS_1	NS	SARS-CoV-2	male	61	nrMa	critical	Uninfected	Main_AACCATGAGGAAGAAC_1_1_1
Main_AACCATGCATAACAGA_1_1_1	BIH-CoV-11_NS_1	NS	SARS-CoV-2	male	61	nrMa	critical	Uninfected	Main_AACCATGCATAACAGA_1_1_1
Main_AACCATGGTACCCACG_1_1_1	BIH-CoV-11_NS_1	NS	SARS-CoV-2	male	61	Squamous	critical	Uninfected	Main_AACCATGGTACCCACG_1_1_1
Main_AACCATGTCAGATTGC_1_1_1	BIH-CoV-11_NS_1	NS	SARS-CoV-2	male	61	Neu	critical	Uninfected	Main_AACCATGTCAGATTGC_1_1_1
Main_AACCCAACAGTGACCC_1_1_1	BIH-CoV-11_NS_1	NS	SARS-CoV-2	male	61	CTL	critical	Uninfected	Main_AACCCAACAGTGACCC_1_1_1
Main_AACCCAAGTAGCGCCT_1_1_1	BIH-CoV-11_NS_1	NS	SARS-CoV-2	male	61	nrMa	critical	Uninfected	Main_AACCCAAGTAGCGCCT_1_1_1
Main_AACCCAAGTGTCACAT_1_1_1	BIH-CoV-11_NS_1	NS	SARS-CoV-2	male	61	nrMa	critical	Uninfected	Main_AACCCAAGTGTCACAT_1_1_1
Main_AACCCAATCCGGACTG_1_1_1	BIH-CoV-11_NS_1	NS	SARS-CoV-2	male	61	nrMa	critical	Uninfected	Main_AACCCAATCCGGACTG_1_1_1
Main_AACCTGAAGGTAGCCA_1_1_1	BIH-CoV-11_NS_1	NS	SARS-CoV-2	male	61	CTL	critical	Uninfected	Main_AACCTGAAGGTAGCCA_1_1_1
Main_AACCTGAGTATACCCA_1_1_1	BIH-CoV-11_NS_1	NS	SARS-CoV-2	male	61	nrMa	critical	Uninfected	Main_AACCTGAGTATACCCA_1_1_1
Main_AACCTGATCAGCGCAC_1_1_1	BIH-CoV-11_NS_1	NS	SARS-CoV-2	male	61	nrMa	critical	Uninfected	Main_AACCTGATCAGCGCAC_1_1_1
Main_AACCTTTAGACGGTTG_1_1_1	BIH-CoV-11_NS_1	NS	SARS-CoV-2	male	61	nrMa	critical	Uninfected	Main_AACCTTTAGACGGTTG_1_1_1
Main_AACCTTTCACTAGAGG_1_1_1	BIH-CoV-11_NS_1	NS	SARS-CoV-2	male	61	CTL	critical	Uninfected	Main_AACCTTTCACTAGAGG_1_1_1
Main_AACCTTTCAGTGTGGA_1_1_1	BIH-CoV-11_NS_1	NS	SARS-CoV-2	male	61	rMa	critical	Uninfected	Main_AACCTTTCAGTGTGGA_1_1_1
Main_AACGAAAAGCATTTCG_1_1_1	BIH-CoV-11_NS_1	NS	SARS-CoV-2	male	61	CTL	critical	Uninfected	Main_AACGAAAAGCATTTCG_1_1_1
Main_AACGAAAAGGCTCTAT_1_1_1	BIH-CoV-11_NS_1	NS	SARS-CoV-2	male	61	CTL	critical	Uninfected	Main_AACGAAAAGGCTCTAT_1_1_1
Main_AACGAAATCACACCCT_1_1_1	BIH-CoV-11_NS_1	NS	SARS-CoV-2	male	61	nrMa	critical	Uninfected	Main_AACGAAATCACACCCT_1_1_1
Main_AACGGGAAGTTGAAAC_1_1_1	BIH-CoV-11_NS_1	NS	SARS-CoV-2	male	61	nrMa	critical	Uninfected	Main_AACGGGAAGTTGAAAC_1_1_1
Main_AACGGGACAGTCCCGA_1_1_1	BIH-CoV-11_NS_1	NS	SARS-CoV-2	male	61	CTL	critical	Uninfected	Main_AACGGGACAGTCCCGA_1_1_1
Main_AACGGGAGTACTCGAT_1_1_1	BIH-CoV-11_NS_1	NS	SARS-CoV-2	male	61	Squamous	critical	Uninfected	Main_AACGGGAGTACTCGAT_1_1_1
Main_AACGTCACAGAATTCC_1_1_1	BIH-CoV-11_NS_1	NS	SARS-CoV-2	male	61	nrMa	critical	Uninfected	Main_AACGTCACAGAATTCC_1_1_1
Main_AACGTCAGTACTGACT_1_1_1	BIH-CoV-11_NS_1	NS	SARS-CoV-2	male	61	nrMa	critical	Uninfected	Main_AACGTCAGTACTGACT_1_1_1
Main_AACGTCAGTAGCGCCT_1_1_1	BIH-CoV-11_NS_1	NS	SARS-CoV-2	male	61	Secretory-diff	critical	Uninfected	Main_AACGTCAGTAGCGCCT_1_1_1
Main_AACGTCAGTCCACTTC_1_1_1	BIH-CoV-11_NS_1	NS	SARS-CoV-2	male	61	Squamous	critical	Uninfected	Main_AACGTCAGTCCACTTC_1_1_1
Main_AACGTCAGTGGTCCCA_1_1_1	BIH-CoV-11_NS_1	NS	SARS-CoV-2	male	61	Squamous	critical	Uninfected	Main_AACGTCAGTGGTCCCA_1_1_1
Main_AACGTCAGTTTCAGAC_1_1_1	BIH-CoV-11_NS_1	NS	SARS-CoV-2	male	61	MoD-Ma	critical	Uninfected	Main_AACGTCAGTTTCAGAC_1_1_1
Main_AACTTCTAGATTCGAA_1_1_1	BIH-CoV-11_NS_1	NS	SARS-CoV-2	male	61	Neu	critical	Uninfected	Main_AACTTCTAGATTCGAA_1_1_1
Main_AACTTCTGTATACCTG_1_1_1	BIH-CoV-11_NS_1	NS	SARS-CoV-2	male	61	Neu	critical	Uninfected	Main_AACTTCTGTATACCTG_1_1_1
Main_AACTTCTTCCGTGGGT_1_1_1	BIH-CoV-11_NS_1	NS	SARS-CoV-2	male	61	Squamous	critical	Uninfected	Main_AACTTCTTCCGTGGGT_1_1_1
Main_AACTTCTTCTTACACT_1_1_1	BIH-CoV-11_NS_1	NS	SARS-CoV-2	male	61	nrMa	critical	Uninfected	Main_AACTTCTTCTTACACT_1_1_1
Main_AAGAACAAGTGGAAAG_1_1_1	BIH-CoV-11_NS_1	NS	SARS-CoV-2	male	61	Squamous	critical	Uninfected	Main_AAGAACAAGTGGAAAG_1_1_1
Main_AAGAACACAGACAAAT_1_1_1	BIH-CoV-11_NS_1	NS	SARS-CoV-2	male	61	NKT-p	critical	Uninfected	Main_AAGAACACAGACAAAT_1_1_1
Main_AAGAACATCGATACGT_1_1_1	BIH-CoV-11_NS_1	NS	SARS-CoV-2	male	61	nrMa	critical	Uninfected	Main_AAGAACATCGATACGT_1_1_1
Main_AAGACAAAGTGCACAG_1_1_1	BIH-CoV-11_NS_1	NS	SARS-CoV-2	male	61	CTL	critical	Uninfected	Main_AAGACAAAGTGCACAG_1_1_1
Main_AAGACAAAGTGGTTAA_1_1_1	BIH-CoV-11_NS_1	NS	SARS-CoV-2	male	61	nrMa	critical	Uninfected	Main_AAGACAAAGTGGTTAA_1_1_1
Main_AAGACAACACCATAAC_1_1_1	BIH-CoV-11_NS_1	NS	SARS-CoV-2	male	61	Neu	critical	Uninfected	Main_AAGACAACACCATAAC_1_1_1
Main_AAGACAATCCTCACGT_1_1_1	BIH-CoV-11_NS_1	NS	SARS-CoV-2	male	61	Neu	critical	Uninfected	Main_AAGACAATCCTCACGT_1_1_1
Main_AAGACTCAGATAGGGA_1_1_1	BIH-CoV-11_NS_1	NS	SARS-CoV-2	male	61	CTL	critical	Uninfected	Main_AAGACTCAGATAGGGA_1_1_1
Main_AAGACTCAGCTAGCCC_1_1_1	BIH-CoV-11_NS_1	NS	SARS-CoV-2	male	61	nrMa	critical	Uninfected	Main_AAGACTCAGCTAGCCC_1_1_1
Main_AAGACTCAGGCATCTT_1_1_1	BIH-CoV-11_NS_1	NS	SARS-CoV-2	male	61	CTL	critical	Uninfected	Main_AAGACTCAGGCATCTT_1_1_1
Main_AAGACTCGTGTTCCAA_1_1_1	BIH-CoV-11_NS_1	NS	SARS-CoV-2	male	61	Squamous	critical	Uninfected	Main_AAGACTCGTGTTCCAA_1_1_1
Main_AAGACTCTCGCAGTTA_1_1_1	BIH-CoV-11_NS_1	NS	SARS-CoV-2	male	61	Squamous	critical	Uninfected	Main_AAGACTCTCGCAGTTA_1_1_1
Main_AAGCATCAGTTTCTTC_1_1_1	BIH-CoV-11_NS_1	NS	SARS-CoV-2	male	61	nrMa	critical	Uninfected	Main_AAGCATCAGTTTCTTC_1_1_1
Main_AAGCATCCATTGTGCA_1_1_1	BIH-CoV-11_NS_1	NS	SARS-CoV-2	male	61	Ciliated	critical	Uninfected	Main_AAGCATCCATTGTGCA_1_1_1
Main_AAGCATCTCAGTCACA_1_1_1	BIH-CoV-11_NS_1	NS	SARS-CoV-2	male	61	Squamous	critical	Uninfected	Main_AAGCATCTCAGTCACA_1_1_1
Main_AAGCCATAGAGTCACG_1_1_1	BIH-CoV-11_NS_1	NS	SARS-CoV-2	male	61	nrMa	critical	Uninfected	Main_AAGCCATAGAGTCACG_1_1_1
Main_AAGCCATCAGAGGCAT_1_1_1	BIH-CoV-11_NS_1	NS	SARS-CoV-2	male	61	nrMa	critical	Uninfected	Main_AAGCCATCAGAGGCAT_1_1_1
Main_AAGCGAGAGTCAATCC_1_1_1	BIH-CoV-11_NS_1	NS	SARS-CoV-2	male	61	Neu	critical	Uninfected	Main_AAGCGAGAGTCAATCC_1_1_1
Main_AAGCGAGGTGGTAACG_1_1_1	BIH-CoV-11_NS_1	NS	SARS-CoV-2	male	61	MoD-Ma	critical	Uninfected	Main_AAGCGAGGTGGTAACG_1_1_1
Main_AAGCGTTAGCCATTTG_1_1_1	BIH-CoV-11_NS_1	NS	SARS-CoV-2	male	61	CTL	critical	Uninfected	Main_AAGCGTTAGCCATTTG_1_1_1
Main_AAGCGTTCACCACATA_1_1_1	BIH-CoV-11_NS_1	NS	SARS-CoV-2	male	61	Neu	critical	Uninfected	Main_AAGCGTTCACCACATA_1_1_1
Main_AAGCGTTCACTTGTGA_1_1_1	BIH-CoV-11_NS_1	NS	SARS-CoV-2	male	61	Squamous	critical	Uninfected	Main_AAGCGTTCACTTGTGA_1_1_1
Main_AAGCGTTGTTCAAAGA_1_1_1	BIH-CoV-11_NS_1	NS	SARS-CoV-2	male	61	nrMa	critical	Uninfected	Main_AAGCGTTGTTCAAAGA_1_1_1
Main_AAGGAATAGGATTCAA_1_1_1	BIH-CoV-11_NS_1	NS	SARS-CoV-2	male	61	nrMa	critical	Uninfected	Main_AAGGAATAGGATTCAA_1_1_1
Main_AAGGAATCAGGTCCGT_1_1_1	BIH-CoV-11_NS_1	NS	SARS-CoV-2	male	61	Neu	critical	Uninfected	Main_AAGGAATCAGGTCCGT_1_1_1
Main_AAGGAATTCTGAGGCC_1_1_1	BIH-CoV-11_NS_1	NS	SARS-CoV-2	male	61	Squamous	critical	Uninfected	Main_AAGGAATTCTGAGGCC_1_1_1
Main_AAGGTAAGTTAGCTAC_1_1_1	BIH-CoV-11_NS_1	NS	SARS-CoV-2	male	61	CTL	critical	Uninfected	Main_AAGGTAAGTTAGCTAC_1_1_1
Main_AAGGTAAGTTGCTAGT_1_1_1	BIH-CoV-11_NS_1	NS	SARS-CoV-2	male	61	nrMa	critical	Uninfected	Main_AAGGTAAGTTGCTAGT_1_1_1
Main_AAGGTAATCCCGAGGT_1_1_1	BIH-CoV-11_NS_1	NS	SARS-CoV-2	male	61	Neu	critical	Uninfected	Main_AAGGTAATCCCGAGGT_1_1_1
Main_AAGTACCAGTAGTCCT_1_1_1	BIH-CoV-11_NS_1	NS	SARS-CoV-2	male	61	Squamous	critical	Uninfected	Main_AAGTACCAGTAGTCCT_1_1_1
Main_AAGTACCAGTGAACAT_1_1_1	BIH-CoV-11_NS_1	NS	SARS-CoV-2	male	61	nrMa	critical	Uninfected	Main_AAGTACCAGTGAACAT_1_1_1
Main_AAGTACCCACTGAGTT_1_1_1	BIH-CoV-11_NS_1	NS	SARS-CoV-2	male	61	nrMa	critical	Uninfected	Main_AAGTACCCACTGAGTT_1_1_1
Main_AAGTCGTTCCCGAGTG_1_1_1	BIH-CoV-11_NS_1	NS	SARS-CoV-2	male	61	Squamous	critical	Uninfected	Main_AAGTCGTTCCCGAGTG_1_1_1
Main_AAGTGAAAGAAGCCAC_1_1_1	BIH-CoV-11_NS_1	NS	SARS-CoV-2	male	61	nrMa	critical	Uninfected	Main_AAGTGAAAGAAGCCAC_1_1_1
Main_AAGTGAACAACTCCCT_1_1_1	BIH-CoV-11_NS_1	NS	SARS-CoV-2	male	61	nrMa	critical	Uninfected	Main_AAGTGAACAACTCCCT_1_1_1
Main_AAGTGAATCTGGCCAG_1_1_1	BIH-CoV-11_NS_1	NS	SARS-CoV-2	male	61	nrMa	critical	Uninfected	Main_AAGTGAATCTGGCCAG_1_1_1
Main_AAGTTCGAGGTTGTTC_1_1_1	BIH-CoV-11_NS_1	NS	SARS-CoV-2	male	61	Neu	critical	Uninfected	Main_AAGTTCGAGGTTGTTC_1_1_1
Main_AAGTTCGGTCGAAACG_1_1_1	BIH-CoV-11_NS_1	NS	SARS-CoV-2	male	61	Squamous	critical	Uninfected	Main_AAGTTCGGTCGAAACG_1_1_1
Main_AAGTTCGGTGAGAGGG_1_1_1	BIH-CoV-11_NS_1	NS	SARS-CoV-2	male	61	nrMa	critical	Uninfected	Main_AAGTTCGGTGAGAGGG_1_1_1
Main_AATAGAGGTATCTCGA_1_1_1	BIH-CoV-11_NS_1	NS	SARS-CoV-2	male	61	Ciliated-diff	critical	Uninfected	Main_AATAGAGGTATCTCGA_1_1_1
Main_AATCACGGTATACCCA_1_1_1	BIH-CoV-11_NS_1	NS	SARS-CoV-2	male	61	nrMa	critical	Uninfected	Main_AATCACGGTATACCCA_1_1_1
Main_AATCACGGTCTGTTAG_1_1_1	BIH-CoV-11_NS_1	NS	SARS-CoV-2	male	61	nrMa	critical	Uninfected	Main_AATCACGGTCTGTTAG_1_1_1
Main_AATCGACCAAGTTCCA_1_1_1	BIH-CoV-11_NS_1	NS	SARS-CoV-2	male	61	nrMa	critical	Uninfected	Main_AATCGACCAAGTTCCA_1_1_1
Main_AATCGACCATATGGCT_1_1_1	BIH-CoV-11_NS_1	NS	SARS-CoV-2	male	61	CTL	critical	Uninfected	Main_AATCGACCATATGGCT_1_1_1
Main_AATCGACGTTGTGTTG_1_1_1	BIH-CoV-11_NS_1	NS	SARS-CoV-2	male	61	Secretory-diff	critical	Uninfected	Main_AATCGACGTTGTGTTG_1_1_1
Main_AATCGACTCTGACGCG_1_1_1	BIH-CoV-11_NS_1	NS	SARS-CoV-2	male	61	Neu	critical	Uninfected	Main_AATCGACTCTGACGCG_1_1_1
Main_AATCGTGAGACTACGG_1_1_1	BIH-CoV-11_NS_1	NS	SARS-CoV-2	male	61	nrMa	critical	Uninfected	Main_AATCGTGAGACTACGG_1_1_1
Main_AATCGTGAGCGCCATC_1_1_1	BIH-CoV-11_NS_1	NS	SARS-CoV-2	male	61	CTL	critical	Uninfected	Main_AATCGTGAGCGCCATC_1_1_1
Main_AATCGTGCATTCACCC_1_1_1	BIH-CoV-11_NS_1	NS	SARS-CoV-2	male	61	Neu	critical	Uninfected	Main_AATCGTGCATTCACCC_1_1_1
Main_AATCGTGGTTCCGGTG_1_1_1	BIH-CoV-11_NS_1	NS	SARS-CoV-2	male	61	nrMa	critical	Uninfected	Main_AATCGTGGTTCCGGTG_1_1_1
Main_AATGAAGCAAGTGACG_1_1_1	BIH-CoV-11_NS_1	NS	SARS-CoV-2	male	61	Squamous	critical	Uninfected	Main_AATGAAGCAAGTGACG_1_1_1
Main_AATGAAGCAATTCACG_1_1_1	BIH-CoV-11_NS_1	NS	SARS-CoV-2	male	61	Neu	critical	Uninfected	Main_AATGAAGCAATTCACG_1_1_1
Main_AATGAAGCATCACGGC_1_1_1	BIH-CoV-11_NS_1	NS	SARS-CoV-2	male	61	CTL	critical	Uninfected	Main_AATGAAGCATCACGGC_1_1_1
Main_AATGAAGGTAGTGCGA_1_1_1	BIH-CoV-11_NS_1	NS	SARS-CoV-2	male	61	nrMa	critical	Uninfected	Main_AATGAAGGTAGTGCGA_1_1_1
Main_AATGAAGGTGCCTTCT_1_1_1	BIH-CoV-11_NS_1	NS	SARS-CoV-2	male	61	Squamous	critical	Uninfected	Main_AATGAAGGTGCCTTCT_1_1_1
Main_AATGAAGGTTAGGGAC_1_1_1	BIH-CoV-11_NS_1	NS	SARS-CoV-2	male	61	Neu	critical	Uninfected	Main_AATGAAGGTTAGGGAC_1_1_1
Main_AATGAAGTCGTCGATA_1_1_1	BIH-CoV-11_NS_1	NS	SARS-CoV-2	male	61	Neu	critical	Uninfected	Main_AATGAAGTCGTCGATA_1_1_1
Main_AATGAAGTCTGTCCCA_1_1_1	BIH-CoV-11_NS_1	NS	SARS-CoV-2	male	61	Neu	critical	Uninfected	Main_AATGAAGTCTGTCCCA_1_1_1
Main_AATGACCAGCCTCCAG_1_1_1	BIH-CoV-11_NS_1	NS	SARS-CoV-2	male	61	Squamous	critical	Uninfected	Main_AATGACCAGCCTCCAG_1_1_1
Main_AATGACCCACTACAGT_1_1_1	BIH-CoV-11_NS_1	NS	SARS-CoV-2	male	61	Squamous	critical	Uninfected	Main_AATGACCCACTACAGT_1_1_1
Main_AATGACCGTAGATGTA_1_1_1	BIH-CoV-11_NS_1	NS	SARS-CoV-2	male	61	CTL	critical	Uninfected	Main_AATGACCGTAGATGTA_1_1_1
Main_AATGACCGTCATCCGG_1_1_1	BIH-CoV-11_NS_1	NS	SARS-CoV-2	male	61	Squamous	critical	Uninfected	Main_AATGACCGTCATCCGG_1_1_1
Main_AATGACCGTGTTTGCA_1_1_1	BIH-CoV-11_NS_1	NS	SARS-CoV-2	male	61	Neu	critical	Uninfected	Main_AATGACCGTGTTTGCA_1_1_1
Main_AATGCCAAGCTGACCC_1_1_1	BIH-CoV-11_NS_1	NS	SARS-CoV-2	male	61	Neu	critical	Uninfected	Main_AATGCCAAGCTGACCC_1_1_1
Main_AATGCCATCGGCGATC_1_1_1	BIH-CoV-11_NS_1	NS	SARS-CoV-2	male	61	Squamous	critical	Uninfected	Main_AATGCCATCGGCGATC_1_1_1
Main_AATGCCATCTTAGCTT_1_1_1	BIH-CoV-11_NS_1	NS	SARS-CoV-2	male	61	nrMa	critical	Uninfected	Main_AATGCCATCTTAGCTT_1_1_1
Main_AATGGAACATCTGGGC_1_1_1	BIH-CoV-11_NS_1	NS	SARS-CoV-2	male	61	rMa	critical	Uninfected	Main_AATGGAACATCTGGGC_1_1_1
Main_AATGGCTAGAGGTTTA_1_1_1	BIH-CoV-11_NS_1	NS	SARS-CoV-2	male	61	nrMa	critical	Uninfected	Main_AATGGCTAGAGGTTTA_1_1_1
Main_AATGGCTAGTCGCTAT_1_1_1	BIH-CoV-11_NS_1	NS	SARS-CoV-2	male	61	Squamous	critical	Uninfected	Main_AATGGCTAGTCGCTAT_1_1_1
Main_AATGGCTGTCAGTCGC_1_1_1	BIH-CoV-11_NS_1	NS	SARS-CoV-2	male	61	CTL	critical	Uninfected	Main_AATGGCTGTCAGTCGC_1_1_1
Main_AATGGCTGTGTGTCCG_1_1_1	BIH-CoV-11_NS_1	NS	SARS-CoV-2	male	61	Squamous	critical	Uninfected	Main_AATGGCTGTGTGTCCG_1_1_1
Main_AATGGCTGTGTTAAAG_1_1_1	BIH-CoV-11_NS_1	NS	SARS-CoV-2	male	61	Squamous	critical	Uninfected	Main_AATGGCTGTGTTAAAG_1_1_1
Main_AATTCCTAGGCGCTCT_1_1_1	BIH-CoV-11_NS_1	NS	SARS-CoV-2	male	61	Neu	critical	Uninfected	Main_AATTCCTAGGCGCTCT_1_1_1
Main_AATTCCTCATCGCTGG_1_1_1	BIH-CoV-11_NS_1	NS	SARS-CoV-2	male	61	Neu	critical	Uninfected	Main_AATTCCTCATCGCTGG_1_1_1
Main_AATTCCTTCAGTCACA_1_1_1	BIH-CoV-11_NS_1	NS	SARS-CoV-2	male	61	Neu	critical	Uninfected	Main_AATTCCTTCAGTCACA_1_1_1
Main_AATTCCTTCTAAACGC_1_1_1	BIH-CoV-11_NS_1	NS	SARS-CoV-2	male	61	pDC	critical	Uninfected	Main_AATTCCTTCTAAACGC_1_1_1
Main_AATTCCTTCTCGTCGT_1_1_1	BIH-CoV-11_NS_1	NS	SARS-CoV-2	male	61	nrMa	critical	Uninfected	Main_AATTCCTTCTCGTCGT_1_1_1
Main_AATTCCTTCTGCCCTA_1_1_1	BIH-CoV-11_NS_1	NS	SARS-CoV-2	male	61	nrMa	critical	Uninfected	Main_AATTCCTTCTGCCCTA_1_1_1
Main_AATTTCCTCAGTGTTG_1_1_1	BIH-CoV-11_NS_1	NS	SARS-CoV-2	male	61	Squamous	critical	Uninfected	Main_AATTTCCTCAGTGTTG_1_1_1
Main_AATTTCCTCCACCTGT_1_1_1	BIH-CoV-11_NS_1	NS	SARS-CoV-2	male	61	nrMa	critical	Uninfected	Main_AATTTCCTCCACCTGT_1_1_1
Main_AATTTCCTCTCGACGG_1_1_1	BIH-CoV-11_NS_1	NS	SARS-CoV-2	male	61	Squamous	critical	Uninfected	Main_AATTTCCTCTCGACGG_1_1_1
Main_AATTTCCTCTGGTGCG_1_1_1	BIH-CoV-11_NS_1	NS	SARS-CoV-2	male	61	Neu	critical	Uninfected	Main_AATTTCCTCTGGTGCG_1_1_1
Main_ACAAAGACATAGATGA_1_1_1	BIH-CoV-11_NS_1	NS	SARS-CoV-2	male	61	B cell	critical	Uninfected	Main_ACAAAGACATAGATGA_1_1_1
Main_ACAAAGATCCGAGAAG_1_1_1	BIH-CoV-11_NS_1	NS	SARS-CoV-2	male	61	Squamous	critical	Uninfected	Main_ACAAAGATCCGAGAAG_1_1_1
Main_ACAACCACACCATAAC_1_1_1	BIH-CoV-11_NS_1	NS	SARS-CoV-2	male	61	Squamous	critical	Uninfected	Main_ACAACCACACCATAAC_1_1_1
Main_ACAAGCTAGCTGTTAC_1_1_1	BIH-CoV-11_NS_1	NS	SARS-CoV-2	male	61	Neu	critical	Uninfected	Main_ACAAGCTAGCTGTTAC_1_1_1
Main_ACAAGCTCATACCATG_1_1_1	BIH-CoV-11_NS_1	NS	SARS-CoV-2	male	61	Squamous	critical	Uninfected	Main_ACAAGCTCATACCATG_1_1_1
Main_ACAAGCTGTACAACGG_1_1_1	BIH-CoV-11_NS_1	NS	SARS-CoV-2	male	61	nrMa	critical	Uninfected	Main_ACAAGCTGTACAACGG_1_1_1
Main_ACAAGCTGTAGGACTG_1_1_1	BIH-CoV-11_NS_1	NS	SARS-CoV-2	male	61	rMa	critical	Uninfected	Main_ACAAGCTGTAGGACTG_1_1_1
Main_ACAAGCTGTCAGCGTC_1_1_1	BIH-CoV-11_NS_1	NS	SARS-CoV-2	male	61	rMa	critical	Uninfected	Main_ACAAGCTGTCAGCGTC_1_1_1
Main_ACACAGTCAGCGAGTA_1_1_1	BIH-CoV-11_NS_1	NS	SARS-CoV-2	male	61	rMa	critical	Uninfected	Main_ACACAGTCAGCGAGTA_1_1_1
Main_ACACAGTCATGGCCAC_1_1_1	BIH-CoV-11_NS_1	NS	SARS-CoV-2	male	61	Neu	critical	Uninfected	Main_ACACAGTCATGGCCAC_1_1_1
Main_ACACAGTCATGTTACG_1_1_1	BIH-CoV-11_NS_1	NS	SARS-CoV-2	male	61	nrMa	critical	Uninfected	Main_ACACAGTCATGTTACG_1_1_1
Main_ACACAGTTCTGTTGGA_1_1_1	BIH-CoV-11_NS_1	NS	SARS-CoV-2	male	61	rMa	critical	Uninfected	Main_ACACAGTTCTGTTGGA_1_1_1
Main_ACACCAAAGATTGACA_1_1_1	BIH-CoV-11_NS_1	NS	SARS-CoV-2	male	61	nrMa	critical	Uninfected	Main_ACACCAAAGATTGACA_1_1_1
Main_ACACCAACATGAATAG_1_1_1	BIH-CoV-11_NS_1	NS	SARS-CoV-2	male	61	nrMa	critical	Uninfected	Main_ACACCAACATGAATAG_1_1_1
Main_ACACCAAGTTTACACG_1_1_1	BIH-CoV-11_NS_1	NS	SARS-CoV-2	male	61	nrMa	critical	Uninfected	Main_ACACCAAGTTTACACG_1_1_1
Main_ACACCAATCGGACGTC_1_1_1	BIH-CoV-11_NS_1	NS	SARS-CoV-2	male	61	nrMa	critical	Uninfected	Main_ACACCAATCGGACGTC_1_1_1
Main_ACACGCGCAGCATTGT_1_1_1	BIH-CoV-11_NS_1	NS	SARS-CoV-2	male	61	Squamous	critical	Uninfected	Main_ACACGCGCAGCATTGT_1_1_1
Main_ACACGCGCATAGATCC_1_1_1	BIH-CoV-11_NS_1	NS	SARS-CoV-2	male	61	nrMa	critical	Uninfected	Main_ACACGCGCATAGATCC_1_1_1
Main_ACACGCGGTTACTCAG_1_1_1	BIH-CoV-11_NS_1	NS	SARS-CoV-2	male	61	Squamous	critical	Uninfected	Main_ACACGCGGTTACTCAG_1_1_1
Main_ACACGCGTCCGCTGTT_1_1_1	BIH-CoV-11_NS_1	NS	SARS-CoV-2	male	61	nrMa	critical	Uninfected	Main_ACACGCGTCCGCTGTT_1_1_1
Main_ACACTGAAGCAACTTC_1_1_1	BIH-CoV-11_NS_1	NS	SARS-CoV-2	male	61	nrMa	critical	Uninfected	Main_ACACTGAAGCAACTTC_1_1_1
Main_ACACTGAAGCGTGCTC_1_1_1	BIH-CoV-11_NS_1	NS	SARS-CoV-2	male	61	nrMa	critical	Uninfected	Main_ACACTGAAGCGTGCTC_1_1_1
Main_ACACTGAAGGTAGTCG_1_1_1	BIH-CoV-11_NS_1	NS	SARS-CoV-2	male	61	nrMa	critical	Uninfected	Main_ACACTGAAGGTAGTCG_1_1_1
Main_ACACTGACAATGGGTG_1_1_1	BIH-CoV-11_NS_1	NS	SARS-CoV-2	male	61	nrMa	critical	Uninfected	Main_ACACTGACAATGGGTG_1_1_1
Main_ACACTGAGTACTCGAT_1_1_1	BIH-CoV-11_NS_1	NS	SARS-CoV-2	male	61	Squamous	critical	Uninfected	Main_ACACTGAGTACTCGAT_1_1_1
Main_ACACTGAGTAGAGTTA_1_1_1	BIH-CoV-11_NS_1	NS	SARS-CoV-2	male	61	nrMa	critical	Uninfected	Main_ACACTGAGTAGAGTTA_1_1_1
Main_ACACTGATCAGTCACA_1_1_1	BIH-CoV-11_NS_1	NS	SARS-CoV-2	male	61	nrMa	critical	Uninfected	Main_ACACTGATCAGTCACA_1_1_1
Main_ACAGAAAAGACGCTCC_1_1_1	BIH-CoV-11_NS_1	NS	SARS-CoV-2	male	61	CTL	critical	Uninfected	Main_ACAGAAAAGACGCTCC_1_1_1
Main_ACAGAAAAGTTTCGAC_1_1_1	BIH-CoV-11_NS_1	NS	SARS-CoV-2	male	61	nrMa	critical	Uninfected	Main_ACAGAAAAGTTTCGAC_1_1_1
Main_ACAGAAACAAATCAGA_1_1_1	BIH-CoV-11_NS_1	NS	SARS-CoV-2	male	61	Neu	critical	Uninfected	Main_ACAGAAACAAATCAGA_1_1_1
Main_ACAGAAAGTCTCGGAC_1_1_1	BIH-CoV-11_NS_1	NS	SARS-CoV-2	male	61	Neu	critical	Uninfected	Main_ACAGAAAGTCTCGGAC_1_1_1
Main_ACAGAAATCGCAGTTA_1_1_1	BIH-CoV-11_NS_1	NS	SARS-CoV-2	male	61	Squamous	critical	Uninfected	Main_ACAGAAATCGCAGTTA_1_1_1
Main_ACAGCCGCAGAGGTAC_1_1_1	BIH-CoV-11_NS_1	NS	SARS-CoV-2	male	61	nrMa	critical	Uninfected	Main_ACAGCCGCAGAGGTAC_1_1_1
Main_ACAGCCGGTAGCTCGC_1_1_1	BIH-CoV-11_NS_1	NS	SARS-CoV-2	male	61	B cell	critical	Uninfected	Main_ACAGCCGGTAGCTCGC_1_1_1
Main_ACAGCCGGTTTGCAGT_1_1_1	BIH-CoV-11_NS_1	NS	SARS-CoV-2	male	61	Neu	critical	Uninfected	Main_ACAGCCGGTTTGCAGT_1_1_1
Main_ACAGGGAAGCATGATA_1_1_1	BIH-CoV-11_NS_1	NS	SARS-CoV-2	male	61	B cell	critical	Uninfected	Main_ACAGGGAAGCATGATA_1_1_1
Main_ACAGGGAAGCCTCCAG_1_1_1	BIH-CoV-11_NS_1	NS	SARS-CoV-2	male	61	CTL	critical	Uninfected	Main_ACAGGGAAGCCTCCAG_1_1_1
Main_ACAGGGACACCTTCCA_1_1_1	BIH-CoV-11_NS_1	NS	SARS-CoV-2	male	61	Squamous	critical	Uninfected	Main_ACAGGGACACCTTCCA_1_1_1
Main_ACAGGGAGTTGGTAGG_1_1_1	BIH-CoV-11_NS_1	NS	SARS-CoV-2	male	61	Neu	critical	Uninfected	Main_ACAGGGAGTTGGTAGG_1_1_1
Main_ACATCCCAGCATTGTC_1_1_1	BIH-CoV-11_NS_1	NS	SARS-CoV-2	male	61	IRC	critical	Uninfected	Main_ACATCCCAGCATTGTC_1_1_1
Main_ACATCCCAGCCTGAAG_1_1_1	BIH-CoV-11_NS_1	NS	SARS-CoV-2	male	61	nrMa	critical	Uninfected	Main_ACATCCCAGCCTGAAG_1_1_1
Main_ACATCCCGTAGATCGG_1_1_1	BIH-CoV-11_NS_1	NS	SARS-CoV-2	male	61	Squamous	critical	Uninfected	Main_ACATCCCGTAGATCGG_1_1_1
Main_ACATCCCTCCTGTAGA_1_1_1	BIH-CoV-11_NS_1	NS	SARS-CoV-2	male	61	Ciliated-diff	critical	Uninfected	Main_ACATCCCTCCTGTAGA_1_1_1
Main_ACATCGAAGTGGTGAC_1_1_1	BIH-CoV-11_NS_1	NS	SARS-CoV-2	male	61	Neu	critical	Uninfected	Main_ACATCGAAGTGGTGAC_1_1_1
Main_ACATCGATCGGTTCAA_1_1_1	BIH-CoV-11_NS_1	NS	SARS-CoV-2	male	61	nrMa	critical	Uninfected	Main_ACATCGATCGGTTCAA_1_1_1
Main_ACATCGATCTATGTGG_1_1_1	BIH-CoV-11_NS_1	NS	SARS-CoV-2	male	61	Squamous	critical	Uninfected	Main_ACATCGATCTATGTGG_1_1_1
Main_ACATGCAGTGTGGACA_1_1_1	BIH-CoV-11_NS_1	NS	SARS-CoV-2	male	61	CTL	critical	Uninfected	Main_ACATGCAGTGTGGACA_1_1_1
Main_ACATGCAGTTGACTGT_1_1_1	BIH-CoV-11_NS_1	NS	SARS-CoV-2	male	61	CTL	critical	Uninfected	Main_ACATGCAGTTGACTGT_1_1_1
Main_ACATGCATCTTCGCTG_1_1_1	BIH-CoV-11_NS_1	NS	SARS-CoV-2	male	61	nrMa	critical	Uninfected	Main_ACATGCATCTTCGCTG_1_1_1
Main_ACATTTCCACAGAAGC_1_1_1	BIH-CoV-11_NS_1	NS	SARS-CoV-2	male	61	rMa	critical	Uninfected	Main_ACATTTCCACAGAAGC_1_1_1
Main_ACATTTCCATACGCAT_1_1_1	BIH-CoV-11_NS_1	NS	SARS-CoV-2	male	61	nrMa	critical	Uninfected	Main_ACATTTCCATACGCAT_1_1_1
Main_ACCAAACAGGGTAATT_1_1_1	BIH-CoV-11_NS_1	NS	SARS-CoV-2	male	61	nrMa	critical	Uninfected	Main_ACCAAACAGGGTAATT_1_1_1
Main_ACCAAACAGTCGCTAT_1_1_1	BIH-CoV-11_NS_1	NS	SARS-CoV-2	male	61	B cell	critical	Uninfected	Main_ACCAAACAGTCGCTAT_1_1_1
Main_ACCAAACCACGGCGTT_1_1_1	BIH-CoV-11_NS_1	NS	SARS-CoV-2	male	61	Squamous	critical	Uninfected	Main_ACCAAACCACGGCGTT_1_1_1
Main_ACCAAACCAGGCGATA_1_1_1	BIH-CoV-11_NS_1	NS	SARS-CoV-2	male	61	Squamous	critical	Uninfected	Main_ACCAAACCAGGCGATA_1_1_1
Main_ACCAAACGTAACATGA_1_1_1	BIH-CoV-11_NS_1	NS	SARS-CoV-2	male	61	Neu	critical	Uninfected	Main_ACCAAACGTAACATGA_1_1_1
Main_ACCAAACTCACAATGC_1_1_1	BIH-CoV-11_NS_1	NS	SARS-CoV-2	male	61	Neu	critical	Uninfected	Main_ACCAAACTCACAATGC_1_1_1
Main_ACCAACAAGGATGTTA_1_1_1	BIH-CoV-11_NS_1	NS	SARS-CoV-2	male	61	nrMa	critical	Uninfected	Main_ACCAACAAGGATGTTA_1_1_1
Main_ACCAACAAGTACTGGG_1_1_1	BIH-CoV-11_NS_1	NS	SARS-CoV-2	male	61	nrMa	critical	Uninfected	Main_ACCAACAAGTACTGGG_1_1_1
Main_ACCAACATCGTCAACA_1_1_1	BIH-CoV-11_NS_1	NS	SARS-CoV-2	male	61	Neu	critical	Uninfected	Main_ACCAACATCGTCAACA_1_1_1
Main_ACCAACATCTCGCGTT_1_1_1	BIH-CoV-11_NS_1	NS	SARS-CoV-2	male	61	nrMa	critical	Uninfected	Main_ACCAACATCTCGCGTT_1_1_1
Main_ACCACAAGTAACAAGT_1_1_1	BIH-CoV-11_NS_1	NS	SARS-CoV-2	male	61	Neu	critical	Uninfected	Main_ACCACAAGTAACAAGT_1_1_1
Main_ACCACAAGTCCTACGG_1_1_1	BIH-CoV-11_NS_1	NS	SARS-CoV-2	male	61	nrMa	critical	Uninfected	Main_ACCACAAGTCCTACGG_1_1_1
Main_ACCATTTCAGGCCCTA_1_1_1	BIH-CoV-11_NS_1	NS	SARS-CoV-2	male	61	nrMa	critical	Uninfected	Main_ACCATTTCAGGCCCTA_1_1_1
Main_ACCATTTGTCTACAAC_1_1_1	BIH-CoV-11_NS_1	NS	SARS-CoV-2	male	61	NKT-p	critical	Uninfected	Main_ACCATTTGTCTACAAC_1_1_1
Main_ACCCAAAAGAGTCTGG_1_1_1	BIH-CoV-11_NS_1	NS	SARS-CoV-2	male	61	nrMa	critical	Uninfected	Main_ACCCAAAAGAGTCTGG_1_1_1
Main_ACCCAAAAGATGGCAC_1_1_1	BIH-CoV-11_NS_1	NS	SARS-CoV-2	male	61	NKT	critical	Uninfected	Main_ACCCAAAAGATGGCAC_1_1_1
Main_ACCCAAACAAATTAGG_1_1_1	BIH-CoV-11_NS_1	NS	SARS-CoV-2	male	61	nrMa	critical	Uninfected	Main_ACCCAAACAAATTAGG_1_1_1
Main_ACCCTCAAGATAGCTA_1_1_1	BIH-CoV-11_NS_1	NS	SARS-CoV-2	male	61	Squamous	critical	Uninfected	Main_ACCCTCAAGATAGCTA_1_1_1
Main_ACCCTCACAGCTTTCC_1_1_1	BIH-CoV-11_NS_1	NS	SARS-CoV-2	male	61	Squamous	critical	Uninfected	Main_ACCCTCACAGCTTTCC_1_1_1
Main_ACCCTCATCCAGTGTA_1_1_1	BIH-CoV-11_NS_1	NS	SARS-CoV-2	male	61	nrMa	critical	Uninfected	Main_ACCCTCATCCAGTGTA_1_1_1
Main_ACCCTCATCTGTCCCA_1_1_1	BIH-CoV-11_NS_1	NS	SARS-CoV-2	male	61	nrMa	critical	Uninfected	Main_ACCCTCATCTGTCCCA_1_1_1
Main_ACCCTTGGTACTGTTG_1_1_1	BIH-CoV-11_NS_1	NS	SARS-CoV-2	male	61	nrMa	critical	Uninfected	Main_ACCCTTGGTACTGTTG_1_1_1
Main_ACCCTTGGTCCCTGAG_1_1_1	BIH-CoV-11_NS_1	NS	SARS-CoV-2	male	61	rMa	critical	Uninfected	Main_ACCCTTGGTCCCTGAG_1_1_1
Main_ACCCTTGGTCGTGGTC_1_1_1	BIH-CoV-11_NS_1	NS	SARS-CoV-2	male	61	Neu	critical	Uninfected	Main_ACCCTTGGTCGTGGTC_1_1_1
Main_ACCGTTCAGAAGTGTT_1_1_1	BIH-CoV-11_NS_1	NS	SARS-CoV-2	male	61	Squamous	critical	Uninfected	Main_ACCGTTCAGAAGTGTT_1_1_1
Main_ACCGTTCAGGTACATA_1_1_1	BIH-CoV-11_NS_1	NS	SARS-CoV-2	male	61	nrMa	critical	Uninfected	Main_ACCGTTCAGGTACATA_1_1_1
Main_ACCGTTCTCCCTTTGG_1_1_1	BIH-CoV-11_NS_1	NS	SARS-CoV-2	male	61	CTL	critical	Uninfected	Main_ACCGTTCTCCCTTTGG_1_1_1
Main_ACCGTTCTCTTACCGC_1_1_1	BIH-CoV-11_NS_1	NS	SARS-CoV-2	male	61	nrMa	critical	Uninfected	Main_ACCGTTCTCTTACCGC_1_1_1
Main_ACCGTTCTCTTTCTAG_1_1_1	BIH-CoV-11_NS_1	NS	SARS-CoV-2	male	61	nrMa	critical	Uninfected	Main_ACCGTTCTCTTTCTAG_1_1_1
Main_ACCTACCAGAAACTAC_1_1_1	BIH-CoV-11_NS_1	NS	SARS-CoV-2	male	61	nrMa	critical	Uninfected	Main_ACCTACCAGAAACTAC_1_1_1
Main_ACCTACCGTAGCTTTG_1_1_1	BIH-CoV-11_NS_1	NS	SARS-CoV-2	male	61	nrMa	critical	Uninfected	Main_ACCTACCGTAGCTTTG_1_1_1
Main_ACCTACCGTGTTAGCT_1_1_1	BIH-CoV-11_NS_1	NS	SARS-CoV-2	male	61	Neu	critical	Uninfected	Main_ACCTACCGTGTTAGCT_1_1_1
Main_ACCTACCTCACCACAA_1_1_1	BIH-CoV-11_NS_1	NS	SARS-CoV-2	male	61	Squamous	critical	Uninfected	Main_ACCTACCTCACCACAA_1_1_1
Main_ACCTACCTCACTCGAA_1_1_1	BIH-CoV-11_NS_1	NS	SARS-CoV-2	male	61	nrMa	critical	Uninfected	Main_ACCTACCTCACTCGAA_1_1_1
Main_ACCTACCTCGGCTTGG_1_1_1	BIH-CoV-11_NS_1	NS	SARS-CoV-2	male	61	pDC	critical	Uninfected	Main_ACCTACCTCGGCTTGG_1_1_1
Main_ACCTGTCCAAACGAGC_1_1_1	BIH-CoV-11_NS_1	NS	SARS-CoV-2	male	61	Neu	critical	Uninfected	Main_ACCTGTCCAAACGAGC_1_1_1
Main_ACCTGTCGTCGGTGTC_1_1_1	BIH-CoV-11_NS_1	NS	SARS-CoV-2	male	61	Neu	critical	Uninfected	Main_ACCTGTCGTCGGTGTC_1_1_1
Main_ACGATCAAGCTGTCCG_1_1_1	BIH-CoV-11_NS_1	NS	SARS-CoV-2	male	61	nrMa	critical	Uninfected	Main_ACGATCAAGCTGTCCG_1_1_1
Main_ACGATCACAGAAGTTA_1_1_1	BIH-CoV-11_NS_1	NS	SARS-CoV-2	male	61	Squamous	critical	Uninfected	Main_ACGATCACAGAAGTTA_1_1_1
Main_ACGATCACATTGCTTT_1_1_1	BIH-CoV-11_NS_1	NS	SARS-CoV-2	male	61	Squamous	critical	Uninfected	Main_ACGATCACATTGCTTT_1_1_1
Main_ACGATCAGTCGAGCAA_1_1_1	BIH-CoV-11_NS_1	NS	SARS-CoV-2	male	61	nrMa	critical	Uninfected	Main_ACGATCAGTCGAGCAA_1_1_1
Main_ACGATCATCAGTCTTT_1_1_1	BIH-CoV-11_NS_1	NS	SARS-CoV-2	male	61	IRC	critical	Uninfected	Main_ACGATCATCAGTCTTT_1_1_1
Main_ACGATCATCTAGTACG_1_1_1	BIH-CoV-11_NS_1	NS	SARS-CoV-2	male	61	Squamous	critical	Uninfected	Main_ACGATCATCTAGTACG_1_1_1
Main_ACGATGTCAAAGAGTT_1_1_1	BIH-CoV-11_NS_1	NS	SARS-CoV-2	male	61	rMa	critical	Uninfected	Main_ACGATGTCAAAGAGTT_1_1_1
Main_ACGATGTCAAGTTGGG_1_1_1	BIH-CoV-11_NS_1	NS	SARS-CoV-2	male	61	nrMa	critical	Uninfected	Main_ACGATGTCAAGTTGGG_1_1_1
Main_ACGATGTTCGATGCAT_1_1_1	BIH-CoV-11_NS_1	NS	SARS-CoV-2	male	61	nrMa	critical	Uninfected	Main_ACGATGTTCGATGCAT_1_1_1
Main_ACGCACGAGAGGCGGA_1_1_1	BIH-CoV-11_NS_1	NS	SARS-CoV-2	male	61	CTL	critical	Uninfected	Main_ACGCACGAGAGGCGGA_1_1_1
Main_ACGCACGAGGAACGCT_1_1_1	BIH-CoV-11_NS_1	NS	SARS-CoV-2	male	61	Secretory-diff	critical	Uninfected	Main_ACGCACGAGGAACGCT_1_1_1
Main_ACGCACGAGTAAGCAT_1_1_1	BIH-CoV-11_NS_1	NS	SARS-CoV-2	male	61	Squamous	critical	Uninfected	Main_ACGCACGAGTAAGCAT_1_1_1
Main_ACGCACGGTGAAAGTT_1_1_1	BIH-CoV-11_NS_1	NS	SARS-CoV-2	male	61	nrMa	critical	Uninfected	Main_ACGCACGGTGAAAGTT_1_1_1
Main_ACGCACGTCGCGGTAC_1_1_1	BIH-CoV-11_NS_1	NS	SARS-CoV-2	male	61	nrMa	critical	Uninfected	Main_ACGCACGTCGCGGTAC_1_1_1
Main_ACGGAAGAGAGATGCC_1_1_1	BIH-CoV-11_NS_1	NS	SARS-CoV-2	male	61	Squamous	critical	Uninfected	Main_ACGGAAGAGAGATGCC_1_1_1
Main_ACGGAAGGTAATGATG_1_1_1	BIH-CoV-11_NS_1	NS	SARS-CoV-2	male	61	CTL	critical	Uninfected	Main_ACGGAAGGTAATGATG_1_1_1
Main_ACGGAAGTCCACAGCG_1_1_1	BIH-CoV-11_NS_1	NS	SARS-CoV-2	male	61	Squamous	critical	Uninfected	Main_ACGGAAGTCCACAGCG_1_1_1
Main_ACGGGTCAGCCACCGT_1_1_1	BIH-CoV-11_NS_1	NS	SARS-CoV-2	male	61	Squamous	critical	Uninfected	Main_ACGGGTCAGCCACCGT_1_1_1
Main_ACGGGTCCATTCGATG_1_1_1	BIH-CoV-11_NS_1	NS	SARS-CoV-2	male	61	nrMa	critical	Uninfected	Main_ACGGGTCCATTCGATG_1_1_1
Main_ACGGGTCTCGTGTTCC_1_1_1	BIH-CoV-11_NS_1	NS	SARS-CoV-2	male	61	CTL	critical	Uninfected	Main_ACGGGTCTCGTGTTCC_1_1_1
Main_ACGGGTCTCTTGGGCG_1_1_1	BIH-CoV-11_NS_1	NS	SARS-CoV-2	male	61	nrMa	critical	Uninfected	Main_ACGGGTCTCTTGGGCG_1_1_1
Main_ACGGTCGAGGGCTGAT_1_1_1	BIH-CoV-11_NS_1	NS	SARS-CoV-2	male	61	Neu	critical	Uninfected	Main_ACGGTCGAGGGCTGAT_1_1_1
Main_ACGGTCGGTAAGATAC_1_1_1	BIH-CoV-11_NS_1	NS	SARS-CoV-2	male	61	Neu	critical	Uninfected	Main_ACGGTCGGTAAGATAC_1_1_1
Main_ACGGTCGGTCTTTCTA_1_1_1	BIH-CoV-11_NS_1	NS	SARS-CoV-2	male	61	nrMa	critical	Uninfected	Main_ACGGTCGGTCTTTCTA_1_1_1
Main_ACGGTCGGTTCCAAAC_1_1_1	BIH-CoV-11_NS_1	NS	SARS-CoV-2	male	61	Ciliated-diff	critical	Uninfected	Main_ACGGTCGGTTCCAAAC_1_1_1
Main_ACGGTCGTCCATCACC_1_1_1	BIH-CoV-11_NS_1	NS	SARS-CoV-2	male	61	Squamous	critical	Uninfected	Main_ACGGTCGTCCATCACC_1_1_1
Main_ACGGTTAGTCGCACAC_1_1_1	BIH-CoV-11_NS_1	NS	SARS-CoV-2	male	61	Squamous	critical	Uninfected	Main_ACGGTTAGTCGCACAC_1_1_1
Main_ACGGTTATCAACCTCC_1_1_1	BIH-CoV-11_NS_1	NS	SARS-CoV-2	male	61	Neu	critical	Uninfected	Main_ACGGTTATCAACCTCC_1_1_1
Main_ACGGTTATCATCACAG_1_1_1	BIH-CoV-11_NS_1	NS	SARS-CoV-2	male	61	nrMa	critical	Uninfected	Main_ACGGTTATCATCACAG_1_1_1
Main_ACGGTTATCCTTTAGT_1_1_1	BIH-CoV-11_NS_1	NS	SARS-CoV-2	male	61	nrMa	critical	Uninfected	Main_ACGGTTATCCTTTAGT_1_1_1
Main_ACGGTTATCTTTGCAT_1_1_1	BIH-CoV-11_NS_1	NS	SARS-CoV-2	male	61	Neu	critical	Uninfected	Main_ACGGTTATCTTTGCAT_1_1_1
Main_ACGTAACAGAGAGCCT_1_1_1	BIH-CoV-11_NS_1	NS	SARS-CoV-2	male	61	Neu	critical	Uninfected	Main_ACGTAACAGAGAGCCT_1_1_1
Main_ACGTAACAGGAGAGGC_1_1_1	BIH-CoV-11_NS_1	NS	SARS-CoV-2	male	61	Basal	critical	Uninfected	Main_ACGTAACAGGAGAGGC_1_1_1
Main_ACGTAACAGTCGCCAC_1_1_1	BIH-CoV-11_NS_1	NS	SARS-CoV-2	male	61	nrMa	critical	Uninfected	Main_ACGTAACAGTCGCCAC_1_1_1
Main_ACGTAACGTAAGATTG_1_1_1	BIH-CoV-11_NS_1	NS	SARS-CoV-2	male	61	nrMa	critical	Uninfected	Main_ACGTAACGTAAGATTG_1_1_1
Main_ACGTAACGTCGGCACT_1_1_1	BIH-CoV-11_NS_1	NS	SARS-CoV-2	male	61	nrMa	critical	Uninfected	Main_ACGTAACGTCGGCACT_1_1_1
Main_ACGTAACGTTGCGTAT_1_1_1	BIH-CoV-11_NS_1	NS	SARS-CoV-2	male	61	nrMa	critical	Uninfected	Main_ACGTAACGTTGCGTAT_1_1_1
Main_ACGTAACTCCAATCCC_1_1_1	BIH-CoV-11_NS_1	NS	SARS-CoV-2	male	61	nrMa	critical	Uninfected	Main_ACGTAACTCCAATCCC_1_1_1
Main_ACGTAACTCTTGCAAG_1_1_1	BIH-CoV-11_NS_1	NS	SARS-CoV-2	male	61	Treg	critical	Uninfected	Main_ACGTAACTCTTGCAAG_1_1_1
Main_ACGTACAGTGCGGCTT_1_1_1	BIH-CoV-11_NS_1	NS	SARS-CoV-2	male	61	CTL	critical	Uninfected	Main_ACGTACAGTGCGGCTT_1_1_1
Main_ACGTACAGTGGTCCCA_1_1_1	BIH-CoV-11_NS_1	NS	SARS-CoV-2	male	61	nrMa	critical	Uninfected	Main_ACGTACAGTGGTCCCA_1_1_1
Main_ACGTACATCGATTCCC_1_1_1	BIH-CoV-11_NS_1	NS	SARS-CoV-2	male	61	Ciliated-diff	critical	Uninfected	Main_ACGTACATCGATTCCC_1_1_1
Main_ACGTAGTAGATGCGAC_1_1_1	BIH-CoV-11_NS_1	NS	SARS-CoV-2	male	61	Neu	critical	Uninfected	Main_ACGTAGTAGATGCGAC_1_1_1
Main_ACGTAGTCAGACCAGA_1_1_1	BIH-CoV-11_NS_1	NS	SARS-CoV-2	male	61	CTL	critical	Uninfected	Main_ACGTAGTCAGACCAGA_1_1_1
Main_ACGTAGTCATTCGATG_1_1_1	BIH-CoV-11_NS_1	NS	SARS-CoV-2	male	61	nrMa	critical	Uninfected	Main_ACGTAGTCATTCGATG_1_1_1
Main_ACGTAGTGTTCTCAGA_1_1_1	BIH-CoV-11_NS_1	NS	SARS-CoV-2	male	61	Squamous	critical	Uninfected	Main_ACGTAGTGTTCTCAGA_1_1_1
Main_ACGTAGTTCCTAGCGG_1_1_1	BIH-CoV-11_NS_1	NS	SARS-CoV-2	male	61	nrMa	critical	Uninfected	Main_ACGTAGTTCCTAGCGG_1_1_1
Main_ACGTAGTTCTAAACGC_1_1_1	BIH-CoV-11_NS_1	NS	SARS-CoV-2	male	61	Squamous	critical	Uninfected	Main_ACGTAGTTCTAAACGC_1_1_1
Main_ACGTAGTTCTTTCCGG_1_1_1	BIH-CoV-11_NS_1	NS	SARS-CoV-2	male	61	nrMa	critical	Uninfected	Main_ACGTAGTTCTTTCCGG_1_1_1
Main_ACGTCCTAGTGATGGC_1_1_1	BIH-CoV-11_NS_1	NS	SARS-CoV-2	male	61	nrMa	critical	Uninfected	Main_ACGTCCTAGTGATGGC_1_1_1
Main_ACGTCCTCATGAGGGT_1_1_1	BIH-CoV-11_NS_1	NS	SARS-CoV-2	male	61	Squamous	critical	Uninfected	Main_ACGTCCTCATGAGGGT_1_1_1
Main_ACGTCCTTCGTCTCAC_1_1_1	BIH-CoV-11_NS_1	NS	SARS-CoV-2	male	61	nrMa	critical	Uninfected	Main_ACGTCCTTCGTCTCAC_1_1_1
Main_ACGTTCCAGATTAGTG_1_1_1	BIH-CoV-11_NS_1	NS	SARS-CoV-2	male	61	Squamous	critical	Uninfected	Main_ACGTTCCAGATTAGTG_1_1_1
Main_ACGTTCCAGGCGATAC_1_1_1	BIH-CoV-11_NS_1	NS	SARS-CoV-2	male	61	Neu	critical	Uninfected	Main_ACGTTCCAGGCGATAC_1_1_1
Main_ACGTTCCCAGCAGTCC_1_1_1	BIH-CoV-11_NS_1	NS	SARS-CoV-2	male	61	nrMa	critical	Uninfected	Main_ACGTTCCCAGCAGTCC_1_1_1
Main_ACGTTCCCATTCATCT_1_1_1	BIH-CoV-11_NS_1	NS	SARS-CoV-2	male	61	nrMa	critical	Uninfected	Main_ACGTTCCCATTCATCT_1_1_1
Main_ACGTTCCGTGACTCGC_1_1_1	BIH-CoV-11_NS_1	NS	SARS-CoV-2	male	61	NKT	critical	Uninfected	Main_ACGTTCCGTGACTCGC_1_1_1
Main_ACGTTCCTCACTACTT_1_1_1	BIH-CoV-11_NS_1	NS	SARS-CoV-2	male	61	nrMa	critical	Uninfected	Main_ACGTTCCTCACTACTT_1_1_1
Main_ACGTTCCTCCAAAGGG_1_1_1	BIH-CoV-11_NS_1	NS	SARS-CoV-2	male	61	Neu	critical	Uninfected	Main_ACGTTCCTCCAAAGGG_1_1_1
Main_ACTACGAAGCAATTAG_1_1_1	BIH-CoV-11_NS_1	NS	SARS-CoV-2	male	61	Neu	critical	Uninfected	Main_ACTACGAAGCAATTAG_1_1_1
Main_ACTACGATCAACCTCC_1_1_1	BIH-CoV-11_NS_1	NS	SARS-CoV-2	male	61	CTL	critical	Uninfected	Main_ACTACGATCAACCTCC_1_1_1
Main_ACTATCTGTATGTGTC_1_1_1	BIH-CoV-11_NS_1	NS	SARS-CoV-2	male	61	nrMa	critical	Uninfected	Main_ACTATCTGTATGTGTC_1_1_1
Main_ACTATGGCAAGGCCTC_1_1_1	BIH-CoV-11_NS_1	NS	SARS-CoV-2	male	61	nrMa	critical	Uninfected	Main_ACTATGGCAAGGCCTC_1_1_1
Main_ACTATGGCATGACTAC_1_1_1	BIH-CoV-11_NS_1	NS	SARS-CoV-2	male	61	Ciliated-diff	critical	Uninfected	Main_ACTATGGCATGACTAC_1_1_1
Main_ACTATGGGTAACACCT_1_1_1	BIH-CoV-11_NS_1	NS	SARS-CoV-2	male	61	Neu	critical	Uninfected	Main_ACTATGGGTAACACCT_1_1_1
Main_ACTATGGGTAGCGTCC_1_1_1	BIH-CoV-11_NS_1	NS	SARS-CoV-2	male	61	nrMa	critical	Uninfected	Main_ACTATGGGTAGCGTCC_1_1_1
Main_ACTATTCAGATGTTGA_1_1_1	BIH-CoV-11_NS_1	NS	SARS-CoV-2	male	61	nrMa	critical	Uninfected	Main_ACTATTCAGATGTTGA_1_1_1
Main_ACTATTCCACCGAATT_1_1_1	BIH-CoV-11_NS_1	NS	SARS-CoV-2	male	61	Neu	critical	Uninfected	Main_ACTATTCCACCGAATT_1_1_1
Main_ACTATTCGTTTCAGAC_1_1_1	BIH-CoV-11_NS_1	NS	SARS-CoV-2	male	61	CTL	critical	Uninfected	Main_ACTATTCGTTTCAGAC_1_1_1
Main_ACTCCCAAGTCGCCCA_1_1_1	BIH-CoV-11_NS_1	NS	SARS-CoV-2	male	61	Squamous	critical	Uninfected	Main_ACTCCCAAGTCGCCCA_1_1_1
Main_ACTCCCACACACACGC_1_1_1	BIH-CoV-11_NS_1	NS	SARS-CoV-2	male	61	nrMa	critical	Uninfected	Main_ACTCCCACACACACGC_1_1_1
Main_ACTCCCATCCTAGAGT_1_1_1	BIH-CoV-11_NS_1	NS	SARS-CoV-2	male	61	Squamous	critical	Uninfected	Main_ACTCCCATCCTAGAGT_1_1_1
Main_ACTCTCGAGCTTACGT_1_1_1	BIH-CoV-11_NS_1	NS	SARS-CoV-2	male	61	nrMa	critical	Uninfected	Main_ACTCTCGAGCTTACGT_1_1_1
Main_ACTCTCGAGTCTGGAG_1_1_1	BIH-CoV-11_NS_1	NS	SARS-CoV-2	male	61	nrMa	critical	Uninfected	Main_ACTCTCGAGTCTGGAG_1_1_1
Main_ACTCTCGCACGGTAGA_1_1_1	BIH-CoV-11_NS_1	NS	SARS-CoV-2	male	61	Squamous	critical	Uninfected	Main_ACTCTCGCACGGTAGA_1_1_1
Main_ACTCTCGTCAGCTGAT_1_1_1	BIH-CoV-11_NS_1	NS	SARS-CoV-2	male	61	nrMa	critical	Uninfected	Main_ACTCTCGTCAGCTGAT_1_1_1
Main_ACTCTCGTCAGTGTCA_1_1_1	BIH-CoV-11_NS_1	NS	SARS-CoV-2	male	61	nrMa	critical	Uninfected	Main_ACTCTCGTCAGTGTCA_1_1_1
Main_ACTCTCGTCCGCTAGG_1_1_1	BIH-CoV-11_NS_1	NS	SARS-CoV-2	male	61	Squamous	critical	Uninfected	Main_ACTCTCGTCCGCTAGG_1_1_1
Main_ACTCTCGTCGCTTTAT_1_1_1	BIH-CoV-11_NS_1	NS	SARS-CoV-2	male	61	nrMa	critical	Uninfected	Main_ACTCTCGTCGCTTTAT_1_1_1
Main_ACTGATGAGCTGACTT_1_1_1	BIH-CoV-11_NS_1	NS	SARS-CoV-2	male	61	nrMa	critical	Uninfected	Main_ACTGATGAGCTGACTT_1_1_1
Main_ACTGATGCACGCTTAA_1_1_1	BIH-CoV-11_NS_1	NS	SARS-CoV-2	male	61	Squamous	critical	Uninfected	Main_ACTGATGCACGCTTAA_1_1_1
Main_ACTGCAAAGCACCCAC_1_1_1	BIH-CoV-11_NS_1	NS	SARS-CoV-2	male	61	CTL	critical	Uninfected	Main_ACTGCAAAGCACCCAC_1_1_1
Main_ACTGCAAAGCACTCTA_1_1_1	BIH-CoV-11_NS_1	NS	SARS-CoV-2	male	61	Neu	critical	Uninfected	Main_ACTGCAAAGCACTCTA_1_1_1
Main_ACTGCAACAAACTCGT_1_1_1	BIH-CoV-11_NS_1	NS	SARS-CoV-2	male	61	rMa	critical	Uninfected	Main_ACTGCAACAAACTCGT_1_1_1
Main_ACTGCAACACAACATC_1_1_1	BIH-CoV-11_NS_1	NS	SARS-CoV-2	male	61	CTL	critical	Uninfected	Main_ACTGCAACACAACATC_1_1_1
Main_ACTGCAAGTGCTCGTG_1_1_1	BIH-CoV-11_NS_1	NS	SARS-CoV-2	male	61	pDC	critical	Uninfected	Main_ACTGCAAGTGCTCGTG_1_1_1
Main_ACTGCAATCCAAGGGA_1_1_1	BIH-CoV-11_NS_1	NS	SARS-CoV-2	male	61	nrMa	critical	Uninfected	Main_ACTGCAATCCAAGGGA_1_1_1
Main_ACTGTCCCATGGAAGC_1_1_1	BIH-CoV-11_NS_1	NS	SARS-CoV-2	male	61	nrMa	critical	Uninfected	Main_ACTGTCCCATGGAAGC_1_1_1
Main_ACTGTCCTCGACATAC_1_1_1	BIH-CoV-11_NS_1	NS	SARS-CoV-2	male	61	Squamous	critical	Uninfected	Main_ACTGTCCTCGACATAC_1_1_1
Main_ACTGTGACAGCGAACA_1_1_1	BIH-CoV-11_NS_1	NS	SARS-CoV-2	male	61	nrMa	critical	Uninfected	Main_ACTGTGACAGCGAACA_1_1_1
Main_ACTGTGAGTACCTAGT_1_1_1	BIH-CoV-11_NS_1	NS	SARS-CoV-2	male	61	Squamous	critical	Uninfected	Main_ACTGTGAGTACCTAGT_1_1_1
Main_ACTGTGAGTTGAGTCT_1_1_1	BIH-CoV-11_NS_1	NS	SARS-CoV-2	male	61	nrMa	critical	Uninfected	Main_ACTGTGAGTTGAGTCT_1_1_1
Main_ACTGTGATCTACTATC_1_1_1	BIH-CoV-11_NS_1	NS	SARS-CoV-2	male	61	Squamous	critical	Uninfected	Main_ACTGTGATCTACTATC_1_1_1
Main_ACTTAGGAGTCGAAGC_1_1_1	BIH-CoV-11_NS_1	NS	SARS-CoV-2	male	61	CTL	critical	Uninfected	Main_ACTTAGGAGTCGAAGC_1_1_1
Main_ACTTAGGCACTGGATT_1_1_1	BIH-CoV-11_NS_1	NS	SARS-CoV-2	male	61	Squamous	critical	Uninfected	Main_ACTTAGGCACTGGATT_1_1_1
Main_ACTTATCTCCGCTAGG_1_1_1	BIH-CoV-11_NS_1	NS	SARS-CoV-2	male	61	Neu	critical	Uninfected	Main_ACTTATCTCCGCTAGG_1_1_1
Main_ACTTCCGAGACATATG_1_1_1	BIH-CoV-11_NS_1	NS	SARS-CoV-2	male	61	nrMa	critical	Uninfected	Main_ACTTCCGAGACATATG_1_1_1
Main_ACTTCCGAGCTAATGA_1_1_1	BIH-CoV-11_NS_1	NS	SARS-CoV-2	male	61	nrMa	critical	Uninfected	Main_ACTTCCGAGCTAATGA_1_1_1
Main_ACTTCCGTCAGCGCGT_1_1_1	BIH-CoV-11_NS_1	NS	SARS-CoV-2	male	61	Squamous	critical	Uninfected	Main_ACTTCCGTCAGCGCGT_1_1_1
Main_ACTTCCGTCCCTCAAC_1_1_1	BIH-CoV-11_NS_1	NS	SARS-CoV-2	male	61	nrMa	critical	Uninfected	Main_ACTTCCGTCCCTCAAC_1_1_1
Main_ACTTCCGTCTGACAGT_1_1_1	BIH-CoV-11_NS_1	NS	SARS-CoV-2	male	61	nrMa	critical	Uninfected	Main_ACTTCCGTCTGACAGT_1_1_1
Main_ACTTCGCTCGAGAAGC_1_1_1	BIH-CoV-11_NS_1	NS	SARS-CoV-2	male	61	Neu	critical	Uninfected	Main_ACTTCGCTCGAGAAGC_1_1_1
Main_ACTTCGCTCTATCACT_1_1_1	BIH-CoV-11_NS_1	NS	SARS-CoV-2	male	61	Neu	critical	Uninfected	Main_ACTTCGCTCTATCACT_1_1_1
Main_ACTTTCAAGTCAACAA_1_1_1	BIH-CoV-11_NS_1	NS	SARS-CoV-2	male	61	nrMa	critical	Uninfected	Main_ACTTTCAAGTCAACAA_1_1_1
Main_ACTTTCACACAGCGCT_1_1_1	BIH-CoV-11_NS_1	NS	SARS-CoV-2	male	61	nrMa	critical	Uninfected	Main_ACTTTCACACAGCGCT_1_1_1
Main_ACTTTCATCTAACGCA_1_1_1	BIH-CoV-11_NS_1	NS	SARS-CoV-2	male	61	nrMa	critical	Uninfected	Main_ACTTTCATCTAACGCA_1_1_1
Main_ACTTTGTAGTCTCGTA_1_1_1	BIH-CoV-11_NS_1	NS	SARS-CoV-2	male	61	CTL	critical	Uninfected	Main_ACTTTGTAGTCTCGTA_1_1_1
Main_ACTTTGTCATACTGTG_1_1_1	BIH-CoV-11_NS_1	NS	SARS-CoV-2	male	61	nrMa	critical	Uninfected	Main_ACTTTGTCATACTGTG_1_1_1
Main_ACTTTGTTCATGGGAG_1_1_1	BIH-CoV-11_NS_1	NS	SARS-CoV-2	male	61	nrMa	critical	Uninfected	Main_ACTTTGTTCATGGGAG_1_1_1
Main_AGAAATGCACCAGCTG_1_1_1	BIH-CoV-11_NS_1	NS	SARS-CoV-2	male	61	Squamous	critical	Uninfected	Main_AGAAATGCACCAGCTG_1_1_1
Main_AGAAATGGTCAGTCTA_1_1_1	BIH-CoV-11_NS_1	NS	SARS-CoV-2	male	61	nrMa	critical	Uninfected	Main_AGAAATGGTCAGTCTA_1_1_1
Main_AGAAATGTCGCTTAAG_1_1_1	BIH-CoV-11_NS_1	NS	SARS-CoV-2	male	61	nrMa	critical	Uninfected	Main_AGAAATGTCGCTTAAG_1_1_1
Main_AGAACAACACCGTGCA_1_1_1	BIH-CoV-11_NS_1	NS	SARS-CoV-2	male	61	Neu	critical	Uninfected	Main_AGAACAACACCGTGCA_1_1_1
Main_AGAACAACATCGTTCC_1_1_1	BIH-CoV-11_NS_1	NS	SARS-CoV-2	male	61	nrMa	critical	Uninfected	Main_AGAACAACATCGTTCC_1_1_1
Main_AGAACAAGTAAGGTCG_1_1_1	BIH-CoV-11_NS_1	NS	SARS-CoV-2	male	61	nrMa	critical	Uninfected	Main_AGAACAAGTAAGGTCG_1_1_1
Main_AGAACAAGTGTTGAGG_1_1_1	BIH-CoV-11_NS_1	NS	SARS-CoV-2	male	61	Ciliated-diff	critical	Uninfected	Main_AGAACAAGTGTTGAGG_1_1_1
Main_AGAACAATCAGCGTCG_1_1_1	BIH-CoV-11_NS_1	NS	SARS-CoV-2	male	61	Squamous	critical	Uninfected	Main_AGAACAATCAGCGTCG_1_1_1
Main_AGAACCTAGCTGAAGC_1_1_1	BIH-CoV-11_NS_1	NS	SARS-CoV-2	male	61	nrMa	critical	Uninfected	Main_AGAACCTAGCTGAAGC_1_1_1
Main_AGAACCTCACGGCACT_1_1_1	BIH-CoV-11_NS_1	NS	SARS-CoV-2	male	61	nrMa	critical	Uninfected	Main_AGAACCTCACGGCACT_1_1_1
Main_AGAACCTGTTATCTTC_1_1_1	BIH-CoV-11_NS_1	NS	SARS-CoV-2	male	61	Neu	critical	Uninfected	Main_AGAACCTGTTATCTTC_1_1_1
Main_AGAACCTTCCACTAGA_1_1_1	BIH-CoV-11_NS_1	NS	SARS-CoV-2	male	61	CTL	critical	Uninfected	Main_AGAACCTTCCACTAGA_1_1_1
Main_AGAAGCGAGGTACAGC_1_1_1	BIH-CoV-11_NS_1	NS	SARS-CoV-2	male	61	nrMa	critical	Uninfected	Main_AGAAGCGAGGTACAGC_1_1_1
Main_AGAAGCGCAGGCATTT_1_1_1	BIH-CoV-11_NS_1	NS	SARS-CoV-2	male	61	nrMa	critical	Uninfected	Main_AGAAGCGCAGGCATTT_1_1_1
Main_AGAAGCGTCGACATAC_1_1_1	BIH-CoV-11_NS_1	NS	SARS-CoV-2	male	61	Neu	critical	Uninfected	Main_AGAAGCGTCGACATAC_1_1_1
Main_AGAAGTAAGTTAGTGA_1_1_1	BIH-CoV-11_NS_1	NS	SARS-CoV-2	male	61	Neu	critical	Uninfected	Main_AGAAGTAAGTTAGTGA_1_1_1
Main_AGACAAAAGGCATTTC_1_1_1	BIH-CoV-11_NS_1	NS	SARS-CoV-2	male	61	Squamous	critical	Uninfected	Main_AGACAAAAGGCATTTC_1_1_1
Main_AGACAAAAGTGTTGAA_1_1_1	BIH-CoV-11_NS_1	NS	SARS-CoV-2	male	61	rMa	critical	Uninfected	Main_AGACAAAAGTGTTGAA_1_1_1
Main_AGACACTAGCCTCTCT_1_1_1	BIH-CoV-11_NS_1	NS	SARS-CoV-2	male	61	nrMa	critical	Uninfected	Main_AGACACTAGCCTCTCT_1_1_1
Main_AGACACTGTATCCTTT_1_1_1	BIH-CoV-11_NS_1	NS	SARS-CoV-2	male	61	Neu	critical	Uninfected	Main_AGACACTGTATCCTTT_1_1_1
Main_AGACACTGTCAAGCCC_1_1_1	BIH-CoV-11_NS_1	NS	SARS-CoV-2	male	61	nrMa	critical	Uninfected	Main_AGACACTGTCAAGCCC_1_1_1
Main_AGACACTGTTAGTCGT_1_1_1	BIH-CoV-11_NS_1	NS	SARS-CoV-2	male	61	Neu	critical	Uninfected	Main_AGACACTGTTAGTCGT_1_1_1
Main_AGACACTTCTCGTGAA_1_1_1	BIH-CoV-11_NS_1	NS	SARS-CoV-2	male	61	nrMa	critical	Uninfected	Main_AGACACTTCTCGTGAA_1_1_1
Main_AGACAGGCACCAATTG_1_1_1	BIH-CoV-11_NS_1	NS	SARS-CoV-2	male	61	NKT-p	critical	Uninfected	Main_AGACAGGCACCAATTG_1_1_1
Main_AGACCATAGTCACTCA_1_1_1	BIH-CoV-11_NS_1	NS	SARS-CoV-2	male	61	nrMa	critical	Uninfected	Main_AGACCATAGTCACTCA_1_1_1
Main_AGACCATCAAACACGG_1_1_1	BIH-CoV-11_NS_1	NS	SARS-CoV-2	male	61	nrMa	critical	Uninfected	Main_AGACCATCAAACACGG_1_1_1
Main_AGACCATGTAATCAAG_1_1_1	BIH-CoV-11_NS_1	NS	SARS-CoV-2	male	61	Squamous	critical	Uninfected	Main_AGACCATGTAATCAAG_1_1_1
Main_AGACCATGTCCGGACT_1_1_1	BIH-CoV-11_NS_1	NS	SARS-CoV-2	male	61	Squamous	critical	Uninfected	Main_AGACCATGTCCGGACT_1_1_1
Main_AGACCATGTGAAAGTT_1_1_1	BIH-CoV-11_NS_1	NS	SARS-CoV-2	male	61	Neu	critical	Uninfected	Main_AGACCATGTGAAAGTT_1_1_1
Main_AGACCATTCAGCCCAG_1_1_1	BIH-CoV-11_NS_1	NS	SARS-CoV-2	male	61	IRC	critical	Uninfected	Main_AGACCATTCAGCCCAG_1_1_1
Main_AGACCATTCGCGTCGA_1_1_1	BIH-CoV-11_NS_1	NS	SARS-CoV-2	male	61	Neu	critical	Uninfected	Main_AGACCATTCGCGTCGA_1_1_1
Main_AGACCCGAGTGGAATT_1_1_1	BIH-CoV-11_NS_1	NS	SARS-CoV-2	male	61	Squamous	critical	Uninfected	Main_AGACCCGAGTGGAATT_1_1_1
Main_AGACCCGCACGATTCA_1_1_1	BIH-CoV-11_NS_1	NS	SARS-CoV-2	male	61	B cell	critical	Uninfected	Main_AGACCCGCACGATTCA_1_1_1
Main_AGACCCGCATACCGTA_1_1_1	BIH-CoV-11_NS_1	NS	SARS-CoV-2	male	61	Neu	critical	Uninfected	Main_AGACCCGCATACCGTA_1_1_1
Main_AGACCCGGTCTGCGCA_1_1_1	BIH-CoV-11_NS_1	NS	SARS-CoV-2	male	61	nrMa	critical	Uninfected	Main_AGACCCGGTCTGCGCA_1_1_1
Main_AGACCCGTCGGTTCAA_1_1_1	BIH-CoV-11_NS_1	NS	SARS-CoV-2	male	61	CTL	critical	Uninfected	Main_AGACCCGTCGGTTCAA_1_1_1
Main_AGACTCACACATCATG_1_1_1	BIH-CoV-11_NS_1	NS	SARS-CoV-2	male	61	Squamous	critical	Uninfected	Main_AGACTCACACATCATG_1_1_1
Main_AGAGAATGTACATACC_1_1_1	BIH-CoV-11_NS_1	NS	SARS-CoV-2	male	61	Neu	critical	Uninfected	Main_AGAGAATGTACATACC_1_1_1
Main_AGAGAGCAGAACTTCC_1_1_1	BIH-CoV-11_NS_1	NS	SARS-CoV-2	male	61	nrMa	critical	Uninfected	Main_AGAGAGCAGAACTTCC_1_1_1
Main_AGAGAGCTCTAAACGC_1_1_1	BIH-CoV-11_NS_1	NS	SARS-CoV-2	male	61	nrMa	critical	Uninfected	Main_AGAGAGCTCTAAACGC_1_1_1
Main_AGAGCAGAGGGAACAA_1_1_1	BIH-CoV-11_NS_1	NS	SARS-CoV-2	male	61	Ciliated-diff	critical	Uninfected	Main_AGAGCAGAGGGAACAA_1_1_1
Main_AGAGCAGTCCGTCACT_1_1_1	BIH-CoV-11_NS_1	NS	SARS-CoV-2	male	61	NKT	critical	Uninfected	Main_AGAGCAGTCCGTCACT_1_1_1
Main_AGAGCCCAGAGCCGAT_1_1_1	BIH-CoV-11_NS_1	NS	SARS-CoV-2	male	61	Neu	critical	Uninfected	Main_AGAGCCCAGAGCCGAT_1_1_1
Main_AGAGCCCCATCCTGTC_1_1_1	BIH-CoV-11_NS_1	NS	SARS-CoV-2	male	61	nrMa	critical	Uninfected	Main_AGAGCCCCATCCTGTC_1_1_1
Main_AGAGCCCGTATGGAAT_1_1_1	BIH-CoV-11_NS_1	NS	SARS-CoV-2	male	61	Neu	critical	Uninfected	Main_AGAGCCCGTATGGAAT_1_1_1
Main_AGAGCCCTCCATCTGC_1_1_1	BIH-CoV-11_NS_1	NS	SARS-CoV-2	male	61	Neu	critical	Uninfected	Main_AGAGCCCTCCATCTGC_1_1_1
Main_AGAGCCCTCCGTGTAA_1_1_1	BIH-CoV-11_NS_1	NS	SARS-CoV-2	male	61	CTL	critical	Uninfected	Main_AGAGCCCTCCGTGTAA_1_1_1
Main_AGATAGACACGACGAA_1_1_1	BIH-CoV-11_NS_1	NS	SARS-CoV-2	male	61	Squamous	critical	Uninfected	Main_AGATAGACACGACGAA_1_1_1
Main_AGATAGAGTAGACGTG_1_1_1	BIH-CoV-11_NS_1	NS	SARS-CoV-2	male	61	Neu	critical	Uninfected	Main_AGATAGAGTAGACGTG_1_1_1
Main_AGATCCAGTGCGAGTA_1_1_1	BIH-CoV-11_NS_1	NS	SARS-CoV-2	male	61	Secretory-diff	critical	Uninfected	Main_AGATCCAGTGCGAGTA_1_1_1
Main_AGATCCATCGTTAGAC_1_1_1	BIH-CoV-11_NS_1	NS	SARS-CoV-2	male	61	Squamous	critical	Uninfected	Main_AGATCCATCGTTAGAC_1_1_1
Main_AGATCGTCACCATATG_1_1_1	BIH-CoV-11_NS_1	NS	SARS-CoV-2	male	61	CTL	critical	Uninfected	Main_AGATCGTCACCATATG_1_1_1
Main_AGATGAAAGAAGTCTA_1_1_1	BIH-CoV-11_NS_1	NS	SARS-CoV-2	male	61	Squamous	critical	Uninfected	Main_AGATGAAAGAAGTCTA_1_1_1
Main_AGATGAATCAGGAAAT_1_1_1	BIH-CoV-11_NS_1	NS	SARS-CoV-2	male	61	Ciliated-diff	critical	Uninfected	Main_AGATGAATCAGGAAAT_1_1_1
Main_AGATGCTAGATAGTCA_1_1_1	BIH-CoV-11_NS_1	NS	SARS-CoV-2	male	61	nrMa	critical	Uninfected	Main_AGATGCTAGATAGTCA_1_1_1
Main_AGATGCTCACGTCTCT_1_1_1	BIH-CoV-11_NS_1	NS	SARS-CoV-2	male	61	Squamous	critical	Uninfected	Main_AGATGCTCACGTCTCT_1_1_1
Main_AGATGCTCAGCAGGAT_1_1_1	BIH-CoV-11_NS_1	NS	SARS-CoV-2	male	61	nrMa	critical	Uninfected	Main_AGATGCTCAGCAGGAT_1_1_1
Main_AGATGCTCAGTGACCC_1_1_1	BIH-CoV-11_NS_1	NS	SARS-CoV-2	male	61	nrMa	critical	Uninfected	Main_AGATGCTCAGTGACCC_1_1_1
Main_AGATGCTGTTACACAC_1_1_1	BIH-CoV-11_NS_1	NS	SARS-CoV-2	male	61	nrMa	critical	Uninfected	Main_AGATGCTGTTACACAC_1_1_1
Main_AGATGCTGTTGTTTGG_1_1_1	BIH-CoV-11_NS_1	NS	SARS-CoV-2	male	61	nrMa	critical	Uninfected	Main_AGATGCTGTTGTTTGG_1_1_1
Main_AGCATCAAGCCAAGGT_1_1_1	BIH-CoV-11_NS_1	NS	SARS-CoV-2	male	61	Neu	critical	Uninfected	Main_AGCATCAAGCCAAGGT_1_1_1
Main_AGCATCAAGCTGAAAT_1_1_1	BIH-CoV-11_NS_1	NS	SARS-CoV-2	male	61	Neu	critical	Uninfected	Main_AGCATCAAGCTGAAAT_1_1_1
Main_AGCCAATAGAAATGGG_1_1_1	BIH-CoV-11_NS_1	NS	SARS-CoV-2	male	61	CTL	critical	Uninfected	Main_AGCCAATAGAAATGGG_1_1_1
Main_AGCCAATAGTACAACA_1_1_1	BIH-CoV-11_NS_1	NS	SARS-CoV-2	male	61	Squamous	critical	Uninfected	Main_AGCCAATAGTACAACA_1_1_1
Main_AGCCAATCAATAACCC_1_1_1	BIH-CoV-11_NS_1	NS	SARS-CoV-2	male	61	nrMa	critical	Uninfected	Main_AGCCAATCAATAACCC_1_1_1
Main_AGCCAATGTCCCTAAA_1_1_1	BIH-CoV-11_NS_1	NS	SARS-CoV-2	male	61	CTL	critical	Uninfected	Main_AGCCAATGTCCCTAAA_1_1_1
Main_AGCCAATGTCCTGAAT_1_1_1	BIH-CoV-11_NS_1	NS	SARS-CoV-2	male	61	MoD-Ma	critical	Uninfected	Main_AGCCAATGTCCTGAAT_1_1_1
Main_AGCCAATTCCATTTCA_1_1_1	BIH-CoV-11_NS_1	NS	SARS-CoV-2	male	61	Ciliated-diff	critical	Uninfected	Main_AGCCAATTCCATTTCA_1_1_1
Main_AGCCACGAGTCTGCGC_1_1_1	BIH-CoV-11_NS_1	NS	SARS-CoV-2	male	61	CTL	critical	Uninfected	Main_AGCCACGAGTCTGCGC_1_1_1
Main_AGCCACGCAGTTCCAA_1_1_1	BIH-CoV-11_NS_1	NS	SARS-CoV-2	male	61	Squamous	critical	Uninfected	Main_AGCCACGCAGTTCCAA_1_1_1
Main_AGCCACGGTCCAAAGG_1_1_1	BIH-CoV-11_NS_1	NS	SARS-CoV-2	male	61	CTL	critical	Uninfected	Main_AGCCACGGTCCAAAGG_1_1_1
Main_AGCCACGGTGCCGTTG_1_1_1	BIH-CoV-11_NS_1	NS	SARS-CoV-2	male	61	NKT-p	critical	Uninfected	Main_AGCCACGGTGCCGTTG_1_1_1
Main_AGCCACGTCCATCGTC_1_1_1	BIH-CoV-11_NS_1	NS	SARS-CoV-2	male	61	CTL	critical	Uninfected	Main_AGCCACGTCCATCGTC_1_1_1
Main_AGCCACGTCTGGGCGT_1_1_1	BIH-CoV-11_NS_1	NS	SARS-CoV-2	male	61	Squamous	critical	Uninfected	Main_AGCCACGTCTGGGCGT_1_1_1
Main_AGCCACGTCTGTCCCA_1_1_1	BIH-CoV-11_NS_1	NS	SARS-CoV-2	male	61	rMa	critical	Uninfected	Main_AGCCACGTCTGTCCCA_1_1_1
Main_AGCCAGCAGCGACTTT_1_1_1	BIH-CoV-11_NS_1	NS	SARS-CoV-2	male	61	nrMa	critical	Uninfected	Main_AGCCAGCAGCGACTTT_1_1_1
Main_AGCCAGCAGGTGATCG_1_1_1	BIH-CoV-11_NS_1	NS	SARS-CoV-2	male	61	CTL	critical	Uninfected	Main_AGCCAGCAGGTGATCG_1_1_1
Main_AGCCAGCGTCACTTAG_1_1_1	BIH-CoV-11_NS_1	NS	SARS-CoV-2	male	61	Squamous	critical	Uninfected	Main_AGCCAGCGTCACTTAG_1_1_1
Main_AGCGATTTCACTGTCC_1_1_1	BIH-CoV-11_NS_1	NS	SARS-CoV-2	male	61	nrMa	critical	Uninfected	Main_AGCGATTTCACTGTCC_1_1_1
Main_AGCGCCAAGCCATTGT_1_1_1	BIH-CoV-11_NS_1	NS	SARS-CoV-2	male	61	Squamous	critical	Uninfected	Main_AGCGCCAAGCCATTGT_1_1_1
Main_AGCGCCACAAAGCAAT_1_1_1	BIH-CoV-11_NS_1	NS	SARS-CoV-2	male	61	Squamous	critical	Uninfected	Main_AGCGCCACAAAGCAAT_1_1_1
Main_AGCGCTGCATCAGCTA_1_1_1	BIH-CoV-11_NS_1	NS	SARS-CoV-2	male	61	Squamous	critical	Uninfected	Main_AGCGCTGCATCAGCTA_1_1_1
Main_AGCGCTGGTACCTATG_1_1_1	BIH-CoV-11_NS_1	NS	SARS-CoV-2	male	61	nrMa	critical	Uninfected	Main_AGCGCTGGTACCTATG_1_1_1
Main_AGCGTATAGAACCCGA_1_1_1	BIH-CoV-11_NS_1	NS	SARS-CoV-2	male	61	Ciliated-diff	critical	Uninfected	Main_AGCGTATAGAACCCGA_1_1_1
Main_AGCGTATCACGACTAT_1_1_1	BIH-CoV-11_NS_1	NS	SARS-CoV-2	male	61	rMa	critical	Uninfected	Main_AGCGTATCACGACTAT_1_1_1
Main_AGCGTCGAGTCTCTGA_1_1_1	BIH-CoV-11_NS_1	NS	SARS-CoV-2	male	61	CTL	critical	Uninfected	Main_AGCGTCGAGTCTCTGA_1_1_1
Main_AGCGTCGCAACGTTAC_1_1_1	BIH-CoV-11_NS_1	NS	SARS-CoV-2	male	61	nrMa	critical	Uninfected	Main_AGCGTCGCAACGTTAC_1_1_1
Main_AGCGTCGGTCATGCAT_1_1_1	BIH-CoV-11_NS_1	NS	SARS-CoV-2	male	61	Squamous	critical	Uninfected	Main_AGCGTCGGTCATGCAT_1_1_1
Main_AGCTACAAGCAGGTCA_1_1_1	BIH-CoV-11_NS_1	NS	SARS-CoV-2	male	61	Treg	critical	Uninfected	Main_AGCTACAAGCAGGTCA_1_1_1
Main_AGCTACAGTAGTGCGA_1_1_1	BIH-CoV-11_NS_1	NS	SARS-CoV-2	male	61	CTL	critical	Uninfected	Main_AGCTACAGTAGTGCGA_1_1_1
Main_AGCTCAAAGCGACTGA_1_1_1	BIH-CoV-11_NS_1	NS	SARS-CoV-2	male	61	nrMa	critical	Uninfected	Main_AGCTCAAAGCGACTGA_1_1_1
Main_AGCTCAACAAGTTCGT_1_1_1	BIH-CoV-11_NS_1	NS	SARS-CoV-2	male	61	nrMa	critical	Uninfected	Main_AGCTCAACAAGTTCGT_1_1_1
Main_AGCTTCCAGCTATCCA_1_1_1	BIH-CoV-11_NS_1	NS	SARS-CoV-2	male	61	Neu	critical	Uninfected	Main_AGCTTCCAGCTATCCA_1_1_1
Main_AGCTTCCAGGTCGAGT_1_1_1	BIH-CoV-11_NS_1	NS	SARS-CoV-2	male	61	nrMa	critical	Uninfected	Main_AGCTTCCAGGTCGAGT_1_1_1
Main_AGCTTCCCAACGGCCT_1_1_1	BIH-CoV-11_NS_1	NS	SARS-CoV-2	male	61	Squamous	critical	Uninfected	Main_AGCTTCCCAACGGCCT_1_1_1
Main_AGCTTCCCAGACAATA_1_1_1	BIH-CoV-11_NS_1	NS	SARS-CoV-2	male	61	Squamous	critical	Uninfected	Main_AGCTTCCCAGACAATA_1_1_1
Main_AGCTTCCGTCGTGGAA_1_1_1	BIH-CoV-11_NS_1	NS	SARS-CoV-2	male	61	NKT-p	critical	Uninfected	Main_AGCTTCCGTCGTGGAA_1_1_1
Main_AGCTTCCTCAAACGTC_1_1_1	BIH-CoV-11_NS_1	NS	SARS-CoV-2	male	61	nrMa	critical	Uninfected	Main_AGCTTCCTCAAACGTC_1_1_1
Main_AGGAAATAGATACCAA_1_1_1	BIH-CoV-11_NS_1	NS	SARS-CoV-2	male	61	B cell	critical	Uninfected	Main_AGGAAATAGATACCAA_1_1_1
Main_AGGAAATCACTCTCGT_1_1_1	BIH-CoV-11_NS_1	NS	SARS-CoV-2	male	61	CTL	critical	Uninfected	Main_AGGAAATCACTCTCGT_1_1_1
Main_AGGAAATGTGTGTCGC_1_1_1	BIH-CoV-11_NS_1	NS	SARS-CoV-2	male	61	Squamous	critical	Uninfected	Main_AGGAAATGTGTGTCGC_1_1_1
Main_AGGAAATGTTCCGCTT_1_1_1	BIH-CoV-11_NS_1	NS	SARS-CoV-2	male	61	Secretory-diff	critical	Uninfected	Main_AGGAAATGTTCCGCTT_1_1_1
Main_AGGAAATGTTGGGCCT_1_1_1	BIH-CoV-11_NS_1	NS	SARS-CoV-2	male	61	Squamous	critical	Uninfected	Main_AGGAAATGTTGGGCCT_1_1_1
Main_AGGAATAAGGAAAGTG_1_1_1	BIH-CoV-11_NS_1	NS	SARS-CoV-2	male	61	nrMa	critical	Uninfected	Main_AGGAATAAGGAAAGTG_1_1_1
Main_AGGAATAAGGCACGAT_1_1_1	BIH-CoV-11_NS_1	NS	SARS-CoV-2	male	61	Squamous	critical	Uninfected	Main_AGGAATAAGGCACGAT_1_1_1
Main_AGGAATAGTCCAGAAG_1_1_1	BIH-CoV-11_NS_1	NS	SARS-CoV-2	male	61	Squamous	critical	Uninfected	Main_AGGAATAGTCCAGAAG_1_1_1
Main_AGGACGAAGATCCCGC_1_1_1	BIH-CoV-11_NS_1	NS	SARS-CoV-2	male	61	Squamous	critical	Uninfected	Main_AGGACGAAGATCCCGC_1_1_1
Main_AGGACGAGTGTCCGTG_1_1_1	BIH-CoV-11_NS_1	NS	SARS-CoV-2	male	61	nrMa	critical	Uninfected	Main_AGGACGAGTGTCCGTG_1_1_1
Main_AGGACTTAGACGAAGA_1_1_1	BIH-CoV-11_NS_1	NS	SARS-CoV-2	male	61	Neu	critical	Uninfected	Main_AGGACTTAGACGAAGA_1_1_1
Main_AGGACTTAGTAGCTCT_1_1_1	BIH-CoV-11_NS_1	NS	SARS-CoV-2	male	61	nrMa	critical	Uninfected	Main_AGGACTTAGTAGCTCT_1_1_1
Main_AGGAGGTCACGTAGAG_1_1_1	BIH-CoV-11_NS_1	NS	SARS-CoV-2	male	61	Squamous	critical	Uninfected	Main_AGGAGGTCACGTAGAG_1_1_1
Main_AGGAGGTCACTACACA_1_1_1	BIH-CoV-11_NS_1	NS	SARS-CoV-2	male	61	B cell	critical	Uninfected	Main_AGGAGGTCACTACACA_1_1_1
Main_AGGAGGTGTTAGGGAC_1_1_1	BIH-CoV-11_NS_1	NS	SARS-CoV-2	male	61	Squamous	critical	Uninfected	Main_AGGAGGTGTTAGGGAC_1_1_1
Main_AGGAGGTTCTCCGAAA_1_1_1	BIH-CoV-11_NS_1	NS	SARS-CoV-2	male	61	nrMa	critical	Uninfected	Main_AGGAGGTTCTCCGAAA_1_1_1
Main_AGGATAACAAGGCGTA_1_1_1	BIH-CoV-11_NS_1	NS	SARS-CoV-2	male	61	Treg	critical	Uninfected	Main_AGGATAACAAGGCGTA_1_1_1
Main_AGGATAACACTTCCTG_1_1_1	BIH-CoV-11_NS_1	NS	SARS-CoV-2	male	61	Squamous	critical	Uninfected	Main_AGGATAACACTTCCTG_1_1_1
Main_AGGATAACAGCAATTC_1_1_1	BIH-CoV-11_NS_1	NS	SARS-CoV-2	male	61	nrMa	critical	Uninfected	Main_AGGATAACAGCAATTC_1_1_1
Main_AGGATAACATCCGATA_1_1_1	BIH-CoV-11_NS_1	NS	SARS-CoV-2	male	61	NKT-p	critical	Uninfected	Main_AGGATAACATCCGATA_1_1_1
Main_AGGATAAGTACTAGCT_1_1_1	BIH-CoV-11_NS_1	NS	SARS-CoV-2	male	61	Squamous	critical	Uninfected	Main_AGGATAAGTACTAGCT_1_1_1
Main_AGGATCTAGACCAGCA_1_1_1	BIH-CoV-11_NS_1	NS	SARS-CoV-2	male	61	Treg	critical	Uninfected	Main_AGGATCTAGACCAGCA_1_1_1
Main_AGGATCTAGCCTCACG_1_1_1	BIH-CoV-11_NS_1	NS	SARS-CoV-2	male	61	Ciliated-diff	critical	Uninfected	Main_AGGATCTAGCCTCACG_1_1_1
Main_AGGATCTAGGAAACGA_1_1_1	BIH-CoV-11_NS_1	NS	SARS-CoV-2	male	61	nrMa	critical	Uninfected	Main_AGGATCTAGGAAACGA_1_1_1
Main_AGGATCTGTGCTGTCG_1_1_1	BIH-CoV-11_NS_1	NS	SARS-CoV-2	male	61	nrMa	critical	Uninfected	Main_AGGATCTGTGCTGTCG_1_1_1
Main_AGGATCTGTTGTGTTG_1_1_1	BIH-CoV-11_NS_1	NS	SARS-CoV-2	male	61	nrMa	critical	Uninfected	Main_AGGATCTGTTGTGTTG_1_1_1
Main_AGGCATTAGAATCCCT_1_1_1	BIH-CoV-11_NS_1	NS	SARS-CoV-2	male	61	nrMa	critical	Uninfected	Main_AGGCATTAGAATCCCT_1_1_1
Main_AGGCATTCAGGGCTTC_1_1_1	BIH-CoV-11_NS_1	NS	SARS-CoV-2	male	61	Squamous	critical	Uninfected	Main_AGGCATTCAGGGCTTC_1_1_1
Main_AGGCATTTCCACATAG_1_1_1	BIH-CoV-11_NS_1	NS	SARS-CoV-2	male	61	Neu	critical	Uninfected	Main_AGGCATTTCCACATAG_1_1_1
Main_AGGCATTTCCCAGGCA_1_1_1	BIH-CoV-11_NS_1	NS	SARS-CoV-2	male	61	CTL	critical	Uninfected	Main_AGGCATTTCCCAGGCA_1_1_1
Main_AGGCCACAGCAGCAGT_1_1_1	BIH-CoV-11_NS_1	NS	SARS-CoV-2	male	61	Neu	critical	Uninfected	Main_AGGCCACAGCAGCAGT_1_1_1
Main_AGGCCACAGTAATACG_1_1_1	BIH-CoV-11_NS_1	NS	SARS-CoV-2	male	61	nrMa	critical	Uninfected	Main_AGGCCACAGTAATACG_1_1_1
Main_AGGCCACCATAGGTAA_1_1_1	BIH-CoV-11_NS_1	NS	SARS-CoV-2	male	61	nrMa	critical	Uninfected	Main_AGGCCACCATAGGTAA_1_1_1
Main_AGGCCACTCGTACCTC_1_1_1	BIH-CoV-11_NS_1	NS	SARS-CoV-2	male	61	CTL	critical	Uninfected	Main_AGGCCACTCGTACCTC_1_1_1
Main_AGGCTGCAGTTGCGAG_1_1_1	BIH-CoV-11_NS_1	NS	SARS-CoV-2	male	61	nrMa	critical	Uninfected	Main_AGGCTGCAGTTGCGAG_1_1_1
Main_AGGCTGCCATCTTTCA_1_1_1	BIH-CoV-11_NS_1	NS	SARS-CoV-2	male	61	Treg	critical	Uninfected	Main_AGGCTGCCATCTTTCA_1_1_1
Main_AGGCTGCTCCCGAATA_1_1_1	BIH-CoV-11_NS_1	NS	SARS-CoV-2	male	61	Squamous	critical	Uninfected	Main_AGGCTGCTCCCGAATA_1_1_1
Main_AGGGAGTAGCTCGCAC_1_1_1	BIH-CoV-11_NS_1	NS	SARS-CoV-2	male	61	nrMa	critical	Uninfected	Main_AGGGAGTAGCTCGCAC_1_1_1
Main_AGGGCCTCAATGAAAC_1_1_1	BIH-CoV-11_NS_1	NS	SARS-CoV-2	male	61	nrMa	critical	Uninfected	Main_AGGGCCTCAATGAAAC_1_1_1
Main_AGGGCCTCATGTCAGT_1_1_1	BIH-CoV-11_NS_1	NS	SARS-CoV-2	male	61	rMa	critical	Uninfected	Main_AGGGCCTCATGTCAGT_1_1_1
Main_AGGGCCTGTGCTATTG_1_1_1	BIH-CoV-11_NS_1	NS	SARS-CoV-2	male	61	nrMa	critical	Uninfected	Main_AGGGCCTGTGCTATTG_1_1_1
Main_AGGGCCTGTGTATACC_1_1_1	BIH-CoV-11_NS_1	NS	SARS-CoV-2	male	61	Squamous	critical	Uninfected	Main_AGGGCCTGTGTATACC_1_1_1
Main_AGGGCCTGTTCAGGTT_1_1_1	BIH-CoV-11_NS_1	NS	SARS-CoV-2	male	61	IRC	critical	Uninfected	Main_AGGGCCTGTTCAGGTT_1_1_1
Main_AGGGCCTGTTCTCCTG_1_1_1	BIH-CoV-11_NS_1	NS	SARS-CoV-2	male	61	Squamous	critical	Uninfected	Main_AGGGCCTGTTCTCCTG_1_1_1
Main_AGGGCCTTCAAAGAAC_1_1_1	BIH-CoV-11_NS_1	NS	SARS-CoV-2	male	61	Squamous	critical	Uninfected	Main_AGGGCCTTCAAAGAAC_1_1_1
Main_AGGGCCTTCACAAGAA_1_1_1	BIH-CoV-11_NS_1	NS	SARS-CoV-2	male	61	Squamous	critical	Uninfected	Main_AGGGCCTTCACAAGAA_1_1_1
Main_AGGGCCTTCTAGCCTC_1_1_1	BIH-CoV-11_NS_1	NS	SARS-CoV-2	male	61	nrMa	critical	Uninfected	Main_AGGGCCTTCTAGCCTC_1_1_1
Main_AGGGCTCGTATCGTTG_1_1_1	BIH-CoV-11_NS_1	NS	SARS-CoV-2	male	61	nrMa	critical	Uninfected	Main_AGGGCTCGTATCGTTG_1_1_1
Main_AGGGCTCTCTCCGATC_1_1_1	BIH-CoV-11_NS_1	NS	SARS-CoV-2	male	61	CTL	critical	Uninfected	Main_AGGGCTCTCTCCGATC_1_1_1
Main_AGGGTCCAGGTCATAA_1_1_1	BIH-CoV-11_NS_1	NS	SARS-CoV-2	male	61	Squamous	critical	Uninfected	Main_AGGGTCCAGGTCATAA_1_1_1
Main_AGGGTCCCAGGTCAGA_1_1_1	BIH-CoV-11_NS_1	NS	SARS-CoV-2	male	61	Neu	critical	Uninfected	Main_AGGGTCCCAGGTCAGA_1_1_1
Main_AGGGTGAAGGGTAGCT_1_1_1	BIH-CoV-11_NS_1	NS	SARS-CoV-2	male	61	Squamous	critical	Uninfected	Main_AGGGTGAAGGGTAGCT_1_1_1
Main_AGGGTTTAGGTCGCCT_1_1_1	BIH-CoV-11_NS_1	NS	SARS-CoV-2	male	61	nrMa	critical	Uninfected	Main_AGGGTTTAGGTCGCCT_1_1_1
Main_AGGGTTTCAACATACC_1_1_1	BIH-CoV-11_NS_1	NS	SARS-CoV-2	male	61	nrMa	critical	Uninfected	Main_AGGGTTTCAACATACC_1_1_1
Main_AGGGTTTGTTAGTTCG_1_1_1	BIH-CoV-11_NS_1	NS	SARS-CoV-2	male	61	nrMa	critical	Uninfected	Main_AGGGTTTGTTAGTTCG_1_1_1
Main_AGGGTTTGTTTCACAG_1_1_1	BIH-CoV-11_NS_1	NS	SARS-CoV-2	male	61	nrMa	critical	Uninfected	Main_AGGGTTTGTTTCACAG_1_1_1
Main_AGGGTTTTCAAGCTTG_1_1_1	BIH-CoV-11_NS_1	NS	SARS-CoV-2	male	61	Squamous	critical	Uninfected	Main_AGGGTTTTCAAGCTTG_1_1_1
Main_AGGGTTTTCGCGGACT_1_1_1	BIH-CoV-11_NS_1	NS	SARS-CoV-2	male	61	nrMa	critical	Uninfected	Main_AGGGTTTTCGCGGACT_1_1_1
Main_AGGTAGGAGTGCCTCG_1_1_1	BIH-CoV-11_NS_1	NS	SARS-CoV-2	male	61	Squamous	critical	Uninfected	Main_AGGTAGGAGTGCCTCG_1_1_1
Main_AGGTAGGCACGATAGG_1_1_1	BIH-CoV-11_NS_1	NS	SARS-CoV-2	male	61	CTL	critical	Uninfected	Main_AGGTAGGCACGATAGG_1_1_1
Main_AGGTAGGGTTGCGAAG_1_1_1	BIH-CoV-11_NS_1	NS	SARS-CoV-2	male	61	Squamous	critical	Uninfected	Main_AGGTAGGGTTGCGAAG_1_1_1
Main_AGGTCATAGTAGACAT_1_1_1	BIH-CoV-11_NS_1	NS	SARS-CoV-2	male	61	IRC	critical	Uninfected	Main_AGGTCATAGTAGACAT_1_1_1
Main_AGGTCATGTCTTAGTG_1_1_1	BIH-CoV-11_NS_1	NS	SARS-CoV-2	male	61	B cell	critical	Uninfected	Main_AGGTCATGTCTTAGTG_1_1_1
Main_AGGTCATGTTGCGGCT_1_1_1	BIH-CoV-11_NS_1	NS	SARS-CoV-2	male	61	Squamous	critical	Uninfected	Main_AGGTCATGTTGCGGCT_1_1_1
Main_AGGTCTAAGCGAGTCA_1_1_1	BIH-CoV-11_NS_1	NS	SARS-CoV-2	male	61	nrMa	critical	Uninfected	Main_AGGTCTAAGCGAGTCA_1_1_1
Main_AGGTCTAAGTTGTAGA_1_1_1	BIH-CoV-11_NS_1	NS	SARS-CoV-2	male	61	nrMa	critical	Uninfected	Main_AGGTCTAAGTTGTAGA_1_1_1
Main_AGGTCTAGTTAAGGAT_1_1_1	BIH-CoV-11_NS_1	NS	SARS-CoV-2	male	61	Neu	critical	Uninfected	Main_AGGTCTAGTTAAGGAT_1_1_1
Main_AGGTCTAGTTACCCTC_1_1_1	BIH-CoV-11_NS_1	NS	SARS-CoV-2	male	61	Squamous	critical	Uninfected	Main_AGGTCTAGTTACCCTC_1_1_1
Main_AGGTCTATCACACCGG_1_1_1	BIH-CoV-11_NS_1	NS	SARS-CoV-2	male	61	nrMa	critical	Uninfected	Main_AGGTCTATCACACCGG_1_1_1
Main_AGGTCTATCCGGCAGT_1_1_1	BIH-CoV-11_NS_1	NS	SARS-CoV-2	male	61	Neu	critical	Uninfected	Main_AGGTCTATCCGGCAGT_1_1_1
Main_AGGTGTTAGGACAGTC_1_1_1	BIH-CoV-11_NS_1	NS	SARS-CoV-2	male	61	CTL	critical	Uninfected	Main_AGGTGTTAGGACAGTC_1_1_1
Main_AGGTGTTTCACGGACC_1_1_1	BIH-CoV-11_NS_1	NS	SARS-CoV-2	male	61	Squamous	critical	Uninfected	Main_AGGTGTTTCACGGACC_1_1_1
Main_AGGTGTTTCCACAGCG_1_1_1	BIH-CoV-11_NS_1	NS	SARS-CoV-2	male	61	nrMa	critical	Uninfected	Main_AGGTGTTTCCACAGCG_1_1_1
Main_AGGTTACCAAGCTGCC_1_1_1	BIH-CoV-11_NS_1	NS	SARS-CoV-2	male	61	Secretory-diff	critical	Uninfected	Main_AGGTTACCAAGCTGCC_1_1_1
Main_AGGTTACGTGGCTCTG_1_1_1	BIH-CoV-11_NS_1	NS	SARS-CoV-2	male	61	CTL	critical	Uninfected	Main_AGGTTACGTGGCTCTG_1_1_1
Main_AGGTTGTAGATAACAC_1_1_1	BIH-CoV-11_NS_1	NS	SARS-CoV-2	male	61	Squamous	critical	Uninfected	Main_AGGTTGTAGATAACAC_1_1_1
Main_AGGTTGTGTCTCAGGC_1_1_1	BIH-CoV-11_NS_1	NS	SARS-CoV-2	male	61	moDC	critical	Uninfected	Main_AGGTTGTGTCTCAGGC_1_1_1
Main_AGTAACCAGACATCCT_1_1_1	BIH-CoV-11_NS_1	NS	SARS-CoV-2	male	61	nrMa	critical	Uninfected	Main_AGTAACCAGACATCCT_1_1_1
Main_AGTAACCAGGACAGTC_1_1_1	BIH-CoV-11_NS_1	NS	SARS-CoV-2	male	61	Squamous	critical	Uninfected	Main_AGTAACCAGGACAGTC_1_1_1
Main_AGTAACCCAGAGATTA_1_1_1	BIH-CoV-11_NS_1	NS	SARS-CoV-2	male	61	nrMa	critical	Uninfected	Main_AGTAACCCAGAGATTA_1_1_1
Main_AGTAACCCAGATCCAT_1_1_1	BIH-CoV-11_NS_1	NS	SARS-CoV-2	male	61	Squamous	critical	Uninfected	Main_AGTAACCCAGATCCAT_1_1_1
Main_AGTAACCCAGTAGAGC_1_1_1	BIH-CoV-11_NS_1	NS	SARS-CoV-2	male	61	Neu	critical	Uninfected	Main_AGTAACCCAGTAGAGC_1_1_1
Main_AGTAACCCAGTTTCGA_1_1_1	BIH-CoV-11_NS_1	NS	SARS-CoV-2	male	61	nrMa	critical	Uninfected	Main_AGTAACCCAGTTTCGA_1_1_1
Main_AGTAACCTCATCAGTG_1_1_1	BIH-CoV-11_NS_1	NS	SARS-CoV-2	male	61	nrMa	critical	Uninfected	Main_AGTAACCTCATCAGTG_1_1_1
Main_AGTACCACAACACTAC_1_1_1	BIH-CoV-11_NS_1	NS	SARS-CoV-2	male	61	Neu	critical	Uninfected	Main_AGTACCACAACACTAC_1_1_1
Main_AGTACCACACAAGCTT_1_1_1	BIH-CoV-11_NS_1	NS	SARS-CoV-2	male	61	Squamous	critical	Uninfected	Main_AGTACCACACAAGCTT_1_1_1
Main_AGTACCACATATGGCT_1_1_1	BIH-CoV-11_NS_1	NS	SARS-CoV-2	male	61	Squamous	critical	Uninfected	Main_AGTACCACATATGGCT_1_1_1
Main_AGTACTGGTTCTTAGG_1_1_1	BIH-CoV-11_NS_1	NS	SARS-CoV-2	male	61	Ciliated-diff	critical	Uninfected	Main_AGTACTGGTTCTTAGG_1_1_1
Main_AGTACTGTCAAGTCTG_1_1_1	BIH-CoV-11_NS_1	NS	SARS-CoV-2	male	61	nrMa	critical	Uninfected	Main_AGTACTGTCAAGTCTG_1_1_1
Main_AGTAGCTAGCACAAAT_1_1_1	BIH-CoV-11_NS_1	NS	SARS-CoV-2	male	61	rMa	critical	Uninfected	Main_AGTAGCTAGCACAAAT_1_1_1
Main_AGTAGCTAGCCTCCAG_1_1_1	BIH-CoV-11_NS_1	NS	SARS-CoV-2	male	61	nrMa	critical	Uninfected	Main_AGTAGCTAGCCTCCAG_1_1_1
Main_AGTAGTCAGCTGAGTG_1_1_1	BIH-CoV-11_NS_1	NS	SARS-CoV-2	male	61	Squamous	critical	Uninfected	Main_AGTAGTCAGCTGAGTG_1_1_1
Main_AGTAGTCCAGATCCTA_1_1_1	BIH-CoV-11_NS_1	NS	SARS-CoV-2	male	61	CTL	critical	Uninfected	Main_AGTAGTCCAGATCCTA_1_1_1
Main_AGTAGTCTCAGTGATC_1_1_1	BIH-CoV-11_NS_1	NS	SARS-CoV-2	male	61	Neu	critical	Uninfected	Main_AGTAGTCTCAGTGATC_1_1_1
Main_AGTCAACAGGCTTTCA_1_1_1	BIH-CoV-11_NS_1	NS	SARS-CoV-2	male	61	Squamous	critical	Uninfected	Main_AGTCAACAGGCTTTCA_1_1_1
Main_AGTCAACTCAAAGAAC_1_1_1	BIH-CoV-11_NS_1	NS	SARS-CoV-2	male	61	Squamous	critical	Uninfected	Main_AGTCAACTCAAAGAAC_1_1_1
Main_AGTCACAAGACGATAT_1_1_1	BIH-CoV-11_NS_1	NS	SARS-CoV-2	male	61	nrMa	critical	Uninfected	Main_AGTCACAAGACGATAT_1_1_1
Main_AGTCACACAGTAGAAT_1_1_1	BIH-CoV-11_NS_1	NS	SARS-CoV-2	male	61	Neu	critical	Uninfected	Main_AGTCACACAGTAGAAT_1_1_1
Main_AGTCACAGTTGGGCCT_1_1_1	BIH-CoV-11_NS_1	NS	SARS-CoV-2	male	61	CTL	critical	Uninfected	Main_AGTCACAGTTGGGCCT_1_1_1
Main_AGTCACATCTATCCAT_1_1_1	BIH-CoV-11_NS_1	NS	SARS-CoV-2	male	61	Secretory-diff	critical	Uninfected	Main_AGTCACATCTATCCAT_1_1_1
Main_AGTCATGCAGTTGTTG_1_1_1	BIH-CoV-11_NS_1	NS	SARS-CoV-2	male	61	nrMa	critical	Uninfected	Main_AGTCATGCAGTTGTTG_1_1_1
Main_AGTCATGGTGATCGTT_1_1_1	BIH-CoV-11_NS_1	NS	SARS-CoV-2	male	61	Squamous	critical	Uninfected	Main_AGTCATGGTGATCGTT_1_1_1
Main_AGTCATGGTGTTGATC_1_1_1	BIH-CoV-11_NS_1	NS	SARS-CoV-2	male	61	nrMa	critical	Uninfected	Main_AGTCATGGTGTTGATC_1_1_1
Main_AGTCATGGTTGTACGT_1_1_1	BIH-CoV-11_NS_1	NS	SARS-CoV-2	male	61	nrMa	critical	Uninfected	Main_AGTCATGGTTGTACGT_1_1_1
Main_AGTCTCCAGATGCCGA_1_1_1	BIH-CoV-11_NS_1	NS	SARS-CoV-2	male	61	Neu	critical	Uninfected	Main_AGTCTCCAGATGCCGA_1_1_1
Main_AGTCTCCCAAGTAGTA_1_1_1	BIH-CoV-11_NS_1	NS	SARS-CoV-2	male	61	nrMa	critical	Uninfected	Main_AGTCTCCCAAGTAGTA_1_1_1
Main_AGTCTCCCAGACAAAT_1_1_1	BIH-CoV-11_NS_1	NS	SARS-CoV-2	male	61	rMa	critical	Uninfected	Main_AGTCTCCCAGACAAAT_1_1_1
Main_AGTCTCCTCGGAATGG_1_1_1	BIH-CoV-11_NS_1	NS	SARS-CoV-2	male	61	moDC	critical	Uninfected	Main_AGTCTCCTCGGAATGG_1_1_1
Main_AGTCTCCTCGTAGCCG_1_1_1	BIH-CoV-11_NS_1	NS	SARS-CoV-2	male	61	Ciliated-diff	critical	Uninfected	Main_AGTCTCCTCGTAGCCG_1_1_1
Main_AGTCTCCTCTTTCCAA_1_1_1	BIH-CoV-11_NS_1	NS	SARS-CoV-2	male	61	nrMa	critical	Uninfected	Main_AGTCTCCTCTTTCCAA_1_1_1
Main_AGTGACTCAGTATGAA_1_1_1	BIH-CoV-11_NS_1	NS	SARS-CoV-2	male	61	nrMa	critical	Uninfected	Main_AGTGACTCAGTATGAA_1_1_1
Main_AGTGACTTCAGACCGC_1_1_1	BIH-CoV-11_NS_1	NS	SARS-CoV-2	male	61	nrMa	critical	Uninfected	Main_AGTGACTTCAGACCGC_1_1_1
Main_AGTGATCCAGACCCGT_1_1_1	BIH-CoV-11_NS_1	NS	SARS-CoV-2	male	61	Neu	critical	Uninfected	Main_AGTGATCCAGACCCGT_1_1_1
Main_AGTGATCTCCTTGAAG_1_1_1	BIH-CoV-11_NS_1	NS	SARS-CoV-2	male	61	nrMa	critical	Uninfected	Main_AGTGATCTCCTTGAAG_1_1_1
Main_AGTGCCGCAGACGATG_1_1_1	BIH-CoV-11_NS_1	NS	SARS-CoV-2	male	61	B cell	critical	Uninfected	Main_AGTGCCGCAGACGATG_1_1_1
Main_AGTGCCGCAGAGTGAC_1_1_1	BIH-CoV-11_NS_1	NS	SARS-CoV-2	male	61	Squamous	critical	Uninfected	Main_AGTGCCGCAGAGTGAC_1_1_1
Main_AGTGCCGCATCAGTCA_1_1_1	BIH-CoV-11_NS_1	NS	SARS-CoV-2	male	61	CTL	critical	Uninfected	Main_AGTGCCGCATCAGTCA_1_1_1
Main_AGTGTTGAGTCGAGGT_1_1_1	BIH-CoV-11_NS_1	NS	SARS-CoV-2	male	61	nrMa	critical	Uninfected	Main_AGTGTTGAGTCGAGGT_1_1_1
Main_AGTGTTGCAAGCGCTC_1_1_1	BIH-CoV-11_NS_1	NS	SARS-CoV-2	male	61	Squamous	critical	Uninfected	Main_AGTGTTGCAAGCGCTC_1_1_1
Main_AGTGTTGGTATGTGTC_1_1_1	BIH-CoV-11_NS_1	NS	SARS-CoV-2	male	61	nrMa	critical	Uninfected	Main_AGTGTTGGTATGTGTC_1_1_1
Main_AGTGTTGGTGGTTTGT_1_1_1	BIH-CoV-11_NS_1	NS	SARS-CoV-2	male	61	Squamous	critical	Uninfected	Main_AGTGTTGGTGGTTTGT_1_1_1
Main_AGTTAGCTCGACGCGT_1_1_1	BIH-CoV-11_NS_1	NS	SARS-CoV-2	male	61	nrMa	critical	Uninfected	Main_AGTTAGCTCGACGCGT_1_1_1
Main_AGTTCCCAGAGCACTG_1_1_1	BIH-CoV-11_NS_1	NS	SARS-CoV-2	male	61	nrMa	critical	Uninfected	Main_AGTTCCCAGAGCACTG_1_1_1
Main_AGTTCCCAGGCGTCCT_1_1_1	BIH-CoV-11_NS_1	NS	SARS-CoV-2	male	61	Neu	critical	Uninfected	Main_AGTTCCCAGGCGTCCT_1_1_1
Main_AGTTCCCCATTCTCTA_1_1_1	BIH-CoV-11_NS_1	NS	SARS-CoV-2	male	61	Squamous	critical	Uninfected	Main_AGTTCCCCATTCTCTA_1_1_1
Main_AGTTCCCGTCAATCTG_1_1_1	BIH-CoV-11_NS_1	NS	SARS-CoV-2	male	61	Squamous	critical	Uninfected	Main_AGTTCCCGTCAATCTG_1_1_1
Main_AGTTCCCGTGGACAGT_1_1_1	BIH-CoV-11_NS_1	NS	SARS-CoV-2	male	61	nrMa	critical	Uninfected	Main_AGTTCCCGTGGACAGT_1_1_1
Main_AGTTCCCTCACAGAGG_1_1_1	BIH-CoV-11_NS_1	NS	SARS-CoV-2	male	61	Neu	critical	Uninfected	Main_AGTTCCCTCACAGAGG_1_1_1
Main_AGTTCGACAGACCGCT_1_1_1	BIH-CoV-11_NS_1	NS	SARS-CoV-2	male	61	Squamous	critical	Uninfected	Main_AGTTCGACAGACCGCT_1_1_1
Main_AGTTCGATCTAAACGC_1_1_1	BIH-CoV-11_NS_1	NS	SARS-CoV-2	male	61	Squamous	critical	Uninfected	Main_AGTTCGATCTAAACGC_1_1_1
Main_ATACCGAAGCTGGCCT_1_1_1	BIH-CoV-11_NS_1	NS	SARS-CoV-2	male	61	nrMa	critical	Uninfected	Main_ATACCGAAGCTGGCCT_1_1_1
Main_ATACCGAGTGTCGCTG_1_1_1	BIH-CoV-11_NS_1	NS	SARS-CoV-2	male	61	NKT	critical	Uninfected	Main_ATACCGAGTGTCGCTG_1_1_1
Main_ATACCTTAGAGTATAC_1_1_1	BIH-CoV-11_NS_1	NS	SARS-CoV-2	male	61	Squamous	critical	Uninfected	Main_ATACCTTAGAGTATAC_1_1_1
Main_ATACCTTAGCAAGGAA_1_1_1	BIH-CoV-11_NS_1	NS	SARS-CoV-2	male	61	Squamous	critical	Uninfected	Main_ATACCTTAGCAAGGAA_1_1_1
Main_ATACCTTGTGAATTAG_1_1_1	BIH-CoV-11_NS_1	NS	SARS-CoV-2	male	61	nrMa	critical	Uninfected	Main_ATACCTTGTGAATTAG_1_1_1
Main_ATACCTTTCCTTACCG_1_1_1	BIH-CoV-11_NS_1	NS	SARS-CoV-2	male	61	Squamous	critical	Uninfected	Main_ATACCTTTCCTTACCG_1_1_1
Main_ATACCTTTCTGCTGAA_1_1_1	BIH-CoV-11_NS_1	NS	SARS-CoV-2	male	61	Squamous	critical	Uninfected	Main_ATACCTTTCTGCTGAA_1_1_1
Main_ATAGACCGTAGTGGCA_1_1_1	BIH-CoV-11_NS_1	NS	SARS-CoV-2	male	61	CTL	critical	Uninfected	Main_ATAGACCGTAGTGGCA_1_1_1
Main_ATAGACCGTGACTGAG_1_1_1	BIH-CoV-11_NS_1	NS	SARS-CoV-2	male	61	nrMa	critical	Uninfected	Main_ATAGACCGTGACTGAG_1_1_1
Main_ATAGACCGTTTACCAG_1_1_1	BIH-CoV-11_NS_1	NS	SARS-CoV-2	male	61	Ciliated	critical	Uninfected	Main_ATAGACCGTTTACCAG_1_1_1
Main_ATAGACCTCATTGTGG_1_1_1	BIH-CoV-11_NS_1	NS	SARS-CoV-2	male	61	Squamous	critical	Uninfected	Main_ATAGACCTCATTGTGG_1_1_1
Main_ATAGAGAAGCAACTTC_1_1_1	BIH-CoV-11_NS_1	NS	SARS-CoV-2	male	61	Neu	critical	Uninfected	Main_ATAGAGAAGCAACTTC_1_1_1
Main_ATAGAGAAGCAGCAGT_1_1_1	BIH-CoV-11_NS_1	NS	SARS-CoV-2	male	61	Ciliated-diff	critical	Uninfected	Main_ATAGAGAAGCAGCAGT_1_1_1
Main_ATAGAGAGTGGGTTGA_1_1_1	BIH-CoV-11_NS_1	NS	SARS-CoV-2	male	61	Squamous	critical	Uninfected	Main_ATAGAGAGTGGGTTGA_1_1_1
Main_ATAGGCTAGTTGCCTA_1_1_1	BIH-CoV-11_NS_1	NS	SARS-CoV-2	male	61	nrMa	critical	Uninfected	Main_ATAGGCTAGTTGCCTA_1_1_1
Main_ATAGGCTCACTTCAAG_1_1_1	BIH-CoV-11_NS_1	NS	SARS-CoV-2	male	61	IRC	critical	Uninfected	Main_ATAGGCTCACTTCAAG_1_1_1
Main_ATAGGCTGTATGAGAT_1_1_1	BIH-CoV-11_NS_1	NS	SARS-CoV-2	male	61	Squamous	critical	Uninfected	Main_ATAGGCTGTATGAGAT_1_1_1
Main_ATAGGCTTCACCACAA_1_1_1	BIH-CoV-11_NS_1	NS	SARS-CoV-2	male	61	Secretory-diff	critical	Uninfected	Main_ATAGGCTTCACCACAA_1_1_1
Main_ATAGGCTTCGTGTTCC_1_1_1	BIH-CoV-11_NS_1	NS	SARS-CoV-2	male	61	Ciliated-diff	critical	Uninfected	Main_ATAGGCTTCGTGTTCC_1_1_1
Main_ATATCCTCACTAGGCC_1_1_1	BIH-CoV-11_NS_1	NS	SARS-CoV-2	male	61	Squamous	critical	Uninfected	Main_ATATCCTCACTAGGCC_1_1_1
Main_ATATCCTCATTCAGGT_1_1_1	BIH-CoV-11_NS_1	NS	SARS-CoV-2	male	61	nrMa	critical	Uninfected	Main_ATATCCTCATTCAGGT_1_1_1
Main_ATATCCTTCCACCCTA_1_1_1	BIH-CoV-11_NS_1	NS	SARS-CoV-2	male	61	Squamous	critical	Uninfected	Main_ATATCCTTCCACCCTA_1_1_1
Main_ATCACAGAGACTGGGT_1_1_1	BIH-CoV-11_NS_1	NS	SARS-CoV-2	male	61	Squamous	critical	Uninfected	Main_ATCACAGAGACTGGGT_1_1_1
Main_ATCACAGCAACCGACC_1_1_1	BIH-CoV-11_NS_1	NS	SARS-CoV-2	male	61	nrMa	critical	Uninfected	Main_ATCACAGCAACCGACC_1_1_1
Main_ATCACAGCACCGTGCA_1_1_1	BIH-CoV-11_NS_1	NS	SARS-CoV-2	male	61	Neu	critical	Uninfected	Main_ATCACAGCACCGTGCA_1_1_1
Main_ATCACAGCAGTGTACT_1_1_1	BIH-CoV-11_NS_1	NS	SARS-CoV-2	male	61	Neu	critical	Uninfected	Main_ATCACAGCAGTGTACT_1_1_1
Main_ATCACAGTCCCGATCT_1_1_1	BIH-CoV-11_NS_1	NS	SARS-CoV-2	male	61	nrMa	critical	Uninfected	Main_ATCACAGTCCCGATCT_1_1_1
Main_ATCACAGTCGAGAAAT_1_1_1	BIH-CoV-11_NS_1	NS	SARS-CoV-2	male	61	Neu	critical	Uninfected	Main_ATCACAGTCGAGAAAT_1_1_1
Main_ATCACGAGTAGGTACG_1_1_1	BIH-CoV-11_NS_1	NS	SARS-CoV-2	male	61	Treg	critical	Uninfected	Main_ATCACGAGTAGGTACG_1_1_1
Main_ATCACGATCCGCTGTT_1_1_1	BIH-CoV-11_NS_1	NS	SARS-CoV-2	male	61	Squamous	critical	Uninfected	Main_ATCACGATCCGCTGTT_1_1_1
Main_ATCACTTAGCGATTCT_1_1_1	BIH-CoV-11_NS_1	NS	SARS-CoV-2	male	61	nrMa	critical	Uninfected	Main_ATCACTTAGCGATTCT_1_1_1
Main_ATCACTTCACAAGCTT_1_1_1	BIH-CoV-11_NS_1	NS	SARS-CoV-2	male	61	nrMa	critical	Uninfected	Main_ATCACTTCACAAGCTT_1_1_1
Main_ATCACTTCACTTGACA_1_1_1	BIH-CoV-11_NS_1	NS	SARS-CoV-2	male	61	rMa	critical	Uninfected	Main_ATCACTTCACTTGACA_1_1_1
Main_ATCACTTCAGAAGCGT_1_1_1	BIH-CoV-11_NS_1	NS	SARS-CoV-2	male	61	IRC	critical	Uninfected	Main_ATCACTTCAGAAGCGT_1_1_1
Main_ATCAGGTAGCGCTTCG_1_1_1	BIH-CoV-11_NS_1	NS	SARS-CoV-2	male	61	nrMa	critical	Uninfected	Main_ATCAGGTAGCGCTTCG_1_1_1
Main_ATCAGGTCAGAAGCGT_1_1_1	BIH-CoV-11_NS_1	NS	SARS-CoV-2	male	61	nrMa	critical	Uninfected	Main_ATCAGGTCAGAAGCGT_1_1_1
Main_ATCAGGTGTTAAGACA_1_1_1	BIH-CoV-11_NS_1	NS	SARS-CoV-2	male	61	nrMa	critical	Uninfected	Main_ATCAGGTGTTAAGACA_1_1_1
Main_ATCAGGTTCGCTGTTC_1_1_1	BIH-CoV-11_NS_1	NS	SARS-CoV-2	male	61	NKT-p	critical	Uninfected	Main_ATCAGGTTCGCTGTTC_1_1_1
Main_ATCATTCTCACACCCT_1_1_1	BIH-CoV-11_NS_1	NS	SARS-CoV-2	male	61	Secretory-diff	critical	Uninfected	Main_ATCATTCTCACACCCT_1_1_1
Main_ATCCACCAGGAACTAT_1_1_1	BIH-CoV-11_NS_1	NS	SARS-CoV-2	male	61	CTL	critical	Uninfected	Main_ATCCACCAGGAACTAT_1_1_1
Main_ATCCACCCAAACTGCT_1_1_1	BIH-CoV-11_NS_1	NS	SARS-CoV-2	male	61	Squamous	critical	Uninfected	Main_ATCCACCCAAACTGCT_1_1_1
Main_ATCCACCCAAGTGGGT_1_1_1	BIH-CoV-11_NS_1	NS	SARS-CoV-2	male	61	Treg	critical	Uninfected	Main_ATCCACCCAAGTGGGT_1_1_1
Main_ATCCATTCACCGGTCA_1_1_1	BIH-CoV-11_NS_1	NS	SARS-CoV-2	male	61	Squamous	critical	Uninfected	Main_ATCCATTCACCGGTCA_1_1_1
Main_ATCCCTGAGACCTCAT_1_1_1	BIH-CoV-11_NS_1	NS	SARS-CoV-2	male	61	nrMa	critical	Uninfected	Main_ATCCCTGAGACCTCAT_1_1_1
Main_ATCCCTGCAGTTTGGT_1_1_1	BIH-CoV-11_NS_1	NS	SARS-CoV-2	male	61	Squamous	critical	Uninfected	Main_ATCCCTGCAGTTTGGT_1_1_1
Main_ATCCGTCCAAGTGATA_1_1_1	BIH-CoV-11_NS_1	NS	SARS-CoV-2	male	61	nrMa	critical	Uninfected	Main_ATCCGTCCAAGTGATA_1_1_1
Main_ATCCGTCCATGTAACC_1_1_1	BIH-CoV-11_NS_1	NS	SARS-CoV-2	male	61	Secretory	critical	Uninfected	Main_ATCCGTCCATGTAACC_1_1_1
Main_ATCCTATAGATGAAGG_1_1_1	BIH-CoV-11_NS_1	NS	SARS-CoV-2	male	61	Squamous	critical	Uninfected	Main_ATCCTATAGATGAAGG_1_1_1
Main_ATCCTATAGCACGTCC_1_1_1	BIH-CoV-11_NS_1	NS	SARS-CoV-2	male	61	CTL	critical	Uninfected	Main_ATCCTATAGCACGTCC_1_1_1
Main_ATCCTATGTTACACTG_1_1_1	BIH-CoV-11_NS_1	NS	SARS-CoV-2	male	61	nrMa	critical	Uninfected	Main_ATCCTATGTTACACTG_1_1_1
Main_ATCGATGCACTCTCGT_1_1_1	BIH-CoV-11_NS_1	NS	SARS-CoV-2	male	61	nrMa	critical	Uninfected	Main_ATCGATGCACTCTCGT_1_1_1
Main_ATCGATGGTAAGATCA_1_1_1	BIH-CoV-11_NS_1	NS	SARS-CoV-2	male	61	nrMa	critical	Uninfected	Main_ATCGATGGTAAGATCA_1_1_1
Main_ATCGATGGTGTGTGGA_1_1_1	BIH-CoV-11_NS_1	NS	SARS-CoV-2	male	61	nrMa	critical	Uninfected	Main_ATCGATGGTGTGTGGA_1_1_1
Main_ATCGCCTAGCATTGTC_1_1_1	BIH-CoV-11_NS_1	NS	SARS-CoV-2	male	61	Neu	critical	Uninfected	Main_ATCGCCTAGCATTGTC_1_1_1
Main_ATCGCCTCACTCCTGT_1_1_1	BIH-CoV-11_NS_1	NS	SARS-CoV-2	male	61	nrMa	critical	Uninfected	Main_ATCGCCTCACTCCTGT_1_1_1
Main_ATCGCCTCACTCGATA_1_1_1	BIH-CoV-11_NS_1	NS	SARS-CoV-2	male	61	nrMa	critical	Uninfected	Main_ATCGCCTCACTCGATA_1_1_1
Main_ATCGCCTGTTAGAGAT_1_1_1	BIH-CoV-11_NS_1	NS	SARS-CoV-2	male	61	Squamous	critical	Uninfected	Main_ATCGCCTGTTAGAGAT_1_1_1
Main_ATCGGATTCATACGGT_1_1_1	BIH-CoV-11_NS_1	NS	SARS-CoV-2	male	61	Squamous	critical	Uninfected	Main_ATCGGATTCATACGGT_1_1_1
Main_ATCGGCGCAAATCGTC_1_1_1	BIH-CoV-11_NS_1	NS	SARS-CoV-2	male	61	nrMa	critical	Uninfected	Main_ATCGGCGCAAATCGTC_1_1_1
Main_ATCGGCGTCCAATCCC_1_1_1	BIH-CoV-11_NS_1	NS	SARS-CoV-2	male	61	Squamous	critical	Uninfected	Main_ATCGGCGTCCAATCCC_1_1_1
Main_ATCGGCGTCTCTCCGA_1_1_1	BIH-CoV-11_NS_1	NS	SARS-CoV-2	male	61	Neu	critical	Uninfected	Main_ATCGGCGTCTCTCCGA_1_1_1
Main_ATCGTAGGTACTCGTA_1_1_1	BIH-CoV-11_NS_1	NS	SARS-CoV-2	male	61	Squamous	critical	Uninfected	Main_ATCGTAGGTACTCGTA_1_1_1
Main_ATCGTAGTCGCGTCGA_1_1_1	BIH-CoV-11_NS_1	NS	SARS-CoV-2	male	61	Squamous	critical	Uninfected	Main_ATCGTAGTCGCGTCGA_1_1_1
Main_ATCGTCCAGCTGGCCT_1_1_1	BIH-CoV-11_NS_1	NS	SARS-CoV-2	male	61	nrMa	critical	Uninfected	Main_ATCGTCCAGCTGGCCT_1_1_1
Main_ATCGTCCCAAGACTGG_1_1_1	BIH-CoV-11_NS_1	NS	SARS-CoV-2	male	61	Neu	critical	Uninfected	Main_ATCGTCCCAAGACTGG_1_1_1
Main_ATCGTCCCACTCCACT_1_1_1	BIH-CoV-11_NS_1	NS	SARS-CoV-2	male	61	nrMa	critical	Uninfected	Main_ATCGTCCCACTCCACT_1_1_1
Main_ATCGTCCCATGTACGT_1_1_1	BIH-CoV-11_NS_1	NS	SARS-CoV-2	male	61	Neu	critical	Uninfected	Main_ATCGTCCCATGTACGT_1_1_1
Main_ATCGTCCGTAATGCGG_1_1_1	BIH-CoV-11_NS_1	NS	SARS-CoV-2	male	61	Neu	critical	Uninfected	Main_ATCGTCCGTAATGCGG_1_1_1
Main_ATCGTCCGTCGTCAGC_1_1_1	BIH-CoV-11_NS_1	NS	SARS-CoV-2	male	61	Squamous	critical	Uninfected	Main_ATCGTCCGTCGTCAGC_1_1_1
Main_ATCGTCCTCAATCAGC_1_1_1	BIH-CoV-11_NS_1	NS	SARS-CoV-2	male	61	Squamous	critical	Uninfected	Main_ATCGTCCTCAATCAGC_1_1_1
Main_ATCGTCCTCGCTAATG_1_1_1	BIH-CoV-11_NS_1	NS	SARS-CoV-2	male	61	Neu	critical	Uninfected	Main_ATCGTCCTCGCTAATG_1_1_1
Main_ATCGTCCTCTGCCTCA_1_1_1	BIH-CoV-11_NS_1	NS	SARS-CoV-2	male	61	Neu	critical	Uninfected	Main_ATCGTCCTCTGCCTCA_1_1_1
Main_ATCGTGAGTACAATAG_1_1_1	BIH-CoV-11_NS_1	NS	SARS-CoV-2	male	61	Neu	critical	Uninfected	Main_ATCGTGAGTACAATAG_1_1_1
Main_ATCTTCAAGACCACGA_1_1_1	BIH-CoV-11_NS_1	NS	SARS-CoV-2	male	61	nrMa	critical	Uninfected	Main_ATCTTCAAGACCACGA_1_1_1
Main_ATGAAAGAGCTGTACT_1_1_1	BIH-CoV-11_NS_1	NS	SARS-CoV-2	male	61	nrMa	critical	Uninfected	Main_ATGAAAGAGCTGTACT_1_1_1
Main_ATGAAAGTCAAGATAG_1_1_1	BIH-CoV-11_NS_1	NS	SARS-CoV-2	male	61	Squamous	critical	Uninfected	Main_ATGAAAGTCAAGATAG_1_1_1
Main_ATGAAAGTCAATCTTC_1_1_1	BIH-CoV-11_NS_1	NS	SARS-CoV-2	male	61	nrMa	critical	Uninfected	Main_ATGAAAGTCAATCTTC_1_1_1
Main_ATGAAAGTCCATTGGA_1_1_1	BIH-CoV-11_NS_1	NS	SARS-CoV-2	male	61	nrMa	critical	Uninfected	Main_ATGAAAGTCCATTGGA_1_1_1
Main_ATGACCAAGCGATCGA_1_1_1	BIH-CoV-11_NS_1	NS	SARS-CoV-2	male	61	Neu	critical	Uninfected	Main_ATGACCAAGCGATCGA_1_1_1
Main_ATGACCAAGGATACAT_1_1_1	BIH-CoV-11_NS_1	NS	SARS-CoV-2	male	61	nrMa	critical	Uninfected	Main_ATGACCAAGGATACAT_1_1_1
Main_ATGACCACAATGGGTG_1_1_1	BIH-CoV-11_NS_1	NS	SARS-CoV-2	male	61	Squamous	critical	Uninfected	Main_ATGACCACAATGGGTG_1_1_1
Main_ATGACCATCGTCGCTT_1_1_1	BIH-CoV-11_NS_1	NS	SARS-CoV-2	male	61	Squamous	critical	Uninfected	Main_ATGACCATCGTCGCTT_1_1_1
Main_ATGAGGGAGTTTGAGA_1_1_1	BIH-CoV-11_NS_1	NS	SARS-CoV-2	male	61	Neu	critical	Uninfected	Main_ATGAGGGAGTTTGAGA_1_1_1
Main_ATGAGGGGTTGGAGAC_1_1_1	BIH-CoV-11_NS_1	NS	SARS-CoV-2	male	61	nrMa	critical	Uninfected	Main_ATGAGGGGTTGGAGAC_1_1_1
Main_ATGAGGGTCAGATTGC_1_1_1	BIH-CoV-11_NS_1	NS	SARS-CoV-2	male	61	Squamous	critical	Uninfected	Main_ATGAGGGTCAGATTGC_1_1_1
Main_ATGATCGAGGCAGTCA_1_1_1	BIH-CoV-11_NS_1	NS	SARS-CoV-2	male	61	Squamous	critical	Uninfected	Main_ATGATCGAGGCAGTCA_1_1_1
Main_ATGATCGCACGGGCTT_1_1_1	BIH-CoV-11_NS_1	NS	SARS-CoV-2	male	61	nrMa	critical	Uninfected	Main_ATGATCGCACGGGCTT_1_1_1
Main_ATGATCGGTCAAAGCG_1_1_1	BIH-CoV-11_NS_1	NS	SARS-CoV-2	male	61	Squamous	critical	Uninfected	Main_ATGATCGGTCAAAGCG_1_1_1
Main_ATGATCGGTTGAGAGC_1_1_1	BIH-CoV-11_NS_1	NS	SARS-CoV-2	male	61	Squamous	critical	Uninfected	Main_ATGATCGGTTGAGAGC_1_1_1
Main_ATGCATGCACTCTGCT_1_1_1	BIH-CoV-11_NS_1	NS	SARS-CoV-2	male	61	nrMa	critical	Uninfected	Main_ATGCATGCACTCTGCT_1_1_1
Main_ATGCATGCATACCAGT_1_1_1	BIH-CoV-11_NS_1	NS	SARS-CoV-2	male	61	nrMa	critical	Uninfected	Main_ATGCATGCATACCAGT_1_1_1
Main_ATGCATGTCCCGAGGT_1_1_1	BIH-CoV-11_NS_1	NS	SARS-CoV-2	male	61	nrMa	critical	Uninfected	Main_ATGCATGTCCCGAGGT_1_1_1
Main_ATGCATGTCTCAAAGC_1_1_1	BIH-CoV-11_NS_1	NS	SARS-CoV-2	male	61	nrMa	critical	Uninfected	Main_ATGCATGTCTCAAAGC_1_1_1
Main_ATGCCTCGTTCTAACG_1_1_1	BIH-CoV-11_NS_1	NS	SARS-CoV-2	male	61	nrMa	critical	Uninfected	Main_ATGCCTCGTTCTAACG_1_1_1
Main_ATGCGATCACAGTATC_1_1_1	BIH-CoV-11_NS_1	NS	SARS-CoV-2	male	61	nrMa	critical	Uninfected	Main_ATGCGATCACAGTATC_1_1_1
Main_ATGCGATGTTTGATCG_1_1_1	BIH-CoV-11_NS_1	NS	SARS-CoV-2	male	61	nrMa	critical	Uninfected	Main_ATGCGATGTTTGATCG_1_1_1
Main_ATGGAGGCAGCAGTTT_1_1_1	BIH-CoV-11_NS_1	NS	SARS-CoV-2	male	61	Neu	critical	Uninfected	Main_ATGGAGGCAGCAGTTT_1_1_1
Main_ATGGAGGGTCGTCAGC_1_1_1	BIH-CoV-11_NS_1	NS	SARS-CoV-2	male	61	Secretory-diff	critical	Uninfected	Main_ATGGAGGGTCGTCAGC_1_1_1
Main_ATGGAGGTCCCTATTA_1_1_1	BIH-CoV-11_NS_1	NS	SARS-CoV-2	male	61	Neu	critical	Uninfected	Main_ATGGAGGTCCCTATTA_1_1_1
Main_ATGGAGGTCGACCACG_1_1_1	BIH-CoV-11_NS_1	NS	SARS-CoV-2	male	61	nrMa	critical	Uninfected	Main_ATGGAGGTCGACCACG_1_1_1
Main_ATGGATCAGATCGGTG_1_1_1	BIH-CoV-11_NS_1	NS	SARS-CoV-2	male	61	Squamous	critical	Uninfected	Main_ATGGATCAGATCGGTG_1_1_1
Main_ATGGATCAGGTCTACT_1_1_1	BIH-CoV-11_NS_1	NS	SARS-CoV-2	male	61	Neu	critical	Uninfected	Main_ATGGATCAGGTCTACT_1_1_1
Main_ATGGATCCAGCGTACC_1_1_1	BIH-CoV-11_NS_1	NS	SARS-CoV-2	male	61	Squamous	critical	Uninfected	Main_ATGGATCCAGCGTACC_1_1_1
Main_ATGGATCGTAGCGTAG_1_1_1	BIH-CoV-11_NS_1	NS	SARS-CoV-2	male	61	Squamous	critical	Uninfected	Main_ATGGATCGTAGCGTAG_1_1_1
Main_ATGGGAGCAATGAAAC_1_1_1	BIH-CoV-11_NS_1	NS	SARS-CoV-2	male	61	CTL	critical	Uninfected	Main_ATGGGAGCAATGAAAC_1_1_1
Main_ATGGGAGGTCTGTTAG_1_1_1	BIH-CoV-11_NS_1	NS	SARS-CoV-2	male	61	Squamous	critical	Uninfected	Main_ATGGGAGGTCTGTTAG_1_1_1
Main_ATGGGAGTCCGGTTCT_1_1_1	BIH-CoV-11_NS_1	NS	SARS-CoV-2	male	61	Squamous	critical	Uninfected	Main_ATGGGAGTCCGGTTCT_1_1_1
Main_ATGGGAGTCTCGCAGG_1_1_1	BIH-CoV-11_NS_1	NS	SARS-CoV-2	male	61	nrMa	critical	Uninfected	Main_ATGGGAGTCTCGCAGG_1_1_1
Main_ATGGGTTCACACGGAA_1_1_1	BIH-CoV-11_NS_1	NS	SARS-CoV-2	male	61	Squamous	critical	Uninfected	Main_ATGGGTTCACACGGAA_1_1_1
Main_ATGGGTTGTCTCAAGT_1_1_1	BIH-CoV-11_NS_1	NS	SARS-CoV-2	male	61	Ciliated-diff	critical	Uninfected	Main_ATGGGTTGTCTCAAGT_1_1_1
Main_ATGGTTGAGGGATCGT_1_1_1	BIH-CoV-11_NS_1	NS	SARS-CoV-2	male	61	nrMa	critical	Uninfected	Main_ATGGTTGAGGGATCGT_1_1_1
Main_ATGGTTGGTACCAGAG_1_1_1	BIH-CoV-11_NS_1	NS	SARS-CoV-2	male	61	CTL	critical	Uninfected	Main_ATGGTTGGTACCAGAG_1_1_1
Main_ATGGTTGTCGTCTCAC_1_1_1	BIH-CoV-11_NS_1	NS	SARS-CoV-2	male	61	nrMa	critical	Uninfected	Main_ATGGTTGTCGTCTCAC_1_1_1
Main_ATGTCCCAGCGATCGA_1_1_1	BIH-CoV-11_NS_1	NS	SARS-CoV-2	male	61	nrMa	critical	Uninfected	Main_ATGTCCCAGCGATCGA_1_1_1
Main_ATGTCCCCACCCGTAG_1_1_1	BIH-CoV-11_NS_1	NS	SARS-CoV-2	male	61	Squamous	critical	Uninfected	Main_ATGTCCCCACCCGTAG_1_1_1
Main_ATGTCTTAGTTGGCGA_1_1_1	BIH-CoV-11_NS_1	NS	SARS-CoV-2	male	61	Squamous	critical	Uninfected	Main_ATGTCTTAGTTGGCGA_1_1_1
Main_ATGTCTTCAGTTAGAA_1_1_1	BIH-CoV-11_NS_1	NS	SARS-CoV-2	male	61	Squamous	critical	Uninfected	Main_ATGTCTTCAGTTAGAA_1_1_1
Main_ATGTCTTGTATCCTCC_1_1_1	BIH-CoV-11_NS_1	NS	SARS-CoV-2	male	61	nrMa	critical	Uninfected	Main_ATGTCTTGTATCCTCC_1_1_1
Main_ATGTCTTTCAACACCA_1_1_1	BIH-CoV-11_NS_1	NS	SARS-CoV-2	male	61	nrMa	critical	Uninfected	Main_ATGTCTTTCAACACCA_1_1_1
Main_ATGTCTTTCTGCTAGA_1_1_1	BIH-CoV-11_NS_1	NS	SARS-CoV-2	male	61	nrMa	critical	Uninfected	Main_ATGTCTTTCTGCTAGA_1_1_1
Main_ATTACCTGTCAAATCC_1_1_1	BIH-CoV-11_NS_1	NS	SARS-CoV-2	male	61	NKT	critical	Uninfected	Main_ATTACCTGTCAAATCC_1_1_1
Main_ATTACCTGTGTCCATA_1_1_1	BIH-CoV-11_NS_1	NS	SARS-CoV-2	male	61	Ciliated-diff	critical	Uninfected	Main_ATTACCTGTGTCCATA_1_1_1
Main_ATTACCTGTTGTATGC_1_1_1	BIH-CoV-11_NS_1	NS	SARS-CoV-2	male	61	Squamous	critical	Uninfected	Main_ATTACCTGTTGTATGC_1_1_1
Main_ATTACCTTCAAGAATG_1_1_1	BIH-CoV-11_NS_1	NS	SARS-CoV-2	male	61	nrMa	critical	Uninfected	Main_ATTACCTTCAAGAATG_1_1_1
Main_ATTACCTTCTGAATCG_1_1_1	BIH-CoV-11_NS_1	NS	SARS-CoV-2	male	61	CTL	critical	Uninfected	Main_ATTACCTTCTGAATCG_1_1_1
Main_ATTACTCGTTCCGCGA_1_1_1	BIH-CoV-11_NS_1	NS	SARS-CoV-2	male	61	CTL	critical	Uninfected	Main_ATTACTCGTTCCGCGA_1_1_1
Main_ATTACTCTCCCGTTGT_1_1_1	BIH-CoV-11_NS_1	NS	SARS-CoV-2	male	61	CTL	critical	Uninfected	Main_ATTACTCTCCCGTTGT_1_1_1
Main_ATTATCCAGCCGGATA_1_1_1	BIH-CoV-11_NS_1	NS	SARS-CoV-2	male	61	Squamous	critical	Uninfected	Main_ATTATCCAGCCGGATA_1_1_1
Main_ATTCACTCAGATGCGA_1_1_1	BIH-CoV-11_NS_1	NS	SARS-CoV-2	male	61	Squamous	critical	Uninfected	Main_ATTCACTCAGATGCGA_1_1_1
Main_ATTCACTTCAGTGATC_1_1_1	BIH-CoV-11_NS_1	NS	SARS-CoV-2	male	61	nrMa	critical	Uninfected	Main_ATTCACTTCAGTGATC_1_1_1
Main_ATTCACTTCCGTAGGC_1_1_1	BIH-CoV-11_NS_1	NS	SARS-CoV-2	male	61	Ciliated-diff	critical	Uninfected	Main_ATTCACTTCCGTAGGC_1_1_1
Main_ATTCAGGAGCAAATCA_1_1_1	BIH-CoV-11_NS_1	NS	SARS-CoV-2	male	61	Neu	critical	Uninfected	Main_ATTCAGGAGCAAATCA_1_1_1
Main_ATTCAGGCAACAAGTA_1_1_1	BIH-CoV-11_NS_1	NS	SARS-CoV-2	male	61	nrMa	critical	Uninfected	Main_ATTCAGGCAACAAGTA_1_1_1
Main_ATTCAGGTCAAGTCGT_1_1_1	BIH-CoV-11_NS_1	NS	SARS-CoV-2	male	61	CTL	critical	Uninfected	Main_ATTCAGGTCAAGTCGT_1_1_1
Main_ATTCATCCACCCAATA_1_1_1	BIH-CoV-11_NS_1	NS	SARS-CoV-2	male	61	Squamous	critical	Uninfected	Main_ATTCATCCACCCAATA_1_1_1
Main_ATTCATCGTGGTAACG_1_1_1	BIH-CoV-11_NS_1	NS	SARS-CoV-2	male	61	nrMa	critical	Uninfected	Main_ATTCATCGTGGTAACG_1_1_1
Main_ATTCATCTCTAGGCAT_1_1_1	BIH-CoV-11_NS_1	NS	SARS-CoV-2	male	61	nrMa	critical	Uninfected	Main_ATTCATCTCTAGGCAT_1_1_1
Main_ATTCCATCACAGAGCA_1_1_1	BIH-CoV-11_NS_1	NS	SARS-CoV-2	male	61	nrMa	critical	Uninfected	Main_ATTCCATCACAGAGCA_1_1_1
Main_ATTCCATGTGGAACAC_1_1_1	BIH-CoV-11_NS_1	NS	SARS-CoV-2	male	61	NKT	critical	Uninfected	Main_ATTCCATGTGGAACAC_1_1_1
Main_ATTCCATGTTAGGCCC_1_1_1	BIH-CoV-11_NS_1	NS	SARS-CoV-2	male	61	nrMa	critical	Uninfected	Main_ATTCCATGTTAGGCCC_1_1_1
Main_ATTCCATTCAGTGTCA_1_1_1	BIH-CoV-11_NS_1	NS	SARS-CoV-2	male	61	nrMa	critical	Uninfected	Main_ATTCCATTCAGTGTCA_1_1_1
Main_ATTCCATTCATGAGTC_1_1_1	BIH-CoV-11_NS_1	NS	SARS-CoV-2	male	61	nrMa	critical	Uninfected	Main_ATTCCATTCATGAGTC_1_1_1
Main_ATTCCCGAGATTCGAA_1_1_1	BIH-CoV-11_NS_1	NS	SARS-CoV-2	male	61	Squamous	critical	Uninfected	Main_ATTCCCGAGATTCGAA_1_1_1
Main_ATTCCCGAGCCGTAAG_1_1_1	BIH-CoV-11_NS_1	NS	SARS-CoV-2	male	61	nrMa	critical	Uninfected	Main_ATTCCCGAGCCGTAAG_1_1_1
Main_ATTCCCGCAGGTTCAT_1_1_1	BIH-CoV-11_NS_1	NS	SARS-CoV-2	male	61	Squamous	critical	Uninfected	Main_ATTCCCGCAGGTTCAT_1_1_1
Main_ATTCCCGCATCTCCCA_1_1_1	BIH-CoV-11_NS_1	NS	SARS-CoV-2	male	61	nrMa	critical	Uninfected	Main_ATTCCCGCATCTCCCA_1_1_1
Main_ATTCCCGGTAGCTTGT_1_1_1	BIH-CoV-11_NS_1	NS	SARS-CoV-2	male	61	nrMa	critical	Uninfected	Main_ATTCCCGGTAGCTTGT_1_1_1
Main_ATTCCTAAGAATTGTG_1_1_1	BIH-CoV-11_NS_1	NS	SARS-CoV-2	male	61	Squamous	critical	Uninfected	Main_ATTCCTAAGAATTGTG_1_1_1
Main_ATTCCTAGTGTTCGAT_1_1_1	BIH-CoV-11_NS_1	NS	SARS-CoV-2	male	61	Squamous	critical	Uninfected	Main_ATTCCTAGTGTTCGAT_1_1_1
Main_ATTCCTATCGGAATGG_1_1_1	BIH-CoV-11_NS_1	NS	SARS-CoV-2	male	61	CTL	critical	Uninfected	Main_ATTCCTATCGGAATGG_1_1_1
Main_ATTCGTTTCGATAACC_1_1_1	BIH-CoV-11_NS_1	NS	SARS-CoV-2	male	61	nrMa	critical	Uninfected	Main_ATTCGTTTCGATAACC_1_1_1
Main_ATTCTACGTAAGATAC_1_1_1	BIH-CoV-11_NS_1	NS	SARS-CoV-2	male	61	Squamous	critical	Uninfected	Main_ATTCTACGTAAGATAC_1_1_1
Main_ATTCTACGTTGTGGCC_1_1_1	BIH-CoV-11_NS_1	NS	SARS-CoV-2	male	61	Squamous	critical	Uninfected	Main_ATTCTACGTTGTGGCC_1_1_1
Main_ATTCTTGAGTCGCCAC_1_1_1	BIH-CoV-11_NS_1	NS	SARS-CoV-2	male	61	Squamous	critical	Uninfected	Main_ATTCTTGAGTCGCCAC_1_1_1
Main_ATTCTTGCAACGACTT_1_1_1	BIH-CoV-11_NS_1	NS	SARS-CoV-2	male	61	Squamous	critical	Uninfected	Main_ATTCTTGCAACGACTT_1_1_1
Main_ATTCTTGGTATCGGTT_1_1_1	BIH-CoV-11_NS_1	NS	SARS-CoV-2	male	61	Squamous	critical	Uninfected	Main_ATTCTTGGTATCGGTT_1_1_1
Main_ATTCTTGTCCATTTGT_1_1_1	BIH-CoV-11_NS_1	NS	SARS-CoV-2	male	61	nrMa	critical	Uninfected	Main_ATTCTTGTCCATTTGT_1_1_1
Main_ATTCTTGTCCTCAGAA_1_1_1	BIH-CoV-11_NS_1	NS	SARS-CoV-2	male	61	nrMa	critical	Uninfected	Main_ATTCTTGTCCTCAGAA_1_1_1
Main_ATTGGGTTCGCTGATA_1_1_1	BIH-CoV-11_NS_1	NS	SARS-CoV-2	male	61	nrMa	critical	Uninfected	Main_ATTGGGTTCGCTGATA_1_1_1
Main_ATTGTTCAGAGCAGTC_1_1_1	BIH-CoV-11_NS_1	NS	SARS-CoV-2	male	61	Neu	critical	Uninfected	Main_ATTGTTCAGAGCAGTC_1_1_1
Main_ATTGTTCCACGCTGCA_1_1_1	BIH-CoV-11_NS_1	NS	SARS-CoV-2	male	61	nrMa	critical	Uninfected	Main_ATTGTTCCACGCTGCA_1_1_1
Main_ATTGTTCCATACTTTC_1_1_1	BIH-CoV-11_NS_1	NS	SARS-CoV-2	male	61	nrMa	critical	Uninfected	Main_ATTGTTCCATACTTTC_1_1_1
Main_ATTTACCAGACCACGA_1_1_1	BIH-CoV-11_NS_1	NS	SARS-CoV-2	male	61	nrMa	critical	Uninfected	Main_ATTTACCAGACCACGA_1_1_1
Main_ATTTACCAGGATTTGA_1_1_1	BIH-CoV-11_NS_1	NS	SARS-CoV-2	male	61	nrMa	critical	Uninfected	Main_ATTTACCAGGATTTGA_1_1_1
Main_ATTTACCGTGCCCACA_1_1_1	BIH-CoV-11_NS_1	NS	SARS-CoV-2	male	61	Squamous	critical	Uninfected	Main_ATTTACCGTGCCCACA_1_1_1
Main_ATTTACCGTTTACACG_1_1_1	BIH-CoV-11_NS_1	NS	SARS-CoV-2	male	61	nrMa	critical	Uninfected	Main_ATTTACCGTTTACACG_1_1_1
Main_ATTTCACAGTGCTAGG_1_1_1	BIH-CoV-11_NS_1	NS	SARS-CoV-2	male	61	Secretory-diff	critical	Uninfected	Main_ATTTCACAGTGCTAGG_1_1_1
Main_ATTTCACCACCCAACG_1_1_1	BIH-CoV-11_NS_1	NS	SARS-CoV-2	male	61	CTL	critical	Uninfected	Main_ATTTCACCACCCAACG_1_1_1
Main_ATTTCACGTATGAAAC_1_1_1	BIH-CoV-11_NS_1	NS	SARS-CoV-2	male	61	nrMa	critical	Uninfected	Main_ATTTCACGTATGAAAC_1_1_1
Main_ATTTCTGCAATAGTGA_1_1_1	BIH-CoV-11_NS_1	NS	SARS-CoV-2	male	61	Squamous	critical	Uninfected	Main_ATTTCTGCAATAGTGA_1_1_1
Main_ATTTCTGCACACGGAA_1_1_1	BIH-CoV-11_NS_1	NS	SARS-CoV-2	male	61	nrMa	critical	Uninfected	Main_ATTTCTGCACACGGAA_1_1_1
Main_CAAAGAACAACAAAGT_1_1_1	BIH-CoV-11_NS_1	NS	SARS-CoV-2	male	61	nrMa	critical	Uninfected	Main_CAAAGAACAACAAAGT_1_1_1
Main_CAAAGAACAGCGATTT_1_1_1	BIH-CoV-11_NS_1	NS	SARS-CoV-2	male	61	Squamous	critical	Uninfected	Main_CAAAGAACAGCGATTT_1_1_1
Main_CAAAGAACATATGAAG_1_1_1	BIH-CoV-11_NS_1	NS	SARS-CoV-2	male	61	outliers_epithelial	critical	Uninfected	Main_CAAAGAACATATGAAG_1_1_1
Main_CAAAGAAGTTTACTTC_1_1_1	BIH-CoV-11_NS_1	NS	SARS-CoV-2	male	61	Squamous	critical	Uninfected	Main_CAAAGAAGTTTACTTC_1_1_1
Main_CAACAGTAGTTCGCAT_1_1_1	BIH-CoV-11_NS_1	NS	SARS-CoV-2	male	61	nrMa	critical	Uninfected	Main_CAACAGTAGTTCGCAT_1_1_1
Main_CAACAGTCAAACTCTG_1_1_1	BIH-CoV-11_NS_1	NS	SARS-CoV-2	male	61	nrMa	critical	Uninfected	Main_CAACAGTCAAACTCTG_1_1_1
Main_CAACAGTCATGCCATA_1_1_1	BIH-CoV-11_NS_1	NS	SARS-CoV-2	male	61	B cell	critical	Uninfected	Main_CAACAGTCATGCCATA_1_1_1
Main_CAACAGTTCAACGAGG_1_1_1	BIH-CoV-11_NS_1	NS	SARS-CoV-2	male	61	Squamous	critical	Uninfected	Main_CAACAGTTCAACGAGG_1_1_1
Main_CAACCAAAGAGAACCC_1_1_1	BIH-CoV-11_NS_1	NS	SARS-CoV-2	male	61	rMa	critical	Uninfected	Main_CAACCAAAGAGAACCC_1_1_1
Main_CAACCAAAGATTGCGG_1_1_1	BIH-CoV-11_NS_1	NS	SARS-CoV-2	male	61	Neu	critical	Uninfected	Main_CAACCAAAGATTGCGG_1_1_1
Main_CAACCAAAGTCAGGGT_1_1_1	BIH-CoV-11_NS_1	NS	SARS-CoV-2	male	61	Neu	critical	Uninfected	Main_CAACCAAAGTCAGGGT_1_1_1
Main_CAACCAACATGATAGA_1_1_1	BIH-CoV-11_NS_1	NS	SARS-CoV-2	male	61	nrMa	critical	Uninfected	Main_CAACCAACATGATAGA_1_1_1
Main_CAACCAATCTGCTCTG_1_1_1	BIH-CoV-11_NS_1	NS	SARS-CoV-2	male	61	Squamous	critical	Uninfected	Main_CAACCAATCTGCTCTG_1_1_1
Main_CAACCTCCAGTGCCTG_1_1_1	BIH-CoV-11_NS_1	NS	SARS-CoV-2	male	61	Ciliated	critical	Uninfected	Main_CAACCTCCAGTGCCTG_1_1_1
Main_CAACCTCTCGGATTAC_1_1_1	BIH-CoV-11_NS_1	NS	SARS-CoV-2	male	61	Squamous	critical	Uninfected	Main_CAACCTCTCGGATTAC_1_1_1
Main_CAACGATAGCGTCAAG_1_1_1	BIH-CoV-11_NS_1	NS	SARS-CoV-2	male	61	Squamous	critical	Uninfected	Main_CAACGATAGCGTCAAG_1_1_1
Main_CAACGATAGGATGAGA_1_1_1	BIH-CoV-11_NS_1	NS	SARS-CoV-2	male	61	Ciliated-diff	critical	Uninfected	Main_CAACGATAGGATGAGA_1_1_1
Main_CAACGATCAAAGGCGT_1_1_1	BIH-CoV-11_NS_1	NS	SARS-CoV-2	male	61	Squamous	critical	Uninfected	Main_CAACGATCAAAGGCGT_1_1_1
Main_CAACGGCAGAGCTGCA_1_1_1	BIH-CoV-11_NS_1	NS	SARS-CoV-2	male	61	Squamous	critical	Uninfected	Main_CAACGGCAGAGCTGCA_1_1_1
Main_CAACGGCAGATGCGAC_1_1_1	BIH-CoV-11_NS_1	NS	SARS-CoV-2	male	61	Neu	critical	Uninfected	Main_CAACGGCAGATGCGAC_1_1_1
Main_CAACGGCAGCGTCGAA_1_1_1	BIH-CoV-11_NS_1	NS	SARS-CoV-2	male	61	nrMa	critical	Uninfected	Main_CAACGGCAGCGTCGAA_1_1_1
Main_CAACGGCTCCGTACGG_1_1_1	BIH-CoV-11_NS_1	NS	SARS-CoV-2	male	61	Squamous	critical	Uninfected	Main_CAACGGCTCCGTACGG_1_1_1
Main_CAACGGCTCCTAGCTC_1_1_1	BIH-CoV-11_NS_1	NS	SARS-CoV-2	male	61	nrMa	critical	Uninfected	Main_CAACGGCTCCTAGCTC_1_1_1
Main_CAACGGCTCTCTATGT_1_1_1	BIH-CoV-11_NS_1	NS	SARS-CoV-2	male	61	nrMa	critical	Uninfected	Main_CAACGGCTCTCTATGT_1_1_1
Main_CAAGACTAGCGAATGC_1_1_1	BIH-CoV-11_NS_1	NS	SARS-CoV-2	male	61	Squamous	critical	Uninfected	Main_CAAGACTAGCGAATGC_1_1_1
Main_CAAGACTCAAATAAGC_1_1_1	BIH-CoV-11_NS_1	NS	SARS-CoV-2	male	61	nrMa	critical	Uninfected	Main_CAAGACTCAAATAAGC_1_1_1
Main_CAAGACTGTGCAATAA_1_1_1	BIH-CoV-11_NS_1	NS	SARS-CoV-2	male	61	nrMa	critical	Uninfected	Main_CAAGACTGTGCAATAA_1_1_1
Main_CAAGACTTCATGCGGC_1_1_1	BIH-CoV-11_NS_1	NS	SARS-CoV-2	male	61	nrMa	critical	Uninfected	Main_CAAGACTTCATGCGGC_1_1_1
Main_CAAGAGGAGAGTATAC_1_1_1	BIH-CoV-11_NS_1	NS	SARS-CoV-2	male	61	Ciliated-diff	critical	Uninfected	Main_CAAGAGGAGAGTATAC_1_1_1
Main_CAAGCTAAGGTGCAGT_1_1_1	BIH-CoV-11_NS_1	NS	SARS-CoV-2	male	61	nrMa	critical	Uninfected	Main_CAAGCTAAGGTGCAGT_1_1_1
Main_CAAGCTACACAATGCT_1_1_1	BIH-CoV-11_NS_1	NS	SARS-CoV-2	male	61	Neu	critical	Uninfected	Main_CAAGCTACACAATGCT_1_1_1
Main_CAAGCTAGTAACATAG_1_1_1	BIH-CoV-11_NS_1	NS	SARS-CoV-2	male	61	nrMa	critical	Uninfected	Main_CAAGCTAGTAACATAG_1_1_1
Main_CAAGGGAAGTTGCCTA_1_1_1	BIH-CoV-11_NS_1	NS	SARS-CoV-2	male	61	Neu	critical	Uninfected	Main_CAAGGGAAGTTGCCTA_1_1_1
Main_CAATACGAGTACTCGT_1_1_1	BIH-CoV-11_NS_1	NS	SARS-CoV-2	male	61	nrMa	critical	Uninfected	Main_CAATACGAGTACTCGT_1_1_1
Main_CAATACGTCCGTCCTA_1_1_1	BIH-CoV-11_NS_1	NS	SARS-CoV-2	male	61	Squamous	critical	Uninfected	Main_CAATACGTCCGTCCTA_1_1_1
Main_CAATCGAAGTATGGCG_1_1_1	BIH-CoV-11_NS_1	NS	SARS-CoV-2	male	61	nrMa	critical	Uninfected	Main_CAATCGAAGTATGGCG_1_1_1
Main_CAATCGACACTAACGT_1_1_1	BIH-CoV-11_NS_1	NS	SARS-CoV-2	male	61	rMa	critical	Uninfected	Main_CAATCGACACTAACGT_1_1_1
Main_CAATCGATCCCATGGG_1_1_1	BIH-CoV-11_NS_1	NS	SARS-CoV-2	male	61	Squamous	critical	Uninfected	Main_CAATCGATCCCATGGG_1_1_1
Main_CAATCGATCGAAGTGG_1_1_1	BIH-CoV-11_NS_1	NS	SARS-CoV-2	male	61	nrMa	critical	Uninfected	Main_CAATCGATCGAAGTGG_1_1_1
Main_CAATCGATCGTAGTCA_1_1_1	BIH-CoV-11_NS_1	NS	SARS-CoV-2	male	61	Neu	critical	Uninfected	Main_CAATCGATCGTAGTCA_1_1_1
Main_CAATGACAGAATCGAT_1_1_1	BIH-CoV-11_NS_1	NS	SARS-CoV-2	male	61	CTL	critical	Uninfected	Main_CAATGACAGAATCGAT_1_1_1
Main_CAATGACTCCTGGCTT_1_1_1	BIH-CoV-11_NS_1	NS	SARS-CoV-2	male	61	NKT	critical	Uninfected	Main_CAATGACTCCTGGCTT_1_1_1
Main_CAATTTCAGGGTTAAT_1_1_1	BIH-CoV-11_NS_1	NS	SARS-CoV-2	male	61	Squamous	critical	Uninfected	Main_CAATTTCAGGGTTAAT_1_1_1
Main_CAATTTCTCAACTTTC_1_1_1	BIH-CoV-11_NS_1	NS	SARS-CoV-2	male	61	Squamous	critical	Uninfected	Main_CAATTTCTCAACTTTC_1_1_1
Main_CAATTTCTCTCGAGTA_1_1_1	BIH-CoV-11_NS_1	NS	SARS-CoV-2	male	61	Squamous	critical	Uninfected	Main_CAATTTCTCTCGAGTA_1_1_1
Main_CACAACAAGCCTCATA_1_1_1	BIH-CoV-11_NS_1	NS	SARS-CoV-2	male	61	nrMa	critical	Uninfected	Main_CACAACAAGCCTCATA_1_1_1
Main_CACAACAGTTAGTTCG_1_1_1	BIH-CoV-11_NS_1	NS	SARS-CoV-2	male	61	Squamous	critical	Uninfected	Main_CACAACAGTTAGTTCG_1_1_1
Main_CACAACAGTTTGATCG_1_1_1	BIH-CoV-11_NS_1	NS	SARS-CoV-2	male	61	Squamous	critical	Uninfected	Main_CACAACAGTTTGATCG_1_1_1
Main_CACACAAGTCCGGTGT_1_1_1	BIH-CoV-11_NS_1	NS	SARS-CoV-2	male	61	Squamous	critical	Uninfected	Main_CACACAAGTCCGGTGT_1_1_1
Main_CACAGATAGCGTGCCT_1_1_1	BIH-CoV-11_NS_1	NS	SARS-CoV-2	male	61	Squamous	critical	Uninfected	Main_CACAGATAGCGTGCCT_1_1_1
Main_CACAGATAGCTGGCTC_1_1_1	BIH-CoV-11_NS_1	NS	SARS-CoV-2	male	61	nrMa	critical	Uninfected	Main_CACAGATAGCTGGCTC_1_1_1
Main_CACAGATGTGGCACTC_1_1_1	BIH-CoV-11_NS_1	NS	SARS-CoV-2	male	61	rMa	critical	Uninfected	Main_CACAGATGTGGCACTC_1_1_1
Main_CACAGATTCCCAGGAC_1_1_1	BIH-CoV-11_NS_1	NS	SARS-CoV-2	male	61	nrMa	critical	Uninfected	Main_CACAGATTCCCAGGAC_1_1_1
Main_CACAGATTCCCGAGGT_1_1_1	BIH-CoV-11_NS_1	NS	SARS-CoV-2	male	61	CTL	critical	Uninfected	Main_CACAGATTCCCGAGGT_1_1_1
Main_CACAGGCGTATCCTTT_1_1_1	BIH-CoV-11_NS_1	NS	SARS-CoV-2	male	61	nrMa	critical	Uninfected	Main_CACAGGCGTATCCTTT_1_1_1
Main_CACAGGCTCATCGCCT_1_1_1	BIH-CoV-11_NS_1	NS	SARS-CoV-2	male	61	Neu	critical	Uninfected	Main_CACAGGCTCATCGCCT_1_1_1
Main_CACAGGCTCGATTCCC_1_1_1	BIH-CoV-11_NS_1	NS	SARS-CoV-2	male	61	CTL	critical	Uninfected	Main_CACAGGCTCGATTCCC_1_1_1
Main_CACAGGCTCGTCGACG_1_1_1	BIH-CoV-11_NS_1	NS	SARS-CoV-2	male	61	nrMa	critical	Uninfected	Main_CACAGGCTCGTCGACG_1_1_1
Main_CACATGAAGATACAGT_1_1_1	BIH-CoV-11_NS_1	NS	SARS-CoV-2	male	61	nrMa	critical	Uninfected	Main_CACATGAAGATACAGT_1_1_1
Main_CACATGAAGGCACTAG_1_1_1	BIH-CoV-11_NS_1	NS	SARS-CoV-2	male	61	Ciliated-diff	critical	Uninfected	Main_CACATGAAGGCACTAG_1_1_1
Main_CACATGAAGTTTAGGA_1_1_1	BIH-CoV-11_NS_1	NS	SARS-CoV-2	male	61	Neu	critical	Uninfected	Main_CACATGAAGTTTAGGA_1_1_1
Main_CACATGAGTCGATTCA_1_1_1	BIH-CoV-11_NS_1	NS	SARS-CoV-2	male	61	nrMa	critical	Uninfected	Main_CACATGAGTCGATTCA_1_1_1
Main_CACATGATCTAGCAAC_1_1_1	BIH-CoV-11_NS_1	NS	SARS-CoV-2	male	61	nrMa	critical	Uninfected	Main_CACATGATCTAGCAAC_1_1_1
Main_CACCAAAAGGGCAACT_1_1_1	BIH-CoV-11_NS_1	NS	SARS-CoV-2	male	61	Squamous	critical	Uninfected	Main_CACCAAAAGGGCAACT_1_1_1
Main_CACCGTTAGCGGTAAC_1_1_1	BIH-CoV-11_NS_1	NS	SARS-CoV-2	male	61	nrMa	critical	Uninfected	Main_CACCGTTAGCGGTAAC_1_1_1
Main_CACCGTTCAATCTCTT_1_1_1	BIH-CoV-11_NS_1	NS	SARS-CoV-2	male	61	Neu	critical	Uninfected	Main_CACCGTTCAATCTCTT_1_1_1
Main_CACCGTTGTAGCTTAC_1_1_1	BIH-CoV-11_NS_1	NS	SARS-CoV-2	male	61	nrMa	critical	Uninfected	Main_CACCGTTGTAGCTTAC_1_1_1
Main_CACCGTTGTCCCTGAG_1_1_1	BIH-CoV-11_NS_1	NS	SARS-CoV-2	male	61	nrMa	critical	Uninfected	Main_CACCGTTGTCCCTGAG_1_1_1
Main_CACGAATAGGCTCAAG_1_1_1	BIH-CoV-11_NS_1	NS	SARS-CoV-2	male	61	CTL	critical	Uninfected	Main_CACGAATAGGCTCAAG_1_1_1
Main_CACGAATAGTGAGCCA_1_1_1	BIH-CoV-11_NS_1	NS	SARS-CoV-2	male	61	CTL	critical	Uninfected	Main_CACGAATAGTGAGCCA_1_1_1
Main_CACGAATCACGTATAC_1_1_1	BIH-CoV-11_NS_1	NS	SARS-CoV-2	male	61	nrMa	critical	Uninfected	Main_CACGAATCACGTATAC_1_1_1
Main_CACGAATCACTAGTAC_1_1_1	BIH-CoV-11_NS_1	NS	SARS-CoV-2	male	61	Ciliated-diff	critical	Uninfected	Main_CACGAATCACTAGTAC_1_1_1
Main_CACGAATGTATTCCGA_1_1_1	BIH-CoV-11_NS_1	NS	SARS-CoV-2	male	61	nrMa	critical	Uninfected	Main_CACGAATGTATTCCGA_1_1_1
Main_CACGGGTCATGACTGT_1_1_1	BIH-CoV-11_NS_1	NS	SARS-CoV-2	male	61	CTL	critical	Uninfected	Main_CACGGGTCATGACTGT_1_1_1
Main_CACGTGGGTGGTTTGT_1_1_1	BIH-CoV-11_NS_1	NS	SARS-CoV-2	male	61	nrMa	critical	Uninfected	Main_CACGTGGGTGGTTTGT_1_1_1
Main_CACGTGGTCCTTGACC_1_1_1	BIH-CoV-11_NS_1	NS	SARS-CoV-2	male	61	Neu	critical	Uninfected	Main_CACGTGGTCCTTGACC_1_1_1
Main_CACGTTCTCTACGGGC_1_1_1	BIH-CoV-11_NS_1	NS	SARS-CoV-2	male	61	Squamous	critical	Uninfected	Main_CACGTTCTCTACGGGC_1_1_1
Main_CACTAAGAGAGTTGCG_1_1_1	BIH-CoV-11_NS_1	NS	SARS-CoV-2	male	61	nrMa	critical	Uninfected	Main_CACTAAGAGAGTTGCG_1_1_1
Main_CACTAAGGTCATATGC_1_1_1	BIH-CoV-11_NS_1	NS	SARS-CoV-2	male	61	nrMa	critical	Uninfected	Main_CACTAAGGTCATATGC_1_1_1
Main_CACTAAGGTGGAAATT_1_1_1	BIH-CoV-11_NS_1	NS	SARS-CoV-2	male	61	Squamous	critical	Uninfected	Main_CACTAAGGTGGAAATT_1_1_1
Main_CACTAAGTCACAGAGG_1_1_1	BIH-CoV-11_NS_1	NS	SARS-CoV-2	male	61	Squamous	critical	Uninfected	Main_CACTAAGTCACAGAGG_1_1_1
Main_CACTAAGTCCATCACC_1_1_1	BIH-CoV-11_NS_1	NS	SARS-CoV-2	male	61	nrMa	critical	Uninfected	Main_CACTAAGTCCATCACC_1_1_1
Main_CACTAAGTCTAACACG_1_1_1	BIH-CoV-11_NS_1	NS	SARS-CoV-2	male	61	nrMa	critical	Uninfected	Main_CACTAAGTCTAACACG_1_1_1
Main_CACTAAGTCTTGATTC_1_1_1	BIH-CoV-11_NS_1	NS	SARS-CoV-2	male	61	CTL	critical	Uninfected	Main_CACTAAGTCTTGATTC_1_1_1
Main_CACTGAAAGAATACAC_1_1_1	BIH-CoV-11_NS_1	NS	SARS-CoV-2	male	61	Squamous	critical	Uninfected	Main_CACTGAAAGAATACAC_1_1_1
Main_CACTGAACAAGGCGTA_1_1_1	BIH-CoV-11_NS_1	NS	SARS-CoV-2	male	61	Neu	critical	Uninfected	Main_CACTGAACAAGGCGTA_1_1_1
Main_CACTGGGGTGCTTATG_1_1_1	BIH-CoV-11_NS_1	NS	SARS-CoV-2	male	61	Secretory-diff	critical	Uninfected	Main_CACTGGGGTGCTTATG_1_1_1
Main_CACTGGGTCAAGAATG_1_1_1	BIH-CoV-11_NS_1	NS	SARS-CoV-2	male	61	Squamous	critical	Uninfected	Main_CACTGGGTCAAGAATG_1_1_1
Main_CACTGGGTCACAGAGG_1_1_1	BIH-CoV-11_NS_1	NS	SARS-CoV-2	male	61	nrMa	critical	Uninfected	Main_CACTGGGTCACAGAGG_1_1_1
Main_CACTGGGTCATTACCT_1_1_1	BIH-CoV-11_NS_1	NS	SARS-CoV-2	male	61	Squamous	critical	Uninfected	Main_CACTGGGTCATTACCT_1_1_1
Main_CACTGTCAGGGTACGT_1_1_1	BIH-CoV-11_NS_1	NS	SARS-CoV-2	male	61	nrMa	critical	Uninfected	Main_CACTGTCAGGGTACGT_1_1_1
Main_CACTGTCCAGTCGTTA_1_1_1	BIH-CoV-11_NS_1	NS	SARS-CoV-2	male	61	Squamous	critical	Uninfected	Main_CACTGTCCAGTCGTTA_1_1_1
Main_CACTGTCTCCTTGACC_1_1_1	BIH-CoV-11_NS_1	NS	SARS-CoV-2	male	61	Squamous	critical	Uninfected	Main_CACTGTCTCCTTGACC_1_1_1
Main_CACTGTCTCTTCTCAA_1_1_1	BIH-CoV-11_NS_1	NS	SARS-CoV-2	male	61	Ciliated-diff	critical	Uninfected	Main_CACTGTCTCTTCTCAA_1_1_1
Main_CACTTCGAGTGCAACG_1_1_1	BIH-CoV-11_NS_1	NS	SARS-CoV-2	male	61	nrMa	critical	Uninfected	Main_CACTTCGAGTGCAACG_1_1_1
Main_CACTTCGGTGACGTCC_1_1_1	BIH-CoV-11_NS_1	NS	SARS-CoV-2	male	61	Ciliated-diff	critical	Uninfected	Main_CACTTCGGTGACGTCC_1_1_1
Main_CACTTCGGTGTCCGTG_1_1_1	BIH-CoV-11_NS_1	NS	SARS-CoV-2	male	61	nrMa	critical	Uninfected	Main_CACTTCGGTGTCCGTG_1_1_1
Main_CAGAGCCTCCCGTGTT_1_1_1	BIH-CoV-11_NS_1	NS	SARS-CoV-2	male	61	nrMa	critical	Uninfected	Main_CAGAGCCTCCCGTGTT_1_1_1
Main_CAGATACGTGGTCTAT_1_1_1	BIH-CoV-11_NS_1	NS	SARS-CoV-2	male	61	nrMa	critical	Uninfected	Main_CAGATACGTGGTCTAT_1_1_1
Main_CAGATACTCACGGTCG_1_1_1	BIH-CoV-11_NS_1	NS	SARS-CoV-2	male	61	nrMa	critical	Uninfected	Main_CAGATACTCACGGTCG_1_1_1
Main_CAGATACTCCCATACC_1_1_1	BIH-CoV-11_NS_1	NS	SARS-CoV-2	male	61	CTL	critical	Uninfected	Main_CAGATACTCCCATACC_1_1_1
Main_CAGATACTCTGAACGT_1_1_1	BIH-CoV-11_NS_1	NS	SARS-CoV-2	male	61	IRC	critical	Uninfected	Main_CAGATACTCTGAACGT_1_1_1
Main_CAGATCACAACTTGGT_1_1_1	BIH-CoV-11_NS_1	NS	SARS-CoV-2	male	61	nrMa	critical	Uninfected	Main_CAGATCACAACTTGGT_1_1_1
Main_CAGATCACAAGCTGTT_1_1_1	BIH-CoV-11_NS_1	NS	SARS-CoV-2	male	61	Neu	critical	Uninfected	Main_CAGATCACAAGCTGTT_1_1_1
Main_CAGATCACACTCCGAG_1_1_1	BIH-CoV-11_NS_1	NS	SARS-CoV-2	male	61	nrMa	critical	Uninfected	Main_CAGATCACACTCCGAG_1_1_1
Main_CAGATCACACTTACAG_1_1_1	BIH-CoV-11_NS_1	NS	SARS-CoV-2	male	61	nrMa	critical	Uninfected	Main_CAGATCACACTTACAG_1_1_1
Main_CAGATTGAGACTACGG_1_1_1	BIH-CoV-11_NS_1	NS	SARS-CoV-2	male	61	Squamous	critical	Uninfected	Main_CAGATTGAGACTACGG_1_1_1
Main_CAGATTGCAAAGGCAC_1_1_1	BIH-CoV-11_NS_1	NS	SARS-CoV-2	male	61	Squamous	critical	Uninfected	Main_CAGATTGCAAAGGCAC_1_1_1
Main_CAGATTGCATGCGGTC_1_1_1	BIH-CoV-11_NS_1	NS	SARS-CoV-2	male	61	CTL	critical	Uninfected	Main_CAGATTGCATGCGGTC_1_1_1
Main_CAGATTGGTCGAAGCA_1_1_1	BIH-CoV-11_NS_1	NS	SARS-CoV-2	male	61	nrMa	critical	Uninfected	Main_CAGATTGGTCGAAGCA_1_1_1
Main_CAGATTGGTGACGCCT_1_1_1	BIH-CoV-11_NS_1	NS	SARS-CoV-2	male	61	Neu	critical	Uninfected	Main_CAGATTGGTGACGCCT_1_1_1
Main_CAGCAATAGTGCCGAA_1_1_1	BIH-CoV-11_NS_1	NS	SARS-CoV-2	male	61	rMa	critical	Uninfected	Main_CAGCAATAGTGCCGAA_1_1_1
Main_CAGCAATGTCCATAGT_1_1_1	BIH-CoV-11_NS_1	NS	SARS-CoV-2	male	61	nrMa	critical	Uninfected	Main_CAGCAATGTCCATAGT_1_1_1
Main_CAGCAATTCCGGTAAT_1_1_1	BIH-CoV-11_NS_1	NS	SARS-CoV-2	male	61	nrMa	critical	Uninfected	Main_CAGCAATTCCGGTAAT_1_1_1
Main_CAGCAATTCCGTGTGG_1_1_1	BIH-CoV-11_NS_1	NS	SARS-CoV-2	male	61	CTL	critical	Uninfected	Main_CAGCAATTCCGTGTGG_1_1_1
Main_CAGCAATTCGGTGTTA_1_1_1	BIH-CoV-11_NS_1	NS	SARS-CoV-2	male	61	Secretory-diff	critical	Uninfected	Main_CAGCAATTCGGTGTTA_1_1_1
Main_CAGCACGAGCACTCTA_1_1_1	BIH-CoV-11_NS_1	NS	SARS-CoV-2	male	61	Squamous	critical	Uninfected	Main_CAGCACGAGCACTCTA_1_1_1
Main_CAGCACGCACTGCACG_1_1_1	BIH-CoV-11_NS_1	NS	SARS-CoV-2	male	61	Squamous	critical	Uninfected	Main_CAGCACGCACTGCACG_1_1_1
Main_CAGCACGCATCCGCGA_1_1_1	BIH-CoV-11_NS_1	NS	SARS-CoV-2	male	61	Squamous	critical	Uninfected	Main_CAGCACGCATCCGCGA_1_1_1
Main_CAGCACGGTGATACTC_1_1_1	BIH-CoV-11_NS_1	NS	SARS-CoV-2	male	61	nrMa	critical	Uninfected	Main_CAGCACGGTGATACTC_1_1_1
Main_CAGCCAGGTACCACGC_1_1_1	BIH-CoV-11_NS_1	NS	SARS-CoV-2	male	61	Squamous	critical	Uninfected	Main_CAGCCAGGTACCACGC_1_1_1
Main_CAGCCAGTCCTCCACA_1_1_1	BIH-CoV-11_NS_1	NS	SARS-CoV-2	male	61	nrMa	critical	Uninfected	Main_CAGCCAGTCCTCCACA_1_1_1
Main_CAGCCAGTCTGCGATA_1_1_1	BIH-CoV-11_NS_1	NS	SARS-CoV-2	male	61	Squamous	critical	Uninfected	Main_CAGCCAGTCTGCGATA_1_1_1
Main_CAGCGTGGTCTGATAC_1_1_1	BIH-CoV-11_NS_1	NS	SARS-CoV-2	male	61	CTL	critical	Uninfected	Main_CAGCGTGGTCTGATAC_1_1_1
Main_CAGCGTGTCCTACGAA_1_1_1	BIH-CoV-11_NS_1	NS	SARS-CoV-2	male	61	Squamous	critical	Uninfected	Main_CAGCGTGTCCTACGAA_1_1_1
Main_CAGCGTGTCGGATACT_1_1_1	BIH-CoV-11_NS_1	NS	SARS-CoV-2	male	61	CTL	critical	Uninfected	Main_CAGCGTGTCGGATACT_1_1_1
Main_CAGGCCAAGACATACA_1_1_1	BIH-CoV-11_NS_1	NS	SARS-CoV-2	male	61	nrMa	critical	Uninfected	Main_CAGGCCAAGACATACA_1_1_1
Main_CAGGCCAAGACCATTC_1_1_1	BIH-CoV-11_NS_1	NS	SARS-CoV-2	male	61	nrMa	critical	Uninfected	Main_CAGGCCAAGACCATTC_1_1_1
Main_CAGGCCAAGTTGCATC_1_1_1	BIH-CoV-11_NS_1	NS	SARS-CoV-2	male	61	nrMa	critical	Uninfected	Main_CAGGCCAAGTTGCATC_1_1_1
Main_CAGGCCAGTAGGTTTC_1_1_1	BIH-CoV-11_NS_1	NS	SARS-CoV-2	male	61	nrMa	critical	Uninfected	Main_CAGGCCAGTAGGTTTC_1_1_1
Main_CAGGCCATCGACCAAT_1_1_1	BIH-CoV-11_NS_1	NS	SARS-CoV-2	male	61	Squamous	critical	Uninfected	Main_CAGGCCATCGACCAAT_1_1_1
Main_CAGGCCATCTGGGAGA_1_1_1	BIH-CoV-11_NS_1	NS	SARS-CoV-2	male	61	Ciliated-diff	critical	Uninfected	Main_CAGGCCATCTGGGAGA_1_1_1
Main_CAGGGCTAGGGTGGGA_1_1_1	BIH-CoV-11_NS_1	NS	SARS-CoV-2	male	61	Treg	critical	Uninfected	Main_CAGGGCTAGGGTGGGA_1_1_1
Main_CAGGGCTCAAGTATAG_1_1_1	BIH-CoV-11_NS_1	NS	SARS-CoV-2	male	61	Neu	critical	Uninfected	Main_CAGGGCTCAAGTATAG_1_1_1
Main_CAGGGCTTCGACGCGT_1_1_1	BIH-CoV-11_NS_1	NS	SARS-CoV-2	male	61	Neu	critical	Uninfected	Main_CAGGGCTTCGACGCGT_1_1_1
Main_CAGGTATCAGTTGCGC_1_1_1	BIH-CoV-11_NS_1	NS	SARS-CoV-2	male	61	Squamous	critical	Uninfected	Main_CAGGTATCAGTTGCGC_1_1_1
Main_CAGTGCGAGATCGCCC_1_1_1	BIH-CoV-11_NS_1	NS	SARS-CoV-2	male	61	Squamous	critical	Uninfected	Main_CAGTGCGAGATCGCCC_1_1_1
Main_CAGTGCGAGTATAGAC_1_1_1	BIH-CoV-11_NS_1	NS	SARS-CoV-2	male	61	nrMa	critical	Uninfected	Main_CAGTGCGAGTATAGAC_1_1_1
Main_CAGTGCGCATGGTACT_1_1_1	BIH-CoV-11_NS_1	NS	SARS-CoV-2	male	61	nrMa	critical	Uninfected	Main_CAGTGCGCATGGTACT_1_1_1
Main_CAGTGCGGTCATGCAT_1_1_1	BIH-CoV-11_NS_1	NS	SARS-CoV-2	male	61	Squamous	critical	Uninfected	Main_CAGTGCGGTCATGCAT_1_1_1
Main_CAGTGCGGTCGGTAAG_1_1_1	BIH-CoV-11_NS_1	NS	SARS-CoV-2	male	61	NKT-p	critical	Uninfected	Main_CAGTGCGGTCGGTAAG_1_1_1
Main_CAGTTAGCAACTGTGT_1_1_1	BIH-CoV-11_NS_1	NS	SARS-CoV-2	male	61	nrMa	critical	Uninfected	Main_CAGTTAGCAACTGTGT_1_1_1
Main_CAGTTAGCAGTTCCAA_1_1_1	BIH-CoV-11_NS_1	NS	SARS-CoV-2	male	61	Squamous	critical	Uninfected	Main_CAGTTAGCAGTTCCAA_1_1_1
Main_CAGTTCCGTGGGTTGA_1_1_1	BIH-CoV-11_NS_1	NS	SARS-CoV-2	male	61	B cell	critical	Uninfected	Main_CAGTTCCGTGGGTTGA_1_1_1
Main_CATAAGCGTACTGCCG_1_1_1	BIH-CoV-11_NS_1	NS	SARS-CoV-2	male	61	nrMa	critical	Uninfected	Main_CATAAGCGTACTGCCG_1_1_1
Main_CATACAGAGGTCACAG_1_1_1	BIH-CoV-11_NS_1	NS	SARS-CoV-2	male	61	CTL	critical	Uninfected	Main_CATACAGAGGTCACAG_1_1_1
Main_CATACAGCATGCAGGA_1_1_1	BIH-CoV-11_NS_1	NS	SARS-CoV-2	male	61	Squamous	critical	Uninfected	Main_CATACAGCATGCAGGA_1_1_1
Main_CATACAGTCGTGGTAT_1_1_1	BIH-CoV-11_NS_1	NS	SARS-CoV-2	male	61	rMa	critical	Uninfected	Main_CATACAGTCGTGGTAT_1_1_1
Main_CATACCCAGCTAAATG_1_1_1	BIH-CoV-11_NS_1	NS	SARS-CoV-2	male	61	nrMa	critical	Uninfected	Main_CATACCCAGCTAAATG_1_1_1
Main_CATACCCCAGGTGGAT_1_1_1	BIH-CoV-11_NS_1	NS	SARS-CoV-2	male	61	Squamous	critical	Uninfected	Main_CATACCCCAGGTGGAT_1_1_1
Main_CATACCCTCTCTTCAA_1_1_1	BIH-CoV-11_NS_1	NS	SARS-CoV-2	male	61	CTL	critical	Uninfected	Main_CATACCCTCTCTTCAA_1_1_1
Main_CATACTTCAAGATGTA_1_1_1	BIH-CoV-11_NS_1	NS	SARS-CoV-2	male	61	nrMa	critical	Uninfected	Main_CATACTTCAAGATGTA_1_1_1
Main_CATACTTCAGGAGACT_1_1_1	BIH-CoV-11_NS_1	NS	SARS-CoV-2	male	61	MoD-Ma	critical	Uninfected	Main_CATACTTCAGGAGACT_1_1_1
Main_CATACTTTCGATACAC_1_1_1	BIH-CoV-11_NS_1	NS	SARS-CoV-2	male	61	nrMa	critical	Uninfected	Main_CATACTTTCGATACAC_1_1_1
Main_CATAGACCACTGTCGG_1_1_1	BIH-CoV-11_NS_1	NS	SARS-CoV-2	male	61	Squamous	critical	Uninfected	Main_CATAGACCACTGTCGG_1_1_1
Main_CATAGACCATCGTCCT_1_1_1	BIH-CoV-11_NS_1	NS	SARS-CoV-2	male	61	Neu	critical	Uninfected	Main_CATAGACCATCGTCCT_1_1_1
Main_CATAGACTCGCGTAGC_1_1_1	BIH-CoV-11_NS_1	NS	SARS-CoV-2	male	61	nrMa	critical	Uninfected	Main_CATAGACTCGCGTAGC_1_1_1
Main_CATCAAGGTTTCAGAC_1_1_1	BIH-CoV-11_NS_1	NS	SARS-CoV-2	male	61	Ciliated-diff	critical	Uninfected	Main_CATCAAGGTTTCAGAC_1_1_1
Main_CATCAAGTCATAGGCT_1_1_1	BIH-CoV-11_NS_1	NS	SARS-CoV-2	male	61	Squamous	critical	Uninfected	Main_CATCAAGTCATAGGCT_1_1_1
Main_CATCCACGTATACCTG_1_1_1	BIH-CoV-11_NS_1	NS	SARS-CoV-2	male	61	nrMa	critical	Uninfected	Main_CATCCACGTATACCTG_1_1_1
Main_CATCCACGTGTGAATA_1_1_1	BIH-CoV-11_NS_1	NS	SARS-CoV-2	male	61	Squamous	critical	Uninfected	Main_CATCCACGTGTGAATA_1_1_1
Main_CATCCACTCTCGGTAA_1_1_1	BIH-CoV-11_NS_1	NS	SARS-CoV-2	male	61	Ciliated-diff	critical	Uninfected	Main_CATCCACTCTCGGTAA_1_1_1
Main_CATCCCAGTCGGTACC_1_1_1	BIH-CoV-11_NS_1	NS	SARS-CoV-2	male	61	Squamous	critical	Uninfected	Main_CATCCCAGTCGGTACC_1_1_1
Main_CATCCCAGTGTGTACT_1_1_1	BIH-CoV-11_NS_1	NS	SARS-CoV-2	male	61	nrMa	critical	Uninfected	Main_CATCCCAGTGTGTACT_1_1_1
Main_CATCCGTCAAATCGGG_1_1_1	BIH-CoV-11_NS_1	NS	SARS-CoV-2	male	61	Squamous	critical	Uninfected	Main_CATCCGTCAAATCGGG_1_1_1
Main_CATCCGTCAACACAGG_1_1_1	BIH-CoV-11_NS_1	NS	SARS-CoV-2	male	61	Squamous	critical	Uninfected	Main_CATCCGTCAACACAGG_1_1_1
Main_CATCGCTCATCCTGTC_1_1_1	BIH-CoV-11_NS_1	NS	SARS-CoV-2	male	61	Neu	critical	Uninfected	Main_CATCGCTCATCCTGTC_1_1_1
Main_CATCGCTTCGGACCAC_1_1_1	BIH-CoV-11_NS_1	NS	SARS-CoV-2	male	61	Neu	critical	Uninfected	Main_CATCGCTTCGGACCAC_1_1_1
Main_CATCGGGAGTGCTCAT_1_1_1	BIH-CoV-11_NS_1	NS	SARS-CoV-2	male	61	nrMa	critical	Uninfected	Main_CATCGGGAGTGCTCAT_1_1_1
Main_CATCGGGCAGAGACTG_1_1_1	BIH-CoV-11_NS_1	NS	SARS-CoV-2	male	61	CTL	critical	Uninfected	Main_CATCGGGCAGAGACTG_1_1_1
Main_CATCGGGGTAGCTGAG_1_1_1	BIH-CoV-11_NS_1	NS	SARS-CoV-2	male	61	nrMa	critical	Uninfected	Main_CATCGGGGTAGCTGAG_1_1_1
Main_CATCGTCCAAGCTACT_1_1_1	BIH-CoV-11_NS_1	NS	SARS-CoV-2	male	61	Neu	critical	Uninfected	Main_CATCGTCCAAGCTACT_1_1_1
Main_CATCGTCGTGGAACCA_1_1_1	BIH-CoV-11_NS_1	NS	SARS-CoV-2	male	61	Squamous	critical	Uninfected	Main_CATCGTCGTGGAACCA_1_1_1
Main_CATGAGTCAGGTACGA_1_1_1	BIH-CoV-11_NS_1	NS	SARS-CoV-2	male	61	Squamous	critical	Uninfected	Main_CATGAGTCAGGTACGA_1_1_1
Main_CATGAGTCATCAGCAT_1_1_1	BIH-CoV-11_NS_1	NS	SARS-CoV-2	male	61	Neu	critical	Uninfected	Main_CATGAGTCATCAGCAT_1_1_1
Main_CATGAGTGTCAGTCCG_1_1_1	BIH-CoV-11_NS_1	NS	SARS-CoV-2	male	61	nrMa	critical	Uninfected	Main_CATGAGTGTCAGTCCG_1_1_1
Main_CATGCAAGTCAGTTTG_1_1_1	BIH-CoV-11_NS_1	NS	SARS-CoV-2	male	61	Neu	critical	Uninfected	Main_CATGCAAGTCAGTTTG_1_1_1
Main_CATGCAATCCAAAGGG_1_1_1	BIH-CoV-11_NS_1	NS	SARS-CoV-2	male	61	Squamous	critical	Uninfected	Main_CATGCAATCCAAAGGG_1_1_1
Main_CATGCAATCGTAACTG_1_1_1	BIH-CoV-11_NS_1	NS	SARS-CoV-2	male	61	Squamous	critical	Uninfected	Main_CATGCAATCGTAACTG_1_1_1
Main_CATGCCTAGGAACGTC_1_1_1	BIH-CoV-11_NS_1	NS	SARS-CoV-2	male	61	Squamous	critical	Uninfected	Main_CATGCCTAGGAACGTC_1_1_1
Main_CATGCCTAGGGCGAGA_1_1_1	BIH-CoV-11_NS_1	NS	SARS-CoV-2	male	61	nrMa	critical	Uninfected	Main_CATGCCTAGGGCGAGA_1_1_1
Main_CATGCCTCAAATGCTC_1_1_1	BIH-CoV-11_NS_1	NS	SARS-CoV-2	male	61	nrMa	critical	Uninfected	Main_CATGCCTCAAATGCTC_1_1_1
Main_CATGCCTTCATCTGTT_1_1_1	BIH-CoV-11_NS_1	NS	SARS-CoV-2	male	61	IRC	critical	Uninfected	Main_CATGCCTTCATCTGTT_1_1_1
Main_CATGCCTTCGAAGCAG_1_1_1	BIH-CoV-11_NS_1	NS	SARS-CoV-2	male	61	nrMa	critical	Uninfected	Main_CATGCCTTCGAAGCAG_1_1_1
Main_CATGCGGCATGAAAGT_1_1_1	BIH-CoV-11_NS_1	NS	SARS-CoV-2	male	61	nrMa	critical	Uninfected	Main_CATGCGGCATGAAAGT_1_1_1
Main_CATGCGGGTCCATCTC_1_1_1	BIH-CoV-11_NS_1	NS	SARS-CoV-2	male	61	Squamous	critical	Uninfected	Main_CATGCGGGTCCATCTC_1_1_1
Main_CATGCGGTCCACCCTA_1_1_1	BIH-CoV-11_NS_1	NS	SARS-CoV-2	male	61	rMa	critical	Uninfected	Main_CATGCGGTCCACCCTA_1_1_1
Main_CATGCGGTCCATCTCG_1_1_1	BIH-CoV-11_NS_1	NS	SARS-CoV-2	male	61	Squamous	critical	Uninfected	Main_CATGCGGTCCATCTCG_1_1_1
Main_CATGCGGTCGTTCAGA_1_1_1	BIH-CoV-11_NS_1	NS	SARS-CoV-2	male	61	Squamous	critical	Uninfected	Main_CATGCGGTCGTTCAGA_1_1_1
Main_CATGCTCAGTCCGCCA_1_1_1	BIH-CoV-11_NS_1	NS	SARS-CoV-2	male	61	CTL	critical	Uninfected	Main_CATGCTCAGTCCGCCA_1_1_1
Main_CATGCTCCAAATACGA_1_1_1	BIH-CoV-11_NS_1	NS	SARS-CoV-2	male	61	Neu	critical	Uninfected	Main_CATGCTCCAAATACGA_1_1_1
Main_CATGCTCTCGGCATAT_1_1_1	BIH-CoV-11_NS_1	NS	SARS-CoV-2	male	61	nrMa	critical	Uninfected	Main_CATGCTCTCGGCATAT_1_1_1
Main_CATGGATCATCTCGTC_1_1_1	BIH-CoV-11_NS_1	NS	SARS-CoV-2	male	61	rMa	critical	Uninfected	Main_CATGGATCATCTCGTC_1_1_1
Main_CATGGTACAGACGGAT_1_1_1	BIH-CoV-11_NS_1	NS	SARS-CoV-2	male	61	Squamous	critical	Uninfected	Main_CATGGTACAGACGGAT_1_1_1
Main_CATGGTAGTTGGAGGT_1_1_1	BIH-CoV-11_NS_1	NS	SARS-CoV-2	male	61	Squamous	critical	Uninfected	Main_CATGGTAGTTGGAGGT_1_1_1
Main_CATTCATAGTAGACCG_1_1_1	BIH-CoV-11_NS_1	NS	SARS-CoV-2	male	61	Neu	critical	Uninfected	Main_CATTCATAGTAGACCG_1_1_1
Main_CATTCATGTACCATAC_1_1_1	BIH-CoV-11_NS_1	NS	SARS-CoV-2	male	61	Squamous	critical	Uninfected	Main_CATTCATGTACCATAC_1_1_1
Main_CATTCATGTTACGTAC_1_1_1	BIH-CoV-11_NS_1	NS	SARS-CoV-2	male	61	nrMa	critical	Uninfected	Main_CATTCATGTTACGTAC_1_1_1
Main_CATTCCGAGCGACTGA_1_1_1	BIH-CoV-11_NS_1	NS	SARS-CoV-2	male	61	Neu	critical	Uninfected	Main_CATTCCGAGCGACTGA_1_1_1
Main_CATTCCGAGGCCTGAA_1_1_1	BIH-CoV-11_NS_1	NS	SARS-CoV-2	male	61	CTL	critical	Uninfected	Main_CATTCCGAGGCCTGAA_1_1_1
Main_CATTCCGAGTAAGCAT_1_1_1	BIH-CoV-11_NS_1	NS	SARS-CoV-2	male	61	Secretory-diff	critical	Uninfected	Main_CATTCCGAGTAAGCAT_1_1_1
Main_CATTCCGCACTAACGT_1_1_1	BIH-CoV-11_NS_1	NS	SARS-CoV-2	male	61	rMa	critical	Uninfected	Main_CATTCCGCACTAACGT_1_1_1
Main_CATTCCGTCTTAGCTT_1_1_1	BIH-CoV-11_NS_1	NS	SARS-CoV-2	male	61	Squamous	critical	Uninfected	Main_CATTCCGTCTTAGCTT_1_1_1
Main_CATTCTACATGGGAAC_1_1_1	BIH-CoV-11_NS_1	NS	SARS-CoV-2	male	61	nrMa	critical	Uninfected	Main_CATTCTACATGGGAAC_1_1_1
Main_CATTCTAGTCGGAAAC_1_1_1	BIH-CoV-11_NS_1	NS	SARS-CoV-2	male	61	NKT	critical	Uninfected	Main_CATTCTAGTCGGAAAC_1_1_1
Main_CATTGAGAGAGGTTAT_1_1_1	BIH-CoV-11_NS_1	NS	SARS-CoV-2	male	61	nrMa	critical	Uninfected	Main_CATTGAGAGAGGTTAT_1_1_1
Main_CATTGAGAGCTATCCA_1_1_1	BIH-CoV-11_NS_1	NS	SARS-CoV-2	male	61	Squamous	critical	Uninfected	Main_CATTGAGAGCTATCCA_1_1_1
Main_CATTGAGAGGGCTAAC_1_1_1	BIH-CoV-11_NS_1	NS	SARS-CoV-2	male	61	Neu	critical	Uninfected	Main_CATTGAGAGGGCTAAC_1_1_1
Main_CATTGAGCACCCTATC_1_1_1	BIH-CoV-11_NS_1	NS	SARS-CoV-2	male	61	nrMa	critical	Uninfected	Main_CATTGAGCACCCTATC_1_1_1
Main_CATTGCCAGGAGTACC_1_1_1	BIH-CoV-11_NS_1	NS	SARS-CoV-2	male	61	rMa	critical	Uninfected	Main_CATTGCCAGGAGTACC_1_1_1
Main_CATTGCCCACTACACA_1_1_1	BIH-CoV-11_NS_1	NS	SARS-CoV-2	male	61	CTL	critical	Uninfected	Main_CATTGCCCACTACACA_1_1_1
Main_CATTGCCGTATCAAGA_1_1_1	BIH-CoV-11_NS_1	NS	SARS-CoV-2	male	61	Squamous	critical	Uninfected	Main_CATTGCCGTATCAAGA_1_1_1
Main_CATTGCCTCAGACTGT_1_1_1	BIH-CoV-11_NS_1	NS	SARS-CoV-2	male	61	Ciliated-diff	critical	Uninfected	Main_CATTGCCTCAGACTGT_1_1_1
Main_CATTGTTAGGTCCTGC_1_1_1	BIH-CoV-11_NS_1	NS	SARS-CoV-2	male	61	NKT	critical	Uninfected	Main_CATTGTTAGGTCCTGC_1_1_1
Main_CATTGTTCACCGTGGT_1_1_1	BIH-CoV-11_NS_1	NS	SARS-CoV-2	male	61	Treg	critical	Uninfected	Main_CATTGTTCACCGTGGT_1_1_1
Main_CATTGTTCAGACCATT_1_1_1	BIH-CoV-11_NS_1	NS	SARS-CoV-2	male	61	Treg	critical	Uninfected	Main_CATTGTTCAGACCATT_1_1_1
Main_CATTGTTTCAAACTGC_1_1_1	BIH-CoV-11_NS_1	NS	SARS-CoV-2	male	61	Squamous	critical	Uninfected	Main_CATTGTTTCAAACTGC_1_1_1
Main_CATTTCAAGCACTAAA_1_1_1	BIH-CoV-11_NS_1	NS	SARS-CoV-2	male	61	nrMa	critical	Uninfected	Main_CATTTCAAGCACTAAA_1_1_1
Main_CATTTCAAGTTCCATG_1_1_1	BIH-CoV-11_NS_1	NS	SARS-CoV-2	male	61	nrMa	critical	Uninfected	Main_CATTTCAAGTTCCATG_1_1_1
Main_CATTTCAGTGATAGTA_1_1_1	BIH-CoV-11_NS_1	NS	SARS-CoV-2	male	61	Squamous	critical	Uninfected	Main_CATTTCAGTGATAGTA_1_1_1
Main_CATTTCATCCGGACGT_1_1_1	BIH-CoV-11_NS_1	NS	SARS-CoV-2	male	61	Squamous	critical	Uninfected	Main_CATTTCATCCGGACGT_1_1_1
Main_CCAAGCGAGGCCCACT_1_1_1	BIH-CoV-11_NS_1	NS	SARS-CoV-2	male	61	Ciliated-diff	critical	Uninfected	Main_CCAAGCGAGGCCCACT_1_1_1
Main_CCAAGCGCACTTGAAC_1_1_1	BIH-CoV-11_NS_1	NS	SARS-CoV-2	male	61	nrMa	critical	Uninfected	Main_CCAAGCGCACTTGAAC_1_1_1
Main_CCAATGAAGCATGCGA_1_1_1	BIH-CoV-11_NS_1	NS	SARS-CoV-2	male	61	Squamous	critical	Uninfected	Main_CCAATGAAGCATGCGA_1_1_1
Main_CCAATGAAGCCAAGCA_1_1_1	BIH-CoV-11_NS_1	NS	SARS-CoV-2	male	61	Neu	critical	Uninfected	Main_CCAATGAAGCCAAGCA_1_1_1
Main_CCAATGAAGCCTTCTC_1_1_1	BIH-CoV-11_NS_1	NS	SARS-CoV-2	male	61	CTL	critical	Uninfected	Main_CCAATGAAGCCTTCTC_1_1_1
Main_CCAATGAAGGGCTAAC_1_1_1	BIH-CoV-11_NS_1	NS	SARS-CoV-2	male	61	Squamous	critical	Uninfected	Main_CCAATGAAGGGCTAAC_1_1_1
Main_CCAATGACAAGCAGGT_1_1_1	BIH-CoV-11_NS_1	NS	SARS-CoV-2	male	61	Neu	critical	Uninfected	Main_CCAATGACAAGCAGGT_1_1_1
Main_CCAATGACAATCGCAT_1_1_1	BIH-CoV-11_NS_1	NS	SARS-CoV-2	male	61	Neu	critical	Uninfected	Main_CCAATGACAATCGCAT_1_1_1
Main_CCAATGACAGACGGAT_1_1_1	BIH-CoV-11_NS_1	NS	SARS-CoV-2	male	61	Squamous	critical	Uninfected	Main_CCAATGACAGACGGAT_1_1_1
Main_CCACAAAAGGACAACC_1_1_1	BIH-CoV-11_NS_1	NS	SARS-CoV-2	male	61	Squamous	critical	Uninfected	Main_CCACAAAAGGACAACC_1_1_1
Main_CCACAAACAAGCTGCC_1_1_1	BIH-CoV-11_NS_1	NS	SARS-CoV-2	male	61	nrMa	critical	Uninfected	Main_CCACAAACAAGCTGCC_1_1_1
Main_CCACACTAGGCCTAGA_1_1_1	BIH-CoV-11_NS_1	NS	SARS-CoV-2	male	61	rMa	critical	Uninfected	Main_CCACACTAGGCCTAGA_1_1_1
Main_CCACACTCACTTGAAC_1_1_1	BIH-CoV-11_NS_1	NS	SARS-CoV-2	male	61	nrMa	critical	Uninfected	Main_CCACACTCACTTGAAC_1_1_1
Main_CCACACTGTCAAGGCA_1_1_1	BIH-CoV-11_NS_1	NS	SARS-CoV-2	male	61	nrMa	critical	Uninfected	Main_CCACACTGTCAAGGCA_1_1_1
Main_CCACACTTCCGGCTTT_1_1_1	BIH-CoV-11_NS_1	NS	SARS-CoV-2	male	61	nrMa	critical	Uninfected	Main_CCACACTTCCGGCTTT_1_1_1
Main_CCACACTTCGTACCTC_1_1_1	BIH-CoV-11_NS_1	NS	SARS-CoV-2	male	61	nrMa	critical	Uninfected	Main_CCACACTTCGTACCTC_1_1_1
Main_CCACACTTCTACGCAA_1_1_1	BIH-CoV-11_NS_1	NS	SARS-CoV-2	male	61	NKT-p	critical	Uninfected	Main_CCACACTTCTACGCAA_1_1_1
Main_CCACACTTCTCGCGTT_1_1_1	BIH-CoV-11_NS_1	NS	SARS-CoV-2	male	61	Neu	critical	Uninfected	Main_CCACACTTCTCGCGTT_1_1_1
Main_CCACACTTCTTTGCGC_1_1_1	BIH-CoV-11_NS_1	NS	SARS-CoV-2	male	61	nrMa	critical	Uninfected	Main_CCACACTTCTTTGCGC_1_1_1
Main_CCACCATAGAGAAGGT_1_1_1	BIH-CoV-11_NS_1	NS	SARS-CoV-2	male	61	CTL	critical	Uninfected	Main_CCACCATAGAGAAGGT_1_1_1
Main_CCACCATCAAACGTGG_1_1_1	BIH-CoV-11_NS_1	NS	SARS-CoV-2	male	61	Squamous	critical	Uninfected	Main_CCACCATCAAACGTGG_1_1_1
Main_CCACCATGTGTTTACG_1_1_1	BIH-CoV-11_NS_1	NS	SARS-CoV-2	male	61	rMa	critical	Uninfected	Main_CCACCATGTGTTTACG_1_1_1
Main_CCACCATTCTGGTTGA_1_1_1	BIH-CoV-11_NS_1	NS	SARS-CoV-2	male	61	Neu	critical	Uninfected	Main_CCACCATTCTGGTTGA_1_1_1
Main_CCACGAGAGTAGAGTT_1_1_1	BIH-CoV-11_NS_1	NS	SARS-CoV-2	male	61	Neu	critical	Uninfected	Main_CCACGAGAGTAGAGTT_1_1_1
Main_CCACGAGCAATTGAGA_1_1_1	BIH-CoV-11_NS_1	NS	SARS-CoV-2	male	61	nrMa	critical	Uninfected	Main_CCACGAGCAATTGAGA_1_1_1
Main_CCACGAGCATAACTCG_1_1_1	BIH-CoV-11_NS_1	NS	SARS-CoV-2	male	61	Squamous	critical	Uninfected	Main_CCACGAGCATAACTCG_1_1_1
Main_CCACGAGGTATCGAGG_1_1_1	BIH-CoV-11_NS_1	NS	SARS-CoV-2	male	61	Squamous	critical	Uninfected	Main_CCACGAGGTATCGAGG_1_1_1
Main_CCACGAGTCACGTCCT_1_1_1	BIH-CoV-11_NS_1	NS	SARS-CoV-2	male	61	Ciliated-diff	critical	Uninfected	Main_CCACGAGTCACGTCCT_1_1_1
Main_CCACGAGTCTGGACTA_1_1_1	BIH-CoV-11_NS_1	NS	SARS-CoV-2	male	61	Neu	critical	Uninfected	Main_CCACGAGTCTGGACTA_1_1_1
Main_CCACGTTCAATGAAAC_1_1_1	BIH-CoV-11_NS_1	NS	SARS-CoV-2	male	61	Neu	critical	Uninfected	Main_CCACGTTCAATGAAAC_1_1_1
Main_CCACGTTCATAACAGA_1_1_1	BIH-CoV-11_NS_1	NS	SARS-CoV-2	male	61	Squamous	critical	Uninfected	Main_CCACGTTCATAACAGA_1_1_1
Main_CCACGTTGTACTCCCT_1_1_1	BIH-CoV-11_NS_1	NS	SARS-CoV-2	male	61	Squamous	critical	Uninfected	Main_CCACGTTGTACTCCCT_1_1_1
Main_CCACGTTGTCCTTTGC_1_1_1	BIH-CoV-11_NS_1	NS	SARS-CoV-2	male	61	nrMa	critical	Uninfected	Main_CCACGTTGTCCTTTGC_1_1_1
Main_CCACGTTGTCGCATCG_1_1_1	BIH-CoV-11_NS_1	NS	SARS-CoV-2	male	61	Squamous	critical	Uninfected	Main_CCACGTTGTCGCATCG_1_1_1
Main_CCACGTTGTGCAGGAT_1_1_1	BIH-CoV-11_NS_1	NS	SARS-CoV-2	male	61	nrMa	critical	Uninfected	Main_CCACGTTGTGCAGGAT_1_1_1
Main_CCACGTTGTGTACGCC_1_1_1	BIH-CoV-11_NS_1	NS	SARS-CoV-2	male	61	CTL	critical	Uninfected	Main_CCACGTTGTGTACGCC_1_1_1
Main_CCACGTTTCACTCCGT_1_1_1	BIH-CoV-11_NS_1	NS	SARS-CoV-2	male	61	Squamous	critical	Uninfected	Main_CCACGTTTCACTCCGT_1_1_1
Main_CCACGTTTCGAGCTGC_1_1_1	BIH-CoV-11_NS_1	NS	SARS-CoV-2	male	61	Neu	critical	Uninfected	Main_CCACGTTTCGAGCTGC_1_1_1
Main_CCACTTGAGATAGGGA_1_1_1	BIH-CoV-11_NS_1	NS	SARS-CoV-2	male	61	B cell	critical	Uninfected	Main_CCACTTGAGATAGGGA_1_1_1
Main_CCACTTGCACATTACG_1_1_1	BIH-CoV-11_NS_1	NS	SARS-CoV-2	male	61	Squamous	critical	Uninfected	Main_CCACTTGCACATTACG_1_1_1
Main_CCACTTGTCAGATTGC_1_1_1	BIH-CoV-11_NS_1	NS	SARS-CoV-2	male	61	Neu	critical	Uninfected	Main_CCACTTGTCAGATTGC_1_1_1
Main_CCATAAGCAAGCAGGT_1_1_1	BIH-CoV-11_NS_1	NS	SARS-CoV-2	male	61	Neu	critical	Uninfected	Main_CCATAAGCAAGCAGGT_1_1_1
Main_CCATCACAGAGCACTG_1_1_1	BIH-CoV-11_NS_1	NS	SARS-CoV-2	male	61	Squamous	critical	Uninfected	Main_CCATCACAGAGCACTG_1_1_1
Main_CCATCACCAAGAGTAT_1_1_1	BIH-CoV-11_NS_1	NS	SARS-CoV-2	male	61	nrMa	critical	Uninfected	Main_CCATCACCAAGAGTAT_1_1_1
Main_CCATCACTCAGTCAGT_1_1_1	BIH-CoV-11_NS_1	NS	SARS-CoV-2	male	61	Secretory	critical	Uninfected	Main_CCATCACTCAGTCAGT_1_1_1
Main_CCATCACTCCGCACTT_1_1_1	BIH-CoV-11_NS_1	NS	SARS-CoV-2	male	61	Neu	critical	Uninfected	Main_CCATCACTCCGCACTT_1_1_1
Main_CCATCACTCTATCACT_1_1_1	BIH-CoV-11_NS_1	NS	SARS-CoV-2	male	61	Squamous	critical	Uninfected	Main_CCATCACTCTATCACT_1_1_1
Main_CCCAACTCAACTCCCT_1_1_1	BIH-CoV-11_NS_1	NS	SARS-CoV-2	male	61	Squamous	critical	Uninfected	Main_CCCAACTCAACTCCCT_1_1_1
Main_CCCAACTGTCAAGCGA_1_1_1	BIH-CoV-11_NS_1	NS	SARS-CoV-2	male	61	Squamous	critical	Uninfected	Main_CCCAACTGTCAAGCGA_1_1_1
Main_CCCAACTGTTGCTTGA_1_1_1	BIH-CoV-11_NS_1	NS	SARS-CoV-2	male	61	CTL	critical	Uninfected	Main_CCCAACTGTTGCTTGA_1_1_1
Main_CCCAACTTCTAGCCAA_1_1_1	BIH-CoV-11_NS_1	NS	SARS-CoV-2	male	61	CTL	critical	Uninfected	Main_CCCAACTTCTAGCCAA_1_1_1
Main_CCCATTGAGTATTCCG_1_1_1	BIH-CoV-11_NS_1	NS	SARS-CoV-2	male	61	Squamous	critical	Uninfected	Main_CCCATTGAGTATTCCG_1_1_1
Main_CCCATTGCACTACAGT_1_1_1	BIH-CoV-11_NS_1	NS	SARS-CoV-2	male	61	nrMa	critical	Uninfected	Main_CCCATTGCACTACAGT_1_1_1
Main_CCCATTGGTCGTACAT_1_1_1	BIH-CoV-11_NS_1	NS	SARS-CoV-2	male	61	Neu	critical	Uninfected	Main_CCCATTGGTCGTACAT_1_1_1
Main_CCCATTGGTGACGCCT_1_1_1	BIH-CoV-11_NS_1	NS	SARS-CoV-2	male	61	Squamous	critical	Uninfected	Main_CCCATTGGTGACGCCT_1_1_1
Main_CCCGAAGCATGGGATG_1_1_1	BIH-CoV-11_NS_1	NS	SARS-CoV-2	male	61	Squamous	critical	Uninfected	Main_CCCGAAGCATGGGATG_1_1_1
Main_CCCGAAGGTTTACCTT_1_1_1	BIH-CoV-11_NS_1	NS	SARS-CoV-2	male	61	nrMa	critical	Uninfected	Main_CCCGAAGGTTTACCTT_1_1_1
Main_CCCGGAAGTATCTCGA_1_1_1	BIH-CoV-11_NS_1	NS	SARS-CoV-2	male	61	nrMa	critical	Uninfected	Main_CCCGGAAGTATCTCGA_1_1_1
Main_CCCGGAATCAAGGAGC_1_1_1	BIH-CoV-11_NS_1	NS	SARS-CoV-2	male	61	nrMa	critical	Uninfected	Main_CCCGGAATCAAGGAGC_1_1_1
Main_CCCGGAATCCCGGTAG_1_1_1	BIH-CoV-11_NS_1	NS	SARS-CoV-2	male	61	nrMa	critical	Uninfected	Main_CCCGGAATCCCGGTAG_1_1_1
Main_CCCTAACCACCTGCGA_1_1_1	BIH-CoV-11_NS_1	NS	SARS-CoV-2	male	61	nrMa	critical	Uninfected	Main_CCCTAACCACCTGCGA_1_1_1
Main_CCCTAACCATCGGAGA_1_1_1	BIH-CoV-11_NS_1	NS	SARS-CoV-2	male	61	Squamous	critical	Uninfected	Main_CCCTAACCATCGGAGA_1_1_1
Main_CCCTAACGTCCCAAAT_1_1_1	BIH-CoV-11_NS_1	NS	SARS-CoV-2	male	61	nrMa	critical	Uninfected	Main_CCCTAACGTCCCAAAT_1_1_1
Main_CCCTAACGTTGTGGAG_1_1_1	BIH-CoV-11_NS_1	NS	SARS-CoV-2	male	61	nrMa	critical	Uninfected	Main_CCCTAACGTTGTGGAG_1_1_1
Main_CCCTCAATCAGCGCGT_1_1_1	BIH-CoV-11_NS_1	NS	SARS-CoV-2	male	61	nrMa	critical	Uninfected	Main_CCCTCAATCAGCGCGT_1_1_1
Main_CCCTCTCAGACATACA_1_1_1	BIH-CoV-11_NS_1	NS	SARS-CoV-2	male	61	nrMa	critical	Uninfected	Main_CCCTCTCAGACATACA_1_1_1
Main_CCCTCTCCAACTACGT_1_1_1	BIH-CoV-11_NS_1	NS	SARS-CoV-2	male	61	Neu	critical	Uninfected	Main_CCCTCTCCAACTACGT_1_1_1
Main_CCCTCTCCAATGTCAC_1_1_1	BIH-CoV-11_NS_1	NS	SARS-CoV-2	male	61	Squamous	critical	Uninfected	Main_CCCTCTCCAATGTCAC_1_1_1
Main_CCCTCTCTCGGCTCTT_1_1_1	BIH-CoV-11_NS_1	NS	SARS-CoV-2	male	61	Squamous	critical	Uninfected	Main_CCCTCTCTCGGCTCTT_1_1_1
Main_CCCTGATAGGCATCGA_1_1_1	BIH-CoV-11_NS_1	NS	SARS-CoV-2	male	61	Squamous	critical	Uninfected	Main_CCCTGATAGGCATCGA_1_1_1
Main_CCCTTAGCAGAGTGTG_1_1_1	BIH-CoV-11_NS_1	NS	SARS-CoV-2	male	61	nrMa	critical	Uninfected	Main_CCCTTAGCAGAGTGTG_1_1_1
Main_CCCTTAGGTACGTGAG_1_1_1	BIH-CoV-11_NS_1	NS	SARS-CoV-2	male	61	Squamous	critical	Uninfected	Main_CCCTTAGGTACGTGAG_1_1_1
Main_CCCTTAGGTCAAAGCG_1_1_1	BIH-CoV-11_NS_1	NS	SARS-CoV-2	male	61	Squamous	critical	Uninfected	Main_CCCTTAGGTCAAAGCG_1_1_1
Main_CCCTTAGTCGTGGACC_1_1_1	BIH-CoV-11_NS_1	NS	SARS-CoV-2	male	61	nrMa	critical	Uninfected	Main_CCCTTAGTCGTGGACC_1_1_1
Main_CCGAACGTCCGCAAAT_1_1_1	BIH-CoV-11_NS_1	NS	SARS-CoV-2	male	61	CTL	critical	Uninfected	Main_CCGAACGTCCGCAAAT_1_1_1
Main_CCGATCTAGCCTTTGA_1_1_1	BIH-CoV-11_NS_1	NS	SARS-CoV-2	male	61	Neu	critical	Uninfected	Main_CCGATCTAGCCTTTGA_1_1_1
Main_CCGATCTTCCAACTGA_1_1_1	BIH-CoV-11_NS_1	NS	SARS-CoV-2	male	61	outliers_epithelial	critical	Uninfected	Main_CCGATCTTCCAACTGA_1_1_1
Main_CCGATGGAGAGTGTTA_1_1_1	BIH-CoV-11_NS_1	NS	SARS-CoV-2	male	61	Squamous	critical	Uninfected	Main_CCGATGGAGAGTGTTA_1_1_1
Main_CCGATGGAGTTCACTG_1_1_1	BIH-CoV-11_NS_1	NS	SARS-CoV-2	male	61	Squamous	critical	Uninfected	Main_CCGATGGAGTTCACTG_1_1_1
Main_CCGATGGGTCACATTG_1_1_1	BIH-CoV-11_NS_1	NS	SARS-CoV-2	male	61	Neu	critical	Uninfected	Main_CCGATGGGTCACATTG_1_1_1
Main_CCGATGGTCCACCTCA_1_1_1	BIH-CoV-11_NS_1	NS	SARS-CoV-2	male	61	Neu	critical	Uninfected	Main_CCGATGGTCCACCTCA_1_1_1
Main_CCGATGGTCCGGTAGC_1_1_1	BIH-CoV-11_NS_1	NS	SARS-CoV-2	male	61	Squamous	critical	Uninfected	Main_CCGATGGTCCGGTAGC_1_1_1
Main_CCGCAAGAGATGAAGG_1_1_1	BIH-CoV-11_NS_1	NS	SARS-CoV-2	male	61	Squamous	critical	Uninfected	Main_CCGCAAGAGATGAAGG_1_1_1
Main_CCGCAAGCATGCCATA_1_1_1	BIH-CoV-11_NS_1	NS	SARS-CoV-2	male	61	Neu	critical	Uninfected	Main_CCGCAAGCATGCCATA_1_1_1
Main_CCGCAAGGTCGCATGC_1_1_1	BIH-CoV-11_NS_1	NS	SARS-CoV-2	male	61	CTL	critical	Uninfected	Main_CCGCAAGGTCGCATGC_1_1_1
Main_CCGCAAGTCACCTCTG_1_1_1	BIH-CoV-11_NS_1	NS	SARS-CoV-2	male	61	Neu	critical	Uninfected	Main_CCGCAAGTCACCTCTG_1_1_1
Main_CCGCAAGTCGATACTG_1_1_1	BIH-CoV-11_NS_1	NS	SARS-CoV-2	male	61	Ionocyte	critical	Uninfected	Main_CCGCAAGTCGATACTG_1_1_1
Main_CCGCAAGTCGTACCTC_1_1_1	BIH-CoV-11_NS_1	NS	SARS-CoV-2	male	61	Squamous	critical	Uninfected	Main_CCGCAAGTCGTACCTC_1_1_1
Main_CCGCAAGTCGTGCCTC_1_1_1	BIH-CoV-11_NS_1	NS	SARS-CoV-2	male	61	Squamous	critical	Uninfected	Main_CCGCAAGTCGTGCCTC_1_1_1
Main_CCGGACAAGTGCAACG_1_1_1	BIH-CoV-11_NS_1	NS	SARS-CoV-2	male	61	nrMa	critical	Uninfected	Main_CCGGACAAGTGCAACG_1_1_1
Main_CCGGACATCACCCTGT_1_1_1	BIH-CoV-11_NS_1	NS	SARS-CoV-2	male	61	Squamous	critical	Uninfected	Main_CCGGACATCACCCTGT_1_1_1
Main_CCGGACATCCTATGGA_1_1_1	BIH-CoV-11_NS_1	NS	SARS-CoV-2	male	61	nrMa	critical	Uninfected	Main_CCGGACATCCTATGGA_1_1_1
Main_CCGGGTACAATAGAGT_1_1_1	BIH-CoV-11_NS_1	NS	SARS-CoV-2	male	61	nrMa	critical	Uninfected	Main_CCGGGTACAATAGAGT_1_1_1
Main_CCGGGTAGTTGTGTAC_1_1_1	BIH-CoV-11_NS_1	NS	SARS-CoV-2	male	61	nrMa	critical	Uninfected	Main_CCGGGTAGTTGTGTAC_1_1_1
Main_CCGGGTATCATGAGAA_1_1_1	BIH-CoV-11_NS_1	NS	SARS-CoV-2	male	61	Neu	critical	Uninfected	Main_CCGGGTATCATGAGAA_1_1_1
Main_CCGGGTATCGTCAAAC_1_1_1	BIH-CoV-11_NS_1	NS	SARS-CoV-2	male	61	Squamous	critical	Uninfected	Main_CCGGGTATCGTCAAAC_1_1_1
Main_CCGGTAGCACATAACC_1_1_1	BIH-CoV-11_NS_1	NS	SARS-CoV-2	male	61	nrMa	critical	Uninfected	Main_CCGGTAGCACATAACC_1_1_1
Main_CCGGTAGTCCCTCGAT_1_1_1	BIH-CoV-11_NS_1	NS	SARS-CoV-2	male	61	Ciliated-diff	critical	Uninfected	Main_CCGGTAGTCCCTCGAT_1_1_1
Main_CCGGTGAAGAGCATAT_1_1_1	BIH-CoV-11_NS_1	NS	SARS-CoV-2	male	61	Squamous	critical	Uninfected	Main_CCGGTGAAGAGCATAT_1_1_1
Main_CCGGTGAAGCGCCTAC_1_1_1	BIH-CoV-11_NS_1	NS	SARS-CoV-2	male	61	CTL	critical	Uninfected	Main_CCGGTGAAGCGCCTAC_1_1_1
Main_CCGGTGAGTGTCCTAA_1_1_1	BIH-CoV-11_NS_1	NS	SARS-CoV-2	male	61	Neu	critical	Uninfected	Main_CCGGTGAGTGTCCTAA_1_1_1
Main_CCGTAGGAGAGAGGTA_1_1_1	BIH-CoV-11_NS_1	NS	SARS-CoV-2	male	61	nrMa	critical	Uninfected	Main_CCGTAGGAGAGAGGTA_1_1_1
Main_CCGTAGGAGTTACGGG_1_1_1	BIH-CoV-11_NS_1	NS	SARS-CoV-2	male	61	Neu	critical	Uninfected	Main_CCGTAGGAGTTACGGG_1_1_1
Main_CCGTAGGCAGACTGCC_1_1_1	BIH-CoV-11_NS_1	NS	SARS-CoV-2	male	61	nrMa	critical	Uninfected	Main_CCGTAGGCAGACTGCC_1_1_1
Main_CCGTAGGGTCCAAAGG_1_1_1	BIH-CoV-11_NS_1	NS	SARS-CoV-2	male	61	NKT-p	critical	Uninfected	Main_CCGTAGGGTCCAAAGG_1_1_1
Main_CCGTTCAAGATGTTGA_1_1_1	BIH-CoV-11_NS_1	NS	SARS-CoV-2	male	61	nrMa	critical	Uninfected	Main_CCGTTCAAGATGTTGA_1_1_1
Main_CCGTTCACAATTGTGC_1_1_1	BIH-CoV-11_NS_1	NS	SARS-CoV-2	male	61	nrMa	critical	Uninfected	Main_CCGTTCACAATTGTGC_1_1_1
Main_CCGTTCAGTACGAAAT_1_1_1	BIH-CoV-11_NS_1	NS	SARS-CoV-2	male	61	nrMa	critical	Uninfected	Main_CCGTTCAGTACGAAAT_1_1_1
Main_CCGTTCATCATTGGTG_1_1_1	BIH-CoV-11_NS_1	NS	SARS-CoV-2	male	61	Squamous	critical	Uninfected	Main_CCGTTCATCATTGGTG_1_1_1
Main_CCGTTCATCGCTTGAA_1_1_1	BIH-CoV-11_NS_1	NS	SARS-CoV-2	male	61	nrMa	critical	Uninfected	Main_CCGTTCATCGCTTGAA_1_1_1
Main_CCTAACCAGCGCCATC_1_1_1	BIH-CoV-11_NS_1	NS	SARS-CoV-2	male	61	rMa	critical	Uninfected	Main_CCTAACCAGCGCCATC_1_1_1
Main_CCTAACCCAAGGGTCA_1_1_1	BIH-CoV-11_NS_1	NS	SARS-CoV-2	male	61	nrMa	critical	Uninfected	Main_CCTAACCCAAGGGTCA_1_1_1
Main_CCTAACCCAAGTGATA_1_1_1	BIH-CoV-11_NS_1	NS	SARS-CoV-2	male	61	nrMa	critical	Uninfected	Main_CCTAACCCAAGTGATA_1_1_1
Main_CCTAACCCATCTCGTC_1_1_1	BIH-CoV-11_NS_1	NS	SARS-CoV-2	male	61	Squamous	critical	Uninfected	Main_CCTAACCCATCTCGTC_1_1_1
Main_CCTAACCGTTAGGAGC_1_1_1	BIH-CoV-11_NS_1	NS	SARS-CoV-2	male	61	Neu	critical	Uninfected	Main_CCTAACCGTTAGGAGC_1_1_1
Main_CCTAACCTCACGGACC_1_1_1	BIH-CoV-11_NS_1	NS	SARS-CoV-2	male	61	nrMa	critical	Uninfected	Main_CCTAACCTCACGGACC_1_1_1
Main_CCTAAGAAGATGATTG_1_1_1	BIH-CoV-11_NS_1	NS	SARS-CoV-2	male	61	nrMa	critical	Uninfected	Main_CCTAAGAAGATGATTG_1_1_1
Main_CCTAAGACAGGACGAT_1_1_1	BIH-CoV-11_NS_1	NS	SARS-CoV-2	male	61	Squamous	critical	Uninfected	Main_CCTAAGACAGGACGAT_1_1_1
Main_CCTAAGAGTAAGTCAA_1_1_1	BIH-CoV-11_NS_1	NS	SARS-CoV-2	male	61	Squamous	critical	Uninfected	Main_CCTAAGAGTAAGTCAA_1_1_1
Main_CCTACGTCATGGCCCA_1_1_1	BIH-CoV-11_NS_1	NS	SARS-CoV-2	male	61	Neu	critical	Uninfected	Main_CCTACGTCATGGCCCA_1_1_1
Main_CCTATCGAGCTTGTGT_1_1_1	BIH-CoV-11_NS_1	NS	SARS-CoV-2	male	61	Neu	critical	Uninfected	Main_CCTATCGAGCTTGTGT_1_1_1
Main_CCTATCGTCGGTAAGG_1_1_1	BIH-CoV-11_NS_1	NS	SARS-CoV-2	male	61	Neu	critical	Uninfected	Main_CCTATCGTCGGTAAGG_1_1_1
Main_CCTCAACAGCAAGCCA_1_1_1	BIH-CoV-11_NS_1	NS	SARS-CoV-2	male	61	nrMa	critical	Uninfected	Main_CCTCAACAGCAAGCCA_1_1_1
Main_CCTCAACAGTTACGTC_1_1_1	BIH-CoV-11_NS_1	NS	SARS-CoV-2	male	61	Neu	critical	Uninfected	Main_CCTCAACAGTTACGTC_1_1_1
Main_CCTCAACTCGAACTCA_1_1_1	BIH-CoV-11_NS_1	NS	SARS-CoV-2	male	61	Squamous	critical	Uninfected	Main_CCTCAACTCGAACTCA_1_1_1
Main_CCTCACAGTGAGACCA_1_1_1	BIH-CoV-11_NS_1	NS	SARS-CoV-2	male	61	Neu	critical	Uninfected	Main_CCTCACAGTGAGACCA_1_1_1
Main_CCTCACAGTGAGAGGG_1_1_1	BIH-CoV-11_NS_1	NS	SARS-CoV-2	male	61	B cell	critical	Uninfected	Main_CCTCACAGTGAGAGGG_1_1_1
Main_CCTCAGTCACGTCTCT_1_1_1	BIH-CoV-11_NS_1	NS	SARS-CoV-2	male	61	Squamous	critical	Uninfected	Main_CCTCAGTCACGTCTCT_1_1_1
Main_CCTCAGTTCTAGAACC_1_1_1	BIH-CoV-11_NS_1	NS	SARS-CoV-2	male	61	Neu	critical	Uninfected	Main_CCTCAGTTCTAGAACC_1_1_1
Main_CCTCATGAGTCTCTGA_1_1_1	BIH-CoV-11_NS_1	NS	SARS-CoV-2	male	61	Squamous	critical	Uninfected	Main_CCTCATGAGTCTCTGA_1_1_1
Main_CCTCATGCAGCTCCTT_1_1_1	BIH-CoV-11_NS_1	NS	SARS-CoV-2	male	61	Neu	critical	Uninfected	Main_CCTCATGCAGCTCCTT_1_1_1
Main_CCTCATGCAGGTCAGA_1_1_1	BIH-CoV-11_NS_1	NS	SARS-CoV-2	male	61	nrMa	critical	Uninfected	Main_CCTCATGCAGGTCAGA_1_1_1
Main_CCTCATGGTGAGACGT_1_1_1	BIH-CoV-11_NS_1	NS	SARS-CoV-2	male	61	Squamous	critical	Uninfected	Main_CCTCATGGTGAGACGT_1_1_1
Main_CCTCATGTCCGTTTCG_1_1_1	BIH-CoV-11_NS_1	NS	SARS-CoV-2	male	61	Squamous	critical	Uninfected	Main_CCTCATGTCCGTTTCG_1_1_1
Main_CCTCCAAAGCTAGATA_1_1_1	BIH-CoV-11_NS_1	NS	SARS-CoV-2	male	61	Basal	critical	Uninfected	Main_CCTCCAAAGCTAGATA_1_1_1
Main_CCTCCAACACCGTCTT_1_1_1	BIH-CoV-11_NS_1	NS	SARS-CoV-2	male	61	Squamous	critical	Uninfected	Main_CCTCCAACACCGTCTT_1_1_1
Main_CCTCCAACACCGTGAC_1_1_1	BIH-CoV-11_NS_1	NS	SARS-CoV-2	male	61	NKT-p	critical	Uninfected	Main_CCTCCAACACCGTGAC_1_1_1
Main_CCTCCAACAGACTCTA_1_1_1	BIH-CoV-11_NS_1	NS	SARS-CoV-2	male	61	Squamous	critical	Uninfected	Main_CCTCCAACAGACTCTA_1_1_1
Main_CCTCCAACAGTAGAAT_1_1_1	BIH-CoV-11_NS_1	NS	SARS-CoV-2	male	61	CTL	critical	Uninfected	Main_CCTCCAACAGTAGAAT_1_1_1
Main_CCTCCAAGTTCGTTCC_1_1_1	BIH-CoV-11_NS_1	NS	SARS-CoV-2	male	61	Squamous	critical	Uninfected	Main_CCTCCAAGTTCGTTCC_1_1_1
Main_CCTCCAATCTCCGCAT_1_1_1	BIH-CoV-11_NS_1	NS	SARS-CoV-2	male	61	nrMa	critical	Uninfected	Main_CCTCCAATCTCCGCAT_1_1_1
Main_CCTCCTCAGTTGCCTA_1_1_1	BIH-CoV-11_NS_1	NS	SARS-CoV-2	male	61	Secretory-diff	critical	Uninfected	Main_CCTCCTCAGTTGCCTA_1_1_1
Main_CCTCTAGAGCGACATG_1_1_1	BIH-CoV-11_NS_1	NS	SARS-CoV-2	male	61	Neu	critical	Uninfected	Main_CCTCTAGAGCGACATG_1_1_1
Main_CCTCTAGCACTAGTAC_1_1_1	BIH-CoV-11_NS_1	NS	SARS-CoV-2	male	61	nrMa	critical	Uninfected	Main_CCTCTAGCACTAGTAC_1_1_1
Main_CCTCTAGGTCTAACGT_1_1_1	BIH-CoV-11_NS_1	NS	SARS-CoV-2	male	61	Squamous	critical	Uninfected	Main_CCTCTAGGTCTAACGT_1_1_1
Main_CCTCTAGTCATTCACT_1_1_1	BIH-CoV-11_NS_1	NS	SARS-CoV-2	male	61	Squamous	critical	Uninfected	Main_CCTCTAGTCATTCACT_1_1_1
Main_CCTCTAGTCGCCGAAC_1_1_1	BIH-CoV-11_NS_1	NS	SARS-CoV-2	male	61	rMa	critical	Uninfected	Main_CCTCTAGTCGCCGAAC_1_1_1
Main_CCTCTCCCAATACGAA_1_1_1	BIH-CoV-11_NS_1	NS	SARS-CoV-2	male	61	nrMa	critical	Uninfected	Main_CCTCTCCCAATACGAA_1_1_1
Main_CCTCTCCTCAACCTTT_1_1_1	BIH-CoV-11_NS_1	NS	SARS-CoV-2	male	61	Neu	critical	Uninfected	Main_CCTCTCCTCAACCTTT_1_1_1
Main_CCTCTCCTCCCTCGTA_1_1_1	BIH-CoV-11_NS_1	NS	SARS-CoV-2	male	61	nrMa	critical	Uninfected	Main_CCTCTCCTCCCTCGTA_1_1_1
Main_CCTGCATAGTCCGCCA_1_1_1	BIH-CoV-11_NS_1	NS	SARS-CoV-2	male	61	Neu	critical	Uninfected	Main_CCTGCATAGTCCGCCA_1_1_1
Main_CCTGCATCAAATCAGA_1_1_1	BIH-CoV-11_NS_1	NS	SARS-CoV-2	male	61	Neu	critical	Uninfected	Main_CCTGCATCAAATCAGA_1_1_1
Main_CCTGTTGAGACATACA_1_1_1	BIH-CoV-11_NS_1	NS	SARS-CoV-2	male	61	nrMa	critical	Uninfected	Main_CCTGTTGAGACATACA_1_1_1
Main_CCTGTTGCAAGACCTT_1_1_1	BIH-CoV-11_NS_1	NS	SARS-CoV-2	male	61	Squamous	critical	Uninfected	Main_CCTGTTGCAAGACCTT_1_1_1
Main_CCTGTTGTCGATACTG_1_1_1	BIH-CoV-11_NS_1	NS	SARS-CoV-2	male	61	NKT	critical	Uninfected	Main_CCTGTTGTCGATACTG_1_1_1
Main_CCTGTTGTCTGCTTAT_1_1_1	BIH-CoV-11_NS_1	NS	SARS-CoV-2	male	61	nrMa	critical	Uninfected	Main_CCTGTTGTCTGCTTAT_1_1_1
Main_CCTGTTGTCTGCTTTA_1_1_1	BIH-CoV-11_NS_1	NS	SARS-CoV-2	male	61	CTL	critical	Uninfected	Main_CCTGTTGTCTGCTTTA_1_1_1
Main_CCTTCAGAGGGAGGGT_1_1_1	BIH-CoV-11_NS_1	NS	SARS-CoV-2	male	61	nrMa	critical	Uninfected	Main_CCTTCAGAGGGAGGGT_1_1_1
Main_CCTTCAGAGTATCCTG_1_1_1	BIH-CoV-11_NS_1	NS	SARS-CoV-2	male	61	IRC	critical	Uninfected	Main_CCTTCAGAGTATCCTG_1_1_1
Main_CCTTCAGGTGAGACCA_1_1_1	BIH-CoV-11_NS_1	NS	SARS-CoV-2	male	61	nrMa	critical	Uninfected	Main_CCTTCAGGTGAGACCA_1_1_1
Main_CCTTGTGCAAGACAAT_1_1_1	BIH-CoV-11_NS_1	NS	SARS-CoV-2	male	61	Neu	critical	Uninfected	Main_CCTTGTGCAAGACAAT_1_1_1
Main_CCTTGTGGTCACCACG_1_1_1	BIH-CoV-11_NS_1	NS	SARS-CoV-2	male	61	nrMa	critical	Uninfected	Main_CCTTGTGGTCACCACG_1_1_1
Main_CCTTTGGTCGCAAGAG_1_1_1	BIH-CoV-11_NS_1	NS	SARS-CoV-2	male	61	nrMa	critical	Uninfected	Main_CCTTTGGTCGCAAGAG_1_1_1
Main_CCTTTGGTCGGTCGGT_1_1_1	BIH-CoV-11_NS_1	NS	SARS-CoV-2	male	61	Squamous	critical	Uninfected	Main_CCTTTGGTCGGTCGGT_1_1_1
Main_CCTTTGGTCTCATGGA_1_1_1	BIH-CoV-11_NS_1	NS	SARS-CoV-2	male	61	nrMa	critical	Uninfected	Main_CCTTTGGTCTCATGGA_1_1_1
Main_CGAAGGAAGCTATCCA_1_1_1	BIH-CoV-11_NS_1	NS	SARS-CoV-2	male	61	Squamous	critical	Uninfected	Main_CGAAGGAAGCTATCCA_1_1_1
Main_CGAAGGACATGGAGAC_1_1_1	BIH-CoV-11_NS_1	NS	SARS-CoV-2	male	61	Squamous	critical	Uninfected	Main_CGAAGGACATGGAGAC_1_1_1
Main_CGAAGGAGTAGATTGA_1_1_1	BIH-CoV-11_NS_1	NS	SARS-CoV-2	male	61	CTL	critical	Uninfected	Main_CGAAGGAGTAGATTGA_1_1_1
Main_CGAAGGAGTCTGTCAA_1_1_1	BIH-CoV-11_NS_1	NS	SARS-CoV-2	male	61	Neu	critical	Uninfected	Main_CGAAGGAGTCTGTCAA_1_1_1
Main_CGAAGGATCCGTGTAA_1_1_1	BIH-CoV-11_NS_1	NS	SARS-CoV-2	male	61	Squamous	critical	Uninfected	Main_CGAAGGATCCGTGTAA_1_1_1
Main_CGAAGGATCTCATTAC_1_1_1	BIH-CoV-11_NS_1	NS	SARS-CoV-2	male	61	Neu	critical	Uninfected	Main_CGAAGGATCTCATTAC_1_1_1
Main_CGAAGTTAGCAACTTC_1_1_1	BIH-CoV-11_NS_1	NS	SARS-CoV-2	male	61	B cell	critical	Uninfected	Main_CGAAGTTAGCAACTTC_1_1_1
Main_CGAAGTTAGCAGGTCA_1_1_1	BIH-CoV-11_NS_1	NS	SARS-CoV-2	male	61	rMa	critical	Uninfected	Main_CGAAGTTAGCAGGTCA_1_1_1
Main_CGAAGTTGTAGTGCGA_1_1_1	BIH-CoV-11_NS_1	NS	SARS-CoV-2	male	61	Squamous	critical	Uninfected	Main_CGAAGTTGTAGTGCGA_1_1_1
Main_CGAATTGAGCGTTCCG_1_1_1	BIH-CoV-11_NS_1	NS	SARS-CoV-2	male	61	Neu	critical	Uninfected	Main_CGAATTGAGCGTTCCG_1_1_1
Main_CGAATTGGTACAGAGC_1_1_1	BIH-CoV-11_NS_1	NS	SARS-CoV-2	male	61	Squamous	critical	Uninfected	Main_CGAATTGGTACAGAGC_1_1_1
Main_CGAATTGTCACCATGA_1_1_1	BIH-CoV-11_NS_1	NS	SARS-CoV-2	male	61	Squamous	critical	Uninfected	Main_CGAATTGTCACCATGA_1_1_1
Main_CGAATTGTCTTCCAGC_1_1_1	BIH-CoV-11_NS_1	NS	SARS-CoV-2	male	61	nrMa	critical	Uninfected	Main_CGAATTGTCTTCCAGC_1_1_1
Main_CGACAGCAGCGACATG_1_1_1	BIH-CoV-11_NS_1	NS	SARS-CoV-2	male	61	B cell	critical	Uninfected	Main_CGACAGCAGCGACATG_1_1_1
Main_CGACAGCGTATCTCTT_1_1_1	BIH-CoV-11_NS_1	NS	SARS-CoV-2	male	61	Squamous	critical	Uninfected	Main_CGACAGCGTATCTCTT_1_1_1
Main_CGACAGCGTATGTGTC_1_1_1	BIH-CoV-11_NS_1	NS	SARS-CoV-2	male	61	nrMa	critical	Uninfected	Main_CGACAGCGTATGTGTC_1_1_1
Main_CGACAGCGTCACAGAG_1_1_1	BIH-CoV-11_NS_1	NS	SARS-CoV-2	male	61	nrMa	critical	Uninfected	Main_CGACAGCGTCACAGAG_1_1_1
Main_CGACAGCGTCTCACGG_1_1_1	BIH-CoV-11_NS_1	NS	SARS-CoV-2	male	61	nrMa	critical	Uninfected	Main_CGACAGCGTCTCACGG_1_1_1
Main_CGACAGCTCTGGCCGA_1_1_1	BIH-CoV-11_NS_1	NS	SARS-CoV-2	male	61	nrMa	critical	Uninfected	Main_CGACAGCTCTGGCCGA_1_1_1
Main_CGAGAAGAGCAGTCTT_1_1_1	BIH-CoV-11_NS_1	NS	SARS-CoV-2	male	61	Ciliated-diff	critical	Uninfected	Main_CGAGAAGAGCAGTCTT_1_1_1
Main_CGAGAAGAGTCCGCGT_1_1_1	BIH-CoV-11_NS_1	NS	SARS-CoV-2	male	61	Squamous	critical	Uninfected	Main_CGAGAAGAGTCCGCGT_1_1_1
Main_CGAGAAGCAAGAGTAT_1_1_1	BIH-CoV-11_NS_1	NS	SARS-CoV-2	male	61	CTL	critical	Uninfected	Main_CGAGAAGCAAGAGTAT_1_1_1
Main_CGAGAAGCACCGTGGT_1_1_1	BIH-CoV-11_NS_1	NS	SARS-CoV-2	male	61	nrMa	critical	Uninfected	Main_CGAGAAGCACCGTGGT_1_1_1
Main_CGAGAAGGTCGAGCAA_1_1_1	BIH-CoV-11_NS_1	NS	SARS-CoV-2	male	61	NKT	critical	Uninfected	Main_CGAGAAGGTCGAGCAA_1_1_1
Main_CGAGAAGTCGAGTGGA_1_1_1	BIH-CoV-11_NS_1	NS	SARS-CoV-2	male	61	nrMa	critical	Uninfected	Main_CGAGAAGTCGAGTGGA_1_1_1
Main_CGAGGCTGTAGTTCCA_1_1_1	BIH-CoV-11_NS_1	NS	SARS-CoV-2	male	61	MoD-Ma	critical	Uninfected	Main_CGAGGCTGTAGTTCCA_1_1_1
Main_CGAGGCTGTTCCACGG_1_1_1	BIH-CoV-11_NS_1	NS	SARS-CoV-2	male	61	Ciliated-diff	critical	Uninfected	Main_CGAGGCTGTTCCACGG_1_1_1
Main_CGAGGCTGTTGTTTGG_1_1_1	BIH-CoV-11_NS_1	NS	SARS-CoV-2	male	61	CTL	critical	Uninfected	Main_CGAGGCTGTTGTTTGG_1_1_1
Main_CGAGGCTTCAACCCGG_1_1_1	BIH-CoV-11_NS_1	NS	SARS-CoV-2	male	61	nrMa	critical	Uninfected	Main_CGAGGCTTCAACCCGG_1_1_1
Main_CGAGTGCAGTAGAATC_1_1_1	BIH-CoV-11_NS_1	NS	SARS-CoV-2	male	61	nrMa	critical	Uninfected	Main_CGAGTGCAGTAGAATC_1_1_1
Main_CGAGTGCGTGTGACCC_1_1_1	BIH-CoV-11_NS_1	NS	SARS-CoV-2	male	61	Neu	critical	Uninfected	Main_CGAGTGCGTGTGACCC_1_1_1
Main_CGAGTGCTCTTCCACG_1_1_1	BIH-CoV-11_NS_1	NS	SARS-CoV-2	male	61	Neu	critical	Uninfected	Main_CGAGTGCTCTTCCACG_1_1_1
Main_CGATCGGAGCCTCCAG_1_1_1	BIH-CoV-11_NS_1	NS	SARS-CoV-2	male	61	Squamous	critical	Uninfected	Main_CGATCGGAGCCTCCAG_1_1_1
Main_CGATCGGTCGGAGTGA_1_1_1	BIH-CoV-11_NS_1	NS	SARS-CoV-2	male	61	Neu	critical	Uninfected	Main_CGATCGGTCGGAGTGA_1_1_1
Main_CGATGGCAGGAAAGTG_1_1_1	BIH-CoV-11_NS_1	NS	SARS-CoV-2	male	61	nrMa	critical	Uninfected	Main_CGATGGCAGGAAAGTG_1_1_1
Main_CGATGGCAGGGTGGGA_1_1_1	BIH-CoV-11_NS_1	NS	SARS-CoV-2	male	61	nrMa	critical	Uninfected	Main_CGATGGCAGGGTGGGA_1_1_1
Main_CGATGGCAGTGGTGAC_1_1_1	BIH-CoV-11_NS_1	NS	SARS-CoV-2	male	61	Ciliated-diff	critical	Uninfected	Main_CGATGGCAGTGGTGAC_1_1_1
Main_CGCAGGTAGCAGAAAG_1_1_1	BIH-CoV-11_NS_1	NS	SARS-CoV-2	male	61	Squamous	critical	Uninfected	Main_CGCAGGTAGCAGAAAG_1_1_1
Main_CGCAGGTGTTCGGTTA_1_1_1	BIH-CoV-11_NS_1	NS	SARS-CoV-2	male	61	moDC	critical	Uninfected	Main_CGCAGGTGTTCGGTTA_1_1_1
Main_CGCATAAAGTGTTGAA_1_1_1	BIH-CoV-11_NS_1	NS	SARS-CoV-2	male	61	Squamous	critical	Uninfected	Main_CGCATAAAGTGTTGAA_1_1_1
Main_CGCATAACAATTGAGA_1_1_1	BIH-CoV-11_NS_1	NS	SARS-CoV-2	male	61	nrMa	critical	Uninfected	Main_CGCATAACAATTGAGA_1_1_1
Main_CGCATAACATCCTATT_1_1_1	BIH-CoV-11_NS_1	NS	SARS-CoV-2	male	61	nrMa	critical	Uninfected	Main_CGCATAACATCCTATT_1_1_1
Main_CGCATAAGTACAGTAA_1_1_1	BIH-CoV-11_NS_1	NS	SARS-CoV-2	male	61	Secretory-diff	critical	Uninfected	Main_CGCATAAGTACAGTAA_1_1_1
Main_CGCATAAGTCGAGCAA_1_1_1	BIH-CoV-11_NS_1	NS	SARS-CoV-2	male	61	Squamous	critical	Uninfected	Main_CGCATAAGTCGAGCAA_1_1_1
Main_CGCATAATCTTGAACG_1_1_1	BIH-CoV-11_NS_1	NS	SARS-CoV-2	male	61	Squamous	critical	Uninfected	Main_CGCATAATCTTGAACG_1_1_1
Main_CGCATGGAGTGATAGT_1_1_1	BIH-CoV-11_NS_1	NS	SARS-CoV-2	male	61	Neu	critical	Uninfected	Main_CGCATGGAGTGATAGT_1_1_1
Main_CGCATGGAGTGGAAAG_1_1_1	BIH-CoV-11_NS_1	NS	SARS-CoV-2	male	61	Neu	critical	Uninfected	Main_CGCATGGAGTGGAAAG_1_1_1
Main_CGCATGGCACGTAGTT_1_1_1	BIH-CoV-11_NS_1	NS	SARS-CoV-2	male	61	nrMa	critical	Uninfected	Main_CGCATGGCACGTAGTT_1_1_1
Main_CGCATGGGTAGGGAGG_1_1_1	BIH-CoV-11_NS_1	NS	SARS-CoV-2	male	61	Squamous	critical	Uninfected	Main_CGCATGGGTAGGGAGG_1_1_1
Main_CGCATGGGTCATACCA_1_1_1	BIH-CoV-11_NS_1	NS	SARS-CoV-2	male	61	nrMa	critical	Uninfected	Main_CGCATGGGTCATACCA_1_1_1
Main_CGCCAGAAGCTCCCTT_1_1_1	BIH-CoV-11_NS_1	NS	SARS-CoV-2	male	61	nrMa	critical	Uninfected	Main_CGCCAGAAGCTCCCTT_1_1_1
Main_CGCCAGACAAGTTGGG_1_1_1	BIH-CoV-11_NS_1	NS	SARS-CoV-2	male	61	Squamous	critical	Uninfected	Main_CGCCAGACAAGTTGGG_1_1_1
Main_CGCCAGATCACTGGGC_1_1_1	BIH-CoV-11_NS_1	NS	SARS-CoV-2	male	61	nrMa	critical	Uninfected	Main_CGCCAGATCACTGGGC_1_1_1
Main_CGCCAGATCCTGTACC_1_1_1	BIH-CoV-11_NS_1	NS	SARS-CoV-2	male	61	rMa	critical	Uninfected	Main_CGCCAGATCCTGTACC_1_1_1
Main_CGCCAGATCGAAGAAT_1_1_1	BIH-CoV-11_NS_1	NS	SARS-CoV-2	male	61	nrMa	critical	Uninfected	Main_CGCCAGATCGAAGAAT_1_1_1
Main_CGCCATTCAATCTGCA_1_1_1	BIH-CoV-11_NS_1	NS	SARS-CoV-2	male	61	IRC	critical	Uninfected	Main_CGCCATTCAATCTGCA_1_1_1
Main_CGCCATTTCTAAGCGT_1_1_1	BIH-CoV-11_NS_1	NS	SARS-CoV-2	male	61	NKT	critical	Uninfected	Main_CGCCATTTCTAAGCGT_1_1_1
Main_CGCGTGACAAGGCTTT_1_1_1	BIH-CoV-11_NS_1	NS	SARS-CoV-2	male	61	nrMa	critical	Uninfected	Main_CGCGTGACAAGGCTTT_1_1_1
Main_CGCGTGACAATTGAAG_1_1_1	BIH-CoV-11_NS_1	NS	SARS-CoV-2	male	61	Neu	critical	Uninfected	Main_CGCGTGACAATTGAAG_1_1_1
Main_CGCGTGAGTCCTTGTC_1_1_1	BIH-CoV-11_NS_1	NS	SARS-CoV-2	male	61	rMa	critical	Uninfected	Main_CGCGTGAGTCCTTGTC_1_1_1
Main_CGCGTGATCGGAGATG_1_1_1	BIH-CoV-11_NS_1	NS	SARS-CoV-2	male	61	Squamous	critical	Uninfected	Main_CGCGTGATCGGAGATG_1_1_1
Main_CGGAATTCATGGATCT_1_1_1	BIH-CoV-11_NS_1	NS	SARS-CoV-2	male	61	nrMa	critical	Uninfected	Main_CGGAATTCATGGATCT_1_1_1
Main_CGGAATTGTGTATTCG_1_1_1	BIH-CoV-11_NS_1	NS	SARS-CoV-2	male	61	Squamous	critical	Uninfected	Main_CGGAATTGTGTATTCG_1_1_1
Main_CGGACACAGACCTCCG_1_1_1	BIH-CoV-11_NS_1	NS	SARS-CoV-2	male	61	Neu	critical	Uninfected	Main_CGGACACAGACCTCCG_1_1_1
Main_CGGACACTCTCCTGCA_1_1_1	BIH-CoV-11_NS_1	NS	SARS-CoV-2	male	61	nrMa	critical	Uninfected	Main_CGGACACTCTCCTGCA_1_1_1
Main_CGGAGAAAGGCTCTAT_1_1_1	BIH-CoV-11_NS_1	NS	SARS-CoV-2	male	61	nrMa	critical	Uninfected	Main_CGGAGAAAGGCTCTAT_1_1_1
Main_CGGAGAACAGATTTCG_1_1_1	BIH-CoV-11_NS_1	NS	SARS-CoV-2	male	61	Squamous	critical	Uninfected	Main_CGGAGAACAGATTTCG_1_1_1
Main_CGGAGAATCAAACTGC_1_1_1	BIH-CoV-11_NS_1	NS	SARS-CoV-2	male	61	Squamous	critical	Uninfected	Main_CGGAGAATCAAACTGC_1_1_1
Main_CGGCAGTCAGGCGATA_1_1_1	BIH-CoV-11_NS_1	NS	SARS-CoV-2	male	61	nrMa	critical	Uninfected	Main_CGGCAGTCAGGCGATA_1_1_1
Main_CGGCAGTGTCGCTGCA_1_1_1	BIH-CoV-11_NS_1	NS	SARS-CoV-2	male	61	rMa	critical	Uninfected	Main_CGGCAGTGTCGCTGCA_1_1_1
Main_CGGCAGTGTGCACGCT_1_1_1	BIH-CoV-11_NS_1	NS	SARS-CoV-2	male	61	nrMa	critical	Uninfected	Main_CGGCAGTGTGCACGCT_1_1_1
Main_CGGCAGTGTGGAATGC_1_1_1	BIH-CoV-11_NS_1	NS	SARS-CoV-2	male	61	CTL	critical	Uninfected	Main_CGGCAGTGTGGAATGC_1_1_1
Main_CGGCAGTGTGTCTAAC_1_1_1	BIH-CoV-11_NS_1	NS	SARS-CoV-2	male	61	CTL	critical	Uninfected	Main_CGGCAGTGTGTCTAAC_1_1_1
Main_CGGCAGTTCACTGTCC_1_1_1	BIH-CoV-11_NS_1	NS	SARS-CoV-2	male	61	outliers_epithelial	critical	Uninfected	Main_CGGCAGTTCACTGTCC_1_1_1
Main_CGGGACTCAATAGAGT_1_1_1	BIH-CoV-11_NS_1	NS	SARS-CoV-2	male	61	Neu	critical	Uninfected	Main_CGGGACTCAATAGAGT_1_1_1
Main_CGGGCATTCACGTAGT_1_1_1	BIH-CoV-11_NS_1	NS	SARS-CoV-2	male	61	Squamous	critical	Uninfected	Main_CGGGCATTCACGTAGT_1_1_1
Main_CGGGCATTCCGGACTG_1_1_1	BIH-CoV-11_NS_1	NS	SARS-CoV-2	male	61	Squamous	critical	Uninfected	Main_CGGGCATTCCGGACTG_1_1_1
Main_CGGGTCAAGTGGATAT_1_1_1	BIH-CoV-11_NS_1	NS	SARS-CoV-2	male	61	Squamous	critical	Uninfected	Main_CGGGTCAAGTGGATAT_1_1_1
Main_CGGGTCAGTGTTAGCT_1_1_1	BIH-CoV-11_NS_1	NS	SARS-CoV-2	male	61	nrMa	critical	Uninfected	Main_CGGGTCAGTGTTAGCT_1_1_1
Main_CGGGTGTAGGATATGT_1_1_1	BIH-CoV-11_NS_1	NS	SARS-CoV-2	male	61	Neu	critical	Uninfected	Main_CGGGTGTAGGATATGT_1_1_1
Main_CGGGTGTCATGCCGCA_1_1_1	BIH-CoV-11_NS_1	NS	SARS-CoV-2	male	61	nrMa	critical	Uninfected	Main_CGGGTGTCATGCCGCA_1_1_1
Main_CGGGTGTGTTGTGGCC_1_1_1	BIH-CoV-11_NS_1	NS	SARS-CoV-2	male	61	nrMa	critical	Uninfected	Main_CGGGTGTGTTGTGGCC_1_1_1
Main_CGGTCAGAGGTCGTGA_1_1_1	BIH-CoV-11_NS_1	NS	SARS-CoV-2	male	61	Treg	critical	Uninfected	Main_CGGTCAGAGGTCGTGA_1_1_1
Main_CGGTCAGCACTGGACC_1_1_1	BIH-CoV-11_NS_1	NS	SARS-CoV-2	male	61	nrMa	critical	Uninfected	Main_CGGTCAGCACTGGACC_1_1_1
Main_CGGTCAGCATGCCATA_1_1_1	BIH-CoV-11_NS_1	NS	SARS-CoV-2	male	61	Neu	critical	Uninfected	Main_CGGTCAGCATGCCATA_1_1_1
Main_CGGTCAGGTACCTAGT_1_1_1	BIH-CoV-11_NS_1	NS	SARS-CoV-2	male	61	nrMa	critical	Uninfected	Main_CGGTCAGGTACCTAGT_1_1_1
Main_CGGTCAGGTTAAGCAA_1_1_1	BIH-CoV-11_NS_1	NS	SARS-CoV-2	male	61	nrMa	critical	Uninfected	Main_CGGTCAGGTTAAGCAA_1_1_1
Main_CGTAAGTAGAGTCTTC_1_1_1	BIH-CoV-11_NS_1	NS	SARS-CoV-2	male	61	nrMa	critical	Uninfected	Main_CGTAAGTAGAGTCTTC_1_1_1
Main_CGTAAGTAGGTACAGC_1_1_1	BIH-CoV-11_NS_1	NS	SARS-CoV-2	male	61	nrMa	critical	Uninfected	Main_CGTAAGTAGGTACAGC_1_1_1
Main_CGTAAGTGTAGCACAG_1_1_1	BIH-CoV-11_NS_1	NS	SARS-CoV-2	male	61	Squamous	critical	Uninfected	Main_CGTAAGTGTAGCACAG_1_1_1
Main_CGTAATGAGTCTTGGT_1_1_1	BIH-CoV-11_NS_1	NS	SARS-CoV-2	male	61	Squamous	critical	Uninfected	Main_CGTAATGAGTCTTGGT_1_1_1
Main_CGTAATGCAGAAGTTA_1_1_1	BIH-CoV-11_NS_1	NS	SARS-CoV-2	male	61	Squamous	critical	Uninfected	Main_CGTAATGCAGAAGTTA_1_1_1
Main_CGTAATGCAGGGCTTC_1_1_1	BIH-CoV-11_NS_1	NS	SARS-CoV-2	male	61	CTL	critical	Uninfected	Main_CGTAATGCAGGGCTTC_1_1_1
Main_CGTAATGGTTTACTTC_1_1_1	BIH-CoV-11_NS_1	NS	SARS-CoV-2	male	61	Squamous	critical	Uninfected	Main_CGTAATGGTTTACTTC_1_1_1
Main_CGTAATGTCGCTACGG_1_1_1	BIH-CoV-11_NS_1	NS	SARS-CoV-2	male	61	Squamous	critical	Uninfected	Main_CGTAATGTCGCTACGG_1_1_1
Main_CGTAGTATCAGAATAG_1_1_1	BIH-CoV-11_NS_1	NS	SARS-CoV-2	male	61	CTL	critical	Uninfected	Main_CGTAGTATCAGAATAG_1_1_1
Main_CGTAGTATCTTCCACG_1_1_1	BIH-CoV-11_NS_1	NS	SARS-CoV-2	male	61	nrMa	critical	Uninfected	Main_CGTAGTATCTTCCACG_1_1_1
Main_CGTCAAATCGCAATGT_1_1_1	BIH-CoV-11_NS_1	NS	SARS-CoV-2	male	61	nrMa	critical	Uninfected	Main_CGTCAAATCGCAATGT_1_1_1
Main_CGTCCATGTACTAACC_1_1_1	BIH-CoV-11_NS_1	NS	SARS-CoV-2	male	61	Neu	critical	Uninfected	Main_CGTCCATGTACTAACC_1_1_1
Main_CGTGAATAGGTAGTAT_1_1_1	BIH-CoV-11_NS_1	NS	SARS-CoV-2	male	61	nrMa	critical	Uninfected	Main_CGTGAATAGGTAGTAT_1_1_1
Main_CGTGAATTCTGCAGCG_1_1_1	BIH-CoV-11_NS_1	NS	SARS-CoV-2	male	61	Squamous	critical	Uninfected	Main_CGTGAATTCTGCAGCG_1_1_1
Main_CGTGATAAGACACACG_1_1_1	BIH-CoV-11_NS_1	NS	SARS-CoV-2	male	61	Neu	critical	Uninfected	Main_CGTGATAAGACACACG_1_1_1
Main_CGTGATAAGATGATTG_1_1_1	BIH-CoV-11_NS_1	NS	SARS-CoV-2	male	61	Squamous	critical	Uninfected	Main_CGTGATAAGATGATTG_1_1_1
Main_CGTGATAAGGCATCAG_1_1_1	BIH-CoV-11_NS_1	NS	SARS-CoV-2	male	61	Squamous	critical	Uninfected	Main_CGTGATAAGGCATCAG_1_1_1
Main_CGTGATACAGTCAGAG_1_1_1	BIH-CoV-11_NS_1	NS	SARS-CoV-2	male	61	Squamous	critical	Uninfected	Main_CGTGATACAGTCAGAG_1_1_1
Main_CGTGCTTCATAGGCGA_1_1_1	BIH-CoV-11_NS_1	NS	SARS-CoV-2	male	61	nrMa	critical	Uninfected	Main_CGTGCTTCATAGGCGA_1_1_1
Main_CGTGTCTAGATAGCAT_1_1_1	BIH-CoV-11_NS_1	NS	SARS-CoV-2	male	61	Neu	critical	Uninfected	Main_CGTGTCTAGATAGCAT_1_1_1
Main_CGTGTCTTCACTGGTA_1_1_1	BIH-CoV-11_NS_1	NS	SARS-CoV-2	male	61	B cell	critical	Uninfected	Main_CGTGTCTTCACTGGTA_1_1_1
Main_CGTGTCTTCGCAACAT_1_1_1	BIH-CoV-11_NS_1	NS	SARS-CoV-2	male	61	nrMa	critical	Uninfected	Main_CGTGTCTTCGCAACAT_1_1_1
Main_CGTTCTGAGGCAGGGA_1_1_1	BIH-CoV-11_NS_1	NS	SARS-CoV-2	male	61	Squamous	critical	Uninfected	Main_CGTTCTGAGGCAGGGA_1_1_1
Main_CGTTCTGCATGAGATA_1_1_1	BIH-CoV-11_NS_1	NS	SARS-CoV-2	male	61	Squamous	critical	Uninfected	Main_CGTTCTGCATGAGATA_1_1_1
Main_CGTTCTGCATTCTCTA_1_1_1	BIH-CoV-11_NS_1	NS	SARS-CoV-2	male	61	Squamous	critical	Uninfected	Main_CGTTCTGCATTCTCTA_1_1_1
Main_CGTTCTGGTCGGTACC_1_1_1	BIH-CoV-11_NS_1	NS	SARS-CoV-2	male	61	nrMa	critical	Uninfected	Main_CGTTCTGGTCGGTACC_1_1_1
Main_CGTTCTGTCAGTGTTG_1_1_1	BIH-CoV-11_NS_1	NS	SARS-CoV-2	male	61	nrMa	critical	Uninfected	Main_CGTTCTGTCAGTGTTG_1_1_1
Main_CGTTCTGTCGAAGCCC_1_1_1	BIH-CoV-11_NS_1	NS	SARS-CoV-2	male	61	nrMa	critical	Uninfected	Main_CGTTCTGTCGAAGCCC_1_1_1
Main_CGTTGGGAGTAGTCAA_1_1_1	BIH-CoV-11_NS_1	NS	SARS-CoV-2	male	61	Ionocyte	critical	Uninfected	Main_CGTTGGGAGTAGTCAA_1_1_1
Main_CGTTGGGCAGAGGACT_1_1_1	BIH-CoV-11_NS_1	NS	SARS-CoV-2	male	61	nrMa	critical	Uninfected	Main_CGTTGGGCAGAGGACT_1_1_1
Main_CGTTGGGTCATGCGGC_1_1_1	BIH-CoV-11_NS_1	NS	SARS-CoV-2	male	61	CTL	critical	Uninfected	Main_CGTTGGGTCATGCGGC_1_1_1
Main_CGTTGGGTCTAACGGT_1_1_1	BIH-CoV-11_NS_1	NS	SARS-CoV-2	male	61	nrMa	critical	Uninfected	Main_CGTTGGGTCTAACGGT_1_1_1
Main_CTAACCCAGGACTAAT_1_1_1	BIH-CoV-11_NS_1	NS	SARS-CoV-2	male	61	B cell	critical	Uninfected	Main_CTAACCCAGGACTAAT_1_1_1
Main_CTAACCCGTGCAAGAC_1_1_1	BIH-CoV-11_NS_1	NS	SARS-CoV-2	male	61	Neu	critical	Uninfected	Main_CTAACCCGTGCAAGAC_1_1_1
Main_CTAACTTAGTGAATAC_1_1_1	BIH-CoV-11_NS_1	NS	SARS-CoV-2	male	61	nrMa	critical	Uninfected	Main_CTAACTTAGTGAATAC_1_1_1
Main_CTAACTTAGTTTCGAC_1_1_1	BIH-CoV-11_NS_1	NS	SARS-CoV-2	male	61	Neu	critical	Uninfected	Main_CTAACTTAGTTTCGAC_1_1_1
Main_CTAAGTGCAAAGCTCT_1_1_1	BIH-CoV-11_NS_1	NS	SARS-CoV-2	male	61	nrMa	critical	Uninfected	Main_CTAAGTGCAAAGCTCT_1_1_1
Main_CTAAGTGCACGGCTAC_1_1_1	BIH-CoV-11_NS_1	NS	SARS-CoV-2	male	61	NKT-p	critical	Uninfected	Main_CTAAGTGCACGGCTAC_1_1_1
Main_CTAAGTGCAGGGCTTC_1_1_1	BIH-CoV-11_NS_1	NS	SARS-CoV-2	male	61	Neu	critical	Uninfected	Main_CTAAGTGCAGGGCTTC_1_1_1
Main_CTAAGTGGTACCCACG_1_1_1	BIH-CoV-11_NS_1	NS	SARS-CoV-2	male	61	Squamous	critical	Uninfected	Main_CTAAGTGGTACCCACG_1_1_1
Main_CTAAGTGGTGCTATTG_1_1_1	BIH-CoV-11_NS_1	NS	SARS-CoV-2	male	61	nrMa	critical	Uninfected	Main_CTAAGTGGTGCTATTG_1_1_1
Main_CTAAGTGGTTTACCAG_1_1_1	BIH-CoV-11_NS_1	NS	SARS-CoV-2	male	61	nrMa	critical	Uninfected	Main_CTAAGTGGTTTACCAG_1_1_1
Main_CTACAGAAGTCGGCCT_1_1_1	BIH-CoV-11_NS_1	NS	SARS-CoV-2	male	61	Squamous	critical	Uninfected	Main_CTACAGAAGTCGGCCT_1_1_1
Main_CTACAGAAGTTTAGGA_1_1_1	BIH-CoV-11_NS_1	NS	SARS-CoV-2	male	61	nrMa	critical	Uninfected	Main_CTACAGAAGTTTAGGA_1_1_1
Main_CTACAGACAGTCTTCC_1_1_1	BIH-CoV-11_NS_1	NS	SARS-CoV-2	male	61	Ciliated-diff	critical	Uninfected	Main_CTACAGACAGTCTTCC_1_1_1
Main_CTACAGATCACCACAA_1_1_1	BIH-CoV-11_NS_1	NS	SARS-CoV-2	male	61	nrMa	critical	Uninfected	Main_CTACAGATCACCACAA_1_1_1
Main_CTACAGATCCTGGGTG_1_1_1	BIH-CoV-11_NS_1	NS	SARS-CoV-2	male	61	CTL	critical	Uninfected	Main_CTACAGATCCTGGGTG_1_1_1
Main_CTACATTAGATAACGT_1_1_1	BIH-CoV-11_NS_1	NS	SARS-CoV-2	male	61	nrMa	critical	Uninfected	Main_CTACATTAGATAACGT_1_1_1
Main_CTACATTAGCACAAAT_1_1_1	BIH-CoV-11_NS_1	NS	SARS-CoV-2	male	61	nrMa	critical	Uninfected	Main_CTACATTAGCACAAAT_1_1_1
Main_CTACATTTCACCTCGT_1_1_1	BIH-CoV-11_NS_1	NS	SARS-CoV-2	male	61	CTL	critical	Uninfected	Main_CTACATTTCACCTCGT_1_1_1
Main_CTACATTTCCCATACC_1_1_1	BIH-CoV-11_NS_1	NS	SARS-CoV-2	male	61	nrMa	critical	Uninfected	Main_CTACATTTCCCATACC_1_1_1
Main_CTACCTGCATACCATG_1_1_1	BIH-CoV-11_NS_1	NS	SARS-CoV-2	male	61	Ciliated-diff	critical	Uninfected	Main_CTACCTGCATACCATG_1_1_1
Main_CTACCTGGTTACAGCT_1_1_1	BIH-CoV-11_NS_1	NS	SARS-CoV-2	male	61	nrMa	critical	Uninfected	Main_CTACCTGGTTACAGCT_1_1_1
Main_CTACGGGAGGCTTTCA_1_1_1	BIH-CoV-11_NS_1	NS	SARS-CoV-2	male	61	Squamous	critical	Uninfected	Main_CTACGGGAGGCTTTCA_1_1_1
Main_CTACTATAGAAATTGC_1_1_1	BIH-CoV-11_NS_1	NS	SARS-CoV-2	male	61	nrMa	critical	Uninfected	Main_CTACTATAGAAATTGC_1_1_1
Main_CTAGACAAGCTGAGCA_1_1_1	BIH-CoV-11_NS_1	NS	SARS-CoV-2	male	61	Neu	critical	Uninfected	Main_CTAGACAAGCTGAGCA_1_1_1
Main_CTAGACAAGGAAGAAC_1_1_1	BIH-CoV-11_NS_1	NS	SARS-CoV-2	male	61	rMa	critical	Uninfected	Main_CTAGACAAGGAAGAAC_1_1_1
Main_CTAGACACACACTTAG_1_1_1	BIH-CoV-11_NS_1	NS	SARS-CoV-2	male	61	Neu	critical	Uninfected	Main_CTAGACACACACTTAG_1_1_1
Main_CTAGACAGTTGATCGT_1_1_1	BIH-CoV-11_NS_1	NS	SARS-CoV-2	male	61	nrMa	critical	Uninfected	Main_CTAGACAGTTGATCGT_1_1_1
Main_CTAGGTAAGCCTATCA_1_1_1	BIH-CoV-11_NS_1	NS	SARS-CoV-2	male	61	Squamous	critical	Uninfected	Main_CTAGGTAAGCCTATCA_1_1_1
Main_CTATAGGAGCACGGAT_1_1_1	BIH-CoV-11_NS_1	NS	SARS-CoV-2	male	61	NKT	critical	Uninfected	Main_CTATAGGAGCACGGAT_1_1_1
Main_CTATAGGAGGGATCGT_1_1_1	BIH-CoV-11_NS_1	NS	SARS-CoV-2	male	61	Neu	critical	Uninfected	Main_CTATAGGAGGGATCGT_1_1_1
Main_CTATAGGCACAGCATT_1_1_1	BIH-CoV-11_NS_1	NS	SARS-CoV-2	male	61	Neu	critical	Uninfected	Main_CTATAGGCACAGCATT_1_1_1
Main_CTATAGGCATCAGCTA_1_1_1	BIH-CoV-11_NS_1	NS	SARS-CoV-2	male	61	nrMa	critical	Uninfected	Main_CTATAGGCATCAGCTA_1_1_1
Main_CTATAGGCATTCACAG_1_1_1	BIH-CoV-11_NS_1	NS	SARS-CoV-2	male	61	nrMa	critical	Uninfected	Main_CTATAGGCATTCACAG_1_1_1
Main_CTATCCGAGCGCTTCG_1_1_1	BIH-CoV-11_NS_1	NS	SARS-CoV-2	male	61	rMa	critical	Uninfected	Main_CTATCCGAGCGCTTCG_1_1_1
Main_CTATCCGTCCCAGGCA_1_1_1	BIH-CoV-11_NS_1	NS	SARS-CoV-2	male	61	Squamous	critical	Uninfected	Main_CTATCCGTCCCAGGCA_1_1_1
Main_CTATCTAGTAGAATAC_1_1_1	BIH-CoV-11_NS_1	NS	SARS-CoV-2	male	61	Squamous	critical	Uninfected	Main_CTATCTAGTAGAATAC_1_1_1
Main_CTATCTAGTCTAGGCC_1_1_1	BIH-CoV-11_NS_1	NS	SARS-CoV-2	male	61	Secretory-diff	critical	Uninfected	Main_CTATCTAGTCTAGGCC_1_1_1
Main_CTATCTAGTCTCGCGA_1_1_1	BIH-CoV-11_NS_1	NS	SARS-CoV-2	male	61	rMa	critical	Uninfected	Main_CTATCTAGTCTCGCGA_1_1_1
Main_CTATCTATCGACATTG_1_1_1	BIH-CoV-11_NS_1	NS	SARS-CoV-2	male	61	nrMa	critical	Uninfected	Main_CTATCTATCGACATTG_1_1_1
Main_CTATCTATCTAGTCAG_1_1_1	BIH-CoV-11_NS_1	NS	SARS-CoV-2	male	61	nrMa	critical	Uninfected	Main_CTATCTATCTAGTCAG_1_1_1
Main_CTCAACCAGCAACAAT_1_1_1	BIH-CoV-11_NS_1	NS	SARS-CoV-2	male	61	nrMa	critical	Uninfected	Main_CTCAACCAGCAACAAT_1_1_1
Main_CTCAACCAGCAACCAG_1_1_1	BIH-CoV-11_NS_1	NS	SARS-CoV-2	male	61	nrMa	critical	Uninfected	Main_CTCAACCAGCAACCAG_1_1_1
Main_CTCAACCCAAAGCTCT_1_1_1	BIH-CoV-11_NS_1	NS	SARS-CoV-2	male	61	Squamous	critical	Uninfected	Main_CTCAACCCAAAGCTCT_1_1_1
Main_CTCAACCCACCTTCCA_1_1_1	BIH-CoV-11_NS_1	NS	SARS-CoV-2	male	61	Squamous	critical	Uninfected	Main_CTCAACCCACCTTCCA_1_1_1
Main_CTCAACCGTCGCTTAA_1_1_1	BIH-CoV-11_NS_1	NS	SARS-CoV-2	male	61	CTL	critical	Uninfected	Main_CTCAACCGTCGCTTAA_1_1_1
Main_CTCAATTAGGATTTGA_1_1_1	BIH-CoV-11_NS_1	NS	SARS-CoV-2	male	61	nrMa	critical	Uninfected	Main_CTCAATTAGGATTTGA_1_1_1
Main_CTCAATTAGGTTGACG_1_1_1	BIH-CoV-11_NS_1	NS	SARS-CoV-2	male	61	Squamous	critical	Uninfected	Main_CTCAATTAGGTTGACG_1_1_1
Main_CTCAATTCAGCGTTTA_1_1_1	BIH-CoV-11_NS_1	NS	SARS-CoV-2	male	61	nrMa	critical	Uninfected	Main_CTCAATTCAGCGTTTA_1_1_1
Main_CTCAATTTCAGTAGGG_1_1_1	BIH-CoV-11_NS_1	NS	SARS-CoV-2	male	61	Squamous	critical	Uninfected	Main_CTCAATTTCAGTAGGG_1_1_1
Main_CTCAATTTCGTCGGGT_1_1_1	BIH-CoV-11_NS_1	NS	SARS-CoV-2	male	61	nrMa	critical	Uninfected	Main_CTCAATTTCGTCGGGT_1_1_1
Main_CTCACTGAGTCGCCCA_1_1_1	BIH-CoV-11_NS_1	NS	SARS-CoV-2	male	61	Squamous	critical	Uninfected	Main_CTCACTGAGTCGCCCA_1_1_1
Main_CTCACTGGTCAGGTGA_1_1_1	BIH-CoV-11_NS_1	NS	SARS-CoV-2	male	61	nrMa	critical	Uninfected	Main_CTCACTGGTCAGGTGA_1_1_1
Main_CTCACTGTCCCGAATA_1_1_1	BIH-CoV-11_NS_1	NS	SARS-CoV-2	male	61	NKT-p	critical	Uninfected	Main_CTCACTGTCCCGAATA_1_1_1
Main_CTCAGAAAGAACTGAT_1_1_1	BIH-CoV-11_NS_1	NS	SARS-CoV-2	male	61	nrMa	critical	Uninfected	Main_CTCAGAAAGAACTGAT_1_1_1
Main_CTCAGGGAGGTGGCTA_1_1_1	BIH-CoV-11_NS_1	NS	SARS-CoV-2	male	61	Squamous	critical	Uninfected	Main_CTCAGGGAGGTGGCTA_1_1_1
Main_CTCAGGGCACACACGC_1_1_1	BIH-CoV-11_NS_1	NS	SARS-CoV-2	male	61	nrMa	critical	Uninfected	Main_CTCAGGGCACACACGC_1_1_1
Main_CTCAGGGCATACTGTG_1_1_1	BIH-CoV-11_NS_1	NS	SARS-CoV-2	male	61	nrMa	critical	Uninfected	Main_CTCAGGGCATACTGTG_1_1_1
Main_CTCAGGGGTTCTCAGA_1_1_1	BIH-CoV-11_NS_1	NS	SARS-CoV-2	male	61	Squamous	critical	Uninfected	Main_CTCAGGGGTTCTCAGA_1_1_1
Main_CTCAGGGTCAGACAAA_1_1_1	BIH-CoV-11_NS_1	NS	SARS-CoV-2	male	61	Squamous	critical	Uninfected	Main_CTCAGGGTCAGACAAA_1_1_1
Main_CTCAGTCAGAAATGGG_1_1_1	BIH-CoV-11_NS_1	NS	SARS-CoV-2	male	61	Neu	critical	Uninfected	Main_CTCAGTCAGAAATGGG_1_1_1
Main_CTCAGTCAGCCATTCA_1_1_1	BIH-CoV-11_NS_1	NS	SARS-CoV-2	male	61	Neu	critical	Uninfected	Main_CTCAGTCAGCCATTCA_1_1_1
Main_CTCAGTCCAATAGTAG_1_1_1	BIH-CoV-11_NS_1	NS	SARS-CoV-2	male	61	Squamous	critical	Uninfected	Main_CTCAGTCCAATAGTAG_1_1_1
Main_CTCAGTCTCACAACCA_1_1_1	BIH-CoV-11_NS_1	NS	SARS-CoV-2	male	61	CTL	critical	Uninfected	Main_CTCAGTCTCACAACCA_1_1_1
Main_CTCAGTCTCGTAACAC_1_1_1	BIH-CoV-11_NS_1	NS	SARS-CoV-2	male	61	Neu	critical	Uninfected	Main_CTCAGTCTCGTAACAC_1_1_1
Main_CTCATCGGTACGACAG_1_1_1	BIH-CoV-11_NS_1	NS	SARS-CoV-2	male	61	Squamous	critical	Uninfected	Main_CTCATCGGTACGACAG_1_1_1
Main_CTCATCGTCGTCACCT_1_1_1	BIH-CoV-11_NS_1	NS	SARS-CoV-2	male	61	nrMa	critical	Uninfected	Main_CTCATCGTCGTCACCT_1_1_1
Main_CTCATGCAGAAATGGG_1_1_1	BIH-CoV-11_NS_1	NS	SARS-CoV-2	male	61	nrMa	critical	Uninfected	Main_CTCATGCAGAAATGGG_1_1_1
Main_CTCATGCCACATATCG_1_1_1	BIH-CoV-11_NS_1	NS	SARS-CoV-2	male	61	nrMa	critical	Uninfected	Main_CTCATGCCACATATCG_1_1_1
Main_CTCATGCCAGGGACTA_1_1_1	BIH-CoV-11_NS_1	NS	SARS-CoV-2	male	61	Squamous	critical	Uninfected	Main_CTCATGCCAGGGACTA_1_1_1
Main_CTCATGCCATACACCA_1_1_1	BIH-CoV-11_NS_1	NS	SARS-CoV-2	male	61	pDC	critical	Uninfected	Main_CTCATGCCATACACCA_1_1_1
Main_CTCATTAAGTCCGTCG_1_1_1	BIH-CoV-11_NS_1	NS	SARS-CoV-2	male	61	Squamous	critical	Uninfected	Main_CTCATTAAGTCCGTCG_1_1_1
Main_CTCATTACAGCGGTTC_1_1_1	BIH-CoV-11_NS_1	NS	SARS-CoV-2	male	61	nrMa	critical	Uninfected	Main_CTCATTACAGCGGTTC_1_1_1
Main_CTCATTACATGCTGCG_1_1_1	BIH-CoV-11_NS_1	NS	SARS-CoV-2	male	61	Neu	critical	Uninfected	Main_CTCATTACATGCTGCG_1_1_1
Main_CTCATTATCATGGAGG_1_1_1	BIH-CoV-11_NS_1	NS	SARS-CoV-2	male	61	nrMa	critical	Uninfected	Main_CTCATTATCATGGAGG_1_1_1
Main_CTCCAACCAGCCGGTT_1_1_1	BIH-CoV-11_NS_1	NS	SARS-CoV-2	male	61	Neu	critical	Uninfected	Main_CTCCAACCAGCCGGTT_1_1_1
Main_CTCCAACCATGGCTAT_1_1_1	BIH-CoV-11_NS_1	NS	SARS-CoV-2	male	61	CTL	critical	Uninfected	Main_CTCCAACCATGGCTAT_1_1_1
Main_CTCCAACTCGCTCTCA_1_1_1	BIH-CoV-11_NS_1	NS	SARS-CoV-2	male	61	nrMa	critical	Uninfected	Main_CTCCAACTCGCTCTCA_1_1_1
Main_CTCCACAAGTCTCCTC_1_1_1	BIH-CoV-11_NS_1	NS	SARS-CoV-2	male	61	nrMa	critical	Uninfected	Main_CTCCACAAGTCTCCTC_1_1_1
Main_CTCCACAAGTTCTACG_1_1_1	BIH-CoV-11_NS_1	NS	SARS-CoV-2	male	61	Neu	critical	Uninfected	Main_CTCCACAAGTTCTACG_1_1_1
Main_CTCCACACAGCTCGGT_1_1_1	BIH-CoV-11_NS_1	NS	SARS-CoV-2	male	61	nrMa	critical	Uninfected	Main_CTCCACACAGCTCGGT_1_1_1
Main_CTCCACAGTGAAGCTG_1_1_1	BIH-CoV-11_NS_1	NS	SARS-CoV-2	male	61	nrMa	critical	Uninfected	Main_CTCCACAGTGAAGCTG_1_1_1
Main_CTCCACATCCCTCTCC_1_1_1	BIH-CoV-11_NS_1	NS	SARS-CoV-2	male	61	Squamous	critical	Uninfected	Main_CTCCACATCCCTCTCC_1_1_1
Main_CTCCACATCTAAGCGT_1_1_1	BIH-CoV-11_NS_1	NS	SARS-CoV-2	male	61	CTL	critical	Uninfected	Main_CTCCACATCTAAGCGT_1_1_1
Main_CTCCATGAGCGATGCA_1_1_1	BIH-CoV-11_NS_1	NS	SARS-CoV-2	male	61	nrMa	critical	Uninfected	Main_CTCCATGAGCGATGCA_1_1_1
Main_CTCCATGAGTCATCGT_1_1_1	BIH-CoV-11_NS_1	NS	SARS-CoV-2	male	61	CTL	critical	Uninfected	Main_CTCCATGAGTCATCGT_1_1_1
Main_CTCCATGCACTACCCT_1_1_1	BIH-CoV-11_NS_1	NS	SARS-CoV-2	male	61	Squamous	critical	Uninfected	Main_CTCCATGCACTACCCT_1_1_1
Main_CTCCCAAAGCGTTCAT_1_1_1	BIH-CoV-11_NS_1	NS	SARS-CoV-2	male	61	Squamous	critical	Uninfected	Main_CTCCCAAAGCGTTCAT_1_1_1
Main_CTCCCAATCTCACGAA_1_1_1	BIH-CoV-11_NS_1	NS	SARS-CoV-2	male	61	Neu	critical	Uninfected	Main_CTCCCAATCTCACGAA_1_1_1
Main_CTCCCTCAGACGCAGT_1_1_1	BIH-CoV-11_NS_1	NS	SARS-CoV-2	male	61	nrMa	critical	Uninfected	Main_CTCCCTCAGACGCAGT_1_1_1
Main_CTCCCTCCAACGCCCA_1_1_1	BIH-CoV-11_NS_1	NS	SARS-CoV-2	male	61	Squamous	critical	Uninfected	Main_CTCCCTCCAACGCCCA_1_1_1
Main_CTCCCTCGTGGCTCTG_1_1_1	BIH-CoV-11_NS_1	NS	SARS-CoV-2	male	61	nrMa	critical	Uninfected	Main_CTCCCTCGTGGCTCTG_1_1_1
Main_CTCCCTCGTGGCTTGC_1_1_1	BIH-CoV-11_NS_1	NS	SARS-CoV-2	male	61	Squamous	critical	Uninfected	Main_CTCCCTCGTGGCTTGC_1_1_1
Main_CTCCCTCTCCCGAGGT_1_1_1	BIH-CoV-11_NS_1	NS	SARS-CoV-2	male	61	Squamous	critical	Uninfected	Main_CTCCCTCTCCCGAGGT_1_1_1
Main_CTCCGATAGCAACTTC_1_1_1	BIH-CoV-11_NS_1	NS	SARS-CoV-2	male	61	Secretory-diff	critical	Uninfected	Main_CTCCGATAGCAACTTC_1_1_1
Main_CTCCGATAGTCAATCC_1_1_1	BIH-CoV-11_NS_1	NS	SARS-CoV-2	male	61	Squamous	critical	Uninfected	Main_CTCCGATAGTCAATCC_1_1_1
Main_CTCCGATCATGAGATA_1_1_1	BIH-CoV-11_NS_1	NS	SARS-CoV-2	male	61	Ciliated-diff	critical	Uninfected	Main_CTCCGATCATGAGATA_1_1_1
Main_CTCCGATGTTAAGAAC_1_1_1	BIH-CoV-11_NS_1	NS	SARS-CoV-2	male	61	Squamous	critical	Uninfected	Main_CTCCGATGTTAAGAAC_1_1_1
Main_CTCCGATTCAAAGACA_1_1_1	BIH-CoV-11_NS_1	NS	SARS-CoV-2	male	61	Secretory-diff	critical	Uninfected	Main_CTCCGATTCAAAGACA_1_1_1
Main_CTCCGATTCGTAACAC_1_1_1	BIH-CoV-11_NS_1	NS	SARS-CoV-2	male	61	Squamous	critical	Uninfected	Main_CTCCGATTCGTAACAC_1_1_1
Main_CTCCTCCAGTCAGAGC_1_1_1	BIH-CoV-11_NS_1	NS	SARS-CoV-2	male	61	Squamous	critical	Uninfected	Main_CTCCTCCAGTCAGAGC_1_1_1
Main_CTCCTCCGTGGTGATG_1_1_1	BIH-CoV-11_NS_1	NS	SARS-CoV-2	male	61	nrMa	critical	Uninfected	Main_CTCCTCCGTGGTGATG_1_1_1
Main_CTCCTCCTCCGAAATC_1_1_1	BIH-CoV-11_NS_1	NS	SARS-CoV-2	male	61	Neu	critical	Uninfected	Main_CTCCTCCTCCGAAATC_1_1_1
Main_CTCCTCCTCTATACTC_1_1_1	BIH-CoV-11_NS_1	NS	SARS-CoV-2	male	61	Neu	critical	Uninfected	Main_CTCCTCCTCTATACTC_1_1_1
Main_CTCCTCCTCTGTACAG_1_1_1	BIH-CoV-11_NS_1	NS	SARS-CoV-2	male	61	nrMa	critical	Uninfected	Main_CTCCTCCTCTGTACAG_1_1_1
Main_CTCCTTTCAACTGATC_1_1_1	BIH-CoV-11_NS_1	NS	SARS-CoV-2	male	61	nrMa	critical	Uninfected	Main_CTCCTTTCAACTGATC_1_1_1
Main_CTCCTTTGTACAGAGC_1_1_1	BIH-CoV-11_NS_1	NS	SARS-CoV-2	male	61	CTL	critical	Uninfected	Main_CTCCTTTGTACAGAGC_1_1_1
Main_CTCGAGGAGTACAACA_1_1_1	BIH-CoV-11_NS_1	NS	SARS-CoV-2	male	61	Neu	critical	Uninfected	Main_CTCGAGGAGTACAACA_1_1_1
Main_CTCGAGGAGTGAGGCT_1_1_1	BIH-CoV-11_NS_1	NS	SARS-CoV-2	male	61	nrMa	critical	Uninfected	Main_CTCGAGGAGTGAGGCT_1_1_1
Main_CTCGAGGCAAGGTCTT_1_1_1	BIH-CoV-11_NS_1	NS	SARS-CoV-2	male	61	nrMa	critical	Uninfected	Main_CTCGAGGCAAGGTCTT_1_1_1
Main_CTCGAGGGTGAATATG_1_1_1	BIH-CoV-11_NS_1	NS	SARS-CoV-2	male	61	NKT-p	critical	Uninfected	Main_CTCGAGGGTGAATATG_1_1_1
Main_CTCTCAGCATAGATCC_1_1_1	BIH-CoV-11_NS_1	NS	SARS-CoV-2	male	61	Squamous	critical	Uninfected	Main_CTCTCAGCATAGATCC_1_1_1
Main_CTCTCGAAGCCGATCC_1_1_1	BIH-CoV-11_NS_1	NS	SARS-CoV-2	male	61	Squamous	critical	Uninfected	Main_CTCTCGAAGCCGATCC_1_1_1
Main_CTCTCGAGTCAAGCCC_1_1_1	BIH-CoV-11_NS_1	NS	SARS-CoV-2	male	61	IRC	critical	Uninfected	Main_CTCTCGAGTCAAGCCC_1_1_1
Main_CTCTCGAGTCGCCACA_1_1_1	BIH-CoV-11_NS_1	NS	SARS-CoV-2	male	61	nrMa	critical	Uninfected	Main_CTCTCGAGTCGCCACA_1_1_1
Main_CTCTGGTGTCGCTGCA_1_1_1	BIH-CoV-11_NS_1	NS	SARS-CoV-2	male	61	Neu	critical	Uninfected	Main_CTCTGGTGTCGCTGCA_1_1_1
Main_CTCTGGTTCCCGAGAC_1_1_1	BIH-CoV-11_NS_1	NS	SARS-CoV-2	male	61	nrMa	critical	Uninfected	Main_CTCTGGTTCCCGAGAC_1_1_1
Main_CTGAATGCATGACAGG_1_1_1	BIH-CoV-11_NS_1	NS	SARS-CoV-2	male	61	CTL	critical	Uninfected	Main_CTGAATGCATGACAGG_1_1_1
Main_CTGAATGGTTCCGCTT_1_1_1	BIH-CoV-11_NS_1	NS	SARS-CoV-2	male	61	Treg	critical	Uninfected	Main_CTGAATGGTTCCGCTT_1_1_1
Main_CTGAGCGAGCAGGTCA_1_1_1	BIH-CoV-11_NS_1	NS	SARS-CoV-2	male	61	Squamous	critical	Uninfected	Main_CTGAGCGAGCAGGTCA_1_1_1
Main_CTGAGCGAGCGTGCTC_1_1_1	BIH-CoV-11_NS_1	NS	SARS-CoV-2	male	61	IRC	critical	Uninfected	Main_CTGAGCGAGCGTGCTC_1_1_1
Main_CTGAGCGAGTGTACCT_1_1_1	BIH-CoV-11_NS_1	NS	SARS-CoV-2	male	61	nrMa	critical	Uninfected	Main_CTGAGCGAGTGTACCT_1_1_1
Main_CTGAGCGCAAATCCCA_1_1_1	BIH-CoV-11_NS_1	NS	SARS-CoV-2	male	61	Neu	critical	Uninfected	Main_CTGAGCGCAAATCCCA_1_1_1
Main_CTGAGCGCACTCACTC_1_1_1	BIH-CoV-11_NS_1	NS	SARS-CoV-2	male	61	Squamous	critical	Uninfected	Main_CTGAGCGCACTCACTC_1_1_1
Main_CTGAGCGGTACTGCGC_1_1_1	BIH-CoV-11_NS_1	NS	SARS-CoV-2	male	61	Neu	critical	Uninfected	Main_CTGAGCGGTACTGCGC_1_1_1
Main_CTGAGCGGTCCTCAGG_1_1_1	BIH-CoV-11_NS_1	NS	SARS-CoV-2	male	61	pDC	critical	Uninfected	Main_CTGAGCGGTCCTCAGG_1_1_1
Main_CTGAGCGGTTTACCAG_1_1_1	BIH-CoV-11_NS_1	NS	SARS-CoV-2	male	61	outliers_epithelial	critical	Uninfected	Main_CTGAGCGGTTTACCAG_1_1_1
Main_CTGAGCGTCCGGTAAT_1_1_1	BIH-CoV-11_NS_1	NS	SARS-CoV-2	male	61	IRC	critical	Uninfected	Main_CTGAGCGTCCGGTAAT_1_1_1
Main_CTGAGGCAGATCGGTG_1_1_1	BIH-CoV-11_NS_1	NS	SARS-CoV-2	male	61	Squamous	critical	Uninfected	Main_CTGAGGCAGATCGGTG_1_1_1
Main_CTGAGGCCAAGACAAT_1_1_1	BIH-CoV-11_NS_1	NS	SARS-CoV-2	male	61	nrMa	critical	Uninfected	Main_CTGAGGCCAAGACAAT_1_1_1
Main_CTGAGGCGTCATATGC_1_1_1	BIH-CoV-11_NS_1	NS	SARS-CoV-2	male	61	rMa	critical	Uninfected	Main_CTGAGGCGTCATATGC_1_1_1
Main_CTGATCCAGATCCTAC_1_1_1	BIH-CoV-11_NS_1	NS	SARS-CoV-2	male	61	Squamous	critical	Uninfected	Main_CTGATCCAGATCCTAC_1_1_1
Main_CTGATCCGTAACGATA_1_1_1	BIH-CoV-11_NS_1	NS	SARS-CoV-2	male	61	Neu	critical	Uninfected	Main_CTGATCCGTAACGATA_1_1_1
Main_CTGCAGGTCTTGTGCC_1_1_1	BIH-CoV-11_NS_1	NS	SARS-CoV-2	male	61	Neu	critical	Uninfected	Main_CTGCAGGTCTTGTGCC_1_1_1
Main_CTGCATCAGCCGGAAT_1_1_1	BIH-CoV-11_NS_1	NS	SARS-CoV-2	male	61	Squamous	critical	Uninfected	Main_CTGCATCAGCCGGAAT_1_1_1
Main_CTGCATCTCACACCGG_1_1_1	BIH-CoV-11_NS_1	NS	SARS-CoV-2	male	61	Squamous	critical	Uninfected	Main_CTGCATCTCACACCGG_1_1_1
Main_CTGCCATAGAAGGATG_1_1_1	BIH-CoV-11_NS_1	NS	SARS-CoV-2	male	61	Neu	critical	Uninfected	Main_CTGCCATAGAAGGATG_1_1_1
Main_CTGCCATAGCTACTAC_1_1_1	BIH-CoV-11_NS_1	NS	SARS-CoV-2	male	61	nrMa	critical	Uninfected	Main_CTGCCATAGCTACTAC_1_1_1
Main_CTGCCTAAGTAAACAC_1_1_1	BIH-CoV-11_NS_1	NS	SARS-CoV-2	male	61	nrMa	critical	Uninfected	Main_CTGCCTAAGTAAACAC_1_1_1
Main_CTGCCTAAGTATTAGG_1_1_1	BIH-CoV-11_NS_1	NS	SARS-CoV-2	male	61	Ciliated	critical	Uninfected	Main_CTGCCTAAGTATTAGG_1_1_1
Main_CTGCCTACAATAAGGT_1_1_1	BIH-CoV-11_NS_1	NS	SARS-CoV-2	male	61	nrMa	critical	Uninfected	Main_CTGCCTACAATAAGGT_1_1_1
Main_CTGCCTAGTGACAGCA_1_1_1	BIH-CoV-11_NS_1	NS	SARS-CoV-2	male	61	rMa	critical	Uninfected	Main_CTGCCTAGTGACAGCA_1_1_1
Main_CTGCCTAGTTAAGGGC_1_1_1	BIH-CoV-11_NS_1	NS	SARS-CoV-2	male	61	nrMa	critical	Uninfected	Main_CTGCCTAGTTAAGGGC_1_1_1
Main_CTGCGAGAGCGATCGA_1_1_1	BIH-CoV-11_NS_1	NS	SARS-CoV-2	male	61	nrMa	critical	Uninfected	Main_CTGCGAGAGCGATCGA_1_1_1
Main_CTGCTCAAGGAGTCTG_1_1_1	BIH-CoV-11_NS_1	NS	SARS-CoV-2	male	61	nrMa	critical	Uninfected	Main_CTGCTCAAGGAGTCTG_1_1_1
Main_CTGCTCACACGATAGG_1_1_1	BIH-CoV-11_NS_1	NS	SARS-CoV-2	male	61	Ciliated-diff	critical	Uninfected	Main_CTGCTCACACGATAGG_1_1_1
Main_CTGCTCACACGCACCA_1_1_1	BIH-CoV-11_NS_1	NS	SARS-CoV-2	male	61	Neu	critical	Uninfected	Main_CTGCTCACACGCACCA_1_1_1
Main_CTGCTCACAGGTGGAT_1_1_1	BIH-CoV-11_NS_1	NS	SARS-CoV-2	male	61	CTL	critical	Uninfected	Main_CTGCTCACAGGTGGAT_1_1_1
Main_CTGGACGCAAGTGTCT_1_1_1	BIH-CoV-11_NS_1	NS	SARS-CoV-2	male	61	rMa	critical	Uninfected	Main_CTGGACGCAAGTGTCT_1_1_1
Main_CTGGACGCACCTGATA_1_1_1	BIH-CoV-11_NS_1	NS	SARS-CoV-2	male	61	Squamous	critical	Uninfected	Main_CTGGACGCACCTGATA_1_1_1
Main_CTGGACGGTAGGTACG_1_1_1	BIH-CoV-11_NS_1	NS	SARS-CoV-2	male	61	nrMa	critical	Uninfected	Main_CTGGACGGTAGGTACG_1_1_1
Main_CTGGACGGTTCTCACC_1_1_1	BIH-CoV-11_NS_1	NS	SARS-CoV-2	male	61	nrMa	critical	Uninfected	Main_CTGGACGGTTCTCACC_1_1_1
Main_CTGGCAGAGCTAAGTA_1_1_1	BIH-CoV-11_NS_1	NS	SARS-CoV-2	male	61	rMa	critical	Uninfected	Main_CTGGCAGAGCTAAGTA_1_1_1
Main_CTGGCAGCACTAGGCC_1_1_1	BIH-CoV-11_NS_1	NS	SARS-CoV-2	male	61	Squamous	critical	Uninfected	Main_CTGGCAGCACTAGGCC_1_1_1
Main_CTGGCAGGTAGAAACT_1_1_1	BIH-CoV-11_NS_1	NS	SARS-CoV-2	male	61	nrMa	critical	Uninfected	Main_CTGGCAGGTAGAAACT_1_1_1
Main_CTGGCAGGTTCGGCCA_1_1_1	BIH-CoV-11_NS_1	NS	SARS-CoV-2	male	61	nrMa	critical	Uninfected	Main_CTGGCAGGTTCGGCCA_1_1_1
Main_CTGGTCTGTCTGTCAA_1_1_1	BIH-CoV-11_NS_1	NS	SARS-CoV-2	male	61	nrMa	critical	Uninfected	Main_CTGGTCTGTCTGTCAA_1_1_1
Main_CTGTACCCATCGTTCC_1_1_1	BIH-CoV-11_NS_1	NS	SARS-CoV-2	male	61	Neu	critical	Uninfected	Main_CTGTACCCATCGTTCC_1_1_1
Main_CTGTACCGTGCAAGAC_1_1_1	BIH-CoV-11_NS_1	NS	SARS-CoV-2	male	61	Neu	critical	Uninfected	Main_CTGTACCGTGCAAGAC_1_1_1
Main_CTGTACCTCGAGAACG_1_1_1	BIH-CoV-11_NS_1	NS	SARS-CoV-2	male	61	nrMa	critical	Uninfected	Main_CTGTACCTCGAGAACG_1_1_1
Main_CTGTACCTCTACCACC_1_1_1	BIH-CoV-11_NS_1	NS	SARS-CoV-2	male	61	nrMa	critical	Uninfected	Main_CTGTACCTCTACCACC_1_1_1
Main_CTGTAGAAGAGATCGC_1_1_1	BIH-CoV-11_NS_1	NS	SARS-CoV-2	male	61	nrMa	critical	Uninfected	Main_CTGTAGAAGAGATCGC_1_1_1
Main_CTGTAGACAGGTGACA_1_1_1	BIH-CoV-11_NS_1	NS	SARS-CoV-2	male	61	rMa	critical	Uninfected	Main_CTGTAGACAGGTGACA_1_1_1
Main_CTGTAGAGTGGACTAG_1_1_1	BIH-CoV-11_NS_1	NS	SARS-CoV-2	male	61	Neu	critical	Uninfected	Main_CTGTAGAGTGGACTAG_1_1_1
Main_CTGTAGAGTGGTTTAC_1_1_1	BIH-CoV-11_NS_1	NS	SARS-CoV-2	male	61	B cell	critical	Uninfected	Main_CTGTAGAGTGGTTTAC_1_1_1
Main_CTGTAGAGTTCTGACA_1_1_1	BIH-CoV-11_NS_1	NS	SARS-CoV-2	male	61	Neu	critical	Uninfected	Main_CTGTAGAGTTCTGACA_1_1_1
Main_CTGTATTCAAATTAGG_1_1_1	BIH-CoV-11_NS_1	NS	SARS-CoV-2	male	61	Neu	critical	Uninfected	Main_CTGTATTCAAATTAGG_1_1_1
Main_CTGTATTCATGGGAAC_1_1_1	BIH-CoV-11_NS_1	NS	SARS-CoV-2	male	61	nrMa	critical	Uninfected	Main_CTGTATTCATGGGAAC_1_1_1
Main_CTGTCGTGTCCACACG_1_1_1	BIH-CoV-11_NS_1	NS	SARS-CoV-2	male	61	Squamous	critical	Uninfected	Main_CTGTCGTGTCCACACG_1_1_1
Main_CTGTGAATCATGACAC_1_1_1	BIH-CoV-11_NS_1	NS	SARS-CoV-2	male	61	Squamous	critical	Uninfected	Main_CTGTGAATCATGACAC_1_1_1
Main_CTGTGGGAGCCAAGGT_1_1_1	BIH-CoV-11_NS_1	NS	SARS-CoV-2	male	61	Neu	critical	Uninfected	Main_CTGTGGGAGCCAAGGT_1_1_1
Main_CTGTGGGCACTTCATT_1_1_1	BIH-CoV-11_NS_1	NS	SARS-CoV-2	male	61	Squamous	critical	Uninfected	Main_CTGTGGGCACTTCATT_1_1_1
Main_CTGTGGGCAGTGAGCA_1_1_1	BIH-CoV-11_NS_1	NS	SARS-CoV-2	male	61	Squamous	critical	Uninfected	Main_CTGTGGGCAGTGAGCA_1_1_1
Main_CTGTGGGTCGACTCCT_1_1_1	BIH-CoV-11_NS_1	NS	SARS-CoV-2	male	61	Neu	critical	Uninfected	Main_CTGTGGGTCGACTCCT_1_1_1
Main_CTGTGGGTCTCGACCT_1_1_1	BIH-CoV-11_NS_1	NS	SARS-CoV-2	male	61	nrMa	critical	Uninfected	Main_CTGTGGGTCTCGACCT_1_1_1
Main_CTTACCGGTCAAACGG_1_1_1	BIH-CoV-11_NS_1	NS	SARS-CoV-2	male	61	Squamous	critical	Uninfected	Main_CTTACCGGTCAAACGG_1_1_1
Main_CTTACCGGTCGCGGTT_1_1_1	BIH-CoV-11_NS_1	NS	SARS-CoV-2	male	61	B cell	critical	Uninfected	Main_CTTACCGGTCGCGGTT_1_1_1
Main_CTTACCGTCATTACCT_1_1_1	BIH-CoV-11_NS_1	NS	SARS-CoV-2	male	61	Squamous	critical	Uninfected	Main_CTTACCGTCATTACCT_1_1_1
Main_CTTAGGAAGCCACTCG_1_1_1	BIH-CoV-11_NS_1	NS	SARS-CoV-2	male	61	Squamous	critical	Uninfected	Main_CTTAGGAAGCCACTCG_1_1_1
Main_CTTAGGATCCATCTGC_1_1_1	BIH-CoV-11_NS_1	NS	SARS-CoV-2	male	61	Squamous	critical	Uninfected	Main_CTTAGGATCCATCTGC_1_1_1
Main_CTTCAATAGCGGGTTA_1_1_1	BIH-CoV-11_NS_1	NS	SARS-CoV-2	male	61	moDC	critical	Uninfected	Main_CTTCAATAGCGGGTTA_1_1_1
Main_CTTCAATGTCAATGGG_1_1_1	BIH-CoV-11_NS_1	NS	SARS-CoV-2	male	61	nrMa	critical	Uninfected	Main_CTTCAATGTCAATGGG_1_1_1
Main_CTTCAATGTGTTGATC_1_1_1	BIH-CoV-11_NS_1	NS	SARS-CoV-2	male	61	Squamous	critical	Uninfected	Main_CTTCAATGTGTTGATC_1_1_1
Main_CTTCCGAAGGGTGGGA_1_1_1	BIH-CoV-11_NS_1	NS	SARS-CoV-2	male	61	nrMa	critical	Uninfected	Main_CTTCCGAAGGGTGGGA_1_1_1
Main_CTTCCGACACATGACT_1_1_1	BIH-CoV-11_NS_1	NS	SARS-CoV-2	male	61	Squamous	critical	Uninfected	Main_CTTCCGACACATGACT_1_1_1
Main_CTTCCGAGTCCTTTGC_1_1_1	BIH-CoV-11_NS_1	NS	SARS-CoV-2	male	61	Secretory-diff	critical	Uninfected	Main_CTTCCGAGTCCTTTGC_1_1_1
Main_CTTCCTTAGTCCCTAA_1_1_1	BIH-CoV-11_NS_1	NS	SARS-CoV-2	male	61	nrMa	critical	Uninfected	Main_CTTCCTTAGTCCCTAA_1_1_1
Main_CTTCCTTTCAGGGTAG_1_1_1	BIH-CoV-11_NS_1	NS	SARS-CoV-2	male	61	Squamous	critical	Uninfected	Main_CTTCCTTTCAGGGTAG_1_1_1
Main_CTTCGGTGTACCGGAA_1_1_1	BIH-CoV-11_NS_1	NS	SARS-CoV-2	male	61	nrMa	critical	Uninfected	Main_CTTCGGTGTACCGGAA_1_1_1
Main_CTTCGGTTCTTCGATT_1_1_1	BIH-CoV-11_NS_1	NS	SARS-CoV-2	male	61	nrMa	critical	Uninfected	Main_CTTCGGTTCTTCGATT_1_1_1
Main_CTTCTAACAAACAGGC_1_1_1	BIH-CoV-11_NS_1	NS	SARS-CoV-2	male	61	Neu	critical	Uninfected	Main_CTTCTAACAAACAGGC_1_1_1
Main_CTTCTAACACCTGATA_1_1_1	BIH-CoV-11_NS_1	NS	SARS-CoV-2	male	61	Squamous	critical	Uninfected	Main_CTTCTAACACCTGATA_1_1_1
Main_CTTCTCTGTCTTCTAT_1_1_1	BIH-CoV-11_NS_1	NS	SARS-CoV-2	male	61	CTL	critical	Uninfected	Main_CTTCTCTGTCTTCTAT_1_1_1
Main_CTTCTCTGTGAGATAT_1_1_1	BIH-CoV-11_NS_1	NS	SARS-CoV-2	male	61	CTL	critical	Uninfected	Main_CTTCTCTGTGAGATAT_1_1_1
Main_CTTCTCTTCCAACCGG_1_1_1	BIH-CoV-11_NS_1	NS	SARS-CoV-2	male	61	Squamous	critical	Uninfected	Main_CTTCTCTTCCAACCGG_1_1_1
Main_CTTGAGAAGTGCTCGC_1_1_1	BIH-CoV-11_NS_1	NS	SARS-CoV-2	male	61	Neu	critical	Uninfected	Main_CTTGAGAAGTGCTCGC_1_1_1
Main_CTTGAGACACGATTCA_1_1_1	BIH-CoV-11_NS_1	NS	SARS-CoV-2	male	61	Neu	critical	Uninfected	Main_CTTGAGACACGATTCA_1_1_1
Main_CTTGAGAGTGCCAAGA_1_1_1	BIH-CoV-11_NS_1	NS	SARS-CoV-2	male	61	Squamous	critical	Uninfected	Main_CTTGAGAGTGCCAAGA_1_1_1
Main_CTTGATTAGTGGAAGA_1_1_1	BIH-CoV-11_NS_1	NS	SARS-CoV-2	male	61	Ciliated-diff	critical	Uninfected	Main_CTTGATTAGTGGAAGA_1_1_1
Main_CTTGATTCAAGAGCTG_1_1_1	BIH-CoV-11_NS_1	NS	SARS-CoV-2	male	61	nrMa	critical	Uninfected	Main_CTTGATTCAAGAGCTG_1_1_1
Main_CTTGATTCAGCTCATA_1_1_1	BIH-CoV-11_NS_1	NS	SARS-CoV-2	male	61	Neu	critical	Uninfected	Main_CTTGATTCAGCTCATA_1_1_1
Main_CTTGATTGTCGTTATG_1_1_1	BIH-CoV-11_NS_1	NS	SARS-CoV-2	male	61	CTL	critical	Uninfected	Main_CTTGATTGTCGTTATG_1_1_1
Main_CTTGATTTCTCATGCC_1_1_1	BIH-CoV-11_NS_1	NS	SARS-CoV-2	male	61	nrMa	critical	Uninfected	Main_CTTGATTTCTCATGCC_1_1_1
Main_CTTGATTTCTTTACAC_1_1_1	BIH-CoV-11_NS_1	NS	SARS-CoV-2	male	61	Squamous	critical	Uninfected	Main_CTTGATTTCTTTACAC_1_1_1
Main_CTTTCAAAGGTGCTAG_1_1_1	BIH-CoV-11_NS_1	NS	SARS-CoV-2	male	61	nrMa	critical	Uninfected	Main_CTTTCAAAGGTGCTAG_1_1_1
Main_CTTTCAACATGACAAA_1_1_1	BIH-CoV-11_NS_1	NS	SARS-CoV-2	male	61	Squamous	critical	Uninfected	Main_CTTTCAACATGACAAA_1_1_1
Main_CTTTCAAGTATCAGGG_1_1_1	BIH-CoV-11_NS_1	NS	SARS-CoV-2	male	61	Squamous	critical	Uninfected	Main_CTTTCAAGTATCAGGG_1_1_1
Main_CTTTCGGCAAATCGTC_1_1_1	BIH-CoV-11_NS_1	NS	SARS-CoV-2	male	61	Neu	critical	Uninfected	Main_CTTTCGGCAAATCGTC_1_1_1
Main_CTTTCGGTCTGTGCAA_1_1_1	BIH-CoV-11_NS_1	NS	SARS-CoV-2	male	61	Squamous	critical	Uninfected	Main_CTTTCGGTCTGTGCAA_1_1_1
Main_GAAACCTAGAAACTCA_1_1_1	BIH-CoV-11_NS_1	NS	SARS-CoV-2	male	61	Secretory-diff	critical	Uninfected	Main_GAAACCTAGAAACTCA_1_1_1
Main_GAAACCTAGTACAGCG_1_1_1	BIH-CoV-11_NS_1	NS	SARS-CoV-2	male	61	Squamous	critical	Uninfected	Main_GAAACCTAGTACAGCG_1_1_1
Main_GAAACCTAGTGCAAAT_1_1_1	BIH-CoV-11_NS_1	NS	SARS-CoV-2	male	61	Squamous	critical	Uninfected	Main_GAAACCTAGTGCAAAT_1_1_1
Main_GAAACCTCATTGGGAG_1_1_1	BIH-CoV-11_NS_1	NS	SARS-CoV-2	male	61	Neu	critical	Uninfected	Main_GAAACCTCATTGGGAG_1_1_1
Main_GAAACCTGTGTACATC_1_1_1	BIH-CoV-11_NS_1	NS	SARS-CoV-2	male	61	nrMa	critical	Uninfected	Main_GAAACCTGTGTACATC_1_1_1
Main_GAAATGAAGAGGTCAC_1_1_1	BIH-CoV-11_NS_1	NS	SARS-CoV-2	male	61	nrMa	critical	Uninfected	Main_GAAATGAAGAGGTCAC_1_1_1
Main_GAAATGAGTGAAGCTG_1_1_1	BIH-CoV-11_NS_1	NS	SARS-CoV-2	male	61	nrMa	critical	Uninfected	Main_GAAATGAGTGAAGCTG_1_1_1
Main_GAAATGATCAGCTTCC_1_1_1	BIH-CoV-11_NS_1	NS	SARS-CoV-2	male	61	Squamous	critical	Uninfected	Main_GAAATGATCAGCTTCC_1_1_1
Main_GAAATGATCTGGCTGG_1_1_1	BIH-CoV-11_NS_1	NS	SARS-CoV-2	male	61	Neu	critical	Uninfected	Main_GAAATGATCTGGCTGG_1_1_1
Main_GAACACTAGGTTGAGC_1_1_1	BIH-CoV-11_NS_1	NS	SARS-CoV-2	male	61	Neu	critical	Uninfected	Main_GAACACTAGGTTGAGC_1_1_1
Main_GAACACTGTCTCACGG_1_1_1	BIH-CoV-11_NS_1	NS	SARS-CoV-2	male	61	nrMa	critical	Uninfected	Main_GAACACTGTCTCACGG_1_1_1
Main_GAACACTTCTAGTTCT_1_1_1	BIH-CoV-11_NS_1	NS	SARS-CoV-2	male	61	Ionocyte	critical	Uninfected	Main_GAACACTTCTAGTTCT_1_1_1
Main_GAACGTTGTGTTGATC_1_1_1	BIH-CoV-11_NS_1	NS	SARS-CoV-2	male	61	Squamous	critical	Uninfected	Main_GAACGTTGTGTTGATC_1_1_1
Main_GAACGTTTCATGCCGG_1_1_1	BIH-CoV-11_NS_1	NS	SARS-CoV-2	male	61	rMa	critical	Uninfected	Main_GAACGTTTCATGCCGG_1_1_1
Main_GAACTGTAGAGTATAC_1_1_1	BIH-CoV-11_NS_1	NS	SARS-CoV-2	male	61	CTL	critical	Uninfected	Main_GAACTGTAGAGTATAC_1_1_1
Main_GAACTGTCAATTTCTC_1_1_1	BIH-CoV-11_NS_1	NS	SARS-CoV-2	male	61	B cell	critical	Uninfected	Main_GAACTGTCAATTTCTC_1_1_1
Main_GAAGAATAGGGCAGTT_1_1_1	BIH-CoV-11_NS_1	NS	SARS-CoV-2	male	61	Neu	critical	Uninfected	Main_GAAGAATAGGGCAGTT_1_1_1
Main_GAAGAATCAACCCTAA_1_1_1	BIH-CoV-11_NS_1	NS	SARS-CoV-2	male	61	nrMa	critical	Uninfected	Main_GAAGAATCAACCCTAA_1_1_1
Main_GAAGAATCATCTCCCA_1_1_1	BIH-CoV-11_NS_1	NS	SARS-CoV-2	male	61	Ciliated-diff	critical	Uninfected	Main_GAAGAATCATCTCCCA_1_1_1
Main_GAAGAATTCCTCAGGG_1_1_1	BIH-CoV-11_NS_1	NS	SARS-CoV-2	male	61	Squamous	critical	Uninfected	Main_GAAGAATTCCTCAGGG_1_1_1
Main_GAAGAATTCGGTCGAC_1_1_1	BIH-CoV-11_NS_1	NS	SARS-CoV-2	male	61	Squamous	critical	Uninfected	Main_GAAGAATTCGGTCGAC_1_1_1
Main_GAAGAATTCGTAGGGA_1_1_1	BIH-CoV-11_NS_1	NS	SARS-CoV-2	male	61	Squamous	critical	Uninfected	Main_GAAGAATTCGTAGGGA_1_1_1
Main_GAAGCCCAGAAGGGAT_1_1_1	BIH-CoV-11_NS_1	NS	SARS-CoV-2	male	61	Squamous	critical	Uninfected	Main_GAAGCCCAGAAGGGAT_1_1_1
Main_GAAGCCCAGTCAGGGT_1_1_1	BIH-CoV-11_NS_1	NS	SARS-CoV-2	male	61	NK	critical	Uninfected	Main_GAAGCCCAGTCAGGGT_1_1_1
Main_GAAGCCCGTACAAGCG_1_1_1	BIH-CoV-11_NS_1	NS	SARS-CoV-2	male	61	NKT	critical	Uninfected	Main_GAAGCCCGTACAAGCG_1_1_1
Main_GAAGCCCGTATACAGA_1_1_1	BIH-CoV-11_NS_1	NS	SARS-CoV-2	male	61	Squamous	critical	Uninfected	Main_GAAGCCCGTATACAGA_1_1_1
Main_GAAGCGAAGTAATCCC_1_1_1	BIH-CoV-11_NS_1	NS	SARS-CoV-2	male	61	nrMa	critical	Uninfected	Main_GAAGCGAAGTAATCCC_1_1_1
Main_GAAGCGAAGTCAGAGC_1_1_1	BIH-CoV-11_NS_1	NS	SARS-CoV-2	male	61	Squamous	critical	Uninfected	Main_GAAGCGAAGTCAGAGC_1_1_1
Main_GAAGGACAGCGAGGAG_1_1_1	BIH-CoV-11_NS_1	NS	SARS-CoV-2	male	61	CTL	critical	Uninfected	Main_GAAGGACAGCGAGGAG_1_1_1
Main_GAAGGACCAAGAAACT_1_1_1	BIH-CoV-11_NS_1	NS	SARS-CoV-2	male	61	nrMa	critical	Uninfected	Main_GAAGGACCAAGAAACT_1_1_1
Main_GAAGGACCACCTCTGT_1_1_1	BIH-CoV-11_NS_1	NS	SARS-CoV-2	male	61	Squamous	critical	Uninfected	Main_GAAGGACCACCTCTGT_1_1_1
Main_GAAGGACCATCCTGTC_1_1_1	BIH-CoV-11_NS_1	NS	SARS-CoV-2	male	61	Ciliated-diff	critical	Uninfected	Main_GAAGGACCATCCTGTC_1_1_1
Main_GAAGGACGTAGTGATA_1_1_1	BIH-CoV-11_NS_1	NS	SARS-CoV-2	male	61	Treg	critical	Uninfected	Main_GAAGGACGTAGTGATA_1_1_1
Main_GAAGGGTAGTCAGCGA_1_1_1	BIH-CoV-11_NS_1	NS	SARS-CoV-2	male	61	Squamous	critical	Uninfected	Main_GAAGGGTAGTCAGCGA_1_1_1
Main_GAAGGGTGTACGTAGG_1_1_1	BIH-CoV-11_NS_1	NS	SARS-CoV-2	male	61	CTL	critical	Uninfected	Main_GAAGGGTGTACGTAGG_1_1_1
Main_GAAGGGTGTCACCTTC_1_1_1	BIH-CoV-11_NS_1	NS	SARS-CoV-2	male	61	Neu	critical	Uninfected	Main_GAAGGGTGTCACCTTC_1_1_1
Main_GAAGGGTTCGGTAGGA_1_1_1	BIH-CoV-11_NS_1	NS	SARS-CoV-2	male	61	nrMa	critical	Uninfected	Main_GAAGGGTTCGGTAGGA_1_1_1
Main_GAAGTAAAGCTGTTAC_1_1_1	BIH-CoV-11_NS_1	NS	SARS-CoV-2	male	61	Neu	critical	Uninfected	Main_GAAGTAAAGCTGTTAC_1_1_1
Main_GAAGTAACAACGTAAA_1_1_1	BIH-CoV-11_NS_1	NS	SARS-CoV-2	male	61	Neu	critical	Uninfected	Main_GAAGTAACAACGTAAA_1_1_1
Main_GAAGTAACAGTTAAAG_1_1_1	BIH-CoV-11_NS_1	NS	SARS-CoV-2	male	61	IRC	critical	Uninfected	Main_GAAGTAACAGTTAAAG_1_1_1
Main_GAAGTAAGTCCAGCAC_1_1_1	BIH-CoV-11_NS_1	NS	SARS-CoV-2	male	61	Squamous	critical	Uninfected	Main_GAAGTAAGTCCAGCAC_1_1_1
Main_GAAGTAAGTCGAGTTT_1_1_1	BIH-CoV-11_NS_1	NS	SARS-CoV-2	male	61	Squamous	critical	Uninfected	Main_GAAGTAAGTCGAGTTT_1_1_1
Main_GAAGTAAGTTCCACAA_1_1_1	BIH-CoV-11_NS_1	NS	SARS-CoV-2	male	61	B cell	critical	Uninfected	Main_GAAGTAAGTTCCACAA_1_1_1
Main_GAATAGAAGTATGTAG_1_1_1	BIH-CoV-11_NS_1	NS	SARS-CoV-2	male	61	nrMa	critical	Uninfected	Main_GAATAGAAGTATGTAG_1_1_1
Main_GAATAGACATCGGAAG_1_1_1	BIH-CoV-11_NS_1	NS	SARS-CoV-2	male	61	nrMa	critical	Uninfected	Main_GAATAGACATCGGAAG_1_1_1
Main_GAATAGAGTAAGTCAA_1_1_1	BIH-CoV-11_NS_1	NS	SARS-CoV-2	male	61	Neu	critical	Uninfected	Main_GAATAGAGTAAGTCAA_1_1_1
Main_GAATAGAGTTGTGTAC_1_1_1	BIH-CoV-11_NS_1	NS	SARS-CoV-2	male	61	Ciliated-diff	critical	Uninfected	Main_GAATAGAGTTGTGTAC_1_1_1
Main_GAATCACAGCAATAGT_1_1_1	BIH-CoV-11_NS_1	NS	SARS-CoV-2	male	61	Squamous	critical	Uninfected	Main_GAATCACAGCAATAGT_1_1_1
Main_GAATCACAGCCTGAGA_1_1_1	BIH-CoV-11_NS_1	NS	SARS-CoV-2	male	61	Treg	critical	Uninfected	Main_GAATCACAGCCTGAGA_1_1_1
Main_GAATCACAGGTTGAGC_1_1_1	BIH-CoV-11_NS_1	NS	SARS-CoV-2	male	61	nrMa	critical	Uninfected	Main_GAATCACAGGTTGAGC_1_1_1
Main_GAATCACCACTGATTG_1_1_1	BIH-CoV-11_NS_1	NS	SARS-CoV-2	male	61	nrMa	critical	Uninfected	Main_GAATCACCACTGATTG_1_1_1
Main_GAATCACGTGTCCGGT_1_1_1	BIH-CoV-11_NS_1	NS	SARS-CoV-2	male	61	MoD-Ma	critical	Uninfected	Main_GAATCACGTGTCCGGT_1_1_1
Main_GAATCGTAGTAGGAAG_1_1_1	BIH-CoV-11_NS_1	NS	SARS-CoV-2	male	61	Neu	critical	Uninfected	Main_GAATCGTAGTAGGAAG_1_1_1
Main_GAATCGTCAATCAAGA_1_1_1	BIH-CoV-11_NS_1	NS	SARS-CoV-2	male	61	Neu	critical	Uninfected	Main_GAATCGTCAATCAAGA_1_1_1
Main_GAATCGTCAGTACTAC_1_1_1	BIH-CoV-11_NS_1	NS	SARS-CoV-2	male	61	rMa	critical	Uninfected	Main_GAATCGTCAGTACTAC_1_1_1
Main_GAATCGTCATACCGTA_1_1_1	BIH-CoV-11_NS_1	NS	SARS-CoV-2	male	61	nrMa	critical	Uninfected	Main_GAATCGTCATACCGTA_1_1_1
Main_GAATCGTGTCGTTATG_1_1_1	BIH-CoV-11_NS_1	NS	SARS-CoV-2	male	61	nrMa	critical	Uninfected	Main_GAATCGTGTCGTTATG_1_1_1
Main_GAATCGTTCCTATGGA_1_1_1	BIH-CoV-11_NS_1	NS	SARS-CoV-2	male	61	nrMa	critical	Uninfected	Main_GAATCGTTCCTATGGA_1_1_1
Main_GACACGCGTCTGCATA_1_1_1	BIH-CoV-11_NS_1	NS	SARS-CoV-2	male	61	Neu	critical	Uninfected	Main_GACACGCGTCTGCATA_1_1_1
Main_GACAGCCCACCAGCTG_1_1_1	BIH-CoV-11_NS_1	NS	SARS-CoV-2	male	61	nrMa	critical	Uninfected	Main_GACAGCCCACCAGCTG_1_1_1
Main_GACAGCCGTGCAATAA_1_1_1	BIH-CoV-11_NS_1	NS	SARS-CoV-2	male	61	nrMa	critical	Uninfected	Main_GACAGCCGTGCAATAA_1_1_1
Main_GACATCAAGAGTATAC_1_1_1	BIH-CoV-11_NS_1	NS	SARS-CoV-2	male	61	Neu	critical	Uninfected	Main_GACATCAAGAGTATAC_1_1_1
Main_GACATCAAGATGGTAT_1_1_1	BIH-CoV-11_NS_1	NS	SARS-CoV-2	male	61	nrMa	critical	Uninfected	Main_GACATCAAGATGGTAT_1_1_1
Main_GACATCAAGATGTTCC_1_1_1	BIH-CoV-11_NS_1	NS	SARS-CoV-2	male	61	Neu	critical	Uninfected	Main_GACATCAAGATGTTCC_1_1_1
Main_GACATCAAGCTGAAAT_1_1_1	BIH-CoV-11_NS_1	NS	SARS-CoV-2	male	61	Squamous	critical	Uninfected	Main_GACATCAAGCTGAAAT_1_1_1
Main_GACATCACAGAGAAAG_1_1_1	BIH-CoV-11_NS_1	NS	SARS-CoV-2	male	61	nrMa	critical	Uninfected	Main_GACATCACAGAGAAAG_1_1_1
Main_GACATCACAGCAGTTT_1_1_1	BIH-CoV-11_NS_1	NS	SARS-CoV-2	male	61	rMa	critical	Uninfected	Main_GACATCACAGCAGTTT_1_1_1
Main_GACCAATCACGCTGCA_1_1_1	BIH-CoV-11_NS_1	NS	SARS-CoV-2	male	61	Neu	critical	Uninfected	Main_GACCAATCACGCTGCA_1_1_1
Main_GACCAATCATAAGCAA_1_1_1	BIH-CoV-11_NS_1	NS	SARS-CoV-2	male	61	Squamous	critical	Uninfected	Main_GACCAATCATAAGCAA_1_1_1
Main_GACCAATCATGATCTG_1_1_1	BIH-CoV-11_NS_1	NS	SARS-CoV-2	male	61	nrMa	critical	Uninfected	Main_GACCAATCATGATCTG_1_1_1
Main_GACCAATCATTCACAG_1_1_1	BIH-CoV-11_NS_1	NS	SARS-CoV-2	male	61	Squamous	critical	Uninfected	Main_GACCAATCATTCACAG_1_1_1
Main_GACCAATGTGAATGTA_1_1_1	BIH-CoV-11_NS_1	NS	SARS-CoV-2	male	61	nrMa	critical	Uninfected	Main_GACCAATGTGAATGTA_1_1_1
Main_GACCAATGTGTTGATC_1_1_1	BIH-CoV-11_NS_1	NS	SARS-CoV-2	male	61	Squamous	critical	Uninfected	Main_GACCAATGTGTTGATC_1_1_1
Main_GACCAATTCCTGTTAT_1_1_1	BIH-CoV-11_NS_1	NS	SARS-CoV-2	male	61	nrMa	critical	Uninfected	Main_GACCAATTCCTGTTAT_1_1_1
Main_GACCCAGCACGAGGTA_1_1_1	BIH-CoV-11_NS_1	NS	SARS-CoV-2	male	61	CTL	critical	Uninfected	Main_GACCCAGCACGAGGTA_1_1_1
Main_GACCCAGTCCATCCGT_1_1_1	BIH-CoV-11_NS_1	NS	SARS-CoV-2	male	61	Ciliated-diff	critical	Uninfected	Main_GACCCAGTCCATCCGT_1_1_1
Main_GACCCTTCACTGCACG_1_1_1	BIH-CoV-11_NS_1	NS	SARS-CoV-2	male	61	Ciliated-diff	critical	Uninfected	Main_GACCCTTCACTGCACG_1_1_1
Main_GACCCTTGTCATCCGG_1_1_1	BIH-CoV-11_NS_1	NS	SARS-CoV-2	male	61	nrMa	critical	Uninfected	Main_GACCCTTGTCATCCGG_1_1_1
Main_GACCCTTGTCCAAGAG_1_1_1	BIH-CoV-11_NS_1	NS	SARS-CoV-2	male	61	nrMa	critical	Uninfected	Main_GACCCTTGTCCAAGAG_1_1_1
Main_GACCCTTGTCCACAGC_1_1_1	BIH-CoV-11_NS_1	NS	SARS-CoV-2	male	61	nrMa	critical	Uninfected	Main_GACCCTTGTCCACAGC_1_1_1
Main_GACCGTGAGGGCGAGA_1_1_1	BIH-CoV-11_NS_1	NS	SARS-CoV-2	male	61	Neu	critical	Uninfected	Main_GACCGTGAGGGCGAGA_1_1_1
Main_GACCGTGCACTCTCGT_1_1_1	BIH-CoV-11_NS_1	NS	SARS-CoV-2	male	61	Squamous	critical	Uninfected	Main_GACCGTGCACTCTCGT_1_1_1
Main_GACCGTGGTAAGGTCG_1_1_1	BIH-CoV-11_NS_1	NS	SARS-CoV-2	male	61	Squamous	critical	Uninfected	Main_GACCGTGGTAAGGTCG_1_1_1
Main_GACCGTGGTAGGTCAG_1_1_1	BIH-CoV-11_NS_1	NS	SARS-CoV-2	male	61	nrMa	critical	Uninfected	Main_GACCGTGGTAGGTCAG_1_1_1
Main_GACCGTGGTAGGTGCA_1_1_1	BIH-CoV-11_NS_1	NS	SARS-CoV-2	male	61	nrMa	critical	Uninfected	Main_GACCGTGGTAGGTGCA_1_1_1
Main_GACCGTGGTCACTCGG_1_1_1	BIH-CoV-11_NS_1	NS	SARS-CoV-2	male	61	CTL	critical	Uninfected	Main_GACCGTGGTCACTCGG_1_1_1
Main_GACCTTCAGGACTGGT_1_1_1	BIH-CoV-11_NS_1	NS	SARS-CoV-2	male	61	CTL	critical	Uninfected	Main_GACCTTCAGGACTGGT_1_1_1
Main_GACCTTCAGTGCAACG_1_1_1	BIH-CoV-11_NS_1	NS	SARS-CoV-2	male	61	Ciliated-diff	critical	Uninfected	Main_GACCTTCAGTGCAACG_1_1_1
Main_GACCTTCGTACGATGG_1_1_1	BIH-CoV-11_NS_1	NS	SARS-CoV-2	male	61	nrMa	critical	Uninfected	Main_GACCTTCGTACGATGG_1_1_1
Main_GACGCTGTCTGCGAGC_1_1_1	BIH-CoV-11_NS_1	NS	SARS-CoV-2	male	61	Squamous	critical	Uninfected	Main_GACGCTGTCTGCGAGC_1_1_1
Main_GACGTTACAAGAGTAT_1_1_1	BIH-CoV-11_NS_1	NS	SARS-CoV-2	male	61	NKT-p	critical	Uninfected	Main_GACGTTACAAGAGTAT_1_1_1
Main_GACGTTACAAGTATAG_1_1_1	BIH-CoV-11_NS_1	NS	SARS-CoV-2	male	61	Squamous	critical	Uninfected	Main_GACGTTACAAGTATAG_1_1_1
Main_GACGTTAGTCGCTTAA_1_1_1	BIH-CoV-11_NS_1	NS	SARS-CoV-2	male	61	nrMa	critical	Uninfected	Main_GACGTTAGTCGCTTAA_1_1_1
Main_GACGTTAGTGGCTCTG_1_1_1	BIH-CoV-11_NS_1	NS	SARS-CoV-2	male	61	Squamous	critical	Uninfected	Main_GACGTTAGTGGCTCTG_1_1_1
Main_GACGTTATCGCCTAGG_1_1_1	BIH-CoV-11_NS_1	NS	SARS-CoV-2	male	61	Squamous	critical	Uninfected	Main_GACGTTATCGCCTAGG_1_1_1
Main_GACTATGCATCCGTTC_1_1_1	BIH-CoV-11_NS_1	NS	SARS-CoV-2	male	61	pDC	critical	Uninfected	Main_GACTATGCATCCGTTC_1_1_1
Main_GACTATGGTACGCTAT_1_1_1	BIH-CoV-11_NS_1	NS	SARS-CoV-2	male	61	Neu	critical	Uninfected	Main_GACTATGGTACGCTAT_1_1_1
Main_GACTATGTCTAGAACC_1_1_1	BIH-CoV-11_NS_1	NS	SARS-CoV-2	male	61	Squamous	critical	Uninfected	Main_GACTATGTCTAGAACC_1_1_1
Main_GACTCAAAGCTACTGT_1_1_1	BIH-CoV-11_NS_1	NS	SARS-CoV-2	male	61	nrMa	critical	Uninfected	Main_GACTCAAAGCTACTGT_1_1_1
Main_GACTCAACATTGAAGA_1_1_1	BIH-CoV-11_NS_1	NS	SARS-CoV-2	male	61	nrMa	critical	Uninfected	Main_GACTCAACATTGAAGA_1_1_1
Main_GACTCAATCCAATGCA_1_1_1	BIH-CoV-11_NS_1	NS	SARS-CoV-2	male	61	Ciliated-diff	critical	Uninfected	Main_GACTCAATCCAATGCA_1_1_1
Main_GACTCAATCCTCTTTC_1_1_1	BIH-CoV-11_NS_1	NS	SARS-CoV-2	male	61	Squamous	critical	Uninfected	Main_GACTCAATCCTCTTTC_1_1_1
Main_GACTCTCAGAGGGTAA_1_1_1	BIH-CoV-11_NS_1	NS	SARS-CoV-2	male	61	nrMa	critical	Uninfected	Main_GACTCTCAGAGGGTAA_1_1_1
Main_GACTCTCAGTAAAGCT_1_1_1	BIH-CoV-11_NS_1	NS	SARS-CoV-2	male	61	NKT	critical	Uninfected	Main_GACTCTCAGTAAAGCT_1_1_1
Main_GACTCTCAGTACCGGA_1_1_1	BIH-CoV-11_NS_1	NS	SARS-CoV-2	male	61	Squamous	critical	Uninfected	Main_GACTCTCAGTACCGGA_1_1_1
Main_GACTCTCCACCCTAGG_1_1_1	BIH-CoV-11_NS_1	NS	SARS-CoV-2	male	61	nrMa	critical	Uninfected	Main_GACTCTCCACCCTAGG_1_1_1
Main_GACTCTCCATTGGATC_1_1_1	BIH-CoV-11_NS_1	NS	SARS-CoV-2	male	61	Neu	critical	Uninfected	Main_GACTCTCCATTGGATC_1_1_1
Main_GACTCTCGTCGTACAT_1_1_1	BIH-CoV-11_NS_1	NS	SARS-CoV-2	male	61	Treg	critical	Uninfected	Main_GACTCTCGTCGTACAT_1_1_1
Main_GACTGATTCACTTATC_1_1_1	BIH-CoV-11_NS_1	NS	SARS-CoV-2	male	61	CTL	critical	Uninfected	Main_GACTGATTCACTTATC_1_1_1
Main_GACTTCCAGGCTTTCA_1_1_1	BIH-CoV-11_NS_1	NS	SARS-CoV-2	male	61	Neu	critical	Uninfected	Main_GACTTCCAGGCTTTCA_1_1_1
Main_GACTTCCCAGGTGAGT_1_1_1	BIH-CoV-11_NS_1	NS	SARS-CoV-2	male	61	Squamous	critical	Uninfected	Main_GACTTCCCAGGTGAGT_1_1_1
Main_GAGAAATCACGAAAGC_1_1_1	BIH-CoV-11_NS_1	NS	SARS-CoV-2	male	61	NKT-p	critical	Uninfected	Main_GAGAAATCACGAAAGC_1_1_1
Main_GAGAAATCAGCTCTGG_1_1_1	BIH-CoV-11_NS_1	NS	SARS-CoV-2	male	61	Neu	critical	Uninfected	Main_GAGAAATCAGCTCTGG_1_1_1
Main_GAGAAATCATCCGGTG_1_1_1	BIH-CoV-11_NS_1	NS	SARS-CoV-2	male	61	Squamous	critical	Uninfected	Main_GAGAAATCATCCGGTG_1_1_1
Main_GAGAAATCATGGGTCC_1_1_1	BIH-CoV-11_NS_1	NS	SARS-CoV-2	male	61	Neu	critical	Uninfected	Main_GAGAAATCATGGGTCC_1_1_1
Main_GAGAAATGTGACGTCC_1_1_1	BIH-CoV-11_NS_1	NS	SARS-CoV-2	male	61	nrMa	critical	Uninfected	Main_GAGAAATGTGACGTCC_1_1_1
Main_GAGAAATGTGCATACT_1_1_1	BIH-CoV-11_NS_1	NS	SARS-CoV-2	male	61	Neu	critical	Uninfected	Main_GAGAAATGTGCATACT_1_1_1
Main_GAGAAATGTGGATACG_1_1_1	BIH-CoV-11_NS_1	NS	SARS-CoV-2	male	61	Squamous	critical	Uninfected	Main_GAGAAATGTGGATACG_1_1_1
Main_GAGACCCAGAAACCCG_1_1_1	BIH-CoV-11_NS_1	NS	SARS-CoV-2	male	61	CTL	critical	Uninfected	Main_GAGACCCAGAAACCCG_1_1_1
Main_GAGACCCAGGTCATAA_1_1_1	BIH-CoV-11_NS_1	NS	SARS-CoV-2	male	61	nrMa	critical	Uninfected	Main_GAGACCCAGGTCATAA_1_1_1
Main_GAGACCCAGTAAACAC_1_1_1	BIH-CoV-11_NS_1	NS	SARS-CoV-2	male	61	IRC	critical	Uninfected	Main_GAGACCCAGTAAACAC_1_1_1
Main_GAGACCCAGTCATACC_1_1_1	BIH-CoV-11_NS_1	NS	SARS-CoV-2	male	61	nrMa	critical	Uninfected	Main_GAGACCCAGTCATACC_1_1_1
Main_GAGACCCCAATTGAGA_1_1_1	BIH-CoV-11_NS_1	NS	SARS-CoV-2	male	61	nrMa	critical	Uninfected	Main_GAGACCCCAATTGAGA_1_1_1
Main_GAGACCCTCAGCTCTC_1_1_1	BIH-CoV-11_NS_1	NS	SARS-CoV-2	male	61	Squamous	critical	Uninfected	Main_GAGACCCTCAGCTCTC_1_1_1
Main_GAGACTTGTGTCATCA_1_1_1	BIH-CoV-11_NS_1	NS	SARS-CoV-2	male	61	nrMa	critical	Uninfected	Main_GAGACTTGTGTCATCA_1_1_1
Main_GAGACTTGTTCCTACC_1_1_1	BIH-CoV-11_NS_1	NS	SARS-CoV-2	male	61	nrMa	critical	Uninfected	Main_GAGACTTGTTCCTACC_1_1_1
Main_GAGACTTGTTGAAGTA_1_1_1	BIH-CoV-11_NS_1	NS	SARS-CoV-2	male	61	nrMa	critical	Uninfected	Main_GAGACTTGTTGAAGTA_1_1_1
Main_GAGACTTTCTGTCCCA_1_1_1	BIH-CoV-11_NS_1	NS	SARS-CoV-2	male	61	Squamous	critical	Uninfected	Main_GAGACTTTCTGTCCCA_1_1_1
Main_GAGAGGTCAAATGGCG_1_1_1	BIH-CoV-11_NS_1	NS	SARS-CoV-2	male	61	Neu	critical	Uninfected	Main_GAGAGGTCAAATGGCG_1_1_1
Main_GAGAGGTCATTGAAAG_1_1_1	BIH-CoV-11_NS_1	NS	SARS-CoV-2	male	61	Squamous	critical	Uninfected	Main_GAGAGGTCATTGAAAG_1_1_1
Main_GAGAGGTTCAGACCCG_1_1_1	BIH-CoV-11_NS_1	NS	SARS-CoV-2	male	61	Neu	critical	Uninfected	Main_GAGAGGTTCAGACCCG_1_1_1
Main_GAGATGGGTGGGACAT_1_1_1	BIH-CoV-11_NS_1	NS	SARS-CoV-2	male	61	nrMa	critical	Uninfected	Main_GAGATGGGTGGGACAT_1_1_1
Main_GAGATGGGTTAGAAGT_1_1_1	BIH-CoV-11_NS_1	NS	SARS-CoV-2	male	61	nrMa	critical	Uninfected	Main_GAGATGGGTTAGAAGT_1_1_1
Main_GAGATGGTCGGCTGTG_1_1_1	BIH-CoV-11_NS_1	NS	SARS-CoV-2	male	61	Neu	critical	Uninfected	Main_GAGATGGTCGGCTGTG_1_1_1
Main_GAGCCTGAGACATATG_1_1_1	BIH-CoV-11_NS_1	NS	SARS-CoV-2	male	61	nrMa	critical	Uninfected	Main_GAGCCTGAGACATATG_1_1_1
Main_GAGCTGCAGACGTCGA_1_1_1	BIH-CoV-11_NS_1	NS	SARS-CoV-2	male	61	CTL	critical	Uninfected	Main_GAGCTGCAGACGTCGA_1_1_1
Main_GAGCTGCAGAGCCGAT_1_1_1	BIH-CoV-11_NS_1	NS	SARS-CoV-2	male	61	nrMa	critical	Uninfected	Main_GAGCTGCAGAGCCGAT_1_1_1
Main_GAGGCAAAGCATCAGG_1_1_1	BIH-CoV-11_NS_1	NS	SARS-CoV-2	male	61	nrMa	critical	Uninfected	Main_GAGGCAAAGCATCAGG_1_1_1
Main_GAGGCAAAGTCTGTAC_1_1_1	BIH-CoV-11_NS_1	NS	SARS-CoV-2	male	61	Neu	critical	Uninfected	Main_GAGGCAAAGTCTGTAC_1_1_1
Main_GAGGCAAGTCCACACG_1_1_1	BIH-CoV-11_NS_1	NS	SARS-CoV-2	male	61	CTL	critical	Uninfected	Main_GAGGCAAGTCCACACG_1_1_1
Main_GAGGCAAGTTTACCTT_1_1_1	BIH-CoV-11_NS_1	NS	SARS-CoV-2	male	61	Neu	critical	Uninfected	Main_GAGGCAAGTTTACCTT_1_1_1
Main_GAGGCCTCACCAGTAT_1_1_1	BIH-CoV-11_NS_1	NS	SARS-CoV-2	male	61	nrMa	critical	Uninfected	Main_GAGGCCTCACCAGTAT_1_1_1
Main_GAGGCCTCAGAGGACT_1_1_1	BIH-CoV-11_NS_1	NS	SARS-CoV-2	male	61	nrMa	critical	Uninfected	Main_GAGGCCTCAGAGGACT_1_1_1
Main_GAGGCCTGTCGAAACG_1_1_1	BIH-CoV-11_NS_1	NS	SARS-CoV-2	male	61	nrMa	critical	Uninfected	Main_GAGGCCTGTCGAAACG_1_1_1
Main_GAGGCCTTCGGAGATG_1_1_1	BIH-CoV-11_NS_1	NS	SARS-CoV-2	male	61	NKT	critical	Uninfected	Main_GAGGCCTTCGGAGATG_1_1_1
Main_GAGGGATCATACCACA_1_1_1	BIH-CoV-11_NS_1	NS	SARS-CoV-2	male	61	nrMa	critical	Uninfected	Main_GAGGGATCATACCACA_1_1_1
Main_GAGGGATGTTGTATGC_1_1_1	BIH-CoV-11_NS_1	NS	SARS-CoV-2	male	61	nrMa	critical	Uninfected	Main_GAGGGATGTTGTATGC_1_1_1
Main_GAGGGATTCCTCACCA_1_1_1	BIH-CoV-11_NS_1	NS	SARS-CoV-2	male	61	CTL	critical	Uninfected	Main_GAGGGATTCCTCACCA_1_1_1
Main_GAGGGTAGTCGGCTAC_1_1_1	BIH-CoV-11_NS_1	NS	SARS-CoV-2	male	61	Squamous	critical	Uninfected	Main_GAGGGTAGTCGGCTAC_1_1_1
Main_GAGTCATAGGTTACCT_1_1_1	BIH-CoV-11_NS_1	NS	SARS-CoV-2	male	61	nrMa	critical	Uninfected	Main_GAGTCATAGGTTACCT_1_1_1
Main_GAGTCATAGTCTCGTA_1_1_1	BIH-CoV-11_NS_1	NS	SARS-CoV-2	male	61	nrMa	critical	Uninfected	Main_GAGTCATAGTCTCGTA_1_1_1
Main_GAGTCATCACTTGGGC_1_1_1	BIH-CoV-11_NS_1	NS	SARS-CoV-2	male	61	nrMa	critical	Uninfected	Main_GAGTCATCACTTGGGC_1_1_1
Main_GAGTCATTCTCTCTAA_1_1_1	BIH-CoV-11_NS_1	NS	SARS-CoV-2	male	61	nrMa	critical	Uninfected	Main_GAGTCATTCTCTCTAA_1_1_1
Main_GAGTCTAAGCTCCGAC_1_1_1	BIH-CoV-11_NS_1	NS	SARS-CoV-2	male	61	nrMa	critical	Uninfected	Main_GAGTCTAAGCTCCGAC_1_1_1
Main_GAGTCTAGTCCGTACG_1_1_1	BIH-CoV-11_NS_1	NS	SARS-CoV-2	male	61	Squamous	critical	Uninfected	Main_GAGTCTAGTCCGTACG_1_1_1
Main_GAGTCTAGTGCCAAGA_1_1_1	BIH-CoV-11_NS_1	NS	SARS-CoV-2	male	61	Squamous	critical	Uninfected	Main_GAGTCTAGTGCCAAGA_1_1_1
Main_GAGTGAGAGTCGCTAT_1_1_1	BIH-CoV-11_NS_1	NS	SARS-CoV-2	male	61	nrMa	critical	Uninfected	Main_GAGTGAGAGTCGCTAT_1_1_1
Main_GAGTGAGTCCCGTGTT_1_1_1	BIH-CoV-11_NS_1	NS	SARS-CoV-2	male	61	nrMa	critical	Uninfected	Main_GAGTGAGTCCCGTGTT_1_1_1
Main_GAGTGTTAGATGCTAA_1_1_1	BIH-CoV-11_NS_1	NS	SARS-CoV-2	male	61	Squamous	critical	Uninfected	Main_GAGTGTTAGATGCTAA_1_1_1
Main_GAGTGTTAGCAGGTCA_1_1_1	BIH-CoV-11_NS_1	NS	SARS-CoV-2	male	61	Squamous	critical	Uninfected	Main_GAGTGTTAGCAGGTCA_1_1_1
Main_GAGTGTTAGCGTGTTT_1_1_1	BIH-CoV-11_NS_1	NS	SARS-CoV-2	male	61	nrMa	critical	Uninfected	Main_GAGTGTTAGCGTGTTT_1_1_1
Main_GAGTGTTCATTAGGAA_1_1_1	BIH-CoV-11_NS_1	NS	SARS-CoV-2	male	61	nrMa	critical	Uninfected	Main_GAGTGTTCATTAGGAA_1_1_1
Main_GAGTGTTGTATCGAAA_1_1_1	BIH-CoV-11_NS_1	NS	SARS-CoV-2	male	61	Neu	critical	Uninfected	Main_GAGTGTTGTATCGAAA_1_1_1
Main_GAGTTACAGCCGAATG_1_1_1	BIH-CoV-11_NS_1	NS	SARS-CoV-2	male	61	CTL	critical	Uninfected	Main_GAGTTACAGCCGAATG_1_1_1
Main_GAGTTACAGGTCCGAA_1_1_1	BIH-CoV-11_NS_1	NS	SARS-CoV-2	male	61	nrMa	critical	Uninfected	Main_GAGTTACAGGTCCGAA_1_1_1
Main_GAGTTACCAAGACCGA_1_1_1	BIH-CoV-11_NS_1	NS	SARS-CoV-2	male	61	Neu	critical	Uninfected	Main_GAGTTACCAAGACCGA_1_1_1
Main_GAGTTACCAGACAAGC_1_1_1	BIH-CoV-11_NS_1	NS	SARS-CoV-2	male	61	Neu	critical	Uninfected	Main_GAGTTACCAGACAAGC_1_1_1
Main_GAGTTACCATGACAGG_1_1_1	BIH-CoV-11_NS_1	NS	SARS-CoV-2	male	61	Neu	critical	Uninfected	Main_GAGTTACCATGACAGG_1_1_1
Main_GAGTTACGTTATAGAG_1_1_1	BIH-CoV-11_NS_1	NS	SARS-CoV-2	male	61	nrMa	critical	Uninfected	Main_GAGTTACGTTATAGAG_1_1_1
Main_GAGTTACTCAGGGATG_1_1_1	BIH-CoV-11_NS_1	NS	SARS-CoV-2	male	61	Squamous	critical	Uninfected	Main_GAGTTACTCAGGGATG_1_1_1
Main_GAGTTGTAGCTCATAC_1_1_1	BIH-CoV-11_NS_1	NS	SARS-CoV-2	male	61	nrMa	critical	Uninfected	Main_GAGTTGTAGCTCATAC_1_1_1
Main_GAGTTGTGTAAGACCG_1_1_1	BIH-CoV-11_NS_1	NS	SARS-CoV-2	male	61	Neu	critical	Uninfected	Main_GAGTTGTGTAAGACCG_1_1_1
Main_GAGTTTGCAGCACAGA_1_1_1	BIH-CoV-11_NS_1	NS	SARS-CoV-2	male	61	NKT-p	critical	Uninfected	Main_GAGTTTGCAGCACAGA_1_1_1
Main_GAGTTTGGTACAAGTA_1_1_1	BIH-CoV-11_NS_1	NS	SARS-CoV-2	male	61	Squamous	critical	Uninfected	Main_GAGTTTGGTACAAGTA_1_1_1
Main_GAGTTTGGTGAATGTA_1_1_1	BIH-CoV-11_NS_1	NS	SARS-CoV-2	male	61	nrMa	critical	Uninfected	Main_GAGTTTGGTGAATGTA_1_1_1
Main_GAGTTTGGTGATACTC_1_1_1	BIH-CoV-11_NS_1	NS	SARS-CoV-2	male	61	Neu	critical	Uninfected	Main_GAGTTTGGTGATACTC_1_1_1
Main_GATAGAAAGAGTGAAG_1_1_1	BIH-CoV-11_NS_1	NS	SARS-CoV-2	male	61	Squamous	critical	Uninfected	Main_GATAGAAAGAGTGAAG_1_1_1
Main_GATAGAAAGGATATAC_1_1_1	BIH-CoV-11_NS_1	NS	SARS-CoV-2	male	61	CTL	critical	Uninfected	Main_GATAGAAAGGATATAC_1_1_1
Main_GATAGAACAATGGGTG_1_1_1	BIH-CoV-11_NS_1	NS	SARS-CoV-2	male	61	CTL	critical	Uninfected	Main_GATAGAACAATGGGTG_1_1_1
Main_GATAGAACACGTAACT_1_1_1	BIH-CoV-11_NS_1	NS	SARS-CoV-2	male	61	nrMa	critical	Uninfected	Main_GATAGAACACGTAACT_1_1_1
Main_GATAGAAGTTCGTACA_1_1_1	BIH-CoV-11_NS_1	NS	SARS-CoV-2	male	61	nrMa	critical	Uninfected	Main_GATAGAAGTTCGTACA_1_1_1
Main_GATAGAAGTTGCAAGG_1_1_1	BIH-CoV-11_NS_1	NS	SARS-CoV-2	male	61	Treg	critical	Uninfected	Main_GATAGAAGTTGCAAGG_1_1_1
Main_GATAGAATCCTTCTGG_1_1_1	BIH-CoV-11_NS_1	NS	SARS-CoV-2	male	61	nrMa	critical	Uninfected	Main_GATAGAATCCTTCTGG_1_1_1
Main_GATAGCTAGCTGAGCA_1_1_1	BIH-CoV-11_NS_1	NS	SARS-CoV-2	male	61	B cell	critical	Uninfected	Main_GATAGCTAGCTGAGCA_1_1_1
Main_GATAGCTCAGCACACC_1_1_1	BIH-CoV-11_NS_1	NS	SARS-CoV-2	male	61	Squamous	critical	Uninfected	Main_GATAGCTCAGCACACC_1_1_1
Main_GATAGCTTCCTTATCA_1_1_1	BIH-CoV-11_NS_1	NS	SARS-CoV-2	male	61	rMa	critical	Uninfected	Main_GATAGCTTCCTTATCA_1_1_1
Main_GATAGCTTCTTAGCCC_1_1_1	BIH-CoV-11_NS_1	NS	SARS-CoV-2	male	61	nrMa	critical	Uninfected	Main_GATAGCTTCTTAGCCC_1_1_1
Main_GATCACACACTAGTAC_1_1_1	BIH-CoV-11_NS_1	NS	SARS-CoV-2	male	61	Squamous	critical	Uninfected	Main_GATCACACACTAGTAC_1_1_1
Main_GATCACATCAATCAGC_1_1_1	BIH-CoV-11_NS_1	NS	SARS-CoV-2	male	61	nrMa	critical	Uninfected	Main_GATCACATCAATCAGC_1_1_1
Main_GATCACATCGAGCCTG_1_1_1	BIH-CoV-11_NS_1	NS	SARS-CoV-2	male	61	CTL	critical	Uninfected	Main_GATCACATCGAGCCTG_1_1_1
Main_GATCAGTCACGGTGAA_1_1_1	BIH-CoV-11_NS_1	NS	SARS-CoV-2	male	61	nrMa	critical	Uninfected	Main_GATCAGTCACGGTGAA_1_1_1
Main_GATCAGTGTGACAGGT_1_1_1	BIH-CoV-11_NS_1	NS	SARS-CoV-2	male	61	Squamous	critical	Uninfected	Main_GATCAGTGTGACAGGT_1_1_1
Main_GATCAGTTCTCGGTAA_1_1_1	BIH-CoV-11_NS_1	NS	SARS-CoV-2	male	61	Squamous	critical	Uninfected	Main_GATCAGTTCTCGGTAA_1_1_1
Main_GATCATGAGAGTGGCT_1_1_1	BIH-CoV-11_NS_1	NS	SARS-CoV-2	male	61	Squamous	critical	Uninfected	Main_GATCATGAGAGTGGCT_1_1_1
Main_GATCATGCATCGATAC_1_1_1	BIH-CoV-11_NS_1	NS	SARS-CoV-2	male	61	nrMa	critical	Uninfected	Main_GATCATGCATCGATAC_1_1_1
Main_GATCATGGTGTGGTCC_1_1_1	BIH-CoV-11_NS_1	NS	SARS-CoV-2	male	61	Neu	critical	Uninfected	Main_GATCATGGTGTGGTCC_1_1_1
Main_GATCATGTCCAATCCC_1_1_1	BIH-CoV-11_NS_1	NS	SARS-CoV-2	male	61	MoD-Ma	critical	Uninfected	Main_GATCATGTCCAATCCC_1_1_1
Main_GATCCCTAGACAACTA_1_1_1	BIH-CoV-11_NS_1	NS	SARS-CoV-2	male	61	nrMa	critical	Uninfected	Main_GATCCCTAGACAACTA_1_1_1
Main_GATCCCTTCCGGTAGC_1_1_1	BIH-CoV-11_NS_1	NS	SARS-CoV-2	male	61	Squamous	critical	Uninfected	Main_GATCCCTTCCGGTAGC_1_1_1
Main_GATCCCTTCGGCATTA_1_1_1	BIH-CoV-11_NS_1	NS	SARS-CoV-2	male	61	nrMa	critical	Uninfected	Main_GATCCCTTCGGCATTA_1_1_1
Main_GATCGTAGTCATCACA_1_1_1	BIH-CoV-11_NS_1	NS	SARS-CoV-2	male	61	nrMa	critical	Uninfected	Main_GATCGTAGTCATCACA_1_1_1
Main_GATCGTATCTCGTTTA_1_1_1	BIH-CoV-11_NS_1	NS	SARS-CoV-2	male	61	CTL	critical	Uninfected	Main_GATCGTATCTCGTTTA_1_1_1
Main_GATGACTCACTATCCC_1_1_1	BIH-CoV-11_NS_1	NS	SARS-CoV-2	male	61	Squamous	critical	Uninfected	Main_GATGACTCACTATCCC_1_1_1
Main_GATGACTGTATCAGGG_1_1_1	BIH-CoV-11_NS_1	NS	SARS-CoV-2	male	61	nrMa	critical	Uninfected	Main_GATGACTGTATCAGGG_1_1_1
Main_GATGACTTCTTAATCC_1_1_1	BIH-CoV-11_NS_1	NS	SARS-CoV-2	male	61	nrMa	critical	Uninfected	Main_GATGACTTCTTAATCC_1_1_1
Main_GATGAGGAGCGCCTTG_1_1_1	BIH-CoV-11_NS_1	NS	SARS-CoV-2	male	61	NKT-p	critical	Uninfected	Main_GATGAGGAGCGCCTTG_1_1_1
Main_GATGAGGCATGTTACG_1_1_1	BIH-CoV-11_NS_1	NS	SARS-CoV-2	male	61	Squamous	critical	Uninfected	Main_GATGAGGCATGTTACG_1_1_1
Main_GATGATCAGAGCTTTC_1_1_1	BIH-CoV-11_NS_1	NS	SARS-CoV-2	male	61	nrMa	critical	Uninfected	Main_GATGATCAGAGCTTTC_1_1_1
Main_GATGATCCATCAGCAT_1_1_1	BIH-CoV-11_NS_1	NS	SARS-CoV-2	male	61	nrMa	critical	Uninfected	Main_GATGATCCATCAGCAT_1_1_1
Main_GATGATCGTACCACGC_1_1_1	BIH-CoV-11_NS_1	NS	SARS-CoV-2	male	61	Neu	critical	Uninfected	Main_GATGATCGTACCACGC_1_1_1
Main_GATGATCGTAGTGTGG_1_1_1	BIH-CoV-11_NS_1	NS	SARS-CoV-2	male	61	CTL	critical	Uninfected	Main_GATGATCGTAGTGTGG_1_1_1
Main_GATGATCTCGTAATGC_1_1_1	BIH-CoV-11_NS_1	NS	SARS-CoV-2	male	61	nrMa	critical	Uninfected	Main_GATGATCTCGTAATGC_1_1_1
Main_GATGCTATCTCAACCC_1_1_1	BIH-CoV-11_NS_1	NS	SARS-CoV-2	male	61	nrMa	critical	Uninfected	Main_GATGCTATCTCAACCC_1_1_1
Main_GATGGAGAGAGGATCC_1_1_1	BIH-CoV-11_NS_1	NS	SARS-CoV-2	male	61	Ciliated-diff	critical	Uninfected	Main_GATGGAGAGAGGATCC_1_1_1
Main_GATGGAGGTCTAACTG_1_1_1	BIH-CoV-11_NS_1	NS	SARS-CoV-2	male	61	nrMa	critical	Uninfected	Main_GATGGAGGTCTAACTG_1_1_1
Main_GATGGAGGTGACGCCT_1_1_1	BIH-CoV-11_NS_1	NS	SARS-CoV-2	male	61	Ciliated-diff	critical	Uninfected	Main_GATGGAGGTGACGCCT_1_1_1
Main_GATGGAGTCGGCTATA_1_1_1	BIH-CoV-11_NS_1	NS	SARS-CoV-2	male	61	nrMa	critical	Uninfected	Main_GATGGAGTCGGCTATA_1_1_1
Main_GATGTTGGTCGTCAGC_1_1_1	BIH-CoV-11_NS_1	NS	SARS-CoV-2	male	61	nrMa	critical	Uninfected	Main_GATGTTGGTCGTCAGC_1_1_1
Main_GATGTTGGTGTCATTG_1_1_1	BIH-CoV-11_NS_1	NS	SARS-CoV-2	male	61	nrMa	critical	Uninfected	Main_GATGTTGGTGTCATTG_1_1_1
Main_GATGTTGTCTGCACCT_1_1_1	BIH-CoV-11_NS_1	NS	SARS-CoV-2	male	61	nrMa	critical	Uninfected	Main_GATGTTGTCTGCACCT_1_1_1
Main_GATTCGAGTTCAGTAC_1_1_1	BIH-CoV-11_NS_1	NS	SARS-CoV-2	male	61	CTL	critical	Uninfected	Main_GATTCGAGTTCAGTAC_1_1_1
Main_GATTCGAGTTGTTGCA_1_1_1	BIH-CoV-11_NS_1	NS	SARS-CoV-2	male	61	Neu	critical	Uninfected	Main_GATTCGAGTTGTTGCA_1_1_1
Main_GATTCTTAGGACGCAT_1_1_1	BIH-CoV-11_NS_1	NS	SARS-CoV-2	male	61	Neu	critical	Uninfected	Main_GATTCTTAGGACGCAT_1_1_1
Main_GATTGGTAGATCCTAC_1_1_1	BIH-CoV-11_NS_1	NS	SARS-CoV-2	male	61	Neu	critical	Uninfected	Main_GATTGGTAGATCCTAC_1_1_1
Main_GATTGGTAGGGCGAGA_1_1_1	BIH-CoV-11_NS_1	NS	SARS-CoV-2	male	61	CTL	critical	Uninfected	Main_GATTGGTAGGGCGAGA_1_1_1
Main_GATTGGTGTACACTCA_1_1_1	BIH-CoV-11_NS_1	NS	SARS-CoV-2	male	61	Treg	critical	Uninfected	Main_GATTGGTGTACACTCA_1_1_1
Main_GATTTCTCAACCTAAC_1_1_1	BIH-CoV-11_NS_1	NS	SARS-CoV-2	male	61	nrMa	critical	Uninfected	Main_GATTTCTCAACCTAAC_1_1_1
Main_GCAACATAGCACTAGG_1_1_1	BIH-CoV-11_NS_1	NS	SARS-CoV-2	male	61	CTL	critical	Uninfected	Main_GCAACATAGCACTAGG_1_1_1
Main_GCAACATAGGTAGCCA_1_1_1	BIH-CoV-11_NS_1	NS	SARS-CoV-2	male	61	moDC	critical	Uninfected	Main_GCAACATAGGTAGCCA_1_1_1
Main_GCAACATAGTGGTCAG_1_1_1	BIH-CoV-11_NS_1	NS	SARS-CoV-2	male	61	nrMa	critical	Uninfected	Main_GCAACATAGTGGTCAG_1_1_1
Main_GCAACATAGTTGCGCC_1_1_1	BIH-CoV-11_NS_1	NS	SARS-CoV-2	male	61	Squamous	critical	Uninfected	Main_GCAACATAGTTGCGCC_1_1_1
Main_GCAACATGTTATAGAG_1_1_1	BIH-CoV-11_NS_1	NS	SARS-CoV-2	male	61	Neu	critical	Uninfected	Main_GCAACATGTTATAGAG_1_1_1
Main_GCAACCGAGGGAGATA_1_1_1	BIH-CoV-11_NS_1	NS	SARS-CoV-2	male	61	Neu	critical	Uninfected	Main_GCAACCGAGGGAGATA_1_1_1
Main_GCAACCGAGTCCCGAC_1_1_1	BIH-CoV-11_NS_1	NS	SARS-CoV-2	male	61	nrMa	critical	Uninfected	Main_GCAACCGAGTCCCGAC_1_1_1
Main_GCAACCGCATGTGGTT_1_1_1	BIH-CoV-11_NS_1	NS	SARS-CoV-2	male	61	Squamous	critical	Uninfected	Main_GCAACCGCATGTGGTT_1_1_1
Main_GCAACCGGTGCTCGTG_1_1_1	BIH-CoV-11_NS_1	NS	SARS-CoV-2	male	61	CTL	critical	Uninfected	Main_GCAACCGGTGCTCGTG_1_1_1
Main_GCAACCGGTTGCCGCA_1_1_1	BIH-CoV-11_NS_1	NS	SARS-CoV-2	male	61	nrMa	critical	Uninfected	Main_GCAACCGGTTGCCGCA_1_1_1
Main_GCACATACAAGCACAG_1_1_1	BIH-CoV-11_NS_1	NS	SARS-CoV-2	male	61	Neu	critical	Uninfected	Main_GCACATACAAGCACAG_1_1_1
Main_GCACATAGTCCTTAAG_1_1_1	BIH-CoV-11_NS_1	NS	SARS-CoV-2	male	61	Neu	critical	Uninfected	Main_GCACATAGTCCTTAAG_1_1_1
Main_GCACATATCTTCCAGC_1_1_1	BIH-CoV-11_NS_1	NS	SARS-CoV-2	male	61	Treg	critical	Uninfected	Main_GCACATATCTTCCAGC_1_1_1
Main_GCACGGTCAGAGTCTT_1_1_1	BIH-CoV-11_NS_1	NS	SARS-CoV-2	male	61	Neu	critical	Uninfected	Main_GCACGGTCAGAGTCTT_1_1_1
Main_GCACGGTTCCCATTTA_1_1_1	BIH-CoV-11_NS_1	NS	SARS-CoV-2	male	61	Squamous	critical	Uninfected	Main_GCACGGTTCCCATTTA_1_1_1
Main_GCACGTGGTTGCTCAA_1_1_1	BIH-CoV-11_NS_1	NS	SARS-CoV-2	male	61	Squamous	critical	Uninfected	Main_GCACGTGGTTGCTCAA_1_1_1
Main_GCACTAATCATCACAG_1_1_1	BIH-CoV-11_NS_1	NS	SARS-CoV-2	male	61	nrMa	critical	Uninfected	Main_GCACTAATCATCACAG_1_1_1
Main_GCACTAATCTAACGGT_1_1_1	BIH-CoV-11_NS_1	NS	SARS-CoV-2	male	61	nrMa	critical	Uninfected	Main_GCACTAATCTAACGGT_1_1_1
Main_GCAGCCACAATCGCGC_1_1_1	BIH-CoV-11_NS_1	NS	SARS-CoV-2	male	61	nrMa	critical	Uninfected	Main_GCAGCCACAATCGCGC_1_1_1
Main_GCAGCCACATACATCG_1_1_1	BIH-CoV-11_NS_1	NS	SARS-CoV-2	male	61	Treg	critical	Uninfected	Main_GCAGCCACATACATCG_1_1_1
Main_GCAGCCAGTAGCCAGA_1_1_1	BIH-CoV-11_NS_1	NS	SARS-CoV-2	male	61	nrMa	critical	Uninfected	Main_GCAGCCAGTAGCCAGA_1_1_1
Main_GCAGCTGAGGCACTAG_1_1_1	BIH-CoV-11_NS_1	NS	SARS-CoV-2	male	61	rMa	critical	Uninfected	Main_GCAGCTGAGGCACTAG_1_1_1
Main_GCAGCTGCACCTGAAT_1_1_1	BIH-CoV-11_NS_1	NS	SARS-CoV-2	male	61	rMa	critical	Uninfected	Main_GCAGCTGCACCTGAAT_1_1_1
Main_GCAGCTGTCCTATTTG_1_1_1	BIH-CoV-11_NS_1	NS	SARS-CoV-2	male	61	Squamous	critical	Uninfected	Main_GCAGCTGTCCTATTTG_1_1_1
Main_GCAGCTGTCCTCTCGA_1_1_1	BIH-CoV-11_NS_1	NS	SARS-CoV-2	male	61	Squamous	critical	Uninfected	Main_GCAGCTGTCCTCTCGA_1_1_1
Main_GCAGGCTGTCTGATCA_1_1_1	BIH-CoV-11_NS_1	NS	SARS-CoV-2	male	61	Neu	critical	Uninfected	Main_GCAGGCTGTCTGATCA_1_1_1
Main_GCAGGCTTCGTTGCCT_1_1_1	BIH-CoV-11_NS_1	NS	SARS-CoV-2	male	61	nrMa	critical	Uninfected	Main_GCAGGCTTCGTTGCCT_1_1_1
Main_GCAGGCTTCTTCGACC_1_1_1	BIH-CoV-11_NS_1	NS	SARS-CoV-2	male	61	nrMa	critical	Uninfected	Main_GCAGGCTTCTTCGACC_1_1_1
Main_GCAGTTACACCCATAA_1_1_1	BIH-CoV-11_NS_1	NS	SARS-CoV-2	male	61	Neu	critical	Uninfected	Main_GCAGTTACACCCATAA_1_1_1
Main_GCAGTTAGTATTAAGG_1_1_1	BIH-CoV-11_NS_1	NS	SARS-CoV-2	male	61	Squamous	critical	Uninfected	Main_GCAGTTAGTATTAAGG_1_1_1
Main_GCAGTTATCTGGCCTT_1_1_1	BIH-CoV-11_NS_1	NS	SARS-CoV-2	male	61	Squamous	critical	Uninfected	Main_GCAGTTATCTGGCCTT_1_1_1
Main_GCATCGGCAAGGTACG_1_1_1	BIH-CoV-11_NS_1	NS	SARS-CoV-2	male	61	nrMa	critical	Uninfected	Main_GCATCGGCAAGGTACG_1_1_1
Main_GCATCGGGTTGTACGT_1_1_1	BIH-CoV-11_NS_1	NS	SARS-CoV-2	male	61	Neu	critical	Uninfected	Main_GCATCGGGTTGTACGT_1_1_1
Main_GCATCGGGTTTGGGAG_1_1_1	BIH-CoV-11_NS_1	NS	SARS-CoV-2	male	61	nrMa	critical	Uninfected	Main_GCATCGGGTTTGGGAG_1_1_1
Main_GCATCGGTCAAGTAAG_1_1_1	BIH-CoV-11_NS_1	NS	SARS-CoV-2	male	61	NKT-p	critical	Uninfected	Main_GCATCGGTCAAGTAAG_1_1_1
Main_GCATCTCCAGTTCACA_1_1_1	BIH-CoV-11_NS_1	NS	SARS-CoV-2	male	61	nrMa	critical	Uninfected	Main_GCATCTCCAGTTCACA_1_1_1
Main_GCATGATAGGATTCCT_1_1_1	BIH-CoV-11_NS_1	NS	SARS-CoV-2	male	61	B cell	critical	Uninfected	Main_GCATGATAGGATTCCT_1_1_1
Main_GCATGATAGGCTGTAG_1_1_1	BIH-CoV-11_NS_1	NS	SARS-CoV-2	male	61	Squamous	critical	Uninfected	Main_GCATGATAGGCTGTAG_1_1_1
Main_GCATGATGTGCATTTG_1_1_1	BIH-CoV-11_NS_1	NS	SARS-CoV-2	male	61	Squamous	critical	Uninfected	Main_GCATGATGTGCATTTG_1_1_1
Main_GCATGATTCGTAACAC_1_1_1	BIH-CoV-11_NS_1	NS	SARS-CoV-2	male	61	Neu	critical	Uninfected	Main_GCATGATTCGTAACAC_1_1_1
Main_GCATTAGCACGGTAGA_1_1_1	BIH-CoV-11_NS_1	NS	SARS-CoV-2	male	61	nrMa	critical	Uninfected	Main_GCATTAGCACGGTAGA_1_1_1
Main_GCATTAGTCACGACTA_1_1_1	BIH-CoV-11_NS_1	NS	SARS-CoV-2	male	61	nrMa	critical	Uninfected	Main_GCATTAGTCACGACTA_1_1_1
Main_GCATTAGTCCCATTCG_1_1_1	BIH-CoV-11_NS_1	NS	SARS-CoV-2	male	61	NKT-p	critical	Uninfected	Main_GCATTAGTCCCATTCG_1_1_1
Main_GCCAACGAGACTTGTC_1_1_1	BIH-CoV-11_NS_1	NS	SARS-CoV-2	male	61	Neu	critical	Uninfected	Main_GCCAACGAGACTTGTC_1_1_1
Main_GCCAACGCAGCGTTGC_1_1_1	BIH-CoV-11_NS_1	NS	SARS-CoV-2	male	61	Squamous	critical	Uninfected	Main_GCCAACGCAGCGTTGC_1_1_1
Main_GCCAACGCATCACCAA_1_1_1	BIH-CoV-11_NS_1	NS	SARS-CoV-2	male	61	nrMa	critical	Uninfected	Main_GCCAACGCATCACCAA_1_1_1
Main_GCCAACGGTCAACGCC_1_1_1	BIH-CoV-11_NS_1	NS	SARS-CoV-2	male	61	Neu	critical	Uninfected	Main_GCCAACGGTCAACGCC_1_1_1
Main_GCCAGCAAGTAGTGCG_1_1_1	BIH-CoV-11_NS_1	NS	SARS-CoV-2	male	61	Squamous	critical	Uninfected	Main_GCCAGCAAGTAGTGCG_1_1_1
Main_GCCAGCACACGTAACT_1_1_1	BIH-CoV-11_NS_1	NS	SARS-CoV-2	male	61	nrMa	critical	Uninfected	Main_GCCAGCACACGTAACT_1_1_1
Main_GCCAGCACAGGAGACT_1_1_1	BIH-CoV-11_NS_1	NS	SARS-CoV-2	male	61	Neu	critical	Uninfected	Main_GCCAGCACAGGAGACT_1_1_1
Main_GCCAGCATCGGACAAG_1_1_1	BIH-CoV-11_NS_1	NS	SARS-CoV-2	male	61	nrMa	critical	Uninfected	Main_GCCAGCATCGGACAAG_1_1_1
Main_GCCAGGTAGGAACTAT_1_1_1	BIH-CoV-11_NS_1	NS	SARS-CoV-2	male	61	nrMa	critical	Uninfected	Main_GCCAGGTAGGAACTAT_1_1_1
Main_GCCAGGTCACAGTGAG_1_1_1	BIH-CoV-11_NS_1	NS	SARS-CoV-2	male	61	Neu	critical	Uninfected	Main_GCCAGGTCACAGTGAG_1_1_1
Main_GCCAGGTTCTCTATGT_1_1_1	BIH-CoV-11_NS_1	NS	SARS-CoV-2	male	61	CTL	critical	Uninfected	Main_GCCAGGTTCTCTATGT_1_1_1
Main_GCCATGGAGGATTCCT_1_1_1	BIH-CoV-11_NS_1	NS	SARS-CoV-2	male	61	nrMa	critical	Uninfected	Main_GCCATGGAGGATTCCT_1_1_1
Main_GCCATGGCAGAATTCC_1_1_1	BIH-CoV-11_NS_1	NS	SARS-CoV-2	male	61	Neu	critical	Uninfected	Main_GCCATGGCAGAATTCC_1_1_1
Main_GCCATGGTCCTGCCAT_1_1_1	BIH-CoV-11_NS_1	NS	SARS-CoV-2	male	61	nrMa	critical	Uninfected	Main_GCCATGGTCCTGCCAT_1_1_1
Main_GCCATTCGTTGGATCT_1_1_1	BIH-CoV-11_NS_1	NS	SARS-CoV-2	male	61	Squamous	critical	Uninfected	Main_GCCATTCGTTGGATCT_1_1_1
Main_GCCATTCTCGAGCCAC_1_1_1	BIH-CoV-11_NS_1	NS	SARS-CoV-2	male	61	nrMa	critical	Uninfected	Main_GCCATTCTCGAGCCAC_1_1_1
Main_GCCATTCTCTTTGCTA_1_1_1	BIH-CoV-11_NS_1	NS	SARS-CoV-2	male	61	nrMa	critical	Uninfected	Main_GCCATTCTCTTTGCTA_1_1_1
Main_GCCCAGACATCTTCGC_1_1_1	BIH-CoV-11_NS_1	NS	SARS-CoV-2	male	61	CTL	critical	Uninfected	Main_GCCCAGACATCTTCGC_1_1_1
Main_GCCCAGATCCAAGCAT_1_1_1	BIH-CoV-11_NS_1	NS	SARS-CoV-2	male	61	Neu	critical	Uninfected	Main_GCCCAGATCCAAGCAT_1_1_1
Main_GCCCGAAAGACGGAAA_1_1_1	BIH-CoV-11_NS_1	NS	SARS-CoV-2	male	61	nrMa	critical	Uninfected	Main_GCCCGAAAGACGGAAA_1_1_1
Main_GCCCGAAAGGTTCAGG_1_1_1	BIH-CoV-11_NS_1	NS	SARS-CoV-2	male	61	Squamous	critical	Uninfected	Main_GCCCGAAAGGTTCAGG_1_1_1
Main_GCCCGAAAGTCTTGGT_1_1_1	BIH-CoV-11_NS_1	NS	SARS-CoV-2	male	61	B cell	critical	Uninfected	Main_GCCCGAAAGTCTTGGT_1_1_1
Main_GCCCGAACAAGCCCAC_1_1_1	BIH-CoV-11_NS_1	NS	SARS-CoV-2	male	61	Ciliated-diff	critical	Uninfected	Main_GCCCGAACAAGCCCAC_1_1_1
Main_GCCCGAACAGCAGTCC_1_1_1	BIH-CoV-11_NS_1	NS	SARS-CoV-2	male	61	nrMa	critical	Uninfected	Main_GCCCGAACAGCAGTCC_1_1_1
Main_GCCCGAACATCGATCA_1_1_1	BIH-CoV-11_NS_1	NS	SARS-CoV-2	male	61	Squamous	critical	Uninfected	Main_GCCCGAACATCGATCA_1_1_1
Main_GCCCGAAGTCCGTTTC_1_1_1	BIH-CoV-11_NS_1	NS	SARS-CoV-2	male	61	Squamous	critical	Uninfected	Main_GCCCGAAGTCCGTTTC_1_1_1
Main_GCCCGAAGTCGAACAG_1_1_1	BIH-CoV-11_NS_1	NS	SARS-CoV-2	male	61	NKT	critical	Uninfected	Main_GCCCGAAGTCGAACAG_1_1_1
Main_GCCCGAATCAAGGTGG_1_1_1	BIH-CoV-11_NS_1	NS	SARS-CoV-2	male	61	Squamous	critical	Uninfected	Main_GCCCGAATCAAGGTGG_1_1_1
Main_GCCCGAATCTAGAGCT_1_1_1	BIH-CoV-11_NS_1	NS	SARS-CoV-2	male	61	Neu	critical	Uninfected	Main_GCCCGAATCTAGAGCT_1_1_1
Main_GCCGATGCAGCTGTCG_1_1_1	BIH-CoV-11_NS_1	NS	SARS-CoV-2	male	61	Squamous	critical	Uninfected	Main_GCCGATGCAGCTGTCG_1_1_1
Main_GCCGATGCATCTATCT_1_1_1	BIH-CoV-11_NS_1	NS	SARS-CoV-2	male	61	nrMa	critical	Uninfected	Main_GCCGATGCATCTATCT_1_1_1
Main_GCCGTGAAGAGCGACT_1_1_1	BIH-CoV-11_NS_1	NS	SARS-CoV-2	male	61	nrMa	critical	Uninfected	Main_GCCGTGAAGAGCGACT_1_1_1
Main_GCCGTGAGTCTACAAC_1_1_1	BIH-CoV-11_NS_1	NS	SARS-CoV-2	male	61	nrMa	critical	Uninfected	Main_GCCGTGAGTCTACAAC_1_1_1
Main_GCCGTGATCATCCTGC_1_1_1	BIH-CoV-11_NS_1	NS	SARS-CoV-2	male	61	nrMa	critical	Uninfected	Main_GCCGTGATCATCCTGC_1_1_1
Main_GCCTGTTAGGATAATC_1_1_1	BIH-CoV-11_NS_1	NS	SARS-CoV-2	male	61	Squamous	critical	Uninfected	Main_GCCTGTTAGGATAATC_1_1_1
Main_GCCTGTTTCGGTTGTA_1_1_1	BIH-CoV-11_NS_1	NS	SARS-CoV-2	male	61	B cell	critical	Uninfected	Main_GCCTGTTTCGGTTGTA_1_1_1
Main_GCGAGAAGTTCATCGA_1_1_1	BIH-CoV-11_NS_1	NS	SARS-CoV-2	male	61	Squamous	critical	Uninfected	Main_GCGAGAAGTTCATCGA_1_1_1
Main_GCGAGAATCCTTCTGG_1_1_1	BIH-CoV-11_NS_1	NS	SARS-CoV-2	male	61	Squamous	critical	Uninfected	Main_GCGAGAATCCTTCTGG_1_1_1
Main_GCGATCGCAATACCTG_1_1_1	BIH-CoV-11_NS_1	NS	SARS-CoV-2	male	61	Squamous	critical	Uninfected	Main_GCGATCGCAATACCTG_1_1_1
Main_GCGGAAAAGTAGCCAG_1_1_1	BIH-CoV-11_NS_1	NS	SARS-CoV-2	male	61	nrMa	critical	Uninfected	Main_GCGGAAAAGTAGCCAG_1_1_1
Main_GCGGATCAGGATTTAG_1_1_1	BIH-CoV-11_NS_1	NS	SARS-CoV-2	male	61	CTL	critical	Uninfected	Main_GCGGATCAGGATTTAG_1_1_1
Main_GCGTGCAAGAGAGGGC_1_1_1	BIH-CoV-11_NS_1	NS	SARS-CoV-2	male	61	Neu	critical	Uninfected	Main_GCGTGCAAGAGAGGGC_1_1_1
Main_GCGTGCATCTCTCTTC_1_1_1	BIH-CoV-11_NS_1	NS	SARS-CoV-2	male	61	Treg	critical	Uninfected	Main_GCGTGCATCTCTCTTC_1_1_1
Main_GCGTTTCCAGCATTGT_1_1_1	BIH-CoV-11_NS_1	NS	SARS-CoV-2	male	61	nrMa	critical	Uninfected	Main_GCGTTTCCAGCATTGT_1_1_1
Main_GCGTTTCGTAGCGTCC_1_1_1	BIH-CoV-11_NS_1	NS	SARS-CoV-2	male	61	Squamous	critical	Uninfected	Main_GCGTTTCGTAGCGTCC_1_1_1
Main_GCGTTTCGTCTGTAGT_1_1_1	BIH-CoV-11_NS_1	NS	SARS-CoV-2	male	61	nrMa	critical	Uninfected	Main_GCGTTTCGTCTGTAGT_1_1_1
Main_GCTACAACACCAAATC_1_1_1	BIH-CoV-11_NS_1	NS	SARS-CoV-2	male	61	CTL	critical	Uninfected	Main_GCTACAACACCAAATC_1_1_1
Main_GCTACCTAGTCCTGTA_1_1_1	BIH-CoV-11_NS_1	NS	SARS-CoV-2	male	61	nrMa	critical	Uninfected	Main_GCTACCTAGTCCTGTA_1_1_1
Main_GCTACCTCAAATGATG_1_1_1	BIH-CoV-11_NS_1	NS	SARS-CoV-2	male	61	nrMa	critical	Uninfected	Main_GCTACCTCAAATGATG_1_1_1
Main_GCTACCTCAACCCGCA_1_1_1	BIH-CoV-11_NS_1	NS	SARS-CoV-2	male	61	nrMa	critical	Uninfected	Main_GCTACCTCAACCCGCA_1_1_1
Main_GCTCAAAAGAGTGAAG_1_1_1	BIH-CoV-11_NS_1	NS	SARS-CoV-2	male	61	Neu	critical	Uninfected	Main_GCTCAAAAGAGTGAAG_1_1_1
Main_GCTGAATAGCCAGACA_1_1_1	BIH-CoV-11_NS_1	NS	SARS-CoV-2	male	61	nrMa	critical	Uninfected	Main_GCTGAATAGCCAGACA_1_1_1
Main_GCTGAATGTCATAACC_1_1_1	BIH-CoV-11_NS_1	NS	SARS-CoV-2	male	61	nrMa	critical	Uninfected	Main_GCTGAATGTCATAACC_1_1_1
Main_GCTGCAGAGAAACTAC_1_1_1	BIH-CoV-11_NS_1	NS	SARS-CoV-2	male	61	nrMa	critical	Uninfected	Main_GCTGCAGAGAAACTAC_1_1_1
Main_GCTGCAGAGAGGATCC_1_1_1	BIH-CoV-11_NS_1	NS	SARS-CoV-2	male	61	Neu	critical	Uninfected	Main_GCTGCAGAGAGGATCC_1_1_1
Main_GCTGCAGAGGATTTAG_1_1_1	BIH-CoV-11_NS_1	NS	SARS-CoV-2	male	61	nrMa	critical	Uninfected	Main_GCTGCAGAGGATTTAG_1_1_1
Main_GCTGCAGTCTACGGGC_1_1_1	BIH-CoV-11_NS_1	NS	SARS-CoV-2	male	61	Squamous	critical	Uninfected	Main_GCTGCAGTCTACGGGC_1_1_1
Main_GCTGGGTAGAACCCGA_1_1_1	BIH-CoV-11_NS_1	NS	SARS-CoV-2	male	61	CTL	critical	Uninfected	Main_GCTGGGTAGAACCCGA_1_1_1
Main_GCTGGGTAGTGGACTG_1_1_1	BIH-CoV-11_NS_1	NS	SARS-CoV-2	male	61	Neu	critical	Uninfected	Main_GCTGGGTAGTGGACTG_1_1_1
Main_GCTGGGTCAAACGAGC_1_1_1	BIH-CoV-11_NS_1	NS	SARS-CoV-2	male	61	nrMa	critical	Uninfected	Main_GCTGGGTCAAACGAGC_1_1_1
Main_GCTGGGTGTTCCACAA_1_1_1	BIH-CoV-11_NS_1	NS	SARS-CoV-2	male	61	nrMa	critical	Uninfected	Main_GCTGGGTGTTCCACAA_1_1_1
Main_GCTTCACAGTAGAGTT_1_1_1	BIH-CoV-11_NS_1	NS	SARS-CoV-2	male	61	Squamous	critical	Uninfected	Main_GCTTCACAGTAGAGTT_1_1_1
Main_GCTTCACCAGATACCT_1_1_1	BIH-CoV-11_NS_1	NS	SARS-CoV-2	male	61	rMa	critical	Uninfected	Main_GCTTCACCAGATACCT_1_1_1
Main_GCTTCACTCAGGGATG_1_1_1	BIH-CoV-11_NS_1	NS	SARS-CoV-2	male	61	nrMa	critical	Uninfected	Main_GCTTCACTCAGGGATG_1_1_1
Main_GCTTCACTCGGTCGGT_1_1_1	BIH-CoV-11_NS_1	NS	SARS-CoV-2	male	61	Secretory-diff	critical	Uninfected	Main_GCTTCACTCGGTCGGT_1_1_1
Main_GCTTCACTCGTTATCT_1_1_1	BIH-CoV-11_NS_1	NS	SARS-CoV-2	male	61	nrMa	critical	Uninfected	Main_GCTTCACTCGTTATCT_1_1_1
Main_GCTTGGGCATGACGTT_1_1_1	BIH-CoV-11_NS_1	NS	SARS-CoV-2	male	61	Ciliated-diff	critical	Uninfected	Main_GCTTGGGCATGACGTT_1_1_1
Main_GCTTGGGTCTTAATCC_1_1_1	BIH-CoV-11_NS_1	NS	SARS-CoV-2	male	61	MoD-Ma	critical	Uninfected	Main_GCTTGGGTCTTAATCC_1_1_1
Main_GCTTTCGAGAAACCCG_1_1_1	BIH-CoV-11_NS_1	NS	SARS-CoV-2	male	61	Neu	critical	Uninfected	Main_GCTTTCGAGAAACCCG_1_1_1
Main_GCTTTCGAGAAATTCG_1_1_1	BIH-CoV-11_NS_1	NS	SARS-CoV-2	male	61	CTL	critical	Uninfected	Main_GCTTTCGAGAAATTCG_1_1_1
Main_GCTTTCGAGAACAAGG_1_1_1	BIH-CoV-11_NS_1	NS	SARS-CoV-2	male	61	Neu	critical	Uninfected	Main_GCTTTCGAGAACAAGG_1_1_1
Main_GCTTTCGAGCTCTATG_1_1_1	BIH-CoV-11_NS_1	NS	SARS-CoV-2	male	61	nrMa	critical	Uninfected	Main_GCTTTCGAGCTCTATG_1_1_1
Main_GCTTTCGCACCCGTAG_1_1_1	BIH-CoV-11_NS_1	NS	SARS-CoV-2	male	61	CTL	critical	Uninfected	Main_GCTTTCGCACCCGTAG_1_1_1
Main_GGAACCCAGGTGCCAA_1_1_1	BIH-CoV-11_NS_1	NS	SARS-CoV-2	male	61	Ciliated-diff	critical	Uninfected	Main_GGAACCCAGGTGCCAA_1_1_1
Main_GGAACCCAGTGAGTTA_1_1_1	BIH-CoV-11_NS_1	NS	SARS-CoV-2	male	61	nrMa	critical	Uninfected	Main_GGAACCCAGTGAGTTA_1_1_1
Main_GGAACCCCAAGGTCTT_1_1_1	BIH-CoV-11_NS_1	NS	SARS-CoV-2	male	61	Squamous	critical	Uninfected	Main_GGAACCCCAAGGTCTT_1_1_1
Main_GGAACCCCATACTGTG_1_1_1	BIH-CoV-11_NS_1	NS	SARS-CoV-2	male	61	nrMa	critical	Uninfected	Main_GGAACCCCATACTGTG_1_1_1
Main_GGAACCCCATAGGAGC_1_1_1	BIH-CoV-11_NS_1	NS	SARS-CoV-2	male	61	nrMa	critical	Uninfected	Main_GGAACCCCATAGGAGC_1_1_1
Main_GGAACCCGTCCTCAGG_1_1_1	BIH-CoV-11_NS_1	NS	SARS-CoV-2	male	61	nrMa	critical	Uninfected	Main_GGAACCCGTCCTCAGG_1_1_1
Main_GGAACCCTCGGAGTAG_1_1_1	BIH-CoV-11_NS_1	NS	SARS-CoV-2	male	61	Squamous	critical	Uninfected	Main_GGAACCCTCGGAGTAG_1_1_1
Main_GGAAGTGAGGCCTGCT_1_1_1	BIH-CoV-11_NS_1	NS	SARS-CoV-2	male	61	nrMa	critical	Uninfected	Main_GGAAGTGAGGCCTGCT_1_1_1
Main_GGAAGTGGTTATGTCG_1_1_1	BIH-CoV-11_NS_1	NS	SARS-CoV-2	male	61	rMa	critical	Uninfected	Main_GGAAGTGGTTATGTCG_1_1_1
Main_GGAATCTTCGGAGATG_1_1_1	BIH-CoV-11_NS_1	NS	SARS-CoV-2	male	61	nrMa	critical	Uninfected	Main_GGAATCTTCGGAGATG_1_1_1
Main_GGAATGGAGAGGCGTT_1_1_1	BIH-CoV-11_NS_1	NS	SARS-CoV-2	male	61	Squamous	critical	Uninfected	Main_GGAATGGAGAGGCGTT_1_1_1
Main_GGAATGGAGCACTTTG_1_1_1	BIH-CoV-11_NS_1	NS	SARS-CoV-2	male	61	NKT-p	critical	Uninfected	Main_GGAATGGAGCACTTTG_1_1_1
Main_GGAATGGCAATTGAGA_1_1_1	BIH-CoV-11_NS_1	NS	SARS-CoV-2	male	61	nrMa	critical	Uninfected	Main_GGAATGGCAATTGAGA_1_1_1
Main_GGAATGGGTGTGGACA_1_1_1	BIH-CoV-11_NS_1	NS	SARS-CoV-2	male	61	Neu	critical	Uninfected	Main_GGAATGGGTGTGGACA_1_1_1
Main_GGAATGGTCCTAGCCT_1_1_1	BIH-CoV-11_NS_1	NS	SARS-CoV-2	male	61	Squamous	critical	Uninfected	Main_GGAATGGTCCTAGCCT_1_1_1
Main_GGAATGGTCGGCTTCT_1_1_1	BIH-CoV-11_NS_1	NS	SARS-CoV-2	male	61	Neu	critical	Uninfected	Main_GGAATGGTCGGCTTCT_1_1_1
Main_GGACGTCAGGCCCGTT_1_1_1	BIH-CoV-11_NS_1	NS	SARS-CoV-2	male	61	Squamous	critical	Uninfected	Main_GGACGTCAGGCCCGTT_1_1_1
Main_GGAGAACTCATAGACC_1_1_1	BIH-CoV-11_NS_1	NS	SARS-CoV-2	male	61	Squamous	critical	Uninfected	Main_GGAGAACTCATAGACC_1_1_1
Main_GGAGAACTCCTTTAGT_1_1_1	BIH-CoV-11_NS_1	NS	SARS-CoV-2	male	61	nrMa	critical	Uninfected	Main_GGAGAACTCCTTTAGT_1_1_1
Main_GGAGATGAGAGCATTA_1_1_1	BIH-CoV-11_NS_1	NS	SARS-CoV-2	male	61	nrMa	critical	Uninfected	Main_GGAGATGAGAGCATTA_1_1_1
Main_GGAGATGCACAGTATC_1_1_1	BIH-CoV-11_NS_1	NS	SARS-CoV-2	male	61	rMa	critical	Uninfected	Main_GGAGATGCACAGTATC_1_1_1
Main_GGAGCAACACCAATTG_1_1_1	BIH-CoV-11_NS_1	NS	SARS-CoV-2	male	61	Squamous	critical	Uninfected	Main_GGAGCAACACCAATTG_1_1_1
Main_GGAGCAACATTGAAGA_1_1_1	BIH-CoV-11_NS_1	NS	SARS-CoV-2	male	61	Squamous	critical	Uninfected	Main_GGAGCAACATTGAAGA_1_1_1
Main_GGAGCAATCGCCAGTG_1_1_1	BIH-CoV-11_NS_1	NS	SARS-CoV-2	male	61	CTL	critical	Uninfected	Main_GGAGCAATCGCCAGTG_1_1_1
Main_GGAGCAATCGCGGTAC_1_1_1	BIH-CoV-11_NS_1	NS	SARS-CoV-2	male	61	Neu	critical	Uninfected	Main_GGAGCAATCGCGGTAC_1_1_1
Main_GGAGGATCAACTTGCA_1_1_1	BIH-CoV-11_NS_1	NS	SARS-CoV-2	male	61	Ionocyte	critical	Uninfected	Main_GGAGGATCAACTTGCA_1_1_1
Main_GGAGGATCAAGCTCTA_1_1_1	BIH-CoV-11_NS_1	NS	SARS-CoV-2	male	61	CTL	critical	Uninfected	Main_GGAGGATCAAGCTCTA_1_1_1
Main_GGAGGATGTGTACAGG_1_1_1	BIH-CoV-11_NS_1	NS	SARS-CoV-2	male	61	Squamous	critical	Uninfected	Main_GGAGGATGTGTACAGG_1_1_1
Main_GGAGGTAAGACTGAGC_1_1_1	BIH-CoV-11_NS_1	NS	SARS-CoV-2	male	61	nrMa	critical	Uninfected	Main_GGAGGTAAGACTGAGC_1_1_1
Main_GGAGGTACAGAGTAAT_1_1_1	BIH-CoV-11_NS_1	NS	SARS-CoV-2	male	61	rMa	critical	Uninfected	Main_GGAGGTACAGAGTAAT_1_1_1
Main_GGAGGTATCAGTGCGC_1_1_1	BIH-CoV-11_NS_1	NS	SARS-CoV-2	male	61	moDC	critical	Uninfected	Main_GGAGGTATCAGTGCGC_1_1_1
Main_GGATCTAAGCAATAAC_1_1_1	BIH-CoV-11_NS_1	NS	SARS-CoV-2	male	61	CTL	critical	Uninfected	Main_GGATCTAAGCAATAAC_1_1_1
Main_GGATCTAGTAGGTACG_1_1_1	BIH-CoV-11_NS_1	NS	SARS-CoV-2	male	61	nrMa	critical	Uninfected	Main_GGATCTAGTAGGTACG_1_1_1
Main_GGATGTTAGGTCTTTG_1_1_1	BIH-CoV-11_NS_1	NS	SARS-CoV-2	male	61	nrMa	critical	Uninfected	Main_GGATGTTAGGTCTTTG_1_1_1
Main_GGATGTTTCTATCGGA_1_1_1	BIH-CoV-11_NS_1	NS	SARS-CoV-2	male	61	Secretory-diff	critical	Uninfected	Main_GGATGTTTCTATCGGA_1_1_1
Main_GGATGTTTCTCCGATC_1_1_1	BIH-CoV-11_NS_1	NS	SARS-CoV-2	male	61	Neu	critical	Uninfected	Main_GGATGTTTCTCCGATC_1_1_1
Main_GGCACGTTCCTCGATC_1_1_1	BIH-CoV-11_NS_1	NS	SARS-CoV-2	male	61	Neu	critical	Uninfected	Main_GGCACGTTCCTCGATC_1_1_1
Main_GGCACGTTCTATCACT_1_1_1	BIH-CoV-11_NS_1	NS	SARS-CoV-2	male	61	CTL	critical	Uninfected	Main_GGCACGTTCTATCACT_1_1_1
Main_GGCAGTCCAGCTGCCA_1_1_1	BIH-CoV-11_NS_1	NS	SARS-CoV-2	male	61	nrMa	critical	Uninfected	Main_GGCAGTCCAGCTGCCA_1_1_1
Main_GGCAGTCTCGTAGTGT_1_1_1	BIH-CoV-11_NS_1	NS	SARS-CoV-2	male	61	IRC	critical	Uninfected	Main_GGCAGTCTCGTAGTGT_1_1_1
Main_GGCGTCAAGAGGTCAC_1_1_1	BIH-CoV-11_NS_1	NS	SARS-CoV-2	male	61	Squamous	critical	Uninfected	Main_GGCGTCAAGAGGTCAC_1_1_1
Main_GGCGTCAGTAACATAG_1_1_1	BIH-CoV-11_NS_1	NS	SARS-CoV-2	male	61	unknown_epithelial	critical	Uninfected	Main_GGCGTCAGTAACATAG_1_1_1
Main_GGCTGTGCAGTTGTCA_1_1_1	BIH-CoV-11_NS_1	NS	SARS-CoV-2	male	61	nrMa	critical	Uninfected	Main_GGCTGTGCAGTTGTCA_1_1_1
Main_GGCTGTGCATAGGCGA_1_1_1	BIH-CoV-11_NS_1	NS	SARS-CoV-2	male	61	Neu	critical	Uninfected	Main_GGCTGTGCATAGGCGA_1_1_1
Main_GGCTGTGCATGCTGCG_1_1_1	BIH-CoV-11_NS_1	NS	SARS-CoV-2	male	61	Squamous	critical	Uninfected	Main_GGCTGTGCATGCTGCG_1_1_1
Main_GGCTGTGGTGCCAAGA_1_1_1	BIH-CoV-11_NS_1	NS	SARS-CoV-2	male	61	Neu	critical	Uninfected	Main_GGCTGTGGTGCCAAGA_1_1_1
Main_GGCTTGGGTACCAATC_1_1_1	BIH-CoV-11_NS_1	NS	SARS-CoV-2	male	61	CTL	critical	Uninfected	Main_GGCTTGGGTACCAATC_1_1_1
Main_GGCTTGGTCACCTGGG_1_1_1	BIH-CoV-11_NS_1	NS	SARS-CoV-2	male	61	Squamous	critical	Uninfected	Main_GGCTTGGTCACCTGGG_1_1_1
Main_GGCTTGGTCTAGGCCG_1_1_1	BIH-CoV-11_NS_1	NS	SARS-CoV-2	male	61	Neu	critical	Uninfected	Main_GGCTTGGTCTAGGCCG_1_1_1
Main_GGCTTTCCAAGCTACT_1_1_1	BIH-CoV-11_NS_1	NS	SARS-CoV-2	male	61	Squamous	critical	Uninfected	Main_GGCTTTCCAAGCTACT_1_1_1
Main_GGCTTTCCAATACAGA_1_1_1	BIH-CoV-11_NS_1	NS	SARS-CoV-2	male	61	nrMa	critical	Uninfected	Main_GGCTTTCCAATACAGA_1_1_1
Main_GGCTTTCCACCCTAGG_1_1_1	BIH-CoV-11_NS_1	NS	SARS-CoV-2	male	61	Squamous	critical	Uninfected	Main_GGCTTTCCACCCTAGG_1_1_1
Main_GGCTTTCGTAGTGTGG_1_1_1	BIH-CoV-11_NS_1	NS	SARS-CoV-2	male	61	Ciliated-diff	critical	Uninfected	Main_GGCTTTCGTAGTGTGG_1_1_1
Main_GGCTTTCTCTCTGCTG_1_1_1	BIH-CoV-11_NS_1	NS	SARS-CoV-2	male	61	Squamous	critical	Uninfected	Main_GGCTTTCTCTCTGCTG_1_1_1
Main_GGGAAGTGTTGCTCAA_1_1_1	BIH-CoV-11_NS_1	NS	SARS-CoV-2	male	61	CTL	critical	Uninfected	Main_GGGAAGTGTTGCTCAA_1_1_1
Main_GGGACAAAGATACATG_1_1_1	BIH-CoV-11_NS_1	NS	SARS-CoV-2	male	61	nrMa	critical	Uninfected	Main_GGGACAAAGATACATG_1_1_1
Main_GGGACCTAGCATGCAG_1_1_1	BIH-CoV-11_NS_1	NS	SARS-CoV-2	male	61	nrMa	critical	Uninfected	Main_GGGACCTAGCATGCAG_1_1_1
Main_GGGACCTTCTGACAGT_1_1_1	BIH-CoV-11_NS_1	NS	SARS-CoV-2	male	61	nrMa	critical	Uninfected	Main_GGGACCTTCTGACAGT_1_1_1
Main_GGGACTCCACACTGGC_1_1_1	BIH-CoV-11_NS_1	NS	SARS-CoV-2	male	61	Squamous	critical	Uninfected	Main_GGGACTCCACACTGGC_1_1_1
Main_GGGACTCCAGGGACTA_1_1_1	BIH-CoV-11_NS_1	NS	SARS-CoV-2	male	61	rMa	critical	Uninfected	Main_GGGACTCCAGGGACTA_1_1_1
Main_GGGACTCGTGTCTTCC_1_1_1	BIH-CoV-11_NS_1	NS	SARS-CoV-2	male	61	Squamous	critical	Uninfected	Main_GGGACTCGTGTCTTCC_1_1_1
Main_GGGAGATCACGACGCT_1_1_1	BIH-CoV-11_NS_1	NS	SARS-CoV-2	male	61	Neu	critical	Uninfected	Main_GGGAGATCACGACGCT_1_1_1
Main_GGGAGATGTGAGACCA_1_1_1	BIH-CoV-11_NS_1	NS	SARS-CoV-2	male	61	Squamous	critical	Uninfected	Main_GGGAGATGTGAGACCA_1_1_1
Main_GGGAGATTCGACATCA_1_1_1	BIH-CoV-11_NS_1	NS	SARS-CoV-2	male	61	nrMa	critical	Uninfected	Main_GGGAGATTCGACATCA_1_1_1
Main_GGGAGATTCGGCAGTC_1_1_1	BIH-CoV-11_NS_1	NS	SARS-CoV-2	male	61	Neu	critical	Uninfected	Main_GGGAGATTCGGCAGTC_1_1_1
Main_GGGATCCAGACCTCCG_1_1_1	BIH-CoV-11_NS_1	NS	SARS-CoV-2	male	61	nrMa	critical	Uninfected	Main_GGGATCCAGACCTCCG_1_1_1
Main_GGGATCCCAGAATCGG_1_1_1	BIH-CoV-11_NS_1	NS	SARS-CoV-2	male	61	nrMa	critical	Uninfected	Main_GGGATCCCAGAATCGG_1_1_1
Main_GGGATGAAGCTAGCCC_1_1_1	BIH-CoV-11_NS_1	NS	SARS-CoV-2	male	61	nrMa	critical	Uninfected	Main_GGGATGAAGCTAGCCC_1_1_1
Main_GGGATGATCAAATAGG_1_1_1	BIH-CoV-11_NS_1	NS	SARS-CoV-2	male	61	CTL	critical	Uninfected	Main_GGGATGATCAAATAGG_1_1_1
Main_GGGCCATTCGGCTGAC_1_1_1	BIH-CoV-11_NS_1	NS	SARS-CoV-2	male	61	Squamous	critical	Uninfected	Main_GGGCCATTCGGCTGAC_1_1_1
Main_GGGCCATTCTCGCCTA_1_1_1	BIH-CoV-11_NS_1	NS	SARS-CoV-2	male	61	B cell	critical	Uninfected	Main_GGGCCATTCTCGCCTA_1_1_1
Main_GGGCGTTCACGCTGTG_1_1_1	BIH-CoV-11_NS_1	NS	SARS-CoV-2	male	61	B cell	critical	Uninfected	Main_GGGCGTTCACGCTGTG_1_1_1
Main_GGGCGTTTCGAACGCC_1_1_1	BIH-CoV-11_NS_1	NS	SARS-CoV-2	male	61	nrMa	critical	Uninfected	Main_GGGCGTTTCGAACGCC_1_1_1
Main_GGGCTACAGCGTATGG_1_1_1	BIH-CoV-11_NS_1	NS	SARS-CoV-2	male	61	Squamous	critical	Uninfected	Main_GGGCTACAGCGTATGG_1_1_1
Main_GGGCTACCAGAGGTAC_1_1_1	BIH-CoV-11_NS_1	NS	SARS-CoV-2	male	61	nrMa	critical	Uninfected	Main_GGGCTACCAGAGGTAC_1_1_1
Main_GGGCTACCATCGTGGC_1_1_1	BIH-CoV-11_NS_1	NS	SARS-CoV-2	male	61	CTL	critical	Uninfected	Main_GGGCTACCATCGTGGC_1_1_1
Main_GGGCTACGTAGCTAAA_1_1_1	BIH-CoV-11_NS_1	NS	SARS-CoV-2	male	61	Neu	critical	Uninfected	Main_GGGCTACGTAGCTAAA_1_1_1
Main_GGGCTACTCCGATAAC_1_1_1	BIH-CoV-11_NS_1	NS	SARS-CoV-2	male	61	Neu	critical	Uninfected	Main_GGGCTACTCCGATAAC_1_1_1
Main_GGGCTCAGTATTTCTC_1_1_1	BIH-CoV-11_NS_1	NS	SARS-CoV-2	male	61	Neu	critical	Uninfected	Main_GGGCTCAGTATTTCTC_1_1_1
Main_GGGTAGACATTGCCGG_1_1_1	BIH-CoV-11_NS_1	NS	SARS-CoV-2	male	61	Squamous	critical	Uninfected	Main_GGGTAGACATTGCCGG_1_1_1
Main_GGGTAGATCAGTGTCA_1_1_1	BIH-CoV-11_NS_1	NS	SARS-CoV-2	male	61	Squamous	critical	Uninfected	Main_GGGTAGATCAGTGTCA_1_1_1
Main_GGGTAGATCGAGATGG_1_1_1	BIH-CoV-11_NS_1	NS	SARS-CoV-2	male	61	Squamous	critical	Uninfected	Main_GGGTAGATCGAGATGG_1_1_1
Main_GGGTCACCAGGCCCTA_1_1_1	BIH-CoV-11_NS_1	NS	SARS-CoV-2	male	61	Neu	critical	Uninfected	Main_GGGTCACCAGGCCCTA_1_1_1
Main_GGGTCACTCAGGGATG_1_1_1	BIH-CoV-11_NS_1	NS	SARS-CoV-2	male	61	Squamous	critical	Uninfected	Main_GGGTCACTCAGGGATG_1_1_1
Main_GGGTCACTCGAGTTGT_1_1_1	BIH-CoV-11_NS_1	NS	SARS-CoV-2	male	61	Treg	critical	Uninfected	Main_GGGTCACTCGAGTTGT_1_1_1
Main_GGGTCTGAGCGCATCC_1_1_1	BIH-CoV-11_NS_1	NS	SARS-CoV-2	male	61	NKT	critical	Uninfected	Main_GGGTCTGAGCGCATCC_1_1_1
Main_GGGTCTGCACTAGTAC_1_1_1	BIH-CoV-11_NS_1	NS	SARS-CoV-2	male	61	Neu	critical	Uninfected	Main_GGGTCTGCACTAGTAC_1_1_1
Main_GGGTGAAAGATCCGAG_1_1_1	BIH-CoV-11_NS_1	NS	SARS-CoV-2	male	61	nrMa	critical	Uninfected	Main_GGGTGAAAGATCCGAG_1_1_1
Main_GGGTGAATCGTTCCTG_1_1_1	BIH-CoV-11_NS_1	NS	SARS-CoV-2	male	61	Neu	critical	Uninfected	Main_GGGTGAATCGTTCCTG_1_1_1
Main_GGGTGTCCACGGCCAT_1_1_1	BIH-CoV-11_NS_1	NS	SARS-CoV-2	male	61	Neu	critical	Uninfected	Main_GGGTGTCCACGGCCAT_1_1_1
Main_GGGTGTCCATCTGTTT_1_1_1	BIH-CoV-11_NS_1	NS	SARS-CoV-2	male	61	nrMa	critical	Uninfected	Main_GGGTGTCCATCTGTTT_1_1_1
Main_GGGTGTCGTCGTAATC_1_1_1	BIH-CoV-11_NS_1	NS	SARS-CoV-2	male	61	nrMa	critical	Uninfected	Main_GGGTGTCGTCGTAATC_1_1_1
Main_GGGTGTCTCAGTGTGT_1_1_1	BIH-CoV-11_NS_1	NS	SARS-CoV-2	male	61	Neu	critical	Uninfected	Main_GGGTGTCTCAGTGTGT_1_1_1
Main_GGGTTATAGTAGAGTT_1_1_1	BIH-CoV-11_NS_1	NS	SARS-CoV-2	male	61	Squamous	critical	Uninfected	Main_GGGTTATAGTAGAGTT_1_1_1
Main_GGGTTATAGTGTTCCA_1_1_1	BIH-CoV-11_NS_1	NS	SARS-CoV-2	male	61	Squamous	critical	Uninfected	Main_GGGTTATAGTGTTCCA_1_1_1
Main_GGGTTATTCCTACACC_1_1_1	BIH-CoV-11_NS_1	NS	SARS-CoV-2	male	61	NK	critical	Uninfected	Main_GGGTTATTCCTACACC_1_1_1
Main_GGGTTTAAGCAATTCC_1_1_1	BIH-CoV-11_NS_1	NS	SARS-CoV-2	male	61	Neu	critical	Uninfected	Main_GGGTTTAAGCAATTCC_1_1_1
Main_GGGTTTAAGGCACCAA_1_1_1	BIH-CoV-11_NS_1	NS	SARS-CoV-2	male	61	Neu	critical	Uninfected	Main_GGGTTTAAGGCACCAA_1_1_1
Main_GGGTTTACACAAAGCG_1_1_1	BIH-CoV-11_NS_1	NS	SARS-CoV-2	male	61	NK	critical	Uninfected	Main_GGGTTTACACAAAGCG_1_1_1
Main_GGGTTTAGTTCTTAGG_1_1_1	BIH-CoV-11_NS_1	NS	SARS-CoV-2	male	61	nrMa	critical	Uninfected	Main_GGGTTTAGTTCTTAGG_1_1_1
Main_GGGTTTATCAATCAGC_1_1_1	BIH-CoV-11_NS_1	NS	SARS-CoV-2	male	61	nrMa	critical	Uninfected	Main_GGGTTTATCAATCAGC_1_1_1
Main_GGTAACTCACTAGGCC_1_1_1	BIH-CoV-11_NS_1	NS	SARS-CoV-2	male	61	rMa	critical	Uninfected	Main_GGTAACTCACTAGGCC_1_1_1
Main_GGTAACTTCGAGCACC_1_1_1	BIH-CoV-11_NS_1	NS	SARS-CoV-2	male	61	Neu	critical	Uninfected	Main_GGTAACTTCGAGCACC_1_1_1
Main_GGTAATCCAATGTTGC_1_1_1	BIH-CoV-11_NS_1	NS	SARS-CoV-2	male	61	Ciliated-diff	critical	Uninfected	Main_GGTAATCCAATGTTGC_1_1_1
Main_GGTAATCTCATCACTT_1_1_1	BIH-CoV-11_NS_1	NS	SARS-CoV-2	male	61	nrMa	critical	Uninfected	Main_GGTAATCTCATCACTT_1_1_1
Main_GGTAGAGCACTAGTAC_1_1_1	BIH-CoV-11_NS_1	NS	SARS-CoV-2	male	61	nrMa	critical	Uninfected	Main_GGTAGAGCACTAGTAC_1_1_1
Main_GGTAGAGGTCGGAAAC_1_1_1	BIH-CoV-11_NS_1	NS	SARS-CoV-2	male	61	Squamous	critical	Uninfected	Main_GGTAGAGGTCGGAAAC_1_1_1
Main_GGTAGAGGTGAGACGT_1_1_1	BIH-CoV-11_NS_1	NS	SARS-CoV-2	male	61	CTL	critical	Uninfected	Main_GGTAGAGGTGAGACGT_1_1_1
Main_GGTAGAGTCTGGTCAA_1_1_1	BIH-CoV-11_NS_1	NS	SARS-CoV-2	male	61	nrMa	critical	Uninfected	Main_GGTAGAGTCTGGTCAA_1_1_1
Main_GGTCACGTCGAAGTGG_1_1_1	BIH-CoV-11_NS_1	NS	SARS-CoV-2	male	61	nrMa	critical	Uninfected	Main_GGTCACGTCGAAGTGG_1_1_1
Main_GGTCTGGCAAAGCTAA_1_1_1	BIH-CoV-11_NS_1	NS	SARS-CoV-2	male	61	nrMa	critical	Uninfected	Main_GGTCTGGCAAAGCTAA_1_1_1
Main_GGTCTGGTCTAGTGTG_1_1_1	BIH-CoV-11_NS_1	NS	SARS-CoV-2	male	61	B cell	critical	Uninfected	Main_GGTCTGGTCTAGTGTG_1_1_1
Main_GGTGAAGAGATGCTTC_1_1_1	BIH-CoV-11_NS_1	NS	SARS-CoV-2	male	61	Neu	critical	Uninfected	Main_GGTGAAGAGATGCTTC_1_1_1
Main_GGTGAAGCAGGCAATG_1_1_1	BIH-CoV-11_NS_1	NS	SARS-CoV-2	male	61	Ciliated-diff	critical	Uninfected	Main_GGTGAAGCAGGCAATG_1_1_1
Main_GGTGAAGGTCATTCCC_1_1_1	BIH-CoV-11_NS_1	NS	SARS-CoV-2	male	61	Ciliated-diff	critical	Uninfected	Main_GGTGAAGGTCATTCCC_1_1_1
Main_GGTGGCTAGAAGAGCA_1_1_1	BIH-CoV-11_NS_1	NS	SARS-CoV-2	male	61	nrMa	critical	Uninfected	Main_GGTGGCTAGAAGAGCA_1_1_1
Main_GGTGGCTAGCGCCCAT_1_1_1	BIH-CoV-11_NS_1	NS	SARS-CoV-2	male	61	rMa	critical	Uninfected	Main_GGTGGCTAGCGCCCAT_1_1_1
Main_GGTGGCTAGCTGCCTG_1_1_1	BIH-CoV-11_NS_1	NS	SARS-CoV-2	male	61	nrMa	critical	Uninfected	Main_GGTGGCTAGCTGCCTG_1_1_1
Main_GGTGGCTCACTGAGGA_1_1_1	BIH-CoV-11_NS_1	NS	SARS-CoV-2	male	61	Ciliated-diff	critical	Uninfected	Main_GGTGGCTCACTGAGGA_1_1_1
Main_GGTGTCGCAAAGCACG_1_1_1	BIH-CoV-11_NS_1	NS	SARS-CoV-2	male	61	nrMa	critical	Uninfected	Main_GGTGTCGCAAAGCACG_1_1_1
Main_GGTGTCGCACTTGTGA_1_1_1	BIH-CoV-11_NS_1	NS	SARS-CoV-2	male	61	Ciliated-diff	critical	Uninfected	Main_GGTGTCGCACTTGTGA_1_1_1
Main_GGTGTCGCATCTGTTT_1_1_1	BIH-CoV-11_NS_1	NS	SARS-CoV-2	male	61	NKT	critical	Uninfected	Main_GGTGTCGCATCTGTTT_1_1_1
Main_GGTGTCGTCCGACGGT_1_1_1	BIH-CoV-11_NS_1	NS	SARS-CoV-2	male	61	Ionocyte	critical	Uninfected	Main_GGTGTCGTCCGACGGT_1_1_1
Main_GGTGTTAGTACGATTC_1_1_1	BIH-CoV-11_NS_1	NS	SARS-CoV-2	male	61	Neu	critical	Uninfected	Main_GGTGTTAGTACGATTC_1_1_1
Main_GGTGTTATCCTGTTAT_1_1_1	BIH-CoV-11_NS_1	NS	SARS-CoV-2	male	61	CTL	critical	Uninfected	Main_GGTGTTATCCTGTTAT_1_1_1
Main_GGTTAACGTAATTAGG_1_1_1	BIH-CoV-11_NS_1	NS	SARS-CoV-2	male	61	Squamous	critical	Uninfected	Main_GGTTAACGTAATTAGG_1_1_1
Main_GGTTAACTCTCGACCT_1_1_1	BIH-CoV-11_NS_1	NS	SARS-CoV-2	male	61	Squamous	critical	Uninfected	Main_GGTTAACTCTCGACCT_1_1_1
Main_GGTTCTCAGGTGCGAT_1_1_1	BIH-CoV-11_NS_1	NS	SARS-CoV-2	male	61	CTL	critical	Uninfected	Main_GGTTCTCAGGTGCGAT_1_1_1
Main_GGTTCTCCAGCTGGTC_1_1_1	BIH-CoV-11_NS_1	NS	SARS-CoV-2	male	61	NKT-p	critical	Uninfected	Main_GGTTCTCCAGCTGGTC_1_1_1
Main_GGTTCTCGTCTTGAGT_1_1_1	BIH-CoV-11_NS_1	NS	SARS-CoV-2	male	61	Neu	critical	Uninfected	Main_GGTTCTCGTCTTGAGT_1_1_1
Main_GGTTCTCTCAAACGAA_1_1_1	BIH-CoV-11_NS_1	NS	SARS-CoV-2	male	61	nrMa	critical	Uninfected	Main_GGTTCTCTCAAACGAA_1_1_1
Main_GGTTGTAAGAGTCAGC_1_1_1	BIH-CoV-11_NS_1	NS	SARS-CoV-2	male	61	Squamous	critical	Uninfected	Main_GGTTGTAAGAGTCAGC_1_1_1
Main_GGTTGTACACCTCTGT_1_1_1	BIH-CoV-11_NS_1	NS	SARS-CoV-2	male	61	Neu	critical	Uninfected	Main_GGTTGTACACCTCTGT_1_1_1
Main_GGTTGTAGTGCGAGTA_1_1_1	BIH-CoV-11_NS_1	NS	SARS-CoV-2	male	61	nrMa	critical	Uninfected	Main_GGTTGTAGTGCGAGTA_1_1_1
Main_GTAACACAGCGCATCC_1_1_1	BIH-CoV-11_NS_1	NS	SARS-CoV-2	male	61	NKT-p	critical	Uninfected	Main_GTAACACAGCGCATCC_1_1_1
Main_GTAACACAGCGTGCTC_1_1_1	BIH-CoV-11_NS_1	NS	SARS-CoV-2	male	61	Ciliated-diff	critical	Uninfected	Main_GTAACACAGCGTGCTC_1_1_1
Main_GTAACACCAAGTCCCG_1_1_1	BIH-CoV-11_NS_1	NS	SARS-CoV-2	male	61	Neu	critical	Uninfected	Main_GTAACACCAAGTCCCG_1_1_1
Main_GTAACACTCCTCATAT_1_1_1	BIH-CoV-11_NS_1	NS	SARS-CoV-2	male	61	rMa	critical	Uninfected	Main_GTAACACTCCTCATAT_1_1_1
Main_GTAACCAAGCTCTGTA_1_1_1	BIH-CoV-11_NS_1	NS	SARS-CoV-2	male	61	nrMa	critical	Uninfected	Main_GTAACCAAGCTCTGTA_1_1_1
Main_GTAACCAAGGCTTCCG_1_1_1	BIH-CoV-11_NS_1	NS	SARS-CoV-2	male	61	Squamous	critical	Uninfected	Main_GTAACCAAGGCTTCCG_1_1_1
Main_GTAACCACAGAAATTG_1_1_1	BIH-CoV-11_NS_1	NS	SARS-CoV-2	male	61	Ciliated-diff	critical	Uninfected	Main_GTAACCACAGAAATTG_1_1_1
Main_GTAACCATCGCTGTTC_1_1_1	BIH-CoV-11_NS_1	NS	SARS-CoV-2	male	61	nrMa	critical	Uninfected	Main_GTAACCATCGCTGTTC_1_1_1
Main_GTAACCATCTGTCTCG_1_1_1	BIH-CoV-11_NS_1	NS	SARS-CoV-2	male	61	Squamous	critical	Uninfected	Main_GTAACCATCTGTCTCG_1_1_1
Main_GTAAGTCCATGGGATG_1_1_1	BIH-CoV-11_NS_1	NS	SARS-CoV-2	male	61	nrMa	critical	Uninfected	Main_GTAAGTCCATGGGATG_1_1_1
Main_GTAAGTCTCGCAGTTA_1_1_1	BIH-CoV-11_NS_1	NS	SARS-CoV-2	male	61	nrMa	critical	Uninfected	Main_GTAAGTCTCGCAGTTA_1_1_1
Main_GTAATCGAGAAGCTGC_1_1_1	BIH-CoV-11_NS_1	NS	SARS-CoV-2	male	61	Squamous	critical	Uninfected	Main_GTAATCGAGAAGCTGC_1_1_1
Main_GTAATCGCAGCAGTCC_1_1_1	BIH-CoV-11_NS_1	NS	SARS-CoV-2	male	61	Squamous	critical	Uninfected	Main_GTAATCGCAGCAGTCC_1_1_1
Main_GTAATCGCATACTGAC_1_1_1	BIH-CoV-11_NS_1	NS	SARS-CoV-2	male	61	Squamous	critical	Uninfected	Main_GTAATCGCATACTGAC_1_1_1
Main_GTAATCGGTGAGTCAG_1_1_1	BIH-CoV-11_NS_1	NS	SARS-CoV-2	male	61	MoD-Ma	critical	Uninfected	Main_GTAATCGGTGAGTCAG_1_1_1
Main_GTAATGCAGATTCGAA_1_1_1	BIH-CoV-11_NS_1	NS	SARS-CoV-2	male	61	Neu	critical	Uninfected	Main_GTAATGCAGATTCGAA_1_1_1
Main_GTAATGCAGGAACATT_1_1_1	BIH-CoV-11_NS_1	NS	SARS-CoV-2	male	61	nrMa	critical	Uninfected	Main_GTAATGCAGGAACATT_1_1_1
Main_GTAATGCCATGTAACC_1_1_1	BIH-CoV-11_NS_1	NS	SARS-CoV-2	male	61	nrMa	critical	Uninfected	Main_GTAATGCCATGTAACC_1_1_1
Main_GTAATGCTCGGAAACG_1_1_1	BIH-CoV-11_NS_1	NS	SARS-CoV-2	male	61	Neu	critical	Uninfected	Main_GTAATGCTCGGAAACG_1_1_1
Main_GTACAACAGTCCCAGC_1_1_1	BIH-CoV-11_NS_1	NS	SARS-CoV-2	male	61	Ciliated-diff	critical	Uninfected	Main_GTACAACAGTCCCAGC_1_1_1
Main_GTACAACAGTGCTCGC_1_1_1	BIH-CoV-11_NS_1	NS	SARS-CoV-2	male	61	rMa	critical	Uninfected	Main_GTACAACAGTGCTCGC_1_1_1
Main_GTACAGTCATTGTAGC_1_1_1	BIH-CoV-11_NS_1	NS	SARS-CoV-2	male	61	Squamous	critical	Uninfected	Main_GTACAGTCATTGTAGC_1_1_1
Main_GTACAGTGTTCGTAAC_1_1_1	BIH-CoV-11_NS_1	NS	SARS-CoV-2	male	61	nrMa	critical	Uninfected	Main_GTACAGTGTTCGTAAC_1_1_1
Main_GTACAGTTCCGACATA_1_1_1	BIH-CoV-11_NS_1	NS	SARS-CoV-2	male	61	nrMa	critical	Uninfected	Main_GTACAGTTCCGACATA_1_1_1
Main_GTAGAAAAGAGCTTTC_1_1_1	BIH-CoV-11_NS_1	NS	SARS-CoV-2	male	61	Neu	critical	Uninfected	Main_GTAGAAAAGAGCTTTC_1_1_1
Main_GTAGAAAAGCGAGAAA_1_1_1	BIH-CoV-11_NS_1	NS	SARS-CoV-2	male	61	Squamous	critical	Uninfected	Main_GTAGAAAAGCGAGAAA_1_1_1
Main_GTAGAAACATAACCCA_1_1_1	BIH-CoV-11_NS_1	NS	SARS-CoV-2	male	61	Neu	critical	Uninfected	Main_GTAGAAACATAACCCA_1_1_1
Main_GTAGAAAGTAAGGTCG_1_1_1	BIH-CoV-11_NS_1	NS	SARS-CoV-2	male	61	Squamous	critical	Uninfected	Main_GTAGAAAGTAAGGTCG_1_1_1
Main_GTAGAAATCAAGCCAT_1_1_1	BIH-CoV-11_NS_1	NS	SARS-CoV-2	male	61	Squamous	critical	Uninfected	Main_GTAGAAATCAAGCCAT_1_1_1
Main_GTAGAGGAGAGCAACC_1_1_1	BIH-CoV-11_NS_1	NS	SARS-CoV-2	male	61	Neu	critical	Uninfected	Main_GTAGAGGAGAGCAACC_1_1_1
Main_GTAGAGGGTCTTGGTA_1_1_1	BIH-CoV-11_NS_1	NS	SARS-CoV-2	male	61	Squamous	critical	Uninfected	Main_GTAGAGGGTCTTGGTA_1_1_1
Main_GTAGAGGTCCACGGGT_1_1_1	BIH-CoV-11_NS_1	NS	SARS-CoV-2	male	61	nrMa	critical	Uninfected	Main_GTAGAGGTCCACGGGT_1_1_1
Main_GTAGAGGTCCTGTTGC_1_1_1	BIH-CoV-11_NS_1	NS	SARS-CoV-2	male	61	NKT-p	critical	Uninfected	Main_GTAGAGGTCCTGTTGC_1_1_1
Main_GTAGATCCAGGTCCCA_1_1_1	BIH-CoV-11_NS_1	NS	SARS-CoV-2	male	61	Squamous	critical	Uninfected	Main_GTAGATCCAGGTCCCA_1_1_1
Main_GTAGCTAAGGCCATAG_1_1_1	BIH-CoV-11_NS_1	NS	SARS-CoV-2	male	61	Squamous	critical	Uninfected	Main_GTAGCTAAGGCCATAG_1_1_1
Main_GTAGCTATCTGCTTTA_1_1_1	BIH-CoV-11_NS_1	NS	SARS-CoV-2	male	61	Neu	critical	Uninfected	Main_GTAGCTATCTGCTTTA_1_1_1
Main_GTAGGAGGTACCTATG_1_1_1	BIH-CoV-11_NS_1	NS	SARS-CoV-2	male	61	Squamous	critical	Uninfected	Main_GTAGGAGGTACCTATG_1_1_1
Main_GTAGGAGTCATAGGCT_1_1_1	BIH-CoV-11_NS_1	NS	SARS-CoV-2	male	61	nrMa	critical	Uninfected	Main_GTAGGAGTCATAGGCT_1_1_1
Main_GTAGGAGTCTGACAGT_1_1_1	BIH-CoV-11_NS_1	NS	SARS-CoV-2	male	61	nrMa	critical	Uninfected	Main_GTAGGAGTCTGACAGT_1_1_1
Main_GTAGGTTAGACGAAGA_1_1_1	BIH-CoV-11_NS_1	NS	SARS-CoV-2	male	61	nrMa	critical	Uninfected	Main_GTAGGTTAGACGAAGA_1_1_1
Main_GTAGGTTAGATGACAT_1_1_1	BIH-CoV-11_NS_1	NS	SARS-CoV-2	male	61	nrMa	critical	Uninfected	Main_GTAGGTTAGATGACAT_1_1_1
Main_GTAGGTTAGCTCGCAC_1_1_1	BIH-CoV-11_NS_1	NS	SARS-CoV-2	male	61	nrMa	critical	Uninfected	Main_GTAGGTTAGCTCGCAC_1_1_1
Main_GTAGGTTAGGCGTCCT_1_1_1	BIH-CoV-11_NS_1	NS	SARS-CoV-2	male	61	CTL	critical	Uninfected	Main_GTAGGTTAGGCGTCCT_1_1_1
Main_GTAGGTTAGTCTGTAC_1_1_1	BIH-CoV-11_NS_1	NS	SARS-CoV-2	male	61	Neu	critical	Uninfected	Main_GTAGGTTAGTCTGTAC_1_1_1
[truncated: 172,259 more rows]
