# Supplementary material for: Metabolic modeling elucidates phenformin and atpenin A5 as broad-spectrum antiviral drugs against RNA viruses
Source: Commun Biol. 2025 May 23;8:791. doi: 10.1038/s42003-025-08148-y (PMC12102274; doi:10.1038/s42003-025-08148-y)
Supplement: Supplementary file 4 — Supplementary Data 2 [file 42003_2025_8148_MOESM4_ESM.zip › Supplementary Data S1/Influenza/Influenza_metadata.txt]

orig.ident	nCount_RNA	nFeature_RNA	PercentMT	PercentInfluenza	nCount_SCT	nFeature_SCT	SCT_snn_res.1	seurat_clusters	SCT_snn_res.0.4	SCT_snn_res.0.2	SCT_snn_res.1.2	CellTypeManual
GSM5740432_S2_AAACCCACAATCAAGA-1	S2	29148	5599	5.4696341003395	0.0171461884023182	22379	5589	3	3	3	0	4	BasalDiff
GSM5740432_S2_AAACCCAGTTCACGAT-1	S2	15457	3482	1.94620457778353	0.045260571576361	20741	3488	4	5	5	8	12	Basal
GSM5740432_S2_AAACGAAAGCAAATGT-1	S2	31106	5646	8.21684501429995	0.0257077669590925	22434	5598	22	5	5	12	12	Basal
GSM5740432_S2_AAACGAAAGGGTAATT-1	S2	17806	3764	4.69425571340334	0.0168454152394857	20837	3764	2	3	3	1	4	BasalDiff
GSM5740432_S2_AAACGAACACATACTG-1	S2	19008	4109	7.23525081501735	0.0210327058576086	20817	4109	1	4	4	4	0	Secretory
GSM5740432_S2_AAACGAACAGATCCTA-1	S2	15838	3638	3.71702637889688	0.0189322226429383	20699	3640	5	0	0	6	7	Basal
GSM5740432_S2_AAACGAACAGCAATTC-1	S2	19594	4806	7.03176788537046	0.0407934322574066	20804	4806	17	4	4	17	1	Secretory
GSM5740432_S2_AAACGAACAGCCTTCT-1	S2	18389	4086	5.95652173913043	0.0489130434782609	20792	4086	13	4	4	0	1	Secretory
GSM5740432_S2_AAACGAAGTACTCCCT-1	S2	20015	4168	4.00938685839824	0.0449370880766926	21029	4168	1	4	4	4	1	Secretory
GSM5740432_S2_AAACGAATCCATTCGC-1	S2	14946	4227	7.12041184729558	0.040114996322792	20411	4231	13	4	4	0	1	Secretory
GSM5740432_S2_AAACGAATCGTTGTGA-1	S2	18850	4232	3.84391071523249	0.0318116748846827	20846	4232	5	5	5	6	6	Basal
GSM5740432_S2_AAACGCTAGATCCCAT-1	S2	10121	2524	5.99446968200672	0.0395022713806044	21233	2823	46	0	0	16	9	Basal
GSM5740432_S2_AAACGCTAGCTGGAGT-1	S2	19277	3894	6.13980501970546	0.0207425845260319	20955	3894	15	3	3	10	4	BasalDiff
GSM5740432_S2_AAACGCTAGGCCTAGA-1	S2	21866	4383	4.52155625657203	0.0182873862753166	21666	4383	15	3	3	10	4	BasalDiff
GSM5740432_S2_AAACGCTCACAATGCT-1	S2	23028	4785	4.69868540934531	0.065078745281791	22007	4785	35	0	0	11	3	Basal
GSM5740432_S2_AAACGCTGTTACCCAA-1	S2	13247	3362	3.66515837104072	0.0829562594268477	20530	3405	24	2	2	13	0	Secretory
GSM5740432_S2_AAACGCTTCTGATGGT-1	S2	46241	6574	7.70264505119454	1.33105802047782	22050	5430	4	6	6	8	4	Undefined
GSM5740432_S2_AAAGAACAGTCATTGC-1	S2	10254	2564	1.81357254290172	0.00975039001560062	21153	2796	1	3	3	4	4	BasalDiff
GSM5740432_S2_AAAGAACAGTGGATAT-1	S2	16798	3149	3.53998096144693	0.0237981913374584	20975	3150	13	3	3	0	4	BasalDiff
GSM5740432_S2_AAAGAACGTTTCGACA-1	S2	25455	4268	3.17715901504143	0.0314181361190747	22081	4268	3	3	3	0	4	BasalDiff
GSM5740432_S2_AAAGGATAGGAAGTCC-1	S2	37499	6013	10.2180635529964	0.0186606952441885	22110	5578	3	5	5	0	6	Basal
GSM5740432_S2_AAAGGATGTATCCCAA-1	S2	11264	3018	2.94509003814424	0.0443537656347024	20909	3145	30	4	4	1	1	Secretory
GSM5740432_S2_AAAGGATGTGGATGAC-1	S2	21035	4272	5.90135892806234	0.0237574836073363	21282	4272	1	4	4	4	1	Secretory
GSM5740432_S2_AAAGGATGTTACCGTA-1	S2	10309	3503	9.30593253198914	0.0290810391624661	20434	3741	39	1	1	2	2	Ciliated
GSM5740432_S2_AAAGGGCCAACGACTT-1	S2	33540	5221	7.65432098765432	0.205265506470326	21982	5045	17	3	3	17	4	BasalDiff
GSM5740432_S2_AAAGGTAAGGGTACGT-1	S2	16928	4228	5.38833805476865	0.0826251180358829	20578	4228	7	1	1	9	2	Ciliated
GSM5740432_S2_AAAGGTACACTATGTG-1	S2	38229	6088	5.96878349760778	0.0392167115480143	22274	5669	13	6	6	0	10	Undefined
GSM5740432_S2_AAAGGTACAGCGGTCT-1	S2	12980	3854	6.61742538438348	2.10280373831776	20276	3914	41	1	1	9	2	Ciliated
GSM5740432_S2_AAAGGTACAGGTGTGA-1	S2	36194	6006	7.81232740528002	0.024853639677455	22189	5700	9	6	6	14	15	Undefined
GSM5740432_S2_AAAGGTAGTTCAGGTT-1	S2	14222	3108	0.0421407501053519	0.0983284169124877	20955	3133	33	0	0	19	7	Basal
GSM5740432_S2_AAAGGTATCCCGTAAA-1	S2	15264	4308	7.49034243436129	0.0130950042558764	20410	4316	13	2	2	0	0	Secretory
GSM5740432_S2_AAAGGTATCTGGAGAG-1	S2	15168	3545	3.05685486527439	0.0527043942288688	20705	3547	2	2	2	1	0	Secretory
GSM5740432_S2_AAAGTCCAGCGTCGAA-1	S2	15515	3985	5.76489533011272	0.0322061191626409	20514	3993	19	1	1	2	2	Ciliated
GSM5740432_S2_AAAGTCCAGTTCCGTA-1	S2	15553	3743	1.85811889406807	0.632143541280889	20661	3744	3	6	6	1	10	Undefined
GSM5740432_S2_AAAGTCCCAAATACGA-1	S2	22087	4742	3.56657916176337	0.0181044627500679	21779	4742	34	5	5	16	6	Basal
GSM5740432_S2_AAAGTCCTCGAAGTGG-1	S2	17857	3801	3.25794894760412	0.0335871025526198	20826	3801	35	0	0	11	13	Basal
GSM5740432_S2_AAAGTGAAGGGAGGGT-1	S2	10121	2605	3.25925925925926	0.0395061728395062	21076	2865	33	2	2	19	0	Secretory
GSM5740432_S2_AAAGTGACAGTCCCGA-1	S2	18476	3754	3.81514151198658	0.0108230964879052	20900	3754	26	0	0	6	9	Basal
GSM5740432_S2_AAAGTGAGTGGCACTC-1	S2	15694	4125	7.2737686139748	0.0890925289550719	20423	4132	14	1	1	2	2	Ciliated
GSM5740432_S2_AAAGTGAGTTAGAGAT-1	S2	18655	4532	4.91882334029899	0.0214327814392113	20739	4532	28	5	5	20	12	Basal
GSM5740432_S2_AAAGTGATCACGATCA-1	S2	11868	3527	9.78983294413508	28.8725226034369	20405	3659	16	1	1	2	2	Ciliated
GSM5740432_S2_AAATGGAAGGAAGTAG-1	S2	14210	3069	6.59819921215532	0.0351716375914463	20976	3087	33	0	0	19	3	Basal
GSM5740432_S2_AAATGGAGTGAAGCTG-1	S2	10680	2785	7.66355140186916	0.158878504672897	21115	2955	17	4	4	17	1	Secretory
GSM5740432_S2_AAATGGATCATGGGAG-1	S2	32066	5532	10.109920690135	10.7443996104077	22175	5457	1	6	6	4	15	Undefined
GSM5740432_S2_AACAAAGAGTCTGTAC-1	S2	24610	4384	3.65135453474676	0.0324925876284473	22094	4384	19	0	0	2	9	Basal
GSM5740432_S2_AACAAAGCAGAAATTG-1	S2	24371	4223	2.62057086614173	0.0287073490813648	22169	4223	28	8	8	20	17	BasalDiff
GSM5740432_S2_AACAAAGGTTGACGGA-1	S2	30445	3325	3.24020879156955	0.0262630905091757	22299	3193	3	8	8	0	17	BasalDiff
GSM5740432_S2_AACAACCAGAACCGCA-1	S2	26152	5431	7.98364289536039	0.0114652602614079	22470	5431	3	4	4	0	1	Secretory
GSM5740432_S2_AACAACCAGCTGTTCA-1	S2	24766	4857	3.01109989909183	0.00807265388496468	22245	4857	43	3	3	10	4	BasalDiff
GSM5740432_S2_AACAACCTCCTACACC-1	S2	24796	5116	1.53591872933968	0.0241876965250343	22269	5116	0	3	3	7	8	BasalDiff
GSM5740432_S2_AACAAGATCAGTCCGG-1	S2	14421	4328	11.7822262242848	0.048486527671954	20258	4348	7	1	1	9	2	Ciliated
GSM5740432_S2_AACACACCACAAACGG-1	S2	13284	3525	6.87285223367698	0.717167189601076	20502	3569	30	2	2	1	0	Secretory
GSM5740432_S2_AACACACGTTAGGCCC-1	S2	14071	4353	8.58420903152513	0.0426015336552116	20184	4377	41	1	1	9	2	Ciliated
GSM5740432_S2_AACACACTCACTTATC-1	S2	20526	4726	5.9731282250998	0.0389446013046441	21057	4726	12	2	2	18	0	Secretory
GSM5740432_S2_AACACACTCCACACAA-1	S2	14168	3964	5.8450257350349	0.0282027779736304	20485	3982	26	5	5	6	6	Basal
GSM5740432_S2_AACAGGGAGAGAGCCT-1	S2	9307	2853	5.82625815183955	42.7033345637997	20662	3213	44	1	1	13	14	Ciliated
GSM5740432_S2_AACAGGGGTGTGCCTG-1	S2	26042	5036	6.20321676711067	0.0153544969482937	22300	5036	2	4	4	1	1	Secretory
GSM5740432_S2_AACAGGGTCAGTGTGT-1	S2	3301	1064	2.84860371719436	69.1603623797516	21283	3325	48	7	7	19	14	Ciliated
GSM5740432_S2_AACAGGGTCTCACGAA-1	S2	24223	4465	10.9869262176764	0.0701117664040912	22082	4465	22	6	6	12	10	Undefined
GSM5740432_S2_AACCAACAGAGCATCG-1	S2	13540	3110	3.51421188630491	0.02953119232189	20896	3135	40	0	0	11	3	Basal
GSM5740432_S2_AACCAACCAAATAGCA-1	S2	10181	3469	7.35726898175397	0.0686678438297037	20414	3730	20	1	1	3	2	Ciliated
GSM5740432_S2_AACCAACGTGGATCAG-1	S2	13004	3782	7.9572537864227	0.0153763358191743	20533	3823	27	5	5	15	6	Basal
GSM5740432_S2_AACCAACTCTCCGAAA-1	S2	22080	4940	4.33051269288203	0.0724014661296891	21770	4940	19	6	6	2	10	Undefined
GSM5740432_S2_AACCACAAGCTCTTCC-1	S2	23440	4523	3.48233290762026	0.204342273307791	22074	4523	1	4	4	4	1	Secretory
GSM5740432_S2_AACCACACAACTGAAA-1	S2	28254	5391	4.8915926856011	0.0353694337353659	22395	5384	26	3	3	6	8	BasalDiff
GSM5740432_S2_AACCACACATGACTAC-1	S2	12485	2888	2.72952853598015	0.0400224125510286	20994	2972	40	0	0	11	9	Basal
GSM5740432_S2_AACCACAGTTATCTTC-1	S2	15335	3799	5.86088182836285	36.359865610353	20539	3805	36	7	7	9	14	Ciliated
GSM5740432_S2_AACCATGCAATAGGAT-1	S2	12295	3461	5.66666666666667	0.016260162601626	20549	3534	1	2	2	4	0	Secretory
GSM5740432_S2_AACCATGCACCAAATC-1	S2	19397	4133	4.02473589281113	0.015459933006957	20923	4133	4	3	3	7	4	BasalDiff
GSM5740432_S2_AACCATGCACGGAAGT-1	S2	24116	4391	5.60852263306251	0.0248714972641353	22078	4391	26	5	5	6	12	Basal
GSM5740432_S2_AACCATGGTGGCTTGC-1	S2	22662	5139	7.14600794000882	0.0220555800617556	21960	5139	6	6	6	5	15	Undefined
GSM5740432_S2_AACCATGTCTTCCCGA-1	S2	28508	5011	5.04891132849479	0.0105185652676975	22263	5007	0	3	3	7	4	BasalDiff
GSM5740432_S2_AACCCAAAGTCAGCCC-1	S2	22319	4750	5.66451728461401	0.0358230342109977	21825	4750	21	4	4	4	1	Secretory
GSM5740432_S2_AACCCAAGTCAGGCAA-1	S2	12072	2707	2.37563115636123	0.0331098419005049	20950	2805	40	0	0	11	13	Basal
GSM5740432_S2_AACCCAAGTCCAGCGT-1	S2	10348	3082	7.94938665121221	0.0386361441128175	20975	3282	1	4	4	4	1	Secretory
GSM5740432_S2_AACCCAAGTCCGAAGA-1	S2	10964	3306	8.36675173168064	0.0637987604812249	20618	3488	30	2	2	1	0	Secretory
GSM5740432_S2_AACCCAAGTGAGACCA-1	S2	52512	6820	4.89824668278475	0.0152296826514877	21613	5070	0	3	3	7	4	BasalDiff
GSM5740432_S2_AACCCAATCATGGCCG-1	S2	20267	4316	3.32922318125771	0.0295930949445129	21055	4316	5	0	0	6	7	Basal
GSM5740432_S2_AACCTGAAGATCGACG-1	S2	11730	2972	6.27344016365496	0.0170473917490624	21016	3088	24	0	0	13	9	Basal
GSM5740432_S2_AACCTGAAGTTAACAG-1	S2	16253	3764	3.41817287593754	0.0430345505963359	20736	3767	42	0	0	6	7	Basal
GSM5740432_S2_AACCTGAAGTTTGCTG-1	S2	25651	4888	3.77630553390491	0.0155884645362432	22253	4887	18	0	0	1	3	Basal
GSM5740432_S2_AACCTGATCGCGGACT-1	S2	49276	6137	2.81333035841058	0.0385387720330216	21691	4728	3	2	2	0	0	Secretory
GSM5740432_S2_AACCTTTAGATACTGA-1	S2	14171	3228	3.26585314241377	0.0211610354800028	20953	3242	33	3	3	19	4	BasalDiff
GSM5740432_S2_AACCTTTAGCTCACTA-1	S2	17129	3647	0.651693238682649	0.302571860816944	20810	3647	29	0	0	21	3	Basal
GSM5740432_S2_AACCTTTCAAGATGGC-1	S2	16701	3748	1.17316095049979	0.0239420602142814	20772	3748	15	3	3	10	4	BasalDiff
GSM5740432_S2_AACCTTTCACACCAGC-1	S2	19800	4147	4.07370015143867	0.0302877334679455	20984	4147	0	3	3	7	4	BasalDiff
GSM5740432_S2_AACCTTTGTCTCTCCA-1	S2	12232	3552	9.13249469041006	0.0326743996079072	20511	3627	17	2	2	17	0	Secretory
GSM5740432_S2_AACCTTTTCAGGGATG-1	S2	44241	5965	6.73517786561265	0.0587238848108413	21901	4959	2	6	6	1	15	Undefined
GSM5740432_S2_AACCTTTTCCAGTTCC-1	S2	20357	4917	5.2265831457375	0.332778702163062	20983	4917	12	6	6	18	10	Undefined
GSM5740432_S2_AACGAAACAAGTATAG-1	S2	17792	3814	3.63922273390992	0.0505447601931933	20771	3814	13	2	2	0	0	Secretory
GSM5740432_S2_AACGAAATCCCTTTGG-1	S2	13128	4277	8.17227210470248	0.0228275757114594	19948	4335	41	1	1	9	11	Ciliated
GSM5740432_S2_AACGAAATCGCCTTGT-1	S2	23502	5019	5.85233072473631	0.0212657366451174	22118	5019	32	6	6	0	15	Undefined
GSM5740432_S2_AACGAAATCGTGGGTC-1	S2	12754	3656	5.22932183457468	0.00784006272050176	20561	3716	26	5	5	6	6	Basal
GSM5740432_S2_AACGAAATCTAACACG-1	S2	38836	6049	4.12323372712532	0.0308856458960698	22240	5590	3	6	6	0	4	Undefined
GSM5740432_S2_AACGAAATCTAGTTCT-1	S2	11134	3576	4.29480857168475	0.10759436922801	20399	3716	33	7	7	19	5	Ciliated
GSM5740432_S2_AACGTCATCGACGCTG-1	S2	10317	3372	7.74293457220287	0.0774293457220286	20469	3615	39	1	1	2	2	Ciliated
GSM5740432_S2_AACTTCTAGCATCCTA-1	S2	17426	3778	3.43640640238655	0.0229476220526648	20814	3778	15	3	3	10	4	BasalDiff
GSM5740432_S2_AACTTCTCAATCAAGA-1	S2	14643	4389	5.05119453924915	0.0409556313993174	20222	4399	10	1	1	3	2	Ciliated
GSM5740432_S2_AACTTCTCAGACCATT-1	S2	20715	4967	5.94307766521949	0.0434153400868307	21116	4967	1	4	4	4	1	Secretory
GSM5740432_S2_AACTTCTCAGTAGTTC-1	S2	24218	4801	3.34584760097364	0.0412558273856182	22167	4801	28	5	5	20	12	Basal
GSM5740432_S2_AACTTCTCAGTATTCG-1	S2	13998	3410	7.15612055420654	0.0142836737608913	20642	3427	17	2	2	17	0	Secretory
GSM5740432_S2_AACTTCTTCTAGTGAC-1	S2	32289	4776	3.2822418331011	0.00928936367858802	22025	4682	3	3	3	0	4	BasalDiff
GSM5740432_S2_AACTTCTTCTGCTGAA-1	S2	10089	3448	3.09931676403604	0.0693137934448955	20538	3676	44	7	7	13	5	Ciliated
GSM5740432_S2_AAGACAATCCGCGAGT-1	S2	34657	5795	9.87077420099227	0.017307026652821	22156	5584	9	2	2	14	0	Secretory
GSM5740432_S2_AAGACAATCTCCATAT-1	S2	37269	6898	7.53494124922696	7.76994434137291	22634	6552	20	1	1	3	5	Ciliated
GSM5740432_S2_AAGACTCAGAGTTGTA-1	S2	17146	4040	4.98338870431894	0.0524567232033572	20686	4040	32	5	5	0	6	Basal
GSM5740432_S2_AAGACTCAGGAAAGGT-1	S2	15753	4437	9.64038815247035	0.0507388850130018	20341	4440	7	1	1	9	2	Ciliated
GSM5740432_S2_AAGACTCGTAACAGGC-1	S2	11846	2911	1.25674763832659	0.0590418353576248	20833	3007	40	5	5	11	6	Basal
GSM5740432_S2_AAGACTCGTACCGTGC-1	S2	19235	4127	4.54049561016157	0.0467556756195127	20860	4127	30	2	2	1	0	Secretory
GSM5740432_S2_AAGACTCTCGAGAGAC-1	S2	22960	4698	4.38718662952646	0.0391713091922006	21969	4698	47	0	0	15	7	Basal
GSM5740432_S2_AAGACTCTCGGTTGTA-1	S2	25249	5215	8.59721342621913	0.0395820139328689	22362	5215	9	6	6	14	10	Undefined
GSM5740432_S2_AAGATAGAGCTTCATG-1	S2	18463	3906	4.86167505819934	0.0270694602349629	20854	3906	2	5	5	1	6	Basal
GSM5740432_S2_AAGATAGAGGTAAGGA-1	S2	28576	5429	3.60615599860091	0.0174886323889472	22525	5420	14	1	1	2	11	Ciliated
GSM5740432_S2_AAGATAGGTACTAACC-1	S2	24877	4575	5.37509104151493	9.39912600145666	22159	4575	13	6	6	0	15	Undefined
GSM5740432_S2_AAGATAGGTCGCATTA-1	S2	54392	6672	4.20178753088214	1.16807150123529	21463	4780	3	6	6	0	15	Undefined
GSM5740432_S2_AAGATAGTCAACCCGG-1	S2	14080	3764	6.10798415676464	2.14022653047043	20546	3784	10	1	1	3	2	Ciliated
GSM5740432_S2_AAGCATCGTTGCTCGG-1	S2	19357	3627	5.38059739337695	1.81550788579543	20995	3627	0	2	2	7	16	Secretory
GSM5740432_S2_AAGCATCTCAGACCTA-1	S2	14522	3566	4.2867955687057	0.0412853505814354	20770	3570	45	3	3	0	4	BasalDiff
GSM5740432_S2_AAGCATCTCCGACGGT-1	S2	20100	4692	3.65010691730071	0.0149186931224825	20972	4692	6	0	0	5	13	Basal
GSM5740432_S2_AAGCCATCACTAGGTT-1	S2	18932	4161	3.78991818421747	0.0475059382422803	20834	4161	13	4	4	0	1	Secretory
GSM5740432_S2_AAGCCATGTTGTTGAC-1	S2	12153	3555	5.06568144499179	0.205254515599343	20615	3622	16	6	6	2	10	Undefined
GSM5740432_S2_AAGCCATTCCGTCACT-1	S2	13108	3448	3.32393077685446	0.0457421666539605	20657	3497	46	0	0	16	7	Basal
GSM5740432_S2_AAGCGAGCAGGACATG-1	S2	38169	6056	6.80252508054588	0.00785813447887472	22289	5653	1	6	6	4	15	Undefined
GSM5740432_S2_AAGCGAGCATATACCG-1	S2	6044	1361	3.38934367370386	56.5704437742352	21436	2713	48	2	2	19	0	Secretory
GSM5740432_S2_AAGCGAGGTGTGTTTG-1	S2	22298	4441	5.81854043392505	0.0268961807423346	21792	4441	0	3	3	7	4	BasalDiff
GSM5740432_S2_AAGCGAGTCCTGTTAT-1	S2	44451	6839	6.88957344905898	0.0134913318193061	22436	5962	16	6	6	2	10	Undefined
GSM5740432_S2_AAGCGTTAGGAATGTT-1	S2	14991	4247	8.5475116081355	1.90962003793081	20304	4254	33	1	1	19	2	Ciliated
GSM5740432_S2_AAGCGTTGTCACCCTT-1	S2	19538	3999	6.50327466230045	0.0204666393778142	20958	3999	22	5	5	12	6	Basal
GSM5740432_S2_AAGCGTTGTCATCACA-1	S2	23515	5053	4.67587672688629	0.0170031880977683	22130	5053	35	5	5	11	6	Basal
GSM5740432_S2_AAGCGTTGTCATCGGC-1	S2	15745	4094	10.7675180901726	2.58519388954172	20459	4100	41	1	1	9	2	Ciliated
GSM5740432_S2_AAGGAATCATGAATAG-1	S2	20278	4801	3.72468837759275	0.0394146918263783	20994	4801	2	5	5	1	12	Basal
GSM5740432_S2_AAGGAATTCACAAGAA-1	S2	15056	3277	2.67507467640226	0.0398274145370063	20875	3289	29	5	5	21	6	Basal
GSM5740432_S2_AAGGAATTCACCATCC-1	S2	24219	4664	7.28495955093281	0.0165098233448902	22134	4664	25	3	3	10	4	BasalDiff
GSM5740432_S2_AAGGTAAAGCTCCGAC-1	S2	21296	4497	7.6577709134011	23.4869437161022	21363	4497	16	1	1	2	2	Ciliated
GSM5740432_S2_AAGGTAACAGCAGAAC-1	S2	19708	4302	2.42479582001725	0.0152183838076396	20939	4302	22	5	5	12	6	Basal
GSM5740432_S2_AAGGTAACAGCGTGAA-1	S2	18578	4239	6.29438347320852	0.0484183344092963	20806	4239	45	4	4	0	1	Secretory
GSM5740432_S2_AAGGTAAGTGCCGTAC-1	S2	21592	4014	3.54183064030742	0.0138895319227742	21561	4014	2	0	0	1	3	Basal
GSM5740432_S2_AAGTACCAGCTAGAAT-1	S2	18618	3297	2.8568360004296	0.0214799699280421	21002	3297	8	0	0	8	3	Basal
GSM5740432_S2_AAGTACCAGGGATGTC-1	S2	20490	4509	6.01434076386518	0.0195112433539827	21108	4509	25	3	3	10	4	BasalDiff
GSM5740432_S2_AAGTACCCACGCACCA-1	S2	19866	4675	3.02344300231412	0.0352148103430929	20874	4675	41	1	1	9	2	Ciliated
GSM5740432_S2_AAGTACCGTCTCCCTA-1	S2	11221	3007	6.2427642710838	0.0712441000979606	20936	3152	46	0	0	16	3	Basal
GSM5740432_S2_AAGTACCGTGGTCCGT-1	S2	18109	4140	7.2075055187638	0.0441501103752759	20754	4140	27	5	5	15	6	Basal
GSM5740432_S2_AAGTACCTCCCAGCGA-1	S2	28483	4662	1.43528916339135	0.0175463222908478	22197	4653	15	3	3	10	4	BasalDiff
GSM5740432_S2_AAGTACCTCCGAACGC-1	S2	10378	2824	6.83744221879815	0.0385208012326656	20860	3043	44	4	4	13	1	Secretory
GSM5740432_S2_AAGTGAATCATCGGGC-1	S2	16273	4229	8.8742860652214	0.0368482466375975	20504	4229	3	7	7	0	5	Ciliated
GSM5740432_S2_AAGTGAATCGGATACT-1	S2	5973	2183	7.26765646788615	50.9474202280371	19995	3331	48	1	1	19	14	Ciliated
GSM5740432_S2_AAGTTCGGTACGGCAA-1	S2	17953	3766	2.99504537104047	0.0334019929855815	20805	3766	34	5	5	16	6	Basal
GSM5740432_S2_AAGTTCGTCTGGGCAC-1	S2	10021	3217	6.74925245621529	28.6273672219849	20585	3493	20	1	1	3	2	Ciliated
GSM5740432_S2_AATAGAGCAAGACCTT-1	S2	39115	5829	3.70607028753994	0.0204472843450479	22215	5319	8	5	5	8	12	Basal
GSM5740432_S2_AATAGAGCAGGAATCG-1	S2	16980	3432	5.02089587380069	0.0412031314379893	20885	3432	5	0	0	6	9	Basal
GSM5740432_S2_AATAGAGCATCCTTCG-1	S2	14872	3708	4.36651887679699	0.0470240494424291	20628	3712	1	4	4	4	1	Secretory
GSM5740432_S2_AATAGAGCATGCAGCC-1	S2	10940	3839	8.20016436855082	0.0456579307825769	20370	4031	14	1	1	2	5	Ciliated
GSM5740432_S2_AATAGAGGTAAGTAGT-1	S2	10052	3374	10.6408345752608	0.0496770988574267	20496	3632	14	1	1	2	2	Ciliated
GSM5740432_S2_AATCACGCAGATTCGT-1	S2	15245	4174	7.27439543875745	0.058981584638574	20291	4178	39	1	1	2	11	Ciliated
GSM5740432_S2_AATCACGCAGGGAATC-1	S2	69780	7226	3.63573853624995	0.0186227742203504	21086	4538	25	3	3	10	4	BasalDiff
GSM5740432_S2_AATCACGGTCAACACT-1	S2	13388	2944	1.46312332039415	0.0447894893998208	20920	2985	24	0	0	13	9	Basal
GSM5740432_S2_AATCACGGTCTTGAGT-1	S2	17713	4171	5.26939351198872	0.0564174894217207	20680	4171	21	2	2	4	0	Secretory
GSM5740432_S2_AATCACGTCCATCTAT-1	S2	58636	7082	5.77205004943575	0.00852340527087382	21491	4985	3	6	6	0	15	Undefined
GSM5740432_S2_AATCGACCACAAAGCG-1	S2	13198	3184	7.01794231205996	0.0605647664471194	20735	3224	24	2	2	13	16	Secretory
GSM5740432_S2_AATCGACGTCAACACT-1	S2	15233	4125	12.4164153664613	0.0852235479218566	20452	4134	29	7	7	21	5	Ciliated
GSM5740432_S2_AATCGACGTGCCGAAA-1	S2	13294	3669	8.42822894815703	0.359604435121366	20474	3704	20	1	1	3	2	Ciliated
GSM5740432_S2_AATCGACTCTGGCCAG-1	S2	37112	6283	4.85413355601649	0.0134687390566495	22304	5932	2	6	6	1	10	Undefined
GSM5740432_S2_AATCGTGAGCGAGAAA-1	S2	25770	4677	4.98467745063812	0.0116373792621902	22205	4677	3	4	4	0	1	Secretory
GSM5740432_S2_AATCGTGGTGACCGTC-1	S2	14267	3451	6.84173669467787	0.0630252100840336	20707	3458	21	4	4	4	1	Secretory
GSM5740432_S2_AATGAAGAGAGCATTA-1	S2	17433	3881	5.62106119129905	11.3895100630209	20799	3881	3	3	3	0	8	BasalDiff
GSM5740432_S2_AATGAAGCAAGCCCAC-1	S2	40283	6277	0.0173654180104193	0.0297692880178616	22361	5674	8	5	5	8	12	Basal
GSM5740432_S2_AATGAAGGTTTGGGAG-1	S2	4146	1321	8.7772962868553	64.7038830826748	21061	3252	48	1	1	19	14	Ciliated
GSM5740432_S2_AATGACCAGGTATCTC-1	S2	13362	3623	4.8661982359097	0.0971744655404395	20579	3647	24	2	2	13	0	Secretory
GSM5740432_S2_AATGACCAGGTCATTC-1	S2	17635	3540	2.70959696162349	0.0340116773425543	20880	3540	8	0	0	8	7	Basal
GSM5740432_S2_AATGACCGTACAAGTA-1	S2	27909	5021	10.9559113212278	0.0143261344507718	22294	5019	0	3	3	7	4	BasalDiff
GSM5740432_S2_AATGACCGTTATCTGG-1	S2	23873	4664	9.83544780806431	0.0209353933760415	22099	4664	35	0	0	11	3	Basal
GSM5740432_S2_AATGACCTCAAGCTGT-1	S2	22703	5338	12.4763288853657	0.00440392830404721	22004	5338	16	6	6	2	10	Undefined
GSM5740432_S2_AATGACCTCCGAGGCT-1	S2	18221	3736	5.83653318705431	0.0274273176083379	20894	3736	17	3	3	17	4	BasalDiff
GSM5740432_S2_AATGCCAAGAACTTCC-1	S2	10944	3328	4.24618756277965	0.0182631723130308	20699	3486	28	0	0	20	3	Basal
GSM5740432_S2_AATGCCAGTAGAGCTG-1	S2	19455	4209	4.76288341982223	0.0308277244001439	20890	4209	30	2	2	1	0	Secretory
GSM5740432_S2_AATGCCAGTCCGGACT-1	S2	21002	4627	4.64064731080438	0.0237981913374584	21254	4627	34	0	0	16	7	Basal
GSM5740432_S2_AATGCCAGTGGTTCTA-1	S2	30425	5260	5.91828691539674	0.0394114555964267	22366	5212	9	2	2	14	0	Secretory
GSM5740432_S2_AATGGAAAGGTCCAGA-1	S2	50521	6537	3.74282888229476	0.029673590504451	21663	4854	3	8	8	0	17	BasalDiff
GSM5740432_S2_AATGGAAAGGTTTGAA-1	S2	33539	5666	7.80006557181604	0.0178832225567047	22112	5523	3	6	6	0	10	Undefined
GSM5740432_S2_AATGGAAAGTAACGAT-1	S2	15592	3911	12.5088022533769	0.179245886947058	20607	3912	2	7	7	1	5	Ciliated
GSM5740432_S2_AATGGAACATGTACGT-1	S2	25929	4974	3.15716433445125	0.0231294090435989	22285	4973	8	5	5	8	12	Basal
GSM5740432_S2_AATGGAAGTTAGCTAC-1	S2	61849	7065	4.40263770364624	0.0193948797517455	21169	4646	5	0	0	6	3	Basal
GSM5740432_S2_AATGGAAGTTCAACGT-1	S2	12234	3460	8.77123036440475	2.41607527310422	20514	3549	7	1	1	9	2	Ciliated
GSM5740432_S2_AATGGAATCAGCTGTA-1	S2	20664	4489	6.06983942735539	0.0338556780808667	21144	4489	17	2	2	17	0	Secretory
GSM5740432_S2_AATGGCTAGCACACCC-1	S2	19667	4170	3.4304009757585	0.0406566041571378	20913	4170	13	2	2	0	0	Secretory
GSM5740432_S2_AATGGCTCATGTGGTT-1	S2	20733	3882	3.9483199151521	0.0337463240611291	21211	3882	4	3	3	7	4	BasalDiff
GSM5740432_S2_AATGGCTGTGCAACGA-1	S2	23722	5510	10.5763141228626	6.04813172894237	22229	5510	20	1	1	3	5	Ciliated
GSM5740432_S2_AATGGCTTCTGAGCAT-1	S2	16839	4017	3.18100890207715	0.0178041543026706	20665	4017	45	4	4	0	1	Secretory
GSM5740432_S2_AATGGCTTCTGGGTCG-1	S2	14403	3880	6.79577953630432	0.013883104262113	20582	3895	42	5	5	6	6	Basal
GSM5740432_S2_AATTTCCAGGGTTTCT-1	S2	14593	3583	5.96575342465753	0.0342465753424658	20715	3604	40	0	0	11	9	Basal
GSM5740432_S2_AATTTCCCACCGTGAC-1	S2	20276	4897	4.40118284869394	0.0295712173484475	20969	4897	17	4	4	17	1	Secretory
GSM5740432_S2_AATTTCCTCTGGTTGA-1	S2	13237	3946	6.00238308013107	1.37027107536491	20277	3987	10	1	1	3	2	Ciliated
GSM5740432_S2_ACAAAGACAGGTTCAT-1	S2	20616	4230	8.89125902942745	0.0339361031657536	21156	4230	30	2	2	1	0	Secretory
GSM5740432_S2_ACAAAGAGTACTCCGG-1	S2	25066	4339	5.51391436089626	0.03189538314329	22160	4339	28	2	2	20	0	Secretory
GSM5740432_S2_ACAACCAAGCCGATCC-1	S2	43119	6894	4.58570964900079	0.00695507024620949	22537	6121	3	6	6	1	10	Undefined
GSM5740432_S2_ACAACCAGTAGATCGG-1	S2	11630	2949	3.42901340666896	0.0343760742523204	20938	3074	23	5	5	11	6	Basal
GSM5740432_S2_ACAACCATCCTCAGAA-1	S2	11654	3284	5.0090059181748	0.034308259713526	20726	3384	33	4	4	19	1	Secretory
GSM5740432_S2_ACAAGCTGTCCTTAAG-1	S2	42500	5690	3.07127907250194	0.037626696140912	21857	4817	0	3	3	7	4	BasalDiff
GSM5740432_S2_ACAAGCTGTCGCAGTC-1	S2	33832	4628	2.59690493736183	0.271186440677966	21940	4427	25	3	3	10	4	BasalDiff
GSM5740432_S2_ACAAGCTGTTGGGTAG-1	S2	11511	3317	7.49934901484246	0.0347192084020484	20875	3424	24	0	0	13	3	Basal
GSM5740432_S2_ACAAGCTTCTAGAGCT-1	S2	17029	3490	7.01074511185485	0.005871645822324	20812	3490	29	2	2	21	0	Secretory
GSM5740432_S2_ACACAGTCACAAGGTG-1	S2	13532	3078	4.88291349634336	0.0221614833419517	20930	3107	46	0	0	16	9	Basal
GSM5740432_S2_ACACAGTCATACCAGT-1	S2	18549	4027	2.16583158235009	0.0377134852648025	20847	4027	19	0	0	2	7	Basal
GSM5740432_S2_ACACAGTGTGTCCACG-1	S2	25693	4756	6.84382538323866	0.01556299120691	22220	4755	32	3	3	0	8	BasalDiff
GSM5740432_S2_ACACAGTGTTGTTGCA-1	S2	10104	2438	3.33432274661126	0.0197882655585238	21268	2753	8	0	0	8	9	Basal
GSM5740432_S2_ACACAGTTCATATGGC-1	S2	15339	4973	6.34982469809116	0.298662511362161	20045	4977	16	1	1	2	2	Ciliated
GSM5740432_S2_ACACCAAAGTGAGGTC-1	S2	15840	4036	14.1346758967904	0.251730648206419	20522	4039	33	1	1	19	2	Ciliated
GSM5740432_S2_ACACCAATCATAAGGA-1	S2	11639	3271	1.8976472608621	0.0515198351365276	20897	3379	27	0	0	15	7	Basal
GSM5740432_S2_ACACCAATCTTGGCTC-1	S2	28143	4569	3.16507406486448	0.0177613583886896	22105	4565	32	3	3	0	8	BasalDiff
GSM5740432_S2_ACACGCGAGATTCGCT-1	S2	18917	3942	3.34918119387216	0.0528262017960909	20883	3942	1	3	3	4	8	BasalDiff
GSM5740432_S2_ACACGCGCAATTGCAC-1	S2	28016	5639	3.61106155218555	0.00713648528099911	22459	5623	38	5	5	5	6	Basal
GSM5740432_S2_ACACTGAAGGAGTACC-1	S2	10997	2704	4.93456924754635	0.054525627044711	21085	2856	4	0	0	8	3	Basal
GSM5740432_S2_ACACTGACAACTTCTT-1	S2	11130	2615	3.5736733411152	0.0538744724791236	21183	2772	0	3	3	7	4	BasalDiff
GSM5740432_S2_ACACTGACACCTGTCT-1	S2	17725	4232	7.06028308802797	0.0112784074888626	20673	4233	21	4	4	4	1	Secretory
GSM5740432_S2_ACACTGATCAGACCGC-1	S2	10648	3245	6.51847683361471	0.103170136934909	20662	3425	16	1	1	2	5	Ciliated
GSM5740432_S2_ACACTGATCCTCTCTT-1	S2	11126	2797	2.25455851971616	0.0449115242971346	21066	2947	8	3	3	8	4	BasalDiff
GSM5740432_S2_ACAGAAAAGCAACAAT-1	S2	20715	4837	4.23941352368091	0.0144689881354297	21080	4837	7	1	1	9	11	Ciliated
GSM5740432_S2_ACAGAAAAGGATTTCC-1	S2	12012	3345	13.1353464769986	0.0582314283337493	20724	3438	46	5	5	16	6	Basal
GSM5740432_S2_ACAGAAATCCGTGGCA-1	S2	53835	6526	8.63275954914304	0.00742762705884537	21441	4668	27	6	6	15	15	Undefined
GSM5740432_S2_ACAGCCGCAAAGAGTT-1	S2	55659	7260	8.79315274104782	0.509255950253734	21498	5178	14	6	6	2	10	Undefined
GSM5740432_S2_ACAGCCGCACATAGCT-1	S2	23929	4634	6.82482666443906	0.0334140840364213	22112	4634	23	0	0	11	3	Basal
GSM5740432_S2_ACAGCCGGTAACGATA-1	S2	19387	4057	2.79882480284521	0.0360806144013195	20953	4057	26	0	0	6	3	Basal
GSM5740432_S2_ACAGGGAAGTCTGCAT-1	S2	27551	5479	10.7986501687289	0.0072571573714576	22481	5477	9	2	2	14	0	Secretory
GSM5740432_S2_ACAGGGACAGGCCCTA-1	S2	8585	2304	12.4696749150898	47.9075691411936	20874	2943	33	1	1	19	14	Ciliated
GSM5740432_S2_ACAGGGAGTAAGGCTG-1	S2	15523	3523	3.82584052557001	0.0193224268968182	20801	3523	21	4	4	4	1	Secretory
GSM5740432_S2_ACAGGGAGTTGCCATA-1	S2	12704	3353	4.94138012432135	0.0157368793768196	20551	3404	2	2	2	1	16	Secretory
GSM5740432_S2_ACATCCCGTTGATCGT-1	S2	22756	4518	4.58119207625071	0.0219616111037906	21898	4518	3	4	4	0	1	Secretory
GSM5740432_S2_ACATCGAAGGGCAGGA-1	S2	22768	5098	6.25795409663405	0.0482731381928292	22014	5098	11	1	1	3	2	Ciliated
GSM5740432_S2_ACATCGACACTAACCA-1	S2	11960	3566	4.93629358358129	8.69001297016861	20238	3677	20	1	1	3	2	Ciliated
GSM5740432_S2_ACATCGACAGACAAGC-1	S2	10111	3027	11.6052060737527	0.246499704200355	20705	3309	16	7	7	2	5	Ciliated
GSM5740432_S2_ACATCGAGTTCAGTAC-1	S2	12135	3419	5.17298187808896	0.0329489291598023	20665	3502	19	0	0	2	9	Basal
GSM5740432_S2_ACATCGAGTTGGACCC-1	S2	32793	5392	3.12776270463067	0.0182910099686004	22300	5289	30	6	6	1	15	Undefined
GSM5740432_S2_ACATCGATCCAAGAGG-1	S2	4740	1528	4.42369299979551	67.6640992434054	20660	3193	28	1	1	20	14	Ciliated
GSM5740432_S2_ACATGCACAAGCGAAC-1	S2	58864	7321	6.60609662902267	0.0135858028360363	21721	5230	1	6	6	4	15	Undefined
GSM5740432_S2_ACATGCACACGTATAC-1	S2	17869	4802	4.96533214046075	0.0391411317378662	20430	4802	36	1	1	9	2	Ciliated
GSM5740432_S2_ACATGCAGTAGTCGTT-1	S2	22256	4519	6.47624180364682	0.0134734572891404	21798	4519	35	0	0	11	9	Basal
GSM5740432_S2_ACATGCAGTCTTCCGT-1	S2	38345	6434	4.13192997082118	0.0729470612755315	22476	6036	39	6	6	2	10	Undefined
GSM5740432_S2_ACATGCATCAGGACGA-1	S2	21267	3990	3.98608630252891	0.0329040142897433	21378	3990	0	3	3	7	4	BasalDiff
GSM5740432_S2_ACATTTCAGACCTTTG-1	S2	18770	4509	4.50287417500532	0.0585480093676815	20759	4509	23	3	3	11	4	BasalDiff
GSM5740432_S2_ACATTTCAGGGAGTGG-1	S2	17305	3931	7.3973552000924	0.0346480337240862	20733	3931	15	2	2	10	0	Secretory
GSM5740432_S2_ACATTTCGTTTAAGGA-1	S2	19166	4065	9.57518894970029	0.0260620276257493	20864	4065	13	2	2	0	0	Secretory
GSM5740432_S2_ACATTTCTCTGGGTCG-1	S2	15948	3708	4.56254700426172	0.0313361744798195	20789	3714	30	0	0	1	3	Basal
GSM5740432_S2_ACCAAACTCCGTGACG-1	S2	15967	3706	14.4493116395494	0.0438047559449312	20591	3708	21	4	4	4	1	Secretory
GSM5740432_S2_ACCAAACTCTAACGGT-1	S2	18469	4214	5.7691267910246	0.118951067856177	20796	4214	0	2	2	7	0	Secretory
GSM5740432_S2_ACCAACAAGATGTTCC-1	S2	11663	3664	6.28693790149893	0.0770877944325482	20319	3797	2	7	7	1	5	Ciliated
GSM5740432_S2_ACCACAAAGAGGTCAC-1	S2	21348	4793	7.37933599925602	0.69282990793267	21396	4793	39	6	6	2	10	Undefined
GSM5740432_S2_ACCACAAAGCTCAGAG-1	S2	12507	3657	5.12493015087411	0.103775844176579	20518	3718	11	1	1	3	5	Ciliated
GSM5740432_S2_ACCACAACAAGGGTCA-1	S2	15382	3552	3.89314961653451	0.0129988301052905	20750	3554	18	6	6	1	10	Undefined
GSM5740432_S2_ACCACAAGTATAGCTC-1	S2	30010	5447	7.62310921569934	0.00999533551009529	22338	5427	1	3	3	4	8	BasalDiff
GSM5740432_S2_ACCATTTAGCAGTACG-1	S2	22196	4416	6.37608069164265	0.0315201729106628	21785	4416	3	3	3	0	8	BasalDiff
GSM5740432_S2_ACCATTTAGCGACTAG-1	S2	12107	3504	12.0934456001321	0.0495294700346706	20598	3616	3	3	3	0	8	BasalDiff
GSM5740432_S2_ACCATTTAGCTATCCA-1	S2	40234	6885	4.17968461708775	0.988954217815937	22577	6367	19	6	6	2	10	Undefined
GSM5740432_S2_ACCATTTAGCTCTATG-1	S2	29728	6591	6.19276057566507	0.191217417558456	22884	6572	36	1	1	9	11	Ciliated
GSM5740432_S2_ACCATTTAGTCTTCGA-1	S2	10021	3108	2.86113049546406	0.0797527664240853	20562	3345	4	7	7	8	5	Ciliated
GSM5740432_S2_ACCATTTGTCCCGTGA-1	S2	18401	3874	2.82936895840122	0.0543065059194092	20791	3874	12	4	4	18	1	Secretory
GSM5740432_S2_ACCATTTGTGTGACCC-1	S2	19949	4487	3.47072669905344	0.0250413181749887	20910	4487	9	2	2	14	0	Secretory
GSM5740432_S2_ACCATTTTCTGGTTGA-1	S2	16419	3760	5.35833891493637	0.0182670644827376	20762	3760	18	4	4	1	1	Secretory
GSM5740432_S2_ACCCAAAAGGGCAGTT-1	S2	27880	5377	6.4822445981295	0.0501666248611459	22398	5373	12	6	6	18	10	Undefined
GSM5740432_S2_ACCCAAACAGGCATTT-1	S2	39378	6216	5.58996750609261	0.0126929325751422	22387	5739	18	6	6	1	15	Undefined
GSM5740432_S2_ACCCAAAGTTGGGTTT-1	S2	11181	2936	8.58212280545406	0.311915159076731	20882	3095	24	2	2	13	0	Secretory
GSM5740432_S2_ACCCTCAAGGTGCTTT-1	S2	23839	4783	5.53439109138862	0.167455101101017	22154	4783	30	3	3	1	8	BasalDiff
GSM5740432_S2_ACCCTCACAATGCTCA-1	S2	34069	5863	5.21899844515504	0.0205356880922346	22213	5717	3	3	3	0	4	BasalDiff
GSM5740432_S2_ACCCTCATCGTTCTAT-1	S2	18270	4107	3.07355756084222	0.0546896363139185	20764	4107	21	4	4	4	1	Secretory
GSM5740432_S2_ACCCTTGTCGTGACTA-1	S2	41108	5052	3.19749063852551	0.0340417254291689	21720	4296	15	3	3	10	8	BasalDiff
GSM5740432_S2_ACCGTTCAGCCGGAAT-1	S2	10786	2965	7.73792975627838	0.0463349087202298	21012	3140	33	4	4	19	1	Secretory
GSM5740432_S2_ACCGTTCCACATTGTG-1	S2	12792	3399	10.2467978756639	0.0624804748516089	20392	3478	14	7	7	2	5	Ciliated
GSM5740432_S2_ACCGTTCCACCCTGAG-1	S2	18240	3766	4.63510848126233	0.0383519614288845	20837	3766	15	3	3	10	8	BasalDiff
GSM5740432_S2_ACCGTTCCAGCTTTGA-1	S2	13625	3591	3.52794484377292	0.0586768373184685	20617	3608	0	4	4	7	1	Secretory
GSM5740432_S2_ACCGTTCCATCCGGCA-1	S2	24197	4308	3.05308820491634	0.0165255112580045	22089	4308	15	3	3	10	4	BasalDiff
GSM5740432_S2_ACCGTTCGTAGCTTGT-1	S2	22311	4057	4.09369821292605	0.0268732924262104	21778	4057	3	8	8	0	17	BasalDiff
GSM5740432_S2_ACCGTTCGTCGGTGAA-1	S2	14755	3875	5.25638420375262	0.0203210729526519	20577	3882	29	4	4	21	1	Secretory
GSM5740432_S2_ACCGTTCTCGGCACTG-1	S2	13278	3810	3.55158432197027	0.270310857486109	20330	3846	16	7	7	2	5	Ciliated
GSM5740432_S2_ACCGTTCTCTTTGATC-1	S2	15096	4114	3.87288977159881	0.0264812975835816	20543	4123	6	5	5	5	6	Basal
GSM5740432_S2_ACCTACCCAAGAGGTC-1	S2	10923	3471	5.16753400894732	0.237377887336803	20403	3636	20	1	1	3	2	Ciliated
GSM5740432_S2_ACCTACCCAGCACGAA-1	S2	52853	6992	4.77370302422787	0.00945662247271764	21868	5294	2	6	6	1	15	Undefined
GSM5740432_S2_ACCTACCCAGTGAGCA-1	S2	10371	2790	4.12291686735382	0.0770638666795107	21058	3011	27	0	0	15	3	Basal
GSM5740432_S2_ACCTACCGTCGTCAGC-1	S2	21761	3983	4.30349515454921	0.0367427547880402	21613	3983	3	3	3	0	8	BasalDiff
GSM5740432_S2_ACCTACCGTTTCTTAC-1	S2	24031	5212	6.48178945617828	0.0332612672542824	22266	5212	1	4	4	4	1	Secretory
GSM5740432_S2_ACCTGAAGTCAGTCTA-1	S2	16174	3746	4.43030153237766	0.0432525951557093	20711	3746	45	2	2	0	0	Secretory
GSM5740432_S2_ACCTGTCAGCCTCTGG-1	S2	20165	5016	3.79412582229223	6.54590938571296	20883	5016	19	1	1	2	11	Ciliated
GSM5740432_S2_ACCTGTCCAATACGAA-1	S2	12849	3642	3.40051357870983	0.00778149560345498	20552	3692	40	5	5	11	12	Basal
GSM5740432_S2_ACCTGTCCAGGCGATA-1	S2	15170	4244	6.04044529345893	0.046110269415717	20340	4253	39	1	1	2	2	Ciliated
GSM5740432_S2_ACCTGTCCATTGGGAG-1	S2	24649	4827	5.2964555113959	0.016221915808257	22177	4827	1	3	3	4	4	BasalDiff
GSM5740432_S2_ACGATCAAGATAGTGT-1	S2	15521	3803	5.16453087771267	0.0321978234271363	20648	3810	8	2	2	8	0	Secretory
GSM5740432_S2_ACGATCACAACGCATT-1	S2	68285	7842	0.81122214564668	1.93401102687802	21305	5089	3	6	6	0	10	Undefined
GSM5740432_S2_ACGATCAGTGCTCCGA-1	S2	11964	3287	7.01036096256684	0.0250668449197861	20657	3371	9	4	4	14	1	Secretory
GSM5740432_S2_ACGATGTCAACCTAAC-1	S2	11749	3685	5.21931315878953	0.0595035702142129	20192	3788	14	1	1	2	2	Ciliated
GSM5740432_S2_ACGCACGAGAAACCAT-1	S2	12233	2953	4.97589672358853	0.0245118065201405	20824	3038	18	4	4	1	1	Secretory
GSM5740432_S2_ACGCACGAGAACGTGC-1	S2	65152	7132	4.68138646371964	0.013809399597993	21169	4694	21	6	6	4	15	Undefined
GSM5740432_S2_ACGCACGCATCCAATG-1	S2	18237	3295	7.9149309361982	0.0274062705547029	20934	3295	17	3	3	17	8	BasalDiff
GSM5740432_S2_ACGCACGGTTGCGGCT-1	S2	15237	3933	9.7212200721548	0.0262381108560184	20506	3941	20	1	1	3	2	Ciliated
GSM5740432_S2_ACGCACGGTTTGCCGG-1	S2	45355	6122	5.83658445193855	0.015429037448478	21839	5043	43	3	3	10	4	BasalDiff
GSM5740432_S2_ACGGAAGCACAGTCGC-1	S2	20349	4096	7.7618392611515	0.0147376694831991	21103	4096	8	3	3	8	8	BasalDiff
GSM5740432_S2_ACGGAAGTCCCGAGGT-1	S2	13403	3677	7.61372110365399	0.0298284862043251	20630	3699	1	4	4	4	1	Secretory
GSM5740432_S2_ACGGGTCAGGGCGAGA-1	S2	10395	3112	4.39423076923077	0.0288461538461538	20943	3334	4	5	5	8	6	Basal
GSM5740432_S2_ACGGGTCAGGTGAGCT-1	S2	15459	3267	3.81481960429329	0.0258631837579206	20872	3276	29	0	0	21	9	Basal
GSM5740432_S2_ACGGGTCAGTCTAACC-1	S2	21924	4634	5.36560904449307	0.0319110138584974	21696	4634	37	4	4	12	1	Secretory
GSM5740432_S2_ACGGGTCCACTGGCGT-1	S2	37423	5441	4.36211133668127	0.0133561277914307	22071	5016	45	4	4	0	1	Secretory
GSM5740432_S2_ACGGGTCGTAGGACCA-1	S2	22571	4283	3.09844192634561	0.0531161473087819	21838	4283	2	0	0	1	3	Basal
GSM5740432_S2_ACGGGTCTCACCTCTG-1	S2	11310	2697	4.71939902783915	0.0176756517896597	21179	2849	40	0	0	11	3	Basal
GSM5740432_S2_ACGGTCGAGACACACG-1	S2	23842	4610	6.59767141009056	0.500772023536285	22083	4610	0	6	6	7	10	Undefined
GSM5740432_S2_ACGGTCGAGCCAAGGT-1	S2	12548	3170	4.94426751592357	0.0636942675159236	20872	3229	25	3	3	10	4	BasalDiff
GSM5740432_S2_ACGGTCGCAGAAATTG-1	S2	15518	4070	6.89810640216411	0.00644080896560608	20626	4070	34	6	6	16	15	Undefined
GSM5740432_S2_ACGGTCGCAGCCTACG-1	S2	15445	4650	10.8833419555096	0.0581996896016555	20220	4658	14	1	1	2	2	Ciliated
GSM5740432_S2_ACGGTCGCATGTGACT-1	S2	23370	4695	3.83743315508021	0.00855614973262032	22040	4695	19	0	0	2	13	Basal
GSM5740432_S2_ACGGTCGGTAGATTGA-1	S2	10997	2432	2.83481737234236	0.0545157186988915	21026	2646	8	3	3	8	8	BasalDiff
GSM5740432_S2_ACGGTCGGTAGGTGCA-1	S2	10029	2630	4.85398185986245	0.0299013256254361	21098	2896	44	0	0	13	3	Basal
GSM5740432_S2_ACGGTCGGTGAGAACC-1	S2	12135	3135	5.74135090609555	0.0164744645799012	20843	3230	18	0	0	1	9	Basal
GSM5740432_S2_ACGGTTAGTCGCCACA-1	S2	16912	3199	4.74051306300981	0	20965	3201	29	0	0	21	3	Basal
GSM5740432_S2_ACGGTTAGTCGTACTA-1	S2	10205	3175	3.613749877583	0.0489668005092547	20858	3383	23	0	0	11	3	Basal
GSM5740432_S2_ACGGTTATCAGGTAAA-1	S2	23604	4240	5.8606817700614	0.00846919330933728	22020	4240	0	3	3	7	4	BasalDiff
GSM5740432_S2_ACGGTTATCGCGCTGA-1	S2	30284	5589	7.93477902102518	0.00660131366141862	22316	5560	0	4	4	7	1	Secretory
GSM5740432_S2_ACGGTTATCGTAGGGA-1	S2	11177	2840	3.11075355323143	0.0715115759363547	20871	2981	2	2	2	1	0	Secretory
GSM5740432_S2_ACGTAACCACAGAGCA-1	S2	12434	3722	9.48670575949875	0.0562294160173508	20208	3803	10	1	1	3	2	Ciliated
GSM5740432_S2_ACGTAACGTCTAATCG-1	S2	10001	2759	13.7021871566963	0.0699091181464097	20975	3078	16	1	1	2	14	Ciliated
GSM5740432_S2_ACGTACACACCGTCTT-1	S2	15563	4020	4.98338870431894	0.543061589573217	20433	4022	14	1	1	2	2	Ciliated
GSM5740432_S2_ACGTACACACTGGACC-1	S2	23271	5134	5.25366209888741	0.0128871515099446	22110	5134	5	6	6	6	15	Undefined
GSM5740432_S2_ACGTACAGTATCGGTT-1	S2	13109	3456	7.83282186175654	4.19406692970919	20763	3489	46	6	6	16	15	Undefined
GSM5740432_S2_ACGTAGTAGCTTCGTA-1	S2	10522	3373	7.30017087526106	0.0569584203531422	20785	3559	8	5	5	8	12	Basal
GSM5740432_S2_ACGTAGTCAGGATGAC-1	S2	45949	6596	4.26022628372498	0.015230635335074	22024	5486	25	6	6	10	4	Undefined
GSM5740432_S2_ACGTCCTCAATCCTAG-1	S2	17744	4447	5.07940083342719	0.0619439126027706	20603	4447	21	4	4	4	1	Secretory
GSM5740432_S2_ACGTCCTTCTGCCTCA-1	S2	15968	3778	4.83850776164246	0.0250375563345017	20731	3778	3	3	3	0	4	BasalDiff
GSM5740432_S2_ACGTTCCAGAATTGCA-1	S2	64583	7560	0.317263793236865	0.0263096804147644	22011	5240	30	4	4	1	1	Secretory
GSM5740432_S2_ACGTTCCAGCTGAGCA-1	S2	20103	4089	4.19670826910646	0.0298344189746905	21054	4089	1	4	4	4	1	Secretory
GSM5740432_S2_ACGTTCCAGTCGTCTA-1	S2	32486	4977	5.30428896683281	0.0307673373946219	22091	4845	0	3	3	7	8	BasalDiff
GSM5740432_S2_ACGTTCCCAGTTGTTG-1	S2	21445	4882	8.23896733305373	0.0326203457756652	21448	4882	11	1	1	3	10	Ciliated
GSM5740432_S2_ACGTTCCTCAACTTTC-1	S2	14306	4077	2.71139063591894	0.0209643605870021	20430	4093	8	7	7	8	5	Ciliated
GSM5740432_S2_ACTACGAAGATGACCG-1	S2	21485	4725	5.27856512243855	0.14404535105246	21485	4725	9	2	2	14	0	Secretory
GSM5740432_S2_ACTACGAAGGTTGGAC-1	S2	8031	2597	5.02008032128514	35.4698795180723	20665	3170	28	6	6	20	10	Undefined
GSM5740432_S2_ACTACGAAGTTTGGCT-1	S2	34871	5801	6.56174750601995	0.0171998624011008	22338	5612	26	5	5	6	12	Basal
GSM5740432_S2_ACTACGACACTGTCCT-1	S2	17047	3985	7.14704502814259	0.0117260787992495	20745	3985	6	3	3	5	4	BasalDiff
GSM5740432_S2_ACTACGAGTGACAACG-1	S2	18508	4320	5.82262071945555	0.0162039537647186	20784	4320	3	6	6	0	10	Undefined
GSM5740432_S2_ACTATCTAGAGGTGCT-1	S2	25161	4874	5.54297294075575	0.0119203719156038	22237	4874	0	5	5	7	12	Basal
GSM5740432_S2_ACTATCTCAGTAGATA-1	S2	30386	4774	4.68642088992666	0.0197322984839017	22213	4740	25	3	3	10	8	BasalDiff
GSM5740432_S2_ACTATCTTCCACTAGA-1	S2	16048	4387	6.0555140652228	0.0435648493900921	20404	4389	14	1	1	2	2	Ciliated
GSM5740432_S2_ACTATCTTCTGGCTGG-1	S2	17677	4088	3.94074744162379	0.0508848306665913	20682	4088	30	2	2	1	0	Secretory
GSM5740432_S2_ACTATGGCACGTTCGG-1	S2	14769	3487	6.13280985581805	0.020307317403371	20713	3492	2	2	2	1	0	Secretory
GSM5740432_S2_ACTATGGGTAACCAGG-1	S2	8196	2705	11.455513023994	23.3778358696667	20308	3304	16	1	1	2	14	Ciliated
GSM5740432_S2_ACTATGGGTCAAGGCA-1	S2	17256	3976	2.00903195924039	0.0752663270032422	20704	3977	0	2	2	7	0	Secretory
GSM5740432_S2_ACTATGGTCATGCCAA-1	S2	16195	4147	8.39454354669465	0.01851737547065	20572	4148	34	5	5	16	6	Basal
GSM5740432_S2_ACTATGGTCTATCGGA-1	S2	49998	7023	4.44266719984005	0.0239928021593522	21994	5530	3	6	6	0	10	Undefined
GSM5740432_S2_ACTATTCCACTGAATC-1	S2	18390	4225	2.44101337392628	0.00543655539849951	20651	4225	17	2	2	17	0	Secretory
GSM5740432_S2_ACTATTCCAGACGATG-1	S2	18138	4365	4.01168237174189	0.0110211054168733	20682	4365	13	2	2	0	0	Secretory
GSM5740432_S2_ACTATTCCAGCAAGAC-1	S2	14703	4127	5.29499728113105	0.0203915171288744	20512	4140	2	0	0	1	3	Basal
GSM5740432_S2_ACTATTCGTCTACACA-1	S2	20142	4497	2.9229318644236	0.0347377301374622	20993	4497	34	0	0	16	7	Basal
GSM5740432_S2_ACTATTCGTTAAGGAT-1	S2	18116	4410	4.97435614625269	0.0716924943473226	20689	4410	21	2	2	4	0	Secretory
GSM5740432_S2_ACTATTCGTTGTGTAC-1	S2	32962	5187	5.11367080933616	0.0666868748105487	22061	5056	9	6	6	14	15	Undefined
GSM5740432_S2_ACTCCCAAGGATCATA-1	S2	11958	2756	5.88087879041016	0.0835352100910534	21129	2854	46	0	0	16	9	Basal
GSM5740432_S2_ACTCCCAAGGCTGAAC-1	S2	21986	4574	4.04619021640298	0.0136388434260775	21731	4574	31	0	0	5	13	Basal
GSM5740432_S2_ACTCCCACAATTGCGT-1	S2	12677	3658	5.74875798438609	0.0236574402649633	20491	3702	21	4	4	4	1	Secretory
GSM5740432_S2_ACTCCCAGTCGTCGGT-1	S2	26660	4991	6.23406807617334	0.0449842555105713	22244	4991	2	6	6	1	10	Undefined
GSM5740432_S2_ACTCCCAGTGAGCGAT-1	S2	20017	3886	5.17327474283432	0.019974033756117	21063	3886	23	5	5	11	6	Basal
GSM5740432_S2_ACTGATGAGACTCTTG-1	S2	10013	2615	11.3487169285856	0.368012731251243	21300	2897	1	3	3	4	4	BasalDiff
GSM5740432_S2_ACTGCAAAGCCTGAGA-1	S2	15959	3927	3.34084084084084	0.112612612612613	20637	3929	36	6	6	9	10	Undefined
GSM5740432_S2_ACTGCAACAACCTAAC-1	S2	22005	4509	4.80991960757596	0.0227097243039469	21718	4509	37	3	3	12	8	BasalDiff
GSM5740432_S2_ACTGCAACAGAGCCCT-1	S2	46402	6360	5.33028827508941	0.0129271340543801	21991	5240	4	5	5	8	6	Basal
GSM5740432_S2_ACTGTCCAGCATGGGT-1	S2	12308	2991	6.5026790063322	0.0568274070465985	20982	3099	42	0	0	6	3	Basal
GSM5740432_S2_ACTGTCCCACCACTGG-1	S2	14000	3661	3.65531519954309	0.0142785749982152	20491	3684	2	2	2	1	0	Secretory
GSM5740432_S2_ACTGTGACACCATTCC-1	S2	11523	3581	5.63648976760319	0.0433576135969476	20478	3690	0	4	4	7	1	Secretory
GSM5740432_S2_ACTGTGACACTCTCGT-1	S2	12391	3969	6.84843107203356	0.00806646769379689	20296	4030	45	4	4	0	1	Secretory
GSM5740432_S2_ACTGTGAGTCCCACGA-1	S2	10297	3081	9.23644125351703	0.0194042883477248	20607	3351	9	2	2	14	0	Secretory
GSM5740432_S2_ACTGTGATCTATTGTC-1	S2	24348	4697	3.49681920788016	0.0369382310691566	22143	4697	23	3	3	11	4	BasalDiff
GSM5740432_S2_ACTTAGGAGCAAGCCA-1	S2	11225	2770	7.47172499777362	0.0356220500489803	21133	2920	23	0	0	11	7	Basal
GSM5740432_S2_ACTTATCGTATGCTTG-1	S2	18442	4160	3.22388383181621	0.0433463372345037	20729	4160	18	2	2	1	0	Secretory
GSM5740432_S2_ACTTATCTCTAGTCAG-1	S2	10877	2682	4.41257584114727	0.00919286633572348	21215	2864	8	3	3	8	4	BasalDiff
GSM5740432_S2_ACTTCCGAGCTCGCAC-1	S2	44188	6369	6.49262510180074	0.0203601484028595	22074	5386	9	6	6	14	15	Undefined
GSM5740432_S2_ACTTCCGAGGAAGTGA-1	S2	11779	2744	5.4989816700611	0.0254582484725051	21136	2838	1	6	6	4	15	Undefined
GSM5740432_S2_ACTTCCGAGTATCTGC-1	S2	14414	3591	9.50003467165939	0.0346716593856182	20709	3610	21	4	4	4	1	Secretory
GSM5740432_S2_ACTTCCGCAAGACAAT-1	S2	16475	3480	2.06842169113187	0.04852602207934	20857	3482	5	0	0	6	3	Basal
GSM5740432_S2_ACTTCCGGTACAACGG-1	S2	12735	3040	1.50682781353006	0.0313922461152095	20925	3091	0	3	3	7	4	BasalDiff
GSM5740432_S2_ACTTCCGTCACTCACC-1	S2	23625	5444	4.99640394297077	0.00846131065702077	22230	5444	6	5	5	5	6	Basal
GSM5740432_S2_ACTTCCGTCGACATAC-1	S2	45990	6708	4.54565217391304	0.0108695652173913	22195	5655	4	5	5	8	12	Basal
GSM5740432_S2_ACTTCGCAGTAGAGTT-1	S2	16050	3561	3.08880308880309	0.04359197907585	20779	3561	43	3	3	10	4	BasalDiff
GSM5740432_S2_ACTTCGCCACCCTTAC-1	S2	41770	6425	6.44026421596783	0.0167528240474823	22319	5755	3	5	5	0	6	Basal
GSM5740432_S2_ACTTCGCTCACCCATC-1	S2	21171	5402	10.5496370321486	0.122560573206373	21266	5402	7	1	1	9	11	Ciliated
GSM5740432_S2_ACTTCGCTCCTCTGCA-1	S2	31351	5492	3.93813775510204	0.0191326530612245	22315	5457	3	2	2	0	16	Secretory
GSM5740432_S2_ACTTTCACAATTGAGA-1	S2	31872	6070	5.87863083042063	3.92611787393034	22546	6005	0	1	1	7	2	Ciliated
GSM5740432_S2_ACTTTCACAGAACTCT-1	S2	14432	4070	8.85874454979583	0.055367153436224	20387	4090	36	1	1	9	5	Ciliated
GSM5740432_S2_ACTTTCACAGATGCGA-1	S2	14556	3865	4.73051836594576	0.0549261929282527	20559	3871	0	4	4	7	1	Secretory
GSM5740432_S2_ACTTTCAGTATCGATC-1	S2	31395	5599	7.02005730659026	0.0286532951289398	22408	5548	0	5	5	7	12	Basal
GSM5740432_S2_ACTTTGTTCGGCATCG-1	S2	8065	2100	13.7528336882599	44.5215360307756	21036	2897	48	1	1	19	14	Ciliated
GSM5740432_S2_AGAAATGAGAGGGCGA-1	S2	14400	3680	9.03668770372425	0.0832235245162633	20757	3685	23	6	6	11	15	Undefined
GSM5740432_S2_AGAAATGCATCTTTCA-1	S2	13283	3966	8.397233498722	0.127800330777327	20284	4008	36	1	1	9	2	Ciliated
GSM5740432_S2_AGAAATGTCATTACGG-1	S2	51345	6990	6.64992505207421	0.0175202943409449	21775	5391	2	6	6	1	15	Undefined
GSM5740432_S2_AGAAATGTCATTTACC-1	S2	18099	3965	4.10777385159011	0.0386484098939929	20812	3965	28	0	0	20	3	Basal
GSM5740432_S2_AGAACAACAATAGAGT-1	S2	22950	4864	7.17178314826911	0.0261267145656434	21994	4864	2	4	4	1	1	Secretory
GSM5740432_S2_AGAACAATCTCGGGAC-1	S2	12456	2993	4.99157370997512	0.0160500762378621	20920	3066	30	4	4	1	1	Secretory
GSM5740432_S2_AGAACCTAGACCAAAT-1	S2	27611	4847	7.78388941159441	0.0506622276905262	22257	4841	42	0	0	6	13	Basal
GSM5740432_S2_AGAACCTAGCAGGCAT-1	S2	13481	4044	5.98695909899229	0.0222288085358625	20192	4082	16	1	1	2	2	Ciliated
GSM5740432_S2_AGAACCTAGCCTATTG-1	S2	19752	4348	3.59817813765182	0.0202429149797571	20936	4348	27	6	6	15	10	Undefined
GSM5740432_S2_AGAACCTCACAATGCT-1	S2	27154	5116	4.64200257684521	0.0368120743603902	22361	5115	12	4	4	18	0	Secretory
GSM5740432_S2_AGAACCTGTTTGGAAA-1	S2	19389	4190	6.200751918422	0.128753154452284	20903	4190	1	4	4	4	1	Secretory
GSM5740432_S2_AGAAGCGAGCCTATCA-1	S2	18219	4051	3.79760728789375	0.0109757436066293	20792	4051	29	4	4	21	1	Secretory
GSM5740432_S2_AGAAGCGAGTTGTCAC-1	S2	16397	3727	2.96842618554187	0.0304766548823601	20767	3731	2	0	0	1	7	Basal
GSM5740432_S2_AGAAGCGGTCCAAAGG-1	S2	16046	3303	9.60064793470812	0.0124602828484207	20914	3303	18	3	3	1	4	BasalDiff
GSM5740432_S2_AGAAGCGGTGAATATG-1	S2	11728	3111	12.9175187457396	0.0596455351056578	20824	3240	46	5	5	16	6	Basal
GSM5740432_S2_AGAAGTAAGCTCGGCT-1	S2	44813	6104	4.637416073699	0.026767192344583	21888	5039	12	6	6	7	15	Undefined
GSM5740432_S2_AGAAGTATCAGACCCG-1	S2	49130	6430	3.98738683755467	0.0244125724748245	21676	4966	0	3	3	7	4	BasalDiff
GSM5740432_S2_AGACAAAAGTAGTGCG-1	S2	17208	3594	4.71046059127606	0.0464657025033397	20817	3594	27	0	0	15	3	Basal
GSM5740432_S2_AGACAAACATACCAGT-1	S2	46428	6722	5.55450555450555	2.48640248640249	22190	5656	16	6	6	2	10	Undefined
GSM5740432_S2_AGACAAATCTTAAGGC-1	S2	14289	3744	6.87653025533403	0.0139909059111577	20610	3758	6	0	0	5	3	Basal
GSM5740432_S2_AGACACTAGCTACAAA-1	S2	12730	3798	7.12829360100376	0.109786700125471	20320	3870	19	1	1	2	2	Ciliated
GSM5740432_S2_AGACACTCAAGTAGTA-1	S2	30021	5019	2.73051180446872	0.0266391395557923	22182	4989	27	0	0	15	3	Basal
GSM5740432_S2_AGACACTCATCTCGTC-1	S2	13245	3810	3.77799562627253	0.075409094336777	20341	3840	24	2	2	13	0	Secretory
GSM5740432_S2_AGACACTGTGTTCCTC-1	S2	20503	3900	3.42759629449049	0.0243783520234032	21160	3900	4	0	0	8	3	Basal
GSM5740432_S2_AGACACTTCAAATAGG-1	S2	39247	5503	4.6178141157892	0.0254705687578004	21973	4952	0	3	3	7	4	BasalDiff
GSM5740432_S2_AGACACTTCCAGCACG-1	S2	25249	4716	5.5023355237115	0.00791702953052015	22214	4716	6	0	0	5	7	Basal
GSM5740432_S2_AGACAGGCAGCAATTC-1	S2	13251	3678	3.71850957912204	0.0301704631166088	20413	3730	7	7	7	9	5	Ciliated
GSM5740432_S2_AGACAGGGTTCATCTT-1	S2	18743	4243	2.53144318908548	0.0959283734811341	20793	4243	37	6	6	12	10	Undefined
GSM5740432_S2_AGACCATCAATATCCG-1	S2	10812	3249	4.2686870553451	0.0646770765961379	20871	3409	8	3	3	8	4	BasalDiff
GSM5740432_S2_AGACCATTCATTACTC-1	S2	17229	3539	4.73733039545402	0.0811782442305462	20862	3539	47	0	0	15	9	Basal
GSM5740432_S2_AGACCATTCTCACGAA-1	S2	20966	4590	7.36892278360343	0.0381315538608198	21246	4590	8	4	4	8	1	Secretory
GSM5740432_S2_AGACCCGAGCAAACAT-1	S2	28525	5470	4.14433350849536	0.0245226834822211	22386	5460	38	5	5	5	6	Basal
GSM5740432_S2_AGACCCGAGGAGAATG-1	S2	11293	3647	6.87770037915528	0.405607971078388	20258	3767	36	1	1	9	2	Ciliated
GSM5740432_S2_AGACCCGCACCGTGGT-1	S2	17503	4128	4.47820871651339	0.0114240018278403	20710	4128	42	0	0	6	3	Basal
GSM5740432_S2_AGACCCGTCACACGAT-1	S2	28267	4930	5.60645184110926	0.00707438718121043	22250	4927	26	5	5	6	12	Basal
GSM5740432_S2_AGACCCGTCACCTTAT-1	S2	15685	4010	3.45354912705493	0.0127437237160698	20577	4016	34	5	5	16	12	Basal
GSM5740432_S2_AGACCCGTCGTTACCC-1	S2	17308	3521	2.92215292215292	0.0346500346500346	20657	3521	1	8	8	4	17	BasalDiff
GSM5740432_S2_AGACTCAAGTATAACG-1	S2	29195	5379	9.9486477233824	0.0239643957548785	22317	5371	13	4	4	0	1	Secretory
GSM5740432_S2_AGACTCACACGCTGCA-1	S2	27101	5569	4.6899515655911	7.53120949587284	22409	5569	20	7	7	3	14	Ciliated
GSM5740432_S2_AGACTCAGTGGAGAAA-1	S2	12300	3193	4.30824256218501	0.00812875955129247	20769	3259	24	4	4	13	1	Secretory
GSM5740432_S2_AGAGAATAGCTAGCCC-1	S2	18428	4559	5.26572668112798	0.0325379609544469	20679	4559	7	1	1	9	5	Ciliated
GSM5740432_S2_AGAGAATCACAAGGTG-1	S2	16226	4345	8.65201059178521	0.0431061025925242	20502	4345	14	1	1	2	5	Ciliated
GSM5740432_S2_AGAGAATCAGCACGAA-1	S2	27702	5250	5.34386952442809	0.0216497077289457	22321	5249	1	4	4	4	1	Secretory
GSM5740432_S2_AGAGAATCATACAGGG-1	S2	12884	4133	5.10117063338243	0.0852779285215908	20044	4183	19	1	1	2	11	Ciliated
GSM5740432_S2_AGAGAATGTTCCACAA-1	S2	33827	6090	8.29862034328931	0.0413601583503205	22357	5924	12	4	4	18	1	Secretory
GSM5740432_S2_AGAGAATTCACCTTGC-1	S2	10372	3201	3.60204179909467	0.0770490224405278	20668	3402	46	0	0	16	7	Basal
GSM5740432_S2_AGAGAATTCCTCAGGG-1	S2	38338	5717	4.00396225431417	0.0469214326677441	22057	5244	1	3	3	4	4	BasalDiff
GSM5740432_S2_AGAGAGCAGCTACTGT-1	S2	30947	6386	5.12911555842479	0.025823111684958	22869	6348	20	1	1	3	11	Ciliated
GSM5740432_S2_AGAGCAGCAAACCATC-1	S2	25646	5255	12.7197284043757	3.22897019992456	22302	5255	4	6	6	8	10	Undefined
GSM5740432_S2_AGAGCAGCACGCTGAC-1	S2	30613	5044	4.6103111633526	0.0130603715675711	22147	5008	34	5	5	16	6	Basal
GSM5740432_S2_AGAGCAGCATAGGAGC-1	S2	11140	3492	2.73395482251703	0.0806740767300108	20087	3688	7	1	1	9	2	Ciliated
GSM5740432_S2_AGAGCAGTCATGCCCT-1	S2	31791	5060	6.661217817736	0.0314356669076734	22122	4994	3	3	3	0	16	BasalDiff
GSM5740432_S2_AGATAGAAGTGCCCGT-1	S2	16344	3514	5.5222602739726	0.0305772994129158	20861	3514	23	0	0	11	3	Basal
GSM5740432_S2_AGATAGAGTACAGCGA-1	S2	22432	5729	11.2944839857651	0.160142348754448	21978	5729	36	1	1	9	11	Ciliated
GSM5740432_S2_AGATAGAGTACTCGTA-1	S2	19419	4288	4.60597337171644	0.154217858428006	20864	4288	12	2	2	18	0	Secretory
GSM5740432_S2_AGATAGATCTCGGGAC-1	S2	25630	4717	2.99531981279251	0.0195007800312012	22204	4717	42	5	5	6	12	Basal
GSM5740432_S2_AGATAGATCTCTGAGA-1	S2	17257	4086	6.43891140706427	0.0521134916039375	20699	4086	29	0	0	21	3	Basal
GSM5740432_S2_AGATCCAAGTTGCCCG-1	S2	13975	3774	5.58495423340961	0.0500572082379863	20567	3788	12	4	4	18	1	Secretory
GSM5740432_S2_AGATCCACAACCCTCT-1	S2	22349	4280	3.18383043419935	0.0268300317488709	21794	4280	38	0	0	5	13	Basal
GSM5740432_S2_AGATCCACATTGTCGA-1	S2	15051	3862	5.66513913794249	0.0199242877067145	20554	3865	21	4	4	4	1	Secretory
GSM5740432_S2_AGATCCAGTAGAATAC-1	S2	15960	3504	1.9221136989732	0.0375657400450789	20770	3506	23	0	0	11	9	Basal
GSM5740432_S2_AGATCCAGTCTCGGGT-1	S2	10919	3128	12.9794050343249	0.0366132723112128	20800	3327	8	0	0	8	3	Basal
GSM5740432_S2_AGATCCATCTGTGTGA-1	S2	21904	4168	3.95091016925955	0.0228112596377572	21667	4168	4	3	3	8	4	BasalDiff
GSM5740432_S2_AGATCGTAGAAACACT-1	S2	15484	4040	14.0147115756872	0.0516195638146858	20382	4046	36	1	1	9	2	Ciliated
GSM5740432_S2_AGATCGTAGGTTGAGC-1	S2	22666	4497	5.59181513494443	0.0352795907567472	21879	4497	5	6	6	6	15	Undefined
GSM5740432_S2_AGATCGTCAGGCCCTA-1	S2	12784	3181	4.59734167318217	0.00781860828772478	20903	3224	8	0	0	8	3	Basal
GSM5740432_S2_AGATCGTCAGTATTCG-1	S2	17981	4025	5.0205715556544	0.0166796397197821	20766	4025	3	4	4	0	1	Secretory
GSM5740432_S2_AGATCGTCATGTGGTT-1	S2	19105	3973	8.36647132691503	0.0261615738802846	20939	3973	38	0	0	5	4	Basal
GSM5740432_S2_AGATCGTGTACGACTT-1	S2	27156	5274	4.42080465270365	0.0147237457209114	22354	5274	2	6	6	1	10	Undefined
GSM5740432_S2_AGATGAACACCACTGG-1	S2	14574	3345	3.07871640153593	0.0342841470104224	20867	3365	18	0	0	1	3	Basal
GSM5740432_S2_AGATGAATCTTACGGA-1	S2	21641	4373	4.09699769053118	0.0184757505773672	21583	4373	3	0	0	0	3	Basal
GSM5740432_S2_AGATGCTAGAGAATCT-1	S2	10253	3487	14.7155572755418	0.744969040247678	20438	3745	20	1	1	3	5	Ciliated
GSM5740432_S2_AGATGCTGTATTAAGG-1	S2	12007	3806	1.92671881432688	1.05393165911898	20178	3874	3	1	1	0	2	Ciliated
GSM5740432_S2_AGATGCTGTTAACCTG-1	S2	17101	3912	2.47296112247881	0	20708	3912	4	0	0	8	3	Basal
GSM5740432_S2_AGATGCTTCAGGAAGC-1	S2	18202	4041	5.83745194947831	0.0164744645799012	20790	4041	30	2	2	1	0	Secretory
GSM5740432_S2_AGATGCTTCCCTCGAT-1	S2	13944	4025	11.5736113094388	0.421248036555762	20372	4047	19	1	1	2	2	Ciliated
GSM5740432_S2_AGATGCTTCCTACCAC-1	S2	14441	3628	3.47044590390598	0.152091254752852	20636	3641	13	4	4	0	1	Secretory
GSM5740432_S2_AGCATCAAGTAACGAT-1	S2	34061	6201	5.60103403705299	2.13126525922734	22357	6053	19	6	6	5	10	Undefined
GSM5740432_S2_AGCATCACAATAGTAG-1	S2	16809	4700	7.87191064638783	0.0891159695817491	20345	4701	7	1	1	9	2	Ciliated
GSM5740432_S2_AGCATCAGTACAGCGA-1	S2	20244	4798	7.94065457413249	0.1823738170347	21004	4798	27	6	6	15	15	Undefined
GSM5740432_S2_AGCATCAGTTTACCTT-1	S2	20922	4293	2.37935977066412	0.0143334925943622	21247	4293	34	0	0	16	7	Basal
GSM5740432_S2_AGCCAATGTATGAGCG-1	S2	10344	2981	6.137044553977	0.00966463709287716	21062	3204	18	0	0	1	3	Basal
GSM5740432_S2_AGCCAATGTCACCGCA-1	S2	17980	3824	3.49253731343284	23.3134328358209	20774	3824	13	4	4	0	1	Secretory
GSM5740432_S2_AGCCACGAGATAACGT-1	S2	14422	3275	2.86209286209286	0.0277200277200277	20828	3291	24	0	0	13	13	Basal
GSM5740432_S2_AGCCACGAGTTGGACG-1	S2	36794	5046	2.97193773600283	0.035315530683763	21976	4638	47	0	0	15	9	Basal
GSM5740432_S2_AGCCACGCAATACAGA-1	S2	20963	4318	4.99070499070499	0.0286000286000286	21267	4318	25	3	3	10	4	BasalDiff
GSM5740432_S2_AGCCACGCACCACTGG-1	S2	29078	5521	5.37623319927125	0.0309374033206146	22405	5508	23	5	5	11	6	Basal
GSM5740432_S2_AGCCACGCATGTGGTT-1	S2	21784	4536	5.37861404313905	0.00917852225791647	21637	4536	5	0	0	6	13	Basal
GSM5740432_S2_AGCCACGTCGGTCGGT-1	S2	14805	3590	4.08452605995139	0.0472589792060491	20717	3592	29	2	2	21	0	Secretory
GSM5740432_S2_AGCCACGTCTACACAG-1	S2	13658	3827	13.2167934464599	0.0658279695728496	20497	3858	33	2	2	19	0	Secretory
GSM5740432_S2_AGCCAGCAGAAGATCT-1	S2	21337	4327	4.39488356838308	0.00937075387714942	21394	4327	5	0	0	6	3	Basal
GSM5740432_S2_AGCCAGCAGGCCTGCT-1	S2	18045	4138	5.46109111049571	0.0332317917474384	20715	4138	8	5	5	8	12	Basal
GSM5740432_S2_AGCCAGCCAAAGGAGA-1	S2	18232	3983	4.79114132222344	0.0328911303585133	20789	3983	8	0	0	8	3	Basal
GSM5740432_S2_AGCCAGCCACTAACCA-1	S2	11889	3298	5.11721704058482	0.0588185866733888	20660	3383	27	0	0	15	3	Basal
GSM5740432_S2_AGCCAGCGTTGCCAAT-1	S2	22003	4531	6.92349627475922	0.0272578593494458	21714	4531	1	4	4	4	1	Secretory
GSM5740432_S2_AGCGATTCAAATGATG-1	S2	11221	3346	6.9920726819275	0.0356283958314777	20725	3474	24	2	2	13	16	Secretory
GSM5740432_S2_AGCGATTCAATTGCAC-1	S2	11628	3206	2.74961333562468	0.0429627083691356	20857	3307	28	0	0	20	3	Basal
GSM5740432_S2_AGCGCCACAACCACGC-1	S2	15597	3910	7.61691223574632	0.051249199231262	20683	3910	30	6	6	1	15	Undefined
GSM5740432_S2_AGCGCTGAGAGTCTTC-1	S2	11375	3358	6.75568830712466	0.0527101818501274	20710	3458	13	4	4	0	1	Secretory
GSM5740432_S2_AGCGCTGCATACGCAT-1	S2	29674	5013	4.9122334153162	0.010107476163202	22218	4991	4	3	3	8	4	BasalDiff
GSM5740432_S2_AGCGCTGTCTGCAGCG-1	S2	11165	3186	9.82270773638968	0.0179083094555874	20835	3348	46	0	0	16	9	Basal
GSM5740432_S2_AGCGTATCAGGTCAGA-1	S2	23914	4641	4.38908163691845	0.0167203109977846	22140	4641	9	2	2	14	0	Secretory
GSM5740432_S2_AGCGTATTCTACGCAA-1	S2	16301	4061	7.18139311833114	2.25392638772329	20645	4061	16	6	6	2	10	Undefined
GSM5740432_S2_AGCGTATTCTGCAGCG-1	S2	29758	5435	3.94807460083188	0.140882865960016	22255	5418	20	6	6	3	10	Undefined
GSM5740432_S2_AGCGTATTCTTCGCTG-1	S2	32031	5600	4.66668746295661	0.059269426334342	22258	5550	30	6	6	1	10	Undefined
GSM5740432_S2_AGCGTCGCATCTCATT-1	S2	12506	3173	6.16958363302166	0.00799168864381044	20869	3243	3	5	5	0	12	Basal
GSM5740432_S2_AGCTACAAGGGACCAT-1	S2	28218	5647	3.66251062623973	0.028336639274582	22454	5642	0	7	7	7	5	Ciliated
GSM5740432_S2_AGCTACAGTAATGCGG-1	S2	14125	4114	7.52858520457363	2.68632042981127	20426	4127	36	1	1	9	2	Ciliated
GSM5740432_S2_AGCTCAACATGTTTGG-1	S2	13152	3855	7.55261758225059	0.0379910341159486	20387	3878	13	4	4	0	1	Secretory
GSM5740432_S2_AGCTCAATCGACCATA-1	S2	16522	4312	5.97333333333333	2.06814814814815	20448	4315	20	1	1	3	2	Ciliated
GSM5740432_S2_AGCTTCCAGAGGTCGT-1	S2	11725	2284	2.402453569603	0.0596353722951099	20674	2489	24	8	8	13	17	BasalDiff
GSM5740432_S2_AGCTTCCCACATTCTT-1	S2	45123	7515	7.43351886209029	6.95732838589981	22852	6581	16	1	1	2	2	Ciliated
GSM5740432_S2_AGCTTCCGTATCCCAA-1	S2	19948	4168	4.04939259111133	0.259961005849123	20986	4168	21	2	2	4	0	Secretory
GSM5740432_S2_AGCTTCCTCCCACAGG-1	S2	24535	4387	2.95064596323919	0.00407547784977789	22105	4387	25	3	3	10	4	BasalDiff
GSM5740432_S2_AGCTTCCTCCCTTTGG-1	S2	15487	3945	2.32333010648596	0.0258147789609551	20563	3951	39	5	5	2	6	Basal
GSM5740432_S2_AGGAAATAGCATTTCG-1	S2	13122	3676	7.3752380952381	0.0152380952380952	20655	3712	38	0	0	5	3	Basal
GSM5740432_S2_AGGAAATGTCCTCATC-1	S2	17784	3911	4.90614813982241	0.03933910306845	20769	3911	35	0	0	11	13	Basal
GSM5740432_S2_AGGAAATTCGGACGTC-1	S2	19660	4042	3.99614584918099	0.278918809270247	20981	4042	39	6	6	2	10	Undefined
GSM5740432_S2_AGGAAATTCGTGAGAG-1	S2	13955	3432	3.50136044679937	0.0644422168122583	20781	3456	40	0	0	11	7	Basal
GSM5740432_S2_AGGAATAAGAAGGGAT-1	S2	19749	4843	11.9791666666667	0.085962783171521	20824	4843	20	1	1	3	2	Ciliated
GSM5740432_S2_AGGAATACACTAAACC-1	S2	55492	6856	6.06415279968789	5.8453344189439	21362	4741	43	3	3	10	4	BasalDiff
GSM5740432_S2_AGGACGAAGCTCGGCT-1	S2	22853	4520	7.12224554039874	0.043721580972368	21909	4520	0	4	4	7	1	Secretory
GSM5740432_S2_AGGACGAGTACAGAAT-1	S2	23285	4397	3.07388485811188	0.0128794058300777	21967	4397	3	6	6	0	15	Undefined
GSM5740432_S2_AGGACGATCATACAGC-1	S2	31769	4748	3.77595972309629	0.0188797986154814	22101	4658	8	5	5	8	6	Basal
GSM5740432_S2_AGGACGATCTACGGTA-1	S2	13148	3574	6.7502850627138	0.0380083618396047	20418	3636	19	7	7	2	5	Ciliated
GSM5740432_S2_AGGACGATCTATTTCG-1	S2	15782	3280	4.1418619379354	0.0316656111462951	20897	3285	0	3	3	7	4	BasalDiff
GSM5740432_S2_AGGACTTAGGAGGCAG-1	S2	10036	3061	10.3197529634426	0.0298834545273434	20885	3322	21	4	4	4	1	Secretory
GSM5740432_S2_AGGACTTGTGATTGGG-1	S2	18858	3662	2.91498834004664	0.0370998516005936	20955	3662	27	0	0	15	7	Basal
GSM5740432_S2_AGGACTTGTTAGAAGT-1	S2	10773	3300	8.14630091438072	0.443336104183985	20471	3502	40	7	7	11	5	Ciliated
GSM5740432_S2_AGGACTTTCCGAAATC-1	S2	15028	3934	4.54756997540057	0.0398909646964962	20380	3940	10	1	1	3	2	Ciliated
GSM5740432_S2_AGGAGGTAGGAAACGA-1	S2	11347	3522	5.93466584485339	0.0528308532182795	20705	3646	27	0	0	15	13	Basal
GSM5740432_S2_AGGAGGTCACAGCGCT-1	S2	10151	2748	3.28902018709995	0.00984736582964057	21139	3016	23	0	0	11	9	Basal
GSM5740432_S2_AGGAGGTGTAGGAGGG-1	S2	31610	5088	4.71131347625372	0.0347815088850945	22155	5008	25	8	8	10	17	BasalDiff
GSM5740432_S2_AGGAGGTTCAAAGGTA-1	S2	20185	4510	7.80352545058427	0.0396118043176867	21031	4510	1	4	4	4	1	Secretory
GSM5740432_S2_AGGAGGTTCCAAATGC-1	S2	15176	3754	7.51958912227563	0.0460920524132482	20731	3761	38	3	3	5	4	BasalDiff
GSM5740432_S2_AGGATAAAGCTAGAGC-1	S2	15611	3708	2.86134937908078	0.0448086032518243	20660	3710	30	2	2	1	0	Secretory
GSM5740432_S2_AGGATAATCGACTCCT-1	S2	35103	5788	5.42110358180058	0.0199305278742668	22245	5574	5	5	5	6	12	Basal
GSM5740432_S2_AGGATAATCTGTTCAT-1	S2	15325	3791	4.79326985783227	0.0326072779444372	20639	3792	1	4	4	4	1	Secretory
GSM5740432_S2_AGGATCTCACGAGAAC-1	S2	38145	5459	3.28547474324041	0.0497799203521274	22047	4973	3	4	4	0	1	Secretory
GSM5740432_S2_AGGATCTCATAATCCG-1	S2	14576	3521	6.94406361392926	0.0616945434603784	20783	3540	18	0	0	1	9	Basal
GSM5740432_S2_AGGATCTGTAGTTAGA-1	S2	11924	3019	10.4777870913663	0.0251466890192791	20971	3102	5	6	6	6	15	Undefined
GSM5740432_S2_AGGATCTGTCCGTTTC-1	S2	26240	4689	3.16940307035922	0.0380937869033561	22279	4688	37	8	8	12	17	BasalDiff
GSM5740432_S2_AGGATCTGTTTAAGGA-1	S2	10343	3225	5.46754250386399	0.0289799072642968	20816	3422	4	4	4	8	1	Secretory
GSM5740432_S2_AGGCATTAGAAACCCG-1	S2	12722	3686	3.73134328358209	0.00785545954438335	20512	3738	31	0	0	5	3	Basal
GSM5740432_S2_AGGCATTAGCTTACGT-1	S2	39170	5624	6.81620987087225	0.0255193181238197	22075	5066	25	3	3	10	4	BasalDiff
GSM5740432_S2_AGGCATTAGTGGAAAG-1	S2	17330	3926	7.72038180797305	2.65581134194273	20734	3926	39	7	7	2	5	Ciliated
GSM5740432_S2_AGGCATTAGTTGAAAC-1	S2	32771	5259	6.0212298682284	0.0244021473889702	22163	5117	15	3	3	10	4	BasalDiff
GSM5740432_S2_AGGCATTCAGATCATC-1	S2	20986	4169	2.58620689655172	0.0333396837492856	21264	4169	5	0	0	6	9	Basal
GSM5740432_S2_AGGCATTGTATAGGAT-1	S2	10631	2480	4.2019176536943	0.0282007896221094	21340	2734	4	3	3	8	4	BasalDiff
GSM5740432_S2_AGGCATTGTCCTTGTC-1	S2	40359	5476	4.96383632220351	0.0198157138610918	21909	4793	0	3	3	7	4	BasalDiff
GSM5740432_S2_AGGCATTGTTCCGCGA-1	S2	9801	2720	3.55879592867971	29.2211073413701	20609	3082	7	1	1	9	2	Ciliated
GSM5740432_S2_AGGCATTTCACTGGGC-1	S2	23903	5062	5.36564981195153	0.0710405348934392	22201	5062	23	4	4	11	1	Secretory
GSM5740432_S2_AGGCCACCACTTGAAC-1	S2	13342	3775	3.17650584357207	0.0224752771950854	20466	3804	24	4	4	13	1	Secretory
GSM5740432_S2_AGGCCACCAGAGTCAG-1	S2	26605	4890	6.22863368270784	0.0300537210263346	22244	4889	1	3	3	4	8	BasalDiff
GSM5740432_S2_AGGCCACTCCTCGATC-1	S2	12490	3635	5.27786649632705	0.247524752475248	20305	3691	39	1	1	2	2	Ciliated
GSM5740432_S2_AGGCTGCAGTGCTCGC-1	S2	15771	3860	4.69066937119675	0.0253549695740365	20645	3862	1	2	2	4	0	Secretory
GSM5740432_S2_AGGCTGCCATTCACAG-1	S2	16420	4312	6.10245801898272	0.030421027013872	20534	4313	2	2	2	1	0	Secretory
GSM5740432_S2_AGGCTGCGTCATGCAT-1	S2	11192	2573	3.52804573061808	0.0178635226866738	21229	2736	8	0	0	8	7	Basal
GSM5740432_S2_AGGGAGTAGTACTGTC-1	S2	9782	2941	9.03340440653873	30.3909026297086	20565	3296	4	1	1	8	2	Ciliated
GSM5740432_S2_AGGGAGTGTACTCAAC-1	S2	17732	4432	3.6013730234652	0.191322941871589	20667	4432	16	6	6	2	10	Undefined
GSM5740432_S2_AGGGAGTGTCTGCATA-1	S2	15891	4377	12.7631496260919	0.0565575315779551	20357	4378	11	1	1	3	2	Ciliated
GSM5740432_S2_AGGGAGTTCAGACCCG-1	S2	12816	3289	3.27459847185405	0.0545766411975674	20717	3330	3	4	4	0	1	Secretory
GSM5740432_S2_AGGGCCTCACACCTTC-1	S2	34488	5065	4.3386274055182	0.0376767910966844	22241	4797	3	3	3	0	8	BasalDiff
GSM5740432_S2_AGGGCCTGTGACATCT-1	S2	19280	4371	7.36247213148753	0.0103696790584331	20826	4371	27	0	0	15	9	Basal
GSM5740432_S2_AGGGCTCAGGTAGTCG-1	S2	26126	4822	6.71182030383041	0.0191328971032794	22237	4822	22	6	6	12	15	Undefined
GSM5740432_S2_AGGGCTCAGTATGGAT-1	S2	15186	3672	5.54714746331513	0.0460617227084293	20755	3682	38	0	0	5	7	Basal
GSM5740432_S2_AGGGCTCCAAAGGTTA-1	S2	13406	3217	3.65371709790471	0.0223696965177839	20885	3249	2	0	0	1	7	Basal
GSM5740432_S2_AGGGCTCCAGGTGGAT-1	S2	13619	3527	6.94006309148265	0.0440173134766341	20529	3561	19	1	1	2	2	Ciliated
GSM5740432_S2_AGGGCTCTCCTGTTGC-1	S2	15117	3666	7.71519238397461	0.0396667988893296	20671	3670	0	2	2	7	16	Secretory
GSM5740432_S2_AGGGTCCAGATACGAT-1	S2	22344	4644	3.88831715065551	0.0134234193923665	21832	4644	17	4	4	17	1	Secretory
GSM5740432_S2_AGGGTCCAGTAACGAT-1	S2	16433	3802	8.74695863746959	0.0182481751824818	20793	3802	23	3	3	11	4	BasalDiff
GSM5740432_S2_AGGGTCCCACGTCATA-1	S2	39929	6046	4.34173318986011	0.0525512374565201	22186	5417	16	6	6	2	10	Undefined
GSM5740432_S2_AGGGTCCTCCCACAGG-1	S2	22431	5398	9.33559110556571	0.0222806470299898	21920	5398	8	6	6	8	10	Undefined
GSM5740432_S2_AGGGTCCTCGACGCTG-1	S2	37095	5966	3.8480194017785	0.0161681487469685	22204	5575	4	6	6	8	10	Undefined
GSM5740432_S2_AGGGTCCTCGGACTTA-1	S2	11705	3085	7.09961474958723	7.92515134837644	20680	3189	13	2	2	0	0	Secretory
GSM5740432_S2_AGGGTGAAGCACGATG-1	S2	11219	3380	2.65431548944509	0.0356283958314777	20402	3529	10	1	1	3	2	Ciliated
GSM5740432_S2_AGGGTGACACGCCACA-1	S2	45435	6459	4.88035541479722	0.0637811207882467	21969	5366	12	6	6	7	10	Undefined
GSM5740432_S2_AGGGTGAGTTAAACCC-1	S2	24663	4346	5.53281180333185	0.0162133679218516	22076	4346	4	0	0	7	3	Basal
GSM5740432_S2_AGGGTTTAGGCATGGT-1	S2	18373	3901	6.24422083220016	0.0380745172695132	20814	3901	2	2	2	1	0	Secretory
GSM5740432_S2_AGGGTTTAGGGCAGAG-1	S2	17511	3963	7.74587590615903	0.0171242650836235	20736	3963	5	5	5	6	6	Basal
GSM5740432_S2_AGGGTTTAGTCTGCGC-1	S2	13876	2872	4.228497334678	0.0288142918887768	21048	2890	8	0	0	8	7	Basal
GSM5740432_S2_AGGGTTTCAGCAGTTT-1	S2	15568	3689	5.3202413040688	0.0641766140418432	20610	3691	12	2	2	18	0	Secretory
GSM5740432_S2_AGGGTTTCATAAGCGG-1	S2	15957	3839	5.56147053297426	0.0250516690674516	20719	3843	27	0	0	15	3	Basal
GSM5740432_S2_AGGGTTTGTCTAACTG-1	S2	11869	3570	7.14165403402392	0.0252652854977261	20358	3683	10	1	1	3	2	Ciliated
GSM5740432_S2_AGGTAGGGTGAGCTCC-1	S2	18121	3398	2.64769154393513	0.0330961442991891	20960	3398	3	3	3	0	4	BasalDiff
GSM5740432_S2_AGGTCATAGGCACAAC-1	S2	19966	5161	6.58637749237919	0.189895557443406	20832	5161	11	1	1	3	2	Ciliated
GSM5740432_S2_AGGTCATCATTCTTCA-1	S2	39391	6339	13.5601390263084	0.0228327878834006	22345	5808	3	4	4	0	1	Secretory
GSM5740432_S2_AGGTCATGTTCGTTCC-1	S2	18144	4134	4.64411635081534	0.0110180696342001	20792	4134	31	0	0	5	7	Basal
GSM5740432_S2_AGGTCTAAGAAGGATG-1	S2	21198	4329	9.67499530340034	0.413300770242345	21350	4329	1	6	6	4	10	Undefined
GSM5740432_S2_AGGTCTAAGATCCTAC-1	S2	11633	3610	9.60233616765439	0.0429442583526582	20452	3719	11	1	1	3	2	Ciliated
GSM5740432_S2_AGGTCTAAGATGCTGG-1	S2	26835	4536	6.05789650162065	0	22156	4534	15	3	3	10	4	BasalDiff
GSM5740432_S2_AGGTCTAAGTTCGCAT-1	S2	18939	3516	3.47339527027027	0.0158361486486486	20996	3516	28	3	3	20	4	BasalDiff
GSM5740432_S2_AGGTCTACACAGTGTT-1	S2	18652	3990	7.22936763129689	0.0107181136120043	20848	3990	5	0	0	6	9	Basal
GSM5740432_S2_AGGTCTATCACGGGCT-1	S2	17865	4824	8.49720670391062	0.156424581005587	20471	4824	10	1	1	3	2	Ciliated
GSM5740432_S2_AGGTCTATCCACCCTA-1	S2	11373	2738	2.99595853101388	0.0527148128624143	20973	2881	0	5	5	7	12	Basal
GSM5740432_S2_AGGTGTTAGGAACGAA-1	S2	10237	2901	8.31544017177435	0.0585594378293968	20968	3152	21	4	4	4	1	Secretory
GSM5740432_S2_AGGTGTTCATGTCAGT-1	S2	11043	3301	6.53511947863867	0.0181028240405503	20597	3460	44	2	2	13	0	Secretory
GSM5740432_S2_AGGTGTTGTATGTCAC-1	S2	27663	4757	10.6151217428449	1.48084864018226	22197	4757	2	3	3	1	8	BasalDiff
GSM5740432_S2_AGGTTACCAGATTTCG-1	S2	49686	6430	6.65459666063166	0.0301750150875075	21747	4946	0	3	3	7	8	BasalDiff
GSM5740432_S2_AGGTTACTCAGTAGGG-1	S2	21671	4270	3.12168580255453	0.032277401208097	21589	4270	37	5	5	12	12	Basal
GSM5740432_S2_AGGTTGTAGACATAAC-1	S2	12942	3633	11.7425407566902	0.46139649338665	20471	3682	12	4	4	18	1	Secretory
GSM5740432_S2_AGGTTGTAGAGGATCC-1	S2	12947	3632	7.07780179067613	0.0463105896881754	20539	3673	2	2	2	1	0	Secretory
GSM5740432_S2_AGGTTGTAGCCTCGTG-1	S2	16847	3569	0.0593295757935331	0.0355977454761198	20810	3576	4	3	3	8	4	BasalDiff
GSM5740432_S2_AGGTTGTCACTACTTT-1	S2	13081	3994	6.7425167990226	0.0763591936469151	20171	4055	41	1	1	9	11	Ciliated
GSM5740432_S2_AGGTTGTCACTGTCCT-1	S2	12046	3300	2.4805043968807	0.0497760079641613	20716	3361	1	4	4	4	1	Secretory
GSM5740432_S2_AGGTTGTGTCAAAGTA-1	S2	31833	5398	2.96979971118227	0.043950524266968	22173	5342	3	6	6	0	10	Undefined
GSM5740432_S2_AGGTTGTGTCTTTCAT-1	S2	12789	3342	3.24396154146799	0.0234503243961541	20683	3382	1	2	2	4	16	Secretory
GSM5740432_S2_AGGTTGTTCACGGAGA-1	S2	10683	2858	5.62155083715275	0.0187073239173136	20726	3079	9	2	2	14	0	Secretory
GSM5740432_S2_AGGTTGTTCTTAGTTC-1	S2	17104	3941	2.90320696302354	0.0525731643203458	20732	3941	34	0	0	16	13	Basal
GSM5740432_S2_AGTAACCAGAGAAGGT-1	S2	19289	4401	8.77538334024036	0.046622461665976	20865	4401	35	0	0	11	9	Basal
GSM5740432_S2_AGTAACCAGGACATCG-1	S2	10036	3286	3.28587075575027	0.0398287364333367	20605	3494	2	2	2	1	1	Secretory
GSM5740432_S2_AGTAACCCAAACGGCA-1	S2	10077	3364	4.61126537088457	0.0297500991669972	20492	3594	13	2	2	0	0	Secretory
GSM5740432_S2_AGTAACCGTCTGTCAA-1	S2	18679	3922	4.071696094168	0.0374531835205993	20855	3922	1	4	4	4	1	Secretory
GSM5740432_S2_AGTAACCGTGCGTTTA-1	S2	10117	3342	4.66976009477737	0.0789811432520486	20517	3579	1	4	4	4	1	Secretory
GSM5740432_S2_AGTAACCTCGGTTAGT-1	S2	22984	4313	3.97581451998782	0.00869981295402149	21919	4313	28	3	3	20	4	BasalDiff
GSM5740432_S2_AGTACCAAGGGCGAGA-1	S2	20702	4176	10.8348220752257	0.0241417604171696	21201	4176	5	6	6	6	15	Undefined
GSM5740432_S2_AGTACTGCACCTGAAT-1	S2	27217	5464	6.80958848794097	0.0624059322344995	22395	5464	3	6	6	1	10	Undefined
GSM5740432_S2_AGTACTGGTGCTCGTG-1	S2	17756	3784	4.51474893042108	0.00562936275613601	20864	3784	0	3	3	7	4	BasalDiff
GSM5740432_S2_AGTAGCTAGAGAAGGT-1	S2	11915	2851	8.194246414493	0.0587100561939109	21106	2937	17	3	3	17	16	BasalDiff
GSM5740432_S2_AGTAGCTAGATACGAT-1	S2	22029	4790	7.75928529318398	0.0634891841639835	21736	4790	5	0	0	6	4	Basal
GSM5740432_S2_AGTAGCTCAACTCGTA-1	S2	18005	4013	6.59596912997613	0.0277608128365999	20764	4013	3	4	4	0	0	Secretory
GSM5740432_S2_AGTAGCTTCCGATCGG-1	S2	10802	3006	7.90155440414508	0.0555144337527757	20872	3172	16	6	6	2	10	Undefined
GSM5740432_S2_AGTAGTCAGCTTGTTG-1	S2	11016	3614	1.78701015965167	0.0362844702467344	20214	3783	36	1	1	9	2	Ciliated
GSM5740432_S2_AGTAGTCGTTGCTCAA-1	S2	25853	5074	4.33841156909752	0.0193333848890264	22277	5074	19	6	6	2	10	Undefined
GSM5740432_S2_AGTAGTCTCGTTCCCA-1	S2	13523	3822	4.11616908069761	0.022169671888856	20514	3839	5	0	0	6	3	Basal
GSM5740432_S2_AGTAGTCTCTGGGATT-1	S2	11794	2997	6.7519484920366	0.0338868180277872	20962	3118	46	0	0	16	9	Basal
GSM5740432_S2_AGTCAACAGTTACGGG-1	S2	12616	3574	6.94871188844245	0.535728354210982	20370	3651	20	1	1	3	2	Ciliated
GSM5740432_S2_AGTCACAAGCCTTTGA-1	S2	21512	4089	4.30662020905923	0.0278745644599303	21509	4089	0	3	3	7	8	BasalDiff
GSM5740432_S2_AGTCACACAGGCGAAT-1	S2	22177	4324	3.71405390786983	0.0225367348778509	21755	4324	1	2	2	4	0	Secretory
GSM5740432_S2_AGTCACAGTCCGACGT-1	S2	17748	4308	9.98849781458477	18.3114791810444	20629	4308	10	1	1	3	2	Ciliated
GSM5740432_S2_AGTCATGCATCTCGTC-1	S2	14722	3442	4.67955239064089	0.142421159715158	20731	3449	1	2	2	4	0	Secretory
GSM5740432_S2_AGTCATGGTCACCACG-1	S2	24926	4900	3.37691505574717	0.0240635277131627	22244	4900	26	5	5	6	6	Basal
GSM5740432_S2_AGTCTCCAGCTTAAGA-1	S2	13316	4068	6.93767344183605	0.0375009375234381	20114	4124	19	1	1	2	5	Ciliated
GSM5740432_S2_AGTCTCCCACTCCTTG-1	S2	11471	2745	2.54377559020821	0.0609809216830734	21051	2875	24	0	0	13	3	Basal
GSM5740432_S2_AGTCTCCGTATGAAAC-1	S2	18861	4242	3.65717920178089	0.0159007791381778	20835	4242	21	4	4	4	1	Secretory
GSM5740432_S2_AGTGACTAGATTACCC-1	S2	16596	3715	4.82297687861272	0.0481695568400771	20783	3715	33	4	4	19	1	Secretory
GSM5740432_S2_AGTGACTCAGTCGCTG-1	S2	47390	6214	4.28435819006434	0.0105474106106951	21696	4935	25	3	3	10	8	BasalDiff
GSM5740432_S2_AGTGACTCATGAGAAT-1	S2	16380	3470	2.67895282846159	0.0183071947275279	20894	3472	29	0	0	21	3	Basal
GSM5740432_S2_AGTGACTGTCATTGCA-1	S2	13712	2829	4.48783330904852	0.0947107678857642	20899	2859	25	2	2	10	0	Secretory
GSM5740432_S2_AGTGATCCAAACGGCA-1	S2	20983	3929	3.78751786565031	0.0190566936636494	21288	3929	26	0	0	6	9	Basal
GSM5740432_S2_AGTGATCCAAATGGAT-1	S2	27652	4805	4.86482579152812	0.0252999855428654	22373	4801	9	2	2	14	0	Secretory
GSM5740432_S2_AGTGATCCAGCATGCC-1	S2	10085	3167	2.64670896114195	0.00991276764472641	20688	3448	44	7	7	13	5	Ciliated
GSM5740432_S2_AGTGATCCATCTCCCA-1	S2	13330	3177	3.16247002398082	0.0674460431654676	20825	3217	5	0	0	6	7	Basal
GSM5740432_S2_AGTGATCCATTGACCA-1	S2	18233	4120	7.76736282409691	0.0274077728443787	20757	4120	25	3	3	10	8	BasalDiff
GSM5740432_S2_AGTGATCGTTTACCTT-1	S2	11039	3835	6.18323374977367	0.0362122035125837	20194	3992	2	1	1	1	5	Ciliated
GSM5740432_S2_AGTGCCGCAGCTTCGG-1	S2	17304	3551	4.78969262768662	0.0173330251906633	20861	3551	27	0	0	15	3	Basal
GSM5740432_S2_AGTGCCGGTAAGTCAA-1	S2	15658	3916	4.60114869176771	0.0510529674537333	20551	3918	34	2	2	16	0	Secretory
GSM5740432_S2_AGTGCCGGTTGTTTGG-1	S2	27718	4784	4.38153624233682	0.0252434186801298	22229	4780	1	4	4	4	1	Secretory
GSM5740432_S2_AGTGTTGGTCACTAGT-1	S2	18780	4362	4.68916329572067	0.0266127315307643	20747	4362	1	4	4	4	1	Secretory
GSM5740432_S2_AGTGTTGTCGTTCTCG-1	S2	20490	4596	5.33092718138809	0.0390186801931425	21097	4596	0	4	4	7	1	Secretory
GSM5740432_S2_AGTTAGCAGACATAAC-1	S2	22612	4510	4.23436948074885	0.128046626633698	21896	4510	9	2	2	14	0	Secretory
GSM5740432_S2_AGTTAGCAGGTGCTTT-1	S2	13194	3197	11.6363636363636	0.0378787878787879	20688	3235	2	0	0	1	13	Basal
GSM5740432_S2_AGTTAGCAGTAGAGTT-1	S2	13819	3685	4.23777842059589	0.0433902227364767	20634	3719	33	5	5	19	6	Basal
GSM5740432_S2_AGTTAGCGTGACCGTC-1	S2	20021	4011	6.33145253907225	0.0149797773006441	21033	4011	0	3	3	7	8	BasalDiff
GSM5740432_S2_AGTTCCCCACCGAATT-1	S2	16493	4005	3.39352805720519	0.0302993576536177	20609	4006	8	2	2	8	0	Secretory
GSM5740432_S2_AGTTCCCGTTTACTGG-1	S2	12457	3224	2.93645699614891	0.0401155327342747	20851	3280	2	0	0	1	7	Basal
GSM5740432_S2_AGTTCGATCACGGAGA-1	S2	15457	3864	7.32212160413972	0.00646830530401035	20652	3866	1	4	4	4	1	Secretory
GSM5740432_S2_ATACCGACATAAGCGG-1	S2	21852	3912	5.92084191260581	0.00915122397620682	21631	3912	35	0	0	11	3	Basal
GSM5740432_S2_ATACCTTAGAATTGTG-1	S2	15687	4757	3.75111450770603	0.0445803082409884	20206	4766	7	1	1	9	5	Ciliated
GSM5740432_S2_ATACCTTCACGACTAT-1	S2	8431	1903	2.42175856929955	60.7255961251863	21050	2559	3	2	2	0	0	Secretory
GSM5740432_S2_ATACCTTTCCTTGAAG-1	S2	11882	3240	5.81111765200572	0.0504583298292827	20727	3339	40	0	0	11	7	Basal
GSM5740432_S2_ATACCTTTCGAACCTA-1	S2	13645	3651	3.56593688218496	0.0512557662737058	20637	3670	3	4	4	0	1	Secretory
GSM5740432_S2_ATACTTCAGCAACAGC-1	S2	12119	3692	6.49361351462711	0.057684384013185	20255	3783	16	1	1	2	2	Ciliated
GSM5740432_S2_ATACTTCAGGTAGCCA-1	S2	12122	3207	8.02829645471745	0.279674261742206	20655	3291	24	1	1	13	14	Ciliated
GSM5740432_S2_ATACTTCCACTGAGTT-1	S2	32406	6027	6.90559170958887	0.0185053819819264	22479	5944	8	7	7	8	5	Ciliated
GSM5740432_S2_ATACTTCCAGAAGCGT-1	S2	26474	4430	4.56862374929205	0.0188786105342647	22111	4426	3	3	3	0	4	BasalDiff
GSM5740432_S2_ATACTTCCAGTGCCTG-1	S2	55230	7922	4.22018680107673	0.173432334290824	22442	6096	20	1	1	3	5	Ciliated
GSM5740432_S2_ATAGACCAGCAAGTCG-1	S2	10562	3052	11.0248888047696	0.01892684773351	20927	3310	3	2	2	0	0	Secretory
GSM5740432_S2_ATAGACCAGCGACCCT-1	S2	16014	4156	6.8072627441193	0.0187184126786049	20531	4157	17	4	4	17	1	Secretory
GSM5740432_S2_ATAGACCAGGTTCCAT-1	S2	20791	4415	3.58602124693554	0.0288419939431813	21182	4415	21	2	2	4	0	Secretory
GSM5740432_S2_ATAGACCCACACCTGG-1	S2	24926	4583	4.3155657161192	0.0120322464204067	22137	4583	5	5	5	6	6	Basal
GSM5740432_S2_ATAGACCGTGAGTTTC-1	S2	25658	4622	4.1603365665537	0.0233726773401893	22246	4622	12	2	2	18	0	Secretory
GSM5740432_S2_ATAGACCGTGCGGCTT-1	S2	20012	4182	2.31721933679585	0.0299640431482221	21009	4182	9	2	2	14	0	Secretory
GSM5740432_S2_ATAGAGAAGATTAGAC-1	S2	12601	3265	12.1240899018677	0.237416904083571	20577	3335	30	2	2	1	16	Secretory
GSM5740432_S2_ATAGAGACACCCTGTT-1	S2	20559	4175	4.03966749307277	0.029167274318215	21151	4175	42	0	0	6	7	Basal
GSM5740432_S2_ATAGAGACAGAGAGGG-1	S2	17580	4208	4.76461223561519	0.0284284739595179	20706	4208	18	0	0	1	7	Basal
GSM5740432_S2_ATAGAGATCGATTGGT-1	S2	28966	4700	3.7787286907309	0.0345089378148941	22159	4696	37	3	3	12	4	BasalDiff
GSM5740432_S2_ATAGAGATCGCGGTAC-1	S2	21424	3825	5.36139237553077	0.0139984135131352	21439	3825	22	0	0	12	3	Basal
GSM5740432_S2_ATAGAGATCGGTTCAA-1	S2	35164	5160	4.2383240001137	0.0227408397055061	21989	4896	4	0	0	8	3	Basal
GSM5740432_S2_ATAGGCTAGACATACA-1	S2	15418	3227	2.38620153028142	0.0259369731552328	20891	3235	29	0	0	21	9	Basal
GSM5740432_S2_ATAGGCTGTATAATGG-1	S2	12493	3329	3.656	0.032	20721	3389	1	4	4	4	1	Secretory
GSM5740432_S2_ATAGGCTGTGACTCGC-1	S2	25515	4523	3.46746072170199	0.0235082082827254	22153	4523	17	3	3	17	4	BasalDiff
GSM5740432_S2_ATATCCTCAAGTATCC-1	S2	17697	4320	5.3413133081136	0.0451696685675569	20662	4320	33	4	4	19	1	Secretory
GSM5740432_S2_ATATCCTTCATCCTAT-1	S2	13835	4327	1.75438596491228	0.0505378673019999	20203	4364	16	1	1	2	2	Ciliated
GSM5740432_S2_ATATCCTTCTACACAG-1	S2	19017	4241	2.20773759461733	0.026282590412111	20850	4241	4	0	0	8	7	Basal
GSM5740432_S2_ATCACAGAGTCAGGGT-1	S2	11587	3096	9.27906174542946	0.034494653328734	20922	3198	33	8	8	19	17	BasalDiff
GSM5740432_S2_ATCACAGCATATTCGG-1	S2	17836	3728	3.14303322314976	0.0448204381197826	20797	3728	38	5	5	5	6	Basal
GSM5740432_S2_ATCACAGGTCCACATA-1	S2	18486	4242	3.15726874628318	0.0378439746985998	20770	4242	4	5	5	8	12	Basal
GSM5740432_S2_ATCACGAAGATCACCT-1	S2	17562	3677	4.71853833456657	0.028459217940691	20820	3677	3	4	4	0	1	Secretory
GSM5740432_S2_ATCACGAGTCGTCATA-1	S2	11134	2570	6.92936002154205	0.026927564850552	21129	2754	28	0	0	20	13	Basal
GSM5740432_S2_ATCACGAGTTCCACGG-1	S2	20336	4920	8.64167239179507	0.201197369712435	20968	4920	7	1	1	9	2	Ciliated
GSM5740432_S2_ATCACGATCTGTGCTC-1	S2	11860	2834	3.12605042016807	0.327731092436975	21062	2925	40	0	0	11	3	Basal
GSM5740432_S2_ATCACGATCTTTCGAT-1	S2	47039	6733	4.46838347781744	0.0339962604113547	22039	5557	42	6	6	6	10	Undefined
GSM5740432_S2_ATCACTTGTCACAGTT-1	S2	18880	4509	5.87643602096458	0.0264704325268675	20727	4509	3	2	2	0	0	Secretory
GSM5740432_S2_ATCACTTGTTTACCAG-1	S2	23364	4320	0.718747326088817	0.0299478052537007	21984	4320	4	0	0	8	3	Basal
GSM5740432_S2_ATCACTTTCCACGAAT-1	S2	29233	5908	3.58266101463148	0.0205114180226993	22470	5905	19	6	6	2	10	Undefined
GSM5740432_S2_ATCAGGTAGCTGACTT-1	S2	23627	4745	5.69494393907341	0.0253860799661519	22105	4745	32	4	4	0	1	Secretory
GSM5740432_S2_ATCAGGTAGGTATTGA-1	S2	14424	3709	6.39329500588765	0.048486527671954	20676	3718	13	3	3	0	4	BasalDiff
GSM5740432_S2_ATCAGGTCAACACGTT-1	S2	11742	3215	2.91890051910476	0.0680793123989448	20521	3364	8	8	8	8	17	BasalDiff
GSM5740432_S2_ATCAGGTCAGGACATG-1	S2	11568	2872	5.47590257384695	0.0431853515287614	20873	2990	2	2	2	1	0	Secretory
GSM5740432_S2_ATCAGGTGTACGAAAT-1	S2	15060	3827	4.89083549007897	0.0398168425243878	20620	3835	29	0	0	21	7	Basal
GSM5740432_S2_ATCAGGTGTCCAGTTA-1	S2	18876	3709	5.16648139325605	0.0582287861944841	20930	3709	28	0	0	20	13	Basal
GSM5740432_S2_ATCAGGTGTGCCTACG-1	S2	17746	4102	6.79321804765392	0.0281642539289134	20779	4102	4	6	6	8	10	Undefined
GSM5740432_S2_ATCAGGTTCTAAGCGT-1	S2	21372	4519	3.263664843129	0.0467573759760602	21404	4519	13	4	4	0	1	Secretory
GSM5740432_S2_ATCATTCAGTGTAGTA-1	S2	52238	6619	4.87521653880566	0.542536787801489	21760	4981	1	2	2	4	0	Secretory
GSM5740432_S2_ATCATTCCAAGTCCAT-1	S2	51793	6995	5.50163061307192	0.0173674765056637	21947	5355	4	3	3	8	4	BasalDiff
GSM5740432_S2_ATCATTCCACACCTAA-1	S2	39986	6043	5.07436570428696	0.0274965629296338	22276	5489	0	3	3	7	4	BasalDiff
GSM5740432_S2_ATCATTCCACGCAAAG-1	S2	45427	6411	5.58585503166784	0.0813687543983111	22016	5343	3	4	4	0	1	Secretory
GSM5740432_S2_ATCATTCTCAGCGGAA-1	S2	11228	3786	5.04089615931721	0.133357041251778	20151	3917	20	1	1	3	2	Ciliated
GSM5740432_S2_ATCATTCTCTCCAATT-1	S2	13361	3301	2.45307007703238	0.044873233116446	20815	3319	0	3	3	7	4	BasalDiff
GSM5740432_S2_ATCATTCTCTGGACTA-1	S2	19813	4133	3.98466659941491	0.0504388177141128	20978	4133	27	0	0	15	9	Basal
GSM5740432_S2_ATCCACCCAGCCGTCA-1	S2	26152	5341	9.7224294881361	2.3690493956126	22399	5341	32	6	6	0	10	Undefined
GSM5740432_S2_ATCCACCTCGGAGTGA-1	S2	12628	3651	7.2248160164596	0.0395663527736013	20406	3706	41	1	1	9	2	Ciliated
GSM5740432_S2_ATCCATTAGGTCTACT-1	S2	10289	3079	4.18446601941748	0.0485436893203883	20921	3338	46	0	0	16	3	Basal
GSM5740432_S2_ATCCATTCAATTGAAG-1	S2	20915	5118	7.35700009517465	0.43780336918245	21182	5118	14	1	1	2	2	Ciliated
GSM5740432_S2_ATCCATTGTTCCGTTC-1	S2	31159	5883	3.59961501443696	0.0192492781520693	22399	5841	19	6	6	2	10	Undefined
GSM5740432_S2_ATCCCTGTCACGAGGA-1	S2	17476	3581	3.57510582313237	0.0343210159020707	20802	3581	1	2	2	4	0	Secretory
GSM5740432_S2_ATCCCTGTCCTCAGGG-1	S2	20946	4476	4.46607500715717	0.0190857906288768	21230	4476	3	2	2	0	0	Secretory
GSM5740432_S2_ATCCCTGTCGATAACC-1	S2	15033	4298	8.30730378148468	0.0398750581511265	20278	4311	20	1	1	3	2	Ciliated
GSM5740432_S2_ATCCGTCCAAGTATCC-1	S2	12533	3001	3.39794209140943	0	20908	3076	40	5	5	11	6	Basal
GSM5740432_S2_ATCCGTCGTAGTCACT-1	S2	19868	4334	6.61635220125786	0.0050314465408805	20976	4334	28	4	4	20	1	Secretory
GSM5740432_S2_ATCCGTCTCGGTCGAC-1	S2	13845	3719	6.35333188939427	0.0216590859865714	20555	3751	1	2	2	4	0	Secretory
GSM5740432_S2_ATCCGTCTCTTAGTTC-1	S2	11155	3950	10.8683974932856	0.0895255147717099	20120	4113	16	1	1	2	5	Ciliated
GSM5740432_S2_ATCCTATAGATGTTAG-1	S2	26243	4559	3.78637818071004	0.0304738686576261	22165	4559	28	0	0	20	13	Basal
GSM5740432_S2_ATCCTATCAGCACGAA-1	S2	11518	3457	6.37688703800104	0.0347041471455839	20629	3553	13	4	4	0	1	Secretory
GSM5740432_S2_ATCCTATCATCGATGT-1	S2	16056	3994	14.6101673822413	0.0373343289154377	20527	3998	36	1	1	9	2	Ciliated
GSM5740432_S2_ATCCTATGTTAAGGAT-1	S2	20266	4514	7.70406905055487	0.0197287299630086	21047	4514	3	6	6	0	10	Undefined
GSM5740432_S2_ATCCTATTCTTGCAAG-1	S2	16247	4730	12.5560813717657	0.0798967488169135	20321	4732	20	1	1	3	2	Ciliated
GSM5740432_S2_ATCGATGAGTGTTGAA-1	S2	15884	4178	11.0096303199751	1.27990059024542	20485	4179	36	1	1	9	2	Ciliated
GSM5740432_S2_ATCGATGCAGTAACCT-1	S2	22649	4236	4.14791280557762	0.026476039184538	21872	4236	47	0	0	15	3	Basal
GSM5740432_S2_ATCGATGTCACTAGCA-1	S2	11162	2898	3.2333184057322	0.0179131213613972	20952	3047	46	5	5	16	6	Basal
GSM5740432_S2_ATCGATGTCACTGCTC-1	S2	13625	3508	4.46808510638298	0.00733675715333822	20743	3520	24	4	4	13	1	Secretory
GSM5740432_S2_ATCGATGTCCTGGGAC-1	S2	13839	3685	3.48039569644018	0.0361036897970973	20628	3703	42	0	0	6	13	Basal
GSM5740432_S2_ATCGCCTAGCTCCACG-1	S2	15617	4158	4.87430435616964	0.0639672487686305	20499	4162	2	1	1	1	5	Ciliated
GSM5740432_S2_ATCGGATAGGATATAC-1	S2	18408	4970	6.63782893042896	5.1495957567331	20485	4970	11	1	1	3	11	Ciliated
GSM5740432_S2_ATCGGATAGTCAGCCC-1	S2	11984	3007	5.10875906325527	0.00833402783565297	20357	3235	4	8	8	8	17	BasalDiff
GSM5740432_S2_ATCGGATCATACCAGT-1	S2	14997	3845	5.72590321290495	0.026663111585122	20641	3858	29	5	5	21	6	Basal
GSM5740432_S2_ATCGGATGTAGTTAGA-1	S2	17358	3964	5.25073406644021	0.0345443030686856	20744	3964	18	0	0	1	7	Basal
GSM5740432_S2_ATCGGATTCACGTAGT-1	S2	36453	5339	3.44307683872913	0.0520847610954248	21990	4971	2	6	6	1	10	Undefined
GSM5740432_S2_ATCGGCGAGATGAATC-1	S2	16482	4567	7.57685790365529	0.248123940934398	20392	4571	12	1	1	18	2	Ciliated
GSM5740432_S2_ATCGGCGGTCGCATTA-1	S2	21760	4219	3.22965957642303	0.0137823310515919	21611	4219	26	0	0	6	9	Basal
GSM5740432_S2_ATCGGCGGTGTGGTCC-1	S2	17072	3748	4.16910645274622	0.0175664597728071	20772	3749	6	0	0	5	7	Basal
GSM5740432_S2_ATCGTAGAGAAGTCAT-1	S2	42367	5653	5.44142274217515	0.0259452319739604	21834	4776	3	6	6	0	15	Undefined
GSM5740432_S2_ATCGTAGAGTAACAGT-1	S2	11681	3539	5.85315762450796	0.00855724798904672	20565	3642	28	4	4	20	1	Secretory
GSM5740432_S2_ATCGTAGAGTCAACAA-1	S2	12445	3565	7.06770540518834	0.032125933659947	20608	3638	13	4	4	0	1	Secretory
GSM5740432_S2_ATCGTAGGTCCGCAGT-1	S2	23660	5278	8.6925317684806	0.0802127749398404	22235	5278	10	1	1	3	2	Ciliated
GSM5740432_S2_ATCGTAGGTCTGATCA-1	S2	14033	3178	2.86791915741531	0.106746370623399	20804	3197	33	2	2	19	0	Secretory
GSM5740432_S2_ATCGTAGTCGCTACGG-1	S2	12740	3628	13.0594967468841	0.0705495022340676	20453	3692	41	1	1	9	5	Ciliated
GSM5740432_S2_ATCGTAGTCTCGCTTG-1	S2	13460	3641	13.6450449175921	4.72518921977789	20474	3673	7	1	1	9	2	Ciliated
GSM5740432_S2_ATCGTCCCAATGGCAG-1	S2	21806	4338	3.16281628162816	0.0275027502750275	21643	4338	1	3	3	4	4	BasalDiff
GSM5740432_S2_ATCGTCCCAGCAGACA-1	S2	24378	5915	12.5840026225209	0.0163907556138338	22490	5915	41	1	1	9	2	Ciliated
GSM5740432_S2_ATCGTCCCATATAGCC-1	S2	11133	3291	7.84560143626571	0.0359066427289048	20414	3476	7	1	1	9	2	Ciliated
GSM5740432_S2_ATCGTCCGTCCACATA-1	S2	11710	2943	3.02952722307561	0.0512032770097286	21025	3053	2	0	0	1	3	Basal
GSM5740432_S2_ATCGTCCTCTTGAGCA-1	S2	21673	4790	3.91957945218113	0.0138338098312275	21601	4790	35	0	0	11	3	Basal
GSM5740432_S2_ATCGTGACAGAAGCTG-1	S2	34818	5260	4.23809113618744	0.020099348206851	22014	5043	3	3	3	0	4	BasalDiff
GSM5740432_S2_ATCGTGATCCTACGAA-1	S2	8961	2917	8.39129602450386	42.7541318358752	20525	3365	16	1	1	2	2	Ciliated
GSM5740432_S2_ATCGTGATCTCCGAAA-1	S2	13598	3563	4.41079173711681	0.0220539586855841	20681	3592	30	4	4	1	1	Secretory
GSM5740432_S2_ATCTCTAAGACGATAT-1	S2	16769	3704	4.05196043379812	0.0417113574067453	20798	3704	42	0	0	6	3	Basal
GSM5740432_S2_ATCTCTACACTTCATT-1	S2	36923	6414	5.52308275152893	0.0595334740488174	22470	6082	9	6	6	14	10	Undefined
GSM5740432_S2_ATCTCTACAGCGACCT-1	S2	34401	4949	5.66240557815224	0.031958163858222	22046	4677	25	3	3	10	8	BasalDiff
GSM5740432_S2_ATCTCTATCATCGCCT-1	S2	56835	6736	3.77033324540579	0.0263782643102084	21280	4576	17	3	3	17	4	BasalDiff
GSM5740432_S2_ATCTCTATCCTGTAAG-1	S2	49329	6533	2.17664209929538	0.107313517453632	21953	5206	0	5	5	7	12	Basal
GSM5740432_S2_ATCTCTATCGATGCTA-1	S2	44245	6076	3.3459096762533	0.01355533967422	21983	5084	9	3	3	14	8	BasalDiff
GSM5740432_S2_ATGAAAGAGAATTTGG-1	S2	13724	3273	5.13548951048951	0.00728438228438228	20862	3301	28	0	0	20	9	Basal
GSM5740432_S2_ATGAAAGAGGTTGACG-1	S2	11973	2844	5.4015695441643	0.041743195859075	21084	2950	28	3	3	20	4	BasalDiff
GSM5740432_S2_ATGAAAGGTTCGAAGG-1	S2	24469	4879	7.3202614379085	0.0204248366013072	22172	4879	3	3	3	0	8	BasalDiff
GSM5740432_S2_ATGAAAGTCTTCGGAA-1	S2	15366	3525	7.38307422103688	0.019514733623886	20784	3530	15	3	3	10	4	BasalDiff
GSM5740432_S2_ATGACCACATATACCG-1	S2	11964	3678	4.36959893640594	46.9222246842455	20203	3780	24	7	7	13	14	Ciliated
GSM5740432_S2_ATGAGGGAGCTGGTGA-1	S2	19305	4378	3.8726378462335	0.0465959099145742	20878	4378	28	5	5	20	6	Basal
GSM5740432_S2_ATGAGGGGTACTCGAT-1	S2	35966	5101	3.3488966705575	0.0389083430604191	21914	4759	9	3	3	14	4	BasalDiff
GSM5740432_S2_ATGAGGGGTTGTACGT-1	S2	27258	4801	4.0965269373235	0.0256720577988044	22229	4801	5	2	2	6	16	Secretory
GSM5740432_S2_ATGAGGGTCCGTAATG-1	S2	12681	3080	7.44856940174982	0.0157641680460314	20931	3145	3	3	3	0	8	BasalDiff
GSM5740432_S2_ATGAGGGTCGAACGGA-1	S2	45057	6492	6.52087122388325	0.0377057179612297	21960	5413	9	6	6	14	10	Undefined
GSM5740432_S2_ATGAGTCAGTAGGATT-1	S2	19883	4108	5.37877645402906	0.0150806816468104	20985	4108	3	2	2	0	0	Secretory
GSM5740432_S2_ATGAGTCAGTATCCTG-1	S2	23985	4817	7.48812401033419	0.0208350695891324	22165	4817	21	4	4	4	1	Secretory
GSM5740432_S2_ATGATCGAGAGCCTGA-1	S2	12079	3201	7.85508439687114	0.526965829559489	20737	3269	1	2	2	4	0	Secretory
GSM5740432_S2_ATGATCGCAGTTTGGT-1	S2	19854	4587	6.54953685058397	0.0251711639146194	20939	4587	2	3	3	1	4	BasalDiff
GSM5740432_S2_ATGATCGGTTCAATCG-1	S2	6361	1654	11.0240549828179	56.1855670103093	21184	2880	8	7	7	8	14	Ciliated
GSM5740432_S2_ATGATCGTCATCGACA-1	S2	17738	4085	6.09151358052519	0.0281753634621887	20710	4085	21	4	4	4	1	Secretory
GSM5740432_S2_ATGCATGTCGCGGACT-1	S2	21900	4080	9.68787076754586	0.0410696358492288	21653	4080	22	3	3	12	4	BasalDiff
GSM5740432_S2_ATGCCTCAGATGGTAT-1	S2	22356	4294	3.70188223722448	0.0312961058702553	21796	4294	6	0	0	5	7	Basal
GSM5740432_S2_ATGCCTCCACGACAAG-1	S2	11118	3110	5.30480129473116	0.00899118863513756	20895	3267	12	5	5	18	6	Basal
GSM5740432_S2_ATGCGATCACCCGTAG-1	S2	18551	4101	3.00614157957117	0.053873505010236	20758	4101	0	2	2	7	0	Secretory
GSM5740432_S2_ATGCGATGTTTAGACC-1	S2	16237	3730	7.40535549399815	0.0246229609110496	20784	3731	40	0	0	11	3	Basal
GSM5740432_S2_ATGCGATTCGATGCTA-1	S2	22862	4784	6.0767683833173	0.0218588790766809	21963	4784	3	3	3	0	4	BasalDiff
GSM5740432_S2_ATGCGATTCTCGGGAC-1	S2	16499	3466	3.15566323440339	0.0423985463355542	20724	3467	9	2	2	14	0	Secretory
GSM5740432_S2_ATGGAGGTCACGACTA-1	S2	14427	3527	4.75167971185149	0.0623398212925123	20784	3541	17	3	3	17	4	BasalDiff
GSM5740432_S2_ATGGATCAGCCTCACG-1	S2	16588	3821	4.61640450792503	0.00602663773880552	20696	3821	13	4	4	0	1	Secretory
GSM5740432_S2_ATGGATCAGCGATGCA-1	S2	40752	6827	6.88666061928461	0.041677903356297	22794	6238	20	1	1	3	11	Ciliated
GSM5740432_S2_ATGGATCCAACACGTT-1	S2	12122	3013	4.33778657430315	0.024740227610094	20925	3088	45	4	4	0	1	Secretory
GSM5740432_S2_ATGGATCCAGTAGAAT-1	S2	16087	4229	4.09342195167402	0.0124231318715448	20586	4231	40	0	0	11	13	Basal
GSM5740432_S2_ATGGATCGTCGGTACC-1	S2	20566	4432	5.00823404049211	0.3487358326068	21120	4432	37	6	6	12	10	Undefined
GSM5740432_S2_ATGGGAGAGAGATTCA-1	S2	12802	3481	8.60601327606404	0.00780944943381492	20721	3519	13	4	4	0	1	Secretory
GSM5740432_S2_ATGGGAGGTTGAAGTA-1	S2	15089	3939	5.86949320967208	0.0331235508446505	20625	3948	34	5	5	16	6	Basal
GSM5740432_S2_ATGGGTTCAGTCAGTT-1	S2	17799	4012	6.18400359469782	0.0112334306897326	20702	4012	12	4	4	18	1	Secretory
GSM5740432_S2_ATGGGTTCATTACTCT-1	S2	11024	3357	3.34390575441776	0.0271862256456729	20623	3528	27	0	0	15	3	Basal
GSM5740432_S2_ATGGTTGTCGGAACTT-1	S2	13508	3799	7.23007474284023	0.029601124842744	20486	3840	20	1	1	3	2	Ciliated
GSM5740432_S2_ATGTCCCAGCTGCCTG-1	S2	13611	3148	6.46795389472139	0.0367080243741282	20864	3176	5	0	0	6	7	Basal
GSM5740432_S2_ATGTCCCCAACTTGCA-1	S2	19643	4675	5.48377250991963	0.0559568623461186	20850	4675	10	1	1	3	2	Ciliated
GSM5740432_S2_ATGTCCCCACAAGCCC-1	S2	13548	3372	1.84420182944821	0.0442608439067572	20779	3391	8	0	0	8	7	Basal
GSM5740432_S2_ATGTCCCCACAGGATG-1	S2	15650	3847	7.40338549984031	0	20671	3849	3	3	3	0	8	BasalDiff
GSM5740432_S2_ATGTCCCCATAGACTC-1	S2	11437	3186	2.751812702018	0.052415480038438	20660	3302	9	2	2	14	0	Secretory
GSM5740432_S2_ATGTCTTGTACAAGCG-1	S2	12810	3593	5.56379243074522	0.0156067108856808	20474	3655	39	1	1	2	5	Ciliated
GSM5740432_S2_ATTACCTCACTTGAGT-1	S2	16481	3766	3.61387339316032	0.0485083676934271	20740	3769	33	5	5	19	6	Basal
GSM5740432_S2_ATTACCTCATTGCCTC-1	S2	15604	3660	0.038422131147541	0.0576331967213115	20730	3676	6	0	0	5	13	Basal
GSM5740432_S2_ATTACCTCATTGTGCA-1	S2	20165	3222	2.41340006937906	0.0297338817582635	21073	3222	1	8	8	4	17	BasalDiff
GSM5740432_S2_ATTACCTGTAAGTTAG-1	S2	14484	3271	3.59508694452111	0.0414021529119514	20909	3278	15	3	3	10	4	BasalDiff
GSM5740432_S2_ATTACCTTCACAAGAA-1	S2	19946	4292	4.20424934856685	0.0300661455201443	20992	4292	2	0	0	1	7	Basal
GSM5740432_S2_ATTACTCAGGCTAAAT-1	S2	25590	5348	4.30027731125259	0.0195289614498301	22373	5348	4	4	4	8	1	Secretory
GSM5740432_S2_ATTACTCCATACCGTA-1	S2	11222	2840	12.1616809116809	0.0623219373219373	20692	3073	0	8	8	7	17	BasalDiff
GSM5740432_S2_ATTATCCAGAAGAGCA-1	S2	11760	3495	12.3683316343867	0.0424736663268773	20501	3619	20	1	1	3	14	Ciliated
GSM5740432_S2_ATTATCCCAGAACATA-1	S2	27363	5604	6.86432014020739	0.0511172776398423	22465	5603	1	4	4	4	1	Secretory
GSM5740432_S2_ATTATCCTCGAGAATA-1	S2	23130	4608	5.44558734549226	0.0216094735932233	22017	4608	2	2	2	1	0	Secretory
GSM5740432_S2_ATTCACTAGAGGCCAT-1	S2	10066	2847	1.84652040107217	0.0496376451901122	20783	3122	9	2	2	14	0	Secretory
GSM5740432_S2_ATTCACTTCACGAGGA-1	S2	12922	3664	3.8488291212613	0.0927428703918386	20341	3723	14	1	1	2	2	Ciliated
GSM5740432_S2_ATTCACTTCATCGGGC-1	S2	28810	4623	3.48712260390308	0.121321362958855	22162	4617	15	3	3	10	4	BasalDiff
GSM5740432_S2_ATTCAGGGTAGCTTTG-1	S2	7824	2527	6.29357627591336	27.2380775309101	20517	3143	0	7	7	7	5	Ciliated
GSM5740432_S2_ATTCAGGTCGACATCA-1	S2	16154	4162	5.06744214824898	0.0371241183021903	20576	4163	34	5	5	16	12	Basal
GSM5740432_S2_ATTCATCGTGATCGTT-1	S2	12169	2899	3.44940867279895	0.0492772667542707	20950	2971	24	0	0	13	7	Basal
GSM5740432_S2_ATTCCATAGGAGGCAG-1	S2	11225	3278	9.87445463449381	0.0445196331582228	20740	3402	21	4	4	4	1	Secretory
GSM5740432_S2_ATTCCATCAGCCTACG-1	S2	13601	3722	4.29222401881523	0	20520	3743	46	0	0	16	3	Basal
GSM5740432_S2_ATTCCATGTCATAGTC-1	S2	13714	3738	5.96764791605946	0.029146021568056	20594	3756	24	4	4	13	1	Secretory
GSM5740432_S2_ATTCCCGAGACCAGCA-1	S2	18510	4131	2.91560930835268	0.0323956589816964	20771	4131	3	2	2	0	0	Secretory
GSM5740432_S2_ATTCCCGCATCTGCGG-1	S2	28522	4925	3.65216781746171	0.0280396761417406	22316	4921	9	6	6	14	15	Undefined
GSM5740432_S2_ATTCCCGGTATCCTTT-1	S2	28099	5501	2.95969549286756	0.0106719789406282	22384	5499	19	6	6	2	10	Undefined
GSM5740432_S2_ATTCCCGGTTATGGTC-1	S2	18695	4654	5.8065550981126	0.021386943271133	20647	4654	20	1	1	3	2	Ciliated
GSM5740432_S2_ATTCCCGTCCTCTCGA-1	S2	13899	3784	6.73090752193298	0.0359557025744283	20575	3812	8	7	7	8	5	Ciliated
GSM5740432_S2_ATTCGTTAGACTGGGT-1	S2	21767	4626	4.43587270973963	0.0229600036736006	21632	4626	3	6	6	0	15	Undefined
GSM5740432_S2_ATTCGTTAGGATTTCC-1	S2	12099	3792	4.8030739673391	10.5741520727112	20270	3871	20	1	1	3	2	Ciliated
GSM5740432_S2_ATTCGTTAGGGTTAAT-1	S2	26740	5036	5.15082420663103	0.0336410869808993	22249	5036	13	6	6	0	10	Undefined
GSM5740432_S2_ATTCGTTAGGTAATCA-1	S2	56893	6760	5.39946936552282	0.0210848136629593	21264	4654	8	6	6	8	15	Undefined
GSM5740432_S2_ATTCTACCAACTTCTT-1	S2	6779	2434	6.18358296376872	43.2348757426157	20047	3311	48	7	7	19	5	Ciliated
GSM5740432_S2_ATTCTACGTGCGTGCT-1	S2	19544	4481	4.21504936313878	0.020461404675431	20900	4481	5	0	0	6	3	Basal
GSM5740432_S2_ATTCTACTCACACCGG-1	S2	16396	4900	6.89068481497235	0.322051406696239	20258	4901	11	1	1	3	2	Ciliated
GSM5740432_S2_ATTCTACTCGCCTAGG-1	S2	11354	3407	7.40936290038719	0.0527983104540655	20599	3539	1	4	4	4	1	Secretory
GSM5740432_S2_ATTCTTGAGTTGTAGA-1	S2	10218	2917	4.03091674004501	0.00978377849525487	20903	3130	45	2	2	0	0	Secretory
GSM5740432_S2_ATTCTTGCAGGCTTGC-1	S2	15174	3966	8.98018302719073	0.0460859832773718	20473	3974	19	1	1	2	2	Ciliated
GSM5740432_S2_ATTCTTGGTTGTCAGT-1	S2	22823	4836	2.56623604116488	0.0262754543463981	21996	4836	0	2	2	7	0	Secretory
GSM5740432_S2_ATTCTTGTCTCCAAGA-1	S2	53349	6306	3.6440281030445	0.0337236533957845	21394	4534	43	3	3	10	4	BasalDiff
GSM5740432_S2_ATTGGGTAGCATCCTA-1	S2	16843	4169	6.76437429537768	0.02966830831306	20610	4170	12	4	4	18	1	Secretory
GSM5740432_S2_ATTGGGTAGGGAGATA-1	S2	13918	3607	7.24439977024698	0.0430786904078116	20807	3619	1	3	3	4	4	BasalDiff
GSM5740432_S2_ATTGGGTCAATGGGTG-1	S2	12251	2927	3.80097879282219	0.0489396411092985	21029	3010	24	0	0	13	3	Basal
GSM5740432_S2_ATTGGGTCACCCAATA-1	S2	13563	3740	7.81526222746022	0.0294637595757219	20501	3764	39	2	2	2	0	Secretory
GSM5740432_S2_ATTGGGTGTTCAACGT-1	S2	18152	4027	5.84866174688842	0.0275360722546536	20801	4027	23	3	3	11	4	BasalDiff
GSM5740432_S2_ATTGGGTTCATTCTTG-1	S2	19302	4521	6.2839691495419	0.0621150163051918	20781	4521	2	2	2	1	0	Secretory
GSM5740432_S2_ATTGGGTTCGTAACAC-1	S2	19377	4126	10.0247524752475	0.0670379537953795	20944	4126	26	0	0	6	13	Basal
GSM5740432_S2_ATTGGGTTCGTAGCCG-1	S2	24505	3157	2.57435437150667	0.0163192036228632	22046	3157	25	8	8	10	17	BasalDiff
GSM5740432_S2_ATTGTTCAGATGTTCC-1	S2	22672	4836	4.19275196190812	0.0176351291773212	21946	4836	18	4	4	1	1	Secretory
GSM5740432_S2_ATTGTTCAGCACAAAT-1	S2	19935	4275	4.09186641259653	0.0200581686891987	21009	4275	0	3	3	7	4	BasalDiff
GSM5740432_S2_ATTGTTCAGCCATGCC-1	S2	15507	3753	3.48627400438201	0.0579971645830648	20672	3758	5	0	0	6	3	Basal
GSM5740432_S2_ATTGTTCAGTTGTCGT-1	S2	25426	5016	4.64120097461291	0.0275092352432602	22231	5016	0	6	6	7	15	Undefined
GSM5740432_S2_ATTGTTCGTCAAGCGA-1	S2	11893	3359	7.61088709677419	0.042002688172043	20598	3431	24	2	2	13	0	Secretory
GSM5740432_S2_ATTGTTCGTTCGGCTG-1	S2	22656	4586	6.6957787481805	0.0264655286489348	21922	4586	9	2	2	14	0	Secretory
GSM5740432_S2_ATTTACCAGAATCGCG-1	S2	13705	3535	2.79944594299045	0.0583217904789677	20635	3550	30	2	2	1	0	Secretory
GSM5740432_S2_ATTTACCCAAACGTGG-1	S2	11463	3580	10.3565513032865	0.0174352715543545	20373	3735	11	1	1	3	2	Ciliated
GSM5740432_S2_ATTTACCTCTGAGAGG-1	S2	16770	4332	5.86132952108649	0.0774362639980939	20547	4333	36	1	1	9	2	Ciliated
GSM5740432_S2_ATTTCACAGAGTCAAT-1	S2	12226	3035	10.0008177283506	0.0245318505192575	20798	3151	24	2	2	13	0	Secretory
GSM5740432_S2_ATTTCACAGCCTTTCC-1	S2	12854	3381	3.818634313268	0.0155545185876497	20640	3424	21	4	4	4	1	Secretory
GSM5740432_S2_ATTTCACAGGCACTCC-1	S2	14718	4298	5.18739815317762	0.0203693644758284	20192	4319	36	1	1	9	2	Ciliated
GSM5740432_S2_ATTTCACTCTCTAAGG-1	S2	11325	3920	9.98677831643896	0.0352578228294403	20076	4087	10	1	1	3	5	Ciliated
GSM5740432_S2_ATTTCTGAGATGGCGT-1	S2	11506	3084	6.54942389326865	0.277224291778567	20695	3255	16	1	1	2	2	Ciliated
GSM5740432_S2_ATTTCTGTCTTCCCAG-1	S2	48784	6544	4.52067707692938	0.00819705725644494	21837	5149	9	2	2	14	0	Secretory
GSM5740432_S2_CAAAGAACAAGATGTA-1	S2	17054	4014	6.29722921914358	0.0527209888114346	20746	4014	3	3	3	0	4	BasalDiff
GSM5740432_S2_CAAAGAAGTCGCGGTT-1	S2	11512	2588	6.52834447434673	0.0520878548485112	21183	2715	1	3	3	4	8	BasalDiff
GSM5740432_S2_CAAAGAAGTCGGAACA-1	S2	10769	2798	4.56782100083558	0.00928418902608857	21119	2986	44	4	4	13	1	Secretory
GSM5740432_S2_CAACAACCATATGCGT-1	S2	6463	1798	5.57950640424867	59.5251483911278	20663	2953	2	7	7	1	14	Ciliated
GSM5740432_S2_CAACAACTCGCTGTTC-1	S2	20603	3901	3.71700310559006	0.0242624223602484	21196	3901	26	0	0	6	3	Basal
GSM5740432_S2_CAACAGTAGAATCGCG-1	S2	25846	4636	10.6531069950891	0.0193341324774757	22214	4635	32	4	4	0	1	Secretory
GSM5740432_S2_CAACAGTCAAAGCACG-1	S2	10339	3156	10.2368293861769	0.0386660222329628	20829	3371	1	4	4	4	1	Secretory
GSM5740432_S2_CAACAGTTCAACACGT-1	S2	17260	4129	4.6262520988941	0.0347403161368769	20630	4130	21	4	4	4	0	Secretory
GSM5740432_S2_CAACCAAAGATGACAT-1	S2	23863	5063	6.06517550473318	0.0293205998156991	22204	5063	1	4	4	4	1	Secretory
GSM5740432_S2_CAACCAACAAGGCAAC-1	S2	14147	3768	4.07572225754044	0.035318217136399	20469	3800	33	3	3	19	4	BasalDiff
GSM5740432_S2_CAACCAATCAAGTAAG-1	S2	22261	4556	4.28417460032333	0.0089814981138854	21799	4556	6	0	0	5	3	Basal
GSM5740432_S2_CAACCAATCATGTCAG-1	S2	24678	4166	2.98586071385164	0.016205485556861	22053	4166	0	3	3	7	4	BasalDiff
GSM5740432_S2_CAACCAATCTGCTCTG-1	S2	24786	5469	5.8731683881816	0.708623588758107	22360	5469	5	1	1	6	2	Ciliated
GSM5740432_S2_CAACCTCCAATTGAAG-1	S2	16272	4593	11.7735531223679	2.06353026109975	20355	4594	14	1	1	2	11	Ciliated
GSM5740432_S2_CAACCTCGTCAGTCCG-1	S2	9386	2291	4.65495381271509	57.4805288896939	21077	2708	15	7	7	10	5	Ciliated
GSM5740432_S2_CAACCTCGTGAATGTA-1	S2	15230	3376	6.14173228346457	0.0393700787401575	20832	3385	40	0	0	11	9	Basal
GSM5740432_S2_CAACGATCATGACCCG-1	S2	11025	3815	5.70445490764216	0.0543281419775444	19953	4000	16	1	1	2	2	Ciliated
GSM5740432_S2_CAACGATCATGAGAAT-1	S2	23016	4215	4.30836047774159	0.0260586319218241	21912	4215	3	6	6	0	15	Undefined
GSM5740432_S2_CAACGATTCCAACTAG-1	S2	30320	4917	3.13797877249654	0.0296657657063748	22187	4893	1	3	3	4	8	BasalDiff
GSM5740432_S2_CAACGGCAGTCTAACC-1	S2	14156	4032	13.5398292528046	0.0211670076906795	20401	4073	19	1	1	2	2	Ciliated
GSM5740432_S2_CAACGGCAGTGTTGTC-1	S2	22701	4696	3.91526468774773	0.0132123667753017	21917	4696	5	5	5	6	6	Basal
GSM5740432_S2_CAACGGCCAGCTGCCA-1	S2	17842	3935	4.22921801478826	0.0336096795877213	20799	3935	8	5	5	8	6	Basal
GSM5740432_S2_CAACGGCGTAGATCCT-1	S2	20569	4398	5.72428203508431	0.0242966130521405	21123	4398	13	2	2	0	0	Secretory
GSM5740432_S2_CAAGACTAGGAAGTGA-1	S2	13607	3130	2.40928456001175	0.0220361392684002	20879	3158	33	4	4	19	1	Secretory
GSM5740432_S2_CAAGACTAGTCATCCA-1	S2	14492	3622	6.29785472856453	0.0137959577843692	20641	3630	14	6	6	2	10	Undefined
GSM5740432_S2_CAAGACTGTATAGGGC-1	S2	16635	3870	6.70552184101424	0.0240341284624166	20749	3873	28	0	0	20	3	Basal
GSM5740432_S2_CAAGAGGCACCTGCTT-1	S2	10136	2740	8.60268033109972	0.0591249507292077	20858	3017	21	2	2	4	0	Secretory
GSM5740432_S2_CAAGCTAAGCAGCACA-1	S2	9092	2714	6.89248399056286	23.3232221098753	20649	3163	11	1	1	3	2	Ciliated
GSM5740432_S2_CAAGCTAAGCCAGTAG-1	S2	21709	4635	6.07762788342005	0.00460426354804549	21611	4635	0	3	3	7	8	BasalDiff
GSM5740432_S2_CAAGCTAAGTCGAAAT-1	S2	19978	3642	2.59681777244071	0.0200140098068648	21081	3642	2	3	3	1	4	BasalDiff
GSM5740432_S2_CAAGCTACAGACGATG-1	S2	15807	4274	5.56643710115625	0.0821381184052568	20347	4276	11	1	1	3	11	Ciliated
GSM5740432_S2_CAAGCTACAGAGCTAG-1	S2	15331	3784	4.27640156453716	0.0195567144719687	20717	3794	18	0	0	1	7	Basal
GSM5740432_S2_CAAGCTACATCATGAC-1	S2	58070	7382	3.9658496282016	0.0189341779124208	21818	5281	12	6	6	7	15	Undefined
GSM5740432_S2_CAAGGGAAGCGATCGA-1	S2	21981	3843	3.74312093509801	0.0181925683358348	21683	3843	19	0	0	2	9	Basal
GSM5740432_S2_CAAGGGATCCACGTCT-1	S2	27446	5347	0.0753255138276122	1.52085799347179	22402	5342	39	5	5	2	12	Basal
GSM5740432_S2_CAAGGGATCCGTTTCG-1	S2	20397	4622	11.471394984326	0.0391849529780564	21011	4622	7	1	1	9	2	Ciliated
GSM5740432_S2_CAAGGGATCTAGTACG-1	S2	33980	5881	4.47352941176471	0.0294117647058823	22313	5736	1	6	6	4	8	Undefined
GSM5740432_S2_CAATACGCAACGATCT-1	S2	14661	3997	6.23935699203052	0.0885498263061099	20305	4015	14	1	1	2	2	Ciliated
GSM5740432_S2_CAATACGTCGGAGTAG-1	S2	10862	2485	2.60397497239603	0.0460066249539934	21135	2692	18	2	2	1	0	Secretory
GSM5740432_S2_CAATCGAGTTGATGTC-1	S2	34437	5811	5.48314998113262	0.0145133668108328	22295	5607	26	5	5	6	6	Basal
GSM5740432_S2_CAATCGATCCCTATTA-1	S2	17515	3832	2.99572039942939	0.0456490727532097	20765	3832	12	2	2	18	0	Secretory
GSM5740432_S2_CAATGACAGGGTTAAT-1	S2	20232	4566	8.37491970947181	0.00494095558080933	21021	4566	22	5	5	12	12	Basal
GSM5740432_S2_CAATGACCATCGCTCT-1	S2	18512	5087	10.1932836626714	0.0215959399632869	20519	5087	20	7	7	3	5	Ciliated
GSM5740432_S2_CAATGACGTACGGCAA-1	S2	17555	4080	5.17565336218186	0.0227751523088311	20709	4080	1	4	4	4	1	Secretory
GSM5740432_S2_CAATGACGTTTGTGGT-1	S2	17781	3585	3.8783654656849	0.0449665561238829	20863	3585	4	0	0	8	3	Basal
GSM5740432_S2_CAATTTCAGACTTCAC-1	S2	27404	5530	4.48610401925742	0.0218834342402801	22523	5529	14	6	6	2	10	Undefined
GSM5740432_S2_CAATTTCAGGCACAAC-1	S2	32712	6168	8.3979863784424	3.09742374888955	22410	6072	2	6	6	1	10	Undefined
GSM5740432_S2_CAATTTCCAGTCGAGA-1	S2	11352	2495	4.2972877773864	0.0352236703064459	20914	2671	2	2	2	1	0	Secretory
GSM5740432_S2_CAATTTCTCAACACCA-1	S2	21269	4822	3.54339959584567	0.0187978758400301	21353	4822	38	5	5	5	6	Basal
GSM5740432_S2_CACAACAAGTCAATCC-1	S2	12336	3766	6.25101214574899	0.0404858299595142	20211	3844	10	1	1	3	2	Ciliated
GSM5740432_S2_CACAACACAATGTCAC-1	S2	19851	4651	5.16434288015302	0.0302008355564504	20896	4651	31	0	0	5	3	Basal
GSM5740432_S2_CACACAACACTTCCTG-1	S2	17436	4327	5.32140604392454	0.00573427375422903	20563	4327	13	3	3	0	8	BasalDiff
GSM5740432_S2_CACACAAGTGGCCCAT-1	S2	11194	3387	6.87193217313699	0.0178491744756805	20286	3568	10	1	1	3	2	Ciliated
GSM5740432_S2_CACACAATCCTGGTCT-1	S2	20914	4716	5.53510826442331	0.0143396587161226	21205	4716	0	4	4	7	1	Secretory
GSM5740432_S2_CACAGATCACGTAACT-1	S2	10508	3497	4.82981555428789	0.0570450656018254	20384	3722	11	1	1	3	2	Ciliated
GSM5740432_S2_CACAGATGTGGCTGCT-1	S2	16414	3924	6.48480789137186	0.0182670644827376	20646	3924	25	3	3	10	4	BasalDiff
GSM5740432_S2_CACAGGCCAAGAGGTC-1	S2	19738	4852	11.3576627577841	0.207238172260412	20843	4852	20	7	7	3	5	Ciliated
GSM5740432_S2_CACAGGCCAGCAGAAC-1	S2	29178	5249	4.88033361537532	11.7853257584915	22294	5243	45	0	0	0	3	Basal
GSM5740432_S2_CACAGGCGTAACTAAG-1	S2	22154	4015	5.40638115438422	0.00902567805406381	21741	4015	28	0	0	20	9	Basal
GSM5740432_S2_CACAGGCGTAGAGATT-1	S2	15982	3742	7.6288144072036	0.0250125062531266	20749	3746	43	3	3	10	4	BasalDiff
GSM5740432_S2_CACAGGCGTCGAATGG-1	S2	15517	3777	9.33676754668384	0.0450740502253703	20610	3778	15	3	3	10	4	BasalDiff
GSM5740432_S2_CACAGGCGTTCTCGCT-1	S2	14735	3757	5.94180288950688	0.0203486400325578	20637	3770	27	0	0	15	3	Basal
GSM5740432_S2_CACAGGCTCCGCTTAC-1	S2	13365	3634	3.95543592044265	0.0598175564528189	20702	3662	3	4	4	0	1	Secretory
GSM5740432_S2_CACAGGCTCCTTCACG-1	S2	18179	4745	4.84588758859403	0.0824130542277897	20644	4745	19	6	6	2	10	Undefined
GSM5740432_S2_CACATGAAGCTGTTCA-1	S2	15875	4270	6.05832076420312	0.19482151835093	20495	4272	2	2	2	1	0	Secretory
GSM5740432_S2_CACATGAAGGGTATAT-1	S2	23924	5065	4.28589331216843	0.0375955553698985	22152	5065	19	6	6	2	10	Undefined
GSM5740432_S2_CACATGATCACCATGA-1	S2	11706	3175	5.61960884789478	0.0256213169356905	20883	3288	46	0	0	16	7	Basal
GSM5740432_S2_CACATGATCGCATTGA-1	S2	22566	4174	3.37984496124031	0.0132890365448505	21835	4174	26	0	0	6	3	Basal
GSM5740432_S2_CACCAAAAGCATAGGC-1	S2	35651	5303	5.49573799910274	0.025235531628533	22131	5009	15	3	3	10	4	BasalDiff
GSM5740432_S2_CACGAATCAGAGAAAG-1	S2	12841	3063	4.63179199750895	0.0311380974622451	20726	3108	0	2	2	7	0	Secretory
GSM5740432_S2_CACGAATGTAACAGTA-1	S2	21568	4840	3.82903764138698	0	21555	4840	5	5	5	6	6	Basal
GSM5740432_S2_CACGAATGTCTGTGGC-1	S2	17821	3580	2.83151107373143	0.0560695262125035	20880	3580	31	0	0	5	7	Basal
GSM5740432_S2_CACGAATTCATAGCAC-1	S2	15844	3698	2.98347420209411	0.0441528951684118	20750	3700	27	0	0	15	7	Basal
GSM5740432_S2_CACGGGTAGCGATGCA-1	S2	8027	2706	10.1259952075443	37.8913194712839	20436	3367	28	1	1	20	14	Ciliated
GSM5740432_S2_CACGGGTCAGTAACCT-1	S2	18963	3718	4.59624710099093	0.0105418511490618	20947	3718	6	0	0	5	9	Basal
GSM5740432_S2_CACGGGTTCCTTGGAA-1	S2	16451	4225	5.15094454230699	0.0485938164368584	20540	4227	13	2	2	0	0	Secretory
GSM5740432_S2_CACGGGTTCGAACGGA-1	S2	10267	2776	3.21261682242991	0.0389408099688473	20996	2980	3	4	4	0	1	Secretory
GSM5740432_S2_CACGGGTTCGTCCTCA-1	S2	13854	3660	7.88486509883134	0.043283797431828	20611	3683	18	2	2	1	0	Secretory
GSM5740432_S2_CACGTGGCACTAACGT-1	S2	11153	2759	3.52245227211616	0.0179259657614054	21058	2904	18	0	0	1	3	Basal
GSM5740432_S2_CACGTGGCAGCGGATA-1	S2	16428	3725	4.07058107696988	0.036507453605111	20700	3726	2	2	2	1	0	Secretory
GSM5740432_S2_CACGTTCAGAACCGCA-1	S2	24832	4559	4.52020608597649	0.032200933827081	22186	4559	9	2	2	14	0	Secretory
GSM5740432_S2_CACGTTCAGGATGGCT-1	S2	25112	4100	4.43798758159529	0.0278618054449928	22070	4100	25	3	3	10	8	BasalDiff
GSM5740432_S2_CACGTTCGTAAGGAGA-1	S2	31350	5309	6.71810732391672	0.0223192934349393	22238	5271	34	6	6	16	10	Undefined
GSM5740432_S2_CACGTTCGTCCGAAGA-1	S2	16410	3886	5.20065769441569	0.0426283417575056	20709	3891	40	0	0	11	13	Basal
GSM5740432_S2_CACGTTCTCGGTGTTA-1	S2	31599	5772	6.90003791229622	0.148489826867181	22328	5734	0	6	6	7	10	Undefined
GSM5740432_S2_CACTAAGAGGAAACGA-1	S2	13350	3868	8.22297044519267	0.0523756079311635	20284	3913	20	1	1	3	2	Ciliated
GSM5740432_S2_CACTAAGCATGCCGAC-1	S2	29023	5319	5.46735395189003	0.247422680412371	22370	5314	0	6	6	7	15	Undefined
GSM5740432_S2_CACTAAGTCCAACTGA-1	S2	16346	3997	7.21359579410686	0.0183396503240005	20610	4000	0	3	3	7	4	BasalDiff
GSM5740432_S2_CACTAAGTCCTACAAG-1	S2	17751	4326	6.430904381124	0.0168937943462102	20692	4326	32	6	6	0	10	Undefined
GSM5740432_S2_CACTAAGTCGGAAACG-1	S2	11090	2789	7.14092507438464	0	21194	2959	5	0	0	6	13	Basal
GSM5740432_S2_CACTAAGTCTTACCGC-1	S2	24901	5326	5.55087296809151	0.0280955247842665	22351	5326	22	4	4	12	1	Secretory
GSM5740432_S2_CACTGAAGTCCTCAGG-1	S2	13785	3815	3.36402523018923	0.0145001087508156	20549	3830	4	6	6	8	10	Undefined
GSM5740432_S2_CACTGAAGTCGAAGCA-1	S2	20355	4550	3.60877890705553	0.0490990327490548	21055	4550	19	6	6	2	10	Undefined
GSM5740432_S2_CACTGAAGTCTGTAAC-1	S2	27066	4907	4.94866681438806	0.022158209616663	22259	4907	0	3	3	7	4	BasalDiff
GSM5740432_S2_CACTGAATCAAATGCC-1	S2	16651	4062	4.50861499669808	0.0240139280782854	20656	4062	1	4	4	4	1	Secretory
GSM5740432_S2_CACTGGGCAATCTGCA-1	S2	36163	5476	5.16988747891958	0.00829393713195654	22070	5163	25	3	3	10	4	BasalDiff
GSM5740432_S2_CACTGGGCACCTCGTT-1	S2	18563	4016	3.00468472349362	0.0376931775348662	20824	4016	27	0	0	15	3	Basal
GSM5740432_S2_CACTGGGGTCTACGTA-1	S2	15443	3515	7.12252555311166	0.0452839953422176	20753	3521	34	0	0	16	3	Basal
GSM5740432_S2_CACTGGGTCGGACGTC-1	S2	30137	5092	5.88430409977445	0.0132678784662332	22313	5068	8	5	5	8	12	Basal
GSM5740432_S2_CACTGTCAGGTGCTGA-1	S2	47429	6376	3.75832139546642	0.0273868711553046	21826	5142	3	3	3	0	4	BasalDiff
GSM5740432_S2_CACTGTCGTTTGCAGT-1	S2	12888	3687	7.32501356483993	0.0620106968452058	20253	3744	33	1	1	19	2	Ciliated
GSM5740432_S2_CACTGTCTCAAGCCCG-1	S2	10428	3249	6.01763127635109	0.0383288616328095	20804	3470	33	3	3	19	4	BasalDiff
GSM5740432_S2_CACTGTCTCGATCCAA-1	S2	27262	4932	5.64190923088203	0.0513234108072439	22279	4932	3	6	6	0	10	Undefined
GSM5740432_S2_CACTGTCTCTACCTTA-1	S2	11090	2920	5.76628525092351	0.0630687449319759	20976	3069	1	4	4	4	1	Secretory
GSM5740432_S2_CACTGTCTCTTAGGAC-1	S2	10074	3018	8.82761356873636	0.0297560007934934	20839	3254	12	2	2	18	0	Secretory
GSM5740432_S2_CACTTCGAGCGCTTCG-1	S2	28505	5218	7.64188312826445	0.0630981175728257	22271	5216	3	6	6	0	10	Undefined
GSM5740432_S2_CACTTCGAGTCCCGGT-1	S2	12939	3600	4.07407407407407	0.138888888888889	20448	3647	19	1	1	2	5	Ciliated
GSM5740432_S2_CACTTCGCACATGACT-1	S2	35887	5710	0.00835491686857716	0.0445595566324115	22230	5462	2	4	4	1	0	Secretory
GSM5740432_S2_CACTTCGCACTGAGGA-1	S2	31550	5703	4.83206590621039	0.00950570342205323	22348	5650	3	3	3	0	4	BasalDiff
GSM5740432_S2_CACTTCGCAGACCAGA-1	S2	12706	3550	5.60969409372087	46.1316837556139	20449	3611	20	1	1	3	2	Ciliated
GSM5740432_S2_CACTTCGCATTGCCTC-1	S2	10327	3121	5.35835187155431	0.0967211529161428	20652	3356	1	2	2	4	0	Secretory
GSM5740432_S2_CACTTCGGTCACCACG-1	S2	22188	4317	6.88831824120377	0.0180204532143983	21760	4317	34	5	5	16	6	Basal
GSM5740432_S2_CACTTCGTCCAATCCC-1	S2	24135	4901	4.49331179856711	0.0165652047873442	22208	4901	3	4	4	0	1	Secretory
GSM5740432_S2_CACTTCGTCTTTCGAT-1	S2	29207	5510	4.13274033527198	0.0410537119397879	22444	5495	0	3	3	7	8	BasalDiff
GSM5740432_S2_CAGAGCCAGACTCGAG-1	S2	13568	3228	2.81337457652084	0.0441891294741494	20775	3268	46	5	5	16	6	Basal
GSM5740432_S2_CAGAGCCAGGGCTGAT-1	S2	14770	3164	4.72936400541272	0.06765899864682	20873	3166	29	2	2	21	0	Secretory
GSM5740432_S2_CAGATACCACGTATAC-1	S2	15270	3801	6.67015775348563	0.02618315114224	20529	3805	30	2	2	1	0	Secretory
GSM5740432_S2_CAGATACCACTTCATT-1	S2	33480	5345	2.7739623768289	0.0238877276799044	22128	5196	30	3	3	1	8	BasalDiff
GSM5740432_S2_CAGATACGTAGCGTTT-1	S2	22317	4925	5.93026898804995	0.0492324217875845	21849	4925	2	4	4	1	1	Secretory
GSM5740432_S2_CAGATACGTCGCATGC-1	S2	30931	5003	9.83097954303073	0.0290857382929903	22161	4941	25	3	3	10	4	BasalDiff
GSM5740432_S2_CAGATCAAGAGTTGTA-1	S2	26814	4388	3.46801750494575	19.612133565134	22104	4388	26	0	0	6	7	Basal
GSM5740432_S2_CAGATCACATAGAATG-1	S2	29299	5165	5.2362271874467	0.0238785604639263	22379	5142	12	2	2	18	0	Secretory
GSM5740432_S2_CAGATCAGTAGACTGG-1	S2	26128	4333	3.76152757050473	0.00765315884131175	22122	4333	35	0	0	11	7	Basal
GSM5740432_S2_CAGATCAGTTCCACGG-1	S2	13075	2573	2.06447213909618	50.4488806394182	20998	2635	3	2	2	0	0	Secretory
GSM5740432_S2_CAGATTGCAAGTTCCA-1	S2	10796	2782	1.8972697825081	0.0462748727441	21077	2970	8	0	0	8	13	Basal
GSM5740432_S2_CAGATTGCAGGGCTTC-1	S2	15508	3461	4.80149523072957	0.0386697602474865	20728	3463	13	2	2	0	0	Secretory
GSM5740432_S2_CAGATTGCATAATCGC-1	S2	12464	3724	7.92205717936432	0.407283181600383	20291	3798	7	1	1	9	2	Ciliated
GSM5740432_S2_CAGCAATCAACTACGT-1	S2	16116	3825	6.15384615384615	0	20702	3826	0	3	3	7	4	BasalDiff
GSM5740432_S2_CAGCAATCACCCTAAA-1	S2	31233	5353	5.75205659229858	0.00960276559649179	22228	5306	4	0	0	8	4	Basal
GSM5740432_S2_CAGCAATCATCGTCCT-1	S2	18086	4210	3.82872928176796	0.0552486187845304	20703	4210	2	2	2	1	16	Secretory
GSM5740432_S2_CAGCAATTCTATTTCG-1	S2	16865	4491	3.28335210098975	0.0414863983879571	20570	4491	19	6	6	2	10	Undefined
GSM5740432_S2_CAGCACGCACGGCCAT-1	S2	13956	3450	3.98252274192393	0.0214884320607406	20813	3479	24	0	0	13	9	Basal
GSM5740432_S2_CAGCACGCAGCAAGAC-1	S2	12070	3608	6.43531555408315	0.0165645188007288	20533	3688	1	4	4	4	1	Secretory
GSM5740432_S2_CAGCACGTCCCAATAG-1	S2	12993	3076	8.3051368809597	0.0615195324515534	20845	3128	42	0	0	6	9	Basal
GSM5740432_S2_CAGCCAGAGACTCTAC-1	S2	10336	3413	3.31106870229008	1.34541984732824	20415	3630	16	1	1	2	2	Ciliated
GSM5740432_S2_CAGCCAGGTACCTAGT-1	S2	20811	4231	7.51919385796545	0.115163147792706	21207	4231	12	2	2	18	0	Secretory
GSM5740432_S2_CAGCCAGGTCTGCGCA-1	S2	40657	6553	4.88865948975077	0.0270363269920857	22451	5973	9	6	6	14	15	Undefined
GSM5740432_S2_CAGCCAGGTGAATGAT-1	S2	15505	3600	5.29809861424428	0.0128907508862391	20753	3613	34	5	5	16	6	Basal
GSM5740432_S2_CAGCCAGGTGTAAATG-1	S2	17634	3652	4.56864301099649	0.0226731663076749	20878	3652	27	0	0	15	3	Basal
GSM5740432_S2_CAGCCAGTCTGCCCTA-1	S2	24478	4685	6.3304063712477	0.0245047988564427	22164	4685	1	3	3	4	4	BasalDiff
GSM5740432_S2_CAGCGTGAGATAGGGA-1	S2	20954	3957	6.02432625804913	0.0190794180777486	21275	3957	32	3	3	0	8	BasalDiff
GSM5740432_S2_CAGCGTGAGCGTCTGC-1	S2	13879	3706	5.4443324211436	0.0216044937346968	20597	3722	3	4	4	0	1	Secretory
GSM5740432_S2_CAGCGTGCATAGGTTC-1	S2	10125	3460	4.7764729102931	0.0296062370472713	20520	3691	16	7	7	2	5	Ciliated
GSM5740432_S2_CAGCGTGGTACTGCGC-1	S2	24014	4881	4.07908428720083	0.0124869927159209	22150	4881	35	0	0	11	3	Basal
GSM5740432_S2_CAGGCCACACCTTCCA-1	S2	17278	4426	7.0561017929439	0.0231347599768652	20534	4426	1	4	4	4	1	Secretory
GSM5740432_S2_CAGGCCAGTGACTCGC-1	S2	15729	3423	2.73842048414766	0.0444755067030942	20675	3425	9	2	2	14	0	Secretory
GSM5740432_S2_CAGGCCAGTGCAAGAC-1	S2	18391	4011	5.72375930858292	0.0163070065771593	20833	4011	18	0	0	1	9	Basal
GSM5740432_S2_CAGGCCATCAGCCCAG-1	S2	15935	3564	1.80654873917953	0.0313636933885334	20806	3564	1	0	0	4	3	Basal
GSM5740432_S2_CAGGCCATCGTAGCCG-1	S2	13644	4002	7.88779844734144	0.0219715834187784	20354	4029	13	7	7	0	5	Ciliated
GSM5740432_S2_CAGGGCTAGACCAAGC-1	S2	38067	5170	2.33925805350626	0.0446323085405235	21923	4668	9	3	3	14	4	BasalDiff
GSM5740432_S2_CAGGGCTAGGGCAGGA-1	S2	10179	3022	8.70888561610211	0	20998	3246	5	0	0	6	3	Basal
GSM5740432_S2_CAGGGCTAGGTGGGTT-1	S2	25415	4905	3.6191974822974	0.00786782061369001	22262	4905	34	5	5	16	6	Basal
GSM5740432_S2_CAGGGCTCAACTTGGT-1	S2	27666	4944	4.64799553010197	3.35591563067468	22476	4942	9	2	2	14	0	Secretory
GSM5740432_S2_CAGGGCTCAAGCGATG-1	S2	16740	3689	4.23384688880927	0.0298578765078228	20757	3689	0	6	6	7	15	Undefined
GSM5740432_S2_CAGGGCTGTCCAGTTA-1	S2	18373	3420	4.57068233757754	0.0163238654913484	20930	3420	23	0	0	11	9	Basal
GSM5740432_S2_CAGGGCTTCACAGAGG-1	S2	15056	3596	5.11016724183701	0.0530926466684364	20742	3601	29	4	4	21	1	Secretory
GSM5740432_S2_CAGGGCTTCGTGCTCT-1	S2	11560	3105	6.17113223854797	0.0691443388072601	20570	3244	10	1	1	3	2	Ciliated
GSM5740432_S2_CAGGTATAGCGGATCA-1	S2	18575	4350	4.2276247848537	0.0322719449225473	20727	4350	8	5	5	8	12	Basal
GSM5740432_S2_CAGGTATTCCTCGCAT-1	S2	16914	4046	4.48210700366127	0.0767686311562537	20693	4046	23	3	3	11	4	BasalDiff
GSM5740432_S2_CAGGTATTCCTGTAAG-1	S2	65141	7196	6.6451860375911	0.0276179516685846	21209	4726	25	3	3	10	4	BasalDiff
GSM5740432_S2_CAGGTATTCTCCCTAG-1	S2	13901	3660	6.23247789519086	0.0359427790956797	20647	3679	40	0	0	11	7	Basal
GSM5740432_S2_CAGTGCGAGCCAAGCA-1	S2	16226	3919	6.53687388330972	0	20593	3920	29	2	2	21	0	Secretory
GSM5740432_S2_CAGTGCGGTCCGCAGT-1	S2	25126	4492	1.75026850710052	0.023867297824098	22145	4492	2	4	4	1	1	Secretory
GSM5740432_S2_CAGTGCGGTTGGATCT-1	S2	21602	4173	4.12733666481584	0.0370164723301869	21564	4173	9	2	2	14	0	Secretory
GSM5740432_S2_CAGTTAGAGTATCCTG-1	S2	12647	3136	6.2495062021016	0.0711068973690448	20832	3210	38	0	0	5	7	Basal
GSM5740432_S2_CAGTTAGCAGTATACC-1	S2	20347	4298	6.21377345515277	0.0245603693879556	21078	4298	26	0	0	6	9	Basal
GSM5740432_S2_CAGTTAGGTACAAACA-1	S2	35854	5605	5.00848660229834	0.211469434319263	22163	5310	9	2	2	14	0	Secretory
GSM5740432_S2_CAGTTAGGTTTCGTAG-1	S2	10776	3074	5.14048944710605	30.1825715395572	20685	3276	11	1	1	3	2	Ciliated
GSM5740432_S2_CAGTTCCAGCGTCTCG-1	S2	19726	4224	4.52564362456923	0.0152037299817555	20929	4224	5	5	5	6	6	Basal
GSM5740432_S2_CAGTTCCCAAAGGCAC-1	S2	15977	3382	4.78663496433488	0.031285195845326	20850	3383	40	5	5	11	6	Basal
GSM5740432_S2_CAGTTCCCAATTCTCT-1	S2	17860	4217	6.12827400940228	0.0279829863443027	20703	4217	30	4	4	1	1	Secretory
GSM5740432_S2_CAGTTCCGTTTCGACA-1	S2	13046	3707	2.80373831775701	0.0383024360349318	20497	3748	2	2	2	1	0	Secretory
GSM5740432_S2_CATAAGCAGAGTTGTA-1	S2	16378	4244	8.26925424142561	0.0305138532893934	20627	4244	19	3	3	2	4	BasalDiff
GSM5740432_S2_CATAAGCCACAACCGC-1	S2	13566	3348	3.34438305709024	0.0515653775322284	20755	3373	40	0	0	11	7	Basal
GSM5740432_S2_CATACAGAGGGCAGTT-1	S2	13911	3441	2.80152287910351	0.0143667839954026	20643	3451	17	2	2	17	0	Secretory
GSM5740432_S2_CATACAGGTACGCGTC-1	S2	14294	3518	4.76435439832219	43.409441652487	20760	3527	24	6	6	13	14	Undefined
GSM5740432_S2_CATACCCAGGATACCG-1	S2	13674	3071	2.08333333333333	0.043859649122807	20930	3099	28	0	0	20	7	Basal
GSM5740432_S2_CATACCCAGGCTGTAG-1	S2	12929	3121	3.4021495399366	0.0231964741359313	20817	3163	8	2	2	8	0	Secretory
GSM5740432_S2_CATACCCTCTGAGTCA-1	S2	10485	3055	12.9941888158521	0.0857387825092884	20649	3333	40	0	0	11	9	Basal
GSM5740432_S2_CATACTTAGACATAAC-1	S2	18416	4932	4.19333839644136	0.043398068785939	20463	4932	10	1	1	3	11	Ciliated
GSM5740432_S2_CATACTTAGTAGAATC-1	S2	12975	3592	6.36986828930139	0.0385119001771547	20580	3627	3	4	4	0	1	Secretory
GSM5740432_S2_CATACTTCACAAGCAG-1	S2	19295	4958	6.79405520169851	0.0362487701310134	20684	4958	19	1	1	2	2	Ciliated
GSM5740432_S2_CATACTTCACGCTGAC-1	S2	13905	3889	7.07964601769912	18.4375549434449	20460	3920	16	1	1	2	2	Ciliated
GSM5740432_S2_CATACTTGTATCAAGA-1	S2	13930	3449	3.75977613546674	0.0358757264834613	20787	3467	13	4	4	0	1	Secretory
GSM5740432_S2_CATACTTTCCTGCTAC-1	S2	18049	4379	3.62106195670229	0.0553679198272521	20667	4379	32	4	4	0	1	Secretory
GSM5740432_S2_CATACTTTCGCTTGCT-1	S2	22508	4761	4.30766497912781	0.0355271338484768	21894	4761	16	6	6	2	10	Undefined
GSM5740432_S2_CATAGACAGAGCCGTA-1	S2	20246	4149	3.29648637978681	0.0542834583497829	21073	4149	4	0	0	8	3	Basal
GSM5740432_S2_CATAGACAGCGTACAG-1	S2	28337	5003	7.14764036231629	0.0986853698939132	22269	5002	17	6	6	17	15	Undefined
GSM5740432_S2_CATAGACAGTTGCGCC-1	S2	12878	3809	2.80105524518932	0.0232774674115456	20462	3842	13	4	4	0	1	Secretory
GSM5740432_S2_CATAGACCACCCATAA-1	S2	17699	4270	8.09147374364766	0.0169395821569735	20669	4270	12	3	3	18	4	BasalDiff
GSM5740432_S2_CATAGACGTTTACGAC-1	S2	13275	4177	7.2563041023711	0.0526910048927362	20171	4210	10	1	1	3	2	Ciliated
GSM5740432_S2_CATCAAGAGATCCCAT-1	S2	20906	4904	10.673674151935	0.0382226469182991	21181	4904	20	1	1	3	11	Ciliated
GSM5740432_S2_CATCAAGAGCTGACAG-1	S2	18085	3522	2.96750663129973	0.0442086648983201	20877	3522	12	2	2	18	0	Secretory
GSM5740432_S2_CATCAAGAGTATCTGC-1	S2	16608	4846	5.04211793020457	0.0180505415162455	20232	4847	19	1	1	2	11	Ciliated
GSM5740432_S2_CATCAAGCATAGCACT-1	S2	14567	3673	4.21269296740995	0.0411663807890223	20682	3677	29	4	4	21	1	Secretory
GSM5740432_S2_CATCAAGCATCGATAC-1	S2	30440	5492	4.41379310344828	0.0229885057471264	22314	5467	26	6	6	6	15	Undefined
GSM5740432_S2_CATCAAGGTCAAAGTA-1	S2	22839	4612	5.8591869776397	0.0306305517875115	21959	4612	9	2	2	14	0	Secretory
GSM5740432_S2_CATCCACAGGAGGTTC-1	S2	37247	5122	5.07582874781908	0.0134210173131123	21893	4650	3	3	3	0	4	BasalDiff
GSM5740432_S2_CATCCACAGGCATCAG-1	S2	21587	4421	4.31345353675451	0.198797965788257	21558	4421	12	2	2	18	0	Secretory
GSM5740432_S2_CATCCACAGTGCACCC-1	S2	16604	4875	6.12330827067669	0.0842105263157895	20260	4875	14	1	1	2	2	Ciliated
GSM5740432_S2_CATCCACCAATCACGT-1	S2	18771	4273	3.72717107715244	0.0319471806613066	20795	4273	19	0	0	2	3	Basal
GSM5740432_S2_CATCCACGTAGACGTG-1	S2	14362	3602	7.50765377122182	0.0417478430281102	20707	3611	17	4	4	17	1	Secretory
GSM5740432_S2_CATCCACGTGCATACT-1	S2	29712	5796	4.43121025537499	0.0235523703778473	22459	5781	17	6	6	17	15	Undefined
GSM5740432_S2_CATCCACTCCCAATAG-1	S2	17615	4948	13.5884950741705	0.2151511720077	20368	4948	11	1	1	3	2	Ciliated
GSM5740432_S2_CATCCCACAGTGAGCA-1	S2	12112	3599	4.82832618025751	0.0165070980521624	20498	3654	24	4	4	13	1	Secretory
GSM5740432_S2_CATCCCACATACCGTA-1	S2	32722	5562	7.94940730783331	0.0183306855676402	22228	5458	0	6	6	7	15	Undefined
GSM5740432_S2_CATCCCACATGAGTAA-1	S2	12522	3340	6.45650438946528	0.0399042298483639	20656	3401	9	2	2	14	0	Secretory
GSM5740432_S2_CATCCCATCCTTATAC-1	S2	23913	5191	5.15390719625778	0.0918848932882262	22190	5191	30	6	6	1	10	Undefined
GSM5740432_S2_CATCCGTCAGTTGGTT-1	S2	18257	3875	5.78797503011718	0.00547585149490746	20851	3875	42	0	0	6	7	Basal
GSM5740432_S2_CATCCGTCATCGCTGG-1	S2	14683	3435	3.97495235502314	0.0272257010618023	20831	3451	26	0	0	6	3	Basal
GSM5740432_S2_CATCCGTGTCTCAAGT-1	S2	11655	3253	9.8826753446947	0.162713025605892	20641	3349	1	2	2	4	0	Secretory
GSM5740432_S2_CATCCGTGTGACCGAA-1	S2	5311	1822	7.14095626718708	52.8253348709305	20604	3232	28	1	1	20	14	Ciliated
GSM5740432_S2_CATCGCTCATGAAGGC-1	S2	26883	4732	4.62642716352412	0.0111569786901707	22256	4730	5	0	0	6	9	Basal
GSM5740432_S2_CATCGCTGTGAGCCAA-1	S2	13244	3171	3.27473024975477	0.0603636912397193	20816	3212	24	0	0	13	7	Basal
GSM5740432_S2_CATCGCTGTGAGGCAT-1	S2	13875	3021	10.5210132412205	0.122337363270006	20802	3041	8	2	2	8	16	Secretory
GSM5740432_S2_CATCGGGAGACCCTTA-1	S2	11752	3158	3.93573614416865	0.0680040802448147	20741	3241	25	4	4	10	1	Secretory
GSM5740432_S2_CATCGGGTCACAGTGT-1	S2	12308	3530	4.85626116615235	0.0162416761409777	20516	3586	16	6	6	2	10	Undefined
GSM5740432_S2_CATCGTCAGCCTTCTC-1	S2	12603	3852	4.79473767633539	0.0554763036931368	20110	3928	7	1	1	9	11	Ciliated
GSM5740432_S2_CATCGTCCAGAGTGAC-1	S2	38968	5519	3.29664691244003	0.0153929038713153	21989	4984	42	0	0	6	13	Basal
GSM5740432_S2_CATCGTCCAGCCCACA-1	S2	32508	5678	2.85705498831345	0.0153770451470046	22391	5584	31	5	5	5	6	Basal
GSM5740432_S2_CATCGTCTCGCATGAT-1	S2	14357	3306	4.53754610620085	0.0487159858027699	20831	3318	4	0	0	8	3	Basal
GSM5740432_S2_CATGAGTGTCACTACA-1	S2	24442	4979	6.36783771624882	0.0122694368328494	22180	4979	9	6	6	14	10	Undefined
GSM5740432_S2_CATGAGTGTCCGGATC-1	S2	24621	5061	5.93034583536288	0.0446501055366131	22234	5061	2	6	6	1	15	Undefined
GSM5740432_S2_CATGCAAAGGTGCATG-1	S2	13157	3065	4.81214421252372	0.129032258064516	20917	3102	17	4	4	17	1	Secretory
GSM5740432_S2_CATGCAACAATACCCA-1	S2	18260	3798	4.5379899277425	0.0273702649441647	20858	3798	35	0	0	11	7	Basal
GSM5740432_S2_CATGCAACATGCCGGT-1	S2	17180	4412	5.43984175005818	0.04072608796835	20555	4413	35	0	0	11	13	Basal
GSM5740432_S2_CATGCAATCCTCATAT-1	S2	15063	3583	4.33311214333112	0.006635700066357	20758	3597	0	3	3	7	4	BasalDiff
GSM5740432_S2_CATGCAATCTCACCCA-1	S2	21032	4745	3.3222433460076	0.0237642585551331	21258	4745	1	2	2	4	0	Secretory
GSM5740432_S2_CATGCCTAGCACTCCG-1	S2	20695	4760	8.76557519559548	0.0144885540423066	21136	4760	23	4	4	11	1	Secretory
GSM5740432_S2_CATGCCTCATTGTGCA-1	S2	12617	3710	3.77059569074778	0.0396070975918885	20293	3765	7	1	1	9	2	Ciliated
GSM5740432_S2_CATGCCTTCTCAACCC-1	S2	19713	4403	2.23664857736978	0.0101435309631283	20926	4403	4	0	0	8	3	Basal
GSM5740432_S2_CATGCCTTCTTGGGCG-1	S2	11941	3199	4.33015476004377	6.65155541660153	20778	3269	2	6	6	1	10	Undefined
GSM5740432_S2_CATGCGGCATTGAGCT-1	S2	13899	3422	3.34388033942183	0.0287645620595426	20734	3436	13	2	2	0	0	Secretory
GSM5740432_S2_CATGCGGTCGCGTGAC-1	S2	10245	2660	6.93793911007026	0.00975800156128025	21165	2932	18	4	4	1	1	Secretory
GSM5740432_S2_CATGCTCAGACATAGT-1	S2	25456	5144	5.52742119106505	0.0353315274997056	22326	5143	0	3	3	7	8	BasalDiff
GSM5740432_S2_CATGCTCCAAAGGGTC-1	S2	25104	4453	3.87525888163135	0.0119483829855026	22136	4453	15	3	3	10	4	BasalDiff
GSM5740432_S2_CATGCTCGTACGATTC-1	S2	13362	3912	7.741164163491	0.12702682507659	20372	3961	7	1	1	9	5	Ciliated
GSM5740432_S2_CATGCTCTCTACCTTA-1	S2	15411	3241	2.47145822522055	0.0324338349766476	20825	3242	2	2	2	1	0	Secretory
GSM5740432_S2_CATGGATAGCGTACAG-1	S2	20615	4015	3.80176510522743	0.0290951411114344	21177	4015	37	0	0	12	3	Basal
GSM5740432_S2_CATGGATAGGCAATGC-1	S2	19860	4249	5.24435049574714	0.0301977955609241	20986	4249	47	0	0	15	3	Basal
GSM5740432_S2_CATGGATAGTCTGTAC-1	S2	22480	4792	4.71639402560455	0.0266714082503556	21882	4792	35	5	5	11	6	Basal
GSM5740432_S2_CATGGATTCCAACACA-1	S2	11051	3063	3.30197213678307	0.00904649900488511	20860	3218	46	0	0	16	7	Basal
GSM5740432_S2_CATGGTAAGCCGATAG-1	S2	38899	6255	5.80782771824326	0.0256983527355896	22395	5783	9	6	6	14	10	Undefined
GSM5740432_S2_CATGGTAAGCCTGTGC-1	S2	14740	3438	4.10086084186267	0.081339388598929	20854	3448	46	0	0	16	9	Basal
GSM5740432_S2_CATGGTAAGCTGTACT-1	S2	15798	3733	3.08169334936404	0.0253116496867683	20658	3733	2	2	2	1	0	Secretory
GSM5740432_S2_CATGGTAAGGTAGCAC-1	S2	17998	4095	2.92092403376277	0.022212350066637	20775	4095	6	0	0	5	3	Basal
GSM5740432_S2_CATTCATCACGGGCTT-1	S2	15310	3482	3.76607271065857	0.0391619345995692	20796	3491	4	0	0	8	3	Basal
GSM5740432_S2_CATTCATCACTCCTGT-1	S2	26495	4858	1.67854852702652	0.0490362491041455	22301	4857	9	2	2	14	0	Secretory
GSM5740432_S2_CATTCATCATCGGATT-1	S2	13096	3237	3.66440186273761	0.0229025116421101	20751	3266	13	2	2	0	0	Secretory
GSM5740432_S2_CATTCATGTGCTATTG-1	S2	33216	5210	3.96388261851016	0.0090293453724605	22250	5085	9	6	6	14	15	Undefined
GSM5740432_S2_CATTCATGTGCTGCAC-1	S2	40413	6301	8.39290573131818	0.0148415662799614	22293	5698	1	3	3	4	8	BasalDiff
GSM5740432_S2_CATTCATTCACTAGCA-1	S2	10454	2936	5.04876649454963	0	21092	3154	44	6	6	13	10	Undefined
GSM5740432_S2_CATTCCGCAGGAATCG-1	S2	16034	3468	3.35411471321696	0.0249376558603491	20822	3471	23	0	0	11	3	Basal
GSM5740432_S2_CATTCCGGTGGACCAA-1	S2	16674	3853	4.63945333573098	0.047953006054067	20753	3853	29	4	4	21	1	Secretory
GSM5740432_S2_CATTCTAGTGTGGACA-1	S2	16059	4554	9.11014312383323	0.0435594275046671	20299	4558	7	1	1	9	11	Ciliated
GSM5740432_S2_CATTCTAGTTAGAAGT-1	S2	12885	3729	10.7112386566354	0.0387807337314822	20363	3791	11	1	1	3	2	Ciliated
GSM5740432_S2_CATTCTATCTCCGAGG-1	S2	7046	2375	5.11220934942883	42.898809041562	20298	3229	4	1	1	8	2	Ciliated
GSM5740432_S2_CATTCTATCTGGTGGC-1	S2	14247	3753	5.43325855300056	0.0981491867638811	20506	3762	1	2	2	4	0	Secretory
GSM5740432_S2_CATTGAGAGAATTGCA-1	S2	29536	5523	5.2652950730915	0.0304547915538711	22395	5508	14	6	6	2	10	Undefined
GSM5740432_S2_CATTGAGAGCTCGTGC-1	S2	18355	3773	4.72273668155573	0	20858	3773	17	3	3	17	8	BasalDiff
GSM5740432_S2_CATTGAGAGTCCCAGC-1	S2	10956	2741	3.38411018881693	0.0547295448326188	21020	2925	33	5	5	19	12	Basal
GSM5740432_S2_CATTGAGCAAGACGAC-1	S2	29806	5260	8.94030851777331	0.0268276324614353	22295	5229	21	3	3	4	8	BasalDiff
GSM5740432_S2_CATTGAGGTCACGTGC-1	S2	14458	3413	4.68026270307639	0.0276529554096094	20821	3423	1	2	2	4	16	Secretory
GSM5740432_S2_CATTGAGGTTGAGGAC-1	S2	15691	3681	1.89135833917086	0.0445774692733873	20678	3689	34	5	5	16	12	Basal
GSM5740432_S2_CATTGAGTCACTGTCC-1	S2	11019	3300	9.044908285895	12.8557874762808	20437	3477	39	1	1	2	2	Ciliated
GSM5740432_S2_CATTGAGTCCGTTGAA-1	S2	10595	3356	7.85645849664663	7.68225764306245	20438	3581	44	1	1	13	2	Ciliated
GSM5740432_S2_CATTGAGTCTACGCGG-1	S2	19146	4432	4.7191480476091	0.0208811860513677	20807	4432	35	2	2	11	0	Secretory
GSM5740432_S2_CATTGCCAGGCCCGTT-1	S2	5360	1766	7.23123453395656	63.0877096508111	20457	3170	48	7	7	19	14	Ciliated
GSM5740432_S2_CATTGCCCAAATGGAT-1	S2	22696	4386	4.47261841873569	0.0572283852790984	21906	4386	26	0	0	6	3	Basal
GSM5740432_S2_CATTGCCCACGTCGGT-1	S2	22726	4175	3.12719915552428	0.0131949331456721	21875	4175	26	0	0	6	9	Basal
GSM5740432_S2_CATTGCCCAGTACTAC-1	S2	20344	4311	4.2602329123876	0.0196550538057098	21058	4311	1	2	2	4	0	Secretory
GSM5740432_S2_CATTGCCGTGAGTAGC-1	S2	24793	4162	3.95871966459727	0.0403128275417238	22069	4162	5	0	0	6	3	Basal
GSM5740432_S2_CATTGCCGTTCTTGTT-1	S2	13162	3583	5.78499848162769	0.0227755845733374	20539	3621	13	4	4	0	1	Secretory
GSM5740432_S2_CATTGTTCACATACGT-1	S2	11850	4068	6.78408899376369	0.0589920782066408	19980	4167	11	1	1	3	2	Ciliated
GSM5740432_S2_CATTGTTCACGTAACT-1	S2	17136	4143	5.98460102659823	0.0291647223518432	20671	4143	3	3	3	0	8	BasalDiff
GSM5740432_S2_CATTGTTCATATGCGT-1	S2	15797	3246	3.30254333797292	0.0379602682525623	20874	3253	34	0	0	16	9	Basal
GSM5740432_S2_CATTGTTGTCCAGTTA-1	S2	39352	5820	3.75412750825502	0.0304800609601219	22301	5342	1	3	3	4	4	BasalDiff
GSM5740432_S2_CATTGTTTCTATCACT-1	S2	19226	4551	3.17113745061343	0.0259929299230609	20787	4551	23	5	5	11	6	Basal
GSM5740432_S2_CATTTCAAGGGCAGAG-1	S2	38321	5674	3.4982000313038	0.020869202274743	22072	5209	0	3	3	7	4	BasalDiff
GSM5740432_S2_CATTTCACAAGTTGGG-1	S2	22654	4602	5.51584149677875	0.017650692789692	21894	4602	3	3	3	0	4	BasalDiff
GSM5740432_S2_CATTTCAGTCGTTTCC-1	S2	10266	2713	2.67587817456456	0.0681132626252798	20789	2952	9	2	2	14	0	Secretory
GSM5740432_S2_CATTTCAGTTGAGGAC-1	S2	12059	2876	0.447242007619679	0.107669372204737	20976	2979	0	3	3	7	8	BasalDiff
GSM5740432_S2_CATTTCATCACGTAGT-1	S2	31623	6094	3.89581896821914	0.871309471572745	22470	6060	23	6	6	11	10	Undefined
GSM5740432_S2_CATTTCATCCAAATGC-1	S2	12579	4369	7.64225061503055	0.126974049678597	19890	4441	14	1	1	2	2	Ciliated
GSM5740432_S2_CATTTCATCCGAGCTG-1	S2	11282	3247	7.53897944720057	0.0177179305457123	20382	3424	14	1	1	2	2	Ciliated
GSM5740432_S2_CATTTCATCTCAACGA-1	S2	16069	3310	1.91578030727126	0.0311003296634944	20915	3312	34	0	0	16	9	Basal
GSM5740432_S2_CCAAGCGAGCATCTTG-1	S2	22305	4495	7.28177092668937	0.0179243592041585	21842	4495	23	8	8	11	17	BasalDiff
GSM5740432_S2_CCAAGCGGTGCGACAA-1	S2	14552	3147	3.95713107996702	0.00687001923605386	20953	3163	0	0	0	7	3	Basal
GSM5740432_S2_CCAAGCGTCGCAGTGC-1	S2	13872	3394	5.49870279619487	0.0216200634188527	20856	3418	3	4	4	0	1	Secretory
GSM5740432_S2_CCAATGAAGCTAATGA-1	S2	13872	3831	6.17221782605568	0.179843176749874	20529	3856	24	1	1	13	2	Ciliated
GSM5740432_S2_CCAATGATCGACCTAA-1	S2	24166	4520	4.78021750816689	0.0330810900219162	22098	4520	25	4	4	10	1	Secretory
GSM5740432_S2_CCAATGATCTGCAGCG-1	S2	10010	2744	7.81827259111333	0.00998502246630055	21077	3052	46	0	0	16	3	Basal
GSM5740432_S2_CCAATTTCAACGCATT-1	S2	12671	3923	2.98966632484026	0.00788830164865504	20244	3976	3	4	4	0	1	Secretory
GSM5740432_S2_CCAATTTCATCATCTT-1	S2	14210	4067	5.55204160517254	0.112446412256659	20344	4089	14	1	1	2	2	Ciliated
GSM5740432_S2_CCAATTTTCATGGGAG-1	S2	17919	3591	5.3330358139016	0.0334709360705121	20866	3591	1	2	2	4	16	Secretory
GSM5740432_S2_CCAATTTTCCACGGGT-1	S2	11466	3441	4.5486232136633	0.0522830254444057	20337	3560	17	2	2	17	0	Secretory
GSM5740432_S2_CCAATTTTCGTCACCT-1	S2	12520	3869	8.08741426064763	0.0398787685436274	20274	3956	31	5	5	5	6	Basal
GSM5740432_S2_CCACAAACATCAGTCA-1	S2	16363	4586	5.60747663551402	0.0183250870441635	20348	4587	19	1	1	2	11	Ciliated
GSM5740432_S2_CCACAAATCAAACTGC-1	S2	11170	2729	2.8453829634932	0.0357909806728704	20998	2871	13	2	2	0	0	Secretory
GSM5740432_S2_CCACACTAGAAAGCGA-1	S2	15510	4042	11.3552877489205	0.0257781787716698	20641	4044	13	4	4	0	1	Secretory
GSM5740432_S2_CCACACTCAAGCCATT-1	S2	33410	5519	4.05996252342286	0.612712292912168	22262	5384	43	3	3	10	4	BasalDiff
GSM5740432_S2_CCACACTCAAGCCTGC-1	S2	20990	4406	2.92857142857143	0.0238095238095238	21255	4406	34	0	0	16	13	Basal
GSM5740432_S2_CCACACTTCGCCCAGA-1	S2	10863	3264	3.6151228037899	0.0275963572808389	20615	3429	12	2	2	18	0	Secretory
GSM5740432_S2_CCACCATAGAATACAC-1	S2	15208	3815	2.72739221871714	0.0460042060988433	20643	3818	29	2	2	21	0	Secretory
GSM5740432_S2_CCACGAGAGGCATCGA-1	S2	7349	1985	10.6624881568399	46.3814590773267	20929	2921	2	1	1	1	14	Ciliated
GSM5740432_S2_CCACGAGGTCATTCCC-1	S2	16795	3651	2.0524718900589	0.0713903266107442	20803	3654	35	5	5	11	6	Basal
GSM5740432_S2_CCACGAGGTGCAGTGA-1	S2	17464	4075	7.63376251788269	0.0286123032904149	20695	4075	35	5	5	11	6	Basal
GSM5740432_S2_CCACGAGGTTAATCGC-1	S2	41863	5913	3.34232578126865	0.0381980089287846	22050	5119	1	6	6	4	15	Undefined
GSM5740432_S2_CCACGAGTCGCCAATA-1	S2	10384	3281	14.3888354186718	0.0288739172281039	20770	3523	14	7	7	2	5	Ciliated
GSM5740432_S2_CCACGTTCAATGGGTG-1	S2	40105	6390	4.37990776517512	0.00498566620964726	22370	5890	1	6	6	4	15	Undefined
GSM5740432_S2_CCACGTTCACCCGTAG-1	S2	5791	1642	6.19775585510957	56.3671963250245	20836	3009	48	1	1	19	14	Ciliated
GSM5740432_S2_CCACGTTGTTCGATTG-1	S2	24539	4619	3.04314172811341	0.012221452723347	22152	4619	32	6	6	0	15	Undefined
GSM5740432_S2_CCACTTGCATCACCAA-1	S2	13269	4226	9.55644250320054	0.0602455004141878	20032	4277	26	5	5	6	6	Basal
GSM5740432_S2_CCACTTGCATGGGAAC-1	S2	23815	4810	2.89155615242572	0.037770689944603	22147	4810	13	2	2	0	0	Secretory
GSM5740432_S2_CCACTTGGTTCTCAGA-1	S2	10382	2954	5.8982007120177	0.0481093043394593	20868	3182	6	0	0	5	3	Basal
GSM5740432_S2_CCACTTGTCCGGTTCT-1	S2	12742	3460	4.84857994664993	0.0313823944766986	20683	3518	46	0	0	16	7	Basal
GSM5740432_S2_CCACTTGTCTGCCCTA-1	S2	12494	3662	8.20209449196578	0.0559597090095132	20524	3734	8	4	4	8	1	Secretory
GSM5740432_S2_CCATAAGAGCGCCTCA-1	S2	12801	3439	3.56838764610264	0.897902314420621	20637	3493	14	1	1	2	5	Ciliated
GSM5740432_S2_CCATAAGAGGCGCTTC-1	S2	56005	6513	2.70026250229899	6.34352689394573	21202	4422	3	6	6	0	10	Undefined
GSM5740432_S2_CCATAAGGTACGACTT-1	S2	10325	2967	3.38818973862536	0.0387221684414327	20699	3219	0	7	7	7	5	Ciliated
GSM5740432_S2_CCATAAGGTCTACAGT-1	S2	17007	3811	2.86788904560414	0.041137752703338	20770	3811	35	3	3	11	4	BasalDiff
GSM5740432_S2_CCATCACCAGGGTCTC-1	S2	21688	3909	3.70592302373819	0.00921871398939848	21582	3909	4	3	3	8	4	BasalDiff
GSM5740432_S2_CCATCACGTCCGGACT-1	S2	31197	5904	5.00368389018804	0.0544575071275267	22504	5880	30	6	6	1	10	Undefined
GSM5740432_S2_CCATCACGTGCGGTAA-1	S2	13784	3678	8.54304155486257	0	20686	3700	13	3	3	0	4	BasalDiff
GSM5740432_S2_CCATCACTCCACACCT-1	S2	26112	5157	2.78320125569465	0.0267983614716129	22341	5157	27	5	5	15	6	Basal
GSM5740432_S2_CCATCACTCGAGAAGC-1	S2	14616	3772	6.16110503282276	0.0410284463894967	20570	3790	10	1	1	3	2	Ciliated
GSM5740432_S2_CCATCACTCTAGTGAC-1	S2	14087	3261	0.141763538417919	0.0992344768925432	20887	3270	2	3	3	1	4	BasalDiff
GSM5740432_S2_CCCAACTAGAGACAAG-1	S2	18101	4244	5.33289168598874	0.0331235508446505	20677	4244	1	2	2	4	0	Secretory
GSM5740432_S2_CCCAACTAGTGGCCTC-1	S2	32952	5641	9.08429351121892	0.0363856882959369	22390	5494	12	4	4	18	1	Secretory
GSM5740432_S2_CCCAACTCAGAAGTGC-1	S2	17584	4658	11.9731909576281	0.0738384641599455	20554	4658	8	1	1	8	10	Ciliated
GSM5740432_S2_CCCAACTGTATCTCGA-1	S2	10872	3403	4.01617498391692	0.0367613270839077	20193	3578	44	7	7	13	5	Ciliated
GSM5740432_S2_CCCAACTGTGCCGAAA-1	S2	27198	5356	5.03932955965596	0.0147026391237227	22350	5355	0	3	3	7	4	BasalDiff
GSM5740432_S2_CCCATTGAGGCTTTCA-1	S2	51532	6937	4.4840388884636	1.35688586082829	21888	5302	12	6	6	18	10	Undefined
GSM5740432_S2_CCCATTGAGTTCCGGC-1	S2	28645	5161	7.18498098195903	0.01046864640402	22278	5147	3	3	3	0	4	BasalDiff
GSM5740432_S2_CCCATTGCATACTGAC-1	S2	18730	3910	7.13714194271083	0.0266709340161092	20808	3910	29	9	9	21	18	Undefined
GSM5740432_S2_CCCATTGGTCGTGCCA-1	S2	16958	4141	5.28704467759048	0.0294707061181186	20661	4141	1	4	4	4	1	Secretory
GSM5740432_S2_CCCATTGGTTAAGGGC-1	S2	10997	2740	2.54476051985822	0.0454421521403254	21154	2912	46	0	0	16	3	Basal
GSM5740432_S2_CCCATTGGTTGCTGAT-1	S2	25349	4934	4.86237084943608	0.027604700686174	22285	4934	1	2	2	4	0	Secretory
GSM5740432_S2_CCCATTGTCTGCGATA-1	S2	38711	5739	6.5203357004519	0.0206584893479664	22018	5213	0	3	3	7	4	BasalDiff
GSM5740432_S2_CCCGAAGAGAAGAACG-1	S2	36665	5544	4.46328761894375	0.0163590260926466	21958	5166	3	3	3	0	4	BasalDiff
GSM5740432_S2_CCCGAAGAGAGCCTGA-1	S2	27282	4518	7.00545927527205	0.00366394313560254	22167	4507	27	0	0	15	9	Basal
GSM5740432_S2_CCCGAAGGTACATACC-1	S2	41526	6357	4.03870222393376	0.0361028208337345	22293	5719	1	6	6	4	15	Undefined
GSM5740432_S2_CCCGAAGTCATGCTAG-1	S2	10688	2841	6.53698681380342	0.0374076498643973	21045	3030	44	0	0	13	13	Basal
GSM5740432_S2_CCCGAAGTCGCTTTAT-1	S2	11887	3510	3.70458891013384	5.28202676864245	20303	3611	24	1	1	13	2	Ciliated
GSM5740432_S2_CCCGGAAAGAAGTCTA-1	S2	39391	5749	2.96394041667724	0.0329890628568528	22101	5200	3	6	6	0	10	Undefined
GSM5740432_S2_CCCGGAACATCCTTCG-1	S2	11199	3458	10.2451573849879	15.1256053268765	20302	3629	16	1	1	2	2	Ciliated
GSM5740432_S2_CCCTAACGTAACATCC-1	S2	13569	3226	4.29497568881686	0.0294681007809047	20894	3253	0	3	3	7	4	BasalDiff
GSM5740432_S2_CCCTAACGTGTATACC-1	S2	29436	5748	6.63734776725305	0.392422192151556	22523	5736	30	8	8	1	17	BasalDiff
GSM5740432_S2_CCCTAACGTTCTCTCG-1	S2	35893	5924	3.57172684502102	0.0501099635310821	22348	5672	9	2	2	14	0	Secretory
GSM5740432_S2_CCCTCAAAGTCCCAGC-1	S2	12169	3370	4.04139970428783	0.00821422704123542	20683	3468	24	5	5	13	6	Basal
GSM5740432_S2_CCCTCAATCTCAGGCG-1	S2	14213	3742	5.16651539481952	0.74705019898066	20685	3757	26	0	0	6	3	Basal
GSM5740432_S2_CCCTCTCAGAGCAGAA-1	S2	10360	3217	6.24216111915099	0.0385914134105162	20503	3460	16	1	1	2	5	Ciliated
GSM5740432_S2_CCCTCTCAGGCACAAC-1	S2	11605	3983	7.36053719008264	0.0172176308539945	19906	4154	7	1	1	9	11	Ciliated
GSM5740432_S2_CCCTCTCCAGGTAGTG-1	S2	19481	4456	4.65319105273958	0.0307818592242971	20832	4456	0	2	2	7	0	Secretory
GSM5740432_S2_CCCTGATAGACGACGT-1	S2	11616	2844	3.46845683793786	0.0172131852999398	21117	2947	40	3	3	11	4	BasalDiff
GSM5740432_S2_CCCTTAGGTGTAAACA-1	S2	16976	4079	4.73470349213827	0.0176668040751428	20698	4079	35	3	3	11	4	BasalDiff
GSM5740432_S2_CCGAACGAGCTCATAC-1	S2	11678	3286	6.76530961341088	0.0855285665412248	20504	3396	39	1	1	2	2	Ciliated
GSM5740432_S2_CCGAACGCAATGCAAA-1	S2	15705	3870	3.58915616647575	0.0190912562046583	20696	3873	40	5	5	11	6	Basal
GSM5740432_S2_CCGAACGGTCGGTACC-1	S2	15253	3503	6.96592398427261	0.0196592398427261	20801	3504	29	5	5	21	6	Basal
GSM5740432_S2_CCGATCTCACGGTAGA-1	S2	11305	3053	3.66931918656057	0.0353669319186561	20886	3171	40	0	0	11	3	Basal
GSM5740432_S2_CCGATCTTCTCTATAC-1	S2	23153	4465	3.59255580983635	0.0259078543978583	22005	4465	21	3	3	4	4	BasalDiff
GSM5740432_S2_CCGATCTTCTGAGAGG-1	S2	22876	4483	5.47885354771059	0.0174764068507515	21917	4483	35	5	5	11	6	Basal
GSM5740432_S2_CCGATCTTCTGCCTCA-1	S2	21826	4141	3.31577742157087	0.0366384245477444	21644	4141	32	2	2	0	0	Secretory
GSM5740432_S2_CCGATGGAGATGGTAT-1	S2	26249	5068	6.21430203335618	0.0228466986520448	22326	5068	13	4	4	0	1	Secretory
GSM5740432_S2_CCGATGGAGCATACTC-1	S2	17730	3796	6.64976049591434	0.0732600732600733	20812	3796	29	0	0	21	9	Basal
GSM5740432_S2_CCGATGGAGTTCGCAT-1	S2	14772	3211	2.27334235453315	0.027063599458728	20745	3230	15	8	8	10	17	BasalDiff
GSM5740432_S2_CCGATGGCAATTGCCA-1	S2	31478	5974	4.15939037942531	0.0158755357993332	22561	5906	23	5	5	11	12	Basal
GSM5740432_S2_CCGATGGTCAAACCCA-1	S2	19878	4126	3.19320124710852	0.0301719802876395	21000	4126	35	0	0	11	3	Basal
GSM5740432_S2_CCGATGGTCAGCTGTA-1	S2	23720	4410	3.53309667989142	0.935477135101274	22064	4410	2	2	2	1	0	Secretory
GSM5740432_S2_CCGATGGTCTTTCAGT-1	S2	15125	4650	1.94226068573694	0.0396379731783048	20236	4658	0	7	7	7	5	Ciliated
GSM5740432_S2_CCGCAAGAGGTAGTCG-1	S2	19600	3961	3.28964145458255	0.0255010965471515	20957	3961	35	5	5	11	6	Basal
GSM5740432_S2_CCGCAAGCAGGCTACC-1	S2	17334	3852	2.30348401957961	0.167002591419522	20687	3852	9	2	2	14	0	Secretory
GSM5740432_S2_CCGCAAGTCAAAGGTA-1	S2	27599	4472	3.89505091781799	10.468962833236	22134	4470	19	5	5	2	6	Basal
GSM5740432_S2_CCGCAAGTCTCCGATC-1	S2	43326	6808	5.85290453559729	0.0184561435887971	22399	6058	2	5	5	1	6	Basal
GSM5740432_S2_CCGCAAGTCTCTGGTC-1	S2	18830	4357	6.41651629338711	0.0530729221950961	20771	4357	37	4	4	12	1	Secretory
GSM5740432_S2_CCGCAAGTCTTCTGTA-1	S2	37750	6331	8.32141911570029	0.0238284352660842	22445	5947	9	2	2	14	0	Secretory
GSM5740432_S2_CCGGACAAGTGTCATC-1	S2	14072	3125	2.68465909090909	0.0284090909090909	20824	3140	2	4	4	1	1	Secretory
GSM5740432_S2_CCGGACACACGGATCC-1	S2	16266	3913	4.73205506391347	0.0307276302851524	20668	3915	45	4	4	0	1	Secretory
GSM5740432_S2_CCGGACACATGAAAGT-1	S2	18070	3909	3.72787610619469	0.0276548672566372	20824	3909	26	0	0	6	7	Basal
GSM5740432_S2_CCGGGTAAGAGCCGTA-1	S2	11522	3110	3.35617032347585	0.0693781979013095	20734	3227	0	2	2	7	0	Secretory
GSM5740432_S2_CCGGGTAAGCATGATA-1	S2	24225	4134	3.38682397590858	0.0536281506538509	22056	4134	2	2	2	1	0	Secretory
GSM5740432_S2_CCGGGTAAGGAACGAA-1	S2	13587	3761	7.98263684520306	0.0220718069452619	20571	3788	38	5	5	5	6	Basal
GSM5740432_S2_CCGGGTAGTAGTACGG-1	S2	16938	3701	7.22294346748495	0.0295054880207719	20766	3702	28	5	5	20	6	Basal
GSM5740432_S2_CCGGGTAGTATCTTCT-1	S2	24778	4710	4.96187825245068	0.016136189438864	22202	4710	9	2	2	14	0	Secretory
GSM5740432_S2_CCGGGTAGTGCCTTTC-1	S2	17837	4196	4.70823678112492	6.01959132083421	20717	4196	33	8	8	19	17	BasalDiff
GSM5740432_S2_CCGGGTATCCCTTGTG-1	S2	23834	5059	6.3165841791796	0.0125828370103179	22168	5059	1	3	3	4	8	BasalDiff
GSM5740432_S2_CCGGTAGAGTGATTCC-1	S2	22837	4496	6.66316664479153	0.0525003281270508	21923	4496	12	2	2	18	0	Secretory
GSM5740432_S2_CCGGTAGGTCTTCGAA-1	S2	49674	6690	3.79754477762125	0.0181122962366673	21772	5249	4	3	3	8	4	BasalDiff
GSM5740432_S2_CCGGTAGTCCGCATAA-1	S2	12552	3084	3.67892976588629	0.0318522057652492	20835	3141	23	0	0	11	7	Basal
GSM5740432_S2_CCGGTGAAGGTGGTTG-1	S2	13636	2992	3.07782500366408	0.0732815477062876	20975	3020	24	0	0	13	3	Basal
GSM5740432_S2_CCGGTGACAAGTGCTT-1	S2	14828	3005	2.06255055270963	0.0269614451334592	20996	3024	40	0	0	11	9	Basal
GSM5740432_S2_CCGGTGACAGTGTATC-1	S2	14158	3740	5.04094888449591	0.0282406099971759	20696	3763	38	5	5	5	6	Basal
GSM5740432_S2_CCGTAGGAGAGTCCGA-1	S2	13114	3648	3.93202773756001	0.0457212527623257	20519	3705	40	0	0	11	9	Basal
GSM5740432_S2_CCGTAGGAGCGATGGT-1	S2	12812	3350	5.55165692007797	0.0857699805068226	20746	3401	13	4	4	0	1	Secretory
GSM5740432_S2_CCGTAGGAGTGTACCT-1	S2	24563	4520	4.3212890625	0.0244140625	22122	4520	4	0	0	8	3	Basal
GSM5740432_S2_CCGTAGGGTCCATACA-1	S2	30594	5096	4.60739143221253	0.0196059209881384	22233	5069	3	3	3	0	4	BasalDiff
GSM5740432_S2_CCGTAGGTCCTCGCAT-1	S2	18901	5111	14.3499180457886	0.0475863162903823	20601	5111	10	1	1	3	5	Ciliated
GSM5740432_S2_CCGTGAGAGAGGTCAC-1	S2	14724	3924	9.9242833964305	0.432666306111412	20511	3934	20	1	1	3	5	Ciliated
GSM5740432_S2_CCGTTCAAGGATTCCT-1	S2	13444	3289	3.71003717472119	0.0371747211895911	20802	3301	24	6	6	13	10	Undefined
GSM5740432_S2_CCGTTCAAGTCCGCCA-1	S2	11703	2854	3.3643582956195	0.0426949022286739	20923	2980	24	0	0	13	9	Basal
GSM5740432_S2_CCGTTCATCCATTTGT-1	S2	19680	4425	4.21805999695447	0.0609106136744328	20908	4425	5	6	6	6	15	Undefined
GSM5740432_S2_CCTAACCAGATTGGGC-1	S2	22852	4840	6.3431693989071	0.0699453551912568	21989	4840	21	4	4	4	1	Secretory
GSM5740432_S2_CCTAACCGTTCTCCTG-1	S2	14040	3814	5.16505406943654	0.0853727945361411	20501	3827	24	2	2	13	0	Secretory
GSM5740432_S2_CCTAACCTCATCTGTT-1	S2	14131	4250	5.84245849523137	0.105969622041681	20223	4276	7	1	1	9	11	Ciliated
GSM5740432_S2_CCTAACCTCCAAACCA-1	S2	17600	4093	4.88246955536675	0.288870008496177	20671	4093	21	2	2	4	0	Secretory
GSM5740432_S2_CCTAACCTCGCTTGCT-1	S2	37648	6433	4.05757076849541	0.0132773912581656	22481	6083	4	0	0	8	3	Basal
GSM5740432_S2_CCTAAGAAGACGCCAA-1	S2	12147	2762	2.87124640065817	0.0493624023035788	21071	2856	4	3	3	8	4	BasalDiff
GSM5740432_S2_CCTAAGACAACCTAAC-1	S2	30313	5882	9.9137649441432	0.963611419611942	22482	5856	12	6	6	18	10	Undefined
GSM5740432_S2_CCTAAGAGTATTGAGA-1	S2	10024	2669	6.67065510020939	0.0199421677136305	21100	2928	8	0	0	8	13	Basal
GSM5740432_S2_CCTAAGAGTCATCAGT-1	S2	16902	4641	8.35501419110691	0.0118259224219489	20408	4641	36	1	1	9	2	Ciliated
GSM5740432_S2_CCTAAGATCTGGCCAG-1	S2	13789	3811	4.71431674994569	0.0868998479252661	20611	3838	8	5	5	8	6	Basal
GSM5740432_S2_CCTACGTAGAGAGCAA-1	S2	22462	4651	5.85120583785708	0.0222479309424224	21860	4651	5	0	0	6	3	Basal
GSM5740432_S2_CCTACGTCACTACCGG-1	S2	12669	3620	3.85768381192805	0.0236667718523193	20537	3667	6	5	5	5	6	Basal
GSM5740432_S2_CCTATCGTCAGATTGC-1	S2	11111	3019	1.90647482014388	0.0719424460431655	20891	3152	44	0	0	13	3	Basal
GSM5740432_S2_CCTATCGTCCATCTAT-1	S2	13471	3406	2.61069494919528	0.0741674701475933	20792	3440	27	0	0	15	9	Basal
GSM5740432_S2_CCTCAACAGTTAGAAC-1	S2	12454	4185	11.3452447720535	0.0801217851133723	19841	4283	14	1	1	2	2	Ciliated
GSM5740432_S2_CCTCAACCAGGCACTC-1	S2	16047	3635	5.66037735849057	0.00622703779811943	20776	3640	5	0	0	6	3	Basal
GSM5740432_S2_CCTCAACCATGTAACC-1	S2	14757	3895	6.15561725468951	0.0406311369946502	20652	3910	12	0	0	7	3	Basal
GSM5740432_S2_CCTCAACGTTGACTAC-1	S2	9590	3413	13.255638467343	19.4516642911042	20324	3768	16	1	1	2	14	Ciliated
GSM5740432_S2_CCTCAACTCTAATTCC-1	S2	11214	2966	3.45811051693405	0.053475935828877	21058	3110	0	3	3	7	4	BasalDiff
GSM5740432_S2_CCTCACACATGGAACG-1	S2	11984	3121	3.08641975308642	0.025025025025025	20826	3192	30	4	4	1	1	Secretory
GSM5740432_S2_CCTCAGTAGGACTGGT-1	S2	35675	5942	6.9341327431149	0.0364217073375732	22310	5696	15	6	6	10	10	Undefined
GSM5740432_S2_CCTCAGTCATGAGTAA-1	S2	15863	3939	8.0755905511811	0.0377952755905512	20615	3941	4	4	4	8	1	Secretory
GSM5740432_S2_CCTCAGTTCCGGCAGT-1	S2	13354	3480	3.09857046628246	0.0449068183519198	20686	3504	18	2	2	1	0	Secretory
GSM5740432_S2_CCTCATGAGAGCATTA-1	S2	12022	3416	4.04023609610109	0.0249397289882783	20606	3505	21	2	2	4	0	Secretory
GSM5740432_S2_CCTCATGAGCGATGGT-1	S2	12768	2896	1.9962423673086	0.0391420072021293	20971	2985	24	5	5	13	6	Basal
GSM5740432_S2_CCTCATGCAGTCCCGA-1	S2	35924	6779	4.80774581269824	0.0166935618496467	22556	6588	14	6	6	2	10	Undefined
GSM5740432_S2_CCTCATGCATACACCA-1	S2	26882	4462	2.65496597627635	0.0260290781987878	22218	4458	0	8	8	7	17	BasalDiff
GSM5740432_S2_CCTCATGGTACGAAAT-1	S2	10706	2861	8.65679977659872	0.335101926836079	21182	3058	21	3	3	4	4	BasalDiff
GSM5740432_S2_CCTCCAAAGAAGTCAT-1	S2	10262	2786	11.3545622748077	0.0292141396435875	20994	3091	18	3	3	1	4	BasalDiff
GSM5740432_S2_CCTCCAAAGCAACTCT-1	S2	19808	4333	4.36055314424145	0.0302816190572323	20961	4333	0	4	4	7	1	Secretory
GSM5740432_S2_CCTCCAATCAAGGACG-1	S2	26731	4644	6.33086530551193	0.0149577443721487	22189	4644	4	3	3	8	4	BasalDiff
GSM5740432_S2_CCTCCTCCACGGAAGT-1	S2	13246	4168	2.33031674208145	0.0226244343891403	19836	4226	19	1	1	2	11	Ciliated
GSM5740432_S2_CCTCCTCCAGTTGTTG-1	S2	19955	4128	3.59593328992838	0.0250413181749887	20978	4128	6	0	0	5	9	Basal
GSM5740432_S2_CCTCCTCGTTAAACCC-1	S2	24677	5155	4.36401910776455	0.0526273176261032	22330	5155	0	2	2	7	0	Secretory
GSM5740432_S2_CCTCCTCGTTAAGGAT-1	S2	13424	3237	2.59179265658747	0.00744768004766515	20717	3262	15	2	2	10	0	Secretory
GSM5740432_S2_CCTCTAGAGTGGCCTC-1	S2	19930	4328	11.3814205457464	0.0100321027287319	20999	4328	2	6	6	1	15	Undefined
GSM5740432_S2_CCTCTCCGTGTGAATA-1	S2	12054	3039	4.47798324902562	0.0331702462890787	20725	3133	1	2	2	4	0	Secretory
GSM5740432_S2_CCTGCATAGGCATGGT-1	S2	40816	6219	5.52617403653102	0.0342784388619558	22421	5550	0	8	8	7	17	BasalDiff
GSM5740432_S2_CCTGCATGTACCCACG-1	S2	23754	4954	6.24000673230666	0.033661533282841	22173	4954	11	6	6	3	10	Undefined
GSM5740432_S2_CCTGCATGTACCTATG-1	S2	15406	4103	9.670514982488	0.0454014787910235	20454	4113	14	1	1	2	2	Ciliated
GSM5740432_S2_CCTGCATGTAGTATAG-1	S2	13132	4093	14.1936462203351	0.379103798620062	20138	4150	20	1	1	3	2	Ciliated
GSM5740432_S2_CCTGCATGTCCTTAAG-1	S2	13732	3830	7.89435389988359	0.0582072176949942	20288	3870	9	2	2	14	0	Secretory
GSM5740432_S2_CCTGCATTCCTTCAGC-1	S2	16264	4132	3.62608321553684	0.0245836150205888	20561	4134	21	2	2	4	16	Secretory
GSM5740432_S2_CCTGTTGAGCACGGAT-1	S2	7777	2198	4.28677405680373	58.7643069097075	20684	2932	39	1	1	2	14	Ciliated
GSM5740432_S2_CCTGTTGGTCAACATC-1	S2	23097	4036	1.90451456520798	0.0043284421936545	21956	4036	4	8	8	8	17	BasalDiff
GSM5740432_S2_CCTGTTGTCTTGGATG-1	S2	10626	3314	13.4736446490651	0.131541858498544	20466	3563	14	1	1	2	2	Ciliated
GSM5740432_S2_CCTTCAGAGCGCTGCT-1	S2	9784	2984	3.51689488720323	3.59570485666437	20611	3238	2	2	2	1	16	Secretory
GSM5740432_S2_CCTTCAGAGCTCTTCC-1	S2	12593	3922	4.69878561790618	0.0317485514723391	20205	3988	24	1	1	13	5	Ciliated
GSM5740432_S2_CCTTCAGTCTGCAGCG-1	S2	53240	6305	1.28626420054455	0.0150220636559947	21331	4533	25	3	3	10	4	BasalDiff
GSM5740432_S2_CCTTGTGCACACCGCA-1	S2	24924	4925	7.60965439820383	0.0601395236949723	22281	4925	1	2	2	4	16	Secretory
GSM5740432_S2_CCTTGTGGTAACGCGA-1	S2	34053	5963	9.60906316036628	0.0234796900680911	22391	5784	30	6	6	1	15	Undefined
GSM5740432_S2_CCTTTGGAGAGGGTAA-1	S2	13455	3020	2.72679991084033	0.0222899175273051	20920	3044	8	0	0	8	3	Basal
GSM5740432_S2_CCTTTGGGTATGTCAC-1	S2	21273	4474	4.21873531898901	0.0328854646246359	21379	4474	26	0	0	6	3	Basal
GSM5740432_S2_CCTTTGGTCATCCTGC-1	S2	15324	4218	3.03287242368902	0.0456561440125228	20422	4224	33	2	2	19	0	Secretory
GSM5740432_S2_CGAAGGAAGGCCACTC-1	S2	12114	3610	11.4864864864865	0.16479894528675	20471	3687	19	7	7	2	5	Ciliated
GSM5740432_S2_CGAAGGACATAGTCGT-1	S2	16789	4195	8.3229148062154	0.011906888134786	20706	4195	3	4	4	0	1	Secretory
GSM5740432_S2_CGAAGGACATCATCCC-1	S2	14341	3564	9.24170616113744	0.0348480624477279	20636	3572	30	2	2	1	0	Secretory
GSM5740432_S2_CGAAGGAGTTCTGAGT-1	S2	19558	3997	7.61613067891782	0.142930066360388	20974	3997	13	2	2	0	0	Secretory
GSM5740432_S2_CGAAGGATCACGGGCT-1	S2	17081	3869	7.67209668943773	0.251065568984644	20772	3869	3	3	3	0	8	BasalDiff
GSM5740432_S2_CGAAGTTAGTATTGCC-1	S2	18639	4109	4.67560321715818	0.032171581769437	20831	4109	2	4	4	1	1	Secretory
GSM5740432_S2_CGAAGTTCATCGATGT-1	S2	13982	2712	2.14693295292439	0.263908701854494	21105	2743	1	3	3	4	8	BasalDiff
GSM5740432_S2_CGAATTGAGATACCAA-1	S2	12386	3496	3.50608527444185	0.153139356814701	20328	3583	11	1	1	3	2	Ciliated
GSM5740432_S2_CGAATTGCACCGGTCA-1	S2	15290	3887	4.30121584520852	0.0130736043927311	20566	3890	29	2	2	21	0	Secretory
GSM5740432_S2_CGAATTGTCAACACCA-1	S2	15883	4563	13.2197636409354	0.0817198893638421	20297	4567	11	1	1	3	2	Ciliated
GSM5740432_S2_CGAATTGTCCCATAGA-1	S2	15332	3675	2.65215691385377	0.0651635605369477	20683	3676	1	4	4	4	1	Secretory
GSM5740432_S2_CGAATTGTCCTGTAAG-1	S2	36695	6098	4.41224534262992	0.0299596905981044	22325	5801	38	5	5	5	6	Basal
GSM5740432_S2_CGAATTGTCGTCTACC-1	S2	31059	4952	3.82969137193062	0.0386187365236701	22141	4912	0	3	3	7	4	BasalDiff
GSM5740432_S2_CGACAGCAGCCTCAAT-1	S2	35778	5725	3.95082425258452	0.0139703827884884	22172	5420	31	5	5	5	6	Basal
GSM5740432_S2_CGACAGCCAACTCGAT-1	S2	19289	3843	3.20257034772244	0.0310929159973053	20959	3843	34	0	0	16	9	Basal
GSM5740432_S2_CGACAGCCAATGTCAC-1	S2	10823	3173	1.93035928696777	0.00923616883716634	20513	3346	12	2	2	7	0	Secretory
GSM5740432_S2_CGACAGCCAGCTGTAT-1	S2	54846	6601	3.54883983741319	0.0182272205311412	21325	4650	3	3	3	0	4	BasalDiff
GSM5740432_S2_CGACAGCCAGTTAAAG-1	S2	14124	3999	6.31675744500248	0.0565890924524298	20580	4012	0	6	6	7	10	Undefined
GSM5740432_S2_CGACAGCGTTGGGAAC-1	S2	21685	4202	3.88233124308373	0.00461084470675028	21596	4202	13	6	6	0	15	Undefined
GSM5740432_S2_CGAGAAGAGGGCGAGA-1	S2	13702	3904	8.07860262008734	0.254730713245997	20462	3927	11	1	1	3	5	Ciliated
GSM5740432_S2_CGAGAAGGTCACAGAG-1	S2	20067	4711	4.97708250298924	0.0049820645675568	20960	4711	21	4	4	4	1	Secretory
GSM5740432_S2_CGAGAAGGTGTGAGCA-1	S2	11169	3705	5.9365221278498	0.125167635225749	20152	3861	16	1	1	2	2	Ciliated
GSM5740432_S2_CGAGAAGGTGTGCTTA-1	S2	12361	3075	3.80074397541646	0.0242600679281902	20875	3154	24	5	5	13	6	Basal
GSM5740432_S2_CGAGGAAAGATGCTGG-1	S2	14326	4012	6.7806069061737	0.0209277990931287	20580	4025	18	5	5	1	6	Basal
GSM5740432_S2_CGAGGAAGTCCCACGA-1	S2	21722	3866	3.65752668384247	0.0368052999631947	21591	3866	18	0	0	1	7	Basal
GSM5740432_S2_CGAGGAAGTGGAGGTT-1	S2	15322	3225	4.66497031382528	0.0130488680107001	20907	3225	1	3	3	4	8	BasalDiff
GSM5740432_S2_CGAGGAATCCTGCCAT-1	S2	9225	2108	7.4265813253012	56.5370858433735	21126	2613	33	7	7	19	14	Ciliated
GSM5740432_S2_CGAGTGCAGCCTGACC-1	S2	42659	6017	6.34284643141665	0.0210881484605652	22092	5223	1	4	4	4	1	Secretory
GSM5740432_S2_CGAGTGCAGGTCATCT-1	S2	14340	3606	7.39321301651453	0.0418089331753885	20705	3613	2	2	2	1	0	Secretory
GSM5740432_S2_CGAGTGCGTACGGCAA-1	S2	16524	3153	7.56714251149286	0.0302443745463344	20943	3154	2	6	6	1	15	Undefined
GSM5740432_S2_CGAGTGCGTATACCTG-1	S2	10052	3449	10.7732061220433	0.069568674219837	20451	3749	11	1	1	3	5	Ciliated
GSM5740432_S2_CGAGTGCTCCTAGCTC-1	S2	23698	4417	2.73233260246247	0.0337325012649688	22020	4417	30	0	0	1	9	Basal
GSM5740432_S2_CGAGTTACATCCCACT-1	S2	32786	5207	6.63881434496219	0.0152476213710661	22145	5078	0	3	3	7	4	BasalDiff
GSM5740432_S2_CGAGTTAGTAGTGTGG-1	S2	13775	2859	4.12131766071688	0.0290233638078653	21052	2897	40	0	0	11	7	Basal
GSM5740432_S2_CGAGTTAGTATCGATC-1	S2	10760	2882	6.03047760639286	0.00929195316855603	20978	3095	3	2	2	0	16	Secretory
GSM5740432_S2_CGAGTTAGTCGACGCT-1	S2	15102	3369	8.40007943337526	0.0330972396902098	20824	3372	30	4	4	1	1	Secretory
GSM5740432_S2_CGAGTTAGTGAGGATC-1	S2	16269	4337	5.97776002948946	0.0245745530503164	20580	4338	40	5	5	11	6	Basal
GSM5740432_S2_CGAGTTAGTTCTCGCT-1	S2	14065	4127	12.1616821766001	0.0426227179086453	20332	4159	24	1	1	13	2	Ciliated
GSM5740432_S2_CGATCGGTCCAGTGTA-1	S2	16836	4685	8.09111401115198	0.0830466247478942	20365	4687	2	1	1	1	11	Ciliated
GSM5740432_S2_CGATCGGTCGGCCTTT-1	S2	11486	3052	5.02132103385258	0.0174049255939431	20928	3158	33	0	0	19	7	Basal
GSM5740432_S2_CGATGCGGTGACCTGC-1	S2	50428	6597	5.50973472381934	0.00594789642729688	21568	5005	1	6	6	4	10	Undefined
GSM5740432_S2_CGATGCGTCACGATAC-1	S2	40155	5484	4.67038438558056	0.0174268074088827	21888	4795	25	3	3	10	4	BasalDiff
GSM5740432_S2_CGATGCGTCCACCTGT-1	S2	10852	3351	4.85267034990792	0.0552486187845304	20629	3514	13	2	2	0	16	Secretory
GSM5740432_S2_CGATGGCAGAGTCGAC-1	S2	29908	4701	5.51517172390797	0.25675225075025	22091	4684	5	0	0	6	3	Basal
GSM5740432_S2_CGATGGCAGATTAGTG-1	S2	42963	6199	3.70378987041388	0.0279180140985971	22151	5390	12	4	4	18	1	Secretory
GSM5740432_S2_CGATGGCAGTCATGCT-1	S2	12808	2864	3.35622853574774	0.0234155479238214	21065	2932	45	3	3	0	4	BasalDiff
GSM5740432_S2_CGATGGCGTAATACCC-1	S2	12452	3072	3.1856844808217	0.0561707591076874	20971	3138	17	4	4	17	1	Secretory
GSM5740432_S2_CGCAGGTAGCTGGCTC-1	S2	44526	6495	5.72666457145423	0.0157140932968168	22065	5489	2	6	6	1	15	Undefined
GSM5740432_S2_CGCATAAAGGCTAAAT-1	S2	22022	3861	6.04946675743136	0.0317676423871114	21690	3861	8	6	6	8	15	Undefined
GSM5740432_S2_CGCATAAGTGTGTACT-1	S2	13235	3668	4.5602114005285	0.0302000755001888	20470	3703	14	1	1	2	2	Ciliated
GSM5740432_S2_CGCATAATCGTAACCA-1	S2	16711	3623	5.26347269573539	0.0418685328069861	20823	3623	21	3	3	4	8	BasalDiff
GSM5740432_S2_CGCATGGAGATAGTGT-1	S2	11183	3219	5.98802395209581	0.0536240950933953	20836	3345	13	2	2	0	16	Secretory
GSM5740432_S2_CGCATGGCAACACGTT-1	S2	57685	7447	5.70824524312896	0.0242609087443247	21651	5343	9	6	6	14	10	Undefined
GSM5740432_S2_CGCATGGCATAGGAGC-1	S2	21774	3919	2.24027911674241	0.0321351512647477	21612	3919	37	8	8	12	17	BasalDiff
GSM5740432_S2_CGCATGGCATGCCGGT-1	S2	15943	3684	5.51689549244561	0.0250767976929346	20723	3685	28	3	3	20	4	BasalDiff
GSM5740432_S2_CGCATGGGTACCAATC-1	S2	10429	2743	1.36067458796474	0.0574932924492143	20907	2976	2	2	2	1	0	Secretory
GSM5740432_S2_CGCATGGTCGGACTTA-1	S2	24497	4628	3.47304411704689	0.0163245316899971	22160	4628	12	2	2	18	0	Secretory
GSM5740432_S2_CGCCAGACAGTAACGG-1	S2	22576	5682	7.8716814159292	0.0530973451327434	21993	5682	20	6	6	2	10	Undefined
GSM5740432_S2_CGCCAGACATTGAAGA-1	S2	16611	3917	4.38052831096937	0.0300860460918226	20695	3917	1	4	4	4	1	Secretory
GSM5740432_S2_CGCCAGATCAATCCAG-1	S2	14703	3521	3.16791298436438	0.0339904826648538	20664	3528	1	4	4	4	1	Secretory
GSM5740432_S2_CGCCAGATCCGACATA-1	S2	10470	2485	2.60496183206107	0.0858778625954199	21248	2727	13	6	6	0	15	Undefined
GSM5740432_S2_CGCCAGATCTAGGAAA-1	S2	10365	2914	5.17839922854388	0.0289296046287367	20895	3168	16	7	7	2	5	Ciliated
GSM5740432_S2_CGCCATTAGTTGGCTT-1	S2	11985	3891	4.65226679325896	5.16654798639133	20085	3986	16	1	1	2	2	Ciliated
GSM5740432_S2_CGCCATTCACCAATTG-1	S2	76254	8171	4.25972528048653	0.0222816399286988	21727	5480	5	5	5	6	6	Basal
GSM5740432_S2_CGCCATTCAGCGGTCT-1	S2	18664	4624	6.24364123159304	0.0214190093708166	20662	4624	17	4	4	4	1	Secretory
GSM5740432_S2_CGCCATTCAGGTCCGT-1	S2	10304	3573	6.78820791311094	0.0290923196276183	20434	3791	30	4	4	1	1	Secretory
GSM5740432_S2_CGCCATTTCACCACAA-1	S2	10588	2516	4.00302114803625	0.0188821752265861	21130	2766	2	2	2	1	0	Secretory
GSM5740432_S2_CGCGTGAAGAGTATAC-1	S2	14663	4173	12.2811797561474	0.0817383012056399	20503	4178	10	6	6	3	10	Undefined
GSM5740432_S2_CGCGTGACATCCAATG-1	S2	13763	3395	4.45138334180524	0.0217849103187859	20682	3416	12	2	2	7	0	Secretory
GSM5740432_S2_CGCGTGAGTACTCGAT-1	S2	31283	4636	3.34558236139958	0.0223677903818501	22047	4561	3	3	3	0	4	BasalDiff
GSM5740432_S2_CGCGTGAGTCGACTGC-1	S2	23168	4732	3.86142031236517	0.0302010527224092	22041	4732	13	3	3	0	8	BasalDiff
GSM5740432_S2_CGGAACCAGGCGTTGA-1	S2	18726	3773	3.11215502055197	0.0266908663855229	20920	3773	29	0	0	21	13	Basal
GSM5740432_S2_CGGAACCCATATGCGT-1	S2	23272	4878	6.20274914089347	0.0214776632302405	22065	4878	1	6	6	4	15	Undefined
GSM5740432_S2_CGGAACCGTACTCAAC-1	S2	16647	3855	2.47417727600288	0.0240211386019697	20754	3855	29	5	5	21	6	Basal
GSM5740432_S2_CGGAACCGTTAGAAGT-1	S2	25499	4281	5.88373642742346	0.0313590215985261	22105	4281	23	0	0	11	9	Basal
GSM5740432_S2_CGGAACCTCGGAACTT-1	S2	12610	3785	5.53794961178894	0.0792267469497702	20350	3837	24	7	7	13	5	Ciliated
GSM5740432_S2_CGGAATTCACACCTTC-1	S2	10240	3057	10.1385636221702	0.0292740046838408	20569	3305	9	2	2	14	0	Secretory
GSM5740432_S2_CGGAATTCACGGTCTG-1	S2	12183	3749	13.4049356399115	0.0491924243666475	20241	3835	20	1	1	3	2	Ciliated
GSM5740432_S2_CGGAATTCATCCAATG-1	S2	13728	3484	4.1123808137419	0.0727855011281753	20798	3513	24	0	0	13	3	Basal
GSM5740432_S2_CGGAATTGTACCAATC-1	S2	22326	4555	14.0588064529507	7.3570273296562	21808	4555	37	2	2	12	16	Secretory
GSM5740432_S2_CGGAATTGTATACCTG-1	S2	11731	2881	2.8116213683224	0.0170401295049842	20815	2983	1	4	4	4	1	Secretory
GSM5740432_S2_CGGAATTGTTTCGATG-1	S2	14528	3902	6.31788807919703	0.0824969063660113	20628	3903	23	6	6	11	15	Undefined
GSM5740432_S2_CGGACACAGAAGAGCA-1	S2	18464	3829	6.43205197617759	0.0216567406605306	20883	3829	34	0	0	16	3	Basal
GSM5740432_S2_CGGACACGTGTCGATT-1	S2	13218	3271	4.47637051039698	0.0151228733459357	20846	3300	23	0	0	11	3	Basal
GSM5740432_S2_CGGACACTCGTAACTG-1	S2	31879	5098	6.62507054618423	0.0188123157960745	22133	5013	0	3	3	7	4	BasalDiff
GSM5740432_S2_CGGAGAACAGTTAGGG-1	S2	53052	6217	3.22410446776838	0.0226120710772768	21263	4396	1	3	3	4	4	BasalDiff
GSM5740432_S2_CGGAGAACATCGCTCT-1	S2	11813	3569	5.75393467591809	0.0338466745642241	20597	3655	3	2	2	0	1	Secretory
GSM5740432_S2_CGGAGAAGTCATCCGG-1	S2	16716	3416	2.27150457289736	0.0537987925159902	20892	3416	18	0	0	1	9	Basal
GSM5740432_S2_CGGCAGTAGAGAGTGA-1	S2	18298	4087	6.39785827459979	0.0109271704092225	20845	4087	28	6	6	20	15	Undefined
GSM5740432_S2_CGGCAGTAGCCTGACC-1	S2	13325	3602	6.98650674662669	0.0899550224887556	20596	3637	10	7	7	3	5	Ciliated
GSM5740432_S2_CGGCAGTAGTCACACT-1	S2	21686	4732	4.90919148151563	0.0138287083986356	21606	4732	32	4	4	0	1	Secretory
GSM5740432_S2_CGGCAGTGTTTACTGG-1	S2	13941	3675	5.15116778908153	0.100300902708124	20510	3696	7	1	1	9	2	Ciliated
GSM5740432_S2_CGGCAGTGTTTCACAG-1	S2	13687	3475	13.884019865615	0.0219106047326906	20720	3493	1	2	2	4	0	Secretory
GSM5740432_S2_CGGCAGTTCCCTTGTG-1	S2	14998	4271	7.29416466826539	0.0599520383693046	20387	4280	11	1	1	3	2	Ciliated
GSM5740432_S2_CGGCAGTTCGCCCAGA-1	S2	14232	3906	7.69122708435766	0.0140479033504249	20626	3922	46	0	0	16	7	Basal
GSM5740432_S2_CGGCAGTTCTGCCTCA-1	S2	13925	3776	3.27998277470753	0.0358860259814828	20443	3797	33	1	1	19	2	Ciliated
GSM5740432_S2_CGGGACTCAACAGATA-1	S2	26475	5593	8.19709269397772	0.0188786105342647	22404	5593	14	6	6	2	10	Undefined
GSM5740432_S2_CGGGACTCAGGAGGTT-1	S2	16092	3776	8.12472824399031	0.031057829678862	20757	3776	40	3	3	11	4	BasalDiff
GSM5740432_S2_CGGGACTGTATTCCTT-1	S2	18549	4270	5.26968047847406	0.0269411067406649	20740	4270	2	4	4	1	1	Secretory
GSM5740432_S2_CGGGACTGTCACAATC-1	S2	12436	3292	11.1994219653179	0.136480411046885	20789	3375	8	3	3	8	4	BasalDiff
GSM5740432_S2_CGGGACTGTCACTCAA-1	S2	31262	5361	9.71569285874189	0.0127922223288241	22201	5307	2	6	6	1	15	Undefined
GSM5740432_S2_CGGGACTGTGAGGCAT-1	S2	19765	4260	9.04906423874557	0.0101163378856854	20978	4260	2	5	5	1	6	Basal
GSM5740432_S2_CGGGACTTCACCACAA-1	S2	19336	3998	4.3597327199036	29.3569941943258	20888	3998	3	2	2	0	0	Secretory
GSM5740432_S2_CGGGACTTCATTTCCA-1	S2	24711	4583	4.04951656620413	0.0242728265706542	22157	4583	5	5	5	6	6	Basal
GSM5740432_S2_CGGGCATAGTGAGCCA-1	S2	17704	3587	8.04584721359607	0.0169386257128338	20865	3588	26	3	3	6	4	BasalDiff
GSM5740432_S2_CGGGCATGTGAAAGTT-1	S2	19132	4054	9.31203674705084	0.130493788495668	20829	4054	9	2	2	14	0	Secretory
GSM5740432_S2_CGGGCATGTGTCCGGT-1	S2	13289	3662	6.64711632453568	0.0676742612226483	20529	3692	20	1	1	3	5	Ciliated
GSM5740432_S2_CGGGCATGTTGCTCCT-1	S2	13845	3378	2.39659279578431	0.0360932649967516	20664	3398	33	2	2	19	0	Secretory
GSM5740432_S2_CGGGTCATCGGCACTG-1	S2	11209	3050	3.57556843513152	0.0356665180561748	20978	3162	2	0	0	1	3	Basal
GSM5740432_S2_CGGGTGTGTCACTGAT-1	S2	15252	3839	12.4385608493348	0.03276754702143	20637	3847	33	5	5	19	6	Basal
GSM5740432_S2_CGGGTGTTCCTCTGCA-1	S2	13152	3721	4.81003039513678	0.0379939209726444	20579	3742	27	0	0	15	3	Basal
GSM5740432_S2_CGGTCAGGTATGACAA-1	S2	17739	3719	3.26215561440081	0.0281706011606288	20738	3719	9	2	2	14	0	Secretory
GSM5740432_S2_CGGTCAGTCTGCTTTA-1	S2	31936	5201	2.93325820185324	0.0125219133483596	22191	5141	2	6	6	1	15	Undefined
GSM5740432_S2_CGTAAGTCACTTGGGC-1	S2	13629	2865	1.2835558163415	0.00733460466480857	20876	2891	9	2	2	14	0	Secretory
GSM5740432_S2_CGTAAGTCATTCGGGC-1	S2	11526	2738	3.65007803017167	0.0606901335182937	21001	2837	25	4	4	10	1	Secretory
GSM5740432_S2_CGTAAGTGTAGTACGG-1	S2	37363	6054	6.93114333101493	0.0133754213257718	22077	5671	5	0	0	6	13	Basal
GSM5740432_S2_CGTAAGTGTTAACAGA-1	S2	20047	3737	3.07715325918907	0.014961847289412	21108	3737	23	0	0	11	7	Basal
GSM5740432_S2_CGTAAGTTCCACGAAT-1	S2	16425	4009	7.36009732360097	0.0669099756690998	20615	4009	21	4	4	4	1	Secretory
GSM5740432_S2_CGTAAGTTCCTTGAAG-1	S2	11273	3449	12.8711993617587	0.0443223118517862	20575	3582	9	6	6	14	10	Undefined
GSM5740432_S2_CGTAATGGTCAAAGTA-1	S2	17654	4815	5.80046403712297	0.0396129251315715	20559	4815	8	6	6	8	10	Undefined
GSM5740432_S2_CGTAGTAAGGCTGAAC-1	S2	17469	3980	5.1556420233463	0.0171663996337835	20775	3980	13	4	4	0	1	Secretory
GSM5740432_S2_CGTAGTACACGACTAT-1	S2	10518	2675	3.25125962543968	0.00950660709192889	21003	2892	44	2	2	13	0	Secretory
GSM5740432_S2_CGTAGTACACGTAACT-1	S2	11749	3187	6.41265521347168	0.0340193910529002	20956	3306	46	0	0	16	9	Basal
GSM5740432_S2_CGTAGTAGTCACGTGC-1	S2	13835	4081	10.7202196055768	0.0433432059524669	20378	4099	16	1	1	2	5	Ciliated
GSM5740432_S2_CGTAGTATCTCGAGTA-1	S2	23504	4363	5.18795713556727	0.0340193910529002	22019	4363	15	3	3	10	4	BasalDiff
GSM5740432_S2_CGTCAAAAGAGGTCGT-1	S2	11482	3502	8.58634188777729	0.0695954762940409	20553	3632	14	1	1	2	2	Ciliated
GSM5740432_S2_CGTCAAAAGCCTATCA-1	S2	15933	3513	6.63070070886394	0.0250925286995797	20793	3513	32	3	3	0	8	BasalDiff
GSM5740432_S2_CGTCAAAAGCTGTTAC-1	S2	18976	4315	6.2197177164525	0.0473983568569623	20800	4315	25	3	3	10	8	BasalDiff
GSM5740432_S2_CGTCAAACAGCGGTTC-1	S2	21075	4049	2.50367490160747	0.0331926596804021	21309	4049	25	3	3	10	8	BasalDiff
GSM5740432_S2_CGTCAAATCCCATTCG-1	S2	10131	2878	3.35371868218584	0.00986387847701716	20558	3190	44	7	7	13	5	Ciliated
GSM5740432_S2_CGTCAAATCTTCCCGA-1	S2	28281	4336	5.79981621545204	0.0212059093800806	22122	4321	34	0	0	16	9	Basal
GSM5740432_S2_CGTCCATAGTAGACAT-1	S2	37474	6091	4.93464923979728	0.00800213390237397	22241	5717	9	6	6	14	15	Undefined
GSM5740432_S2_CGTCCATCATCACAGT-1	S2	43660	5926	6.81693363844394	0.0663615560640732	21944	5000	0	3	3	7	8	BasalDiff
GSM5740432_S2_CGTCCATCATTGCCTC-1	S2	12836	3074	4.28315551748306	0.0233626664589985	20944	3130	5	0	0	6	7	Basal
GSM5740432_S2_CGTCCATTCCCTTGTG-1	S2	26691	4614	1.80912427897221	0.01498239568507	22190	4612	15	0	0	10	3	Basal
GSM5740432_S2_CGTCCATTCGTTAGAC-1	S2	18819	4459	4.37138152653105	0.0106230413767462	20775	4459	29	5	5	21	6	Basal
GSM5740432_S2_CGTGAATAGGTAAAGG-1	S2	25207	4548	4.1443585167559	0.0198294665873488	22169	4548	6	5	5	5	6	Basal
GSM5740432_S2_CGTGAATCACATACTG-1	S2	13389	3942	4.97953107554894	0.312616300707108	20509	3963	23	6	6	11	15	Undefined
GSM5740432_S2_CGTGATACAGTATGAA-1	S2	11043	2984	6.95738713471456	0.0542839048222202	21016	3130	44	0	0	13	3	Basal
GSM5740432_S2_CGTGATATCGACGCGT-1	S2	25224	4649	5.06499682942296	0.0198161065313887	22157	4649	9	6	6	14	15	Undefined
GSM5740432_S2_CGTGCTTAGCTAGTTC-1	S2	15429	3956	3.80952380952381	0.0129575639779721	20564	3966	29	5	5	21	12	Basal
GSM5740432_S2_CGTGCTTAGTGTACAA-1	S2	11612	3112	3.20330663911134	0.00861103935244984	20906	3226	40	0	0	11	9	Basal
GSM5740432_S2_CGTGCTTAGTTGTACC-1	S2	21548	4356	5.92846871085958	0.0324720508419539	21531	4356	22	4	4	12	1	Secretory
GSM5740432_S2_CGTGCTTTCCACGGGT-1	S2	11543	3405	4.94543564870951	0.00866100814134765	20713	3506	23	5	5	11	6	Basal
GSM5740432_S2_CGTGTCTCAACGGCCT-1	S2	13357	3034	3.05389221556886	0.0149700598802395	20939	3071	46	0	0	16	7	Basal
GSM5740432_S2_CGTTAGAAGGAATGTT-1	S2	16719	3599	3.22812051649928	0.0358680057388809	20837	3600	35	0	0	11	13	Basal
GSM5740432_S2_CGTTAGAAGTTGCTCA-1	S2	11513	2952	9.49735220071187	0.0173626182828371	21097	3109	3	4	4	0	1	Secretory
GSM5740432_S2_CGTTAGAGTCAGTCCG-1	S2	43116	5902	3.96002874962324	0.0278222160395075	21888	4980	3	6	6	1	15	Undefined
GSM5740432_S2_CGTTCTGAGCGTTCAT-1	S2	12167	3752	13.4919983586377	0.0820681165367255	20283	3850	12	1	1	18	2	Ciliated
GSM5740432_S2_CGTTCTGCACACCTTC-1	S2	12029	2945	2.86759205386086	0.0166237220513673	20806	3033	45	4	4	0	0	Secretory
GSM5740432_S2_CGTTCTGTCCAAACCA-1	S2	17602	4006	3.77101317582917	0.0113584734211722	20753	4006	31	0	0	5	3	Basal
GSM5740432_S2_CGTTGGGCAGTGTATC-1	S2	17792	3570	4.86118916488704	0.0112397437338429	20896	3570	15	3	3	10	4	BasalDiff
GSM5740432_S2_CGTTGGGGTCCACTTC-1	S2	30764	5810	5.30502256420246	0.0876594915749489	22497	5786	10	6	6	3	10	Undefined
GSM5740432_S2_CTAACTTGTCTTCATT-1	S2	15901	4606	9.19085312225154	0.0376931775348662	20172	4610	14	1	1	2	11	Ciliated
GSM5740432_S2_CTAAGTGAGCCACTCG-1	S2	21222	4314	5.97155505321654	0.0470942827540737	21351	4314	1	2	2	4	0	Secretory
GSM5740432_S2_CTAAGTGCAAAGAGTT-1	S2	15661	3588	3.38669558007526	0.0637795777791951	20755	3593	29	0	0	21	7	Basal
GSM5740432_S2_CTAAGTGCACCTGAAT-1	S2	11672	2900	2.44800136951126	0.0684755627835316	21010	2996	0	4	4	7	1	Secretory
GSM5740432_S2_CTAAGTGCACGAAGAC-1	S2	25155	4532	3.52800953516091	0.055621771950735	22148	4532	32	3	3	0	4	BasalDiff
GSM5740432_S2_CTAAGTGCAGAACTCT-1	S2	68377	7727	5.1545186094787	0.0146186007075403	21498	5118	14	6	6	2	10	Undefined
GSM5740432_S2_CTAAGTGCAGCAGTTT-1	S2	10903	3215	8.46308847774318	0.00915918666422422	20837	3392	8	5	5	8	6	Basal
GSM5740432_S2_CTAAGTGGTATGAGCG-1	S2	48275	6322	5.16702217988278	0.00621285232050034	21638	4916	15	6	6	10	15	Undefined
GSM5740432_S2_CTAAGTGGTTCCGCTT-1	S2	11985	3045	0.0494111833978424	1.25998517664498	20929	3117	2	0	0	1	4	Basal
GSM5740432_S2_CTAAGTGTCATTACGG-1	S2	14935	3592	5.47413504651007	0.0200762899016262	20689	3601	15	3	3	10	4	BasalDiff
GSM5740432_S2_CTACAGAAGGATACAT-1	S2	12954	3204	4.70019935592701	0.651740530593467	20677	3236	1	2	2	4	0	Secretory
GSM5740432_S2_CTACAGAGTCGGCACT-1	S2	14312	3644	4.40067057837385	0.0069851913942442	20703	3651	17	4	4	17	1	Secretory
GSM5740432_S2_CTACATTAGGCGCTCT-1	S2	17857	3932	3.32475092354192	0.0335833426620396	20749	3932	30	2	2	1	16	Secretory
GSM5740432_S2_CTACATTCAGTCTCTC-1	S2	9828	3046	5.80645161290323	3.88074291300098	20473	3337	11	1	1	3	2	Ciliated
GSM5740432_S2_CTACCCAAGATCCCAT-1	S2	22462	4760	5.33997864008544	0.022249911000356	21882	4760	4	2	2	8	0	Secretory
GSM5740432_S2_CTACCCACAACCGGAA-1	S2	37047	5488	3.12997490623567	0.021586033836108	22026	5083	0	3	3	7	8	BasalDiff
GSM5740432_S2_CTACCCACAGAATTCC-1	S2	16072	4454	7.40993365164011	0.285235939728406	20410	4454	40	7	7	11	5	Ciliated
GSM5740432_S2_CTACCCAGTCAATCTG-1	S2	67559	7547	4.8077775479448	0.165479743506398	21341	4939	9	6	6	14	15	Undefined
GSM5740432_S2_CTACCCAGTCCAGCCA-1	S2	26631	5224	3.44154625633327	0.0187652467629949	22386	5223	1	4	4	4	1	Secretory
GSM5740432_S2_CTACCCAGTTGGGCCT-1	S2	15508	3988	5.25637722236537	0.0386498325173924	20529	3990	12	2	2	18	0	Secretory
GSM5740432_S2_CTACCTGAGTCATTGC-1	S2	21778	4675	3.89979781364587	25.3075631403996	21636	4675	0	6	6	7	10	Undefined
GSM5740432_S2_CTACCTGCACGACGAA-1	S2	11346	3373	6.42121025279662	0.0352329780674712	20619	3523	17	3	3	17	8	BasalDiff
GSM5740432_S2_CTACCTGCAGTGTATC-1	S2	10116	3017	8.88976689055709	0.0493875938364283	20746	3299	13	2	2	0	0	Secretory
GSM5740432_S2_CTACCTGGTAACGTTC-1	S2	12510	3368	6.45753512132822	0.111749680715198	20552	3425	30	2	2	1	0	Secretory
GSM5740432_S2_CTACCTGGTCCGGTCA-1	S2	25932	5636	5.59731698855094	0.0115647045217995	22527	5635	32	4	4	0	1	Secretory
GSM5740432_S2_CTACCTGTCATCGCAA-1	S2	10090	2740	8.19169960474308	0.276679841897233	20681	3013	12	2	2	18	0	Secretory
GSM5740432_S2_CTACCTGTCCTCATAT-1	S2	18824	4404	4.82586536419622	0.0318538967933744	20759	4404	1	3	3	4	8	BasalDiff
GSM5740432_S2_CTACCTGTCGTTAGAC-1	S2	11135	3665	10.5713521704252	0.677422230145289	20169	3843	20	1	1	3	2	Ciliated
GSM5740432_S2_CTACGGGCAAGCTGTT-1	S2	30717	5181	5.68155933747682	0.0292863883375094	22206	5163	0	6	6	7	15	Undefined
GSM5740432_S2_CTACGGGCAGGAGACT-1	S2	12042	3269	12.7146056232894	0.0497636227917392	20417	3394	18	0	0	1	9	Basal
GSM5740432_S2_CTACTATAGAACTGAT-1	S2	39368	6719	9.59585702680747	0.0152315190901706	22466	6234	22	6	6	12	10	Undefined
GSM5740432_S2_CTACTATAGCATTGTC-1	S2	17026	4195	3.80370979103076	0.0293496125851139	20610	4195	32	4	4	0	1	Secretory
GSM5740432_S2_CTACTATAGCTTCGTA-1	S2	22799	4816	7.3250920568122	0.0306856040680344	21929	4816	9	6	6	14	10	Undefined
GSM5740432_S2_CTACTATCACCCAAGC-1	S2	12171	2686	2.59526938239159	0.0246386333771353	21024	2775	2	2	2	1	0	Secretory
GSM5740432_S2_CTACTATCACCGTACG-1	S2	10626	3527	4.58732844519647	0.0846023688663283	20204	3737	16	1	1	2	2	Ciliated
GSM5740432_S2_CTACTATCATTCCTCG-1	S2	11498	3489	3.87287252518235	0.0781521361583883	20211	3687	24	7	7	13	5	Ciliated
GSM5740432_S2_CTACTATGTTGCCAAT-1	S2	29242	5230	4.94173131471925	0.0512627729742661	22308	5225	0	3	3	7	8	BasalDiff
GSM5740432_S2_CTAGACAAGCTCGCAC-1	S2	11914	3585	4.97358047471274	0.0167743017696888	20291	3672	8	1	1	8	2	Ciliated
GSM5740432_S2_CTAGACAGTCAATGGG-1	S2	25287	4799	3.83064516129032	0.0197659709044908	22200	4799	32	6	6	0	15	Undefined
GSM5740432_S2_CTAGACATCCGTTGAA-1	S2	30440	6601	6.22354909615826	0.0754568419671271	22758	6581	11	1	1	3	10	Ciliated
GSM5740432_S2_CTAGGTACAGCATTGT-1	S2	17480	4312	3.67638650657519	0.0343053173241852	20624	4312	34	0	0	16	3	Basal
GSM5740432_S2_CTAGGTAGTGACTCGC-1	S2	17785	3862	4.66985108176454	0.0449564484405732	20828	3862	0	5	5	7	6	Basal
GSM5740432_S2_CTATAGGAGCTATCCA-1	S2	39458	5641	3.4584103980339	0.020269071929869	22026	5074	3	0	0	0	4	Basal
GSM5740432_S2_CTATAGGGTGGCGTAA-1	S2	30651	4981	3.98551906330518	0.0260917778285118	22157	4943	23	0	0	11	7	Basal
GSM5740432_S2_CTATCCGAGTCAGCCC-1	S2	15759	3435	2.56312650678848	0.0126887450831113	20820	3438	4	0	0	8	7	Basal
GSM5740432_S2_CTATCCGGTACTCGTA-1	S2	9393	2587	7.29465203049803	49.1753636511112	20795	3006	44	1	1	13	14	Ciliated
GSM5740432_S2_CTATCCGGTCGTACAT-1	S2	15231	3336	3.29374712945345	0.0393674955711567	20844	3343	29	0	0	21	13	Basal
GSM5740432_S2_CTATCCGGTTTCGACA-1	S2	33193	5327	6.10409145607702	0.129362214199759	22225	5173	25	3	3	10	8	BasalDiff
GSM5740432_S2_CTATCCGTCGTTATCT-1	S2	20162	4517	2.25019825535289	0.0346946867565424	20991	4517	35	5	5	11	12	Basal
GSM5740432_S2_CTATCTAAGCTGCCAC-1	S2	44845	6770	3.71740583909071	0.0245152663249387	22355	5849	13	6	6	0	15	Undefined
GSM5740432_S2_CTATCTAGTTTCTATC-1	S2	23391	4696	7.13644716037776	0.0128199649587624	22047	4696	35	5	5	11	6	Basal
GSM5740432_S2_CTCAACCAGTCATGAA-1	S2	13360	3827	4.75941031205568	0.0149666990945147	20560	3860	40	5	5	11	6	Basal
GSM5740432_S2_CTCAACCGTTTCCATT-1	S2	25750	4898	0.135885390379314	0.0155297589004931	22252	4895	31	0	0	5	9	Basal
GSM5740432_S2_CTCAACCTCATGGGAG-1	S2	9939	2709	12.6596905694293	36.1301919496694	20779	3073	16	1	1	2	2	Ciliated
GSM5740432_S2_CTCAAGATCCTCTTTC-1	S2	15405	3776	3.30176440062273	0.0713544369486248	20673	3786	23	0	0	11	7	Basal
GSM5740432_S2_CTCAAGATCGTGCAGC-1	S2	11875	3002	3.25730157394159	0.0252503997979968	20878	3095	33	4	4	19	1	Secretory
GSM5740432_S2_CTCAATTAGAAGCGCT-1	S2	14507	4399	7.69389723102356	0.0413280066124811	20373	4410	20	1	1	3	5	Ciliated
GSM5740432_S2_CTCAATTAGGTGATCG-1	S2	17272	4022	4.38053353393901	0.0289335107921995	20715	4022	32	0	0	0	3	Basal
GSM5740432_S2_CTCAATTCAGGACATG-1	S2	5986	1985	8.22090002514037	49.7527863906813	20364	3187	8	7	7	8	14	Ciliated
GSM5740432_S2_CTCAATTTCAAATGAG-1	S2	11280	3194	3.25981043493666	0.044290902648596	20915	3290	4	3	3	8	4	BasalDiff
GSM5740432_S2_CTCAATTTCCTCGCAT-1	S2	53176	6625	5.04399157768085	0.0150398556173861	21540	4889	3	3	3	0	4	BasalDiff
GSM5740432_S2_CTCACTGAGGACAACC-1	S2	14183	3697	7.04116154496758	0.0211446292641669	20631	3707	1	4	4	4	1	Secretory
GSM5740432_S2_CTCACTGCAACACTAC-1	S2	18745	4822	9.87378175427385	0.0852106300260957	20649	4822	2	4	4	1	1	Secretory
GSM5740432_S2_CTCACTGGTCGCCTAG-1	S2	14917	3744	14.0446051838457	0.0602772754671489	20561	3759	19	1	1	2	2	Ciliated
GSM5740432_S2_CTCACTGGTTCCTTGC-1	S2	28290	5529	3.74280569188941	0.0812118216164684	22454	5526	10	6	6	3	10	Undefined
GSM5740432_S2_CTCAGAAAGGAGAGTA-1	S2	10164	2735	3.62689207784549	0.0589738549243169	21021	2971	28	2	2	20	0	Secretory
GSM5740432_S2_CTCAGAACAAATCCCA-1	S2	7903	2594	5.17686457824601	44.8405776878532	20340	3198	4	1	1	8	2	Ciliated
GSM5740432_S2_CTCAGAACAATGCAGG-1	S2	13343	4059	7.84901138406231	0.0299580587177951	20368	4091	14	7	7	2	5	Ciliated
GSM5740432_S2_CTCAGAACACTGCACG-1	S2	10178	2950	10.5082417582418	0.0588697017268446	20831	3242	28	5	5	20	6	Basal
GSM5740432_S2_CTCAGGGAGACATCCT-1	S2	18833	4461	4.09635997028547	0.0318369945877109	20782	4461	8	7	7	8	5	Ciliated
GSM5740432_S2_CTCAGGGCAAGGCTTT-1	S2	13541	3103	3.29175584914016	0.0369030924791498	20956	3118	15	3	3	10	4	BasalDiff
GSM5740432_S2_CTCAGGGTCACAATGC-1	S2	16026	3816	5.56317824622677	0.0124734938256206	20639	3818	4	0	0	8	3	Basal
GSM5740432_S2_CTCAGGGTCCATTGCC-1	S2	14176	3251	5.28134254689042	0.0282047666055563	20918	3278	1	3	3	4	4	BasalDiff
GSM5740432_S2_CTCAGTCAGCAACCAG-1	S2	20657	5126	12.54683447017	0.744547987318666	21062	5126	36	1	1	1	2	Ciliated
GSM5740432_S2_CTCAGTCAGTACCATC-1	S2	18067	4104	2.80942373631235	0.0718947019135052	20651	4104	12	2	2	18	0	Secretory
GSM5740432_S2_CTCAGTCCAAGGTCTT-1	S2	22975	4609	3.34116418689637	0.0391542678151919	21992	4609	3	2	2	0	0	Secretory
GSM5740432_S2_CTCAGTCCATGGCTAT-1	S2	16802	4495	4.90604186489058	0.0237868696479543	20492	4495	29	4	4	21	1	Secretory
GSM5740432_S2_CTCAGTCGTATCACCA-1	S2	12560	3967	5.79952267303103	0.0397772474144789	20094	4030	11	1	1	3	2	Ciliated
GSM5740432_S2_CTCAGTCGTCTGCGCA-1	S2	21274	3935	6.19331798317748	0.0234951365067431	21389	3935	37	0	0	12	4	Basal
GSM5740432_S2_CTCATCGCAACAGCTT-1	S2	15931	3803	4.06549971767363	0.0376435159043855	20768	3804	29	4	4	21	1	Secretory
GSM5740432_S2_CTCATGCAGCATTGAA-1	S2	14501	4034	9.75256737197602	0.0275690950444552	20500	4048	1	7	7	4	5	Ciliated
GSM5740432_S2_CTCATGCCATTCGATG-1	S2	8776	2927	4.83070817313655	45.5165571127372	20184	3421	44	1	1	13	2	Ciliated
GSM5740432_S2_CTCATGCTCGCCACTT-1	S2	12533	2698	2.02535682959892	0.0398692289291125	21109	2774	4	0	0	8	9	Basal
GSM5740432_S2_CTCATTAGTTAGCTAC-1	S2	12791	4114	5.10897586126084	0.015623779392235	20064	4173	20	1	1	3	11	Ciliated
GSM5740432_S2_CTCCAACGTTGGGATG-1	S2	28915	5128	3.67514866546812	0.0207440188079104	22263	5117	3	4	4	0	1	Secretory
GSM5740432_S2_CTCCAACTCGTACACA-1	S2	26573	4689	3.10325371450066	0.0338536768854617	22225	4689	0	3	3	7	4	BasalDiff
GSM5740432_S2_CTCCAACTCTAATTCC-1	S2	20361	4424	3.06718358934092	0.0588899249153457	21037	4424	9	2	2	14	0	Secretory
GSM5740432_S2_CTCCACAAGGCTATCT-1	S2	19442	4307	5.11647040674654	0.0257109065665655	20890	4307	25	3	3	10	4	BasalDiff
GSM5740432_S2_CTCCACAAGGGAGATA-1	S2	31159	5333	5.77854782301794	0.0192511310039465	22285	5279	21	4	4	4	1	Secretory
GSM5740432_S2_CTCCACACACTCTCGT-1	S2	16949	4040	3.84456630697565	0.0294828704522672	20695	4040	5	0	0	6	3	Basal
GSM5740432_S2_CTCCACAGTAAGGAGA-1	S2	16426	3610	9.97383314063166	0.0121706322643461	20762	3612	2	0	0	1	3	Basal
GSM5740432_S2_CTCCACAGTTCGGCCA-1	S2	8391	2726	5.00809206977162	24.5009890307499	20515	3212	2	7	7	1	5	Ciliated
GSM5740432_S2_CTCCATGCAATCTCTT-1	S2	16762	4263	7.50893921334923	0.0536352800953516	20538	4263	29	4	4	21	1	Secretory
GSM5740432_S2_CTCCCAACACCTCTAC-1	S2	25756	5367	5.13119080888061	0.0155255395124981	22381	5367	2	4	4	1	1	Secretory
GSM5740432_S2_CTCCCAAGTTGCTCCT-1	S2	14981	3867	3.10020668044536	0.0800053336889126	20634	3870	5	6	6	6	15	Undefined
GSM5740432_S2_CTCCCTCCAAGGATGC-1	S2	23339	5151	2.75696733593048	0.0470910569801789	22109	5151	8	5	5	8	6	Basal
GSM5740432_S2_CTCCCTCCATGTCAGT-1	S2	11849	3444	4.49637253247849	0.0253079129407795	20527	3542	31	0	0	5	3	Basal
GSM5740432_S2_CTCCCTCTCTGCTTAT-1	S2	17162	4319	5.25886669384427	0.0232950905596645	20597	4319	1	4	4	4	1	Secretory
GSM5740432_S2_CTCCGATCAATCGCAT-1	S2	10360	3323	7.449580237383	0.028949146000193	20639	3590	16	1	1	2	2	Ciliated
GSM5740432_S2_CTCCGATTCCTAGCTC-1	S2	10001	2864	5.81534772182254	0.0499600319744205	20676	3161	44	2	2	13	0	Secretory
GSM5740432_S2_CTCCTCCCAGACAATA-1	S2	18107	4641	5.7911008060064	0.0165617754223253	20579	4641	2	4	4	1	1	Secretory
GSM5740432_S2_CTCCTCCGTCTCTCAC-1	S2	10313	3796	8.95883777239709	0.0290556900726392	20057	4047	10	1	1	3	2	Ciliated
GSM5740432_S2_CTCCTCCGTTAGGAGC-1	S2	33973	5827	3.05419878773613	0.01176955216854	22287	5666	12	2	2	18	0	Secretory
GSM5740432_S2_CTCCTCCTCCGGACGT-1	S2	10097	3400	4.35471100554236	0.0296912114014252	20657	3654	40	0	0	11	6	Basal
GSM5740432_S2_CTCCTTTAGCTGACCC-1	S2	35842	5587	2.947984939339	0.0306791242504532	22248	5312	9	2	2	14	0	Secretory
GSM5740432_S2_CTCCTTTCAAGTTCGT-1	S2	11571	3802	9.17478658273691	0.0603604380443218	19790	4002	7	1	1	9	11	Ciliated
GSM5740432_S2_CTCCTTTCATCCTTGC-1	S2	12419	3964	5.53416746871992	0.352903432787937	20131	4041	16	1	1	2	2	Ciliated
GSM5740432_S2_CTCCTTTGTTCCACAA-1	S2	52950	6714	4.26279025863696	0.0207664715876911	21752	5016	42	0	0	6	3	Basal
GSM5740432_S2_CTCCTTTTCACGGACC-1	S2	28751	5297	3.80952380952381	0.0312825860271116	22378	5287	38	0	0	5	9	Basal
GSM5740432_S2_CTCCTTTTCAGACAAA-1	S2	19347	4880	4.72623966942149	0.0309917355371901	20728	4880	32	4	4	0	1	Secretory
GSM5740432_S2_CTCGAGGAGACATCCT-1	S2	43269	6769	4.98533046873195	0.0207914616397533	22322	5974	32	6	6	0	10	Undefined
GSM5740432_S2_CTCGAGGAGCTAAACA-1	S2	10105	3141	7.16264345073209	0.00989315393747527	20928	3372	30	4	4	1	1	Secretory
GSM5740432_S2_CTCGAGGCATCCGAGC-1	S2	11975	3655	13.6674449633089	0.108405603735824	20332	3779	10	1	1	3	2	Ciliated
GSM5740432_S2_CTCTCAGAGAATTCAG-1	S2	12611	3251	5.35869996036465	0.01585414189457	20790	3329	33	5	5	19	12	Basal
GSM5740432_S2_CTCTCAGAGAGAACCC-1	S2	16256	3734	3.17284633831396	0.0245957080489455	20726	3734	33	2	2	19	0	Secretory
GSM5740432_S2_CTCTCAGAGGGACCAT-1	S2	14910	4380	10.9919571045576	0	20246	4395	10	1	1	3	11	Ciliated
GSM5740432_S2_CTCTCAGCAGAATGTA-1	S2	18498	4107	2.56077795786062	0.0594273365748244	20775	4107	12	2	2	18	0	Secretory
GSM5740432_S2_CTCTCAGGTGGACCTC-1	S2	24811	4364	3.18630412890232	0.040281973816717	22092	4364	2	3	3	1	4	BasalDiff
GSM5740432_S2_CTCTCAGTCTCAACGA-1	S2	9994	3285	4.51728962622427	0.0499700179892065	20725	3530	6	0	0	5	7	Basal
GSM5740432_S2_CTCTCGACATCGATAC-1	S2	13085	3307	3.40692078527232	0.0229165075242533	20700	3347	3	2	2	0	0	Secretory
GSM5740432_S2_CTCTGGTAGAGCCTGA-1	S2	11387	3110	6.2872676253946	0.0613819712381621	20760	3245	16	6	6	2	10	Undefined
GSM5740432_S2_CTCTGGTAGGTGGGTT-1	S2	13163	3776	7.28984736882072	0.030374364036753	20436	3823	39	1	1	2	5	Ciliated
GSM5740432_S2_CTCTGGTTCCCGAGGT-1	S2	52856	6744	0.0094539404023597	0.0415973377703827	21722	5007	4	5	5	8	6	Basal
GSM5740432_S2_CTGAATGCAATTGAAG-1	S2	12197	3029	3.49942632355352	0.0327815112276676	20650	3127	8	3	3	8	8	BasalDiff
GSM5740432_S2_CTGAATGGTAATCAAG-1	S2	14825	3736	10.9553023663453	0.0337086226656779	20553	3746	13	2	2	0	0	Secretory
GSM5740432_S2_CTGAATGGTCTAGGTT-1	S2	11307	3332	12.1027542372881	0.132415254237288	20508	3497	2	7	7	1	5	Ciliated
GSM5740432_S2_CTGAGCGAGATGCTTC-1	S2	12926	3614	8.92526250772082	0.185299567634342	20731	3646	39	6	6	2	10	Undefined
GSM5740432_S2_CTGAGCGAGGAGATAG-1	S2	41873	5525	4.00830786860199	0.0214858670741024	21843	4757	3	3	3	0	4	BasalDiff
GSM5740432_S2_CTGAGCGAGTATTGCC-1	S2	16002	4221	9.22884795504215	0.0561973150171714	20664	4221	39	6	6	2	10	Undefined
GSM5740432_S2_CTGAGCGGTGGGAGAG-1	S2	20999	4370	8.20163747143945	0.0238004569687738	21270	4370	3	6	6	0	15	Undefined
GSM5740432_S2_CTGAGCGGTGGTCAAG-1	S2	10325	3074	12.0027102894202	0.0387184202884522	21054	3326	30	3	3	1	4	BasalDiff
GSM5740432_S2_CTGAGCGTCCTTGGAA-1	S2	17175	3905	3.34710984341347	0.0232842423889633	20790	3905	31	5	5	5	6	Basal
GSM5740432_S2_CTGAGGCCAACTAGAA-1	S2	29900	5380	4.02473675413672	0.0334280461307037	22343	5363	8	5	5	8	6	Basal
GSM5740432_S2_CTGAGGCGTAAGATAC-1	S2	10347	3355	5.36076499565343	0.0193180720564088	20593	3587	16	1	1	2	5	Ciliated
GSM5740432_S2_CTGATCCAGGTCATAA-1	S2	18266	4311	4.75382932166302	0.0437636761487965	20714	4311	21	4	4	4	1	Secretory
GSM5740432_S2_CTGATCCCATTCGGGC-1	S2	20357	4852	6.05941566412963	0.0294623127915541	21010	4852	2	4	4	1	1	Secretory
GSM5740432_S2_CTGATCCGTGCTAGCC-1	S2	9836	3129	4.78623152465033	51.16059914691	20491	3417	16	1	1	2	2	Ciliated
GSM5740432_S2_CTGATCCTCCTTGAAG-1	S2	10121	2911	0.0691221487113657	0.0493729633652612	20903	3165	13	0	0	0	7	Basal
GSM5740432_S2_CTGATCCTCTGTCAGA-1	S2	27169	4688	4.38493231312537	0.0331077104178929	22184	4687	8	0	0	8	3	Basal
GSM5740432_S2_CTGCAGGAGGATTCCT-1	S2	36664	6561	10.5598866052445	0.0245325192171401	22493	6213	4	5	5	8	12	Basal
GSM5740432_S2_CTGCAGGCATGACAAA-1	S2	16680	4764	6.31812193077015	0.0419211881662475	20356	4765	16	6	6	2	10	Undefined
GSM5740432_S2_CTGCAGGGTAATGCTC-1	S2	23074	5001	5.0976655550262	0.0259864004504309	22036	5001	6	5	5	5	6	Basal
GSM5740432_S2_CTGCAGGGTGGCCTCA-1	S2	13313	3885	10.4238173406954	0.649156842262349	20322	3928	11	1	1	3	2	Ciliated
GSM5740432_S2_CTGCAGGGTTAGGGTG-1	S2	10706	3274	6.79675100364112	0.0186723928671459	20762	3448	44	4	4	13	1	Secretory
GSM5740432_S2_CTGCATCCAGATTTCG-1	S2	24994	4168	5.756	0.008	22076	4168	4	3	3	8	4	BasalDiff
GSM5740432_S2_CTGCATCGTATCCCTC-1	S2	15806	4190	5.65954217781712	0.025294043252814	20546	4190	3	4	4	0	1	Secretory
GSM5740432_S2_CTGCATCTCACCTCAC-1	S2	28462	5557	3.75755021772721	0.014046916701784	22443	5548	6	5	5	5	6	Basal
GSM5740432_S2_CTGCCATAGCAAGGAA-1	S2	23200	4754	5.67427832830676	0.01723395088324	22007	4754	13	4	4	0	1	Secretory
GSM5740432_S2_CTGCCATGTATTTCTC-1	S2	11581	3114	4.26450276243094	0.0172651933701657	20868	3244	38	0	0	5	9	Basal
GSM5740432_S2_CTGCCTAGTTGATGTC-1	S2	13813	4093	6.95156283837436	0.23099689597921	20239	4128	7	1	1	9	2	Ciliated
GSM5740432_S2_CTGCCTATCGACGACC-1	S2	28499	4891	5.20796801571158	0.0280563933506348	22222	4887	5	0	0	6	9	Basal
GSM5740432_S2_CTGCGAGTCAGGTAAA-1	S2	39401	6020	5.68369237015047	0.0126868133262287	22150	5457	17	3	3	17	8	BasalDiff
GSM5740432_S2_CTGCGAGTCTTCCTAA-1	S2	15386	3502	5.14352513313417	0.0584491492401611	20837	3504	0	4	4	7	1	Secretory
GSM5740432_S2_CTGCTCAAGACCAGCA-1	S2	15019	4130	12.9773013036861	0.0198530871550526	20246	4147	29	9	9	21	18	Undefined
GSM5740432_S2_CTGCTCACAAATGGCG-1	S2	11845	2716	2.88558893013837	0.0506243671954101	21176	2827	24	0	0	13	3	Basal
GSM5740432_S2_CTGCTCATCAACTGAC-1	S2	14592	4318	4.27367988493939	0.0273953838778166	20337	4328	33	3	3	19	8	BasalDiff
GSM5740432_S2_CTGCTCATCCTCGATC-1	S2	13066	4127	4.87879483061864	0.0382350692054753	20092	4166	7	1	1	9	2	Ciliated
GSM5740432_S2_CTGCTCATCGCCAGTG-1	S2	12003	3617	2.84691584117206	0.0499458919503871	20515	3689	23	5	5	11	6	Basal
GSM5740432_S2_CTGGACGTCAAGCCAT-1	S2	20628	4614	3.75878724116494	1.32944383338913	21129	4614	4	6	6	8	10	Undefined
GSM5740432_S2_CTGGCAGAGGAGCTGT-1	S2	25550	4944	4.5625293473157	0.011738926279543	22269	4944	8	5	5	8	12	Basal
GSM5740432_S2_CTGGCAGAGTAGGGTC-1	S2	12254	3828	9.66006358522866	0.0489117143555882	20353	3906	19	7	7	2	5	Ciliated
GSM5740432_S2_CTGGCAGCATAGGTAA-1	S2	14152	3054	6.03813559322034	0.0353107344632768	20997	3081	40	0	0	11	3	Basal
GSM5740432_S2_CTGGCAGTCGAAGCAG-1	S2	14678	3893	7.69073708568706	0.0408357721363915	20607	3905	6	5	5	5	6	Basal
GSM5740432_S2_CTGGCAGTCGCACGAC-1	S2	22018	4230	8.17216017433942	0.0136202669572324	21705	4230	35	0	0	11	9	Basal
GSM5740432_S2_CTGGTCTAGCCTGAGA-1	S2	17296	3615	2.92333468137963	0.0519960714079381	20862	3615	26	0	0	6	9	Basal
GSM5740432_S2_CTGGTCTAGCTTAGTC-1	S2	25009	4801	5.63948840927258	0.0199840127897682	22226	4801	0	4	4	7	1	Secretory
GSM5740432_S2_CTGGTCTAGGTCCAGA-1	S2	39801	5707	4.08850046460233	0.0301363670609508	22216	5132	12	2	2	18	0	Secretory
GSM5740432_S2_CTGGTCTGTACCTATG-1	S2	16132	4079	2.2861037110464	0.043367821076761	20586	4080	45	2	2	0	0	Secretory
GSM5740432_S2_CTGGTCTGTTCGTGCG-1	S2	10431	2994	4.93032352701491	14.9621057778502	20616	3234	44	1	1	13	2	Ciliated
GSM5740432_S2_CTGGTCTTCACCATAG-1	S2	20431	4922	4.96110377220021	0.024463036352072	21018	4922	10	1	1	3	2	Ciliated
GSM5740432_S2_CTGTACCTCATTCTTG-1	S2	10902	2886	2.67693436010268	0.0275027502750275	21051	3067	46	0	0	16	3	Basal
GSM5740432_S2_CTGTAGAAGATGGCGT-1	S2	15412	3681	3.07961618257261	0.0778008298755187	20661	3681	2	2	2	1	0	Secretory
GSM5740432_S2_CTGTAGAAGGGCAATC-1	S2	25275	4738	8.84388719693074	0.023731360993553	22199	4736	3	5	5	0	12	Basal
GSM5740432_S2_CTGTAGAAGTGGATAT-1	S2	14442	3316	2.9000553709856	0.0276854928017719	20889	3331	8	0	0	8	7	Basal
GSM5740432_S2_CTGTAGACAAGCTGCC-1	S2	27922	4881	2.79567583046965	0.0393757159221077	22240	4880	1	6	6	4	15	Undefined
GSM5740432_S2_CTGTATTGTTATTCCT-1	S2	19680	4341	3.54022754977651	0.0203169443315725	20929	4341	4	0	0	8	7	Basal
GSM5740432_S2_CTGTCGTAGGGCGAGA-1	S2	44074	5383	3.95153985507246	0.181159420289855	21533	4308	0	3	3	7	4	BasalDiff
GSM5740432_S2_CTGTCGTCACAGCTTA-1	S2	16719	3802	5.08190840607438	0.029893578859261	20771	3803	35	0	0	11	3	Basal
GSM5740432_S2_CTGTCGTCACGGTCTG-1	S2	11966	3347	2.96450939457202	0.0501043841336117	20726	3443	3	4	4	0	1	Secretory
GSM5740432_S2_CTGTGAAAGCTTTCTT-1	S2	13294	3938	5.90136821530597	0.0375883325815667	20395	3967	24	4	4	13	1	Secretory
GSM5740432_S2_CTGTGAACACCTGATA-1	S2	14443	4231	10.0062150403978	0.193356812374836	20325	4247	41	1	1	9	2	Ciliated
GSM5740432_S2_CTGTGAAGTACAGTTC-1	S2	13936	3691	4.40828614436241	0.0501756146512795	20486	3720	10	1	1	3	2	Ciliated
GSM5740432_S2_CTGTGGGAGACCTGGA-1	S2	45711	6407	4.0981455563331	0.00874737578726382	21883	5311	0	3	3	7	4	BasalDiff
GSM5740432_S2_CTGTGGGAGTCCTGTA-1	S2	11786	2861	4.2832909245123	0.0169635284139101	21097	2976	24	0	0	13	7	Basal
GSM5740432_S2_CTGTGGGGTCAATGGG-1	S2	10384	3329	3.78321139776665	0.00962649210627647	20647	3537	15	7	7	10	5	Ciliated
GSM5740432_S2_CTGTGGGGTGTCCCTT-1	S2	38275	5849	4.09234545976861	0.0208926379567	22168	5435	12	6	6	18	15	Undefined
GSM5740432_S2_CTGTGGGTCATTGCCC-1	S2	12274	3201	3.17589576547231	0.0488599348534202	20723	3277	45	4	4	0	1	Secretory
GSM5740432_S2_CTTACCGCAGATAAAC-1	S2	27185	5043	3.07030445653773	0.0220620679511693	22297	5042	32	4	4	0	1	Secretory
GSM5740432_S2_CTTACCGTCCATTGTT-1	S2	13629	4470	8.09206186322656	0.0366488309022942	20118	4499	4	7	7	8	5	Ciliated
GSM5740432_S2_CTTACCGTCTCAGAAC-1	S2	10610	3143	8.62231436110064	0.00942329438371655	20860	3407	28	3	3	20	8	BasalDiff
GSM5740432_S2_CTTAGGAAGGGAACAA-1	S2	16959	3665	5.75098697778563	0.0412468328324789	20774	3665	29	4	4	21	1	Secretory
GSM5740432_S2_CTTAGGAAGTGTTGTC-1	S2	25129	5468	7.23595327028531	0.111261225462926	22346	5468	14	1	1	2	5	Ciliated
GSM5740432_S2_CTTAGGATCATGGAGG-1	S2	13626	3435	9.65021632323825	0.0659969201437266	20828	3458	39	3	3	2	4	BasalDiff
GSM5740432_S2_CTTCAATAGATCGGTG-1	S2	12067	3346	5.9023178807947	0.0745033112582782	20798	3409	24	4	4	13	1	Secretory
GSM5740432_S2_CTTCAATAGCTCTTCC-1	S2	17327	4386	7.06872693726937	0.040359778597786	20549	4386	31	0	0	5	7	Basal
GSM5740432_S2_CTTCAATAGGGAGAAT-1	S2	32130	5310	6.7419575633128	0.0124447763051459	22121	5242	3	3	3	0	4	BasalDiff
GSM5740432_S2_CTTCAATCATCCCGTT-1	S2	17881	4601	13.8406455405333	4.34457329129482	20432	4601	7	1	1	9	11	Ciliated
GSM5740432_S2_CTTCAATGTCAACATC-1	S2	16509	3847	5.61981469145522	0.0121116695936535	20749	3849	0	3	3	7	4	BasalDiff
GSM5740432_S2_CTTCAATGTTGGGCCT-1	S2	24039	4837	9.23492723492723	0.0166320166320166	22134	4837	3	6	6	0	15	Undefined
GSM5740432_S2_CTTCAATTCAGTGATC-1	S2	16978	4270	6.33388274075818	0.0353190487402873	20581	4270	29	4	4	21	1	Secretory
GSM5740432_S2_CTTCCGAAGAGTCCGA-1	S2	35948	6051	5.47515208755799	0.11666990749743	22259	5800	12	2	2	7	0	Secretory
GSM5740432_S2_CTTCCGAAGCCGAACA-1	S2	12411	2827	1.95715206185567	0.0241623711340206	20984	2892	0	3	3	7	4	BasalDiff
GSM5740432_S2_CTTCCGAAGCTAGATA-1	S2	10944	3195	4.47910965152345	0.109469074986316	20518	3406	36	1	1	9	2	Ciliated
GSM5740432_S2_CTTCCGAAGTACTCGT-1	S2	18440	4124	5.89542129504199	0.0704416147385532	20736	4124	9	2	2	14	0	Secretory
GSM5740432_S2_CTTCCGAAGTATGACA-1	S2	24603	4553	4.44923001909715	0.0243793425703954	22145	4553	3	3	3	0	4	BasalDiff
GSM5740432_S2_CTTCCGACAGCAGACA-1	S2	10497	3127	7.28502047424055	0.0095229025807066	20929	3371	17	4	4	17	1	Secretory
GSM5740432_S2_CTTCCGACATGAATAG-1	S2	22171	4221	2.81709185973136	0.0315514288289913	21743	4221	35	3	3	11	4	BasalDiff
GSM5740432_S2_CTTCCTTCAAGAGGCT-1	S2	16940	4194	6.80825958702065	0.023598820058997	20580	4194	1	3	3	4	4	BasalDiff
GSM5740432_S2_CTTCCTTTCATGAGGG-1	S2	13976	3899	7.1739907109682	0.0785994998213648	20396	3925	7	1	1	9	2	Ciliated
GSM5740432_S2_CTTCGGTAGCGTACAG-1	S2	13593	3258	4.44852941176471	0.0294117647058823	20872	3293	28	0	0	20	3	Basal
GSM5740432_S2_CTTCGGTCAGCGTAGA-1	S2	16595	3761	4.33734939759036	0.0180722891566265	20758	3761	1	4	4	4	1	Secretory
GSM5740432_S2_CTTCGGTCATGAGATA-1	S2	12675	3509	7.22666000998502	20.7938092860709	20575	3556	24	4	4	13	1	Secretory
GSM5740432_S2_CTTCGGTTCCATACTT-1	S2	11699	2925	2.27253310551047	0.0341734301580521	20941	3032	30	4	4	1	1	Secretory
GSM5740432_S2_CTTCTAAGTTATGACC-1	S2	60615	7212	4.89659267077877	0.00989543820298842	21469	4950	21	4	4	4	1	Secretory
GSM5740432_S2_CTTCTCTAGCGTATGG-1	S2	16570	4802	4.58654773384764	0.0602700096432015	20265	4802	11	1	1	3	11	Ciliated
GSM5740432_S2_CTTCTCTAGTATGCAA-1	S2	12141	3905	9.33212848106465	0.164298036638462	20127	4010	36	1	1	9	2	Ciliated
GSM5740432_S2_CTTCTCTTCAAATGAG-1	S2	18184	4679	4.63135919129766	0.0714207229974728	20612	4679	36	1	1	9	5	Ciliated
GSM5740432_S2_CTTGAGACAGTATGAA-1	S2	12518	3512	5.06905085016365	0.0159655144887044	20606	3574	6	0	0	5	13	Basal
GSM5740432_S2_CTTGAGACATATTCGG-1	S2	23951	4442	5.48345365772232	0.0208655009806785	22065	4442	42	0	0	6	9	Basal
GSM5740432_S2_CTTGAGAGTGATAGAT-1	S2	10480	2736	1.94489465153971	0.0572027838688149	21116	2919	0	3	3	7	4	BasalDiff
GSM5740432_S2_CTTGATTAGGCATCAG-1	S2	11916	3380	1.92904470351422	0.0335486035393777	20655	3480	5	5	5	6	6	Basal
GSM5740432_S2_CTTGATTCAATTTCTC-1	S2	16302	3711	3.9855294622601	0.0245263351523699	20790	3714	23	0	0	11	7	Basal
GSM5740432_S2_CTTGATTCACCTAAAC-1	S2	13905	3696	3.70210624685501	0.0359427790956797	20492	3732	11	7	7	3	5	Ciliated
GSM5740432_S2_CTTGATTGTAGGAAAG-1	S2	17495	3539	3.2072133767049	0.142669634195058	20850	3539	33	0	0	19	7	Basal
GSM5740432_S2_CTTGATTTCATAGAGA-1	S2	12827	3554	7.09777950915466	0.0467471756914686	20552	3594	14	1	1	2	5	Ciliated
GSM5740432_S2_CTTTCAAAGGAACGCT-1	S2	17619	4000	4.02178229054399	0.0453797719666459	20741	4000	1	6	6	4	10	Undefined
GSM5740432_S2_CTTTCAAAGTTACGAA-1	S2	10453	2736	2.01682278722997	0.0382336073408526	20871	2977	44	2	2	13	0	Secretory
GSM5740432_S2_CTTTCGGAGATGGCAC-1	S2	25093	4663	7.58505298382599	0.00796749263006932	22169	4663	15	3	3	10	4	BasalDiff
GSM5740432_S2_CTTTCGGGTCATGCAT-1	S2	21965	4774	4.32951882916228	25.3964480967096	21709	4774	39	6	6	2	10	Undefined
GSM5740432_S2_GAAACCTAGACCAGAC-1	S2	24165	4693	3.13094548763339	0.0330879311771032	22128	4693	5	0	0	6	7	Basal
GSM5740432_S2_GAAACCTCAGTCCGTG-1	S2	9410	3498	8.8475979589872	9.35785116010398	20187	3859	7	1	1	9	2	Ciliated
GSM5740432_S2_GAAACCTGTACATACC-1	S2	11951	3109	2.52613969050606	0.0250941028858218	20800	3183	23	0	0	11	13	Basal
GSM5740432_S2_GAAACCTGTCCGGTGT-1	S2	12359	3158	2.76520051746442	0.0565976714100906	20831	3219	46	5	5	16	6	Basal
GSM5740432_S2_GAAACCTTCCCGAATA-1	S2	20736	4581	4.94142602323675	0.0144627103119125	21148	4581	9	2	2	14	0	Secretory
GSM5740432_S2_GAAATGAAGATTAGCA-1	S2	15041	3495	2.98646137509955	0.1460047783382	20746	3499	21	4	4	4	1	Secretory
GSM5740432_S2_GAAATGAAGCACTAAA-1	S2	11902	3501	4.16386836803224	0.0587642713230356	20285	3612	24	1	1	13	2	Ciliated
GSM5740432_S2_GAAATGACAACCGTAT-1	S2	29697	4968	3.18464904898165	0.020198619760983	22232	4951	32	4	4	0	1	Secretory
GSM5740432_S2_GAAATGACACTGTGAT-1	S2	18246	4040	11.3282961016207	0.0766535260621989	20782	4040	30	2	2	1	0	Secretory
GSM5740432_S2_GAAATGAGTCAACCAT-1	S2	54609	6571	5.60538937502288	0.0146450408230513	21310	4627	0	3	3	7	4	BasalDiff
GSM5740432_S2_GAAATGAGTCTCGGGT-1	S2	11092	3404	5.41490224344536	0.0540589242274079	20844	3534	45	4	4	0	1	Secretory
GSM5740432_S2_GAAATGATCAGACCTA-1	S2	11252	3033	4.7158081705151	0.0355239786856128	20935	3167	24	0	0	13	3	Basal
GSM5740432_S2_GAAATGATCGTAACAC-1	S2	13415	3426	3.46471946948812	0.0298040384472096	20711	3443	24	4	4	13	1	Secretory
GSM5740432_S2_GAACACTAGCCTCTTC-1	S2	22197	4858	2.08005042546486	0.0315159155373464	21819	4858	22	5	5	12	12	Basal
GSM5740432_S2_GAACACTAGTCCCTAA-1	S2	42466	6458	3.14441724722275	0.0211824515157221	22363	5765	13	4	4	0	1	Secretory
GSM5740432_S2_GAACACTGTAGGATAT-1	S2	20992	4407	4.16626987905914	0.0238072564517665	21255	4407	45	4	4	0	1	Secretory
GSM5740432_S2_GAACACTTCCTGCCAT-1	S2	19040	4351	7.30401930947634	0.0524714030853185	20788	4351	21	4	4	4	1	Secretory
GSM5740432_S2_GAACGTTCAGACTCTA-1	S2	55436	7358	4.17448066935949	0.0144258511252164	21605	5314	5	6	6	6	10	Undefined
GSM5740432_S2_GAACGTTCATTCCTCG-1	S2	17547	4412	3.45770435773284	0.0284819139846198	20657	4413	16	6	6	2	10	Undefined
GSM5740432_S2_GAACGTTTCGTCGCTT-1	S2	19294	4141	4.71429311505984	0.0310832513080868	20870	4141	30	4	4	1	1	Secretory
GSM5740432_S2_GAACTGTAGTATAGAC-1	S2	12345	3738	5.27892478341835	0.0161930208080317	20366	3811	2	2	2	1	0	Secretory
GSM5740432_S2_GAACTGTGTAGATGTA-1	S2	25320	4756	4.27539378626979	0.0315818562235995	22188	4756	3	3	3	0	8	BasalDiff
GSM5740432_S2_GAACTGTGTAGCGAGT-1	S2	13815	3484	3.57401244392997	0.0361742150195341	20758	3496	17	4	4	17	1	Secretory
GSM5740432_S2_GAACTGTTCGCGATCG-1	S2	14300	3894	2.95659467393584	0.0139791710351576	20568	3918	18	0	0	1	9	Basal
GSM5740432_S2_GAAGAATAGTCAAGCG-1	S2	14546	3918	4.69190080373703	0.0549563783746651	20613	3933	40	0	0	11	13	Basal
GSM5740432_S2_GAAGAATTCGACCACG-1	S2	10537	3386	8.9900426742532	0.00948316737790422	20591	3616	10	1	1	3	5	Ciliated
GSM5740432_S2_GAAGCCCAGTTTGAGA-1	S2	30349	5497	3.54731398834031	0.0164684957675966	22388	5472	1	2	2	4	0	Secretory
GSM5740432_S2_GAAGCCCGTTCGTTCC-1	S2	10419	3022	5.7655410590944	0.0191864927091328	20938	3231	33	0	0	19	3	Basal
GSM5740432_S2_GAAGCGAAGCTAGTTC-1	S2	20028	4283	4.38276843208706	0.00499176359007637	21004	4283	35	5	5	11	6	Basal
GSM5740432_S2_GAAGCGACAGCGAACA-1	S2	19142	4916	7.16858977705842	0.0365477993003707	20698	4916	10	6	6	3	10	Undefined
GSM5740432_S2_GAAGCGATCCACTAGA-1	S2	25901	5069	5.56620465939251	4.48245355352403	22323	5069	10	6	6	3	10	Undefined
GSM5740432_S2_GAAGGACAGCCTCCAG-1	S2	19622	4287	8.36517397727852	0.0152835090936879	20934	4287	6	0	0	5	7	Basal
GSM5740432_S2_GAAGGACCAAACACCT-1	S2	17562	3924	4.73399715504979	0.0284495021337127	20734	3924	5	0	0	6	3	Basal
GSM5740432_S2_GAAGGACCAAGATTGA-1	S2	11885	3676	6.31039408453071	0.092429207629611	20011	3796	11	1	1	3	11	Ciliated
GSM5740432_S2_GAAGGACCAAGCGAGT-1	S2	22745	4629	4.05500395395835	0.0439328705737633	21917	4629	26	5	5	6	6	Basal
GSM5740432_S2_GAAGGACGTCAACCTA-1	S2	29626	5298	5.72199730094467	0.0371120107962213	22270	5286	32	3	3	0	4	BasalDiff
GSM5740432_S2_GAAGGACGTCCACACG-1	S2	21764	4676	3.41122997107571	0.0091823148615766	21621	4676	35	5	5	11	6	Basal
GSM5740432_S2_GAAGGGTAGCATTGAA-1	S2	14499	3386	3.83316097897277	0.0206825232678387	20717	3396	12	2	2	18	0	Secretory
GSM5740432_S2_GAAGGGTGTATGAAGT-1	S2	20829	4187	5.37959497072656	0.033592475285536	21235	4187	15	3	3	10	4	BasalDiff
GSM5740432_S2_GAAGGGTTCCACGAAT-1	S2	17742	4800	5.02301043888203	0.376024245145359	20471	4800	7	1	1	9	11	Ciliated
GSM5740432_S2_GAAGTAAGTTCTCGCT-1	S2	21077	4071	3.01579022239082	0.0379344682061738	21308	4071	15	3	3	10	4	BasalDiff
GSM5740432_S2_GAATAGACAAACACCT-1	S2	32395	5134	5.85694007282602	0.0308584829969759	22175	5051	3	6	6	0	15	Undefined
GSM5740432_S2_GAATAGACAATCTAGC-1	S2	21636	5535	6.0930576070901	0.0969350073855244	21607	5535	20	1	1	3	2	Ciliated
GSM5740432_S2_GAATCACAGCAATAAC-1	S2	17936	3906	2.53065774804905	0.0222965440356745	20741	3906	9	2	2	14	0	Secretory
GSM5740432_S2_GAATCACAGCTTGTGT-1	S2	15159	3507	6.7646864904068	0.019779785059669	20651	3513	13	2	2	0	0	Secretory
GSM5740432_S2_GAATCACGTACGTACT-1	S2	12438	3796	11.7099028190507	0.064251867319894	20365	3864	36	1	1	9	5	Ciliated
GSM5740432_S2_GAATCACGTCCAAAGG-1	S2	22604	4986	5.63392738690134	0.0132667049927033	21920	4986	2	3	3	1	4	BasalDiff
GSM5740432_S2_GAATCACTCAGCGGAA-1	S2	11438	3385	7.44718002444561	0.0873057447180024	20811	3490	13	4	4	0	1	Secretory
GSM5740432_S2_GAATCACTCTCGCAGG-1	S2	16183	3813	4.62858675248056	13.1617055510861	20667	3813	9	2	2	14	0	Secretory
GSM5740432_S2_GAATCGTAGTACTCGT-1	S2	12531	2977	4.54400510204082	0.079719387755102	20879	3042	2	2	2	1	0	Secretory
GSM5740432_S2_GAATCGTCATACCATG-1	S2	22088	4490	3.48884564912439	0.0452509163310557	21753	4490	32	2	2	0	16	Secretory
GSM5740432_S2_GAATCGTGTCTTCAAG-1	S2	17253	4214	6.69060997509124	0.0405491513641893	20650	4214	25	5	5	10	12	Basal
GSM5740432_S2_GACACGCAGTGGATAT-1	S2	11887	3577	3.93720617864338	0.159503022162525	20213	3677	14	1	1	2	2	Ciliated
GSM5740432_S2_GACACGCAGTGGATTA-1	S2	16628	4100	3.62675633481446	0.132100396301189	20551	4101	14	1	1	2	2	Ciliated
GSM5740432_S2_GACACGCCAACCGTAT-1	S2	16941	4245	14.1761547991269	0.0412954987906318	20600	4245	28	3	3	20	4	BasalDiff
GSM5740432_S2_GACACGCGTGATCGTT-1	S2	11181	3029	11.9495386053031	34.6104427052914	20775	3212	16	1	1	2	14	Ciliated
GSM5740432_S2_GACACGCGTGCATTTG-1	S2	20859	4185	3.85739613781207	0.0383343715558963	21229	4185	23	0	0	11	3	Basal
GSM5740432_S2_GACACGCTCACACCCT-1	S2	16417	4372	5.32512226046006	0.851295055243615	20457	4372	29	7	7	21	5	Ciliated
GSM5740432_S2_GACAGCCAGCCGAACA-1	S2	27341	4511	2.7323202805377	0.113237872589129	22173	4511	2	2	2	1	16	Secretory
GSM5740432_S2_GACAGCCCACACAGCC-1	S2	14228	4065	5.63352044907779	4.87837476610532	20345	4086	36	1	1	9	2	Ciliated
GSM5740432_S2_GACAGCCCACCGGTCA-1	S2	13047	3883	8.2662989351107	0.0306442963303455	20383	3928	33	4	4	19	1	Secretory
GSM5740432_S2_GACAGCCGTCCTCCTA-1	S2	21500	4450	2.73838858152401	0.0278952996420103	21499	4450	13	2	2	0	16	Secretory
GSM5740432_S2_GACAGCCGTGGTCTTA-1	S2	15673	3448	3.52640119835227	2.16577206341281	20755	3448	12	4	4	18	0	Secretory
GSM5740432_S2_GACAGCCTCCTATTGT-1	S2	10512	3735	5.20764040672812	0.0285089803288036	20208	3960	44	7	7	13	5	Ciliated
GSM5740432_S2_GACATCACAACCGCCA-1	S2	41507	5654	4.56680395982369	0.0192692150203531	21965	4882	25	3	3	10	4	BasalDiff
GSM5740432_S2_GACATCATCTCTTCAA-1	S2	15158	3556	2.82210207042068	0.0263747857048661	20680	3560	12	2	2	18	0	Secretory
GSM5740432_S2_GACCAATAGAGGATGA-1	S2	29464	4309	4.33985952292084	0.0169658308167351	22005	4291	0	3	3	7	4	BasalDiff
GSM5740432_S2_GACCAATCACAGCATT-1	S2	24877	4614	9.66614438953839	0.0241050982282753	22173	4614	28	0	0	20	9	Basal
GSM5740432_S2_GACCAATCAGTAACAA-1	S2	18224	3650	2.53275587961186	0.0767501781700565	20839	3650	12	2	2	18	0	Secretory
GSM5740432_S2_GACCAATCATCAGTGT-1	S2	29415	5552	6.79799281209737	0.247507967722249	22361	5546	16	6	6	2	10	Undefined
GSM5740432_S2_GACCAATGTGGATACG-1	S2	12824	3471	5.19095869056898	0.0155884645362432	20592	3510	24	2	2	13	0	Secretory
GSM5740432_S2_GACCCAGAGTGGTCAG-1	S2	15267	3436	5.10738606600314	0.0327396542692509	20909	3437	3	3	3	0	4	BasalDiff
GSM5740432_S2_GACCCAGCATATAGCC-1	S2	12096	3348	1.97422765570791	0.0660829340822733	20706	3415	21	4	4	4	1	Secretory
GSM5740432_S2_GACCCAGGTAACGTTC-1	S2	34277	5412	0.28288955641751	0.00874916153868588	22148	5229	6	0	0	5	3	Basal
GSM5740432_S2_GACCCAGTCAGCCTTC-1	S2	16201	3993	6.34793337446021	0.0370141887723627	20653	3993	30	4	4	1	1	Secretory
GSM5740432_S2_GACCCAGTCATCGCAA-1	S2	41077	5507	6.6660176689625	0.00730122417191949	21897	4737	2	6	6	1	15	Undefined
GSM5740432_S2_GACCCTTCACACCTGG-1	S2	34394	5838	2.52752680049969	0.0610092675982685	22196	5657	8	6	6	8	10	Undefined
GSM5740432_S2_GACCCTTGTTGGGATG-1	S2	15133	3737	3.59688489968321	0.118796198521647	20643	3744	29	2	2	21	0	Secretory
GSM5740432_S2_GACCCTTTCCGATCTC-1	S2	18226	3876	4.18472001316295	0.0164536828826852	20810	3876	5	5	5	6	12	Basal
GSM5740432_S2_GACCGTGAGACTAAGT-1	S2	30134	5413	4.36553939915869	0.155675532443443	22304	5401	2	6	6	1	15	Undefined
GSM5740432_S2_GACCGTGAGGATATAC-1	S2	11250	2660	2.27454464682363	0.0355397601066193	21008	2798	24	4	4	13	1	Secretory
GSM5740432_S2_GACCGTGAGTCTCGTA-1	S2	13670	3608	5.81055401257126	0.0511621108025143	20528	3635	36	1	1	9	2	Ciliated
GSM5740432_S2_GACCGTGCAGCTCATA-1	S2	22838	4495	4.27608543417367	0.0175070028011204	21928	4495	32	5	5	0	6	Basal
GSM5740432_S2_GACCGTGCATACTGAC-1	S2	20756	4470	2.67784038915378	0.0192650387708905	21179	4470	21	2	2	4	0	Secretory
GSM5740432_S2_GACCGTGTCGGACTTA-1	S2	16027	3213	1.89585282195198	0.0436545057686311	20823	3216	33	8	8	19	17	BasalDiff
GSM5740432_S2_GACCGTGTCTCGCTCA-1	S2	15884	3541	5.97559441439175	0.0503207950685621	20748	3542	15	3	3	10	4	BasalDiff
GSM5740432_S2_GACCTTCCAGAGTCTT-1	S2	13940	3379	2.34156820622986	0.157536698890082	20573	3402	9	2	2	14	0	Secretory
GSM5740432_S2_GACCTTCTCACTGTTT-1	S2	20706	4356	3.50487592932316	0.0289659167712658	21166	4356	13	2	2	0	0	Secretory
GSM5740432_S2_GACCTTCTCCAACTGA-1	S2	22179	4373	2.88019471738934	0.00901469395114036	21778	4373	31	0	0	5	9	Basal
GSM5740432_S2_GACGCTGAGGCAATGC-1	S2	10206	3387	7.18340183989039	0.0587199060481503	20554	3611	10	1	1	3	5	Ciliated
GSM5740432_S2_GACGCTGCAAATCCCA-1	S2	24445	4614	3.3569121314961	0.0286216625097109	22127	4614	18	3	3	1	4	BasalDiff
GSM5740432_S2_GACGTTAAGTGATAAC-1	S2	15885	3672	2.31504781077	0.0503271263210871	20691	3672	1	2	2	4	0	Secretory
GSM5740432_S2_GACGTTATCAGCCCAG-1	S2	19603	4043	1.43301545208833	0.0101993982355041	20937	4043	12	2	2	18	0	Secretory
GSM5740432_S2_GACGTTATCGTTGCCT-1	S2	17169	3946	3.85331781140861	0.0232828870779977	20707	3946	34	0	0	16	13	Basal
GSM5740432_S2_GACTATGAGACCAGAC-1	S2	18347	4592	11.3448575777343	0.244618395303327	20607	4592	29	1	1	21	5	Ciliated
GSM5740432_S2_GACTATGAGGTATTGA-1	S2	16461	3952	0.0850030358227079	0.0242865816636308	20664	3956	29	5	5	21	6	Basal
GSM5740432_S2_GACTATGAGTCATGAA-1	S2	9843	3575	6.89242661268059	9.33100211649949	20212	3845	10	1	1	3	2	Ciliated
GSM5740432_S2_GACTATGCAAGCAATA-1	S2	14693	3922	6.85927940176751	0.0679809653297077	20542	3935	8	5	5	8	12	Basal
GSM5740432_S2_GACTATGCAGCCTACG-1	S2	16939	3985	3.4106331504101	0	20639	3985	4	2	2	8	0	Secretory
GSM5740432_S2_GACTATGGTAGCCAGA-1	S2	58222	7315	6.17896507914707	0.0257528413968341	21356	5084	0	3	3	7	4	BasalDiff
GSM5740432_S2_GACTATGGTCCACTTC-1	S2	33831	6872	7.43867520736783	0.0678926705434365	22920	6712	12	1	1	18	2	Ciliated
GSM5740432_S2_GACTATGGTCCGAAAG-1	S2	13183	3698	4.8283180474494	0.0303191086182066	20436	3738	36	1	1	9	5	Ciliated
GSM5740432_S2_GACTATGGTCGAACAG-1	S2	36557	5879	3.68457017903512	0.04646713133798	22184	5525	0	3	3	7	8	BasalDiff
GSM5740432_S2_GACTATGGTCTAATCG-1	S2	13614	3428	3.51637057700778	0.0367053296138599	20739	3464	5	0	0	6	3	Basal
GSM5740432_S2_GACTCAATCAAGGAGC-1	S2	17305	3426	5.679454587474	0.00577767506355443	20870	3426	28	0	0	20	9	Basal
GSM5740432_S2_GACTCTCAGGCTCAAG-1	S2	11931	2965	2.74614869390489	0.0920964501004689	20700	3036	9	2	2	14	0	Secretory
GSM5740432_S2_GACTCTCCATGGTGGA-1	S2	28045	5383	5.90241995664689	0.31271099108063	22390	5378	10	6	6	3	10	Undefined
GSM5740432_S2_GACTCTCGTCACCACG-1	S2	19795	3883	3.33804666195334	0.0151499848500152	21021	3883	0	3	3	7	4	BasalDiff
GSM5740432_S2_GACTCTCTCCCAGGCA-1	S2	30591	5052	3.77740744371467	0.0261412279841846	22184	4996	18	0	0	1	9	Basal
GSM5740432_S2_GACTGATCATGCAGGA-1	S2	42009	6116	3.70705244122966	0.0261730275054725	22153	5344	25	5	5	10	12	Basal
GSM5740432_S2_GACTGATGTTCGGTAT-1	S2	25217	4801	4.97542023469711	0.0158579130986362	22213	4801	4	5	5	8	12	Basal
GSM5740432_S2_GACTGATTCCAGTGTA-1	S2	37558	5844	5.6992337164751	0.0452320136228182	22137	5434	0	3	3	7	4	BasalDiff
GSM5740432_S2_GACTTCCAGGGCAGTT-1	S2	22873	4298	3.57064813600804	0.021852191774835	21916	4298	21	3	3	4	8	BasalDiff
GSM5740432_S2_GACTTCCAGTAGGTTA-1	S2	18293	4574	13.1337412587413	0.0273164335664336	20652	4574	11	6	6	3	10	Undefined
GSM5740432_S2_GAGAAATAGGGTACAC-1	S2	21091	5076	7.95236085712946	1.06437848736344	21272	5076	12	6	6	18	10	Undefined
GSM5740432_S2_GAGAAATCAACACACT-1	S2	41742	6868	6.23713068045779	0.0191543360628262	22427	6202	2	6	6	1	10	Undefined
GSM5740432_S2_GAGAAATCACATTCTT-1	S2	12450	3664	3.94895256441127	0.0481579581025764	20507	3710	3	4	4	0	1	Secretory
GSM5740432_S2_GAGAAATGTCTCCTGT-1	S2	10108	3439	5.35202922879431	0.167868075441888	20402	3663	20	1	1	3	2	Ciliated
GSM5740432_S2_GAGAAATGTGTCCACG-1	S2	12006	3323	5.66100566100566	0.024975024975025	20690	3407	21	4	4	4	1	Secretory
GSM5740432_S2_GAGAAATTCATTGAGC-1	S2	26872	4919	4.15783405853695	0.0409089218639592	22220	4918	32	3	3	0	4	BasalDiff
GSM5740432_S2_GAGACCCAGCCTCAAT-1	S2	15777	3583	3.70605004751346	0.0443458980044346	20766	3584	1	4	4	4	1	Secretory
GSM5740432_S2_GAGACCCTCTTCTGTA-1	S2	14184	4269	5.85009140767824	0.225003515679932	20257	4288	11	1	1	3	2	Ciliated
GSM5740432_S2_GAGACTTAGGCTGAAC-1	S2	17563	4031	3.3208446866485	0.278156221616712	20651	4031	9	2	2	14	0	Secretory
GSM5740432_S2_GAGACTTTCCCGATCT-1	S2	10234	3373	8.94692970269519	5.14957858664444	20417	3606	14	1	1	2	2	Ciliated
GSM5740432_S2_GAGACTTTCGGAGTGA-1	S2	22178	4448	3.65397612074792	0.0315386348276639	21760	4448	8	3	3	8	4	BasalDiff
GSM5740432_S2_GAGAGGTCATTGGCAT-1	S2	18744	3977	8.73367102106105	0.0266595574513463	20859	3977	35	0	0	11	3	Basal
GSM5740432_S2_GAGAGGTTCAAATGAG-1	S2	17851	4272	8.42382178439494	0.055972237770066	20740	4272	39	6	6	2	10	Undefined
GSM5740432_S2_GAGATGGCACAGCCAC-1	S2	63638	7218	3.76525659351879	0.01413738395564	21293	4812	3	5	5	0	12	Basal
GSM5740432_S2_GAGATGGGTACTGGGA-1	S2	21590	4826	4.55955191408601	0.0277739202888488	21562	4826	23	5	5	11	12	Basal
GSM5740432_S2_GAGATGGGTCAACACT-1	S2	12098	2870	8.79801734820322	0.0413052457662123	20906	2970	24	0	0	13	7	Basal
GSM5740432_S2_GAGCCTGAGACCACGA-1	S2	11434	2883	2.95532045116726	0.0262306548920171	20995	3008	26	0	0	6	7	Basal
GSM5740432_S2_GAGCCTGAGGAGTCTG-1	S2	20778	4301	7.69341731980574	0.0577006298985431	21222	4301	3	4	4	0	1	Secretory
GSM5740432_S2_GAGCCTGCAAGTTCGT-1	S2	20093	4034	3.4726368159204	0.0248756218905473	21064	4034	0	3	3	7	4	BasalDiff
GSM5740432_S2_GAGCCTGTCATGCCGG-1	S2	17138	3448	2.71947153969626	47.0953204099271	20884	3448	35	0	0	11	13	Basal
GSM5740432_S2_GAGCCTGTCCAATGCA-1	S2	21338	4688	4.50437795570539	0.0468230556726132	21381	4688	30	4	4	1	1	Secretory
GSM5740432_S2_GAGCTGCCACTGTTCC-1	S2	22604	4462	2.08664898320071	0.0574712643678161	21879	4462	4	5	5	7	6	Basal
GSM5740432_S2_GAGCTGCCATAGGCGA-1	S2	20257	3817	3.69675731701298	0.00987118108681704	21117	3817	4	0	0	8	7	Basal
GSM5740432_S2_GAGCTGCCATGCGGTC-1	S2	20404	4594	6.33512983831455	0.00979911807937286	21039	4594	37	2	2	12	0	Secretory
GSM5740432_S2_GAGGCAACATGACGGA-1	S2	14580	3129	6.04045251971203	0.0205690778196778	20992	3143	40	0	0	11	3	Basal
GSM5740432_S2_GAGGCAAGTTGTTGAC-1	S2	17772	3689	3.0982905982906	0.0337381916329285	20866	3689	23	0	0	11	13	Basal
GSM5740432_S2_GAGGCCTAGCACCGTC-1	S2	17518	4278	14.709236031927	0.0798175598631699	20565	4278	7	1	1	9	2	Ciliated
GSM5740432_S2_GAGGCCTAGGTTGCCC-1	S2	12524	3491	3.40483215054621	0.09568614942987	20257	3583	11	1	1	3	2	Ciliated
GSM5740432_S2_GAGGGTACAAAGACTA-1	S2	17166	3548	0.599848581911362	0.0291188631995807	20804	3548	2	2	2	1	0	Secretory
GSM5740432_S2_GAGGGTACACGGAAGT-1	S2	10322	2930	8.95710274038927	0.0387334172557374	20900	3168	44	1	1	13	5	Ciliated
GSM5740432_S2_GAGTCATCAATAGGAT-1	S2	18498	4394	5.39737425036469	0.0378194391917446	20758	4394	35	6	6	11	10	Undefined
GSM5740432_S2_GAGTCATCACTAGAGG-1	S2	19617	4409	0.667413898512329	0.0152842877521907	20903	4409	8	6	6	8	15	Undefined
GSM5740432_S2_GAGTCATGTTATTCCT-1	S2	20895	4538	8.0654420206659	0.0287026406429392	21229	4538	28	4	4	20	1	Secretory
GSM5740432_S2_GAGTCTAAGATTGGGC-1	S2	21444	5003	8.106092388011	0.0186454108982427	21449	5003	13	4	4	0	1	Secretory
GSM5740432_S2_GAGTCTACAGGTTCAT-1	S2	20643	4438	5.84019370460048	0.0193704600484261	21133	4438	45	2	2	0	16	Secretory
GSM5740432_S2_GAGTCTACATCCTATT-1	S2	19906	4604	5.31597774244833	1.05325914149444	20939	4604	20	6	6	3	10	Undefined
GSM5740432_S2_GAGTGAGCACAAATAG-1	S2	13485	2973	6.18031992244304	18.2804168686379	20957	2995	39	6	6	2	10	Undefined
GSM5740432_S2_GAGTGAGCATGGGTCC-1	S2	13710	4080	11.2762237762238	0.0582750582750583	20492	4101	0	4	4	7	1	Secretory
GSM5740432_S2_GAGTGAGGTAAGGTCG-1	S2	14614	3568	4.02872777017784	0.027359781121751	20752	3569	1	4	4	4	1	Secretory
GSM5740432_S2_GAGTGTTAGAAACCAT-1	S2	35874	5943	0.632488158261354	0.0222903315686821	22394	5660	20	1	1	3	11	Ciliated
GSM5740432_S2_GAGTGTTCATGCGGTC-1	S2	10393	2965	7.474301085599	0.153713132865789	20750	3230	10	1	1	3	5	Ciliated
GSM5740432_S2_GAGTGTTGTTTACCTT-1	S2	14045	4307	11.0258050757091	0.120850216819507	20261	4329	11	1	1	3	2	Ciliated
GSM5740432_S2_GAGTTACAGATCCGAG-1	S2	13660	3781	9.26847110460863	0.0438917337234821	20612	3816	3	4	4	0	1	Secretory
GSM5740432_S2_GAGTTACAGGCTGAAC-1	S2	15208	4039	5.83015643486263	0.00657289338766925	20573	4046	5	5	5	6	6	Basal
GSM5740432_S2_GAGTTACAGGTCCTGC-1	S2	13362	3139	3.22845826171437	0.104625962185188	20806	3174	15	3	3	10	4	BasalDiff
GSM5740432_S2_GAGTTACTCCCAAGTA-1	S2	32305	4991	3.91768528547114	0.0123781525607303	22073	4907	0	3	3	7	4	BasalDiff
GSM5740432_S2_GAGTTGTAGAAGTCCG-1	S2	11971	3063	4.79051911200134	0.0584209647805041	20862	3160	40	0	0	11	9	Basal
GSM5740432_S2_GAGTTGTAGCATCAAA-1	S2	12399	3029	3.11189938729442	0.0322476620445018	20971	3110	31	0	0	5	7	Basal
GSM5740432_S2_GAGTTGTAGGGCAATC-1	S2	23180	4562	5.11537632089713	0.00431313349148156	22005	4562	1	4	4	4	1	Secretory
GSM5740432_S2_GAGTTGTAGTAATTGG-1	S2	14809	3635	2.88201943844492	0.0202483801295896	20653	3638	2	2	2	1	0	Secretory
GSM5740432_S2_GAGTTGTCAAGCCTGC-1	S2	15684	3992	6.56176339427916	0.0509651525769255	20600	3993	30	4	4	1	1	Secretory
GSM5740432_S2_GAGTTGTGTAGGTACG-1	S2	11470	3139	4.64164416964208	0.0696682051728642	20825	3233	17	2	2	17	0	Secretory
GSM5740432_S2_GAGTTGTGTATGAGAT-1	S2	19237	3310	12.6454092230993	0.0675114250103864	21065	3310	8	0	0	8	4	Basal
GSM5740432_S2_GAGTTGTTCTGTCGCT-1	S2	20239	4595	4.61697824692941	0.162778079218665	21030	4595	3	6	6	0	10	Undefined
GSM5740432_S2_GATAGAAAGCGTATGG-1	S2	20997	4229	6.64858176280221	0.0571102227298686	21289	4229	17	2	2	17	0	Secretory
GSM5740432_S2_GATAGAACAACTCATG-1	S2	12477	3000	6.7783030205913	0.0240365355340117	20939	3075	0	3	3	7	4	BasalDiff
GSM5740432_S2_GATAGAACAAGCACCC-1	S2	16214	3676	3.35326388460827	0.0369845281390618	20809	3677	26	0	0	6	3	Basal
GSM5740432_S2_GATAGAAGTACCGCGT-1	S2	12213	3054	0.916605286848351	0.0409198788771585	20800	3122	21	2	2	4	0	Secretory
GSM5740432_S2_GATAGCTAGTCATCCA-1	S2	19644	3934	3.11911667429909	0.0203531267490968	20976	3934	22	0	0	12	9	Basal
GSM5740432_S2_GATAGCTAGTTAGTAG-1	S2	14626	4249	8.5331693653071	0.0478240076518412	20253	4262	39	1	1	2	11	Ciliated
GSM5740432_S2_GATAGCTCAACAGCTT-1	S2	26378	5182	3.10203772441482	0.0530262858874328	22382	5181	37	5	5	12	12	Basal
GSM5740432_S2_GATAGCTGTACTCCGG-1	S2	17741	4178	5.09887881007381	0.0394388416248803	20730	4178	18	0	0	1	7	Basal
GSM5740432_S2_GATCACAAGAAACTGT-1	S2	12556	3911	7.42243436754177	0.0556881463802705	20070	3991	14	1	1	2	11	Ciliated
GSM5740432_S2_GATCACAAGTCGGGAT-1	S2	11142	3284	7.31007265225581	0.0269082428917392	20798	3419	17	4	4	17	1	Secretory
GSM5740432_S2_GATCACACATTACTCT-1	S2	10570	3432	3.6190116224133	0.0850420485684589	20570	3641	44	7	7	13	5	Ciliated
GSM5740432_S2_GATCACATCACGGTCG-1	S2	19181	4512	2.03209670696123	0.0208420175072947	20774	4512	28	2	2	20	0	Secretory
GSM5740432_S2_GATCACATCGGCTTGG-1	S2	16930	3892	4.1683887347228	0.0295211666765071	20709	3893	30	2	2	1	0	Secretory
GSM5740432_S2_GATCAGTAGAGAGGGC-1	S2	12560	3668	3.31900668576886	0.0318369945877109	20404	3732	20	1	1	3	2	Ciliated
GSM5740432_S2_GATCAGTAGCCTGAGA-1	S2	11226	3163	9.78280220758412	0.0267046466085099	20770	3342	12	4	4	18	1	Secretory
GSM5740432_S2_GATCAGTCACGGCACT-1	S2	13896	4269	8.43875790684301	0.0575043128234618	20188	4294	36	1	1	9	2	Ciliated
GSM5740432_S2_GATCAGTGTGATAGAT-1	S2	25893	5335	9.74913160941721	0.0347356233114628	22367	5335	22	4	4	12	1	Secretory
GSM5740432_S2_GATCATGAGGGTCAAC-1	S2	11426	3147	3.82666433688625	0.148523501659969	20863	3265	20	6	6	3	10	Undefined
GSM5740432_S2_GATCATGCAAGTCCCG-1	S2	11025	3540	4.93200362647325	0.0271985494106981	20433	3671	44	2	2	13	0	Secretory
GSM5740432_S2_GATCATGCAGCATTGT-1	S2	17147	4289	3.63742349169338	0.0233168172544448	20594	4289	2	4	4	1	1	Secretory
GSM5740432_S2_GATCATGCAGCCGTCA-1	S2	27297	4624	4.22860071758073	0.0366112616240756	22175	4624	4	0	0	8	3	Basal
GSM5740432_S2_GATCATGTCAGACAAA-1	S2	18525	4602	7.74374460742019	0.0377480586712683	20650	4602	11	1	1	3	5	Ciliated
GSM5740432_S2_GATCCCTAGGGCAGGA-1	S2	15613	3584	4.13545867742142	0.032008194097689	20778	3584	3	4	4	0	1	Secretory
GSM5740432_S2_GATCCCTAGTCCGTCG-1	S2	11158	3543	10.8514638732205	0.04476676515355	20535	3668	33	4	4	19	0	Secretory
GSM5740432_S2_GATCCCTCACAACGAG-1	S2	19802	4097	3.21522309711286	0.0403795679386231	21014	4097	21	4	4	4	1	Secretory
GSM5740432_S2_GATCCCTCACTATGTG-1	S2	11615	3711	7.67377838953889	0.0516173434273916	20222	3857	16	1	1	2	2	Ciliated
GSM5740432_S2_GATCCCTGTGCTGTCG-1	S2	58987	7026	6.91320780299307	0.0135586326119011	21393	4875	1	4	4	4	1	Secretory
GSM5740432_S2_GATCCCTTCCACCTCA-1	S2	20858	4245	2.74596252456031	0.0335457900033546	21230	4245	27	0	0	15	3	Basal
GSM5740432_S2_GATCGTATCTTAGCAG-1	S2	35448	6681	11.7985449213242	0.0169195194856466	22530	6488	0	5	5	7	12	Basal
GSM5740432_S2_GATGACTAGAGCTGAC-1	S2	17120	3703	3.33956095282578	0.0350303596450257	20765	3703	33	2	2	19	16	Secretory
GSM5740432_S2_GATGACTCACCAAAGG-1	S2	21133	4142	2.31325985145939	0.0189223709730829	21324	4142	25	3	3	10	4	BasalDiff
GSM5740432_S2_GATGACTCACCGGTCA-1	S2	17609	4264	5.74947499858108	0.0283784550769056	20665	4264	13	3	3	0	4	BasalDiff
GSM5740432_S2_GATGACTCAGAAGCTG-1	S2	38690	5730	4.74062209362406	0.031001343391547	22190	5236	2	0	0	1	9	Basal
GSM5740432_S2_GATGACTGTGCAGATG-1	S2	17024	3573	3.07674241089777	0.017614937466972	20769	3573	1	4	4	4	1	Secretory
GSM5740432_S2_GATGACTTCTGAGCAT-1	S2	16695	3759	5.3762797102317	0.0299347422618691	20725	3760	17	2	2	17	16	Secretory
GSM5740432_S2_GATGAGGGTTGTGTTG-1	S2	16521	3099	2.92142986753765	0.0423395632976471	20891	3099	29	2	2	21	0	Secretory
GSM5740432_S2_GATGATCAGGTTCTTG-1	S2	14539	3729	3.76151836061065	0.0137532664007702	20660	3742	21	2	2	4	0	Secretory
GSM5740432_S2_GATGATCTCTCTAGGA-1	S2	35081	6097	5.67064656769156	0.0256461402558915	22262	5883	23	6	6	11	15	Undefined
GSM5740432_S2_GATGATCTCTTGGTGA-1	S2	23344	4528	2.51348805343838	0.0171276869058834	22033	4528	30	0	0	1	13	Basal
GSM5740432_S2_GATGCTAAGCTGTTAC-1	S2	38760	6051	5.48906314486174	0.0077383408997111	22212	5593	1	6	6	4	15	Undefined
GSM5740432_S2_GATGCTACACACAGCC-1	S2	14977	3600	4.75015011008073	0.0133431182867436	20678	3607	26	0	0	6	13	Basal
GSM5740432_S2_GATGCTACAGCGCGTT-1	S2	20916	4402	3.99101424338017	0.0143389733295096	21229	4402	2	2	2	1	0	Secretory
GSM5740432_S2_GATGCTACATGACACT-1	S2	15282	4579	8.55555555555556	0.0457516339869281	20181	4587	41	1	1	9	2	Ciliated
GSM5740432_S2_GATGCTAGTCGAGTGA-1	S2	17379	3729	4.99338434102284	0.0172582408099868	20827	3729	4	3	3	8	4	BasalDiff
GSM5740432_S2_GATGGAGAGCATGCGA-1	S2	20817	4570	6.99236934299563	0.0287949320919518	21184	4570	12	7	7	7	5	Ciliated
GSM5740432_S2_GATGGAGGTGCCCAGT-1	S2	50657	6018	3.73564352527924	0.0138137901093263	21482	4378	27	0	0	15	9	Basal
GSM5740432_S2_GATGGAGTCGGTCTAA-1	S2	21547	4314	4.23587269184374	0.0231975503386842	21537	4314	17	4	4	17	1	Secretory
GSM5740432_S2_GATGTTGGTAAGACCG-1	S2	13044	3579	3.2715292675452	0.0459699662886914	20668	3607	17	4	4	17	1	Secretory
GSM5740432_S2_GATGTTGGTACGAAAT-1	S2	38094	5804	0.471673392379854	0.159844871862062	22147	5356	0	5	5	7	6	Basal
GSM5740432_S2_GATGTTGGTGTCCATA-1	S2	19939	4163	5.40952722705661	10.5364672109088	21008	4163	3	3	3	0	8	BasalDiff
GSM5740432_S2_GATTCGACAAATGATG-1	S2	36581	5695	7.08624836029733	0.0163970266724967	22099	5346	26	3	3	6	4	BasalDiff
GSM5740432_S2_GATTCGACAGTCACGC-1	S2	20406	4288	4.83839373163565	0.039177277179236	21084	4288	26	0	0	6	13	Basal
GSM5740432_S2_GATTCGAGTAGAGCTG-1	S2	18683	3583	3.00208701236153	0.0160539412425751	20944	3583	2	0	0	1	3	Basal
GSM5740432_S2_GATTCGAGTTTACCTT-1	S2	13520	3748	8.10051736881005	0.0369549150036955	20514	3785	6	0	0	5	3	Basal
GSM5740432_S2_GATTCGATCATATGGC-1	S2	11815	3296	3.73721146529128	0.10146275471379	20452	3401	33	1	1	19	2	Ciliated
GSM5740432_S2_GATTCTTAGTCGAAAT-1	S2	22406	4474	4.55863330210982	0.0446050225255364	21820	4474	17	6	6	17	15	Undefined
GSM5740432_S2_GATTCTTAGTCTAACC-1	S2	23593	5514	10.5662135264473	0.0338796425697709	22235	5514	39	1	1	2	5	Ciliated
GSM5740432_S2_GATTCTTGTGGCGCTT-1	S2	10460	2721	3.04825609173435	0.0286669851887243	21154	2946	27	0	0	15	7	Basal
GSM5740432_S2_GATTCTTGTTACCCTC-1	S2	18064	4608	5.1128818061089	0.0166002656042497	20564	4608	12	2	2	18	0	Secretory
GSM5740432_S2_GATTCTTTCATTCGTT-1	S2	16180	3955	4.06499042441465	0.037066781985544	20687	3957	29	3	3	21	8	BasalDiff
GSM5740432_S2_GATTGGTAGAAACACT-1	S2	48875	6810	5.74690770694577	6.96479543292103	22040	5524	17	6	6	17	15	Undefined
GSM5740432_S2_GATTGGTAGAGTCAGC-1	S2	12486	3758	9.29022965511723	0.0560134432263743	20405	3828	36	1	1	9	5	Ciliated
GSM5740432_S2_GATTGGTAGTGGTGAC-1	S2	17254	4271	5.62376925750029	0.0115834588208039	20561	4271	4	3	3	8	8	BasalDiff
GSM5740432_S2_GATTGGTCAACTGGTT-1	S2	12023	3719	8.19549497132408	0.00831186102568365	20339	3820	1	4	4	4	1	Secretory
GSM5740432_S2_GATTGGTCAAGCTCTA-1	S2	11353	3612	6.62385643912738	0.105559465165376	20177	3744	36	1	1	9	2	Ciliated
GSM5740432_S2_GATTGGTCACTGGATT-1	S2	16537	4220	5.02145144721735	0.0483412895038975	20543	4220	21	2	2	4	0	Secretory
GSM5740432_S2_GATTGGTCATTGGCAT-1	S2	11796	3128	2.44873750211829	0.0423657007286901	20817	3228	23	5	5	11	6	Basal
GSM5740432_S2_GATTTCTAGGTCATCT-1	S2	11096	3007	1.31531531531532	0.018018018018018	20876	3165	15	3	3	10	4	BasalDiff
GSM5740432_S2_GATTTCTAGTCCCAGC-1	S2	24116	5387	8.76916701201823	0.0331537505180274	22327	5387	22	4	4	12	0	Secretory
GSM5740432_S2_GATTTCTGTCCAAGAG-1	S2	14104	3234	4.72747891416826	0.0070876745339854	20877	3245	1	3	3	4	8	BasalDiff
GSM5740432_S2_GCAACATAGTCCTGCG-1	S2	22758	4676	5.19104084321476	0.00878348704435661	21925	4676	21	4	4	4	1	Secretory
GSM5740432_S2_GCAACATGTTTGTTGG-1	S2	16073	4374	9.92250497434286	15.797465703215	20549	4374	23	6	6	11	10	Undefined
GSM5740432_S2_GCAACATTCCTTCGAC-1	S2	25526	5481	4.48	0.362926829268293	22501	5480	10	1	1	3	11	Ciliated
GSM5740432_S2_GCAACATTCGGAAGGT-1	S2	23800	5285	7.73107126359552	0.0209969344475707	22193	5285	1	4	4	4	1	Secretory
GSM5740432_S2_GCAACCGAGGCTCAAG-1	S2	10164	3055	5.02408809359945	0.0491593746927539	20991	3306	46	0	0	16	3	Basal
GSM5740432_S2_GCAACCGCACCGGTCA-1	S2	24985	4418	4.87980480780769	0.0319987200511979	22282	4417	9	2	2	14	0	Secretory
GSM5740432_S2_GCAACCGGTACGATTC-1	S2	32698	5089	3.05160020145598	25.1201868046335	22196	4973	15	6	6	10	15	Undefined
GSM5740432_S2_GCAACCGGTCATGACT-1	S2	14987	3325	2.12070690230077	0.0400133377792598	20884	3337	2	0	0	1	7	Basal
GSM5740432_S2_GCAACCGTCCACCTCA-1	S2	27724	4804	7.18200173060283	0.021632535333141	22247	4801	8	5	5	8	6	Basal
GSM5740432_S2_GCACATAAGCCTGGAA-1	S2	33840	5779	5.16395864106352	0.00886262924667651	22372	5629	27	5	5	15	6	Basal
GSM5740432_S2_GCACGGTTCCCGAGGT-1	S2	22541	4377	3.98886827458256	0.410813676119799	21859	4377	26	5	5	6	6	Basal
GSM5740432_S2_GCACGTGAGCTGACTT-1	S2	13423	3506	2.76971186062095	0.0372273099545827	20674	3533	28	5	5	20	6	Basal
GSM5740432_S2_GCACGTGTCATAGACC-1	S2	14769	3582	10.5975502470055	0.0338363673276037	20722	3596	42	5	5	6	6	Basal
GSM5740432_S2_GCACTAACAGGGAGAG-1	S2	13136	3482	2.82193656347456	0.0456377880885373	20726	3525	23	5	5	11	6	Basal
GSM5740432_S2_GCAGCCAAGACCATTC-1	S2	11605	2756	2.30815605890965	0.0430626130393592	21086	2869	5	0	0	6	3	Basal
GSM5740432_S2_GCAGCCAAGAGGGCGA-1	S2	11010	3097	13.5765495961521	0.0363009347490698	20987	3270	46	0	0	16	7	Basal
GSM5740432_S2_GCAGCCAGTAAGTAGT-1	S2	18491	3937	7.1733607222012	0.0216227904211038	20831	3937	35	0	0	11	13	Basal
GSM5740432_S2_GCAGCCAGTTTACGTG-1	S2	15485	3415	3.78284164999032	0.0258214447098315	20837	3422	40	0	0	11	3	Basal
GSM5740432_S2_GCAGCCAGTTTCGTTT-1	S2	26566	4403	3.17131893762697	0.0376194417274848	22127	4401	2	0	0	1	3	Basal
GSM5740432_S2_GCAGCTGAGAAAGTCT-1	S2	23295	4559	5.71220119308184	0.0171666452083602	22007	4559	8	3	3	8	4	BasalDiff
GSM5740432_S2_GCAGCTGCATCGAACT-1	S2	10894	3831	6.88674919761577	0.0275103163686382	20256	4012	7	1	1	9	11	Ciliated
GSM5740432_S2_GCAGGCTCAGTCTGGC-1	S2	14316	3827	7.18625602346533	0.0139674558279209	20619	3834	30	4	4	1	1	Secretory
GSM5740432_S2_GCAGGCTTCAGAACCT-1	S2	22479	4379	2.33002801369558	0.0266797100804838	21841	4379	22	5	5	12	6	Basal
GSM5740432_S2_GCAGGCTTCCTCACTG-1	S2	18377	4869	5.04419626316625	2.69411951516435	20546	4869	20	1	1	3	2	Ciliated
GSM5740432_S2_GCAGTTAAGTCATAGA-1	S2	11357	3619	4.74934036939314	0.0351802990325418	20509	3729	6	0	0	5	7	Basal
GSM5740432_S2_GCATCGGAGAGTCAAT-1	S2	20125	3897	4.17742896880588	0.0248360818597258	21109	3897	0	3	3	7	4	BasalDiff
GSM5740432_S2_GCATCGGAGGTTCAGG-1	S2	30326	5303	7.74023405307401	0.0164826108455579	22248	5285	15	6	6	7	15	Undefined
GSM5740432_S2_GCATCGGCATACTTTC-1	S2	23306	4935	5.32224888584162	0.0814192663695578	22102	4935	21	3	3	4	8	BasalDiff
GSM5740432_S2_GCATCGGTCACAGAGG-1	S2	10026	3471	3.2373742404622	0.0597669090546867	20495	3696	7	7	7	9	5	Ciliated
GSM5740432_S2_GCATCTCCACAGCGCT-1	S2	13912	3706	7.04073568503484	0.0215532725052087	20660	3713	16	4	4	2	1	Secretory
GSM5740432_S2_GCATCTCGTCAACATC-1	S2	17678	4017	4.04023280782053	0.101712154602475	20735	4017	0	4	4	7	1	Secretory
GSM5740432_S2_GCATGATAGATGTAGT-1	S2	10335	3031	11.4808008511461	0.0386884611664571	20907	3261	17	4	4	17	1	Secretory
GSM5740432_S2_GCATGATCACCCTGAG-1	S2	13945	3936	8.42112807281588	0.0286676700351179	20532	3954	1	4	4	4	1	Secretory
GSM5740432_S2_GCATGATCACTACACA-1	S2	22892	5113	7.03715021609115	0.0480202558169992	22071	5113	19	1	1	2	2	Ciliated
GSM5740432_S2_GCATGATTCTACTGCC-1	S2	12575	3389	9.09452261706018	0.00794975753239526	20616	3451	27	0	0	15	3	Basal
GSM5740432_S2_GCATGATTCTATGTGG-1	S2	41959	6455	3.97799004311474	0.0166742097615588	22178	5700	0	6	6	7	10	Undefined
GSM5740432_S2_GCATTAGAGGACATCG-1	S2	28279	4898	2.71130121248542	0.021209657464032	22228	4889	35	5	5	11	6	Basal
GSM5740432_S2_GCATTAGAGGTGCCTC-1	S2	19715	4006	2.92030014195903	0.0304197931454066	20971	4006	27	5	5	15	6	Basal
GSM5740432_S2_GCATTAGCAGTAACAA-1	S2	33967	6484	6.47619608073913	0.032366268463485	22440	6335	14	6	6	2	10	Undefined
GSM5740432_S2_GCATTAGGTCAACACT-1	S2	12574	3172	3.13120877374235	0.0715250735118811	20777	3244	13	3	3	0	8	BasalDiff
GSM5740432_S2_GCCAACGAGCACTCAT-1	S2	17342	4360	4.73693309514205	0.0403388463089956	20542	4361	27	0	0	15	3	Basal
GSM5740432_S2_GCCAACGAGCTCGGCT-1	S2	31716	5456	6.50591016548463	0.0126083530338849	22288	5398	2	2	2	1	0	Secretory
GSM5740432_S2_GCCAACGTCAGTCTTT-1	S2	10080	2529	4.80816893030634	0.0396550014870626	21108	2817	15	3	3	10	4	BasalDiff
GSM5740432_S2_GCCAGCAAGAGGGTCT-1	S2	22887	4450	6.11594076274518	0.0174741164649862	21930	4450	4	5	5	8	12	Basal
GSM5740432_S2_GCCAGCAGTATGCTTG-1	S2	12240	3344	10	0.0408163265306122	20689	3435	4	5	5	8	6	Basal
GSM5740432_S2_GCCAGCATCGGCCTTT-1	S2	33119	5670	4.37066103229701	0.012073649260489	22227	5572	17	6	6	17	4	Undefined
GSM5740432_S2_GCCAGGTAGTAGTCAA-1	S2	12480	3225	6.68641896220372	0.0320307495195388	20703	3273	24	0	0	13	3	Basal
GSM5740432_S2_GCCAGGTGTAATGCTC-1	S2	19502	3731	5.08457201435161	0.0307534597642235	21006	3731	25	3	3	10	4	BasalDiff
GSM5740432_S2_GCCAGGTTCCTTATAC-1	S2	15054	3963	4.34898081136711	0.0265586614434633	20615	3971	33	0	0	19	3	Basal
GSM5740432_S2_GCCAGGTTCGTTGCCT-1	S2	17812	4886	6.17411904056855	12.0521172638436	20557	4886	35	6	6	11	10	Undefined
GSM5740432_S2_GCCAGGTTCTAGCCAA-1	S2	30229	4840	4.91385866869482	0.0264541516484243	22181	4816	0	3	3	7	4	BasalDiff
GSM5740432_S2_GCCAGTGAGACAGCTG-1	S2	23771	3937	3.80832282471627	0.0210172341319882	22008	3937	34	8	8	16	17	BasalDiff
GSM5740432_S2_GCCAGTGCAAGATGGC-1	S2	14297	3718	4.41135346756152	0.0279642058165548	20624	3728	19	4	4	2	1	Secretory
GSM5740432_S2_GCCAGTGCAATCAGCT-1	S2	22684	4213	4.6015514809591	0.00881523272214386	21871	4213	38	0	0	5	9	Basal
GSM5740432_S2_GCCAGTGCACTGCATA-1	S2	11836	3443	7.57843384641265	0.403734544536967	20409	3564	11	1	1	3	2	Ciliated
GSM5740432_S2_GCCAGTGCAGAAATCA-1	S2	22796	5023	6.74088892754632	0.826302513699226	21997	5023	7	1	1	9	5	Ciliated
GSM5740432_S2_GCCATGGCAATTGTGC-1	S2	14803	4288	9.71922246220302	0.0607451403887689	20351	4294	19	1	1	2	2	Ciliated
GSM5740432_S2_GCCATGGCAGGAATCG-1	S2	12480	3383	8.06374119154388	0.0240230621396541	20834	3442	1	4	4	4	1	Secretory
GSM5740432_S2_GCCATTCGTAACATCC-1	S2	28982	5741	9.23129955187866	0.062047569803516	22552	5726	10	1	1	3	2	Ciliated
GSM5740432_S2_GCCATTCGTTGCCGCA-1	S2	11983	2923	2.2691248852924	0.0250271127054309	20584	3008	9	2	2	14	0	Secretory
GSM5740432_S2_GCCCAGATCTGGGCGT-1	S2	21879	4621	7.50639619883041	0.022843567251462	21679	4621	26	5	5	6	6	Basal
GSM5740432_S2_GCCCGAAAGCAAACAT-1	S2	16361	3877	2.81053339035865	0.0305492759821592	20719	3877	13	2	2	0	0	Secretory
GSM5740432_S2_GCCCGAATCCTAAACG-1	S2	10967	3184	4.40211447320452	0.027342325920525	20876	3335	5	0	0	6	3	Basal
GSM5740432_S2_GCCGATGTCGCTTTAT-1	S2	11862	3401	5.61267486937468	0.0168548794876117	20616	3507	26	5	5	6	6	Basal
GSM5740432_S2_GCCGTGATCGGCTGGT-1	S2	16369	3367	3.688774887016	0.0183217295712715	20903	3368	2	0	0	1	3	Basal
GSM5740432_S2_GCCTGTTCAGGACGAT-1	S2	16679	3674	5.68638025046438	0.0299598537959135	20684	3674	12	2	2	7	0	Secretory
GSM5740432_S2_GCCTGTTGTCTCGGGT-1	S2	10569	2947	2.99791942500473	0.0472857953470777	20985	3168	0	0	0	7	3	Basal
GSM5740432_S2_GCCTGTTTCATAGCAC-1	S2	24315	4084	1.93651837842283	0.0205575199407943	22017	4084	1	3	3	4	8	BasalDiff
GSM5740432_S2_GCGAGAAAGGGAGATA-1	S2	44408	6629	5.17788429082563	0.0495060644929004	22122	5666	9	6	6	14	10	Undefined
GSM5740432_S2_GCGAGAAAGTTGCCTA-1	S2	20208	4121	6.37444352037572	1.13497382711218	21076	4121	8	0	0	8	3	Basal
GSM5740432_S2_GCGAGAATCACCTTAT-1	S2	11449	3674	3.40195394277739	0.0348918353105373	19742	3841	20	1	1	3	11	Ciliated
GSM5740432_S2_GCGAGAATCATGAGGG-1	S2	10432	2808	12.6664750407205	0.00958129730765546	21254	3024	3	3	3	0	4	BasalDiff
GSM5740432_S2_GCGATCGCAATCGCGC-1	S2	10440	3294	9.95215311004785	0.0574162679425837	20892	3459	4	6	6	8	10	Undefined
GSM5740432_S2_GCGATCGGTACTCGTA-1	S2	21509	4350	3.49442379182156	0.0278810408921933	21507	4350	3	3	3	0	4	BasalDiff
GSM5740432_S2_GCGATCGTCAGACATC-1	S2	10776	3109	5.02689667965127	0.0370988684845112	20960	3292	46	0	0	16	7	Basal
GSM5740432_S2_GCGATCGTCTAGTACG-1	S2	11897	3458	9.98070955296486	0.192904470351422	20477	3553	20	1	1	3	2	Ciliated
GSM5740432_S2_GCGGAAACAGCTATAC-1	S2	16457	3697	10.1756692160612	1.66706500956023	20830	3699	3	3	3	0	4	BasalDiff
GSM5740432_S2_GCGGATCCACGCCAGT-1	S2	57102	6582	2.98441345365053	6.30024610336341	21195	4404	25	3	3	10	4	BasalDiff
GSM5740432_S2_GCGTGCAAGTTCAACC-1	S2	23525	4363	3.93747610754789	0.0594656585821688	22018	4363	3	3	3	0	4	BasalDiff
GSM5740432_S2_GCGTTTCCATAGGAGC-1	S2	15895	3764	3.9557260549651	0.01886673794101	20718	3767	33	5	5	19	13	Basal
GSM5740432_S2_GCGTTTCGTATCTCTT-1	S2	15011	3481	3.98215355929946	0.0133182393287607	20796	3490	29	0	0	21	3	Basal
[truncated: 1,508 more rows]
