# Supplementary material for: Metabolic modeling elucidates phenformin and atpenin A5 as broad-spectrum antiviral drugs against RNA viruses
Source: Commun Biol. 2025 May 23;8:791. doi: 10.1038/s42003-025-08148-y (PMC12102274; doi:10.1038/s42003-025-08148-y)
Supplement: Supplementary file 4 — Supplementary Data 2 [file 42003_2025_8148_MOESM4_ESM.zip › Supplementary Data S1/Influenza/Influenza_data.csv]

	BOF	VBOF	Number_Reactions	Targets (Gene,%VBOF, %BOF)	Virus relevant
GSM5740432_S2_GGGTTTACACAAGTTC-1.csv	0.006540935353755582	0.08588422811408125	1818	[['HGNC:8016', 35.890905400818994, 100.0], ['HGNC:11004', 23.650266755033467, 100.0], ['HGNC:833', 35.89090540079037, 100.00000000016169], ['HGNC:14247', 35.89090540080158, 100.00000000016169], ['HGNC:823', 35.890905400829205, 100.0], ['HGNC:830', 35.89090540081967, 100.0], ['HGNC:848', 35.890905400847814, 100.0], ['HGNC:847', 35.8909054008279, 100.0], ['HGNC:840', 35.890905400899946, 100.0], ['H…	['HGNC:10979', 'HGNC:4175', 'HGNC:18170', 'HGNC:8091', 'HGNC:11047', 'HGNC:10452', 'HGNC:22921', 'HGNC:9020', 'HGNC:10451', 'HGNC:17296', 'HGNC:4136', 'HGNC:406', 'HGNC:7892', 'HGNC:2858', 'HGNC:2501', 'HGNC:11063']
GSM5740432_S2_ACGTTCCAGCTGAGCA-1.csv	0.0035802696454510135	0.009460946440068497	1518	0	['HGNC:10452', 'HGNC:12586', 'HGNC:7427', 'HGNC:2277', 'HGNC:18170', 'HGNC:24381', 'HGNC:4693', 'HGNC:2291', 'HGNC:12582', 'HGNC:16232', 'HGNC:12587', 'HGNC:4175', 'HGNC:2292', 'HGNC:2279', 'HGNC:4432', 'HGNC:14409', 'HGNC:2289', 'HGNC:30863', 'HGNC:10451', 'HGNC:2269', 'HGNC:2858', 'HGNC:2267', 'HGNC:11004', 'HGNC:29594', 'HGNC:2288', 'HGNC:2579', 'HGNC:2285', 'HGNC:9721', 'HGNC:7422', 'HGNC:228…
GSM5740432_S2_ACTACGAAGATGACCG-1.csv	0.004483041295214673	0.01892189288013699	1711	0	['HGNC:2265', 'HGNC:24380', 'HGNC:2289', 'HGNC:2269', 'HGNC:2292', 'HGNC:2279', 'HGNC:16232', 'HGNC:2267', 'HGNC:2288', 'HGNC:2285', 'HGNC:11064', 'HGNC:2294', 'HGNC:7421', 'HGNC:18170', 'HGNC:24381', 'HGNC:2291', 'HGNC:7422', 'HGNC:2287', 'HGNC:2280', 'HGNC:16484', 'HGNC:7419', 'HGNC:24382', 'HGNC:2277']
GSM5740432_S2_AGTACCAAGGGCGAGA-1.csv	0.004483041295214671	0.010334752796655503	817	[['HGNC:2995', 35.55704366170918, 100.0], ['HGNC:20799', 35.55704366165167, 100.0], ['HGNC:7045', 35.557043661651676, 100.0], ['HGNC:23157', 35.557043661651676, 100.0], ['HGNC:3005', 35.557043661651676, 100.0], ['HGNC:7046', 35.55704366171087, 100.0], ['HGNC:17174', 35.55704366113928, 100.0], ['HGNC:19358', 35.55704366197181, 100.0], ['HGNC:23056', 35.55704366158517, 100.0], ['HGNC:7044', 35.5570…	['HGNC:4693', 'HGNC:2291', 'HGNC:4378', 'HGNC:848', 'HGNC:847', 'HGNC:833', 'HGNC:18044', 'HGNC:12582', 'HGNC:16232', 'HGNC:14247', 'HGNC:2292', 'HGNC:2279', 'HGNC:823', 'HGNC:838', 'HGNC:2267', 'HGNC:403', 'HGNC:3700', 'HGNC:14573', 'HGNC:12590', 'HGNC:2265', 'HGNC:12585', 'HGNC:24380', 'HGNC:845', 'HGNC:10680', 'HGNC:846', 'HGNC:2501', 'HGNC:10681', 'HGNC:7422', 'HGNC:2287', 'HGNC:4061', 'HGNC:…
GSM5740432_S2_ACTTCCGAGTATCTGC-1.csv	0.0044830412952146705	0.01892189288013699	1124	0	['HGNC:8907', 'HGNC:10293', 'HGNC:746', 'HGNC:2205', 'HGNC:9020', 'HGNC:11067', 'HGNC:7892', 'HGNC:10979', 'HGNC:4020', 'HGNC:7216', 'HGNC:13528', 'HGNC:18170', 'HGNC:19980', 'HGNC:758', 'HGNC:2342', 'HGNC:3569', 'HGNC:15684', 'HGNC:20799', 'HGNC:12524', 'HGNC:2501', 'HGNC:12527', 'HGNC:11022', 'HGNC:11559', 'HGNC:12390', 'HGNC:11063', 'HGNC:4458', 'HGNC:14573', 'HGNC:20197', 'HGNC:15629', 'HGNC:…
GSM5740432_S2_ACCATTTAGCAGTACG-1.csv	0.003609884896241592	0.01892189288013699	1409	0	['HGNC:18170', 'HGNC:10979', 'HGNC:18044', 'HGNC:17296', 'HGNC:5383', 'HGNC:7892', 'HGNC:11004', 'HGNC:14409', 'HGNC:10451', 'HGNC:11064', 'HGNC:10452', 'HGNC:115', 'HGNC:9020', 'HGNC:4433', 'HGNC:2704', 'HGNC:16484', 'HGNC:7852', 'HGNC:2858']
GSM5740432_S2_TCATGGACAACCACAT-1.csv	0.0034260655063724785	0.021625020434442276	1368	0	['HGNC:7850', 'HGNC:3078', 'HGNC:10452', 'HGNC:746', 'HGNC:10451', 'HGNC:758', 'HGNC:4432', 'HGNC:11782', 'HGNC:2704', 'HGNC:17296', 'HGNC:11067', 'HGNC:8646', 'HGNC:11004', 'HGNC:8582', 'HGNC:11064', 'HGNC:18170', 'HGNC:4693', 'HGNC:4378', 'HGNC:10980', 'HGNC:7849']
GSM5740432_S2_CCCTCTCAGGCACAAC-1.csv	0.02291650752425329	0.038871891581890194	1667	0	['HGNC:115', 'HGNC:11067', 'HGNC:4136', 'HGNC:5383', 'HGNC:18170', 'HGNC:18761', 'HGNC:4175', 'HGNC:17027', 'HGNC:10979', 'HGNC:9021', 'HGNC:11026', 'HGNC:11055', 'HGNC:2501']
GSM5740432_S2_ATTCAGGGTAGCTTTG-1.csv	0.0019622463796554286	0.009693320563157892	1192	0	['HGNC:833', 'HGNC:12582', 'HGNC:16232', 'HGNC:14247', 'HGNC:2292', 'HGNC:2279', 'HGNC:823', 'HGNC:838', 'HGNC:2289', 'HGNC:30863', 'HGNC:10451', 'HGNC:2269', 'HGNC:17296', 'HGNC:12590', 'HGNC:2265', 'HGNC:12585', 'HGNC:7892', 'HGNC:24380', 'HGNC:10683', 'HGNC:29594', 'HGNC:2288', 'HGNC:12587', 'HGNC:2267', 'HGNC:3700', 'HGNC:845', 'HGNC:2858', 'HGNC:10680', 'HGNC:846', 'HGNC:10681', 'HGNC:7422',…
GSM5740432_S2_CACTAAGAGGAAACGA-1.csv	0.0025215774988833	0.008481655492763154	1471	0	['HGNC:833', 'HGNC:12582', 'HGNC:16232', 'HGNC:14247', 'HGNC:24381', 'HGNC:830', 'HGNC:4693', 'HGNC:2291', 'HGNC:848', 'HGNC:847', 'HGNC:2289', 'HGNC:30863', 'HGNC:2269', 'HGNC:4432', 'HGNC:2292', 'HGNC:2279', 'HGNC:823', 'HGNC:838', 'HGNC:2267', 'HGNC:3700', 'HGNC:837', 'HGNC:840', 'HGNC:28883', 'HGNC:12586', 'HGNC:7427', 'HGNC:2280', 'HGNC:16484', 'HGNC:7419', 'HGNC:24382', 'HGNC:2277', 'HGNC:1…
GSM5740432_S2_GTATTGGAGTAGACAT-1.csv	0.04099947210980115	0.08588422811408125	1622	0	['HGNC:4175', 'HGNC:8582', 'HGNC:4432', 'HGNC:11782', 'HGNC:4136', 'HGNC:8646', 'HGNC:406', 'HGNC:18170', 'HGNC:4693', 'HGNC:9721', 'HGNC:11064', 'HGNC:9020']
GSM5740432_S2_AAACGCTAGATCCCAT-1.csv	0.031195938855959823	0.025442531786252536	1405	0	['HGNC:2244', 'HGNC:840', 'HGNC:28883', 'HGNC:4175', 'HGNC:976', 'HGNC:823', 'HGNC:838', 'HGNC:9141', 'HGNC:7530', 'HGNC:11067', 'HGNC:4136', 'HGNC:10986', 'HGNC:406', 'HGNC:18170', 'HGNC:830', 'HGNC:4693', 'HGNC:8091', 'HGNC:8021', 'HGNC:848', 'HGNC:847', 'HGNC:837', 'HGNC:20661', 'HGNC:7892', 'HGNC:5008', 'HGNC:833', 'HGNC:25223', 'HGNC:14247', 'HGNC:845', 'HGNC:7529', 'HGNC:20233', 'HGNC:5006'…
GSM5740432_S2_TCGTAGAGTGGGTCAA-1.csv	0.0039853309882872424	0.01871011207588234	1371	0	['HGNC:8016', 'HGNC:2579', 'HGNC:2285', 'HGNC:840', 'HGNC:12586', 'HGNC:7427', 'HGNC:2280', 'HGNC:16484', 'HGNC:7419', 'HGNC:24382', 'HGNC:2277', 'HGNC:4432', 'HGNC:2267', 'HGNC:3700', 'HGNC:837', 'HGNC:11004', 'HGNC:29594', 'HGNC:2288', 'HGNC:12590', 'HGNC:2265', 'HGNC:12585', 'HGNC:7892', 'HGNC:12587', 'HGNC:2292', 'HGNC:2279', 'HGNC:823', 'HGNC:2294', 'HGNC:7421', 'HGNC:30862', 'HGNC:24380', '…
GSM5740432_S2_GCAACCGCACCGGTCA-1.csv	0.00412558273856182	0.021625020434442276	1337	0	['HGNC:24269', 'HGNC:18170', 'HGNC:4693', 'HGNC:2704', 'HGNC:16484', 'HGNC:8906', 'HGNC:10451', 'HGNC:11064', 'HGNC:10452', 'HGNC:17296', 'HGNC:11004', 'HGNC:7892', 'HGNC:11047']
GSM5740432_S2_AAGTACCTCCGAACGC-1.csv	0.003968547934767657	0.01892189288013699	1135	0	['HGNC:18170', 'HGNC:10979', 'HGNC:9020', 'HGNC:14409', 'HGNC:10451', 'HGNC:341', 'HGNC:2858', 'HGNC:10293', 'HGNC:4432', 'HGNC:17296', 'HGNC:7892', 'HGNC:11004', 'HGNC:11047', 'HGNC:11559', 'HGNC:10452', 'HGNC:16484', 'HGNC:7852']
GSM5740432_S2_CCGATGGAGATGGTAT-1.csv	0.010439742316629742	0.09208192889944339	1030	0	['HGNC:18170', 'HGNC:4693', 'HGNC:4378', 'HGNC:11047', 'HGNC:16484']
GSM5740432_S2_ACCCTCACAATGCTCA-1.csv	0.010439742316629742	0.10197281824543124	1465	[['HGNC:30862', 21.468293015808797, 100.0], ['HGNC:8016', 21.351875779715943, 100.0], ['HGNC:2579', 21.46829301580519, 100.0], ['HGNC:2285', 21.46829301579676, 100.0], ['HGNC:24380', 21.46829301580513, 99.99999999999999], ['HGNC:833', 21.351875779643407, 100.0], ['HGNC:12582', 21.468293015794288, 100.0], ['HGNC:16232', 21.468293015726854, 100.0], ['HGNC:14247', 21.351875779708852, 100.0], ['HGNC:…	['HGNC:7892', 'HGNC:10979', 'HGNC:11067', 'HGNC:8646', 'HGNC:5383', 'HGNC:4432', 'HGNC:11782', 'HGNC:18170', 'HGNC:11064', 'HGNC:115', 'HGNC:341', 'HGNC:2501', 'HGNC:8582', 'HGNC:11063']
GSM5740432_S2_CATTCATTCACTAGCA-1.csv	0.004483041295214669	0.018921892880137157	1316	[['HGNC:642', 23.21191701514146, 100.00000000737997]]	['HGNC:341', 'HGNC:5157', 'HGNC:7892', 'HGNC:18170', 'HGNC:4693', 'HGNC:10943', 'HGNC:16484', 'HGNC:11063', 'HGNC:11047']
GSM5740432_S2_GAGTTGTAGCATCAAA-1.csv	0.010439742316629742	0.055211149542434765	1500	[['HGNC:2292', 48.55257564240044, 99.99999999999999], ['HGNC:2279', 48.55257564240044, 100.0], ['HGNC:12586', 48.55257564240045, 100.0], ['HGNC:7427', 48.552575642400384, 100.0], ['HGNC:24380', 48.55257564240041, 100.0], ['HGNC:12582', 48.55257564227788, 100.0], ['HGNC:16232', 48.55257564234308, 99.99999999999999], ['HGNC:2579', 48.552575642409856, 100.0], ['HGNC:2285', 48.552575642400384, 100.0]…	['HGNC:10452', 'HGNC:18044', 'HGNC:10451', 'HGNC:17296', 'HGNC:7892', 'HGNC:18170', 'HGNC:2858', 'HGNC:11063']
GSM5740432_S2_GTAACACCACAACCGC-1.csv	0.04099947210980114	0.03236282581642356	1877	[['HGNC:11448', 46.53130287682294, 91.5805248936914], ['HGNC:8016', 46.53130287648054, 91.58052489341883], ['HGNC:845', 46.53130287648054, 91.58052489369146], ['HGNC:846', 46.53130287648054, 91.58052489369139], ['HGNC:840', 46.53130287648054, 91.5805248934189], ['HGNC:838', 46.53130287648059, 91.58052489369146], ['HGNC:830', 46.53130287648054, 91.58052489369146], ['HGNC:848', 46.53130287648054, 9…	['HGNC:4136', 'HGNC:11063', 'HGNC:9280', 'HGNC:4433', 'HGNC:2501', 'HGNC:10956', 'HGNC:11460', 'HGNC:11064', 'HGNC:21350', 'HGNC:12591', 'HGNC:2898', 'HGNC:12592', 'HGNC:18170', 'HGNC:8808', 'HGNC:4982', 'HGNC:7892', 'HGNC:10979', 'HGNC:395', 'HGNC:1795', 'HGNC:2896', 'HGNC:4175', 'HGNC:2321', 'HGNC:10980', 'HGNC:3647', 'HGNC:11026']
GSM5740432_S2_CAAAGAAGTCGGAACA-1.csv	0.010439742316629742	0.10205534999944163	1479	[['HGNC:10986', 34.35657876610202, 100.0], ['HGNC:5008', 44.31214340640623, 100.0]]	['HGNC:4693', 'HGNC:7892', 'HGNC:10451', 'HGNC:500', 'HGNC:17296', 'HGNC:10452', 'HGNC:2858', 'HGNC:18170']
GSM5740432_S2_TGAGACTAGTTGGAGC-1.csv	0.007735467634803412	0.04054691331457926	1522	[['HGNC:12592', 18.430306691184338, 99.99999999999997], ['HGNC:12591', 18.43030669054967, 100.0], ['HGNC:4982', 18.430306690549667, 99.99999999999997], ['HGNC:2321', 18.430306690549667, 100.0000000134829], ['HGNC:9280', 18.430306690549667, 100.0], ['HGNC:395', 18.430306691184395, 99.99999999005618], ['HGNC:3647', 18.430306691977357, 99.99999999999997]]	['HGNC:17296', 'HGNC:11067', 'HGNC:4136', 'HGNC:4432', 'HGNC:11063', 'HGNC:3700', 'HGNC:10451', 'HGNC:11064', 'HGNC:10452', 'HGNC:500', 'HGNC:7892', 'HGNC:4175', 'HGNC:10956', 'HGNC:18170', 'HGNC:4693', 'HGNC:11025', 'HGNC:2858', 'HGNC:186', 'HGNC:365']
GSM5740432_S2_TTCCGTGGTTGGGATG-1.csv	0.003145373441610438	0.01892189288013699	1099	0	['HGNC:18170', 'HGNC:4693', 'HGNC:4378', 'HGNC:18044', 'HGNC:11067', 'HGNC:2501', 'HGNC:16484', 'HGNC:11064', 'HGNC:18070', 'HGNC:9020']
GSM5740432_S2_AAACGAACAGCAATTC-1.csv	0.010439742316629742	0.055211149542434765	1286	[['HGNC:2898', 17.62239539681781, 100.0]]	['HGNC:11063', 'HGNC:18170', 'HGNC:11067', 'HGNC:500', 'HGNC:11064', 'HGNC:18044']
GSM5740432_S2_TGGATCAGTTGTCAGT-1.csv	0.01043974231662974	0.10057695613860934	1421	[['HGNC:10986', 49.59223813069961, 100.0], ['HGNC:5008', 48.48032599314024, 99.99999999683683], ['HGNC:9021', 30.369491187893516, 99.99999999683686], ['HGNC:5382', 48.60915014393255, 100.0]]	['HGNC:10451', 'HGNC:17296', 'HGNC:5383', 'HGNC:7892', 'HGNC:18170', 'HGNC:4693', 'HGNC:10452', 'HGNC:18070', 'HGNC:11054', 'HGNC:10979', 'HGNC:18044', 'HGNC:2858', 'HGNC:11047', 'HGNC:16484', 'HGNC:11064']
GSM5740432_S2_AGGAATACACTAAACC-1.csv	0.003145373441610438	0.06658571937949077	1070	[['HGNC:11004', 35.77577754771392, 100.0], ['HGNC:94', 19.077756895225168, 100.0], ['HGNC:365', 32.476964484224006, 100.0], ['HGNC:5007', 19.077756894976154, 100.0]]	['HGNC:10683', 'HGNC:10682', 'HGNC:10979', 'HGNC:10452', 'HGNC:16526', 'HGNC:16484', 'HGNC:18170', 'HGNC:11025', 'HGNC:17296', 'HGNC:11067', 'HGNC:4136', 'HGNC:7892', 'HGNC:10451', 'HGNC:4432', 'HGNC:2858', 'HGNC:10680', 'HGNC:2646', 'HGNC:11055', 'HGNC:2501', 'HGNC:253', 'HGNC:10681', 'HGNC:5213', 'HGNC:82', 'HGNC:4175', 'HGNC:2342', 'HGNC:976', 'HGNC:11063', 'HGNC:403', 'HGNC:3700', 'HGNC:2645'…
GSM5740432_S2_TGCTGAACAGGTATGG-1.csv	0.0036792119618539285	0.018174976055921048	1354	0	['HGNC:2321', 'HGNC:341', 'HGNC:4432', 'HGNC:29437', 'HGNC:395', 'HGNC:12591', 'HGNC:500', 'HGNC:115', 'HGNC:4982', 'HGNC:7892', 'HGNC:12592', 'HGNC:30927', 'HGNC:10980', 'HGNC:11047', 'HGNC:9280', 'HGNC:16484', 'HGNC:3647', 'HGNC:10917', 'HGNC:18170', 'HGNC:11064']
GSM5740432_S2_GTGGTTACAAAGAACT-1.csv	0.010439742316629742	0.11725743148331863	1310	[['HGNC:11067', 25.289153486256605, 100.0]]	['HGNC:18170', 'HGNC:11054', 'HGNC:10979', 'HGNC:18044', 'HGNC:17296', 'HGNC:7892', 'HGNC:2858', 'HGNC:10451', 'HGNC:4432', 'HGNC:10452', 'HGNC:18070', 'HGNC:500', 'HGNC:11047', 'HGNC:11064', 'HGNC:16484']
GSM5740432_S2_ACCGTTCTCGGCACTG-1.csv	0.04099947210980115	0.11725743148331862	1359	[['HGNC:4432', 47.085416117347975, 100.0], ['HGNC:4892', 47.085416117347975, 100.0], ['HGNC:4643', 47.085416117347975, 100.0], ['HGNC:10980', 47.085416117347975, 100.0], ['HGNC:3579', 47.08541611743932, 100.0], ['HGNC:5147', 47.085416117347975, 100.0], ['HGNC:3700', 47.085416117347975, 100.00000000002616]]	['HGNC:18170', 'HGNC:4693', 'HGNC:11067', 'HGNC:16484', 'HGNC:11063']
GSM5740432_S2_TTGGGATAGCGATGCA-1.csv	0.0039853309882872424	0.01871011207588234	1182	0	['HGNC:10452', 'HGNC:500', 'HGNC:17296', 'HGNC:976', 'HGNC:18044', 'HGNC:4433', 'HGNC:11067', 'HGNC:18170', 'HGNC:4693', 'HGNC:4378', 'HGNC:11063', 'HGNC:2704', 'HGNC:11004', 'HGNC:14409', 'HGNC:10451', 'HGNC:11047']
GSM5740432_S2_GACGTTAAGTGATAAC-1.csv	0.0032604442898752323	0.018174976055921048	1905	0	['HGNC:4432', 'HGNC:11063', 'HGNC:18170', 'HGNC:9721']
GSM5740432_S2_TTCGATTAGAGGTGCT-1.csv	0.010439742316629742	0.055211149542434765	1156	[['HGNC:2267', 44.71547436484048, 99.99999999999999], ['HGNC:12582', 44.71547436478828, 99.99999999999999], ['HGNC:16232', 44.71547436478828, 100.0], ['HGNC:12590', 44.71547436484048, 99.99999999999999], ['HGNC:2265', 44.71547436484048, 99.99999999999999], ['HGNC:12585', 44.715474364842635, 99.99999999999999], ['HGNC:24380', 44.71547436483662, 99.99999999999999], ['HGNC:12586', 44.71547436484481,…	['HGNC:18044', 'HGNC:16484', 'HGNC:10995', 'HGNC:3569', 'HGNC:10999', 'HGNC:18170', 'HGNC:4693', 'HGNC:4378', 'HGNC:3575', 'HGNC:11047', 'HGNC:2501']
GSM5740432_S2_AGGTCTAAGAAGGATG-1.csv	0.002632306295160487	0.01756818035294117	888	0	['HGNC:11004', 'HGNC:18170', 'HGNC:4693', 'HGNC:10920', 'HGNC:10451', 'HGNC:7849', 'HGNC:8906', 'HGNC:2858', 'HGNC:17296', 'HGNC:11047', 'HGNC:13203', 'HGNC:10956', 'HGNC:11063', 'HGNC:2704', 'HGNC:7892', 'HGNC:11054', 'HGNC:7850', 'HGNC:24269', 'HGNC:3078', 'HGNC:18044', 'HGNC:10452', 'HGNC:18070', 'HGNC:500']
GSM5740432_S2_AGGGCTCCAGGTGGAT-1.csv	0.010439742316629742	0.11725743148331863	1459	[['HGNC:4432', 47.085416117347975, 100.0], ['HGNC:3700', 47.085416117347975, 100.0], ['HGNC:10682', 47.085416117347975, 100.0], ['HGNC:10683', 47.085416117347975, 100.0], ['HGNC:10680', 47.085416117347975, 100.0], ['HGNC:10681', 47.085416117347975, 100.0]]	['HGNC:18044', 'HGNC:3569', 'HGNC:17027', 'HGNC:18170', 'HGNC:11047', 'HGNC:4693', 'HGNC:4378']
GSM5740432_S2_GTGGAAGCAGTAGTGG-1.csv	0.0039853309882872424	0.01871011207588233	1661	0	['HGNC:4693', 'HGNC:4136', 'HGNC:7892', 'HGNC:4175', 'HGNC:28883', 'HGNC:18070', 'HGNC:4432', 'HGNC:11064', 'HGNC:2858', 'HGNC:16484', 'HGNC:18170']
GSM5740432_S2_GGTCACGCACGTTGGC-1.csv	0.0044830412952146705	0.01892189288013699	1602	0	['HGNC:4432', 'HGNC:4175', 'HGNC:18170', 'HGNC:2501', 'HGNC:4136', 'HGNC:7892', 'HGNC:11064', 'HGNC:11063']
GSM5740432_S2_CAGATCAAGAGTTGTA-1.csv	0.0039853309882872424	0.01871011207588234	1315	[['HGNC:833', 25.348854358342937, 100.0], ['HGNC:12582', 42.356528789923956, 99.99999999999997], ['HGNC:16232', 34.13805523909854, 100.0], ['HGNC:14247', 25.348854358342937, 100.0], ['HGNC:840', 25.348854358342937, 100.0], ['HGNC:12586', 42.35652878992395, 100.0], ['HGNC:7427', 42.35652878992395, 100.0], ['HGNC:3481', 42.356528789923935, 100.0], ['HGNC:2289', 34.13805523909854, 100.0], ['HGNC:308…	['HGNC:17296', 'HGNC:10451', 'HGNC:18170', 'HGNC:11067', 'HGNC:7892', 'HGNC:10452', 'HGNC:11004', 'HGNC:11063', 'HGNC:2501', 'HGNC:2704']
GSM5740432_S2_TAGCACAAGTGACACG-1.csv	0.003145373441610438	0.017568180352941165	1279	0	['HGNC:18170', 'HGNC:4693', 'HGNC:16484', 'HGNC:7892', 'HGNC:24269', 'HGNC:3700', 'HGNC:2898', 'HGNC:4432', 'HGNC:10922', 'HGNC:11047', 'HGNC:8906']
GSM5740432_S2_TGGGTTACATCAGCGC-1.csv	0.0010493179433368304	0.0013411321776983234	1554	0	['HGNC:12582', 'HGNC:16232', 'HGNC:341', 'HGNC:2292', 'HGNC:2279', 'HGNC:2911', 'HGNC:29594', 'HGNC:2288', 'HGNC:12587', 'HGNC:10452', 'HGNC:21350', 'HGNC:12586', 'HGNC:7427', 'HGNC:17296', 'HGNC:2267', 'HGNC:3700', 'HGNC:2579', 'HGNC:8124', 'HGNC:2285', 'HGNC:4433', 'HGNC:18170', 'HGNC:24381', 'HGNC:2291', 'HGNC:4643', 'HGNC:4892', 'HGNC:2858', 'HGNC:7422', 'HGNC:12590', 'HGNC:2265', 'HGNC:12585…
GSM5740432_S2_TCATCATTCGTTACCC-1.csv	0.022916507524253293	0.08588422811408125	1636	[['HGNC:840', 24.563483698379336, 99.99999999999997], ['HGNC:12586', 22.782360235099887, 88.48535313346574], ['HGNC:7427', 22.782360235136423, 88.48535313346572], ['HGNC:10989', 31.11738136612493, 100.0], ['HGNC:833', 24.563483698379336, 100.0], ['HGNC:12582', 22.782360235273433, 88.48535313345299], ['HGNC:16232', 22.78236023538853, 88.4853531334657], ['HGNC:14247', 24.563483698492437, 100.000000…	['HGNC:341', 'HGNC:11782', 'HGNC:8582', 'HGNC:4175', 'HGNC:4693', 'HGNC:11025', 'HGNC:4433', 'HGNC:11064', 'HGNC:3700', 'HGNC:18170', 'HGNC:11067', 'HGNC:4136', 'HGNC:5157', 'HGNC:8646', 'HGNC:7892']
GSM5740432_S2_TTTGGTTAGAACCCGA-1.csv	0.003609884896241592	0.01892189288013699	1566	[['HGNC:10969', 27.473224797985914, 99.99999999999999]]	['HGNC:4136', 'HGNC:8646', 'HGNC:406', 'HGNC:7892', 'HGNC:11782', 'HGNC:4175', 'HGNC:8582', 'HGNC:18044', 'HGNC:9721', 'HGNC:10943', 'HGNC:18170', 'HGNC:11055', 'HGNC:365', 'HGNC:11047']
GSM5740432_S2_TTCTGTACAGAAGCGT-1.csv	0.010439742316629742	0.055211149542434765	1083	[['HGNC:7686', 20.184235828359885, 99.99999999683683], ['HGNC:23987', 20.184235828359885, 99.99999999683683], ['HGNC:7690', 20.184235828329644, 99.99999999683683], ['HGNC:7461', 20.18423582834059, 99.99999999683683], ['HGNC:7706', 20.184235828357167, 99.99999999683683], ['HGNC:7460', 20.184235828359892, 99.99999999999999], ['HGNC:7699', 20.184235828359697, 99.99999999999999], ['HGNC:7694', 20.184…	['HGNC:18170', 'HGNC:4693', 'HGNC:7892', 'HGNC:17027', 'HGNC:18044', 'HGNC:9225', 'HGNC:11064', 'HGNC:18070', 'HGNC:500']
GSM5740432_S2_AGACTCAGTGGAGAAA-1.csv	0.16955757561297666	0.11725743148331863	1529	0	['HGNC:7892', 'HGNC:10451', 'HGNC:11063', 'HGNC:500', 'HGNC:17296', 'HGNC:11047', 'HGNC:4433', 'HGNC:10452', 'HGNC:18170', 'HGNC:2858']
GSM5740432_S2_TAACTTCTCAAGTTGC-1.csv	0.010439742316629742	0.025442531786252536	1552	0	['HGNC:976', 'HGNC:500', 'HGNC:4432', 'HGNC:7892', 'HGNC:18170', 'HGNC:11063', 'HGNC:4693']
GSM5740432_S2_CGAGAAGGTCACAGAG-1.csv	0.005734889134945916	0.04054691331457926	1693	0	['HGNC:10452', 'HGNC:746', 'HGNC:115', 'HGNC:17296', 'HGNC:11067', 'HGNC:7892', 'HGNC:4432', 'HGNC:10451', 'HGNC:758', 'HGNC:11054', 'HGNC:10979', 'HGNC:2858', 'HGNC:18170', 'HGNC:11047', 'HGNC:11064', 'HGNC:3700', 'HGNC:11051', 'HGNC:16484']
GSM5740432_S2_GATGACTAGAGCTGAC-1.csv	0.004483041295214671	0.01892189288013697	1635	0	['HGNC:7892', 'HGNC:18170', 'HGNC:4693', 'HGNC:11063', 'HGNC:11047']
GSM5740432_S2_CCACTTGCATCACCAA-1.csv	0.010439742316629733	0.08588422811408125	1570	0	['HGNC:4175', 'HGNC:8582', 'HGNC:11782', 'HGNC:2501', 'HGNC:18170', 'HGNC:4693', 'HGNC:4378', 'HGNC:11067', 'HGNC:4136', 'HGNC:8646', 'HGNC:11063', 'HGNC:2719']
GSM5740432_S2_TGTGATGAGACCAGCA-1.csv	0.010439742316629742	0.11725743148331863	1135	[['HGNC:24381', 18.65377644116735, 100.0], ['HGNC:830', 9.917733917553296, 100.0], ['HGNC:2291', 18.653776441167302, 100.0], ['HGNC:848', 9.91773391755334, 100.0], ['HGNC:847', 9.917733917553338, 99.99999999999999], ['HGNC:2292', 18.65377644116731, 100.0], ['HGNC:2279', 18.653776441167373, 100.0], ['HGNC:823', 9.917733917553297, 100.0], ['HGNC:8016', 9.917733917553297, 100.0], ['HGNC:2579', 18.65…	['HGNC:18170', 'HGNC:4693', 'HGNC:7892', 'HGNC:10451', 'HGNC:10452', 'HGNC:17296', 'HGNC:2858', 'HGNC:11047']
GSM5740432_S2_AATGGAAAGTAACGAT-1.csv	0.010439742316629742	0.055211149542434765	723	[['HGNC:7686', 27.037865024374653, 100.0], ['HGNC:23987', 27.037865024374653, 100.0], ['HGNC:7690', 27.037865024374653, 100.0], ['HGNC:7461', 27.037865024374586, 100.0], ['HGNC:7706', 27.03786502437458, 100.0], ['HGNC:7697', 27.037865024374597, 100.0], ['HGNC:7700', 27.037865024374604, 100.0], ['HGNC:7712', 27.037865024374586, 100.0], ['HGNC:7687', 27.037865024348523, 100.0], ['HGNC:7698', 27.037…	['HGNC:17027', 'HGNC:18044', 'HGNC:9225', 'HGNC:18170', 'HGNC:4693', 'HGNC:4378', 'HGNC:2501', 'HGNC:9020', 'HGNC:18070', 'HGNC:3569', 'HGNC:10999', 'HGNC:3575']
GSM5740432_S2_TGCAGTACAATGAGCG-1.csv	0.002632306295160504	0.017568180352941165	1425	[['HGNC:17194', 32.02263199311626, 99.9999999999998], ['HGNC:7685', 32.022631993116256, 99.99999999999977], ['HGNC:7691', 32.02263199309768, 99.99999999999996], ['HGNC:7710', 32.02263199311627, 100.0], ['HGNC:7703', 32.02263199311627, 99.99999999999987], ['HGNC:7717', 32.02263199311261, 99.99999999999987], ['HGNC:7716', 32.02263199311261, 100.00000000000003], ['HGNC:7714', 32.02263199309282, 100.…	['HGNC:29594', 'HGNC:2288', 'HGNC:12587', 'HGNC:4432', 'HGNC:840', 'HGNC:12586', 'HGNC:7427', 'HGNC:115', 'HGNC:9020', 'HGNC:6071', 'HGNC:4175', 'HGNC:2292', 'HGNC:976', 'HGNC:2279', 'HGNC:823', 'HGNC:12590', 'HGNC:2265', 'HGNC:12585', 'HGNC:4136', 'HGNC:406', 'HGNC:7892', 'HGNC:24380', 'HGNC:2267', 'HGNC:11063', 'HGNC:837', 'HGNC:10979', 'HGNC:833', 'HGNC:7850', 'HGNC:24269', 'HGNC:12582', 'HGNC…
GSM5740432_S2_TCATGCCAGATAGCTA-1.csv	0.004483041295214671	0.01892189288013699	1435	0	['HGNC:18170', 'HGNC:4693', 'HGNC:7892', 'HGNC:10942', 'HGNC:11064']
GSM5740432_S2_TCCTTCTCATGTGCTA-1.csv	0.010439742316629742	0.06967980592793938	1899	0	['HGNC:21350', 'HGNC:3824', 'HGNC:473', 'HGNC:7892', 'HGNC:4432', 'HGNC:10850', 'HGNC:4248', 'HGNC:1795', 'HGNC:2898', 'HGNC:18170', 'HGNC:4693', 'HGNC:8808', 'HGNC:4433', 'HGNC:2896', 'HGNC:16448', 'HGNC:10980']
GSM5740432_S2_CACAGGCCAAGAGGTC-1.csv	0.010439742316629742	0.011709493760950766	978	0	['HGNC:4432', 'HGNC:18170', 'HGNC:4693', 'HGNC:7892', 'HGNC:115', 'HGNC:9020', 'HGNC:2501', 'HGNC:11047', 'HGNC:16484', 'HGNC:1421']
GSM5740432_S2_TCAGTCCTCACCACAA-1.csv	0.002842339489028568	0.01892189288013699	1297	0	['HGNC:18044', 'HGNC:28883', 'HGNC:18070', 'HGNC:4136', 'HGNC:5157', 'HGNC:7892', 'HGNC:18170', 'HGNC:4693', 'HGNC:4175', 'HGNC:11064', 'HGNC:2501', 'HGNC:10980']
GSM5740432_S2_TGGCGTGCAAGAGGTC-1.csv	0.0007530895498783754	0.0005073638862258952	1169	0	['HGNC:7436', 'HGNC:2267', 'HGNC:3700', 'HGNC:4432', 'HGNC:833', 'HGNC:12582', 'HGNC:16232', 'HGNC:14247', 'HGNC:2292', 'HGNC:2279', 'HGNC:823', 'HGNC:840', 'HGNC:12586', 'HGNC:7427', 'HGNC:3481', 'HGNC:845', 'HGNC:10680', 'HGNC:846', 'HGNC:10681', 'HGNC:10850', 'HGNC:10683', 'HGNC:29594', 'HGNC:2288', 'HGNC:12587', 'HGNC:2277', 'HGNC:18170', 'HGNC:24381', 'HGNC:830', 'HGNC:4693', 'HGNC:2291', 'H…
GSM5740432_S2_TATCAGGAGTGTACCT-1.csv	0.010439742316629742	0.11725743148331863	1509	[['HGNC:4432', 47.085416117347975, 99.99999999999999], ['HGNC:10683', 47.085416117347975, 100.0], ['HGNC:10682', 47.085416117347975, 99.99999999999999], ['HGNC:3700', 47.085416117347975, 99.99999999999999], ['HGNC:10680', 47.085416117347975, 99.99999999999999], ['HGNC:10681', 47.085416117347975, 100.0]]	['HGNC:18170', 'HGNC:11064', 'HGNC:11067', 'HGNC:7892', 'HGNC:11063']
GSM5740432_S2_TCATACTGTAGCGCTC-1.csv	0.0036792119618539293	0.017792246527201377	1380	0	['HGNC:10452', 'HGNC:17296', 'HGNC:11004', 'HGNC:4175', 'HGNC:18044', 'HGNC:2858', 'HGNC:186', 'HGNC:2501', 'HGNC:18170', 'HGNC:11047', 'HGNC:11559', 'HGNC:11064', 'HGNC:10451', 'HGNC:10943', 'HGNC:4136', 'HGNC:7892']
GSM5740432_S2_ACGGTTATCGTAGGGA-1.csv	0.010439742316629742	0.055211149542434765	1575	0	['HGNC:10451', 'HGNC:7892', 'HGNC:18170', 'HGNC:4693', 'HGNC:18044', 'HGNC:9225', 'HGNC:10452', 'HGNC:18070', 'HGNC:9020', 'HGNC:17296', 'HGNC:2858']
GSM5740432_S2_TACTTACGTAGGACTG-1.csv	0.005915925061195141	0.03780774405958595	1353	[['HGNC:5008', 36.04549100784158, 100.00000000000003], ['HGNC:12582', 25.665901034385396, 100.00000000753231], ['HGNC:16232', 25.665901034385396, 100.00000000753231], ['HGNC:2330', 42.852563161200464, 100.00000000000003], ['HGNC:4801', 43.54102425899467, 100.0], ['HGNC:12586', 25.66590103442103, 100.0], ['HGNC:7427', 25.66590103436917, 100.0], ['HGNC:3481', 25.66590103442022, 100.0], ['HGNC:2289'…	['HGNC:833', 'HGNC:473', 'HGNC:14247', 'HGNC:10452', 'HGNC:840', 'HGNC:12591', 'HGNC:500', 'HGNC:17296', 'HGNC:838', 'HGNC:14409', 'HGNC:10955', 'HGNC:10451', 'HGNC:12592', 'HGNC:4175', 'HGNC:11449', 'HGNC:823', 'HGNC:2321', 'HGNC:9280', 'HGNC:8016', 'HGNC:10682', 'HGNC:10956', 'HGNC:9721', 'HGNC:11064', 'HGNC:18170', 'HGNC:830', 'HGNC:8091', 'HGNC:7434', 'HGNC:848', 'HGNC:847', 'HGNC:11063', 'HG…
GSM5740432_S2_TCTTCCTTCCTAGCCT-1.csv	0.010439742316629742	0.11725743148331863	1597	[['HGNC:18044', 17.593905837247405, 100.0], ['HGNC:4432', 47.085416117347975, 100.0], ['HGNC:3700', 47.085416117347975, 99.99999999999999]]	['HGNC:7892', 'HGNC:17027', 'HGNC:18170', 'HGNC:4693', 'HGNC:10943']
GSM5740432_S2_CCCGAAGTCATGCTAG-1.csv	0.04099947210980115	0.04037046117333219	1470	0	['HGNC:8124', 'HGNC:11063', 'HGNC:18170', 'HGNC:2898', 'HGNC:10451', 'HGNC:10943', 'HGNC:4432', 'HGNC:2911', 'HGNC:4693', 'HGNC:8091', 'HGNC:11054', 'HGNC:18044', 'HGNC:17366', 'HGNC:4175', 'HGNC:976', 'HGNC:17296', 'HGNC:11067', 'HGNC:4136', 'HGNC:10986', 'HGNC:17929', 'HGNC:406', 'HGNC:7892', 'HGNC:11064', 'HGNC:10452', 'HGNC:22921', 'HGNC:21350', 'HGNC:10980', 'HGNC:2858', 'HGNC:2501']
GSM5740432_S2_CCCTTAGGTGTAAACA-1.csv	0.033356249840883034	0.11725743148331863	1641	0	['HGNC:18170', 'HGNC:4433', 'HGNC:11047', 'HGNC:11063', 'HGNC:3700']
GSM5740432_S2_TCAGTTTTCATAGCAC-1.csv	0.001892260115481931	0.008481655492763154	1812	0	['HGNC:18170', 'HGNC:16815', 'HGNC:341', 'HGNC:1769', 'HGNC:9067', 'HGNC:10451', 'HGNC:11004', 'HGNC:11003', 'HGNC:27015', 'HGNC:20661', 'HGNC:11047', 'HGNC:15463', 'HGNC:11064', 'HGNC:10452', 'HGNC:28883', 'HGNC:500', 'HGNC:8830', 'HGNC:2858', 'HGNC:17296', 'HGNC:7892']
GSM5740432_S2_GAGTGAGCATGGGTCC-1.csv	0.03412013342502481	0.055211149542434765	1385	0	['HGNC:18170', 'HGNC:3575', 'HGNC:2501', 'HGNC:11064', 'HGNC:11047', 'HGNC:18044', 'HGNC:3569', 'HGNC:10999']
GSM5740432_S2_TAGACTGTCTCCAAGA-1.csv	0.01043974231662974	0.11725743148331863	1760	[['HGNC:115', 47.085416117347975, 100.00000000000003], ['HGNC:4432', 47.085416117347975, 99.99999999683683], ['HGNC:341', 35.6456357306737, 100.0]]	['HGNC:10452', 'HGNC:18170', 'HGNC:10451', 'HGNC:18044', 'HGNC:17296', 'HGNC:7892', 'HGNC:11063', 'HGNC:2858', 'HGNC:2501']
GSM5740432_S2_CACGTTCAGAACCGCA-1.csv	0.010439742316629742	0.11725743148331863	1457	[['HGNC:10293', 37.940487005973125, 99.99999999683683], ['HGNC:11559', 37.940487005992715, 100.0], ['HGNC:4175', 46.359884942383765, 100.0], ['HGNC:4136', 46.35988494238376, 99.99999999999999], ['HGNC:10297', 37.940487005992715, 100.0]]	['HGNC:10452', 'HGNC:2205', 'HGNC:8907', 'HGNC:10451', 'HGNC:18170', 'HGNC:19980', 'HGNC:11022', 'HGNC:4432', 'HGNC:11064', 'HGNC:15684', 'HGNC:20799', 'HGNC:2858', 'HGNC:12524', 'HGNC:4369', 'HGNC:11047', 'HGNC:12390', 'HGNC:14573', 'HGNC:20197', 'HGNC:17296', 'HGNC:79', 'HGNC:4012', 'HGNC:7892', 'HGNC:16484', 'HGNC:7216']
GSM5740432_S2_GAAGGACCAAACACCT-1.csv	0.010439742316629742	0.021842554385535937	1688	0	['HGNC:406', 'HGNC:7892', 'HGNC:18170', 'HGNC:4432', 'HGNC:11063', 'HGNC:2501', 'HGNC:9721', 'HGNC:11064', 'HGNC:16484']
GSM5740432_S2_AGATCCAAGTTGCCCG-1.csv	0.0032604442898752323	0.018174976055921048	1390	0	['HGNC:341', 'HGNC:18170', 'HGNC:4378', 'HGNC:11063', 'HGNC:2710', 'HGNC:9021']
GSM5740432_S2_CATTGCCCACGTCGGT-1.csv	0.010439742316629742	0.11725743148331863	1703	[['HGNC:10979', 47.085416117347975, 99.99999999999999], ['HGNC:4432', 47.085416117347975, 99.99999999999999]]	['HGNC:11064', 'HGNC:18170', 'HGNC:4693', 'HGNC:7892', 'HGNC:11063']
GSM5740432_S2_AAACGAAAGCAAATGT-1.csv	0.00412558273856182	0.021625020434442276	1286	0	['HGNC:10452', 'HGNC:115', 'HGNC:17296', 'HGNC:11067', 'HGNC:2704', 'HGNC:365', 'HGNC:10451', 'HGNC:4432', 'HGNC:18170', 'HGNC:4693', 'HGNC:4378', 'HGNC:7892', 'HGNC:10979', 'HGNC:11063']
GSM5740432_S2_AACCACAGTTATCTTC-1.csv	0.004125582738561819	0.021625020434442276	844	0	['HGNC:2267', 'HGNC:7686', 'HGNC:23987', 'HGNC:7690', 'HGNC:7461', 'HGNC:3700', 'HGNC:11051', 'HGNC:837', 'HGNC:7706', 'HGNC:847', 'HGNC:7462', 'HGNC:17194', 'HGNC:10683', 'HGNC:2911', 'HGNC:29594', 'HGNC:7685', 'HGNC:2288', 'HGNC:4432', 'HGNC:10452', 'HGNC:7710', 'HGNC:840', 'HGNC:28883', 'HGNC:21350', 'HGNC:18070', 'HGNC:7703', 'HGNC:12586', 'HGNC:7427', 'HGNC:7717', 'HGNC:3481', 'HGNC:7460', '…
GSM5740432_S2_TTAGTCTCAATCGCGC-1.csv	0.007735467634803412	0.04054691331457926	1774	0	['HGNC:18170', 'HGNC:4175', 'HGNC:4136', 'HGNC:7892', 'HGNC:11064', 'HGNC:11026']
GSM5740432_S2_CCACACTCAAGCCATT-1.csv	0.010439742316629742	0.08588422811408125	1629	[['HGNC:24381', 42.195399639722865, 100.0], ['HGNC:830', 41.403545800293145, 100.0], ['HGNC:2291', 42.19539963971913, 100.0], ['HGNC:848', 41.40354580029331, 100.0], ['HGNC:847', 41.40354580028379, 100.0], ['HGNC:840', 41.40354580029315, 100.0], ['HGNC:12586', 42.195399639722844, 100.0], ['HGNC:7427', 42.195399639722794, 100.0], ['HGNC:29594', 42.195399639722524, 100.0], ['HGNC:2288', 42.19539963…	['HGNC:341', 'HGNC:4136', 'HGNC:11064', 'HGNC:4175', 'HGNC:16484', 'HGNC:18170']
GSM5740432_S2_ATGCCTCAGATGGTAT-1.csv	0.010439742316629742	0.08588422811408125	1757	[['HGNC:30862', 47.552118936134356, 100.0], ['HGNC:8016', 47.28956609118436, 100.0], ['HGNC:4163', 8.720296972224709, 100.0], ['HGNC:2579', 47.55211893619324, 100.0], ['HGNC:2285', 47.552118936195434, 100.0], ['HGNC:840', 47.28956609129018, 100.0], ['HGNC:12586', 47.55211893618446, 100.0], ['HGNC:7427', 47.552118936262, 100.0], ['HGNC:4432', 30.628933041024553, 100.0], ['HGNC:24380', 47.552118936…	['HGNC:22921', 'HGNC:7892', 'HGNC:4175', 'HGNC:18170', 'HGNC:8091', 'HGNC:11063', 'HGNC:11067', 'HGNC:4136', 'HGNC:406', 'HGNC:10980', 'HGNC:2501']
GSM5740432_S2_TTGAGTGAGGTGCTAG-1.csv	0.00412558273856182	0.021625020434442276	1247	0	['HGNC:10452', 'HGNC:17296', 'HGNC:11004', 'HGNC:10683', 'HGNC:8582', 'HGNC:4432', 'HGNC:11782', 'HGNC:4175', 'HGNC:10451', 'HGNC:11063', 'HGNC:3700', 'HGNC:18170', 'HGNC:4378', 'HGNC:11067', 'HGNC:4136', 'HGNC:8646', 'HGNC:2704', 'HGNC:10680', 'HGNC:11055', 'HGNC:2501', 'HGNC:10681', 'HGNC:10682', 'HGNC:11064']
GSM5740432_S2_TAGGTACTCGTCTAAG-1.csv	0.007735467634803418	0.04054691331457926	1175	[['HGNC:10979', 45.97355069253709, 99.99999999999993], ['HGNC:4432', 45.97355069253709, 99.99999999999993], ['HGNC:115', 45.97355069253709, 99.99999999999984]]	['HGNC:18170', 'HGNC:4693', 'HGNC:10452', 'HGNC:746', 'HGNC:9020', 'HGNC:17296', 'HGNC:11067', 'HGNC:7892', 'HGNC:10451', 'HGNC:758', 'HGNC:3700', 'HGNC:2858', 'HGNC:30927', 'HGNC:2501', 'HGNC:29437', 'HGNC:10980', 'HGNC:11047']
GSM5740432_S2_AGCGTATCAGGTCAGA-1.csv	0.022916507524253293	0.11725743148331863	1627	[['HGNC:4175', 46.35988494238376, 100.0], ['HGNC:4136', 46.35988494238376, 99.99999999999997]]	['HGNC:9721', 'HGNC:10452', 'HGNC:5383', 'HGNC:406', 'HGNC:7892', 'HGNC:10451', 'HGNC:4432', 'HGNC:115', 'HGNC:9020', 'HGNC:17296', 'HGNC:10979', 'HGNC:18170', 'HGNC:2858', 'HGNC:16484', 'HGNC:11047']
GSM5740432_S2_CGTCCATAGTAGACAT-1.csv	0.010439742316629742	0.11725743148331863	1166	[['HGNC:10979', 47.085416117347975, 99.99999999999999], ['HGNC:115', 47.085416117347975, 100.0], ['HGNC:4432', 47.085416117347975, 99.99999999999999]]	['HGNC:18170', 'HGNC:4693', 'HGNC:7892', 'HGNC:11047']
GSM5740432_S2_TCTCTGGCAAGGCCTC-1.csv	0.008839779005524863	0.0865000817377691	1406	[['HGNC:10297', 49.713746429842274, 99.9999999748979]]	['HGNC:5157', 'HGNC:7892', 'HGNC:341', 'HGNC:11063', 'HGNC:18170', 'HGNC:4693', 'HGNC:11064']
GSM5740432_S2_AACCTGAAGTTTGCTG-1.csv	0.00448304129521467	0.01892189288013697	1968	0	['HGNC:18170', 'HGNC:4693', 'HGNC:11047', 'HGNC:4433', 'HGNC:11063']
GSM5740432_S2_GATCGTATCTTAGCAG-1.csv	0.003145373441610438	0.018710112075882336	640	[['HGNC:318', 47.92546346774987, 100.0], ['HGNC:4006', 47.92546346777918, 100.0], ['HGNC:6823', 47.92546346777928, 100.0], ['HGNC:11021', 47.92546346784759, 100.0], ['HGNC:7631', 47.92546346600617, 100.0], ['HGNC:23159', 47.92546346622257, 100.0], ['HGNC:3005', 47.92546346774987, 99.99999999999997], ['HGNC:1096', 47.92546346746433, 100.0], ['HGNC:17174', 47.925463467740784, 100.0], ['HGNC:14573',…	['HGNC:30862', 'HGNC:8016', 'HGNC:7708', 'HGNC:2579', 'HGNC:7707', 'HGNC:2285', 'HGNC:7455', 'HGNC:11559', 'HGNC:2267', 'HGNC:7686', 'HGNC:23987', 'HGNC:4458', 'HGNC:7690', 'HGNC:7461', 'HGNC:7691', 'HGNC:2292', 'HGNC:7714', 'HGNC:2279', 'HGNC:823', 'HGNC:7459', 'HGNC:7713', 'HGNC:18170', 'HGNC:20371', 'HGNC:24381', 'HGNC:830', 'HGNC:4693', 'HGNC:2291', 'HGNC:4378', 'HGNC:7704', 'HGNC:7458', 'HGN…
GSM5740432_S2_AAAGGTAAGGGTACGT-1.csv	0.01043974231662974	0.055211149542434765	1398	0	['HGNC:18170', 'HGNC:4693', 'HGNC:7892', 'HGNC:11054', 'HGNC:18044', 'HGNC:10452', 'HGNC:17296', 'HGNC:11004', 'HGNC:10451', 'HGNC:10293', 'HGNC:11047', 'HGNC:2858', 'HGNC:11559', 'HGNC:16484']
GSM5740432_S2_ATCGTGACAGAAGCTG-1.csv	0.012050393884925677	0.0865000817377691	1357	[['HGNC:2277', 31.248383324491442, 99.99999999999997], ['HGNC:24381', 31.248383324517775, 99.99999999086647], ['HGNC:830', 31.248383324520972, 99.99999999086647], ['HGNC:2291', 31.248383324481427, 100.00000000541883], ['HGNC:848', 31.248383324531442, 100.00000000541883], ['HGNC:847', 31.248383324432282, 99.99999999984072], ['HGNC:840', 31.248383324491442, 100.0], ['HGNC:12586', 31.248383324491453…	['HGNC:18170', 'HGNC:4693', 'HGNC:11064', 'HGNC:11063', 'HGNC:11067', 'HGNC:7892', 'HGNC:2501']
GSM5740432_S2_ATTCCATGTCATAGTC-1.csv	0.010439742316629742	0.055211149542434765	1347	[['HGNC:11004', 33.8505422135717, 100.0], ['HGNC:10989', 23.121792416269386, 100.0], ['HGNC:642', 19.832132864635515, 99.99999999999999]]	['HGNC:500', 'HGNC:18044', 'HGNC:11054', 'HGNC:18170', 'HGNC:4693', 'HGNC:11047']
GSM5740432_S2_TCTATCACAACAGTGG-1.csv	0.003609884896241594	0.01892189288013699	1660	0	['HGNC:2265', 'HGNC:4432', 'HGNC:24380', 'HGNC:833', 'HGNC:16232', 'HGNC:14247', 'HGNC:2292', 'HGNC:2279', 'HGNC:823', 'HGNC:2267', 'HGNC:9722', 'HGNC:837', 'HGNC:838', 'HGNC:2289', 'HGNC:2269', 'HGNC:2288', 'HGNC:840', 'HGNC:500', 'HGNC:845', 'HGNC:846', 'HGNC:2277', 'HGNC:18170', 'HGNC:24381', 'HGNC:830', 'HGNC:4693', 'HGNC:2291', 'HGNC:4378', 'HGNC:848', 'HGNC:847', 'HGNC:7422', 'HGNC:2287', '…
GSM5740432_S2_TCATTGTGTATGAGGC-1.csv	0.01043974231662974	0.08588422811408125	1475	0	['HGNC:11064', 'HGNC:16484', 'HGNC:4136', 'HGNC:18170', 'HGNC:4175', 'HGNC:11047']
GSM5740432_S2_CGTAGTAAGGCTGAAC-1.csv	0.004483041295214671	0.01892189288013699	1404	0	['HGNC:746', 'HGNC:11067', 'HGNC:758', 'HGNC:18170', 'HGNC:4693', 'HGNC:4378', 'HGNC:16484', 'HGNC:11063', 'HGNC:11064', 'HGNC:2501']
GSM5740432_S2_GATCACACATTACTCT-1.csv	0.004483041295214671	0.01892189288013699	1625	0	['HGNC:11064', 'HGNC:4175', 'HGNC:4136', 'HGNC:7892', 'HGNC:18170']
GSM5740432_S2_TGTCCACCAGCAGACA-1.csv	0.001962246379655429	0.009693320563157892	1331	0	['HGNC:14409', 'HGNC:10451', 'HGNC:18170', 'HGNC:10452', 'HGNC:6071', 'HGNC:11063', 'HGNC:2858', 'HGNC:17296', 'HGNC:11067', 'HGNC:406', 'HGNC:7892', 'HGNC:11004', 'HGNC:9068', 'HGNC:13203', 'HGNC:9721', 'HGNC:2704', 'HGNC:7850', 'HGNC:7849']
GSM5740432_S2_TTGACCCAGGCACTAG-1.csv	0.004125582738561819	0.021625020434442276	1506	0	['HGNC:11004', 'HGNC:11063', 'HGNC:4175', 'HGNC:10452', 'HGNC:6071', 'HGNC:17296', 'HGNC:10451', 'HGNC:7850', 'HGNC:3078', 'HGNC:7849', 'HGNC:341', 'HGNC:4432', 'HGNC:4693', 'HGNC:18170', 'HGNC:2858', 'HGNC:2501', 'HGNC:2704', 'HGNC:11067', 'HGNC:4136', 'HGNC:7892']
GSM5740432_S2_GCAGCTGAGAAAGTCT-1.csv	0.010439742316629742	0.055211149542434765	1364	0	['HGNC:10452', 'HGNC:9020', 'HGNC:17296', 'HGNC:4136', 'HGNC:4175', 'HGNC:18170', 'HGNC:4693', 'HGNC:16484', 'HGNC:7892', 'HGNC:11054', 'HGNC:18044', 'HGNC:10451', 'HGNC:10943', 'HGNC:2858', 'HGNC:2501']
GSM5740432_S2_GGGCCATGTCCACGCA-1.csv	0.004628925350429209	0.02303064676268102	824	0	['HGNC:17296', 'HGNC:12590', 'HGNC:2265', 'HGNC:12585', 'HGNC:11448', 'HGNC:845', 'HGNC:2858', 'HGNC:10680', 'HGNC:846', 'HGNC:10681', 'HGNC:2267', 'HGNC:11063', 'HGNC:4458', 'HGNC:3700', 'HGNC:12587', 'HGNC:2292', 'HGNC:11449', 'HGNC:10999', 'HGNC:2279', 'HGNC:823', 'HGNC:11047', 'HGNC:30862', 'HGNC:8016', 'HGNC:2579', 'HGNC:8124', 'HGNC:2285', 'HGNC:10682', 'HGNC:11559', 'HGNC:4432', 'HGNC:7892…
GSM5740432_S2_ATGTCCCCATAGACTC-1.csv	0.0007638835841417765	0.1081102874300012	1842	0	['HGNC:11782', 'HGNC:10452', 'HGNC:17296', 'HGNC:8646', 'HGNC:7892', 'HGNC:4693', 'HGNC:8582', 'HGNC:11047', 'HGNC:2719', 'HGNC:18170', 'HGNC:2858', 'HGNC:10451', 'HGNC:4432']
GSM5740432_S2_AGTAACCAGAGAAGGT-1.csv	0.010439742316629742	0.055211149542434765	1206	[['HGNC:24381', 34.51673043542559, 100.0], ['HGNC:2291', 34.51673043542321, 99.99999999999999], ['HGNC:12582', 34.516730435250786, 100.00000000000003], ['HGNC:16232', 34.5167304352216, 100.00000000000003], ['HGNC:12586', 34.51673043541873, 100.0], ['HGNC:7427', 34.51673043541871, 100.0], ['HGNC:12587', 34.5167304354187, 100.0], ['HGNC:2292', 34.5167304354187, 100.00000000000003], ['HGNC:2279', 34…	['HGNC:18170', 'HGNC:4693', 'HGNC:18044', 'HGNC:11064', 'HGNC:11067', 'HGNC:7892', 'HGNC:2501', 'HGNC:11063']
GSM5740432_S2_TCTGTCGAGCTGGCCT-1.csv	0.003145373441610438	0.11725743148331863	909	[['HGNC:2277', 42.306358396031754, 100.0], ['HGNC:24381', 42.30635839602862, 100.0], ['HGNC:830', 42.30635839603036, 100.0], ['HGNC:2291', 42.30635839604057, 100.0], ['HGNC:848', 42.30635839604057, 100.0], ['HGNC:2292', 42.30635839603175, 100.0], ['HGNC:2279', 42.30635839603176, 100.0], ['HGNC:823', 42.30635839603176, 100.0], ['HGNC:12590', 42.306358396096556, 100.0], ['HGNC:2265', 42.30635839606…	['HGNC:18170', 'HGNC:4693', 'HGNC:17296', 'HGNC:4432', 'HGNC:2858', 'HGNC:10451', 'HGNC:11047', 'HGNC:10452', 'HGNC:3700', 'HGNC:7892', 'HGNC:10979']
GSM5740432_S2_ATTATCCCAGAACATA-1.csv	0.010439742316629742	0.055211149542434765	1189	0	['HGNC:18044', 'HGNC:11067', 'HGNC:7892', 'HGNC:9020', 'HGNC:11063', 'HGNC:23087', 'HGNC:11064', 'HGNC:18170']
GSM5740432_S2_TGTCAGAGTATTGACC-1.csv	0.010439742316629742	0.11725743148331863	1189	[['HGNC:4175', 46.35988494243032, 99.99999999999999], ['HGNC:823', 19.408942735836096, 100.0], ['HGNC:838', 19.408942735822325, 100.0], ['HGNC:837', 19.40894273580942, 100.0], ['HGNC:2244', 46.35988494238376, 100.0], ['HGNC:4136', 46.359884942383765, 100.0], ['HGNC:830', 19.40894273582268, 100.0], ['HGNC:848', 19.40894273582319, 100.0], ['HGNC:833', 19.408942735798036, 100.0], ['HGNC:25223', 46.3…	['HGNC:10451', 'HGNC:17296', 'HGNC:18170', 'HGNC:4432', 'HGNC:7892', 'HGNC:10452', 'HGNC:18070', 'HGNC:115', 'HGNC:9020', 'HGNC:29437', 'HGNC:2858', 'HGNC:30927', 'HGNC:11047', 'HGNC:16484']
GSM5740432_S2_GCGATCGTCTAGTACG-1.csv	0.0036063977496078063	0.01892189288013699	984	[['HGNC:10606', 24.237939224292923, 99.99999999999997]]	['HGNC:10452', 'HGNC:840', 'HGNC:12586', 'HGNC:7427', 'HGNC:847', 'HGNC:11004', 'HGNC:29594', 'HGNC:2288', 'HGNC:12587', 'HGNC:845', 'HGNC:2858', 'HGNC:846', 'HGNC:4175', 'HGNC:2292', 'HGNC:2279', 'HGNC:823', 'HGNC:2267', 'HGNC:11063', 'HGNC:837', 'HGNC:8016', 'HGNC:2579', 'HGNC:2285', 'HGNC:11559', 'HGNC:17296', 'HGNC:12590', 'HGNC:2265', 'HGNC:12585', 'HGNC:4136', 'HGNC:10986', 'HGNC:406', 'HGN…
GSM5740432_S2_CATAGACGTTTACGAC-1.csv	0.010439742316629742	0.05655228172013309	1507	0	['HGNC:4693', 'HGNC:10451', 'HGNC:10452', 'HGNC:17296', 'HGNC:2858', 'HGNC:18170', 'HGNC:11067', 'HGNC:7892', 'HGNC:11063']
GSM5740432_S2_TGGTACAAGTCGGCCT-1.csv	0.009666777249447084	0.10669220771357439	1623	0	['HGNC:11782', 'HGNC:8646', 'HGNC:7892', 'HGNC:10452', 'HGNC:17296', 'HGNC:18170', 'HGNC:8582', 'HGNC:2719', 'HGNC:365', 'HGNC:10451', 'HGNC:4432', 'HGNC:11063', 'HGNC:11047', 'HGNC:2858']
GSM5740432_S2_TTCACGCCATGGCGCT-1.csv	0.004483041295214676	0.01892189288013699	1468	0	['HGNC:4432', 'HGNC:16484', 'HGNC:18170', 'HGNC:4693', 'HGNC:4378', 'HGNC:11047', 'HGNC:4175', 'HGNC:11063', 'HGNC:11064', 'HGNC:11055', 'HGNC:2501', 'HGNC:11067', 'HGNC:4136', 'HGNC:14472']
GSM5740432_S2_GTAGGTTAGTCATCCA-1.csv	0.040999472109801156	0.08588422811408125	1546	0	['HGNC:4175', 'HGNC:9020', 'HGNC:8091', 'HGNC:18044', 'HGNC:2501', 'HGNC:11067', 'HGNC:4136', 'HGNC:406', 'HGNC:7892', 'HGNC:10850', 'HGNC:11063', 'HGNC:16484', 'HGNC:18170']
GSM5740432_S2_TCATGCCGTATGGAGC-1.csv	0.010439742316629742	0.11725743148331864	1665	0	['HGNC:18070', 'HGNC:17027', 'HGNC:11054', 'HGNC:3700', 'HGNC:18170', 'HGNC:4693', 'HGNC:18044', 'HGNC:10943', 'HGNC:4433', 'HGNC:2501']
GSM5740432_S2_CACGGGTAGCGATGCA-1.csv	0.0021165588985427486	0.010812510217221138	680	0	['HGNC:18170', 'HGNC:4693', 'HGNC:11047', 'HGNC:11455', 'HGNC:6823', 'HGNC:23159', 'HGNC:11559', 'HGNC:11460', 'HGNC:16484', 'HGNC:6826', 'HGNC:3005', 'HGNC:7046', 'HGNC:4458', 'HGNC:1096', 'HGNC:17174', 'HGNC:14573', 'HGNC:19358', 'HGNC:23056', 'HGNC:7044', 'HGNC:10381', 'HGNC:10986', 'HGNC:23161', 'HGNC:4623', 'HGNC:14472', 'HGNC:7892', 'HGNC:17027', 'HGNC:18044', 'HGNC:435', 'HGNC:9225', 'HGNC…
GSM5740432_S2_GACGTTATCGTTGCCT-1.csv	0.010439742316629742	0.08588422811408125	1793	[['HGNC:10979', 46.42470224201484, 100.0]]	['HGNC:29437', 'HGNC:11064', 'HGNC:10452', 'HGNC:10451', 'HGNC:4175', 'HGNC:18170', 'HGNC:17296', 'HGNC:4136', 'HGNC:7892', 'HGNC:11047', 'HGNC:2858', 'HGNC:30927', 'HGNC:2501', 'HGNC:16484', 'HGNC:11026']
GSM5740432_S2_TTGCCTGTCATCTCTA-1.csv	0.18638251398971994	0.15771149935245288	1641	0	['HGNC:5157', 'HGNC:7892', 'HGNC:18170', 'HGNC:4693', 'HGNC:11047']
GSM5740432_S2_GGGAGTAAGAGCCCAA-1.csv	0.010439742316629742	0.09784063261770702	1707	[['HGNC:11559', 47.89843226160049, 99.99999999999999], ['HGNC:10293', 47.9622081074539, 100.0]]	['HGNC:11063', 'HGNC:2501', 'HGNC:11067', 'HGNC:7892', 'HGNC:18170']
GSM5740432_S2_GTTACCCCATACAGAA-1.csv	0.0025215774988833	0.008481655492763154	355	[['HGNC:10989', 26.800964406471678, 100.0]]	['HGNC:8808', 'HGNC:4378', 'HGNC:7704', 'HGNC:7458', 'HGNC:7683', 'HGNC:7684', 'HGNC:848', 'HGNC:6708', 'HGNC:847', 'HGNC:7462', 'HGNC:2267', 'HGNC:7686', 'HGNC:23987', 'HGNC:4458', 'HGNC:7690', 'HGNC:7461', 'HGNC:10545', 'HGNC:7530', 'HGNC:837', 'HGNC:7706', 'HGNC:838', 'HGNC:7697', 'HGNC:13398', 'HGNC:7700', 'HGNC:7712', 'HGNC:7687', 'HGNC:2289', 'HGNC:7698', 'HGNC:7688', 'HGNC:2898', 'HGNC:285…
GSM5740432_S2_CCTAACCTCCAAACCA-1.csv	0.010439742316629742	0.11725743148331863	1500	[['HGNC:24380', 7.21592700621434, 100.0], ['HGNC:833', 7.215927006214338, 100.0], ['HGNC:12582', 12.544336968204362, 100.0], ['HGNC:16232', 7.215927006213664, 100.0], ['HGNC:14247', 7.215927006213688, 100.0], ['HGNC:24381', 7.215927006213492, 100.0], ['HGNC:830', 7.215927006213492, 100.0], ['HGNC:2291', 7.2159270062143035, 100.0], ['HGNC:848', 7.215927006214535, 100.0], ['HGNC:847', 7.21592700620…	['HGNC:18170', 'HGNC:11063', 'HGNC:7892', 'HGNC:11047']
GSM5740432_S2_CCCTAACGTAACATCC-1.csv	0.04099947210980115	0.11725743148331863	1686	[['HGNC:10986', 42.462124568008804, 100.0]]	['HGNC:11067', 'HGNC:18070', 'HGNC:18170', 'HGNC:11063', 'HGNC:341']
GSM5740432_S2_CATCCGTGTCTCAAGT-1.csv	0.0017169655821985	0.008481655492763154	1425	0	['HGNC:4432', 'HGNC:7892', 'HGNC:10979', 'HGNC:18170', 'HGNC:4693', 'HGNC:11064', 'HGNC:500', 'HGNC:115', 'HGNC:9020', 'HGNC:11047', 'HGNC:10956']
GSM5740432_S2_AGTGCCGGTTGTTTGG-1.csv	0.002996156150896654	0.01892189288013699	1313	0	['HGNC:18044', 'HGNC:10452', 'HGNC:18070', 'HGNC:16484', 'HGNC:365', 'HGNC:17296', 'HGNC:7892', 'HGNC:18170', 'HGNC:4693', 'HGNC:10451', 'HGNC:2858', 'HGNC:11064', 'HGNC:11063']
GSM5740432_S2_AAATGGATCATGGGAG-1.csv	0.001892260115481931	0.008481655492763154	533	[['HGNC:3005', 29.313560480675932, 100.0], ['HGNC:7046', 29.313560480675964, 100.00000000000084], ['HGNC:17174', 29.313560480675932, 100.00000000000087], ['HGNC:14573', 29.31356048067595, 100.00000000000084], ['HGNC:19358', 29.313560480676188, 100.00000000000084], ['HGNC:23056', 29.313560480676188, 100.00000000000084], ['HGNC:7044', 29.313560480676188, 100.0], ['HGNC:2664', 29.313560480675964, 10…	['HGNC:18044', 'HGNC:9225', 'HGNC:18170', 'HGNC:4693', 'HGNC:4378', 'HGNC:10956', 'HGNC:18070', 'HGNC:500', 'HGNC:9020']
GSM5740432_S2_ACAGGGAGTAAGGCTG-1.csv	0.01043974231662974	0.09500304901996741	1602	[['HGNC:4175', 38.76113263810294, 99.99999999999999], ['HGNC:10293', 32.40819132538376, 100.00000000000003], ['HGNC:4136', 38.76113263810294, 100.00000000000003], ['HGNC:20305', 30.95052245201902, 99.99999999683683], ['HGNC:10297', 40.36908708471248, 99.99999999999993]]	['HGNC:10451', 'HGNC:17296', 'HGNC:18170', 'HGNC:11004', 'HGNC:4432', 'HGNC:11064', 'HGNC:10452', 'HGNC:11063', 'HGNC:7892', 'HGNC:2858', 'HGNC:11559', 'HGNC:16484']
GSM5740432_S2_GGTGGCTGTCAGCTTA-1.csv	0.007665775127526636	0.05436041032206099	1873	[['HGNC:4432', 39.46675368271915, 100.00000000000009]]	['HGNC:4693', 'HGNC:746', 'HGNC:758', 'HGNC:9721', 'HGNC:11064', 'HGNC:11063', 'HGNC:3700', 'HGNC:11067', 'HGNC:406', 'HGNC:18170', 'HGNC:2501']
GSM5740432_S2_ACTGCAAAGCCTGAGA-1.csv	0.003145373441610438	0.08588422811408125	1636	0	['HGNC:11782', 'HGNC:8582', 'HGNC:10451', 'HGNC:4175', 'HGNC:10452', 'HGNC:17296', 'HGNC:11067', 'HGNC:4136', 'HGNC:8646', 'HGNC:7892', 'HGNC:18170', 'HGNC:11025', 'HGNC:11063', 'HGNC:16484', 'HGNC:2858', 'HGNC:11055', 'HGNC:2501']
GSM5740432_S2_TTGTTTGCAAATCAAG-1.csv	0.04099947210980115	0.11725743148331863	1927	[['HGNC:4433', 47.085416117347975, 100.0]]	['HGNC:2501', 'HGNC:4693', 'HGNC:11063', 'HGNC:18170']
GSM5740432_S2_CCTAACCAGATTGGGC-1.csv	0.010439742316629742	0.11725743148331863	1353	[['HGNC:29594', 37.06030986040275, 100.0], ['HGNC:12587', 37.06030986041257, 100.0], ['HGNC:833', 40.612884506175924, 100.0], ['HGNC:12582', 37.06030986040274, 100.0], ['HGNC:14247', 40.61288450617504, 100.0], ['HGNC:823', 40.612884506175945, 100.0], ['HGNC:838', 40.612884506175945, 100.0], ['HGNC:840', 40.61288450617596, 100.0], ['HGNC:12586', 37.06030986040422, 100.0], ['HGNC:7427', 37.06030986…	['HGNC:2288', 'HGNC:24380', 'HGNC:16232', 'HGNC:2292', 'HGNC:2279', 'HGNC:500', 'HGNC:2265', 'HGNC:7892', 'HGNC:24381', 'HGNC:4693', 'HGNC:2291', 'HGNC:2267', 'HGNC:2289', 'HGNC:2269', 'HGNC:7422', 'HGNC:2287', 'HGNC:2294', 'HGNC:7421', 'HGNC:11047', 'HGNC:2285', 'HGNC:2280', 'HGNC:7419', 'HGNC:24382', 'HGNC:2277', 'HGNC:18170']
GSM5740432_S2_TTCAGGAAGAGCTGCA-1.csv	0.010439742316629742	0.055211149542434765	1679	0	['HGNC:9020', 'HGNC:11063', 'HGNC:7892', 'HGNC:11064', 'HGNC:2501', 'HGNC:16484', 'HGNC:18170']
GSM5740432_S2_AATGACCAGGTCATTC-1.csv	0.022916507524253293	0.08588422811408125	1775	0	['HGNC:18170', 'HGNC:9020', 'HGNC:4175', 'HGNC:4432', 'HGNC:11782', 'HGNC:10980', 'HGNC:4136', 'HGNC:8646', 'HGNC:7892', 'HGNC:11059', 'HGNC:8582', 'HGNC:11064', 'HGNC:2719', 'HGNC:11026']
GSM5740432_S2_TCCAGAACACACGCCA-1.csv	0.010439742316629742	0.055211149542434765	1105	0	['HGNC:18044', 'HGNC:18170', 'HGNC:4693', 'HGNC:18070', 'HGNC:9020', 'HGNC:2501']
GSM5740432_S2_GCATGATTCTATGTGG-1.csv	0.003145373441610438	0.01892189288013699	1473	0	['HGNC:18170', 'HGNC:11782', 'HGNC:8582', 'HGNC:500', 'HGNC:9020', 'HGNC:8646', 'HGNC:11047', 'HGNC:11064', 'HGNC:16484']
GSM5740432_S2_GTGTGATAGTGTTCAC-1.csv	0.010439742316629742	0.11725743148331863	1675	[['HGNC:395', 47.085416117347975, 100.0], ['HGNC:1795', 47.085416117347975, 100.0], ['HGNC:2896', 47.085416117347975, 100.0], ['HGNC:840', 47.085416117347975, 100.0], ['HGNC:21350', 47.085416117347975, 100.0], ['HGNC:12591', 47.085416117347975, 100.0], ['HGNC:11449', 47.085416117347975, 100.0], ['HGNC:2342', 47.085416117347975, 100.0], ['HGNC:823', 47.085416117347975, 100.0], ['HGNC:2321', 47.085…	['HGNC:9020', 'HGNC:18170', 'HGNC:4693', 'HGNC:11054', 'HGNC:7892', 'HGNC:11064']
GSM5740432_S2_GCCCGAAAGCAAACAT-1.csv	0.010439742316629742	0.11725743148331863	1860	[['HGNC:2292', 14.186735756615414, 99.99999999999999], ['HGNC:2279', 14.186735756598074, 99.99999999999999], ['HGNC:823', 14.809869273174822, 99.99999999999999], ['HGNC:5008', 19.379660501959208, 99.99999999999999], ['HGNC:833', 14.809869273088022, 100.0], ['HGNC:12582', 14.186735756402612, 100.0], ['HGNC:16232', 14.186735756362514, 100.0], ['HGNC:14247', 14.80986927285517, 99.99999999999999], ['…	['HGNC:11063', 'HGNC:10452', 'HGNC:500', 'HGNC:17296', 'HGNC:7892', 'HGNC:10956', 'HGNC:10451', 'HGNC:18170', 'HGNC:11047', 'HGNC:2858']
GSM5740432_S2_GACACGCAGTGGATTA-1.csv	0.010439742316629742	0.11725743148331863	1500	[['HGNC:2292', 34.97746327166906, 100.0], ['HGNC:2279', 34.97746327166903, 100.0], ['HGNC:823', 44.249103979135235, 100.0], ['HGNC:24381', 34.97746327166903, 100.0], ['HGNC:830', 44.24910397913531, 100.0], ['HGNC:2291', 34.977463271734955, 100.0], ['HGNC:848', 44.24910397912657, 100.0], ['HGNC:847', 44.24910397919234, 100.0], ['HGNC:12590', 45.43653200499564, 100.0], ['HGNC:2265', 34.977463271669…	['HGNC:18170', 'HGNC:4432', 'HGNC:17296', 'HGNC:7892', 'HGNC:10683', 'HGNC:10451', 'HGNC:18044', 'HGNC:10452', 'HGNC:28883', 'HGNC:18070', 'HGNC:500', 'HGNC:11063', 'HGNC:3700', 'HGNC:11047', 'HGNC:2858', 'HGNC:10680', 'HGNC:10681', 'HGNC:10682', 'HGNC:10956']
GSM5740432_S2_GGGATGAGTCCACATA-1.csv	0.01043974231662974	0.11725743148331863	1605	[['HGNC:18175', 46.35988494238376, 100.0], ['HGNC:2244', 46.359884942383744, 100.00000000000003], ['HGNC:4175', 46.35988494238376, 100.0], ['HGNC:28883', 46.35988494243032, 100.0], ['HGNC:4136', 46.35988494238376, 99.99999999683683], ['HGNC:5383', 46.35988494238376, 99.99999999683686], ['HGNC:406', 35.85853913302946, 99.99999999683683], ['HGNC:341', 35.6456357306737, 100.0], ['HGNC:20233', 46.359…	['HGNC:4432', 'HGNC:11063', 'HGNC:11064', 'HGNC:11067', 'HGNC:2501', 'HGNC:18170', 'HGNC:7892', 'HGNC:10979', 'HGNC:12563']
GSM5740432_S2_ATTGTTCAGCCATGCC-1.csv	0.012050393884925674	0.11725743148331863	1684	[['HGNC:4432', 47.085416117347975, 100.00000000000003]]	['HGNC:10451', 'HGNC:17296', 'HGNC:11067', 'HGNC:7892', 'HGNC:11063', 'HGNC:4693', 'HGNC:11064', 'HGNC:10452', 'HGNC:18170', 'HGNC:2858', 'HGNC:2501']
GSM5740432_S2_ACTTCCGAGCTCGCAC-1.csv	0.001892260115481931	0.008481655492763154	899	[['HGNC:845', 20.035619223062145, 100.0], ['HGNC:846', 20.03561922306214, 100.0], ['HGNC:830', 20.03561922306214, 99.99999999999999], ['HGNC:848', 20.03561922306214, 100.0], ['HGNC:847', 20.035619223062135, 100.00000000000003], ['HGNC:840', 20.035619223062138, 99.99999999999999], ['HGNC:833', 20.03561922306214, 99.99999999999999], ['HGNC:14247', 20.035619223062138, 99.99999999999999], ['HGNC:823'…	['HGNC:2267', 'HGNC:2277', 'HGNC:18170', 'HGNC:24381', 'HGNC:4693', 'HGNC:2291', 'HGNC:12586', 'HGNC:7427', 'HGNC:7892', 'HGNC:24380', 'HGNC:12582', 'HGNC:16232', 'HGNC:2292', 'HGNC:11449', 'HGNC:2279', 'HGNC:10992', 'HGNC:2289', 'HGNC:30863', 'HGNC:2269', 'HGNC:29594', 'HGNC:8582', 'HGNC:2288', 'HGNC:12587', 'HGNC:4432', 'HGNC:11782', 'HGNC:2294', 'HGNC:7421', 'HGNC:11047', 'HGNC:30862', 'HGNC:2…
GSM5740432_S2_CCTCAGTCATGAGTAA-1.csv	0.003145373441610438	0.01892189288013699	938	[['HGNC:12590', 21.35054925069509, 100.0], ['HGNC:2265', 21.350549250695092, 100.0], ['HGNC:12585', 21.350549250695096, 100.0], ['HGNC:2267', 21.350549250695096, 100.0], ['HGNC:837', 21.350549250695064, 100.0], ['HGNC:29594', 21.3505492506951, 100.0], ['HGNC:2288', 21.35054925069509, 100.0], ['HGNC:12587', 21.350549250695092, 100.0], ['HGNC:2277', 21.35054925069508, 100.0], ['HGNC:24381', 21.3505…	['HGNC:18170', 'HGNC:4693', 'HGNC:7892', 'HGNC:17027', 'HGNC:11054', 'HGNC:18044', 'HGNC:18070', 'HGNC:500', 'HGNC:9020', 'HGNC:10956', 'HGNC:11047']
GSM5740432_S2_AAGTTCGGTACGGCAA-1.csv	0.04099947210980115	0.055085604212599566	2078	0	['HGNC:4432', 'HGNC:4175', 'HGNC:4136', 'HGNC:406', 'HGNC:7892', 'HGNC:18170', 'HGNC:8091', 'HGNC:11064']
GSM5740432_S2_TAAGCCAAGTGGCCTC-1.csv	0.007380774908295698	0.15771149935245288	1224	[['HGNC:12587', 47.091401625681776, 100.0], ['HGNC:7691', 49.36901366028677, 100.0], ['HGNC:2896', 46.13297106412659, 100.0], ['HGNC:2292', 47.09140162579301, 100.0], ['HGNC:7714', 49.369013660437304, 100.0], ['HGNC:2279', 47.091401625790105, 99.99999999999997], ['HGNC:823', 47.09140162579498, 99.99999999999997], ['HGNC:7459', 49.369013660467196, 99.99999999999997], ['HGNC:7713', 49.3690136604671…	['HGNC:7892', 'HGNC:10979', 'HGNC:4432', 'HGNC:18170', 'HGNC:4693', 'HGNC:19980', 'HGNC:5383', 'HGNC:8907', 'HGNC:753', 'HGNC:115', 'HGNC:11047']
GSM5740432_S2_TTGTTGTCAAGTGGCA-1.csv	0.010439742316629742	0.11725743148331863	1672	[['HGNC:4175', 46.35988494238376, 100.0], ['HGNC:2292', 21.136651847738687, 100.0], ['HGNC:2279', 21.13665184773827, 100.0], ['HGNC:823', 20.64727054460766, 100.0], ['HGNC:838', 20.647270544606627, 100.0], ['HGNC:24380', 21.13665184773784, 100.0], ['HGNC:5008', 35.025161716393555, 100.0], ['HGNC:833', 20.64727054459683, 100.0], ['HGNC:12582', 21.136651847730583, 100.0], ['HGNC:16232', 21.13665184…	['HGNC:18170', 'HGNC:10452', 'HGNC:9020', 'HGNC:17296', 'HGNC:7892', 'HGNC:10451', 'HGNC:4432', 'HGNC:2858', 'HGNC:11064', 'HGNC:11004']
GSM5740432_S2_AGAACCTAGCCTATTG-1.csv	0.010439742316629742	0.11725743148331863	1361	[['HGNC:2292', 31.078091455510716, 100.0], ['HGNC:2279', 31.078091455510688, 100.0], ['HGNC:823', 34.844272402061584, 100.0], ['HGNC:838', 34.844272402061605, 100.0], ['HGNC:2277', 31.078091455510727, 100.0], ['HGNC:24381', 31.078091455509067, 100.0], ['HGNC:830', 34.84427240204916, 100.0], ['HGNC:2291', 31.078091454936413, 100.00000008002235], ['HGNC:848', 34.84427240205184, 100.00000008002235],…	['HGNC:18170', 'HGNC:4693', 'HGNC:18044', 'HGNC:9020', 'HGNC:11063', 'HGNC:11067', 'HGNC:4433', 'HGNC:11064']
GSM5740432_S2_ATGAGGGAGCTGGTGA-1.csv	0.09167824720479206	0.11725743148331863	1798	0	['HGNC:18170', 'HGNC:11067', 'HGNC:11064', 'HGNC:11063', 'HGNC:2501']
GSM5740432_S2_ATCACGAGTCGTCATA-1.csv	0.010439742316629742	0.0865000817377691	1579	[['HGNC:840', 29.8647307720441, 100.0], ['HGNC:823', 29.86473077204417, 100.0], ['HGNC:830', 29.864730772043334, 100.0], ['HGNC:848', 29.864730772040833, 100.0], ['HGNC:833', 29.864730772050518, 99.99999999999999], ['HGNC:14247', 29.864730772047476, 100.0], ['HGNC:838', 29.86473077204409, 100.0], ['HGNC:847', 29.86473077204409, 100.0], ['HGNC:837', 29.86473077204643, 99.99999999999999], ['HGNC:84…	['HGNC:9752', 'HGNC:18170', 'HGNC:4693', 'HGNC:7892', 'HGNC:8582', 'HGNC:11063', 'HGNC:11067', 'HGNC:406', 'HGNC:2501', 'HGNC:9721', 'HGNC:11064']
GSM5740432_S2_AGGATCTCACGAGAAC-1.csv	0.010439742316629742	0.05436041032206097	1655	0	['HGNC:18170', 'HGNC:746', 'HGNC:9020', 'HGNC:17296', 'HGNC:7892', 'HGNC:10451', 'HGNC:4432', 'HGNC:11047', 'HGNC:11064', 'HGNC:10452', 'HGNC:3700', 'HGNC:2858', 'HGNC:758']
GSM5740432_S2_ATTGTTCGTTCGGCTG-1.csv	0.0007530895498783757	0.0005073638862258952	1137	0	['HGNC:18170', 'HGNC:4693', 'HGNC:4378', 'HGNC:10850', 'HGNC:16484', 'HGNC:10937', 'HGNC:7436', 'HGNC:11063']
GSM5740432_S2_CTACCTGTCGTTAGAC-1.csv	0.00448304129521467	0.01892189288013699	1315	[['HGNC:10606', 35.4501104747597, 100.00000000000004], ['HGNC:451', 35.45011047475966, 100.0], ['HGNC:932', 35.45011047737584, 100.00000000000004]]	['HGNC:13398', 'HGNC:2244', 'HGNC:8907', 'HGNC:2859', 'HGNC:10451', 'HGNC:10452', 'HGNC:2205', 'HGNC:115', 'HGNC:7892', 'HGNC:10979', 'HGNC:18044', 'HGNC:25223', 'HGNC:10996', 'HGNC:4432', 'HGNC:18175', 'HGNC:11064', 'HGNC:17296', 'HGNC:4136', 'HGNC:10986', 'HGNC:5383', 'HGNC:406', 'HGNC:2860', 'HGNC:7529', 'HGNC:2858', 'HGNC:12524', 'HGNC:20233', 'HGNC:11055', 'HGNC:5006', 'HGNC:4175', 'HGNC:156…
GSM5740432_S2_TGGGTTAAGGGCAGAG-1.csv	0.0005452321657505788	0.0005291302834879845	1363	0	['HGNC:18170', 'HGNC:24381', 'HGNC:2291', 'HGNC:10452', 'HGNC:12586', 'HGNC:7427', 'HGNC:9020', 'HGNC:11782', 'HGNC:17296', 'HGNC:12590', 'HGNC:11067', 'HGNC:2265', 'HGNC:12585', 'HGNC:4136', 'HGNC:8646', 'HGNC:4175', 'HGNC:2292', 'HGNC:976', 'HGNC:2279', 'HGNC:7892', 'HGNC:24380', 'HGNC:12582', 'HGNC:16232', 'HGNC:2289', 'HGNC:30863', 'HGNC:10451', 'HGNC:2269', 'HGNC:10683', 'HGNC:29594', 'HGNC:…
GSM5740432_S2_GGAATCTTCTCCGAAA-1.csv	0.010439742316629742	0.08588422811408125	1611	[['HGNC:16526', 14.265044870728197, 91.81894458146147], ['HGNC:2646', 14.265044870728197, 91.81894458098611], ['HGNC:253', 14.265044870728197, 91.81894458098611], ['HGNC:2645', 14.265044870697949, 91.81894458098611], ['HGNC:119', 14.265044870728197, 91.81894458098611], ['HGNC:2690', 14.265044870728197, 91.81894458146148], ['HGNC:5213', 14.265044870728197, 91.81894458098611]]	['HGNC:10979', 'HGNC:4175', 'HGNC:18170', 'HGNC:4693', 'HGNC:10452', 'HGNC:17296', 'HGNC:4432', 'HGNC:10451', 'HGNC:4136', 'HGNC:7892', 'HGNC:11064', 'HGNC:2858', 'HGNC:3700', 'HGNC:11047', 'HGNC:16484']
GSM5740432_S2_TCTTGCGGTAACCAGG-1.csv	0.010439742316629742	0.11725743148331863	1665	[['HGNC:16232', 49.97055190885419, 100.0], ['HGNC:2292', 49.97055190885419, 100.0], ['HGNC:2279', 49.97055190885419, 100.0], ['HGNC:2289', 49.97055190885419, 100.0], ['HGNC:2269', 49.97055190885419, 100.0], ['HGNC:2288', 49.97055190885419, 100.0], ['HGNC:24381', 49.97055190885419, 100.0], ['HGNC:2291', 49.97055190885419, 100.0], ['HGNC:2265', 49.97055190885419, 100.0], ['HGNC:24380', 49.970551908…	['HGNC:18170', 'HGNC:4693', 'HGNC:7892', 'HGNC:11054', 'HGNC:2501', 'HGNC:11047']
GSM5740432_S2_GTCGCGAGTGTCCTAA-1.csv	0.005303309605513168	0.0067781545197185536	1092	0	['HGNC:4693', 'HGNC:4378', 'HGNC:19129', 'HGNC:758', 'HGNC:746', 'HGNC:8923', 'HGNC:11067', 'HGNC:11047', 'HGNC:11063', 'HGNC:3700', 'HGNC:4432', 'HGNC:16484', 'HGNC:18170']
GSM5740432_S2_GGTAACTCAGAAATCA-1.csv	0.010439742316629742	0.055211149542434765	1236	0	['HGNC:4175', 'HGNC:10452', 'HGNC:18070', 'HGNC:17296', 'HGNC:11047', 'HGNC:10451', 'HGNC:11004', 'HGNC:18170', 'HGNC:11064', 'HGNC:11067', 'HGNC:4136', 'HGNC:7892', 'HGNC:11054', 'HGNC:2858', 'HGNC:2501']
GSM5740432_S2_ATCGATGAGTGTTGAA-1.csv	0.003145373441610438	0.021625020434442276	898	[['HGNC:2501', 28.502504826625824, 100.0]]	['HGNC:17296', 'HGNC:18170', 'HGNC:4378', 'HGNC:10452', 'HGNC:186', 'HGNC:2704', 'HGNC:11004', 'HGNC:4175', 'HGNC:18044', 'HGNC:9225', 'HGNC:341', 'HGNC:12805', 'HGNC:10451', 'HGNC:4136', 'HGNC:7892', 'HGNC:17027']
GSM5740432_S2_CAATGACAGGGTTAAT-1.csv	0.004483041295214671	0.01892189288013699	1114	[['HGNC:840', 20.08337404710387, 100.0], ['HGNC:12586', 5.61098357939384, 100.00000000000017], ['HGNC:7427', 5.610983579393877, 100.00000000000017], ['HGNC:3481', 14.362398336044665, 100.00000000000017], ['HGNC:24381', 5.61098357939395, 100.00000000000017], ['HGNC:830', 20.083374047103845, 100.00000000000017], ['HGNC:2291', 5.6109835793937295, 99.99999999999997], ['HGNC:848', 20.083374047103845, …	['HGNC:18170', 'HGNC:7892', 'HGNC:10943', 'HGNC:4432', 'HGNC:10682', 'HGNC:10979', 'HGNC:18044', 'HGNC:9752', 'HGNC:365', 'HGNC:10683', 'HGNC:8582', 'HGNC:11063', 'HGNC:3700', 'HGNC:10680', 'HGNC:10681', 'HGNC:11047']
GSM5740432_S2_GTGTAACAGCGCCGTT-1.csv	0.010439742316629742	0.03737754105384804	1501	[['HGNC:4175', 24.680681644576218, 99.99999999999999], ['HGNC:4136', 24.680681644576218, 100.0]]	['HGNC:18170', 'HGNC:10452', 'HGNC:17296', 'HGNC:18044', 'HGNC:2858', 'HGNC:2501', 'HGNC:11063', 'HGNC:11067', 'HGNC:7892', 'HGNC:11064', 'HGNC:10451']
GSM5740432_S2_TTCTGTAGTCAAGCGA-1.csv	0.010439742316629742	0.11725743148331863	1148	[['HGNC:7686', 44.05041595167054, 100.0], ['HGNC:23987', 44.05041595167054, 100.0], ['HGNC:7690', 44.05041595166971, 100.0], ['HGNC:7461', 44.050415951669855, 100.0], ['HGNC:7706', 44.050415951679426, 100.0], ['HGNC:7710', 44.050415951674104, 100.0], ['HGNC:28883', 42.32839003957844, 100.0], ['HGNC:7703', 44.050415951675134, 100.0], ['HGNC:7717', 44.05041595168095, 100.0], ['HGNC:7716', 44.050415…	['HGNC:2267', 'HGNC:3700', 'HGNC:837', 'HGNC:840', 'HGNC:12586', 'HGNC:7427', 'HGNC:3481', 'HGNC:17296', 'HGNC:12590', 'HGNC:2265', 'HGNC:12585', 'HGNC:7892', 'HGNC:2292', 'HGNC:2279', 'HGNC:823', 'HGNC:838', 'HGNC:2289', 'HGNC:30863', 'HGNC:10451', 'HGNC:2269', 'HGNC:10943', 'HGNC:4432', 'HGNC:8016', 'HGNC:2579', 'HGNC:2285', 'HGNC:10682', 'HGNC:10452', 'HGNC:10683', 'HGNC:29437', 'HGNC:29594', …
GSM5740432_S2_TCAGCCTGTCGATTTG-1.csv	0.01043974231662974	0.055211149542434765	1649	0	['HGNC:10451', 'HGNC:2858', 'HGNC:7892', 'HGNC:18044', 'HGNC:18170', 'HGNC:10452', 'HGNC:500', 'HGNC:17296', 'HGNC:11047']
GSM5740432_S2_AACAAAGGTTGACGGA-1.csv	0.004125582738561819	0.021625020434442276	1276	[['HGNC:17194', 40.705457024087146, 99.99999997489793], ['HGNC:7685', 40.705457024092006, 99.99999997489796], ['HGNC:7710', 40.705457024087124, 100.0], ['HGNC:7703', 40.70545702410342, 100.0], ['HGNC:7717', 40.70545702416587, 100.00000000000003], ['HGNC:7705', 40.70545702408713, 100.0], ['HGNC:7460', 40.70545702406452, 100.0], ['HGNC:7697', 40.70545702399121, 99.99999999999997], ['HGNC:7700', 40.…	['HGNC:29594', 'HGNC:2288', 'HGNC:12587', 'HGNC:10452', 'HGNC:840', 'HGNC:12586', 'HGNC:7427', 'HGNC:833', 'HGNC:12582', 'HGNC:16232', 'HGNC:14247', 'HGNC:838', 'HGNC:2289', 'HGNC:30863', 'HGNC:10451', 'HGNC:2269', 'HGNC:2292', 'HGNC:2279', 'HGNC:823', 'HGNC:17296', 'HGNC:12590', 'HGNC:2265', 'HGNC:12585', 'HGNC:7892', 'HGNC:24380', 'HGNC:4432', 'HGNC:845', 'HGNC:846', 'HGNC:2267', 'HGNC:11063', …
GSM5740432_S2_GTAGAAAGTGCTCGTG-1.csv	0.002632306295160504	0.017568180352941165	802	[['HGNC:830', 40.81157262444741, 100.0], ['HGNC:848', 40.81157262445672, 100.0], ['HGNC:833', 40.811572624459224, 100.0], ['HGNC:14247', 40.81157262445923, 100.0], ['HGNC:838', 40.81157262445923, 100.0], ['HGNC:847', 40.811572624459224, 100.0], ['HGNC:845', 40.81157262447259, 100.0], ['HGNC:846', 40.811572624465555, 100.0], ['HGNC:823', 40.811572624454456, 100.0], ['HGNC:840', 40.811572624459224,…	['HGNC:2277', 'HGNC:18170', 'HGNC:24381', 'HGNC:4693', 'HGNC:2291', 'HGNC:4378', 'HGNC:24269', 'HGNC:12582', 'HGNC:16232', 'HGNC:2289', 'HGNC:30863', 'HGNC:2269', 'HGNC:12590', 'HGNC:2265', 'HGNC:12585', 'HGNC:4136', 'HGNC:7892', 'HGNC:24380', 'HGNC:11004', 'HGNC:10683', 'HGNC:29594', 'HGNC:2288', 'HGNC:2267', 'HGNC:3700', 'HGNC:2710', 'HGNC:8906', 'HGNC:10680', 'HGNC:11055', 'HGNC:10681', 'HGNC:…
GSM5740432_S2_TTGTTTGGTGTTAGCT-1.csv	0.00883977900552486	0.055211149542434765	845	[['HGNC:10979', 15.760547720934797, 100.0], ['HGNC:11559', 25.743311408505072, 100.0], ['HGNC:3482', 18.35363473728096, 100.0], ['HGNC:18355', 15.760547719421899, 100.0], ['HGNC:3481', 18.353634738733334, 99.99999997489792]]	['HGNC:29594', 'HGNC:2288', 'HGNC:2267', 'HGNC:11063', 'HGNC:24380', 'HGNC:833', 'HGNC:18044', 'HGNC:12582', 'HGNC:16232', 'HGNC:14247', 'HGNC:9020', 'HGNC:12590', 'HGNC:2265', 'HGNC:12585', 'HGNC:12587', 'HGNC:2292', 'HGNC:2279', 'HGNC:823', 'HGNC:845', 'HGNC:846', 'HGNC:2277', 'HGNC:18170', 'HGNC:24381', 'HGNC:830', 'HGNC:4693', 'HGNC:2291', 'HGNC:4378', 'HGNC:848', 'HGNC:847', 'HGNC:30862', 'H…
GSM5740432_S2_GGATGTTGTAGGATAT-1.csv	0.021181952976064376	0.055211149542434765	1414	[['HGNC:840', 49.55052441820783, 100.0], ['HGNC:8016', 49.55052441820784, 100.0], ['HGNC:823', 49.550524418214344, 100.0], ['HGNC:838', 49.55052441820855, 100.0], ['HGNC:833', 49.55052441820783, 100.0], ['HGNC:14247', 49.550524418195046, 100.0], ['HGNC:837', 49.55052441820784, 100.0], ['HGNC:830', 49.55052441819397, 100.0], ['HGNC:848', 49.55052441823952, 100.0], ['HGNC:847', 49.550524418216426, …	['HGNC:4175', 'HGNC:18044', 'HGNC:11067', 'HGNC:4136', 'HGNC:18170', 'HGNC:11063', 'HGNC:2501']
GSM5740432_S2_GTTTGGAAGACATCCT-1.csv	0.12887188708849073	0.11725743148331863	1227	0	['HGNC:10979', 'HGNC:94', 'HGNC:18044', 'HGNC:18170', 'HGNC:10452', 'HGNC:21350', 'HGNC:2330', 'HGNC:12591', 'HGNC:8636', 'HGNC:4432', 'HGNC:14409', 'HGNC:2898', 'HGNC:10451', 'HGNC:12592', 'HGNC:2858', 'HGNC:2501', 'HGNC:2321', 'HGNC:17296', 'HGNC:4982', 'HGNC:7892', 'HGNC:11047', 'HGNC:9280', 'HGNC:21298', 'HGNC:8124', 'HGNC:3647', 'HGNC:1421', 'HGNC:7852', 'HGNC:11063', 'HGNC:2911', 'HGNC:395']
GSM5740432_S2_GAGAAATCAACACACT-1.csv	0.000649483196942325	0.019592881989376455	933	[['HGNC:830', 26.81612063191109, 100.00000003979044], ['HGNC:848', 26.81612063183415, 100.00000003979044], ['HGNC:847', 26.816120631895846, 99.99999999999997], ['HGNC:837', 26.81612063183836, 100.0], ['HGNC:846', 26.81612063187049, 100.00000003979042], ['HGNC:823', 26.816120631857242, 100.00000003979044], ['HGNC:838', 26.816120631864994, 100.00000003979044], ['HGNC:8016', 26.81612063190081, 100.0…	['HGNC:4693', 'HGNC:11004', 'HGNC:4061', 'HGNC:10536', 'HGNC:395', 'HGNC:4260', 'HGNC:2501', 'HGNC:2704', 'HGNC:2321', 'HGNC:10956', 'HGNC:10452', 'HGNC:12591', 'HGNC:17296', 'HGNC:10955', 'HGNC:10451', 'HGNC:12592', 'HGNC:9280', 'HGNC:11067', 'HGNC:10959', 'HGNC:4982', 'HGNC:7892', 'HGNC:17027', 'HGNC:3647', 'HGNC:18170', 'HGNC:10979', 'HGNC:7850', 'HGNC:24269', 'HGNC:3078', 'HGNC:18044', 'HGNC:…
GSM5740432_S2_CGAGTTAGTATCGATC-1.csv	0.040999472109801156	0.11725743148331863	1289	[['HGNC:830', 36.680443001668394, 99.99999999999997], ['HGNC:11025', 46.35988494238376, 99.99999999999997], ['HGNC:848', 36.68044300165326, 99.99999999999997], ['HGNC:845', 36.680443001668394, 100.0], ['HGNC:846', 36.6804430016684, 99.99999999999997], ['HGNC:838', 36.68044300166839, 99.99999999999997], ['HGNC:837', 36.68044300166068, 100.00000000002613], ['HGNC:642', 36.88675058494858, 99.9999999…	['HGNC:18170', 'HGNC:4693', 'HGNC:2858', 'HGNC:10451', 'HGNC:11063', 'HGNC:3700', 'HGNC:18044', 'HGNC:17296', 'HGNC:11067', 'HGNC:7892', 'HGNC:4433', 'HGNC:11064', 'HGNC:10452', 'HGNC:9020']
GSM5740432_S2_CGAGTTACATCCCACT-1.csv	0.010439742316629742	0.02419935044835496	1225	0	['HGNC:9068', 'HGNC:17027', 'HGNC:11054', 'HGNC:10547', 'HGNC:18044', 'HGNC:29799', 'HGNC:4175', 'HGNC:3061', 'HGNC:3629', 'HGNC:4458', 'HGNC:10545', 'HGNC:16148', 'HGNC:15463', 'HGNC:7530', 'HGNC:2649', 'HGNC:18170', 'HGNC:16815', 'HGNC:4693', 'HGNC:6708', 'HGNC:17296', 'HGNC:4136', 'HGNC:8646', 'HGNC:26965', 'HGNC:7892', 'HGNC:2860', 'HGNC:7529', 'HGNC:5006', 'HGNC:2501', 'HGNC:11038', 'HGNC:85…
GSM5740432_S2_CATTGAGTCACTGTCC-1.csv	0.003985330988287242	0.01871011207588234	973	[['HGNC:642', 31.509269740814478, 100.00000000000003]]	['HGNC:18070', 'HGNC:11063', 'HGNC:11004', 'HGNC:11067', 'HGNC:7892', 'HGNC:16484', 'HGNC:9021', 'HGNC:24269', 'HGNC:18044', 'HGNC:18170', 'HGNC:4693', 'HGNC:4378', 'HGNC:8906', 'HGNC:2501', 'HGNC:10922', 'HGNC:11047', 'HGNC:11064']
GSM5740432_S2_GGGACAAGTTTGCCGG-1.csv	0.0017169655821985001	0.008481655492763154	996	0	['HGNC:8016', 'HGNC:2579', 'HGNC:2285', 'HGNC:341', 'HGNC:845', 'HGNC:8830', 'HGNC:846', 'HGNC:2501', 'HGNC:2267', 'HGNC:837', 'HGNC:4432', 'HGNC:1769', 'HGNC:838', 'HGNC:2289', 'HGNC:30863', 'HGNC:9067', 'HGNC:2269', 'HGNC:24382', 'HGNC:2277', 'HGNC:18170', 'HGNC:24381', 'HGNC:830', 'HGNC:4693', 'HGNC:2291', 'HGNC:4378', 'HGNC:848', 'HGNC:847', 'HGNC:29594', 'HGNC:11003', 'HGNC:2288', 'HGNC:1258…
GSM5740432_S2_ACAAGCTGTCGCAGTC-1.csv	0.0032604442898752323	0.018174976055921048	1545	[['HGNC:4982', 17.5230761782415, 100.0], ['HGNC:2321', 17.523076180587445, 99.99999994649495], ['HGNC:12592', 17.523076180587456, 99.99999999005618], ['HGNC:395', 17.52307618058744, 100.0], ['HGNC:12591', 17.52307618058745, 100.00000000000003], ['HGNC:10980', 17.523076180587445, 99.99999999999999], ['HGNC:9280', 17.523076178844978, 99.99999999005618], ['HGNC:10956', 17.523076180587385, 99.9999999…	['HGNC:4136', 'HGNC:8646', 'HGNC:7892', 'HGNC:11782', 'HGNC:4175', 'HGNC:976', 'HGNC:2710', 'HGNC:10451', 'HGNC:4432', 'HGNC:10683', 'HGNC:8582', 'HGNC:500', 'HGNC:3481', 'HGNC:17296', 'HGNC:11063', 'HGNC:3700', 'HGNC:11047', 'HGNC:2858', 'HGNC:10680', 'HGNC:10681', 'HGNC:10682', 'HGNC:10452', 'HGNC:3482', 'HGNC:18170', 'HGNC:4693']
GSM5740432_S2_CCTCACACATGGAACG-1.csv	0.04099947210980115	0.11725743148331863	1751	[['HGNC:341', 35.6456357306737, 100.0], ['HGNC:500', 34.820634415958644, 100.0]]	['HGNC:18170', 'HGNC:11064', 'HGNC:7892', 'HGNC:10850', 'HGNC:794', 'HGNC:11047', 'HGNC:16484']
GSM5740432_S2_AAGACTCTCGAGAGAC-1.csv	0.021181952976064376	0.08588422811408125	1509	0	['HGNC:4175', 'HGNC:341', 'HGNC:10451', 'HGNC:11063', 'HGNC:11064', 'HGNC:10452', 'HGNC:18170', 'HGNC:2858', 'HGNC:17296', 'HGNC:11067', 'HGNC:4136', 'HGNC:7892']
GSM5740432_S2_GAGTTGTAGAAGTCCG-1.csv	0.0010493179433368304	0.0013411321776983234	1675	0	['HGNC:3579', 'HGNC:4433', 'HGNC:4136', 'HGNC:7892', 'HGNC:2898', 'HGNC:11460', 'HGNC:21350', 'HGNC:2896', 'HGNC:4175', 'HGNC:4892', 'HGNC:1795', 'HGNC:18170', 'HGNC:4693', 'HGNC:8808', 'HGNC:4643', 'HGNC:10980', 'HGNC:5147', 'HGNC:11055', 'HGNC:2501', 'HGNC:11063', 'HGNC:3700']
GSM5740432_S2_TCCTTCTTCAAGGAGC-1.csv	0.010439742316629742	0.10758115714651323	1798	0	['HGNC:4432', 'HGNC:11782', 'HGNC:8646', 'HGNC:406', 'HGNC:18070', 'HGNC:115', 'HGNC:8582', 'HGNC:9721', 'HGNC:18170', 'HGNC:10979', 'HGNC:18044', 'HGNC:11047']
GSM5740432_S2_AACGAAATCGTGGGTC-1.csv	0.04099947210980115	0.08588422811408125	1712	0	['HGNC:12590', 'HGNC:11067', 'HGNC:2265', 'HGNC:12585', 'HGNC:4136', 'HGNC:2289', 'HGNC:30863', 'HGNC:2269', 'HGNC:10683', 'HGNC:29594', 'HGNC:2288', 'HGNC:12587', 'HGNC:7892', 'HGNC:24380', 'HGNC:12582', 'HGNC:16232', 'HGNC:11064', 'HGNC:12586', 'HGNC:7427', 'HGNC:3481', 'HGNC:2294', 'HGNC:7421', 'HGNC:10680', 'HGNC:2501', 'HGNC:10681', 'HGNC:30862', 'HGNC:2579', 'HGNC:2285', 'HGNC:10682', 'HGNC…
GSM5740432_S2_CAGCCAGGTGAATGAT-1.csv	0.003145373441610438	0.11725743148331863	1533	0	['HGNC:24380', 'HGNC:18044', 'HGNC:12582', 'HGNC:9225', 'HGNC:16232', 'HGNC:2289', 'HGNC:30863', 'HGNC:2269', 'HGNC:12586', 'HGNC:7427', 'HGNC:3481', 'HGNC:12587', 'HGNC:2292', 'HGNC:2279', 'HGNC:12590', 'HGNC:11067', 'HGNC:2265', 'HGNC:12585', 'HGNC:10680', 'HGNC:10683', 'HGNC:29594', 'HGNC:2288', 'HGNC:2267', 'HGNC:3700', 'HGNC:24382', 'HGNC:2277', 'HGNC:18170', 'HGNC:24381', 'HGNC:4693', 'HGNC…
GSM5740432_S2_ATTTACCCAAACGTGG-1.csv	0.0017389036212667904	0.009693320563157892	1155	[['HGNC:24381', 3.036330481378341, 99.99999997489795], ['HGNC:830', 3.0363304813498324, 99.99999997489795], ['HGNC:2291', 3.036330481377661, 99.99999997489795], ['HGNC:848', 3.0363304813498324, 100.00000003174137], ['HGNC:847', 3.0363304813498506, 100.00000005684345], ['HGNC:840', 3.0363304813783767, 100.00000000000004], ['HGNC:28883', 7.302066285502988, 100.00000000000013], ['HGNC:2267', 3.03633…	['HGNC:18170', 'HGNC:4693', 'HGNC:10452', 'HGNC:12591', 'HGNC:11004', 'HGNC:395', 'HGNC:8582', 'HGNC:24269', 'HGNC:18044', 'HGNC:9225', 'HGNC:10451', 'HGNC:12592', 'HGNC:10293', 'HGNC:11782', 'HGNC:17296', 'HGNC:4136', 'HGNC:8646', 'HGNC:4982', 'HGNC:7892', 'HGNC:4175', 'HGNC:2321', 'HGNC:16484', 'HGNC:3647', 'HGNC:365', 'HGNC:9280', 'HGNC:11559', 'HGNC:11064', 'HGNC:8906', 'HGNC:2858', 'HGNC:270…
GSM5740432_S2_CATAAGCAGAGTTGTA-1.csv	0.0017169655821985003	0.008481655492763154	1420	0	['HGNC:4693', 'HGNC:4378', 'HGNC:4175', 'HGNC:28883', 'HGNC:18170', 'HGNC:11047', 'HGNC:341', 'HGNC:4136', 'HGNC:11064']
GSM5740432_S2_GACCAATGTGGATACG-1.csv	0.010439742316629742	0.055211149542434765	1620	0	['HGNC:11067', 'HGNC:18170', 'HGNC:4378', 'HGNC:18044', 'HGNC:11063']
GSM5740432_S2_AGCCACGCAATACAGA-1.csv	0.0031293376958190806	0.018201058865673605	1391	[['HGNC:10683', 29.872011195316855, 100.0], ['HGNC:10680', 29.872011195316855, 99.99999999999999], ['HGNC:10681', 29.872011195316855, 100.00000000000003], ['HGNC:10682', 29.872011195316855, 100.0]]	['HGNC:10452', 'HGNC:8091', 'HGNC:11004', 'HGNC:8582', 'HGNC:4175', 'HGNC:17296', 'HGNC:4136', 'HGNC:8646', 'HGNC:5383', 'HGNC:406', 'HGNC:7892', 'HGNC:10979', 'HGNC:10451', 'HGNC:4432', 'HGNC:11782', 'HGNC:11026', 'HGNC:18170', 'HGNC:2858', 'HGNC:2501', 'HGNC:2704', 'HGNC:5382', 'HGNC:11064', 'HGNC:10980', 'HGNC:11047', 'HGNC:11455', 'HGNC:11063', 'HGNC:1096', 'HGNC:3700']
GSM5740432_S2_GTCATCCGTTCGGTTA-1.csv	0.010439742316629742	0.05436041032206099	1682	[['HGNC:833', 28.39691779157512, 100.0], ['HGNC:18044', 37.950710747261724, 100.0], ['HGNC:16232', 28.396917791584848, 100.0], ['HGNC:14247', 28.39691779158504, 100.0], ['HGNC:840', 28.396917791575145, 100.0], ['HGNC:2265', 28.39691779157513, 100.0], ['HGNC:24380', 28.396917791582517, 100.0], ['HGNC:2292', 28.396917791575145, 100.0], ['HGNC:2279', 28.396917791557275, 100.0], ['HGNC:823', 28.39691…	['HGNC:746', 'HGNC:21350', 'HGNC:11067', 'HGNC:7892', 'HGNC:11063', 'HGNC:3700', 'HGNC:2898', 'HGNC:10943', 'HGNC:4432', 'HGNC:1795', 'HGNC:2896', 'HGNC:758', 'HGNC:4433', 'HGNC:10980', 'HGNC:18170', 'HGNC:4693', 'HGNC:8808']
GSM5740432_S2_TTCTGTACATGACGGA-1.csv	0.031310128080702174	0.023509254862684945	1446	0	['HGNC:30862', 'HGNC:8016', 'HGNC:2579', 'HGNC:2285', 'HGNC:833', 'HGNC:12582', 'HGNC:16232', 'HGNC:14247', 'HGNC:10452', 'HGNC:746', 'HGNC:840', 'HGNC:12586', 'HGNC:7427', 'HGNC:3481', 'HGNC:2267', 'HGNC:11063', 'HGNC:3700', 'HGNC:837', 'HGNC:18170', 'HGNC:24381', 'HGNC:830', 'HGNC:2291', 'HGNC:848', 'HGNC:847', 'HGNC:17296', 'HGNC:12590', 'HGNC:11067', 'HGNC:2265', 'HGNC:12585', 'HGNC:7892', 'H…
GSM5740432_S2_CATGCTCGTACGATTC-1.csv	0.010439742316629742	0.055211149542434834	1155	0	['HGNC:10451', 'HGNC:18170', 'HGNC:2858', 'HGNC:10452', 'HGNC:17296', 'HGNC:7892', 'HGNC:16484', 'HGNC:11047']
GSM5740432_S2_CTTCGGTCATGAGATA-1.csv	0.015277671682835533	0.054907664902707966	1112	[['HGNC:20799', 34.315209140701576, 100.0], ['HGNC:19980', 34.31520914070055, 100.0], ['HGNC:12524', 34.315209140701576, 100.0], ['HGNC:4135', 34.315209140701576, 100.0], ['HGNC:12527', 34.31520914070157, 100.0], ['HGNC:11022', 34.31520914072543, 99.99999999999997], ['HGNC:8907', 34.315209140701576, 100.0], ['HGNC:14573', 34.315209140701576, 100.0], ['HGNC:2205', 34.315209140701576, 100.0], ['HGN…	['HGNC:406', 'HGNC:7892', 'HGNC:18170', 'HGNC:4693', 'HGNC:4432', 'HGNC:10979', 'HGNC:2858', 'HGNC:11004', 'HGNC:10451', 'HGNC:10293', 'HGNC:11047', 'HGNC:9020', 'HGNC:17296', 'HGNC:11559', 'HGNC:9721', 'HGNC:10452', 'HGNC:16484']
GSM5740432_S2_ATGAAAGGTTCGAAGG-1.csv	0.01043974231662974	0.055211149542434765	1287	0	['HGNC:10452', 'HGNC:18044', 'HGNC:17296', 'HGNC:7892', 'HGNC:10451', 'HGNC:11047', 'HGNC:16484', 'HGNC:18170', 'HGNC:11063', 'HGNC:2858']
GSM5740432_S2_GGTTGTAAGTAACGAT-1.csv	0.012050393884925674	0.09208192889944339	1520	0	['HGNC:7892', 'HGNC:11047', 'HGNC:18170', 'HGNC:4693', 'HGNC:11064', 'HGNC:500']
GSM5740432_S2_AATGGAATCAGCTGTA-1.csv	0.010439742316629742	0.11725743148331863	1218	[['HGNC:3700', 47.085416117347975, 100.0], ['HGNC:10680', 47.085416117347975, 100.0], ['HGNC:10681', 47.085416117347975, 100.0], ['HGNC:3482', 47.085416117347975, 100.0], ['HGNC:10682', 47.08541611725229, 100.0], ['HGNC:4433', 47.08541611725229, 100.0], ['HGNC:10683', 47.08541611725229, 100.0], ['HGNC:3481', 47.08541611725229, 100.0]]	['HGNC:2267', 'HGNC:11063', 'HGNC:845', 'HGNC:846', 'HGNC:7422', 'HGNC:2287', 'HGNC:2280', 'HGNC:7419', 'HGNC:24382', 'HGNC:838', 'HGNC:10992', 'HGNC:2289', 'HGNC:30863', 'HGNC:2269', 'HGNC:12587', 'HGNC:2292', 'HGNC:11449', 'HGNC:2279', 'HGNC:823', 'HGNC:17027', 'HGNC:24380', 'HGNC:833', 'HGNC:12582', 'HGNC:16232', 'HGNC:14247', 'HGNC:2277', 'HGNC:18170', 'HGNC:24381', 'HGNC:830', 'HGNC:4693', '…
GSM5740432_S2_GTCTGTCCATGGAATA-1.csv	0.010439742316629742	0.055211149542434765	1536	0	['HGNC:11067', 'HGNC:18170', 'HGNC:4693', 'HGNC:11063', 'HGNC:10942', 'HGNC:2501']
GSM5740432_S2_TGTGTGATCTGCCTCA-1.csv	0.003778244682820965	0.01892189288013699	1431	0	['HGNC:18170', 'HGNC:4693', 'HGNC:11067', 'HGNC:7892', 'HGNC:16484', 'HGNC:29437', 'HGNC:11047', 'HGNC:30927']
GSM5740432_S2_CGTGATATCGACGCGT-1.csv	0.004384618757399043	0.04037046117333219	1483	0	['HGNC:10452', 'HGNC:17296', 'HGNC:7892', 'HGNC:11063', 'HGNC:4432', 'HGNC:10451', 'HGNC:11064', 'HGNC:976', 'HGNC:18170', 'HGNC:4693', 'HGNC:2858']
GSM5740432_S2_AGGGTGAGTTAAACCC-1.csv	0.003145373441610438	0.01892189288013699	1304	0	['HGNC:11004', 'HGNC:10536', 'HGNC:29594', 'HGNC:2288', 'HGNC:2277', 'HGNC:18170', 'HGNC:24381', 'HGNC:830', 'HGNC:4693', 'HGNC:2291', 'HGNC:848', 'HGNC:847', 'HGNC:2267', 'HGNC:11063', 'HGNC:837', 'HGNC:838', 'HGNC:2289', 'HGNC:30863', 'HGNC:10451', 'HGNC:2269', 'HGNC:12587', 'HGNC:2292', 'HGNC:2279', 'HGNC:823', 'HGNC:2294', 'HGNC:7421', 'HGNC:833', 'HGNC:7850', 'HGNC:3078', 'HGNC:473', 'HGNC:1…
GSM5740432_S2_GACTATGGTAGCCAGA-1.csv	0.003145373441610438	0.00543702234202023	914	0	['HGNC:7892', 'HGNC:18170', 'HGNC:4693', 'HGNC:3700', 'HGNC:341', 'HGNC:18070', 'HGNC:9020', 'HGNC:11054', 'HGNC:18044', 'HGNC:9225', 'HGNC:10980', 'HGNC:16484', 'HGNC:365']
GSM5740432_S2_TATCGCCTCTCGACCT-1.csv	0.010439742316629742	0.11725743148331863	1294	[['HGNC:2292', 16.50380863331415, 100.0], ['HGNC:2279', 16.503808633307194, 100.0], ['HGNC:823', 20.90287369329068, 100.0], ['HGNC:838', 20.902873693682384, 100.0], ['HGNC:24381', 16.503808633313223, 100.0], ['HGNC:830', 20.9028736936809, 100.0], ['HGNC:2291', 16.50380863330892, 100.0], ['HGNC:848', 20.902873693688218, 100.0], ['HGNC:847', 20.902873693682697, 100.0], ['HGNC:840', 20.9028736936783…	['HGNC:18170', 'HGNC:4693', 'HGNC:500', 'HGNC:11063', 'HGNC:11067', 'HGNC:7892', 'HGNC:10956']
GSM5740432_S2_AGGATCTGTCCGTTTC-1.csv	0.004483041295214671	0.01892189288013699	1628	0	['HGNC:746', 'HGNC:758', 'HGNC:4432', 'HGNC:16484', 'HGNC:11067', 'HGNC:18170', 'HGNC:4693', 'HGNC:4378', 'HGNC:11064', 'HGNC:11047']
GSM5740432_S2_ATCTCTATCATCGCCT-1.csv	0.0035802696454510104	0.009460946440068495	1238	[['HGNC:2501', 30.947989381963147, 100.00000000737997]]	['HGNC:4175', 'HGNC:2292', 'HGNC:2279', 'HGNC:11004', 'HGNC:29437', 'HGNC:8582', 'HGNC:2288', 'HGNC:10452', 'HGNC:17296', 'HGNC:10979', 'HGNC:16232', 'HGNC:18170', 'HGNC:24381', 'HGNC:2291', 'HGNC:11067', 'HGNC:2265', 'HGNC:4136', 'HGNC:8646', 'HGNC:7892', 'HGNC:17027', 'HGNC:24380', 'HGNC:14409', 'HGNC:2289', 'HGNC:10451', 'HGNC:2269', 'HGNC:4432', 'HGNC:11782', 'HGNC:2858', 'HGNC:30927', 'HGNC:…
GSM5740432_S2_AGCCAATGTCACCGCA-1.csv	0.0018922601154819309	0.008481655492763135	1522	0	['HGNC:2292', 'HGNC:2279', 'HGNC:823', 'HGNC:838', 'HGNC:24381', 'HGNC:830', 'HGNC:2291', 'HGNC:848', 'HGNC:847', 'HGNC:4432', 'HGNC:11782', 'HGNC:408', 'HGNC:2280', 'HGNC:16484', 'HGNC:7419', 'HGNC:24382', 'HGNC:2277', 'HGNC:18170', 'HGNC:14409', 'HGNC:2289', 'HGNC:30863', 'HGNC:10451', 'HGNC:2269', 'HGNC:10293', 'HGNC:2294', 'HGNC:10980', 'HGNC:7421', 'HGNC:30862', 'HGNC:746', 'HGNC:840', 'HGNC…
GSM5740432_S2_TTTGTTGCAATTGAGA-1.csv	0.01043974231662974	0.055211149542434765	1278	0	['HGNC:18170', 'HGNC:4693', 'HGNC:7892', 'HGNC:11054', 'HGNC:18044', 'HGNC:18070', 'HGNC:11047', 'HGNC:16484']
GSM5740432_S2_ATTGGGTTCGTAACAC-1.csv	0.003145373441610438	0.012343095329113637	685	[['HGNC:10922', 40.29293125600484, 100.0]]	['HGNC:4693', 'HGNC:2291', 'HGNC:848', 'HGNC:847', 'HGNC:2267', 'HGNC:3700', 'HGNC:10969', 'HGNC:29594', 'HGNC:2422', 'HGNC:2288', 'HGNC:12587', 'HGNC:12590', 'HGNC:2265', 'HGNC:12585', 'HGNC:7892', 'HGNC:17027', 'HGNC:24380', 'HGNC:2280', 'HGNC:7419', 'HGNC:3482', 'HGNC:24382', 'HGNC:2277', 'HGNC:18170', 'HGNC:24381', 'HGNC:830', 'HGNC:11047', 'HGNC:30862', 'HGNC:8016', 'HGNC:2579', 'HGNC:92', '…
GSM5740432_S2_GCTACCTCAAACCGGA-1.csv	0.16955757561297666	0.11725743148331863	1715	0	['HGNC:17296', 'HGNC:7892', 'HGNC:18170', 'HGNC:10452', 'HGNC:11026', 'HGNC:11047', 'HGNC:2858', 'HGNC:10451']
GSM5740432_S2_CAGGTATTCCTCGCAT-1.csv	0.010439742316629742	0.11725743148331863	1725	[['HGNC:11067', 46.35988494238376, 100.0]]	['HGNC:10452', 'HGNC:11054', 'HGNC:10451', 'HGNC:17296', 'HGNC:7892', 'HGNC:2858', 'HGNC:11047', 'HGNC:11063', 'HGNC:18170', 'HGNC:4693', 'HGNC:4433', 'HGNC:11064']
GSM5740432_S2_ACCCAAAGTTGGGTTT-1.csv	0.010439742316629742	0.055211149542434765	1022	0	['HGNC:18170', 'HGNC:4693', 'HGNC:18044', 'HGNC:18070', 'HGNC:9020', 'HGNC:11063', 'HGNC:23087', 'HGNC:2501', 'HGNC:16484', 'HGNC:11067', 'HGNC:11064']
GSM5740432_S2_AGATGAACACCACTGG-1.csv	0.01043974231662974	0.11725743148331863	1694	[['HGNC:10682', 47.085416117347975, 100.0], ['HGNC:10683', 47.085416117347975, 100.00000000000003], ['HGNC:3700', 47.085416117347975, 100.00000000000003], ['HGNC:10680', 47.085416117347975, 100.00000000000003], ['HGNC:10681', 47.085416117347975, 100.0]]	['HGNC:11067', 'HGNC:7892', 'HGNC:18170', 'HGNC:4693', 'HGNC:11064']
GSM5740432_S2_TTTCAGTTCAGACCCG-1.csv	0.0018922601154819304	0.008481655492763154	1638	0	['HGNC:11782', 'HGNC:7892', 'HGNC:500', 'HGNC:9020', 'HGNC:11064', 'HGNC:8582', 'HGNC:18170', 'HGNC:4693', 'HGNC:11047', 'HGNC:5157', 'HGNC:8646', 'HGNC:16484', 'HGNC:2719']
GSM5740432_S2_TCAAGACCAATACGAA-1.csv	0.0036098848962415916	0.01892189288013699	1400	0	['HGNC:7892', 'HGNC:4175', 'HGNC:976', 'HGNC:17296', 'HGNC:11067', 'HGNC:4136', 'HGNC:18170', 'HGNC:4693', 'HGNC:11025', 'HGNC:10451', 'HGNC:2858', 'HGNC:11063', 'HGNC:11064', 'HGNC:10452', 'HGNC:9020']
GSM5740432_S2_GCAGTTAAGTCATAGA-1.csv	0.003609884896241591	0.01892189288013699	2017	0	['HGNC:2867', 'HGNC:1424', 'HGNC:11064', 'HGNC:18170', 'HGNC:4693', 'HGNC:4378', 'HGNC:12563', 'HGNC:18044']
GSM5740432_S2_TGACTCCGTGACTAAA-1.csv	0.0010493179433368304	0.0013411321776983234	1460	0	['HGNC:4892', 'HGNC:4432', 'HGNC:11064', 'HGNC:3700', 'HGNC:18170', 'HGNC:4693', 'HGNC:4378', 'HGNC:4643', 'HGNC:5147', 'HGNC:10980', 'HGNC:3579']
GSM5740432_S2_CTAACTTGTCTTCATT-1.csv	0.0023172793887392715	0.0017760490914990683	1459	0	['HGNC:11067', 'HGNC:4136', 'HGNC:7892', 'HGNC:18070', 'HGNC:115', 'HGNC:9020', 'HGNC:17296', 'HGNC:4175', 'HGNC:10979', 'HGNC:10452', 'HGNC:11063', 'HGNC:10451', 'HGNC:4432', 'HGNC:16484', 'HGNC:18170', 'HGNC:2858', 'HGNC:11055', 'HGNC:2501']
GSM5740432_S2_CGGACACGTGTCGATT-1.csv	0.004483041295214671	0.01892189288013699	1349	0	['HGNC:18170', 'HGNC:11063', 'HGNC:16484', 'HGNC:11047']
GSM5740432_S2_GTATTGGTCAGTGTGT-1.csv	0.11357160723787826	0.11725743148331863	1586	0	['HGNC:11067', 'HGNC:7892', 'HGNC:18170', 'HGNC:11063', 'HGNC:11064', 'HGNC:11054', 'HGNC:2501']
GSM5740432_S2_AGTAACCTCGGTTAGT-1.csv	0.010439742316629742	0.04774521419140262	1800	0	['HGNC:4175', 'HGNC:18044', 'HGNC:11782', 'HGNC:18170', 'HGNC:8091', 'HGNC:4136', 'HGNC:8646', 'HGNC:406', 'HGNC:9721', 'HGNC:11064', 'HGNC:2501', 'HGNC:8582', 'HGNC:11047', 'HGNC:10943']
GSM5740432_S2_GTTTACTGTAACATCC-1.csv	0.010439742316629742	0.11725743148331863	1193	[['HGNC:10683', 47.085416117347975, 100.0], ['HGNC:10682', 47.085416117347975, 100.0], ['HGNC:10680', 47.085416117347975, 100.0], ['HGNC:10681', 47.08541611760372, 100.0]]	['HGNC:18170', 'HGNC:4693', 'HGNC:11559', 'HGNC:2501', 'HGNC:11063', 'HGNC:4458', 'HGNC:7892', 'HGNC:17027']
GSM5740432_S2_TACAGGTCAGTTGAAA-1.csv	0.004125582738561819	0.021625020434442276	1021	[['HGNC:2292', 30.423079534903064, 100.00000000000003], ['HGNC:7714', 42.23787096406138, 100.00000000000003], ['HGNC:2279', 30.423079534903064, 100.00000000000003], ['HGNC:823', 30.423079534903064, 100.00000000000003], ['HGNC:7459', 42.23787096406138, 100.00000000000003], ['HGNC:7713', 42.23787096406138, 100.00000000000003], ['HGNC:2321', 6.869798852544657, 100.00000000000003], ['HGNC:838', 30.42…	['HGNC:18170', 'HGNC:11054', 'HGNC:18044', 'HGNC:10942', 'HGNC:10452', 'HGNC:18070', 'HGNC:9020', 'HGNC:10451', 'HGNC:2501', 'HGNC:2704', 'HGNC:17296', 'HGNC:7892', 'HGNC:16484', 'HGNC:365', 'HGNC:11064']
GSM5740432_S2_CAGGCCATCAGCCCAG-1.csv	0.010439742316629742	0.11725743148331863	2100	[['HGNC:8016', 22.179372466477375, 100.0], ['HGNC:2579', 22.488361234526007, 100.0], ['HGNC:2285', 22.488361234526007, 100.0], ['HGNC:24380', 22.488361234526018, 100.0], ['HGNC:833', 22.179372466477407, 100.0], ['HGNC:12582', 22.48836123452623, 100.0], ['HGNC:16232', 22.48836123452223, 100.0], ['HGNC:14247', 22.179372466481734, 100.0], ['HGNC:29594', 22.488361234526035, 100.0], ['HGNC:2288', 22.4…	['HGNC:10451', 'HGNC:10452', 'HGNC:4432', 'HGNC:18170', 'HGNC:17296', 'HGNC:7892', 'HGNC:2858']
GSM5740432_S2_AACCAACGTGGATCAG-1.csv	0.04099947210980115	0.08588422811408125	1623	0	['HGNC:4175', 'HGNC:11064', 'HGNC:11047', 'HGNC:18044', 'HGNC:11063', 'HGNC:11067', 'HGNC:4136', 'HGNC:11033', 'HGNC:18170', 'HGNC:2501']
GSM5740432_S2_ACAAAGACAGGTTCAT-1.csv	0.010439742316629749	0.055211149542434765	1150	0	['HGNC:18044', 'HGNC:18170', 'HGNC:4693', 'HGNC:4378', 'HGNC:500', 'HGNC:365', 'HGNC:11047', 'HGNC:11064']
GSM5740432_S2_ACGTTCCCAGTTGTTG-1.csv	0.0025215774988833	0.008481655492763154	864	0	['HGNC:4693', 'HGNC:4136', 'HGNC:8646', 'HGNC:7892', 'HGNC:17027', 'HGNC:11782', 'HGNC:11559', 'HGNC:10452', 'HGNC:11004', 'HGNC:4061', 'HGNC:12527', 'HGNC:8582', 'HGNC:8907', 'HGNC:10451', 'HGNC:10293', 'HGNC:4458', 'HGNC:14573', 'HGNC:4175', 'HGNC:20799', 'HGNC:18070', 'HGNC:9020', 'HGNC:17296', 'HGNC:18044', 'HGNC:9225', 'HGNC:2858', 'HGNC:18170', 'HGNC:10297']
GSM5740432_S2_AGATCCATCTGTGTGA-1.csv	0.00412558273856182	0.021625020434442276	1593	[['HGNC:4136', 28.73983269249883, 99.99999999999997], ['HGNC:11036', 28.739832692498833, 99.99999999999997], ['HGNC:4175', 28.739832692498833, 99.99999999999997]]	['HGNC:10452', 'HGNC:746', 'HGNC:17296', 'HGNC:11067', 'HGNC:7892', 'HGNC:14679', 'HGNC:976', 'HGNC:4693', 'HGNC:11004', 'HGNC:11063', 'HGNC:10451', 'HGNC:10943', 'HGNC:4432', 'HGNC:9225', 'HGNC:11064', 'HGNC:758', 'HGNC:2858', 'HGNC:2501', 'HGNC:2704', 'HGNC:18170']
GSM5740432_S2_AGATGCTTCCCTCGAT-1.csv	0.01043974231662974	0.055211149542434765	1027	[['HGNC:20305', 30.774170542265832, 91.72575169966517]]	['HGNC:18070', 'HGNC:18170', 'HGNC:4693', 'HGNC:3575', 'HGNC:17027', 'HGNC:2501', 'HGNC:3569', 'HGNC:10999', 'HGNC:18044', 'HGNC:9225']
GSM5740432_S2_CGTAAGTGTAGTACGG-1.csv	0.0020897923943330315	0.010323386399763155	826	0	['HGNC:4693', 'HGNC:4432', 'HGNC:18070', 'HGNC:11054', 'HGNC:18044', 'HGNC:11004', 'HGNC:18170', 'HGNC:5157', 'HGNC:7892', 'HGNC:17027']
GSM5740432_S2_TACTTCACAATAGGAT-1.csv	0.003609884896241592	0.01892189288013699	1451	0	['HGNC:4432', 'HGNC:11054', 'HGNC:18044', 'HGNC:4175', 'HGNC:4136', 'HGNC:4693', 'HGNC:11047', 'HGNC:16484', 'HGNC:18170', 'HGNC:11064', 'HGNC:18070']
GSM5740432_S2_GTAAGTCTCATCAGTG-1.csv	0.010439742316629742	0.055211149542434765	1019	0	['HGNC:18044', 'HGNC:9225', 'HGNC:18070', 'HGNC:17027', 'HGNC:18170', 'HGNC:4693']
GSM5740432_S2_CCACTTGTCCGGTTCT-1.csv	0.010439742316629742	0.10157651118551814	1730	[['HGNC:18044', 20.30997308489094, 99.99999999999999]]	['HGNC:7892', 'HGNC:11063', 'HGNC:2501', 'HGNC:18170']
GSM5740432_S2_GAAATGAGTCTCGGGT-1.csv	0.003609884896241592	0.01892189288013699	1652	0	['HGNC:10452', 'HGNC:9020', 'HGNC:17296', 'HGNC:4136', 'HGNC:7892', 'HGNC:4175', 'HGNC:18170', 'HGNC:11064', 'HGNC:2858', 'HGNC:10451', 'HGNC:10943']
GSM5740432_S2_AGGGTTTAGGCATGGT-1.csv	0.021181952976064376	0.05436041032206099	1276	0	['HGNC:2292', 'HGNC:2279', 'HGNC:18044', 'HGNC:12582', 'HGNC:16232', 'HGNC:341', 'HGNC:2579', 'HGNC:2285', 'HGNC:2289', 'HGNC:30863', 'HGNC:2269', 'HGNC:30927', 'HGNC:23087', 'HGNC:7422', 'HGNC:2287', 'HGNC:18170', 'HGNC:24381', 'HGNC:4693', 'HGNC:2291', 'HGNC:4378', 'HGNC:746', 'HGNC:18070', 'HGNC:12586', 'HGNC:7427', 'HGNC:9020', 'HGNC:2267', 'HGNC:3700', 'HGNC:2280', 'HGNC:7419', 'HGNC:24382',…
GSM5740432_S2_CATCGCTGTGAGGCAT-1.csv	0.0025215774988833	0.008481655492763154	993	[['HGNC:7711', 38.29289892747948, 100.0], ['HGNC:7692', 38.29289892747948, 100.0000000073799], ['HGNC:20371', 38.292898927443076, 100.0000000073799], ['HGNC:7704', 38.29289892739414, 100.00000000737987], ['HGNC:7458', 38.29289892739414, 100.0000000073799], ['HGNC:7460', 38.29289892747948, 100.0], ['HGNC:7699', 38.2928989274795, 100.0], ['HGNC:7694', 38.29289892746277, 100.0], ['HGNC:7683', 38.292…	['HGNC:2277', 'HGNC:18170', 'HGNC:24381', 'HGNC:830', 'HGNC:4693', 'HGNC:2291', 'HGNC:845', 'HGNC:10680', 'HGNC:846', 'HGNC:2501', 'HGNC:10681', 'HGNC:848', 'HGNC:847', 'HGNC:10683', 'HGNC:29594', 'HGNC:2288', 'HGNC:4432', 'HGNC:2267', 'HGNC:11063', 'HGNC:3700', 'HGNC:12590', 'HGNC:2265', 'HGNC:11450', 'HGNC:12585', 'HGNC:4136', 'HGNC:5157', 'HGNC:7892', 'HGNC:17027', 'HGNC:24380', 'HGNC:10979', …
GSM5740432_S2_GCCATTCGTTGCCGCA-1.csv	0.009666777249447084	0.08588422811408125	1854	[['HGNC:11047', 47.00567503466123, 100.0]]	['HGNC:18170', 'HGNC:11063', 'HGNC:4136', 'HGNC:4175']
GSM5740432_S2_TCAGTGATCAGCTTCC-1.csv	0.010439742316629742	0.055211149542434765	1237	[['HGNC:2501', 27.060005861977242, 100.0]]	['HGNC:18044', 'HGNC:10995', 'HGNC:18170', 'HGNC:4693', 'HGNC:4378', 'HGNC:3575', 'HGNC:3569', 'HGNC:10999', 'HGNC:11047', 'HGNC:16484', 'HGNC:11064']
GSM5740432_S2_AGTTCCCGTTTACTGG-1.csv	0.004483041295214671	0.01892189288013699	1722	0	['HGNC:4432', 'HGNC:1769', 'HGNC:4175', 'HGNC:27015', 'HGNC:11003', 'HGNC:8999', 'HGNC:11064', 'HGNC:10452', 'HGNC:28883', 'HGNC:14409', 'HGNC:9067', 'HGNC:10451', 'HGNC:18170', 'HGNC:8091', 'HGNC:17296', 'HGNC:4136', 'HGNC:406', 'HGNC:7892', 'HGNC:8830', 'HGNC:2858', 'HGNC:2501', 'HGNC:16484', 'HGNC:365', 'HGNC:7852', 'HGNC:20661']
GSM5740432_S2_AAAGGTACAGGTGTGA-1.csv	0.003145373441610438	0.01892189288013699	1173	[['HGNC:845', 43.52110603096111, 100.0], ['HGNC:10680', 28.7340298164761, 100.0], ['HGNC:846', 43.52110603096111, 100.0], ['HGNC:10681', 28.7340298164761, 100.0], ['HGNC:833', 43.521106029484216, 100.0], ['HGNC:14247', 43.521106032148545, 100.0], ['HGNC:823', 43.52110603096111, 100.0], ['HGNC:830', 43.52110603096111, 100.0], ['HGNC:848', 43.52110603096111, 100.0], ['HGNC:847', 43.521106031210124,…	['HGNC:10979', 'HGNC:18170', 'HGNC:4693', 'HGNC:4378', 'HGNC:4432', 'HGNC:3700']
GSM5740432_S2_GACTATGCAAGCAATA-1.csv	0.010439742316629742	0.11725743148331863	1419	[['HGNC:4432', 47.085416117347975, 99.99999999999999], ['HGNC:115', 47.085416117347975, 99.99999999999999]]	['HGNC:18170', 'HGNC:9020', 'HGNC:17296', 'HGNC:11063', 'HGNC:10451', 'HGNC:11067', 'HGNC:7892', 'HGNC:11064', 'HGNC:10452', 'HGNC:2858', 'HGNC:2501']
GSM5740432_S2_TGCGACGGTTATGTCG-1.csv	0.004483041295214671	0.01892189288013699	1371	0	['HGNC:18170', 'HGNC:4693', 'HGNC:9225', 'HGNC:7892', 'HGNC:14679']
GSM5740432_S2_ACCGTTCCACATTGTG-1.csv	0.010439742316629742	0.0661214410420887	1316	[['HGNC:18044', 16.500383729854182, 81.76775833987226]]	['HGNC:18170', 'HGNC:4693', 'HGNC:4378', 'HGNC:11064', 'HGNC:11047', 'HGNC:16484']
GSM5740432_S2_CAGGGCTAGACCAAGC-1.csv	0.022916507524253296	0.08720355279294197	1521	[['HGNC:11025', 32.206629558769954, 99.99999999999999]]	['HGNC:11782', 'HGNC:18170', 'HGNC:4693', 'HGNC:4378', 'HGNC:8582', 'HGNC:2501', 'HGNC:11067', 'HGNC:8646', 'HGNC:11064', 'HGNC:11063']
GSM5740432_S2_GTTGCTCTCTCACCCA-1.csv	0.0018922601154819313	0.008481655492763154	1158	0	['HGNC:2277', 'HGNC:18170', 'HGNC:24381', 'HGNC:2291', 'HGNC:2292', 'HGNC:2279', 'HGNC:10452', 'HGNC:12586', 'HGNC:7427', 'HGNC:9020', 'HGNC:2280', 'HGNC:16484', 'HGNC:7419', 'HGNC:7852', 'HGNC:24382', 'HGNC:17296', 'HGNC:12590', 'HGNC:2265', 'HGNC:12585', 'HGNC:7892', 'HGNC:24380', 'HGNC:11004', 'HGNC:10683', 'HGNC:29594', 'HGNC:2288', 'HGNC:12587', 'HGNC:2267', 'HGNC:3700', 'HGNC:14409', 'HGNC:…
GSM5740432_S2_TCGACGGCAGCAATTC-1.csv	0.01043974231662974	0.11725743148331863	1441	[['HGNC:3700', 37.08357875455933, 100.0], ['HGNC:10979', 47.085416117347975, 100.0], ['HGNC:18044', 17.593905837247405, 100.0], ['HGNC:10680', 37.56959970049352, 99.99999999683686], ['HGNC:21350', 41.53452094591732, 100.0], ['HGNC:2898', 40.5255725600079, 100.0], ['HGNC:4432', 47.085416117347975, 100.00000000000003], ['HGNC:10683', 37.569599700496006, 100.0], ['HGNC:2911', 41.53452094590688, 100.…	['HGNC:9225', 'HGNC:18070', 'HGNC:18170', 'HGNC:4693', 'HGNC:4378', 'HGNC:17027', 'HGNC:11064']
GSM5740432_S2_ATCATTCTCAGCGGAA-1.csv	0.03412013342502481	0.11725743148331863	1592	[['HGNC:4432', 47.085416117347975, 100.0], ['HGNC:7892', 39.19443879479172, 100.00000000197242], ['HGNC:11004', 39.32435646105624, 100.0]]	['HGNC:18170', 'HGNC:4693', 'HGNC:2501', 'HGNC:11047', 'HGNC:9021']
GSM5740432_S2_CCTATCGTCCATCTAT-1.csv	0.010439742316629742	0.11725743148331863	2448	[['HGNC:12590', 47.085416117347975, 100.0], ['HGNC:2265', 47.085416117347954, 100.0], ['HGNC:12585', 47.085416117347975, 100.0], ['HGNC:24380', 47.085416117347975, 100.0], ['HGNC:2292', 47.085416117347975, 100.0], ['HGNC:2279', 47.085416117347975, 100.0], ['HGNC:2289', 47.085416117347975, 100.0], ['HGNC:30863', 47.085416117347975, 100.0], ['HGNC:2269', 47.085416117347975, 100.0], ['HGNC:12586', 4…	['HGNC:11064', 'HGNC:18170']
GSM5740432_S2_TAGACCAGTTGGGATG-1.csv	0.010439742316629742	0.11725743148331863	1162	0	['HGNC:24381', 'HGNC:4693', 'HGNC:2291', 'HGNC:11004', 'HGNC:2289', 'HGNC:2898', 'HGNC:30863', 'HGNC:10451', 'HGNC:2269', 'HGNC:10293', 'HGNC:4432', 'HGNC:11054', 'HGNC:10979', 'HGNC:18044', 'HGNC:12582', 'HGNC:16232', 'HGNC:12590', 'HGNC:2265', 'HGNC:12585', 'HGNC:11448', 'HGNC:7892', 'HGNC:24380', 'HGNC:2267', 'HGNC:3700', 'HGNC:2280', 'HGNC:16484', 'HGNC:7419', 'HGNC:24382', 'HGNC:2277', 'HGNC…
GSM5740432_S2_TCCATCGCAGTGCGCT-1.csv	0.010439742316629742	0.11725743148331863	1114	[['HGNC:2911', 36.00649467797199, 100.00000008002232], ['HGNC:10980', 26.163375770844798, 99.99999999999999], ['HGNC:21350', 36.00649467787075, 99.99999999683683], ['HGNC:10989', 44.388678064028795, 99.99999999683683], ['HGNC:8124', 36.00649467773343, 99.99999999999999]]	['HGNC:4432', 'HGNC:18170', 'HGNC:4693', 'HGNC:3700', 'HGNC:11047', 'HGNC:500']
GSM5740432_S2_CAGCGTGGTACTGCGC-1.csv	0.010439742316629742	0.08588422811408125	1806	0	['HGNC:4175', 'HGNC:9721', 'HGNC:18170', 'HGNC:9020', 'HGNC:11063', 'HGNC:4136', 'HGNC:406', 'HGNC:7892']
GSM5740432_S2_TGGGAGAAGGCAGGGA-1.csv	0.003145373441610438	0.01892189288013699	1117	[['HGNC:29594', 24.405967937770427, 100.0], ['HGNC:2288', 24.405967937770438, 100.0], ['HGNC:12587', 24.405967937779174, 100.0], ['HGNC:2292', 24.40596793768011, 100.0], ['HGNC:2279', 24.405967937678096, 100.0], ['HGNC:2579', 24.40596793772739, 100.0], ['HGNC:2285', 24.405967937674404, 100.0], ['HGNC:2280', 24.405967937770445, 100.0], ['HGNC:7419', 24.405967937777277, 100.0], ['HGNC:3482', 48.193…	['HGNC:4175', 'HGNC:18175', 'HGNC:9141', 'HGNC:4136', 'HGNC:7529', 'HGNC:20233', 'HGNC:5006', 'HGNC:2244', 'HGNC:18044', 'HGNC:25223', 'HGNC:28883', 'HGNC:9020', 'HGNC:18170', 'HGNC:4693', 'HGNC:4378', 'HGNC:11063', 'HGNC:7530', 'HGNC:20661']
GSM5740432_S2_GATGTTGGTGTCCATA-1.csv	0.007380774908295696	0.01892189288013699	1215	[['HGNC:642', 17.340612293791047, 85.87133930643515]]	['HGNC:8646', 'HGNC:2422', 'HGNC:8582', 'HGNC:11782', 'HGNC:2501', 'HGNC:7892', 'HGNC:17027', 'HGNC:10979', 'HGNC:18044', 'HGNC:11064', 'HGNC:9020', 'HGNC:18170', 'HGNC:4693']
GSM5740432_S2_GCTTTCGAGGTACATA-1.csv	0.040999472109801156	0.08588422811408125	1556	[['HGNC:840', 27.05938387549362, 80.0921924605058], ['HGNC:12586', 30.52742798109306, 87.69211553639033], ['HGNC:7427', 30.527427981104854, 87.6921155363523], ['HGNC:10989', 31.31970524659402, 91.04986470242626], ['HGNC:838', 27.05938387549349, 80.09219246050577], ['HGNC:2289', 30.527427981058498, 87.69211553639188], ['HGNC:30863', 30.527427981077153, 87.69211553636981], ['HGNC:2269', 30.52742798…	['HGNC:11067', 'HGNC:4136', 'HGNC:11063', 'HGNC:4175', 'HGNC:10979', 'HGNC:4433', 'HGNC:11064', 'HGNC:18170', 'HGNC:4693', 'HGNC:16484']
GSM5740432_S2_ACCTGTCCAATACGAA-1.csv	0.04099947210980115	0.11725743148331863	1849	[['HGNC:4175', 46.359884942383765, 100.0], ['HGNC:4136', 46.359884942383765, 100.0], ['HGNC:4432', 47.85455610753372, 100.0], ['HGNC:341', 39.889244583072816, 100.0]]	['HGNC:406', 'HGNC:9721', 'HGNC:2501', 'HGNC:4693', 'HGNC:18170']
GSM5740432_S2_TACAGGTAGCGACAGT-1.csv	0.010439742316629742	0.11725743148331863	1480	[['HGNC:2267', 47.085416117347975, 100.0], ['HGNC:3700', 47.085416117347975, 100.0], ['HGNC:4432', 47.085416117347975, 99.99999999999999], ['HGNC:12590', 47.085416117347975, 100.0], ['HGNC:2265', 47.085416117347975, 100.0], ['HGNC:11450', 47.085416117347975, 100.0], ['HGNC:12585', 47.085416117347975, 100.0], ['HGNC:2698', 47.08541611725229, 100.0], ['HGNC:24380', 47.085416117347975, 100.0], ['HGN…	['HGNC:7892', 'HGNC:18070', 'HGNC:17296', 'HGNC:11054', 'HGNC:18044', 'HGNC:18170', 'HGNC:11004', 'HGNC:10451', 'HGNC:2858', 'HGNC:2501', 'HGNC:10452', 'HGNC:16484']
GSM5740432_S2_CCACTTGCATGGGAAC-1.csv	0.0018922601154819302	0.008481655492763154	1888	0	['HGNC:115', 'HGNC:4432', 'HGNC:11064', 'HGNC:5383', 'HGNC:10979', 'HGNC:18170', 'HGNC:4693', 'HGNC:4378', 'HGNC:11047']
GSM5740432_S2_GATTCGATCATATGGC-1.csv	0.004483041295214671	0.01892189288013699	1315	0	['HGNC:4175', 'HGNC:10451', 'HGNC:10943', 'HGNC:17296', 'HGNC:4136', 'HGNC:7892', 'HGNC:4693', 'HGNC:18044', 'HGNC:10452', 'HGNC:9020', 'HGNC:2858', 'HGNC:2501', 'HGNC:11047', 'HGNC:16484', 'HGNC:18170']
GSM5740432_S2_TTACGTTGTAACGTTC-1.csv	0.010439742316629742	0.08588422811408125	1549	[['HGNC:20305', 26.411905059475178, 99.99999999999999], ['HGNC:11559', 14.756399042797977, 99.99999999999999]]	['HGNC:10452', 'HGNC:7892', 'HGNC:18170', 'HGNC:4693', 'HGNC:4432', 'HGNC:10451', 'HGNC:2858', 'HGNC:17296', 'HGNC:4136', 'HGNC:4175', 'HGNC:11064', 'HGNC:11047']
GSM5740432_S2_GGGTCTGAGGAAGAAC-1.csv	0.01043974231662974	0.1055100614856308	1652	[['HGNC:2292', 42.76243664675688, 100.00000000000003], ['HGNC:2279', 42.76243664682482, 100.00000000000003], ['HGNC:823', 40.143567783242126, 100.00000000000003], ['HGNC:24381', 42.76243664680566, 100.00000000000003], ['HGNC:830', 40.14356778312778, 100.00000000000003], ['HGNC:2291', 42.762436646846155, 100.00000000000003], ['HGNC:848', 40.143567783329004, 100.00000000000003], ['HGNC:847', 40.143…	['HGNC:18170', 'HGNC:16484', 'HGNC:28883', 'HGNC:115', 'HGNC:10943', 'HGNC:11047', 'HGNC:5383', 'HGNC:7892', 'HGNC:10979', 'HGNC:18044']
GSM5740432_S2_CACAGGCGTTCTCGCT-1.csv	0.004483041295214672	0.01892189288013699	1471	0	['HGNC:4378', 'HGNC:18044', 'HGNC:341', 'HGNC:406', 'HGNC:9721', 'HGNC:11064', 'HGNC:16484', 'HGNC:18170', 'HGNC:4693', 'HGNC:11063']
GSM5740432_S2_CAATTTCAGGCACAAC-1.csv	0.003145373441610438	0.01871011207588234	688	[['HGNC:2501', 19.90997819604085, 100.0]]	['HGNC:18170', 'HGNC:4693', 'HGNC:4136', 'HGNC:5157', 'HGNC:7892', 'HGNC:3575', 'HGNC:24269', 'HGNC:8906', 'HGNC:4175', 'HGNC:3569', 'HGNC:10999', 'HGNC:16484', 'HGNC:365', 'HGNC:11064', 'HGNC:9020']
GSM5740432_S2_AAGCGAGTCCTGTTAT-1.csv	0.003145373441610438	0.04054691331457926	766	[['HGNC:7462', 24.002481427871672, 100.0], ['HGNC:17194', 24.00248142787159, 100.0], ['HGNC:7685', 24.002481427871672, 100.0], ['HGNC:7691', 24.002481427869615, 100.0], ['HGNC:7714', 24.002481427871682, 100.0], ['HGNC:10999', 33.17239442052756, 100.0], ['HGNC:7459', 24.00248142787205, 100.0], ['HGNC:7713', 24.00248142787205, 100.0], ['HGNC:7460', 24.002481427871682, 100.0], ['HGNC:7699', 24.00248…	['HGNC:11063', 'HGNC:10986', 'HGNC:5383', 'HGNC:11060', 'HGNC:10979', 'HGNC:18044', 'HGNC:18170', 'HGNC:4693', 'HGNC:4378', 'HGNC:115', 'HGNC:9020', 'HGNC:4432', 'HGNC:11047']
GSM5740432_S2_CTCGAGGAGACATCCT-1.csv	0.021181952976064372	0.11725743148331863	1266	[['HGNC:500', 25.608244946834542, 99.99999999999999], ['HGNC:341', 39.889244583072816, 99.99999999999999]]	['HGNC:18170', 'HGNC:4693', 'HGNC:17296', 'HGNC:7892', 'HGNC:10452', 'HGNC:10451', 'HGNC:4432', 'HGNC:16484', 'HGNC:11063', 'HGNC:2858', 'HGNC:11064']
GSM5740432_S2_TGTTCATTCACATCAG-1.csv	0.007665775127526638	0.11725743148331863	1516	[['HGNC:4136', 46.359884942383765, 100.0], ['HGNC:4175', 46.35988494238376, 100.0]]	['HGNC:18170', 'HGNC:4693', 'HGNC:7892', 'HGNC:17296', 'HGNC:11064', 'HGNC:10452', 'HGNC:11063', 'HGNC:10451', 'HGNC:4432', 'HGNC:2858', 'HGNC:2501']
GSM5740432_S2_TACAGGTGTCAACCTA-1.csv	0.010439742316629742	0.02063016208234997	1369	0	['HGNC:758', 'HGNC:11449', 'HGNC:823', 'HGNC:2321', 'HGNC:10536', 'HGNC:10683', 'HGNC:395', 'HGNC:838', 'HGNC:12592', 'HGNC:11067', 'HGNC:11448', 'HGNC:4982', 'HGNC:7892', 'HGNC:833', 'HGNC:473', 'HGNC:14247', 'HGNC:18170', 'HGNC:830', 'HGNC:4693', 'HGNC:10920', 'HGNC:848', 'HGNC:847', 'HGNC:11064', 'HGNC:746', 'HGNC:840', 'HGNC:12591', 'HGNC:18070', 'HGNC:845', 'HGNC:10680', 'HGNC:846', 'HGNC:10…
GSM5740432_S2_GATTGGTAGAGTCAGC-1.csv	0.010439742316629742	0.08588422811408125	1145	[['HGNC:20371', 36.56185734330545, 100.0], ['HGNC:7704', 36.561857343308404, 100.0], ['HGNC:7458', 36.56185734330302, 100.0], ['HGNC:7683', 36.56185734330302, 100.0], ['HGNC:7684', 36.56185734329125, 100.0], ['HGNC:7697', 36.56185734329439, 100.0], ['HGNC:7700', 36.56185734329658, 100.0], ['HGNC:7712', 36.56185734329256, 100.0], ['HGNC:7687', 36.56185734329256, 100.0], ['HGNC:7698', 36.5618573432…	['HGNC:18170', 'HGNC:24381', 'HGNC:830', 'HGNC:4693', 'HGNC:2291', 'HGNC:848', 'HGNC:847', 'HGNC:838', 'HGNC:2289', 'HGNC:30863', 'HGNC:2269', 'HGNC:12587', 'HGNC:4175', 'HGNC:2292', 'HGNC:2279', 'HGNC:823', 'HGNC:2267', 'HGNC:3700', 'HGNC:837', 'HGNC:10683', 'HGNC:29594', 'HGNC:8582', 'HGNC:2288', 'HGNC:12590', 'HGNC:11067', 'HGNC:2265', 'HGNC:12585', 'HGNC:4136', 'HGNC:8646', 'HGNC:7892', 'HGNC…
GSM5740432_S2_CAGCACGCACGGCCAT-1.csv	0.01043974231662975	0.10197281824543124	1699	0	['HGNC:11067', 'HGNC:11063', 'HGNC:341', 'HGNC:18170']
GSM5740432_S2_ATAGAGATCGCGGTAC-1.csv	0.0044830412952146705	0.01892189288013699	1470	0	['HGNC:2422', 'HGNC:115', 'HGNC:4432', 'HGNC:2501', 'HGNC:11067', 'HGNC:9453', 'HGNC:406', 'HGNC:7892', 'HGNC:10979', 'HGNC:18170', 'HGNC:4693', 'HGNC:11063', 'HGNC:3700']
GSM5740432_S2_GGCACGTCAGGACGAT-1.csv	0.010439742316629742	0.0865000817377691	1516	0	['HGNC:341', 'HGNC:10451', 'HGNC:11067', 'HGNC:7892', 'HGNC:11063', 'HGNC:18170', 'HGNC:10452', 'HGNC:9020', 'HGNC:17296', 'HGNC:11064', 'HGNC:2858', 'HGNC:2501', 'HGNC:16484']
GSM5740432_S2_CAAGACTAGTCATCCA-1.csv	0.004483041295214671	0.01892189288013699	1338	[['HGNC:2292', 34.5914675336191, 99.99999999999994], ['HGNC:2279', 34.59146753361918, 99.99999999999997], ['HGNC:823', 33.42126458776348, 99.99999999999997], ['HGNC:838', 33.42126458774829, 99.99999999999997], ['HGNC:840', 33.421264587655266, 99.99999999999994], ['HGNC:12586', 34.591467533619095, 99.99999999999997], ['HGNC:7427', 34.59146753361917, 99.99999999999997], ['HGNC:8016', 33.42126458765…	['HGNC:20799', 'HGNC:28883', 'HGNC:2205', 'HGNC:115', 'HGNC:10979', 'HGNC:10996', 'HGNC:18170', 'HGNC:19980', 'HGNC:12524', 'HGNC:4135', 'HGNC:8907', 'HGNC:4432', 'HGNC:11047', 'HGNC:5383', 'HGNC:7892', 'HGNC:11063', 'HGNC:4458', 'HGNC:14573', 'HGNC:20197', 'HGNC:4116', 'HGNC:16484', 'HGNC:11022']
GSM5740432_S2_AAAGTCCAGCGTCGAA-1.csv	0.0017389036212667904	0.009693320563157892	1279	0	['HGNC:9225', 'HGNC:10452', 'HGNC:28883', 'HGNC:18070', 'HGNC:4175', 'HGNC:10451', 'HGNC:10293', 'HGNC:11004', 'HGNC:11559', 'HGNC:11064', 'HGNC:18170', 'HGNC:4693', 'HGNC:8091', 'HGNC:4378', 'HGNC:3700', 'HGNC:17296', 'HGNC:4136', 'HGNC:406', 'HGNC:7892', 'HGNC:2501', 'HGNC:2704', 'HGNC:11047']
GSM5740432_S2_CATCAAGAGTATCTGC-1.csv	0.0028423394890285687	0.01892189288013699	1644	[['HGNC:20910', 25.12168979463506, 99.99999999999999], ['HGNC:1564', 25.121689794635067, 99.99999999999999], ['HGNC:6381', 25.12168979463506, 99.99999999999997]]	['HGNC:12587', 'HGNC:4175', 'HGNC:2292', 'HGNC:2279', 'HGNC:2289', 'HGNC:30863', 'HGNC:2269', 'HGNC:8818', 'HGNC:18070', 'HGNC:12586', 'HGNC:7427', 'HGNC:12590', 'HGNC:11067', 'HGNC:2265', 'HGNC:12585', 'HGNC:4136', 'HGNC:2277', 'HGNC:18170', 'HGNC:24381', 'HGNC:2291', 'HGNC:11025', 'HGNC:2294', 'HGNC:7421', 'HGNC:30862', 'HGNC:7422', 'HGNC:2287', 'HGNC:2280', 'HGNC:16484', 'HGNC:7419', 'HGNC:243…
GSM5740432_S2_TATGTTCAGGGATCGT-1.csv	0.002116558898542749	0.010812510217221113	1066	0	['HGNC:18170', 'HGNC:8091', 'HGNC:10979', 'HGNC:24269', 'HGNC:14409', 'HGNC:10451', 'HGNC:4175', 'HGNC:8906', 'HGNC:2858', 'HGNC:2704', 'HGNC:11004', 'HGNC:17296', 'HGNC:10943', 'HGNC:4432', 'HGNC:4136', 'HGNC:10986', 'HGNC:5383', 'HGNC:406', 'HGNC:7892', 'HGNC:7863', 'HGNC:7852', 'HGNC:10452', 'HGNC:626', 'HGNC:10922', 'HGNC:10980', 'HGNC:11047']
GSM5740432_S2_CTGTGGGAGACCTGGA-1.csv	0.006030049747910416	0.10197281824543125	1477	0	['HGNC:10452', 'HGNC:341', 'HGNC:17296', 'HGNC:11067', 'HGNC:7892', 'HGNC:10451', 'HGNC:11064', 'HGNC:11063', 'HGNC:16484', 'HGNC:18170', 'HGNC:2858', 'HGNC:2501']
GSM5740432_S2_TTGGGATTCCATCTCG-1.csv	0.010439742316629742	0.07334606948570707	1251	[['HGNC:18057', 44.43465755364413, 100.0], ['HGNC:10999', 43.8949804098473, 100.0], ['HGNC:11004', 35.27262799476334, 100.0], ['HGNC:10955', 43.8949804098473, 100.0]]	['HGNC:18070', 'HGNC:18170', 'HGNC:4693', 'HGNC:18044', 'HGNC:11063', 'HGNC:11067', 'HGNC:5157', 'HGNC:7892', 'HGNC:11064']
GSM5740432_S2_GCAGGCTTCAGAACCT-1.csv	0.01043974231662974	0.055211149542434765	1786	0	['HGNC:18044', 'HGNC:18170', 'HGNC:11063', 'HGNC:11067', 'HGNC:7892', 'HGNC:11064']
GSM5740432_S2_TAACTTCAGGTTTACC-1.csv	0.04099947210980115	0.10758115714651323	2134	0	['HGNC:11782', 'HGNC:8646', 'HGNC:7892', 'HGNC:18170', 'HGNC:2501', 'HGNC:8582', 'HGNC:11063', 'HGNC:11026']
GSM5740432_S2_CAGCAATCACCCTAAA-1.csv	0.003145373441610438	0.007855809640815276	1239	0	['HGNC:10451', 'HGNC:18170', 'HGNC:4693', 'HGNC:10920', 'HGNC:341', 'HGNC:17296', 'HGNC:7892', 'HGNC:10943', 'HGNC:10452', 'HGNC:18070', 'HGNC:11064', 'HGNC:2858', 'HGNC:2501']
GSM5740432_S2_ATGCCTCCACGACAAG-1.csv	0.010439742316629742	0.11725743148331863	1694	0	['HGNC:11047', 'HGNC:18170', 'HGNC:2501', 'HGNC:11026']
GSM5740432_S2_AGACAGGGTTCATCTT-1.csv	0.010439742316629742	0.0865000817377691	1840	0	['HGNC:10452', 'HGNC:17296', 'HGNC:7892', 'HGNC:18170', 'HGNC:10451', 'HGNC:11063', 'HGNC:2858', 'HGNC:186', 'HGNC:11047']
GSM5740432_S2_ATCCATTAGGTCTACT-1.csv	0.04099947210980115	0.08588422811408125	1805	0	['HGNC:4175', 'HGNC:4432', 'HGNC:11063', 'HGNC:11067', 'HGNC:4136', 'HGNC:18170', 'HGNC:4693', 'HGNC:8091', 'HGNC:11055', 'HGNC:2501']
GSM5740432_S2_GGAGAACGTGAATATG-1.csv	0.003145373441610438	0.021625020434442276	1030	[['HGNC:10999', 12.711881740478791, 100.0]]	['HGNC:18170', 'HGNC:4693', 'HGNC:4260', 'HGNC:10452', 'HGNC:11063', 'HGNC:17296', 'HGNC:11067', 'HGNC:10955', 'HGNC:10451', 'HGNC:8906', 'HGNC:2501', 'HGNC:7892', 'HGNC:24269', 'HGNC:435', 'HGNC:11064', 'HGNC:2704']
GSM5740432_S2_ATGAAAGAGGTTGACG-1.csv	0.010439742316629742	0.11725743148331863	1345	[['HGNC:24380', 25.377062285665858, 100.0], ['HGNC:833', 46.975812831439285, 100.0], ['HGNC:12582', 25.377062285665858, 100.0], ['HGNC:16232', 25.377062285655867, 100.0], ['HGNC:14247', 46.97581283143146, 100.0], ['HGNC:12587', 25.377062285665858, 100.0], ['HGNC:2292', 25.377062285665104, 100.0], ['HGNC:2279', 25.37706228565313, 100.0], ['HGNC:823', 46.975812831406415, 100.0], ['HGNC:12590', 25.3…	['HGNC:18044', 'HGNC:9225', 'HGNC:17027', 'HGNC:18070', 'HGNC:500', 'HGNC:18170', 'HGNC:4693', 'HGNC:4378', 'HGNC:10956']
GSM5740432_S2_TTTACGTTCAGTCAGT-1.csv	0.001545978228169672	0.0017760490914990686	1190	0	['HGNC:9068', 'HGNC:6071', 'HGNC:17296', 'HGNC:11067', 'HGNC:10451', 'HGNC:4432', 'HGNC:7892', 'HGNC:7850', 'HGNC:3078', 'HGNC:18044', 'HGNC:7849', 'HGNC:18170', 'HGNC:4693', 'HGNC:11063', 'HGNC:10980', 'HGNC:2858', 'HGNC:11064', 'HGNC:10452', 'HGNC:18070', 'HGNC:9020']
GSM5740432_S2_CTGCTCATCCTCGATC-1.csv	0.01043974231662974	0.055211149542434765	1728	0	['HGNC:4693', 'HGNC:7892', 'HGNC:2501', 'HGNC:11064', 'HGNC:18170']
GSM5740432_S2_ATCGTAGAGTAACAGT-1.csv	0.0041255827385618185	0.021625020434442276	1386	0	['HGNC:7850', 'HGNC:3078', 'HGNC:7849', 'HGNC:10451', 'HGNC:18170', 'HGNC:10452', 'HGNC:18070', 'HGNC:500', 'HGNC:2704', 'HGNC:16484', 'HGNC:17296', 'HGNC:11067', 'HGNC:7892', 'HGNC:11004', 'HGNC:29437', 'HGNC:30927', 'HGNC:11047']
GSM5740432_S2_CAGGGCTTCACAGAGG-1.csv	0.004125582738561817	0.021625020434442276	1465	0	['HGNC:10452', 'HGNC:18170', 'HGNC:3061', 'HGNC:17296', 'HGNC:2858', 'HGNC:7892', 'HGNC:14409', 'HGNC:10451', 'HGNC:11064', 'HGNC:2704']
GSM5740432_S2_AGTCACAGTCCGACGT-1.csv	0.00412558273856182	0.021625020434442276	834	[['HGNC:976', 6.869798854491638, 100.0]]	['HGNC:7692', 'HGNC:2277', 'HGNC:18170', 'HGNC:20371', 'HGNC:24381', 'HGNC:830', 'HGNC:4693', 'HGNC:2291', 'HGNC:8808', 'HGNC:7704', 'HGNC:7458', 'HGNC:7683', 'HGNC:7684', 'HGNC:4623', 'HGNC:7892', 'HGNC:17027', 'HGNC:7695', 'HGNC:24380', 'HGNC:11054', 'HGNC:7705', 'HGNC:833', 'HGNC:94', 'HGNC:24269', 'HGNC:12582', 'HGNC:29799', 'HGNC:16232', 'HGNC:14247', 'HGNC:30862', 'HGNC:9068', 'HGNC:8016', …
GSM5740432_S2_AGGTCTACACAGTGTT-1.csv	0.0025051355278338443	0.0009861635698775535	1219	0	['HGNC:2321', 'HGNC:11063', 'HGNC:18170', 'HGNC:4693', 'HGNC:4982', 'HGNC:7892', 'HGNC:473', 'HGNC:11047', 'HGNC:9280', 'HGNC:10536', 'HGNC:395', 'HGNC:12592', 'HGNC:3647', 'HGNC:10956', 'HGNC:12591', 'HGNC:500']
GSM5740432_S2_AATGGCTTCTGAGCAT-1.csv	0.0044830412952146705	0.01892189288013699	1781	0	['HGNC:11782', 'HGNC:9020', 'HGNC:18170', 'HGNC:8582', 'HGNC:8646', 'HGNC:7892']
GSM5740432_S2_CGAGGAATCCTGCCAT-1.csv	0.003145373441610438	0.018345282895344855	362	[['HGNC:4175', 13.797776507509665, 100.0], ['HGNC:5028', 7.953434706721428, 100.0], ['HGNC:4136', 13.797776510656332, 100.0]]	['HGNC:2858', 'HGNC:5006', 'HGNC:7699', 'HGNC:846', 'HGNC:2501', 'HGNC:7694', 'HGNC:10297', 'HGNC:7422', 'HGNC:2287', 'HGNC:2704', 'HGNC:3133', 'HGNC:5008', 'HGNC:833', 'HGNC:18044', 'HGNC:12582', 'HGNC:29799', 'HGNC:16232', 'HGNC:14247', 'HGNC:341', 'HGNC:7460', 'HGNC:2860', 'HGNC:845', 'HGNC:7529', 'HGNC:11863', 'HGNC:2280', 'HGNC:16484', 'HGNC:7419', 'HGNC:3482', 'HGNC:9141', 'HGNC:365', 'HGNC…
GSM5740432_S2_GTGGAAGGTGGAAATT-1.csv	0.001892260115481931	0.008481655492763154	790	0	['HGNC:11004', 'HGNC:17296', 'HGNC:7892', 'HGNC:341', 'HGNC:20123', 'HGNC:18170', 'HGNC:4693', 'HGNC:2858', 'HGNC:186', 'HGNC:10451', 'HGNC:10293', 'HGNC:11063', 'HGNC:11559', 'HGNC:10297', 'HGNC:16484', 'HGNC:10452', 'HGNC:500', 'HGNC:9020', 'HGNC:11047']
GSM5740432_S2_ACACAGTCACAAGGTG-1.csv	0.004483041295214672	0.01892189288013699	1840	0	['HGNC:4136', 'HGNC:4175', 'HGNC:2501', 'HGNC:11064', 'HGNC:18170', 'HGNC:4693', 'HGNC:4378', 'HGNC:16484', 'HGNC:365']
GSM5740432_S2_GAGATGGGTCAACACT-1.csv	0.010439742316629742	0.042203493818540785	1400	[['HGNC:19129', 40.23221303800216, 100.0], ['HGNC:8923', 40.232213038320666, 100.0]]	['HGNC:2244', 'HGNC:10451', 'HGNC:9141', 'HGNC:18170', 'HGNC:830', 'HGNC:4693', 'HGNC:8091', 'HGNC:848', 'HGNC:847', 'HGNC:11063', 'HGNC:7530', 'HGNC:837', 'HGNC:4175', 'HGNC:823', 'HGNC:838', 'HGNC:8016', 'HGNC:18175', 'HGNC:845', 'HGNC:7529', 'HGNC:2858', 'HGNC:20233', 'HGNC:5006', 'HGNC:846', 'HGNC:11064', 'HGNC:10452', 'HGNC:840', 'HGNC:28883', 'HGNC:7892', 'HGNC:833', 'HGNC:25223', 'HGNC:142…
GSM5740432_S2_AGGATAATCGACTCCT-1.csv	0.0007884064547233482	0.001007661474054416	1204	0	['HGNC:833', 'HGNC:12582', 'HGNC:16232', 'HGNC:14247', 'HGNC:18170', 'HGNC:24381', 'HGNC:830', 'HGNC:2291', 'HGNC:848', 'HGNC:847', 'HGNC:12590', 'HGNC:2265', 'HGNC:12585', 'HGNC:7892', 'HGNC:24380', 'HGNC:10683', 'HGNC:29594', 'HGNC:2288', 'HGNC:2267', 'HGNC:11063', 'HGNC:403', 'HGNC:3700', 'HGNC:2645', 'HGNC:30862', 'HGNC:8016', 'HGNC:2579', 'HGNC:2285', 'HGNC:10817', 'HGNC:10682', 'HGNC:4433',…
GSM5740432_S2_CCGAACGGTCGGTACC-1.csv	0.0021165588985427477	0.010812510217221138	1331	0	['HGNC:4175', 'HGNC:7852', 'HGNC:11004', 'HGNC:14409', 'HGNC:10451', 'HGNC:11063', 'HGNC:18170', 'HGNC:11025', 'HGNC:11064', 'HGNC:10452', 'HGNC:7850', 'HGNC:3078', 'HGNC:7849', 'HGNC:17296', 'HGNC:11067', 'HGNC:4136', 'HGNC:7892', 'HGNC:2858', 'HGNC:2704']
GSM5740432_S2_TCAGTGATCAGTCACA-1.csv	0.003145373441610438	0.01871011207588234	1025	0	['HGNC:18170', 'HGNC:4693', 'HGNC:10979', 'HGNC:24269', 'HGNC:8906', 'HGNC:4432', 'HGNC:11004', 'HGNC:10451', 'HGNC:758', 'HGNC:2704', 'HGNC:746', 'HGNC:115', 'HGNC:9020', 'HGNC:17296', 'HGNC:11067', 'HGNC:5383', 'HGNC:7892', 'HGNC:3700', 'HGNC:10980', 'HGNC:11047', 'HGNC:11064', 'HGNC:10452']
GSM5740432_S2_CTACTATAGCATTGTC-1.csv	0.022916507524253296	0.08494964636191582	2095	0	['HGNC:18170', 'HGNC:4432', 'HGNC:2501', 'HGNC:4175', 'HGNC:4136', 'HGNC:7892', 'HGNC:16484']
GSM5740432_S2_GGGTCACTCTGACAGT-1.csv	0.004125582738561819	0.021625020434442276	1446	0	['HGNC:17296', 'HGNC:7892', 'HGNC:4458', 'HGNC:11004', 'HGNC:18170', 'HGNC:4693', 'HGNC:4378', 'HGNC:11064', 'HGNC:10452', 'HGNC:10451', 'HGNC:10293', 'HGNC:2858', 'HGNC:2704', 'HGNC:16484', 'HGNC:365', 'HGNC:11047']
GSM5740432_S2_ATCGATGTCCTGGGAC-1.csv	0.021181952976064376	0.10758115714651321	2155	0	['HGNC:11782', 'HGNC:9721', 'HGNC:4432', 'HGNC:18170', 'HGNC:8582', 'HGNC:11063', 'HGNC:8646', 'HGNC:406', 'HGNC:7892', 'HGNC:2501']
GSM5740432_S2_CACAGGCTCCTTCACG-1.csv	0.033356249840883034	0.055211149542434765	1747	0	['HGNC:18044', 'HGNC:2501', 'HGNC:18170', 'HGNC:4693', 'HGNC:11047']
GSM5740432_S2_GATTCGACAGTCACGC-1.csv	0.01043974231662974	0.0865000817377691	1771	[['HGNC:29594', 35.768363384695725, 100.0], ['HGNC:2288', 35.768363384701864, 100.0], ['HGNC:12587', 35.768363384702525, 100.0], ['HGNC:8016', 31.20826121207545, 100.0], ['HGNC:2579', 35.768363384701445, 100.0], ['HGNC:2285', 35.76836338468266, 100.0], ['HGNC:840', 31.208261212075417, 100.0], ['HGNC:12586', 35.768363384704, 100.00000000000003], ['HGNC:7427', 35.76836338470183, 100.00000000000003]…	['HGNC:9020', 'HGNC:7892', 'HGNC:11063', 'HGNC:18170']
GSM5740432_S2_GTTACGAGTATCGCTA-1.csv	0.022916507524253293	0.11725743148331863	1408	0	['HGNC:18044', 'HGNC:17296', 'HGNC:10451', 'HGNC:4432', 'HGNC:11063', 'HGNC:10452', 'HGNC:18170', 'HGNC:11047']
GSM5740432_S2_TGGATGTTCCCGAACG-1.csv	0.16955757561297666	0.11725743148331863	2035	0	['HGNC:18170', 'HGNC:11063', 'HGNC:2501']
GSM5740432_S2_GGTGTTATCGCGAAGA-1.csv	0.004483041295214671	0.01892189288013699	1866	0	['HGNC:976', 'HGNC:10979', 'HGNC:2501', 'HGNC:9721', 'HGNC:115', 'HGNC:11067', 'HGNC:4432', 'HGNC:18170', 'HGNC:4693', 'HGNC:4378', 'HGNC:11063', 'HGNC:11047']
GSM5740432_S2_CCACGAGGTTAATCGC-1.csv	0.010439742316629742	0.055211149542434765	1773	[['HGNC:11047', 33.762846637724834, 99.99999999683683]]	['HGNC:7892', 'HGNC:18170']
GSM5740432_S2_ATGGATCCAACACGTT-1.csv	0.010439742316629742	0.08588422811408125	1633	0	['HGNC:18170', 'HGNC:11782', 'HGNC:4175', 'HGNC:18044', 'HGNC:4433', 'HGNC:9721', 'HGNC:341', 'HGNC:10943', 'HGNC:11067', 'HGNC:4136', 'HGNC:8646', 'HGNC:406', 'HGNC:8582', 'HGNC:11047']
GSM5740432_S2_AACCACACAACTGAAA-1.csv	0.004669618976629981	0.10758115714651323	1623	0	['HGNC:8646', 'HGNC:7892', 'HGNC:11782', 'HGNC:8582', 'HGNC:18170', 'HGNC:4693', 'HGNC:11064', 'HGNC:2501', 'HGNC:16484', 'HGNC:11026']
GSM5740432_S2_CTGTAGAAGGGCAATC-1.csv	0.003145373441610438	0.061838967960991774	1024	[['HGNC:29594', 20.36214994220339, 100.00000000000003], ['HGNC:2288', 20.36214994204427, 99.99999999999997], ['HGNC:12587', 20.36214994206946, 99.99999999999997], ['HGNC:24380', 20.3621499422201, 100.00000000000003], ['HGNC:10979', 47.34770997904629, 100.00000000000003], ['HGNC:5008', 41.77343945121116, 100.00000000000003], ['HGNC:833', 20.642117462652852, 100.00000000000003], ['HGNC:435', 17.330…	['HGNC:4175', 'HGNC:11063', 'HGNC:10451', 'HGNC:10452', 'HGNC:28883', 'HGNC:9020', 'HGNC:17296', 'HGNC:16484', 'HGNC:18170', 'HGNC:11067', 'HGNC:4136', 'HGNC:7892', 'HGNC:11064', 'HGNC:2858']
GSM5740432_S2_GGTCACGTCATTGCCC-1.csv	0.04099947210980115	0.055211149542434765	1963	0	['HGNC:11063', 'HGNC:11067', 'HGNC:11026', 'HGNC:18170', 'HGNC:2501']
GSM5740432_S2_CCCGAAGAGAGCCTGA-1.csv	0.010439742316629742	0.055211149542434765	1717	0	['HGNC:11067', 'HGNC:18044', 'HGNC:341', 'HGNC:11063', 'HGNC:2501', 'HGNC:18170']
GSM5740432_S2_AAGCGTTGTCATCACA-1.csv	0.021181952976064376	0.08588422811408125	1499	0	['HGNC:4175', 'HGNC:2292', 'HGNC:2279', 'HGNC:823', 'HGNC:840', 'HGNC:12586', 'HGNC:7427', 'HGNC:3481', 'HGNC:833', 'HGNC:12582', 'HGNC:16232', 'HGNC:14247', 'HGNC:10683', 'HGNC:29594', 'HGNC:2288', 'HGNC:12587', 'HGNC:12590', 'HGNC:2265', 'HGNC:12585', 'HGNC:4136', 'HGNC:7892', 'HGNC:24380', 'HGNC:2294', 'HGNC:7421', 'HGNC:30862', 'HGNC:4432', 'HGNC:2267', 'HGNC:11063', 'HGNC:3700', 'HGNC:837', …
GSM5740432_S2_AAACGAATCGTTGTGA-1.csv	0.033356249840883034	0.11725743148331863	1731	[['HGNC:115', 47.085416117347975, 100.00000000779947], ['HGNC:4432', 47.085416117347975, 99.99999999999997]]	['HGNC:18044', 'HGNC:7892', 'HGNC:18170', 'HGNC:11063']
GSM5740432_S2_GTCATCCTCTGGGAGA-1.csv	0.010439742316629742	0.055211149542434765	1323	0	['HGNC:17296', 'HGNC:18044', 'HGNC:10451', 'HGNC:11782', 'HGNC:4693', 'HGNC:4175', 'HGNC:4136', 'HGNC:8646', 'HGNC:7892', 'HGNC:8582', 'HGNC:16484', 'HGNC:365', 'HGNC:18170', 'HGNC:11064', 'HGNC:10452', 'HGNC:2858', 'HGNC:2501']
GSM5740432_S2_GAAACCTTCCCGAATA-1.csv	0.010439742316629742	0.07110301125564236	1430	[['HGNC:19980', 10.53311190586022, 100.0], ['HGNC:11051', 38.146000486495666, 100.0], ['HGNC:8907', 10.53311190572503, 100.0], ['HGNC:11026', 29.01447029884106, 100.0]]	['HGNC:4693', 'HGNC:8091', 'HGNC:4175', 'HGNC:11054', 'HGNC:10979', 'HGNC:5382', 'HGNC:11064', 'HGNC:4136', 'HGNC:5383', 'HGNC:406', 'HGNC:7892', 'HGNC:11047', 'HGNC:2501', 'HGNC:4432', 'HGNC:16484', 'HGNC:18170']
GSM5740432_S2_TCGACGGAGCAAATGT-1.csv	0.003145373441610438	0.04054691331457926	932	[['HGNC:7462', 14.052249265673241, 100.0], ['HGNC:11004', 9.259838876938506, 100.0], ['HGNC:17194', 14.052249265646498, 100.0], ['HGNC:9208', 14.445025229843496, 100.0], ['HGNC:10683', 32.09484068687621, 100.0], ['HGNC:2911', 43.11588305635982, 100.0], ['HGNC:932', 7.131082481701237, 100.0], ['HGNC:7685', 14.052249265724825, 100.0], ['HGNC:2422', 25.810389726020478, 100.0], ['HGNC:2596', 14.44502…	['HGNC:845', 'HGNC:846', 'HGNC:2501', 'HGNC:8016', 'HGNC:11063', 'HGNC:837', 'HGNC:4136', 'HGNC:5157', 'HGNC:7892', 'HGNC:18170', 'HGNC:830', 'HGNC:4693', 'HGNC:848', 'HGNC:847', 'HGNC:840', 'HGNC:18070', 'HGNC:10989', 'HGNC:9020', 'HGNC:4175', 'HGNC:823', 'HGNC:833', 'HGNC:18044', 'HGNC:9225', 'HGNC:14247', 'HGNC:341', 'HGNC:838', 'HGNC:16484']
GSM5740432_S2_TACCGGGTCAGAACCT-1.csv	0.001962246379655429	0.00543702234202023	1273	0	['HGNC:3700', 'HGNC:4432', 'HGNC:10451', 'HGNC:10452', 'HGNC:2858', 'HGNC:11055', 'HGNC:2704', 'HGNC:4175', 'HGNC:976', 'HGNC:10979', 'HGNC:18044', 'HGNC:9225', 'HGNC:18170', 'HGNC:4693', 'HGNC:4136', 'HGNC:7892', 'HGNC:28883', 'HGNC:18070', 'HGNC:17296', 'HGNC:10980']
GSM5740432_S2_CTTCCGAAGAGTCCGA-1.csv	0.0019622463796554286	0.009693320563157892	1197	[['HGNC:2501', 19.33847946677011, 100.00000000000003]]	['HGNC:4175', 'HGNC:2292', 'HGNC:7714', 'HGNC:2279', 'HGNC:823', 'HGNC:7459', 'HGNC:7713', 'HGNC:10452', 'HGNC:7710', 'HGNC:840', 'HGNC:18070', 'HGNC:7703', 'HGNC:500', 'HGNC:12586', 'HGNC:7427', 'HGNC:7717', 'HGNC:2267', 'HGNC:7686', 'HGNC:23987', 'HGNC:7690', 'HGNC:7461', 'HGNC:7530', 'HGNC:7460', 'HGNC:845', 'HGNC:7529', 'HGNC:2858', 'HGNC:186', 'HGNC:5006', 'HGNC:7699', 'HGNC:846', 'HGNC:7694…
GSM5740432_S2_CCGAACGCAATGCAAA-1.csv	0.0044830412952146705	0.01892189288013699	1673	0	['HGNC:18170', 'HGNC:4136', 'HGNC:7892', 'HGNC:4175', 'HGNC:11064', 'HGNC:341', 'HGNC:11063', 'HGNC:16484']
GSM5740432_S2_TTAGTCTCATGCGTGC-1.csv	0.04099947210980115	0.08588422811408125	1502	0	['HGNC:4136', 'HGNC:11063', 'HGNC:3700', 'HGNC:18170', 'HGNC:4175', 'HGNC:11064', 'HGNC:18070', 'HGNC:2501']
GSM5740432_S2_CTCAGAACACTGCACG-1.csv	0.003145373441610438	0.021625020434442276	1387	[['HGNC:2267', 25.274375777717605, 100.0], ['HGNC:24380', 25.274375777717612, 100.0], ['HGNC:12582', 25.274375777669245, 100.0], ['HGNC:16232', 25.274375777670127, 100.0], ['HGNC:29594', 25.274375777717612, 100.0], ['HGNC:2288', 25.27437577771763, 100.0], ['HGNC:12586', 25.274375777717605, 99.99999999999996], ['HGNC:7427', 25.274375777717616, 99.99999999999996], ['HGNC:24381', 25.274375777717616,…	['HGNC:837', 'HGNC:10979', 'HGNC:833', 'HGNC:24269', 'HGNC:18044', 'HGNC:14247', 'HGNC:11004', 'HGNC:395', 'HGNC:10452', 'HGNC:840', 'HGNC:12591', 'HGNC:9020', 'HGNC:18170', 'HGNC:830', 'HGNC:4693', 'HGNC:8091', 'HGNC:4378', 'HGNC:848', 'HGNC:847', 'HGNC:4175', 'HGNC:11449', 'HGNC:823', 'HGNC:2321', 'HGNC:2704', 'HGNC:3647', 'HGNC:365', 'HGNC:9280', 'HGNC:8016', 'HGNC:10956', 'HGNC:11064', 'HGNC:…
GSM5740432_S2_ATCCCTGTCCTCAGGG-1.csv	0.05420306375257345	0.10197281824543124	1596	0	['HGNC:341', 'HGNC:7892', 'HGNC:11047', 'HGNC:16484', 'HGNC:18170', 'HGNC:4693']
GSM5740432_S2_TTCCACGAGTTGGAGC-1.csv	0.0044830412952146705	0.01892189288013699	1302	0	['HGNC:8907', 'HGNC:2289', 'HGNC:30863', 'HGNC:2269', 'HGNC:4432', 'HGNC:2267', 'HGNC:14573', 'HGNC:4175', 'HGNC:2292', 'HGNC:2279', 'HGNC:823', 'HGNC:20799', 'HGNC:838', 'HGNC:840', 'HGNC:28883', 'HGNC:12586', 'HGNC:7427', 'HGNC:2205', 'HGNC:115', 'HGNC:4061', 'HGNC:29594', 'HGNC:11022', 'HGNC:2288', 'HGNC:12587', 'HGNC:16484', 'HGNC:7419', 'HGNC:24382', 'HGNC:13528', 'HGNC:2277', 'HGNC:18170', …
GSM5740432_S2_TTTGATCTCTAGTGAC-1.csv	0.0018922601154819304	0.008481655492763154	1148	0	['HGNC:7892', 'HGNC:10979', 'HGNC:11047', 'HGNC:18170', 'HGNC:4693', 'HGNC:4175', 'HGNC:4136', 'HGNC:5383', 'HGNC:115', 'HGNC:9020', 'HGNC:16484', 'HGNC:11055', 'HGNC:4432']
GSM5740432_S2_CTGGCAGTCGAAGCAG-1.csv	0.021181952976064376	0.08588422811408125	1276	[['HGNC:24381', 32.51852484462618, 100.0], ['HGNC:830', 32.51852484462316, 100.0], ['HGNC:2291', 32.51852484462313, 100.0], ['HGNC:848', 32.51852484462313, 100.0], ['HGNC:847', 32.518524844623144, 100.0], ['HGNC:29594', 33.990476872296796, 100.0], ['HGNC:2288', 32.51852484458831, 100.0], ['HGNC:12587', 33.990476872277306, 100.0], ['HGNC:12590', 33.99047687228588, 100.0], ['HGNC:2265', 32.51852484…	['HGNC:4693', 'HGNC:17296', 'HGNC:4136', 'HGNC:7892', 'HGNC:11054', 'HGNC:18044', 'HGNC:10451', 'HGNC:4175', 'HGNC:16484', 'HGNC:18170', 'HGNC:11064', 'HGNC:10452', 'HGNC:9020', 'HGNC:2858', 'HGNC:2501']
GSM5740432_S2_TTGCTGCGTGCTGATT-1.csv	0.010439742316629742	0.08588422811408125	1440	0	['HGNC:9020', 'HGNC:29437', 'HGNC:4175', 'HGNC:10943', 'HGNC:14679', 'HGNC:18170', 'HGNC:4136', 'HGNC:30927', 'HGNC:11055', 'HGNC:11047']
GSM5740432_S2_TTTATGCTCTCATTGT-1.csv	0.01043974231662974	0.11725743148331867	1351	[['HGNC:4432', 47.085416117347954, 100.00000000000003], ['HGNC:20305', 12.599292364588353, 100.0]]	['HGNC:11063', 'HGNC:11067', 'HGNC:17027', 'HGNC:3569', 'HGNC:10999', 'HGNC:18170', 'HGNC:4693', 'HGNC:3575']
GSM5740432_S2_TCCATCGTCGTTCATT-1.csv	0.0039853309882872424	0.018710112075882388	1146	[['HGNC:7711', 18.053792563133683, 100.0], ['HGNC:7692', 18.053792563133676, 99.99999999999993], ['HGNC:20371', 18.053792563134362, 100.00000001439473], ['HGNC:7704', 18.053792563135524, 100.00000001439477], ['HGNC:7458', 18.053792563130923, 100.00000001439477], ['HGNC:7683', 18.053792563130923, 100.00000001439477], ['HGNC:7684', 18.053792563130923, 100.00000001439477], ['HGNC:7695', 18.053792563…	['HGNC:18170', 'HGNC:4693', 'HGNC:4378', 'HGNC:10979', 'HGNC:24269', 'HGNC:4432', 'HGNC:11004', 'HGNC:11455', 'HGNC:2704', 'HGNC:4175', 'HGNC:8906', 'HGNC:10451', 'HGNC:9020', 'HGNC:17296', 'HGNC:11067', 'HGNC:4136', 'HGNC:11064', 'HGNC:10452', 'HGNC:11063', 'HGNC:1096', 'HGNC:3700']
GSM5740432_S2_TTTACTGAGGTGATCG-1.csv	0.0073807749082957	0.11725743148331863	1543	[['HGNC:4175', 46.35988494238376, 99.99999999999997], ['HGNC:4136', 46.35988494238376, 99.99999999999997]]	['HGNC:2292', 'HGNC:2279', 'HGNC:29594', 'HGNC:2288', 'HGNC:12587', 'HGNC:12590', 'HGNC:2265', 'HGNC:12585', 'HGNC:7892', 'HGNC:24380', 'HGNC:10979', 'HGNC:12582', 'HGNC:16232', 'HGNC:24381', 'HGNC:2291', 'HGNC:11004', 'HGNC:2289', 'HGNC:30863', 'HGNC:10451', 'HGNC:2269', 'HGNC:10293', 'HGNC:2579', 'HGNC:2285', 'HGNC:11559', 'HGNC:4433', 'HGNC:11064', 'HGNC:10452', 'HGNC:18070', 'HGNC:12586', 'HG…
GSM5740432_S2_GAAATGAGTCAACCAT-1.csv	0.003145373441610438	0.018174976055921048	1099	0	['HGNC:4175', 'HGNC:7892', 'HGNC:18044', 'HGNC:9225', 'HGNC:10451', 'HGNC:11782', 'HGNC:8582', 'HGNC:18170', 'HGNC:17296', 'HGNC:4136', 'HGNC:8646', 'HGNC:10452', 'HGNC:18070', 'HGNC:2710', 'HGNC:2858', 'HGNC:11047', 'HGNC:11064']
GSM5740432_S2_CCTAAGAAGACGCCAA-1.csv	0.03335624984088303	0.11725743148331863	1537	0	['HGNC:500', 'HGNC:18170', 'HGNC:11063', 'HGNC:3700', 'HGNC:10943', 'HGNC:11067', 'HGNC:7892', 'HGNC:11064', 'HGNC:16484']
GSM5740432_S2_CAAGCTAAGCCAGTAG-1.csv	0.010439742316629742	0.055211149542434765	1430	[['HGNC:82', 27.67692920495854, 100.0], ['HGNC:2342', 27.67692920495854, 100.0], ['HGNC:823', 39.14851705606424, 100.0], ['HGNC:838', 39.14851705607131, 100.0], ['HGNC:2244', 33.986855549484766, 100.0], ['HGNC:8907', 27.67692920495854, 100.0], ['HGNC:833', 39.14851705601755, 100.0], ['HGNC:25223', 33.986855549484766, 100.0], ['HGNC:14247', 39.148517056023366, 100.0], ['HGNC:840', 39.1485170560220…	['HGNC:10943', 'HGNC:18044', 'HGNC:9020', 'HGNC:11063', 'HGNC:18170', 'HGNC:4693', 'HGNC:11064', 'HGNC:7892', 'HGNC:17027']
GSM5740432_S2_ACGGTCGGTAGATTGA-1.csv	0.010439742316629742	0.11725743148331863	1773	0	['HGNC:9225', 'HGNC:17296', 'HGNC:11067', 'HGNC:7892', 'HGNC:17027', 'HGNC:10452', 'HGNC:18070', 'HGNC:9020', 'HGNC:2858', 'HGNC:18170', 'HGNC:14409', 'HGNC:10451', 'HGNC:10293', 'HGNC:4432', 'HGNC:11559', 'HGNC:11064']
GSM5740432_S2_CTACCTGCAGTGTATC-1.csv	0.001962246379655429	0.009693320563157892	925	[['HGNC:11448', 34.15704836277305, 99.99999999999997], ['HGNC:8124', 34.15704836277305, 99.99999999999997], ['HGNC:21350', 34.15704836277305, 99.99999999999976], ['HGNC:11449', 34.15704836277305, 100.00000000000023], ['HGNC:2911', 34.15704836277305, 99.99999999999997], ['HGNC:2898', 34.15704836277305, 99.99999997489817]]	['HGNC:12590', 'HGNC:2265', 'HGNC:12585', 'HGNC:7892', 'HGNC:24380', 'HGNC:8016', 'HGNC:2579', 'HGNC:2285', 'HGNC:10682', 'HGNC:10452', 'HGNC:840', 'HGNC:18070', 'HGNC:12586', 'HGNC:7427', 'HGNC:2205', 'HGNC:3481', 'HGNC:17296', 'HGNC:2267', 'HGNC:4458', 'HGNC:3700', 'HGNC:14573', 'HGNC:6983', 'HGNC:837', 'HGNC:2292', 'HGNC:2279', 'HGNC:823', 'HGNC:20799', 'HGNC:838', 'HGNC:24381', 'HGNC:830', 'H…
GSM5740432_S2_TAGACCAAGAAGTGTT-1.csv	0.0025348285441972695	0.012549650335402786	1482	0	['HGNC:18170', 'HGNC:11004', 'HGNC:10979', 'HGNC:4175', 'HGNC:4432', 'HGNC:10452', 'HGNC:500', 'HGNC:9020', 'HGNC:14409', 'HGNC:10451', 'HGNC:17296', 'HGNC:4136', 'HGNC:7892', 'HGNC:16484', 'HGNC:7852', 'HGNC:2858', 'HGNC:11047', 'HGNC:11064']
GSM5740432_S2_CCTCAACAGTTAGAAC-1.csv	0.00448304129521467	0.01892189288013699	1438	0	['HGNC:115', 'HGNC:4432', 'HGNC:4693', 'HGNC:10979', 'HGNC:4175', 'HGNC:4136', 'HGNC:5383', 'HGNC:11064', 'HGNC:16484', 'HGNC:18170', 'HGNC:10980']
GSM5740432_S2_TGCTTGCGTAAGGTCG-1.csv	0.01043974231662974	0.11725743148331863	1734	[['HGNC:5383', 47.085416117347975, 100.00000000000003], ['HGNC:341', 39.889244583072816, 100.0], ['HGNC:10979', 47.08541611725229, 100.00000000000003], ['HGNC:115', 47.085416117347975, 100.0]]	['HGNC:18170', 'HGNC:11067', 'HGNC:7892', 'HGNC:11064', 'HGNC:11063']
GSM5740432_S2_CGACAGCGTTGGGAAC-1.csv	0.010439742316629742	0.11725743148331863	1594	[['HGNC:4643', 47.085416117347975, 99.99999999999999], ['HGNC:3700', 47.085416117347975, 100.0], ['HGNC:5147', 47.085416117347975, 100.0], ['HGNC:4892', 47.085416117347975, 100.0], ['HGNC:10980', 47.085416117347975, 100.0], ['HGNC:3579', 47.08541611725229, 100.0]]	['HGNC:18170', 'HGNC:4693', 'HGNC:17296', 'HGNC:18044', 'HGNC:7892', 'HGNC:17027', 'HGNC:2858', 'HGNC:10452', 'HGNC:10451', 'HGNC:10943']
GSM5740432_S2_CTTGATTCACCTAAAC-1.csv	0.01043974231662974	0.11725743148331863	1653	[['HGNC:4432', 47.085416117347975, 100.0], ['HGNC:10979', 47.085416117347975, 100.0]]	['HGNC:10452', 'HGNC:9020', 'HGNC:17296', 'HGNC:11067', 'HGNC:7892', 'HGNC:11063', 'HGNC:10451', 'HGNC:11054', 'HGNC:11064', 'HGNC:18170', 'HGNC:2858']
GSM5740432_S2_CCCATTGCATACTGAC-1.csv	0.003609884896241592	0.01892189288013699	1231	0	['HGNC:7892', 'HGNC:18044', 'HGNC:18170', 'HGNC:10920', 'HGNC:11067', 'HGNC:11063', 'HGNC:341', 'HGNC:2501', 'HGNC:16484', 'HGNC:9021']
GSM5740432_S2_CGACAGCCAGCTGTAT-1.csv	0.010439742316629742	0.08665530528269266	1408	0	['HGNC:10452', 'HGNC:7892', 'HGNC:18170', 'HGNC:17296', 'HGNC:10451', 'HGNC:2858', 'HGNC:2501', 'HGNC:11064']
GSM5740432_S2_TCTCAGCCACCCTGAG-1.csv	0.004483041295214675	0.01892189288013699	1794	0	['HGNC:4175', 'HGNC:4136', 'HGNC:5157', 'HGNC:7892', 'HGNC:4433', 'HGNC:11047', 'HGNC:11064', 'HGNC:9020', 'HGNC:18170', 'HGNC:4693', 'HGNC:11063', 'HGNC:365']
GSM5740432_S2_TTCCAATGTTTCGTGA-1.csv	0.0017169655821985003	0.008481655492763154	1180	0	['HGNC:7892', 'HGNC:18044', 'HGNC:4136', 'HGNC:11063', 'HGNC:11055', 'HGNC:2501', 'HGNC:4175', 'HGNC:11064', 'HGNC:9020', 'HGNC:18170', 'HGNC:4693', 'HGNC:365']
GSM5740432_S2_ATCGTGATCTCCGAAA-1.csv	0.010439742316629742	0.11725743148331863	1558	0	['HGNC:7892', 'HGNC:18170', 'HGNC:11063', 'HGNC:500', 'HGNC:11047']
GSM5740432_S2_GGGACAATCCCAGGCA-1.csv	0.00047224207093182015	0.01871011207588234	857	[['HGNC:11004', 35.90293299709854, 99.99999999999999]]	['HGNC:18070', 'HGNC:9020', 'HGNC:24269', 'HGNC:18044', 'HGNC:8906', 'HGNC:5157', 'HGNC:7892', 'HGNC:365', 'HGNC:18170', 'HGNC:4693', 'HGNC:2501', 'HGNC:16484', 'HGNC:11047', 'HGNC:11064']
GSM5740432_S2_GAGCCTGAGACCACGA-1.csv	0.04099947210980115	0.08588422811408125	1751	0	['HGNC:4175', 'HGNC:10452', 'HGNC:17296', 'HGNC:10451', 'HGNC:4433', 'HGNC:11064', 'HGNC:2858', 'HGNC:11067', 'HGNC:4136', 'HGNC:7892', 'HGNC:18170', 'HGNC:11063']
GSM5740432_S2_GCAACCGTCCACCTCA-1.csv	0.004483041295214671	0.01892189288013699	1084	[['HGNC:18044', 48.96874324317196, 100.0]]	['HGNC:18170', 'HGNC:10452', 'HGNC:9020', 'HGNC:10451', 'HGNC:17296', 'HGNC:7892', 'HGNC:2858', 'HGNC:16484', 'HGNC:11063']
GSM5740432_S2_TGCCGAGAGCACCGTC-1.csv	0.0017389036212667906	0.00969332056315789	1093	0	['HGNC:18170', 'HGNC:830', 'HGNC:4693', 'HGNC:845', 'HGNC:11055', 'HGNC:846', 'HGNC:17296', 'HGNC:4136', 'HGNC:838', 'HGNC:10451', 'HGNC:848', 'HGNC:847', 'HGNC:11004', 'HGNC:11063', 'HGNC:837', 'HGNC:10452', 'HGNC:840', 'HGNC:28883', 'HGNC:4175', 'HGNC:823', 'HGNC:833', 'HGNC:14247', 'HGNC:8016', 'HGNC:2704']
GSM5740432_S2_CAGGGCTCAACTTGGT-1.csv	0.007735467634803412	0.04054691331457926	1432	0	['HGNC:17296', 'HGNC:14409', 'HGNC:10451', 'HGNC:7892', 'HGNC:10452', 'HGNC:16484', 'HGNC:365', 'HGNC:2858', 'HGNC:18170', 'HGNC:11063']
GSM5740432_S2_TGATTCTCATTACTCT-1.csv	0.021181952976064376	0.055211149542434765	1531	0	['HGNC:9020', 'HGNC:5157', 'HGNC:7892', 'HGNC:11047', 'HGNC:18170', 'HGNC:4693', 'HGNC:10942']
GSM5740432_S2_CAGCCAGGTGTAAATG-1.csv	0.01043974231662974	0.11725743148331863	1273	[['HGNC:838', 47.22989744524846, 100.0], ['HGNC:2289', 47.22994018777296, 100.0], ['HGNC:30863', 47.229940187778524, 100.0], ['HGNC:2269', 47.22994018777486, 100.0], ['HGNC:840', 47.22989744524844, 100.00000000000003], ['HGNC:12586', 47.229940187768406, 100.0], ['HGNC:7427', 47.229940187768406, 100.0], ['HGNC:115', 47.085416117347975, 100.0], ['HGNC:30862', 47.229940187773074, 100.00000000000003]…	['HGNC:18070', 'HGNC:18170', 'HGNC:18044', 'HGNC:9225', 'HGNC:11047']
GSM5740432_S2_CTGCATCTCACCTCAC-1.csv	0.1668566637513385	0.11725743148331863	1955	0	['HGNC:11063', 'HGNC:11026', 'HGNC:18170', 'HGNC:2501']
GSM5740432_S2_GTAGAGGGTACCCGAC-1.csv	0.004483041295214671	0.01892189288013699	1309	[['HGNC:10980', 24.770776325908447, 100.0]]	['HGNC:18170', 'HGNC:4693', 'HGNC:11063', 'HGNC:7892', 'HGNC:4432', 'HGNC:4136', 'HGNC:4175', 'HGNC:11064', 'HGNC:500', 'HGNC:115', 'HGNC:16484', 'HGNC:10917']
GSM5740432_S2_AAACGCTCACAATGCT-1.csv	0.021181952976064376	0.11725743148331863	1920	0	['HGNC:11067', 'HGNC:18170', 'HGNC:4693', 'HGNC:2501', 'HGNC:11063', 'HGNC:3700', 'HGNC:365']
GSM5740432_S2_CGTAAGTCATTCGGGC-1.csv	0.010439742316629742	0.11725743148331863	1580	[['HGNC:30862', 26.122230933798996, 100.0], ['HGNC:8016', 26.082714161761405, 100.0], ['HGNC:2579', 26.12223093380003, 100.0], ['HGNC:2285', 26.12223093379191, 100.0], ['HGNC:12590', 26.122230933798985, 100.0], ['HGNC:2265', 26.12223093379718, 100.0], ['HGNC:12585', 26.122230933798964, 100.0], ['HGNC:29594', 26.122230933799006, 100.0], ['HGNC:2288', 26.122230933798473, 100.0], ['HGNC:12587', 26.1…	['HGNC:11067', 'HGNC:18170', 'HGNC:11064', 'HGNC:9020', 'HGNC:4432', 'HGNC:2501']
GSM5740432_S2_TCACAAGAGCCTTTCC-1.csv	0.00448304129521467	0.01892189288013699	1746	0	['HGNC:9020', 'HGNC:4432', 'HGNC:4693', 'HGNC:11064', 'HGNC:2501', 'HGNC:16484', 'HGNC:18170']
GSM5740432_S2_CCTGCATGTACCTATG-1.csv	0.0007638835841417765	0.021625020434442276	1367	[['HGNC:16484', 44.824561403508746, 100.0]]	['HGNC:10451', 'HGNC:11004', 'HGNC:18070', 'HGNC:17296', 'HGNC:2501', 'HGNC:18170', 'HGNC:1096', 'HGNC:11064', 'HGNC:10452', 'HGNC:18044', 'HGNC:9225', 'HGNC:2704', 'HGNC:2719', 'HGNC:365', 'HGNC:14472', 'HGNC:17027']
GSM5740432_S2_ATTCGTTAGGGTTAAT-1.csv	0.01043974231662974	0.055211149542434765	1410	[['HGNC:1769', 39.16785035932188, 86.10913779019673]]	['HGNC:11782', 'HGNC:18170', 'HGNC:17296', 'HGNC:4136', 'HGNC:8646', 'HGNC:2858', 'HGNC:2501', 'HGNC:14409', 'HGNC:10451', 'HGNC:4175', 'HGNC:3061', 'HGNC:7892', 'HGNC:17027', 'HGNC:18044', 'HGNC:8582', 'HGNC:11064', 'HGNC:10452', 'HGNC:18070']
GSM5740432_S2_GAAATGAAGCACTAAA-1.csv	0.010439742316629742	0.11725743148331863	1477	[['HGNC:115', 47.085416117347975, 99.99999999999999], ['HGNC:4432', 47.085416117347975, 99.99999999999999], ['HGNC:10979', 47.085416117347975, 100.0], ['HGNC:19980', 47.085416117347975, 99.99999999999999], ['HGNC:10980', 47.085416117347975, 100.0]]	['HGNC:7892', 'HGNC:18170', 'HGNC:4693', 'HGNC:11056', 'HGNC:11047']
GSM5740432_S2_GTCAGCGAGACCATAA-1.csv	0.021181952976064376	0.08275872940867063	1968	0	['HGNC:17296', 'HGNC:7892', 'HGNC:10452', 'HGNC:9020', 'HGNC:10451', 'HGNC:11064', 'HGNC:18170', 'HGNC:2858', 'HGNC:2501']
GSM5740432_S2_AAAGGATGTGGATGAC-1.csv	0.003274332971597499	0.015372157808823518	1629	0	['HGNC:4693', 'HGNC:19980', 'HGNC:11004', 'HGNC:758', 'HGNC:2342', 'HGNC:11455', 'HGNC:10452', 'HGNC:746', 'HGNC:17296', 'HGNC:11067', 'HGNC:7892', 'HGNC:18170', 'HGNC:10980', 'HGNC:11063', 'HGNC:1096', 'HGNC:3700', 'HGNC:6983', 'HGNC:2501', 'HGNC:2704', 'HGNC:8907', 'HGNC:1516', 'HGNC:10451', 'HGNC:4432']
GSM5740432_S2_AACCAACCAAATAGCA-1.csv	0.010439742316629742	0.11725743148331863	1199	[['HGNC:10680', 47.085416117347975, 100.0], ['HGNC:10681', 47.085416117347975, 100.0], ['HGNC:4432', 47.085416117347975, 100.0], ['HGNC:3700', 47.085416117347975, 100.0], ['HGNC:10683', 47.085416117347975, 100.0], ['HGNC:10682', 47.085416117347975, 100.0], ['HGNC:3482', 47.085416117347975, 100.0], ['HGNC:3481', 47.085416117347975, 100.0], ['HGNC:10989', 43.12632899381322, 100.0]]	['HGNC:18044', 'HGNC:9225', 'HGNC:11047', 'HGNC:3569', 'HGNC:10999', 'HGNC:365', 'HGNC:18070', 'HGNC:18170', 'HGNC:4693', 'HGNC:3575']
GSM5740432_S2_GTACAGTCAGCGTATT-1.csv	0.010439742316629742	0.055211149542434765	1132	0	['HGNC:11063', 'HGNC:11782', 'HGNC:8582', 'HGNC:16484', 'HGNC:18044', 'HGNC:11067', 'HGNC:8646', 'HGNC:18170', 'HGNC:4693', 'HGNC:2501', 'HGNC:11064']
GSM5740432_S2_GTTACCCTCCAATGCA-1.csv	0.010439742316629742	0.08588422811408125	1030	[['HGNC:11063', 17.826825636070424, 100.0], ['HGNC:4458', 21.52585656730835, 100.0], ['HGNC:11064', 48.431194819810855, 100.0]]	['HGNC:2267', 'HGNC:7530', 'HGNC:837', 'HGNC:30862', 'HGNC:8016', 'HGNC:2579', 'HGNC:18175', 'HGNC:2285', 'HGNC:11559', 'HGNC:24382', 'HGNC:2277', 'HGNC:18170', 'HGNC:24381', 'HGNC:830', 'HGNC:4693', 'HGNC:2291', 'HGNC:838', 'HGNC:2244', 'HGNC:10955', 'HGNC:2289', 'HGNC:30863', 'HGNC:10451', 'HGNC:2269', 'HGNC:845', 'HGNC:7529', 'HGNC:2858', 'HGNC:186', 'HGNC:20233', 'HGNC:5006', 'HGNC:846', 'HGN…
GSM5740432_S2_GTCTACCTCAAATAGG-1.csv	0.003985330988287242	0.01871011207588234	1111	0	['HGNC:341', 'HGNC:2501', 'HGNC:10452', 'HGNC:11063', 'HGNC:9752', 'HGNC:11004', 'HGNC:8582', 'HGNC:10451', 'HGNC:11064', 'HGNC:7892', 'HGNC:18170', 'HGNC:4693', 'HGNC:17296', 'HGNC:11067', 'HGNC:5157', 'HGNC:2704', 'HGNC:9021']
GSM5740432_S2_ATGTCCCAGCTGCCTG-1.csv	0.001667836155382226	0.0017760490914990683	1097	0	['HGNC:18170', 'HGNC:14409', 'HGNC:10451', 'HGNC:10979', 'HGNC:16484', 'HGNC:4432', 'HGNC:10452', 'HGNC:115', 'HGNC:976', 'HGNC:17296', 'HGNC:11067', 'HGNC:5383', 'HGNC:7892', 'HGNC:11064', 'HGNC:341', 'HGNC:2858']
GSM5740432_S2_TACCCGTTCAGGGTAG-1.csv	0.0044830412952146705	0.018921892880136994	1353	0	['HGNC:18170', 'HGNC:4175', 'HGNC:18044', 'HGNC:11063', 'HGNC:11064', 'HGNC:11067', 'HGNC:4136', 'HGNC:7892', 'HGNC:29878']
GSM5740432_S2_ACCACAAGTATAGCTC-1.csv	0.006149494204101711	0.01892189288013699	1016	0	['HGNC:11782', 'HGNC:4693', 'HGNC:4378', 'HGNC:11067', 'HGNC:8646', 'HGNC:8582', 'HGNC:11063', 'HGNC:3700', 'HGNC:10980', 'HGNC:16484', 'HGNC:18170']
GSM5740432_S2_ATTCCCGTCCTCTCGA-1.csv	0.0036098848962415903	0.01892189288013699	1554	0	['HGNC:11067', 'HGNC:4432', 'HGNC:11054', 'HGNC:18044', 'HGNC:11064', 'HGNC:18170', 'HGNC:4693', 'HGNC:11047', 'HGNC:2501', 'HGNC:16484']
GSM5740432_S2_CATGCCTAGCACTCCG-1.csv	0.010439742316629742	0.11725743148331863	1331	[['HGNC:7716', 19.801239446083116, 100.0], ['HGNC:12590', 16.96613079639046, 100.0], ['HGNC:7456', 19.80123944608316, 100.0], ['HGNC:30242', 19.801239446083095, 100.0], ['HGNC:7719', 19.801239446083095, 100.0], ['HGNC:2265', 16.966130796404233, 100.0], ['HGNC:12585', 16.966130796357202, 100.0], ['HGNC:7701', 19.801239446049408, 100.0], ['HGNC:7702', 19.801239446083112, 100.0], ['HGNC:7710', 19.80…	['HGNC:500', 'HGNC:18170', 'HGNC:4693', 'HGNC:4378', 'HGNC:11047', 'HGNC:18044']
GSM5740432_S2_GGGATGATCAGAGCAG-1.csv	0.0036792119618539285	0.018174976055921048	1605	0	['HGNC:11559', 'HGNC:11064', 'HGNC:10452', 'HGNC:16448', 'HGNC:10451', 'HGNC:10293', 'HGNC:2858', 'HGNC:17296', 'HGNC:7892', 'HGNC:11047', 'HGNC:18170']
GSM5740432_S2_AGATAGAAGTGCCCGT-1.csv	0.0041255827385618185	0.021625020434442276	1263	0	['HGNC:17296', 'HGNC:4136', 'HGNC:11004', 'HGNC:10452', 'HGNC:840', 'HGNC:9020', 'HGNC:4432', 'HGNC:4175', 'HGNC:823', 'HGNC:838', 'HGNC:10451', 'HGNC:17027', 'HGNC:10979', 'HGNC:833', 'HGNC:18044', 'HGNC:14247', 'HGNC:837', 'HGNC:8016', 'HGNC:11064', 'HGNC:18170', 'HGNC:830', 'HGNC:4693', 'HGNC:4378', 'HGNC:848', 'HGNC:847', 'HGNC:11047', 'HGNC:2704', 'HGNC:845', 'HGNC:846', 'HGNC:2501']
GSM5740432_S2_TGCGATACATCGTCCT-1.csv	0.022916507524253293	0.11725743148331863	1347	[['HGNC:11026', 34.42891479255658, 100.0]]	['HGNC:10979', 'HGNC:18170', 'HGNC:4693', 'HGNC:4432', 'HGNC:115', 'HGNC:11064', 'HGNC:11063', 'HGNC:5383', 'HGNC:7892']
GSM5740432_S2_AGATCCACAACCCTCT-1.csv	0.010439742316629742	0.11725743148331863	1649	0	['HGNC:18170', 'HGNC:7892', 'HGNC:10682', 'HGNC:4433', 'HGNC:10683', 'HGNC:10680', 'HGNC:2501', 'HGNC:10681', 'HGNC:11063', 'HGNC:3700']
GSM5740432_S2_CCTCTAGAGTGGCCTC-1.csv	0.0025215774988833	0.008481655492763154	580	[['HGNC:20371', 31.99307457243187, 92.1662805320271], ['HGNC:7704', 31.993074572402698, 92.16628053202707], ['HGNC:7458', 31.993074572402698, 92.16628053202707], ['HGNC:7683', 31.993074572402698, 92.16628053202707], ['HGNC:7684', 31.993074572402698, 92.16628053202707], ['HGNC:7691', 31.993074572436097, 92.16628053203382], ['HGNC:7714', 31.993074572436097, 92.16628053203382], ['HGNC:7459', 31.9930…	['HGNC:18170', 'HGNC:24381', 'HGNC:830', 'HGNC:4693', 'HGNC:2291', 'HGNC:4378', 'HGNC:848', 'HGNC:847', 'HGNC:2292', 'HGNC:2279', 'HGNC:823', 'HGNC:24380', 'HGNC:833', 'HGNC:12582', 'HGNC:16232', 'HGNC:14247', 'HGNC:2267', 'HGNC:837', 'HGNC:12590', 'HGNC:2265', 'HGNC:12585', 'HGNC:845', 'HGNC:846', 'HGNC:7422', 'HGNC:2287', 'HGNC:29594', 'HGNC:2288', 'HGNC:12587', 'HGNC:838', 'HGNC:2289', 'HGNC:3…
GSM5740432_S2_TTCCACGGTCCCGTGA-1.csv	0.0044830412952146705	0.018921892880136994	1590	0	['HGNC:5383', 'HGNC:115', 'HGNC:18170', 'HGNC:4693', 'HGNC:4378', 'HGNC:10979', 'HGNC:10943']
GSM5740432_S2_CTCAAGATCGTGCAGC-1.csv	0.007735467634803412	0.04054691331457926	1501	0	['HGNC:11782', 'HGNC:10451', 'HGNC:10452', 'HGNC:18070', 'HGNC:18170', 'HGNC:11064', 'HGNC:341', 'HGNC:2858', 'HGNC:2719', 'HGNC:17296', 'HGNC:11067', 'HGNC:8646', 'HGNC:7892', 'HGNC:8582']
GSM5740432_S2_ATTTACCTCTGAGAGG-1.csv	0.005944872185262511	0.01892189288013697	1361	0	['HGNC:4693', 'HGNC:4378', 'HGNC:11782', 'HGNC:8582', 'HGNC:18070', 'HGNC:18044', 'HGNC:4136', 'HGNC:8646', 'HGNC:18170', 'HGNC:4175', 'HGNC:976', 'HGNC:11064']
GSM5740432_S2_ATTACTCCATACCGTA-1.csv	0.003145373441610438	0.031086447173535408	857	[['HGNC:3700', 45.84848363460417, 100.0], ['HGNC:16732', 47.482684775422996, 100.0], ['HGNC:9020', 14.585249395307494, 100.0], ['HGNC:2698', 47.956388157450455, 100.0], ['HGNC:10956', 49.155668020861214, 100.0], ['HGNC:12591', 49.724781556267146, 100.0], ['HGNC:10933', 49.356895971119094, 100.0], ['HGNC:500', 49.155668020861214, 100.0], ['HGNC:3481', 47.4808137638229, 100.0], ['HGNC:395', 49.7247…	['HGNC:4136', 'HGNC:5157', 'HGNC:18070', 'HGNC:18170', 'HGNC:4693', 'HGNC:4175', 'HGNC:7892', 'HGNC:11054', 'HGNC:18044', 'HGNC:9225', 'HGNC:16484']
GSM5740432_S2_ATACCTTCACGACTAT-1.csv	0.003260444289875232	0.01817497605592104	1345	[['HGNC:23089', 29.914880356879248, 100.00000000000003]]	['HGNC:17296', 'HGNC:7892', 'HGNC:4432', 'HGNC:13203', 'HGNC:7850', 'HGNC:7849', 'HGNC:18170', 'HGNC:4693', 'HGNC:2858', 'HGNC:11064', 'HGNC:10452', 'HGNC:115', 'HGNC:10451', 'HGNC:11047', 'HGNC:2704']
GSM5740432_S2_CCGATGGTCTTTCAGT-1.csv	0.04099947210980115	0.04677310363621	2010	0	['HGNC:115', 'HGNC:2501', 'HGNC:4136', 'HGNC:5383', 'HGNC:10979', 'HGNC:6469', 'HGNC:4175', 'HGNC:18170']
GSM5740432_S2_CAAGGGATCTAGTACG-1.csv	0.003609884896241591	0.01892189288013699	1314	0	['HGNC:12586', 'HGNC:7427', 'HGNC:2205', 'HGNC:24380', 'HGNC:12582', 'HGNC:16232', 'HGNC:4432', 'HGNC:2292', 'HGNC:11449', 'HGNC:976', 'HGNC:2279', 'HGNC:2277', 'HGNC:18170', 'HGNC:24381', 'HGNC:4693', 'HGNC:2291', 'HGNC:19980', 'HGNC:2287', 'HGNC:4116', 'HGNC:2280', 'HGNC:16484', 'HGNC:7419', 'HGNC:24382', 'HGNC:2267', 'HGNC:11063', 'HGNC:4458', 'HGNC:3700', 'HGNC:14573', 'HGNC:8907', 'HGNC:2289…
GSM5740432_S2_CTACCTGGTAACGTTC-1.csv	0.004384618757399042	0.01892189288013699	1385	0	['HGNC:341', 'HGNC:10452', 'HGNC:14409', 'HGNC:10451', 'HGNC:10293', 'HGNC:18170', 'HGNC:10920', 'HGNC:2858', 'HGNC:9721', 'HGNC:17296', 'HGNC:406', 'HGNC:7892', 'HGNC:11047']
GSM5740432_S2_ATGAGTCAGTATCCTG-1.csv	0.010439742316629742	0.055211149542434765	1305	0	['HGNC:17296', 'HGNC:10452', 'HGNC:18070', 'HGNC:10451', 'HGNC:2858', 'HGNC:18170', 'HGNC:4693', 'HGNC:7892', 'HGNC:17027', 'HGNC:18044', 'HGNC:9225']
GSM5740432_S2_CGTCCATCATCACAGT-1.csv	0.003145373441610438	0.018640855746937166	662	[['HGNC:3481', 23.529198399939215, 100.0], ['HGNC:10979', 16.924119810652474, 100.0], ['HGNC:3482', 23.529198399939265, 100.0]]	['HGNC:2267', 'HGNC:838', 'HGNC:2289', 'HGNC:30863', 'HGNC:847', 'HGNC:29594', 'HGNC:2288', 'HGNC:18170', 'HGNC:24381', 'HGNC:830', 'HGNC:4693', 'HGNC:2291', 'HGNC:4378', 'HGNC:848', 'HGNC:12587', 'HGNC:758', 'HGNC:2292', 'HGNC:2279', 'HGNC:823', 'HGNC:28883', 'HGNC:18070', 'HGNC:500', 'HGNC:12586', 'HGNC:7427', 'HGNC:12590', 'HGNC:833', 'HGNC:18044', 'HGNC:12582', 'HGNC:16232', 'HGNC:9225', 'HGN…
GSM5740432_S2_GAAACCTGTCCGGTGT-1.csv	0.16955757561297682	0.11725743148331871	1764	0	['HGNC:11063', 'HGNC:11067', 'HGNC:7892', 'HGNC:18170', 'HGNC:11064']
GSM5740432_S2_ATCATTCCACGCAAAG-1.csv	0.003778244682820966	0.01892189288013699	1138	0	['HGNC:5157', 'HGNC:7892', 'HGNC:18170', 'HGNC:4693', 'HGNC:4432', 'HGNC:10683', 'HGNC:11063', 'HGNC:3700', 'HGNC:16484', 'HGNC:10680', 'HGNC:10681', 'HGNC:11047', 'HGNC:10682']
GSM5740432_S2_CTTCGGTCAGCGTAGA-1.csv	0.01043974231662974	0.11725743148331863	1426	[['HGNC:10979', 47.085416117347975, 100.0], ['HGNC:18044', 17.593905837247405, 100.00000000000003], ['HGNC:115', 47.085416117347975, 100.0], ['HGNC:4432', 47.085416117347975, 100.0]]	['HGNC:18170', 'HGNC:4693', 'HGNC:11063', 'HGNC:11067', 'HGNC:11064']
GSM5740432_S2_AGTAGCTAGAGAAGGT-1.csv	0.01043974231662974	0.08494964636191582	823	[['HGNC:435', 41.29865446914644, 100.00000000000003], ['HGNC:10999', 29.71290326549198, 100.00000000000003], ['HGNC:10955', 41.29865446917579, 100.0], ['HGNC:4260', 41.298654469151664, 100.0]]	['HGNC:2277', 'HGNC:18170', 'HGNC:24381', 'HGNC:830', 'HGNC:2291', 'HGNC:848', 'HGNC:2267', 'HGNC:3700', 'HGNC:11782', 'HGNC:24380', 'HGNC:833', 'HGNC:18044', 'HGNC:12582', 'HGNC:16232', 'HGNC:14247', 'HGNC:12590', 'HGNC:2265', 'HGNC:12585', 'HGNC:4136', 'HGNC:8646', 'HGNC:7892', 'HGNC:17027', 'HGNC:12587', 'HGNC:4175', 'HGNC:2292', 'HGNC:2279', 'HGNC:823', 'HGNC:838', 'HGNC:11036', 'HGNC:2289', …
GSM5740432_S2_CATGCGGTCGCGTGAC-1.csv	0.033356249840883034	0.09208192889944339	1224	[['HGNC:11449', 48.621550219974466, 100.0], ['HGNC:11450', 48.621550219971105, 100.0], ['HGNC:8124', 48.83282616875917, 99.99999999901002], ['HGNC:20305', 41.61331779793189, 91.50124633014389], ['HGNC:2898', 47.624478224212645, 100.0], ['HGNC:21350', 48.83282616877433, 100.0], ['HGNC:11004', 47.0687152107392, 83.22758511876148], ['HGNC:2911', 48.83282616878365, 100.0]]	['HGNC:18170', 'HGNC:4693', 'HGNC:4378', 'HGNC:11063', 'HGNC:11067', 'HGNC:11064', 'HGNC:16484']
GSM5740432_S2_GTGCAGCGTTCCGGTG-1.csv	0.010439742316629742	0.08588422811408125	1266	[['HGNC:2277', 49.64468539102192, 100.0], ['HGNC:24381', 49.64468539102132, 100.0], ['HGNC:830', 49.02599351511567, 100.0], ['HGNC:2291', 49.644685391013795, 100.0], ['HGNC:848', 49.02599351476937, 100.0], ['HGNC:12587', 49.64468539102192, 100.0], ['HGNC:2292', 49.64468539102372, 100.0], ['HGNC:2279', 49.64468539102369, 100.0], ['HGNC:823', 49.025993515099934, 100.0], ['HGNC:12590', 49.6446853910…	['HGNC:18170', 'HGNC:4175', 'HGNC:17296', 'HGNC:4136', 'HGNC:5383', 'HGNC:7892', 'HGNC:10452', 'HGNC:18070', 'HGNC:10451', 'HGNC:2858', 'HGNC:10956', 'HGNC:11064', 'HGNC:16484', 'HGNC:7863', 'HGNC:17027', 'HGNC:10979', 'HGNC:9225']
GSM5740432_S2_GGCTTGGGTTCTTCAT-1.csv	0.002996156150896652	0.11725743148331863	1661	[['HGNC:4175', 46.359884942383765, 100.00000000000004], ['HGNC:2292', 12.873245505200526, 100.0], ['HGNC:7714', 13.988634054805715, 100.0], ['HGNC:2279', 12.87324550520391, 100.00000000000004], ['HGNC:823', 12.18895741062534, 100.00000000000007], ['HGNC:7459', 13.988634054807706, 100.00000000000007], ['HGNC:7713', 13.988634054807706, 100.00000000000007], ['HGNC:838', 12.188957410623141, 100.00000…	['HGNC:10451', 'HGNC:10452', 'HGNC:9020', 'HGNC:4432', 'HGNC:17296', 'HGNC:7892', 'HGNC:11059', 'HGNC:11064', 'HGNC:2858', 'HGNC:18170', 'HGNC:4693', 'HGNC:11047', 'HGNC:11026']
GSM5740432_S2_AGATCCAGTAGAATAC-1.csv	0.031195938855959823	0.025442531786252536	1967	0	['HGNC:115', 'HGNC:4432', 'HGNC:11063', 'HGNC:10979', 'HGNC:9721', 'HGNC:4175', 'HGNC:976', 'HGNC:2501', 'HGNC:18170', 'HGNC:11067', 'HGNC:4136', 'HGNC:5383', 'HGNC:406', 'HGNC:7892']
GSM5740432_S2_GGGCTCAAGGTGCCTC-1.csv	0.006769040343480445	0.01892189288013699	1209	0	['HGNC:746', 'HGNC:28883', 'HGNC:115', 'HGNC:10979', 'HGNC:18170', 'HGNC:4693', 'HGNC:4378', 'HGNC:11067', 'HGNC:5383', 'HGNC:758', 'HGNC:11063', 'HGNC:3700', 'HGNC:16484', 'HGNC:4432']
GSM5740432_S2_TCTCACGGTTTACGTG-1.csv	0.11140017495656276	0.1081102874300012	1764	0	['HGNC:10452', 'HGNC:11782', 'HGNC:8582', 'HGNC:10451', 'HGNC:4432', 'HGNC:18170', 'HGNC:11063', 'HGNC:2858', 'HGNC:17296', 'HGNC:11067', 'HGNC:8646', 'HGNC:7892']
GSM5740432_S2_GGTAGAGCAACCACGC-1.csv	0.11694229829423226	0.10205534999944166	1856	0	['HGNC:11067', 'HGNC:11064', 'HGNC:11063', 'HGNC:18170', 'HGNC:2501']
GSM5740432_S2_GATCACAAGTCGGGAT-1.csv	0.010439742316629742	0.055211149542434765	1426	0	['HGNC:9020', 'HGNC:365', 'HGNC:18170', 'HGNC:4693', 'HGNC:11047']
GSM5740432_S2_AGACTCAAGTATAACG-1.csv	0.0025215774988833	0.008481655492763154	812	0	['HGNC:24380', 'HGNC:833', 'HGNC:12582', 'HGNC:16232', 'HGNC:14247', 'HGNC:847', 'HGNC:10683', 'HGNC:2911', 'HGNC:29594', 'HGNC:8582', 'HGNC:2288', 'HGNC:2277', 'HGNC:18170', 'HGNC:24381', 'HGNC:830', 'HGNC:4693', 'HGNC:2291', 'HGNC:848', 'HGNC:838', 'HGNC:2289', 'HGNC:2898', 'HGNC:30863', 'HGNC:2269', 'HGNC:11782', 'HGNC:12590', 'HGNC:2265', 'HGNC:12585', 'HGNC:4136', 'HGNC:5157', 'HGNC:8646', '…
GSM5740432_S2_TGCGGGTCACCTGCAG-1.csv	0.004483041295214666	0.01892189288013699	1782	0	['HGNC:10452', 'HGNC:11064', 'HGNC:10451', 'HGNC:18170', 'HGNC:4378', 'HGNC:11063', 'HGNC:17296', 'HGNC:11067', 'HGNC:7892', 'HGNC:2858', 'HGNC:16484']
GSM5740432_S2_AAAGTGAAGGGAGGGT-1.csv	0.022916507524253293	0.10205534999944164	1608	[['HGNC:7714', 33.61255048502927, 100.0], ['HGNC:7459', 33.61255048502925, 100.0], ['HGNC:7713', 33.61255048502926, 100.0], ['HGNC:7710', 33.61255048502925, 100.0], ['HGNC:7703', 33.61255048502925, 100.0], ['HGNC:7717', 33.61255048502926, 100.0], ['HGNC:3481', 34.09755643551646, 100.0], ['HGNC:10989', 14.861282934594644, 86.04893304159522], ['HGNC:7716', 33.612550485029274, 100.0], ['HGNC:7708', …	['HGNC:115', 'HGNC:11064', 'HGNC:4432', 'HGNC:11067', 'HGNC:7892', 'HGNC:18044', 'HGNC:18170', 'HGNC:23089', 'HGNC:16484']
GSM5740432_S2_CACGTTCTCGGTGTTA-1.csv	0.004125582738561819	0.021625020434442276	883	0	['HGNC:18170', 'HGNC:7892', 'HGNC:18070', 'HGNC:17296', 'HGNC:10451', 'HGNC:7850', 'HGNC:3078', 'HGNC:18044', 'HGNC:9225', 'HGNC:7849', 'HGNC:2858', 'HGNC:2704', 'HGNC:11047', 'HGNC:11064', 'HGNC:10452']
GSM5740432_S2_TGAACGTTCTCGACGG-1.csv	0.0039853309882872424	0.01871011207588234	1256	0	['HGNC:4432', 'HGNC:10452', 'HGNC:500', 'HGNC:17296', 'HGNC:7892', 'HGNC:14409', 'HGNC:10451', 'HGNC:18170', 'HGNC:10920', 'HGNC:11064', 'HGNC:11047', 'HGNC:2858']
GSM5740432_S2_GCAACATAGTCCTGCG-1.csv	0.0037782446828209717	0.01892189288013699	1238	[['HGNC:833', 23.87828316397814, 99.99999999999987], ['HGNC:14247', 23.878283164521502, 99.99999999999986], ['HGNC:838', 23.878283163978136, 99.99999999999986], ['HGNC:823', 23.878283157248962, 99.99999999999989], ['HGNC:8016', 23.87828316398239, 100.00000008002219], ['HGNC:837', 23.878283163978146, 99.99999999999976], ['HGNC:845', 23.878283163978146, 99.99999999999986], ['HGNC:846', 23.878283164…	['HGNC:10979', 'HGNC:25223', 'HGNC:2244', 'HGNC:17376', 'HGNC:4175', 'HGNC:11449', 'HGNC:11782', 'HGNC:18175', 'HGNC:11063', 'HGNC:7530', 'HGNC:16484', 'HGNC:9141', 'HGNC:7529', 'HGNC:30927', 'HGNC:20233', 'HGNC:11055', 'HGNC:5006', 'HGNC:18170', 'HGNC:4693', 'HGNC:29437', 'HGNC:8582', 'HGNC:11450', 'HGNC:4136', 'HGNC:8646', 'HGNC:5383', 'HGNC:5382', 'HGNC:28883', 'HGNC:20661', 'HGNC:11047']
GSM5740432_S2_GTCCCATGTTGTTGCA-1.csv	0.012050393884925677	0.10197281824543125	1600	[['HGNC:18044', 20.231040425593292, 100.00000000000003], ['HGNC:11559', 39.976084720778246, 99.99999999999999], ['HGNC:10293', 46.0079358803607, 99.99999999999964]]	['HGNC:341', 'HGNC:10943', 'HGNC:18170', 'HGNC:4693']
GSM5740432_S2_CGTGCTTTCCACGGGT-1.csv	0.08362677331942789	0.11725743148331863	1702	[['HGNC:12590', 45.71537392639933, 91.75532582318141], ['HGNC:2265', 45.71537392639936, 91.75532582318151], ['HGNC:12585', 45.715373926399394, 91.75532582318144], ['HGNC:24380', 45.71537392639935, 91.75532582320739], ['HGNC:2292', 45.71537392639939, 91.75532582318138], ['HGNC:2279', 45.71537392639937, 91.75532582317877], ['HGNC:823', 46.14827266861423, 93.74941751547348], ['HGNC:838', 46.14827266…	['HGNC:11064', 'HGNC:11063', 'HGNC:11026', 'HGNC:18170']
GSM5740432_S2_TTATTGCAGCACACCC-1.csv	0.004384618757399043	0.044125489628208815	1622	[['HGNC:2289', 24.4961359924277, 99.99999999999997], ['HGNC:30863', 24.49613599233686, 100.0], ['HGNC:2269', 24.49613599217608, 100.0], ['HGNC:833', 29.367017197719154, 100.00000000000004], ['HGNC:12582', 24.496135992429373, 100.00000000000004], ['HGNC:16232', 24.49613599276345, 100.00000000000007], ['HGNC:14247', 29.36701719775316, 99.99999999999997], ['HGNC:30862', 24.496135992427583, 100.00000…	['HGNC:10682', 'HGNC:4175', 'HGNC:4136', 'HGNC:406', 'HGNC:10683', 'HGNC:11064', 'HGNC:3481', 'HGNC:10680', 'HGNC:2501', 'HGNC:10681', 'HGNC:11063', 'HGNC:3700', 'HGNC:3482', 'HGNC:18170', 'HGNC:4693', 'HGNC:8091', 'HGNC:4378']
GSM5740432_S2_AGAACCTAGACCAAAT-1.csv	0.003145373441610438	0.021625020434442276	850	[['HGNC:24381', 27.222494380313435, 100.0], ['HGNC:830', 19.260738735747722, 100.0], ['HGNC:2291', 27.2224943805178, 100.0], ['HGNC:848', 19.260738735779125, 100.0], ['HGNC:847', 19.260738735759887, 100.0], ['HGNC:2292', 27.222494380293444, 100.0], ['HGNC:2279', 27.222494380298762, 100.0], ['HGNC:823', 19.260738735773856, 100.0], ['HGNC:838', 19.26073873577647, 100.0], ['HGNC:2289', 27.2224943802…	['HGNC:18170', 'HGNC:4693', 'HGNC:10451', 'HGNC:11004', 'HGNC:9021', 'HGNC:11026', 'HGNC:11063', 'HGNC:17296', 'HGNC:11067', 'HGNC:7849', 'HGNC:341', 'HGNC:8906', 'HGNC:2858', 'HGNC:2501', 'HGNC:2704', 'HGNC:10452', 'HGNC:18070', 'HGNC:9020', 'HGNC:7892', 'HGNC:7850', 'HGNC:24269', 'HGNC:3078', 'HGNC:11058', 'HGNC:11064']
GSM5740432_S2_TCTGTCGCAGTTCTAG-1.csv	0.007380774908295698	0.04054691331457926	1277	[['HGNC:24269', 46.66666667011062, 99.99999998763988], ['HGNC:8906', 46.666666666666664, 99.99999999999997], ['HGNC:10922', 46.666666666666664, 99.99999999999997]]	['HGNC:4693', 'HGNC:758', 'HGNC:746', 'HGNC:500', 'HGNC:11060', 'HGNC:18044', 'HGNC:10956', 'HGNC:10943', 'HGNC:18170', 'HGNC:11047']
GSM5740432_S2_ACATCGAAGGGCAGGA-1.csv	0.01043974231662974	0.055211149542434765	753	0	['HGNC:11054', 'HGNC:18044', 'HGNC:28883', 'HGNC:18070', 'HGNC:18170', 'HGNC:4693', 'HGNC:4378', 'HGNC:11047']
GSM5740432_S2_CGTTAGAGTCAGTCCG-1.csv	0.010439742316629742	0.11029002705931357	1192	[['HGNC:2277', 44.73427612687705, 99.99999999999997], ['HGNC:24381', 44.73427612732511, 100.0], ['HGNC:2291', 44.73427612727033, 100.0], ['HGNC:11025', 29.800729197166536, 100.0], ['HGNC:4175', 29.80072919738006, 99.99999999999999], ['HGNC:2292', 44.73427612667705, 99.99999999999999], ['HGNC:2279', 44.73427612732618, 99.99999999999999], ['HGNC:2265', 44.734276126735125, 100.0], ['HGNC:4136', 29.8…	['HGNC:18170', 'HGNC:11067', 'HGNC:10683', 'HGNC:10682', 'HGNC:10680', 'HGNC:2501', 'HGNC:11063', 'HGNC:3700', 'HGNC:10681', 'HGNC:16484']
GSM5740432_S2_CATTGTTCATATGCGT-1.csv	0.010439742316629742	0.055211149542434765	1770	[['HGNC:11064', 37.36593469493661, 100.0]]	['HGNC:7892', 'HGNC:10942', 'HGNC:11063', 'HGNC:18170']
GSM5740432_S2_CGGCAGTTCGCCCAGA-1.csv	0.01043974231662974	0.0661214410420887	1364	[['HGNC:18044', 16.500383729950105, 81.76775833987226]]	['HGNC:11063', 'HGNC:18170', 'HGNC:341', 'HGNC:2501', 'HGNC:11067', 'HGNC:7892']
GSM5740432_S2_TTGCTGCTCACGGAGA-1.csv	0.004483041295214671	0.013603169147389967	1234	[['HGNC:2277', 22.554618753569773, 89.67587612976709], ['HGNC:24381', 22.554618753516, 89.6758761297671], ['HGNC:2291', 22.55461875357142, 89.67587612974877], ['HGNC:12587', 35.66442709268488, 100.0], ['HGNC:2292', 22.55461875355749, 89.67587612974393], ['HGNC:11449', 42.00223598249392, 100.0], ['HGNC:2279', 22.554618753589995, 89.67587612976052], ['HGNC:12586', 35.664427092633304, 99.99999999999…	['HGNC:18170', 'HGNC:4693', 'HGNC:19980', 'HGNC:4175', 'HGNC:15684', 'HGNC:20799', 'HGNC:2321', 'HGNC:12591', 'HGNC:18070', 'HGNC:2205', 'HGNC:115', 'HGNC:12524', 'HGNC:10297', 'HGNC:12390', 'HGNC:4458', 'HGNC:14573', 'HGNC:20197', 'HGNC:15629', 'HGNC:4136', 'HGNC:4982', 'HGNC:7892', 'HGNC:8907', 'HGNC:12592', 'HGNC:10293', 'HGNC:4432', 'HGNC:2867', 'HGNC:10996', 'HGNC:11004', 'HGNC:4061', 'HGNC:…
GSM5740432_S2_AAAGGTATCCCGTAAA-1.csv	0.00883977900552486	0.09208192889944339	1181	0	['HGNC:18044', 'HGNC:18170', 'HGNC:4693', 'HGNC:4378', 'HGNC:11063', 'HGNC:11064', 'HGNC:18070', 'HGNC:16484', 'HGNC:365']
GSM5740432_S2_AGTAGTCTCGTTCCCA-1.csv	0.04099947210980115	0.11725743148331863	1969	0	['HGNC:4432', 'HGNC:11067', 'HGNC:2501', 'HGNC:18170', 'HGNC:11063']
GSM5740432_S2_AGATAGAGTACTCGTA-1.csv	0.003609884896241592	0.01892189288013699	1504	0	['HGNC:746', 'HGNC:18170', 'HGNC:4693', 'HGNC:10979', 'HGNC:11067', 'HGNC:7892', 'HGNC:11063', 'HGNC:3700', 'HGNC:758', 'HGNC:4432', 'HGNC:10683', 'HGNC:16484', 'HGNC:10682', 'HGNC:10980', 'HGNC:11047', 'HGNC:10680', 'HGNC:2501', 'HGNC:10681']
GSM5740432_S2_GGTCTGGCATCATCTT-1.csv	0.04099947210980115	0.11725743148331863	1761	[['HGNC:4175', 46.35988494238376, 100.0], ['HGNC:4136', 46.35988494238376, 100.0], ['HGNC:4432', 47.085416117347975, 99.99999999999997]]	['HGNC:18170', 'HGNC:11064', 'HGNC:2501', 'HGNC:11026']
GSM5740432_S2_GGGCCATCAATCCTAG-1.csv	0.021181952976064376	0.08588422811408125	1793	[['HGNC:22921', 48.730503395205346, 100.0], ['HGNC:21350', 48.73050339520535, 100.0], ['HGNC:2898', 48.73050339520535, 100.0], ['HGNC:17366', 48.73050339520535, 100.0], ['HGNC:341', 48.832377989805686, 100.0], ['HGNC:877', 48.73050339520535, 100.0], ['HGNC:2911', 48.73050339520535, 100.0], ['HGNC:8124', 48.73050339520535, 100.0], ['HGNC:17929', 48.73050339520535, 100.0]]	['HGNC:4175', 'HGNC:11064', 'HGNC:365', 'HGNC:18170', 'HGNC:8091', 'HGNC:11067', 'HGNC:4136', 'HGNC:406', 'HGNC:7892', 'HGNC:2501']
GSM5740432_S2_CGGACACTCGTAACTG-1.csv	0.00883977900552486	0.10206363338488723	1262	[['HGNC:20305', 28.56076804124558, 99.99999999999996]]	['HGNC:11063', 'HGNC:18170', 'HGNC:4693', 'HGNC:4378', 'HGNC:2501']
GSM5740432_S2_AGGTCTAAGATCCTAC-1.csv	0.0036098848962415925	0.018921892880137143	1033	[['HGNC:642', 27.334950575643695, 99.99999999999999]]	['HGNC:4175', 'HGNC:18044', 'HGNC:4136', 'HGNC:341', 'HGNC:2501', 'HGNC:10943', 'HGNC:18170', 'HGNC:4693', 'HGNC:4378', 'HGNC:18070', 'HGNC:9020', 'HGNC:16484']
GSM5740432_S2_AAGATAGGTCGCATTA-1.csv	0.002774225415971414	0.01892189288013699	1409	0	['HGNC:4432', 'HGNC:18170', 'HGNC:11067', 'HGNC:4136', 'HGNC:7892', 'HGNC:11064', 'HGNC:4175', 'HGNC:11055', 'HGNC:365', 'HGNC:11063']
GSM5740432_S2_TGCTCGTAGCGGTAGT-1.csv	0.003145373441610438	0.018640855746937166	811	0	['HGNC:11782', 'HGNC:8582', 'HGNC:758', 'HGNC:11063', 'HGNC:746', 'HGNC:500', 'HGNC:11067', 'HGNC:8646', 'HGNC:406', 'HGNC:7892', 'HGNC:18170', 'HGNC:4693', 'HGNC:16484', 'HGNC:10956', 'HGNC:9721', 'HGNC:11064']
GSM5740432_S2_AGTAACCAGGACATCG-1.csv	0.010439742316629742	0.11725743148331863	1799	[['HGNC:5383', 47.085416117347975, 100.0], ['HGNC:18355', 47.085416117347975, 100.0], ['HGNC:10979', 47.085416117347975, 100.0]]	['HGNC:18170', 'HGNC:4693', 'HGNC:4378', 'HGNC:11064', 'HGNC:11047']
GSM5740432_S2_ATTCTACTCGCCTAGG-1.csv	0.01043974231662974	0.04677310363621	1521	0	['HGNC:2896', 'HGNC:11047', 'HGNC:4433', 'HGNC:10452', 'HGNC:21350', 'HGNC:753', 'HGNC:17296', 'HGNC:10986', 'HGNC:7892', 'HGNC:1795', 'HGNC:365', 'HGNC:2898', 'HGNC:10451', 'HGNC:2858', 'HGNC:186', 'HGNC:18170', 'HGNC:6469', 'HGNC:8808', 'HGNC:10980', 'HGNC:12563', 'HGNC:11063', 'HGNC:3700']
GSM5740432_S2_GTTTGGACATTCTTCA-1.csv	0.1072271070126528	0.11725743148331863	1907	0	['HGNC:11067', 'HGNC:7892', 'HGNC:11064', 'HGNC:18170', 'HGNC:11063']
GSM5740432_S2_GTCATCCTCTGGGCCA-1.csv	0.010439742316629742	0.055211149542434765	1692	0	['HGNC:10452', 'HGNC:10942', 'HGNC:10451', 'HGNC:17296', 'HGNC:7892', 'HGNC:3569', 'HGNC:10999', 'HGNC:18170', 'HGNC:11063', 'HGNC:2858', 'HGNC:2501']
GSM5740432_S2_GCCTGTTGTCTCGGGT-1.csv	0.017385635118982945	0.08402736795514198	1732	[['HGNC:18044', 34.29384867569666, 100.0]]	['HGNC:7892', 'HGNC:10452', 'HGNC:17296', 'HGNC:10451', 'HGNC:16484', 'HGNC:18170', 'HGNC:2858', 'HGNC:11063']
GSM5740432_S2_CGGGACTGTGAGGCAT-1.csv	0.003145373441610438	0.01892189288013699	1080	[['HGNC:10980', 35.57730595006893, 100.0]]	['HGNC:17027', 'HGNC:9020', 'HGNC:4432', 'HGNC:11063', 'HGNC:3700', 'HGNC:18170', 'HGNC:11064']
GSM5740432_S2_CTTAGGATCATGGAGG-1.csv	0.006769040343480456	0.01892189288013699	1187	[['HGNC:10989', 28.5572580547773, 100.0], ['HGNC:3700', 22.867689464401465, 86.74227434317558], ['HGNC:10980', 22.25158145506932, 84.7265964614003]]	['HGNC:845', 'HGNC:846', 'HGNC:823', 'HGNC:840', 'HGNC:18070', 'HGNC:500', 'HGNC:9020', 'HGNC:838', 'HGNC:833', 'HGNC:18044', 'HGNC:9225', 'HGNC:14247', 'HGNC:11067', 'HGNC:406', 'HGNC:11063', 'HGNC:8016', 'HGNC:9721', 'HGNC:11064', 'HGNC:18170', 'HGNC:830', 'HGNC:4693', 'HGNC:4378', 'HGNC:848', 'HGNC:847', 'HGNC:837', 'HGNC:11047']
GSM5740432_S2_AACGTCATCGACGCTG-1.csv	0.010439742316629742	0.055211149542434765	1314	0	['HGNC:18070', 'HGNC:17296', 'HGNC:10452', 'HGNC:18044', 'HGNC:9225', 'HGNC:10451', 'HGNC:14472', 'HGNC:7892', 'HGNC:17027', 'HGNC:18170', 'HGNC:4693', 'HGNC:2858']
GSM5740432_S2_GCCAGGTTCGTTGCCT-1.csv	0.004483041295214671	0.01892189288013699	1458	0	['HGNC:10942', 'HGNC:18170', 'HGNC:4693', 'HGNC:4378', 'HGNC:16484', 'HGNC:11047', 'HGNC:11064', 'HGNC:2501']
GSM5740432_S2_GAGTCATCACTAGAGG-1.csv	0.16955757561297663	0.11725743148331863	2077	0	['HGNC:9020', 'HGNC:11063', 'HGNC:18170']
GSM5740432_S2_CAACCAATCAAGTAAG-1.csv	0.010439742316629742	0.055211149542434765	1639	0	['HGNC:18170', 'HGNC:11064', 'HGNC:11063']
GSM5740432_S2_GACCGTGAGGATATAC-1.csv	0.010439742316629742	0.11725743148331863	1674	[['HGNC:4175', 46.35988494238376, 100.0], ['HGNC:823', 46.51912416526541, 100.0], ['HGNC:838', 46.51912416523864, 100.0], ['HGNC:833', 46.51912416521874, 100.0], ['HGNC:14247', 46.51912416521874, 100.0], ['HGNC:341', 39.889244583072816, 100.0], ['HGNC:840', 46.51912416521874, 100.0], ['HGNC:830', 46.51912416521874, 99.99999999999999], ['HGNC:8091', 46.35988494238376, 99.99999999683683], ['HGNC:84…	['HGNC:10451', 'HGNC:10452', 'HGNC:500', 'HGNC:18170', 'HGNC:9721', 'HGNC:11063', 'HGNC:2858', 'HGNC:17296', 'HGNC:11067', 'HGNC:406', 'HGNC:7892']
GSM5740432_S2_CATCGCTGTGAGCCAA-1.csv	0.010439742316629742	0.08588422811408125	1934	[['HGNC:840', 34.11731627465747, 100.0], ['HGNC:12586', 37.187569339092114, 100.0], ['HGNC:7427', 37.18756933909584, 100.0], ['HGNC:3481', 41.94120595522505, 100.0], ['HGNC:30862', 37.18756933909189, 100.0], ['HGNC:8016', 34.117316274666166, 100.0], ['HGNC:2579', 37.18756933909073, 100.0], ['HGNC:2285', 35.45496645816165, 99.99999999999999], ['HGNC:24380', 35.454966458160875, 100.0], ['HGNC:833',…	['HGNC:115', 'HGNC:10979', 'HGNC:11782', 'HGNC:11063', 'HGNC:18170', 'HGNC:8091', 'HGNC:84', 'HGNC:4432', 'HGNC:4175', 'HGNC:8582', 'HGNC:4136', 'HGNC:8646', 'HGNC:5383', 'HGNC:406', 'HGNC:2501', 'HGNC:365', 'HGNC:11026']
GSM5740432_S2_CTCCAACGTTGGGATG-1.csv	0.008875870944836458	0.11725743148331863	1661	[['HGNC:4136', 46.35988494238376, 99.99999999999996], ['HGNC:406', 46.35988494238376, 99.99999999999996], ['HGNC:4175', 46.35988494238376, 99.99999999999996], ['HGNC:22921', 46.35988494238376, 99.99999999999987], ['HGNC:8091', 46.35988494238376, 99.99999997489792]]	['HGNC:17296', 'HGNC:7892', 'HGNC:10451', 'HGNC:11064', 'HGNC:10452', 'HGNC:18170', 'HGNC:4693', 'HGNC:4433', 'HGNC:3700', 'HGNC:11047', 'HGNC:2858']
GSM5740432_S2_ATAGACCGTGAGTTTC-1.csv	0.010439742316629742	0.11725743148331863	1407	[['HGNC:838', 45.4580944008017, 100.0], ['HGNC:2289', 22.834705472289137, 100.0], ['HGNC:30863', 22.834705472292175, 100.0], ['HGNC:2269', 22.834705472292175, 100.0], ['HGNC:4432', 47.085416117347975, 100.0], ['HGNC:840', 45.45809440080166, 100.0], ['HGNC:12586', 22.834705472288377, 100.0], ['HGNC:7427', 22.83470547228603, 100.0], ['HGNC:115', 47.085416117347975, 100.0], ['HGNC:12587', 22.8347054…	['HGNC:14679', 'HGNC:17027', 'HGNC:11054', 'HGNC:9225', 'HGNC:18170']
GSM5740432_S2_CTTCAATGTCAACATC-1.csv	0.010439742316629742	0.055211149542434765	1487	0	['HGNC:18044', 'HGNC:18170', 'HGNC:4693', 'HGNC:11004', 'HGNC:11064', 'HGNC:10452', 'HGNC:10451', 'HGNC:11047', 'HGNC:2858', 'HGNC:2501', 'HGNC:17296', 'HGNC:11067', 'HGNC:7892', 'HGNC:11063']
GSM5740432_S2_GTGGTTACACATTCGA-1.csv	0.00405203877398846	0.020016706962921047	1088	0	['HGNC:2277', 'HGNC:18170', 'HGNC:24381', 'HGNC:830', 'HGNC:2291', 'HGNC:848', 'HGNC:10452', 'HGNC:16526', 'HGNC:840', 'HGNC:12586', 'HGNC:7427', 'HGNC:3481', 'HGNC:2267', 'HGNC:11063', 'HGNC:403', 'HGNC:3700', 'HGNC:2645', 'HGNC:837', 'HGNC:8016', 'HGNC:2579', 'HGNC:2285', 'HGNC:10682', 'HGNC:11460', 'HGNC:847', 'HGNC:10683', 'HGNC:29594', 'HGNC:2288', 'HGNC:1795', 'HGNC:12587', 'HGNC:82', 'HGNC…
GSM5740432_S2_CAGAGCCAGACTCGAG-1.csv	0.04099947210980115	0.08588422811408125	1824	0	['HGNC:18170', 'HGNC:11064', 'HGNC:11063', 'HGNC:4136', 'HGNC:4175', 'HGNC:16484', 'HGNC:11055', 'HGNC:2501']
GSM5740432_S2_AACCACACATGACTAC-1.csv	0.004125582738561819	0.021625020434442276	1450	[['HGNC:10942', 25.142276086916475, 100.0]]	['HGNC:18175', 'HGNC:11004', 'HGNC:25223', 'HGNC:7529', 'HGNC:20233', 'HGNC:5006', 'HGNC:2501', 'HGNC:4175', 'HGNC:11063', 'HGNC:7530', 'HGNC:2244', 'HGNC:10451', 'HGNC:17296', 'HGNC:4136', 'HGNC:10986', 'HGNC:406', 'HGNC:2704', 'HGNC:9141', 'HGNC:11064', 'HGNC:10452', 'HGNC:22921', 'HGNC:28883', 'HGNC:20661', 'HGNC:11047', 'HGNC:18170', 'HGNC:4693', 'HGNC:8091', 'HGNC:4378']
GSM5740432_S2_ACTGCAACAGAGCCCT-1.csv	0.0044830412952146705	0.01892189288013699	1325	[['HGNC:10980', 21.911424717106073, 100.00000000000003]]	['HGNC:10942', 'HGNC:29437', 'HGNC:4175', 'HGNC:11063', 'HGNC:11047', 'HGNC:30927', 'HGNC:11055', 'HGNC:21705', 'HGNC:7892', 'HGNC:500', 'HGNC:9020', 'HGNC:4136', 'HGNC:18170', 'HGNC:4693', 'HGNC:16484']
GSM5740432_S2_AGGTGTTGTATGTCAC-1.csv	0.003985330988287236	0.01871011207588234	714	[['HGNC:7686', 39.4084378903414, 100.00000000000013], ['HGNC:23987', 39.4084378903414, 100.00000000000013], ['HGNC:7690', 39.40843789034368, 100.00000000000007], ['HGNC:7461', 39.40843789034368, 100.00000000000007], ['HGNC:7456', 39.4084378903324, 100.00000000000013], ['HGNC:30242', 39.40843789033241, 100.00000000000007], ['HGNC:7719', 39.40843789033241, 100.00000000000007], ['HGNC:7701', 39.4084…	['HGNC:2267', 'HGNC:12590', 'HGNC:2265', 'HGNC:12585', 'HGNC:4136', 'HGNC:2277', 'HGNC:18170', 'HGNC:24381', 'HGNC:830', 'HGNC:4693', 'HGNC:2291', 'HGNC:848', 'HGNC:7892', 'HGNC:24380', 'HGNC:833', 'HGNC:24269', 'HGNC:18044', 'HGNC:12582', 'HGNC:16232', 'HGNC:14247', 'HGNC:11047', 'HGNC:30862', 'HGNC:8016', 'HGNC:2579', 'HGNC:2285', 'HGNC:838', 'HGNC:1516', 'HGNC:2289', 'HGNC:30863', 'HGNC:2269',…
GSM5740432_S2_TATACCTTCCGGTAGC-1.csv	0.0023031508834151495	0.010323386399763155	1597	0	['HGNC:746', 'HGNC:4432', 'HGNC:758', 'HGNC:11067', 'HGNC:7892', 'HGNC:6469', 'HGNC:11004', 'HGNC:18170', 'HGNC:2858']
GSM5740432_S2_CCGAACGAGCTCATAC-1.csv	0.010439742316629742	0.10758115714651321	1293	[['HGNC:24381', 18.896267708058158, 100.0], ['HGNC:830', 19.67295554291232, 100.0], ['HGNC:2291', 18.8962677081267, 100.0], ['HGNC:848', 19.672955543240686, 100.0], ['HGNC:847', 19.672955543294787, 100.0], ['HGNC:833', 19.672955543023246, 100.0], ['HGNC:12582', 22.603639542139394, 100.0], ['HGNC:16232', 18.8962677081846, 100.0], ['HGNC:14247', 19.672955543030426, 100.0], ['HGNC:845', 19.672955543…	['HGNC:18170', 'HGNC:8646', 'HGNC:7892', 'HGNC:10452', 'HGNC:17296', 'HGNC:8582', 'HGNC:16484', 'HGNC:11063', 'HGNC:3700', 'HGNC:10451', 'HGNC:4432', 'HGNC:11782', 'HGNC:2858', 'HGNC:11047']
GSM5740432_S2_AGGTCTATCCACCCTA-1.csv	0.003145373441610438	0.08494964636191582	1407	0	['HGNC:11036', 'HGNC:4175', 'HGNC:9020', 'HGNC:11067', 'HGNC:4136', 'HGNC:5157', 'HGNC:7892', 'HGNC:11064', 'HGNC:18170', 'HGNC:4693', 'HGNC:11063', 'HGNC:2501']
GSM5740432_S2_GTGAGTTCAATTGGTC-1.csv	0.007665775127526636	0.05505263770581668	1425	[['HGNC:10293', 38.27113508099039, 100.0], ['HGNC:11067', 48.18393457876204, 100.0], ['HGNC:4136', 39.25231311286565, 100.0], ['HGNC:4175', 39.25231311286565, 99.99999999999997], ['HGNC:11559', 38.27113508098231, 100.0]]	['HGNC:18170', 'HGNC:4693', 'HGNC:17296', 'HGNC:10451', 'HGNC:7892', 'HGNC:11026', 'HGNC:11064', 'HGNC:10452', 'HGNC:2858', 'HGNC:23087', 'HGNC:11063']
GSM5740432_S2_GGCACGTTCGATTGGT-1.csv	0.009290914501818261	0.04613337692684623	1423	[['HGNC:24381', 27.686869971067278, 100.0], ['HGNC:830', 28.98257788803562, 100.0], ['HGNC:2291', 27.68686997106386, 100.0], ['HGNC:848', 28.982577888021176, 100.0], ['HGNC:847', 28.982577888027322, 99.99999999999997], ['HGNC:24380', 27.686869971063956, 99.99999999999997], ['HGNC:833', 28.982577888022774, 99.99999999999997], ['HGNC:435', 18.632184673609448, 86.57219068942612], ['HGNC:12582', 27.6…	['HGNC:18170', 'HGNC:23089', 'HGNC:4432', 'HGNC:11559', 'HGNC:17296', 'HGNC:11067', 'HGNC:7892', 'HGNC:10451', 'HGNC:10293', 'HGNC:10452', 'HGNC:115', 'HGNC:9020', 'HGNC:11063', 'HGNC:2858', 'HGNC:2501']
GSM5740432_S2_ATCGATGTCACTGCTC-1.csv	0.010439742316629742	0.04444906961518339	1610	[['HGNC:4175', 38.76113263810295, 100.0], ['HGNC:11025', 38.76113263810295, 100.0], ['HGNC:4136', 38.76113263810295, 100.0], ['HGNC:10980', 21.324416401393062, 100.0]]	['HGNC:18070', 'HGNC:115', 'HGNC:9020', 'HGNC:8582', 'HGNC:18170', 'HGNC:4693', 'HGNC:4378', 'HGNC:11782', 'HGNC:11067', 'HGNC:8646', 'HGNC:5383', 'HGNC:406', 'HGNC:9721', 'HGNC:11064', 'HGNC:2501', 'HGNC:10979', 'HGNC:18044', 'HGNC:9225']
GSM5740432_S2_TTGTGGAAGACATATG-1.csv	0.01043974231662974	0.1061714090114694	1833	0	['HGNC:11064', 'HGNC:10452', 'HGNC:18170', 'HGNC:7892', 'HGNC:17296', 'HGNC:10451', 'HGNC:2858', 'HGNC:2501']
GSM5740432_S2_CGGACACAGAAGAGCA-1.csv	0.010439742316629742	0.08588422811408125	1213	0	['HGNC:7892', 'HGNC:4175', 'HGNC:11063', 'HGNC:11067', 'HGNC:4136', 'HGNC:18170', 'HGNC:11025', 'HGNC:11064', 'HGNC:341']
GSM5740432_S2_AGTGATCCAGCATGCC-1.csv	0.010439742316629742	0.07188589734451344	1528	0	['HGNC:7892', 'HGNC:11047', 'HGNC:11063', 'HGNC:18170', 'HGNC:4693', 'HGNC:4378', 'HGNC:12563']
GSM5740432_S2_CACTAAGTCGGAAACG-1.csv	0.003145373441610438	0.03780774405958595	1348	0	['HGNC:17296', 'HGNC:11063', 'HGNC:9752', 'HGNC:7892', 'HGNC:18170', 'HGNC:4693', 'HGNC:11064', 'HGNC:10452', 'HGNC:18070', 'HGNC:10451', 'HGNC:8582', 'HGNC:2858', 'HGNC:2501']
GSM5740432_S2_CTATCTAGTTTCTATC-1.csv	0.007665775127526636	0.11725743148331863	1456	[['HGNC:4432', 47.085416117347975, 100.00000000154814], ['HGNC:3700', 47.085416117347975, 100.00000000753226], ['HGNC:10682', 47.085416117347975, 100.00000000000038], ['HGNC:341', 35.64563573067369, 100.0], ['HGNC:10680', 47.085416117347975, 100.0], ['HGNC:30927', 29.495020920406795, 100.0], ['HGNC:10681', 47.085416117347975, 100.0], ['HGNC:10942', 29.495020920406787, 100.00000000753226], ['HGNC:…	['HGNC:10452', 'HGNC:17296', 'HGNC:7892', 'HGNC:17027', 'HGNC:18170', 'HGNC:4693', 'HGNC:18044', 'HGNC:10451', 'HGNC:2858', 'HGNC:2501']
GSM5740432_S2_CACTGTCTCTTAGGAC-1.csv	0.0025215774988833	0.008481655492763154	1442	0	['HGNC:10683', 'HGNC:8582', 'HGNC:4432', 'HGNC:11782', 'HGNC:10682', 'HGNC:11064', 'HGNC:18044', 'HGNC:3700', 'HGNC:4175', 'HGNC:976', 'HGNC:4136', 'HGNC:8646', 'HGNC:10680', 'HGNC:10681', 'HGNC:18170']
GSM5740432_S2_AGTTAGCGTGACCGTC-1.csv	0.004483041295214671	0.01892189288013697	1122	0	['HGNC:18070', 'HGNC:9020', 'HGNC:11067', 'HGNC:7892', 'HGNC:11063', 'HGNC:18170', 'HGNC:4693', 'HGNC:11064']
GSM5740432_S2_CCGTAGGTCCTCGCAT-1.csv	0.01043974231662974	0.0067905827434550595	723	0	['HGNC:12390', 'HGNC:2267', 'HGNC:7686', 'HGNC:23987', 'HGNC:11063', 'HGNC:7690', 'HGNC:1096', 'HGNC:7461', 'HGNC:14573', 'HGNC:20197', 'HGNC:7892', 'HGNC:7695', 'HGNC:24380', 'HGNC:10979', 'HGNC:7705', 'HGNC:5008', 'HGNC:833', 'HGNC:12582', 'HGNC:16232', 'HGNC:25223', 'HGNC:14247', 'HGNC:7692', 'HGNC:2277', 'HGNC:18170', 'HGNC:20371', 'HGNC:24381', 'HGNC:830', 'HGNC:4693', 'HGNC:2291', 'HGNC:809…
GSM5740432_S2_TGGGTTAAGTGTTGTC-1.csv	0.0043846187573990435	0.01892189288013699	1593	0	['HGNC:21298', 'HGNC:9721', 'HGNC:5008', 'HGNC:94', 'HGNC:19980', 'HGNC:406', 'HGNC:8907', 'HGNC:7529', 'HGNC:5006', 'HGNC:2501', 'HGNC:7530', 'HGNC:10922', 'HGNC:11047', 'HGNC:9141', 'HGNC:18170', 'HGNC:4693']
GSM5740432_S2_TGCATCCGTTCCAGGC-1.csv	0.010439742316629742	0.055211149542434765	1657	0	['HGNC:18044', 'HGNC:7892', 'HGNC:16484', 'HGNC:11063', 'HGNC:18170', 'HGNC:4693', 'HGNC:11047']
GSM5740432_S2_TACTTGTTCAAATGAG-1.csv	0.021181952976064376	0.11725743148331863	1831	[['HGNC:4433', 47.085416117347975, 100.0]]	['HGNC:14679', 'HGNC:9225', 'HGNC:7892', 'HGNC:18170']
GSM5740432_S2_TCGATTTGTATGTCAC-1.csv	0.0019622463796554286	0.009693320563157892	1262	0	['HGNC:11004', 'HGNC:29594', 'HGNC:2288', 'HGNC:12587', 'HGNC:2267', 'HGNC:30862', 'HGNC:2579', 'HGNC:2285', 'HGNC:11559', 'HGNC:2289', 'HGNC:12805', 'HGNC:30863', 'HGNC:10451', 'HGNC:2269', 'HGNC:10293', 'HGNC:24380', 'HGNC:24269', 'HGNC:12582', 'HGNC:16232', 'HGNC:10922', 'HGNC:2294', 'HGNC:7421', 'HGNC:11064', 'HGNC:10452', 'HGNC:28883', 'HGNC:12586', 'HGNC:7427', 'HGNC:2287', 'HGNC:2704', 'HG…
GSM5740432_S2_TCATTTGGTTGTAAAG-1.csv	0.0044830412952146705	0.01892189288013699	1500	0	['HGNC:758', 'HGNC:500', 'HGNC:9020', 'HGNC:746', 'HGNC:11067', 'HGNC:5157', 'HGNC:7892', 'HGNC:10992', 'HGNC:4432', 'HGNC:18170', 'HGNC:11063', 'HGNC:11047', 'HGNC:4693']
GSM5740432_S2_TAACGACCAAGTGGGT-1.csv	0.04319786733218001	0.055211149542434765	2026	0	['HGNC:18170', 'HGNC:10451', 'HGNC:17296', 'HGNC:7892', 'HGNC:11064', 'HGNC:10452', 'HGNC:2858', 'HGNC:2501']
GSM5740432_S2_CGTGCTTAGTGTACAA-1.csv	0.01043974231662974	0.11725743148331864	1726	[['HGNC:4432', 47.08541611734797, 100.0]]	['HGNC:11063', 'HGNC:2501', 'HGNC:11067', 'HGNC:7892', 'HGNC:18170']
GSM5740432_S2_AACCTGAAGATCGACG-1.csv	0.0036098848962415916	0.01892189288013699	945	0	['HGNC:4175', 'HGNC:10452', 'HGNC:115', 'HGNC:9020', 'HGNC:11059', 'HGNC:4249', 'HGNC:16484', 'HGNC:9141', 'HGNC:9021', 'HGNC:11026', 'HGNC:18170', 'HGNC:10451', 'HGNC:10293', 'HGNC:4432', 'HGNC:4693', 'HGNC:11025', 'HGNC:7850', 'HGNC:94', 'HGNC:3078', 'HGNC:18044', 'HGNC:7849', 'HGNC:11063', 'HGNC:7530', 'HGNC:11559', 'HGNC:11064', 'HGNC:7529', 'HGNC:2858', 'HGNC:5006', 'HGNC:17296', 'HGNC:11067…
GSM5740432_S2_CTCCCAAGTTGCTCCT-1.csv	0.04099947210980115	0.08588422811408125	1815	0	['HGNC:4693', 'HGNC:11064', 'HGNC:4175', 'HGNC:4136', 'HGNC:18170']
GSM5740432_S2_TCGCACTGTTTGTTCT-1.csv	0.010439742316629742	0.11725743148331863	1426	[['HGNC:4432', 47.085416117347975, 100.0]]	['HGNC:18170', 'HGNC:4693', 'HGNC:4378']
GSM5740432_S2_CCTGCATGTACCCACG-1.csv	0.003609884896241592	0.01892189288013699	1261	0	['HGNC:7892', 'HGNC:18170', 'HGNC:4693', 'HGNC:11054', 'HGNC:18044', 'HGNC:9225', 'HGNC:4432', 'HGNC:18070', 'HGNC:9020', 'HGNC:16484', 'HGNC:11063', 'HGNC:3700']
GSM5740432_S2_CGAAGTTCATCGATGT-1.csv	0.010439742316629742	0.06643933401238607	1518	0	['HGNC:11782', 'HGNC:4175', 'HGNC:8582', 'HGNC:18170', 'HGNC:4693', 'HGNC:11047', 'HGNC:4136', 'HGNC:5157', 'HGNC:8646', 'HGNC:7892', 'HGNC:11064', 'HGNC:4432', 'HGNC:18070', 'HGNC:16484', 'HGNC:11054', 'HGNC:18044']
GSM5740432_S2_GCAGGCTTCCTCACTG-1.csv	0.01043974231662974	0.11725743148331863	1562	[['HGNC:24381', 17.417227474796185, 100.0], ['HGNC:830', 17.417227474795467, 100.0], ['HGNC:2291', 17.41722747479638, 100.0], ['HGNC:848', 17.4172274747976, 100.0], ['HGNC:847', 17.417227474794725, 100.00000000000003], ['HGNC:2292', 17.417227474796185, 100.0], ['HGNC:2279', 17.417227474795848, 100.00000000000003], ['HGNC:823', 17.4172274747965, 100.00000000000003], ['HGNC:838', 17.417227474799226…	['HGNC:4693', 'HGNC:17296', 'HGNC:7892', 'HGNC:9225', 'HGNC:4432', 'HGNC:10452', 'HGNC:10451', 'HGNC:2858', 'HGNC:16484', 'HGNC:18170']
GSM5740432_S2_TTCTTGAAGGTAGATT-1.csv	0.03412013342502482	0.11725743148331863	1687	0	['HGNC:18170', 'HGNC:4693', 'HGNC:11063']
GSM5740432_S2_TCTTCCTAGGCTTAAA-1.csv	0.0036098848962415916	0.01892189288013699	1163	[['HGNC:5382', 38.00494486063433, 100.0], ['HGNC:5383', 38.00494486063432, 100.00000000000003], ['HGNC:10979', 38.00494486063433, 100.00000000000003]]	['HGNC:18170', 'HGNC:4693', 'HGNC:8091', 'HGNC:6708', 'HGNC:11559', 'HGNC:10545', 'HGNC:7530', 'HGNC:4175', 'HGNC:3629', 'HGNC:17296', 'HGNC:4136', 'HGNC:10986', 'HGNC:406', 'HGNC:11004', 'HGNC:932', 'HGNC:4432', 'HGNC:7892', 'HGNC:10606', 'HGNC:10547', 'HGNC:18044', 'HGNC:451', 'HGNC:3133', 'HGNC:11863', 'HGNC:16484', 'HGNC:9141', 'HGNC:2649', 'HGNC:13398', 'HGNC:1516', 'HGNC:2859', 'HGNC:10451'…
GSM5740432_S2_ATCGGCGGTGTGGTCC-1.csv	0.010439742316629742	0.11725743148331862	1529	[['HGNC:94', 47.085416117347975, 100.0], ['HGNC:3700', 47.08541611734796, 100.0], ['HGNC:4892', 47.085416117347975, 100.0], ['HGNC:4643', 47.085416117347975, 100.0], ['HGNC:341', 39.88924458307282, 100.0], ['HGNC:3579', 47.085416117347975, 100.0], ['HGNC:21298', 47.085416117348004, 100.0], ['HGNC:4433', 47.085416117347975, 100.0], ['HGNC:5147', 47.085416117347975, 100.0]]	['HGNC:11063', 'HGNC:9020', 'HGNC:18170', 'HGNC:2501', 'HGNC:11067', 'HGNC:7892', 'HGNC:11064']
GSM5740432_S2_GTAATGCCAGAAGCTG-1.csv	0.003609884896241593	0.01892189288013699	1706	0	['HGNC:18170', 'HGNC:4693', 'HGNC:10979', 'HGNC:4432', 'HGNC:11782', 'HGNC:4136', 'HGNC:8646', 'HGNC:341', 'HGNC:115', 'HGNC:8582', 'HGNC:4175', 'HGNC:2719', 'HGNC:11047']
GSM5740432_S2_GAGTTGTGTAGGTACG-1.csv	0.0027742254159714187	0.11360154093777183	1512	[['HGNC:4693', 32.04368306736619, 99.99999999999991], ['HGNC:11047', 22.396291085623222, 99.99999991365134]]	['HGNC:18170', 'HGNC:4432', 'HGNC:11064', 'HGNC:7892', 'HGNC:2501']
GSM5740432_S2_AGTGTTGGTCACTAGT-1.csv	0.0041255827385618185	0.021625020434442276	1572	0	['HGNC:17296', 'HGNC:10451', 'HGNC:11004', 'HGNC:10452', 'HGNC:18170', 'HGNC:4693', 'HGNC:4378', 'HGNC:2704', 'HGNC:16484']
GSM5740432_S2_TATTTCGCAAGTATAG-1.csv	0.01043974231662974	0.11725743148331863	1916	[['HGNC:840', 41.86401162883424, 100.0], ['HGNC:12586', 26.33472596485519, 100.0], ['HGNC:7427', 26.33472596485306, 100.0], ['HGNC:12590', 26.334725964842594, 100.0], ['HGNC:24381', 26.334725964856293, 100.0], ['HGNC:830', 41.86401162880633, 100.0], ['HGNC:2291', 26.33472596485648, 100.0], ['HGNC:848', 41.86401162881476, 100.0], ['HGNC:847', 41.86401162882547, 100.0], ['HGNC:2579', 26.33472596485…	['HGNC:18170', 'HGNC:11063']
GSM5740432_S2_CCACGAGTCGCCAATA-1.csv	0.003145373441610438	0.020619283801274802	711	[['HGNC:8863', 37.96572869480111, 100.0], ['HGNC:3700', 37.96572869480111, 100.0], ['HGNC:6983', 37.96572869480111, 100.0], ['HGNC:291', 37.96572869480111, 100.0], ['HGNC:877', 26.060837755921522, 100.0], ['HGNC:10989', 21.228673368068694, 100.0], ['HGNC:4455', 47.84541036940207, 100.0], ['HGNC:9238', 37.96572869480111, 100.0], ['HGNC:642', 25.30063590813876, 100.0], ['HGNC:10980', 37.96572869480…	['HGNC:24380', 'HGNC:5008', 'HGNC:833', 'HGNC:12582', 'HGNC:16232', 'HGNC:25223', 'HGNC:14247', 'HGNC:2267', 'HGNC:7530', 'HGNC:2277', 'HGNC:18170', 'HGNC:24381', 'HGNC:830', 'HGNC:4693', 'HGNC:2291', 'HGNC:848', 'HGNC:847', 'HGNC:29594', 'HGNC:840', 'HGNC:12586', 'HGNC:7427', 'HGNC:3481', 'HGNC:9020', 'HGNC:17296', 'HGNC:838', 'HGNC:2244', 'HGNC:2289', 'HGNC:30863', 'HGNC:10451', 'HGNC:2269', 'H…
GSM5740432_S2_ATGGGAGGTTGAAGTA-1.csv	0.040999472109801156	0.08588422811408125	1801	0	['HGNC:18170', 'HGNC:4693', 'HGNC:4378', 'HGNC:11782', 'HGNC:4136', 'HGNC:8646', 'HGNC:8582', 'HGNC:4175', 'HGNC:11063', 'HGNC:16484', 'HGNC:2501']
GSM5740432_S2_GTTAGACCACCTAAAC-1.csv	0.010439742316629742	0.11725743148331863	1565	[['HGNC:21350', 47.085416117347975, 100.0], ['HGNC:8808', 47.085416117347975, 100.0], ['HGNC:4432', 47.085416117347975, 100.0], ['HGNC:1795', 47.085416117347975, 99.99999999999999], ['HGNC:2898', 47.085416117347975, 100.0], ['HGNC:3700', 47.085416117347975, 100.00000000000276], ['HGNC:18044', 17.593905837247405, 100.0], ['HGNC:2896', 47.085416117347975, 100.0], ['HGNC:4433', 47.085416117347975, 9…	['HGNC:18070', 'HGNC:18170', 'HGNC:4693', 'HGNC:11067', 'HGNC:17027', 'HGNC:11063', 'HGNC:2501', 'HGNC:11064']
GSM5740432_S2_CCCTAACGTGTATACC-1.csv	0.003778244682820966	0.01892189288013699	1221	0	['HGNC:341', 'HGNC:4693', 'HGNC:16484', 'HGNC:18170', 'HGNC:7892', 'HGNC:11064', 'HGNC:12563']
GSM5740432_S2_TTCGATTCACATGGTT-1.csv	0.1148326776057542	0.11725743148331863	1706	0	['HGNC:2579', 'HGNC:2285', 'HGNC:10682', 'HGNC:4433', 'HGNC:2267', 'HGNC:3700', 'HGNC:12582', 'HGNC:16232', 'HGNC:12590', 'HGNC:2265', 'HGNC:12585', 'HGNC:7892', 'HGNC:24380', 'HGNC:2289', 'HGNC:30863', 'HGNC:2269', 'HGNC:2292', 'HGNC:2279', 'HGNC:24381', 'HGNC:2291', 'HGNC:12586', 'HGNC:7427', 'HGNC:3481', 'HGNC:10680', 'HGNC:10681', 'HGNC:7422', 'HGNC:2287', 'HGNC:2294', 'HGNC:7421', 'HGNC:1104…
GSM5740432_S2_CAGAGCCAGGGCTGAT-1.csv	0.006030049747910416	0.11725743148331863	1508	[['HGNC:833', 15.566402472346535, 100.0], ['HGNC:7850', 26.741400722564972, 100.0], ['HGNC:3078', 26.741400722564972, 100.0], ['HGNC:12582', 15.931213737195243, 100.0], ['HGNC:16232', 15.93121373715447, 100.0], ['HGNC:14247', 15.56640247234307, 100.0], ['HGNC:7849', 26.741400722564972, 100.0], ['HGNC:11004', 26.741400722564972, 99.99999999999997], ['HGNC:10683', 47.38489528830281, 99.999999999999…	['HGNC:10452', 'HGNC:9020', 'HGNC:18170', 'HGNC:2858', 'HGNC:10451', 'HGNC:17296', 'HGNC:7892', 'HGNC:11064', 'HGNC:16484']
GSM5740432_S2_CAGCCAGGTCTGCGCA-1.csv	0.00448304129521467	0.01892189288013699	1525	0	['HGNC:4432', 'HGNC:406', 'HGNC:753', 'HGNC:500', 'HGNC:9020', 'HGNC:11047', 'HGNC:18170', 'HGNC:4693', 'HGNC:4378', 'HGNC:9721']
GSM5740432_S2_CATCCACGTGCATACT-1.csv	0.010439742316629742	0.11725743148331863	1812	[['HGNC:840', 41.56518102251035, 100.0], ['HGNC:823', 41.56518102251037, 100.0], ['HGNC:838', 41.56518102251035, 100.0], ['HGNC:10979', 14.993947667883162, 100.0], ['HGNC:833', 41.56518102255464, 100.0], ['HGNC:14247', 41.56518102252574, 100.0], ['HGNC:830', 41.56518102251034, 99.99999999999999], ['HGNC:848', 41.56518102250503, 99.99999999999999], ['HGNC:847', 41.56518102250364, 99.99999999999999…	['HGNC:406', 'HGNC:18170', 'HGNC:4693', 'HGNC:4378', 'HGNC:11047', 'HGNC:9721', 'HGNC:365', 'HGNC:4432']
GSM5740432_S2_GTTGAACTCGTGGGAA-1.csv	0.13892019978859865	0.11725743148331863	1458	0	['HGNC:11063', 'HGNC:17296', 'HGNC:18170', 'HGNC:14679', 'HGNC:10452', 'HGNC:2858', 'HGNC:7892', 'HGNC:10451']
GSM5740432_S2_GCTGGGTCATGTCGTA-1.csv	0.00211655889854275	0.010812510217221141	1362	[['HGNC:30862', 42.080230257617934, 99.99999999999996], ['HGNC:2579', 42.08023025662892, 99.99999999999996], ['HGNC:2285', 42.08023025914894, 100.0], ['HGNC:12586', 42.080230257617906, 99.99999999999997], ['HGNC:7427', 42.08023025761792, 99.99999999999997], ['HGNC:2289', 42.08023025662892, 99.99999999999993], ['HGNC:30863', 42.08023025662893, 99.99999999999993], ['HGNC:2269', 42.08023025662893, 9…	['HGNC:11559', 'HGNC:4433', 'HGNC:10452', 'HGNC:14409', 'HGNC:10451', 'HGNC:10943', 'HGNC:11063', 'HGNC:3700', 'HGNC:18170', 'HGNC:11025', 'HGNC:11004', 'HGNC:29437', 'HGNC:2704', 'HGNC:7852', 'HGNC:4175', 'HGNC:17296', 'HGNC:11067', 'HGNC:4136', 'HGNC:8906', 'HGNC:2858', 'HGNC:30927', 'HGNC:11055', 'HGNC:7892', 'HGNC:7850', 'HGNC:24269', 'HGNC:3078', 'HGNC:18044', 'HGNC:7849']
GSM5740432_S2_GGCAGTCCAGCAATTC-1.csv	0.01043974231662974	0.10205534999944166	1716	0	['HGNC:18170', 'HGNC:11067', 'HGNC:11063', 'HGNC:3700', 'HGNC:4433', 'HGNC:18070', 'HGNC:2501']
GSM5740432_S2_TTTGGTTGTATCTTCT-1.csv	0.0041255827385618185	0.021625020434442276	1559	0	['HGNC:10451', 'HGNC:10452', 'HGNC:18070', 'HGNC:11054', 'HGNC:18044', 'HGNC:4432', 'HGNC:11782', 'HGNC:3700', 'HGNC:18170', 'HGNC:17296', 'HGNC:8646', 'HGNC:7892', 'HGNC:2858', 'HGNC:10680', 'HGNC:2501', 'HGNC:10681', 'HGNC:10682', 'HGNC:11004', 'HGNC:10683', 'HGNC:8582', 'HGNC:2704', 'HGNC:16484']
GSM5740432_S2_GTGGCGTCATGCCGGT-1.csv	0.0905358005083859	0.10157651118551816	1676	0	['HGNC:11063', 'HGNC:11067', 'HGNC:18170', 'HGNC:2501']
GSM5740432_S2_GTGTCCTCACGTAGTT-1.csv	0.01043974231662974	0.11725743148331863	1791	0	['HGNC:11064', 'HGNC:11026', 'HGNC:18170']
GSM5740432_S2_TTCAGGAAGAGTATAC-1.csv	0.026710462658849587	0.11725743148331863	1597	[['HGNC:10979', 47.085416117347975, 100.0], ['HGNC:4432', 47.085416117347975, 100.0]]	['HGNC:5157', 'HGNC:7892', 'HGNC:18170', 'HGNC:4693', 'HGNC:11047', 'HGNC:11063', 'HGNC:11064', 'HGNC:9020', 'HGNC:16484']
GSM5740432_S2_AGATCCACATTGTCGA-1.csv	0.010439742316629742	0.08650008173776932	1692	0	['HGNC:11063', 'HGNC:7892', 'HGNC:18170']
GSM5740432_S2_AGAGCAGCAAACCATC-1.csv	0.003145373441610438	0.01892189288013699	341	[['HGNC:10989', 12.155674244412197, 100.0]]	['HGNC:2267', 'HGNC:7686', 'HGNC:23987', 'HGNC:7690', 'HGNC:7461', 'HGNC:10545', 'HGNC:7530', 'HGNC:7706', 'HGNC:837', 'HGNC:4693', 'HGNC:2291', 'HGNC:4378', 'HGNC:7704', 'HGNC:7458', 'HGNC:7683', 'HGNC:7684', 'HGNC:848', 'HGNC:6708', 'HGNC:847', 'HGNC:18324', 'HGNC:7462', 'HGNC:7691', 'HGNC:4249', 'HGNC:2292', 'HGNC:7714', 'HGNC:10999', 'HGNC:3629', 'HGNC:2279', 'HGNC:823', 'HGNC:7459', 'HGNC:77…
GSM5740432_S2_GTGTTAGCAGGGAATC-1.csv	0.010439742316629742	0.11725743148331863	2041	[['HGNC:4433', 47.085416117347975, 100.0], ['HGNC:10979', 47.085416117347975, 100.0], ['HGNC:11047', 46.35988494238376, 100.0]]	['HGNC:7892', 'HGNC:2501', 'HGNC:18170', 'HGNC:4693', 'HGNC:11063']
GSM5740432_S2_TCGCAGGCATTGGATC-1.csv	0.04099947210980115	0.11725743148331863	1425	[['HGNC:4432', 47.085416117347975, 100.0], ['HGNC:3700', 47.085416117347975, 100.0], ['HGNC:10980', 47.085416117347975, 100.00000000000003]]	['HGNC:18170', 'HGNC:11063', 'HGNC:11047']
GSM5740432_S2_GTTCGCTGTAGGTACG-1.csv	0.01043974231662974	0.03315342267279299	1079	[['HGNC:19980', 46.091020293489784, 100.0], ['HGNC:8907', 46.091020293489784, 100.0], ['HGNC:14573', 46.091020293489784, 100.0], ['HGNC:20197', 46.09102029348978, 100.0], ['HGNC:2342', 46.091020293489784, 100.0], ['HGNC:20799', 46.09102029378401, 100.0], ['HGNC:12524', 46.091020293784005, 100.0], ['HGNC:12527', 46.091020293489784, 100.0], ['HGNC:11022', 46.091020293489784, 100.0], ['HGNC:4116', 4…	['HGNC:4623', 'HGNC:7892', 'HGNC:18044', 'HGNC:29799', 'HGNC:18170', 'HGNC:8808', 'HGNC:11047', 'HGNC:10817', 'HGNC:10682', 'HGNC:4433', 'HGNC:14409', 'HGNC:2898', 'HGNC:10451', 'HGNC:403', 'HGNC:3700', 'HGNC:2645', 'HGNC:3247', 'HGNC:119', 'HGNC:2690', 'HGNC:10980', 'HGNC:2896', 'HGNC:82', 'HGNC:4175', 'HGNC:11121', 'HGNC:341', 'HGNC:2858', 'HGNC:10680', 'HGNC:2646', 'HGNC:2501', 'HGNC:10683', '…
GSM5740432_S2_TCAGTTTTCTACAGGT-1.csv	0.010439742316629742	0.10205534999944164	1217	[['HGNC:4432', 27.844676983858474, 99.99999999999999], ['HGNC:3700', 27.844676983858474, 100.0]]	['HGNC:18170', 'HGNC:17296', 'HGNC:18044', 'HGNC:10451', 'HGNC:11067', 'HGNC:7892', 'HGNC:11063', 'HGNC:2858', 'HGNC:2501', 'HGNC:11064', 'HGNC:10452']
GSM5740432_S2_TAAGTCGTCTACCTTA-1.csv	0.004483041295214671	0.01892189288013699	1620	0	['HGNC:11064', 'HGNC:4432', 'HGNC:976', 'HGNC:11063', 'HGNC:2501', 'HGNC:18170', 'HGNC:4693', 'HGNC:4378', 'HGNC:11047', 'HGNC:16484']
GSM5740432_S2_CTCCATGCAATCTCTT-1.csv	0.008839779005524859	0.11725743148331863	1326	[['HGNC:3700', 47.085416117347975, 100.0], ['HGNC:10979', 26.26172317283313, 100.0], ['HGNC:4432', 47.085416117347975, 100.0], ['HGNC:12527', 48.45926905047619, 100.0], ['HGNC:10683', 48.22916637755141, 100.0], ['HGNC:2422', 11.252752345779909, 100.0], ['HGNC:11003', 47.085416117347975, 100.0], ['HGNC:1795', 47.085416117347975, 100.0], ['HGNC:18355', 26.261723172833122, 100.0], ['HGNC:3481', 24.8…	['HGNC:18170', 'HGNC:4693', 'HGNC:4378', 'HGNC:11064', 'HGNC:16484']
GSM5740432_S2_TTTGGTTAGTGCACTT-1.csv	0.01043974231662974	0.055211149542434765	935	[['HGNC:8016', 47.92779325676426, 100.00000000000003], ['HGNC:2579', 47.92779325676426, 100.00000000000003], ['HGNC:2285', 47.92779325676428, 100.00000000000003], ['HGNC:840', 47.927793256764275, 100.0], ['HGNC:12586', 47.92779325676516, 100.0], ['HGNC:7427', 47.9277932567586, 100.0], ['HGNC:838', 47.92779325676426, 100.00000000000003], ['HGNC:2289', 47.927793256764254, 100.0], ['HGNC:30863', 47.…	['HGNC:18070', 'HGNC:3575', 'HGNC:18170', 'HGNC:4693', 'HGNC:4378', 'HGNC:17027', 'HGNC:18044', 'HGNC:9225', 'HGNC:11063', 'HGNC:3569', 'HGNC:10999', 'HGNC:16484']
GSM5740432_S2_TTTGGAGCACCGTGAC-1.csv	0.01043974231662974	0.0243706504018294	927	[['HGNC:7686', 40.59041846680819, 100.0], ['HGNC:23987', 40.59041846680819, 100.0], ['HGNC:7690', 40.59041846678661, 100.0], ['HGNC:7461', 40.59041846704353, 100.0], ['HGNC:7695', 40.590418466782324, 100.0], ['HGNC:7705', 40.59041846678234, 99.99999999999999], ['HGNC:7456', 40.590418466961154, 99.99999999999999], ['HGNC:30242', 40.59041846688315, 99.99999999999999], ['HGNC:7719', 40.5904184668831…	['HGNC:18044', 'HGNC:9225', 'HGNC:17027', 'HGNC:18070', 'HGNC:3575', 'HGNC:18170', 'HGNC:4693', 'HGNC:4378', 'HGNC:2501', 'HGNC:3569', 'HGNC:10999', 'HGNC:9021']
GSM5740432_S2_TCGGGTGTCGAGAAAT-1.csv	0.0036098848962415916	0.01892189288013699	1457	0	['HGNC:11782', 'HGNC:10683', 'HGNC:8582', 'HGNC:4175', 'HGNC:403', 'HGNC:3700', 'HGNC:11067', 'HGNC:4136', 'HGNC:8646', 'HGNC:7892', 'HGNC:10980', 'HGNC:18170', 'HGNC:4693', 'HGNC:10920', 'HGNC:16484', 'HGNC:1516', 'HGNC:10682', 'HGNC:11064', 'HGNC:10680', 'HGNC:2501', 'HGNC:10681']
GSM5740432_S2_CCTAACCTCATCTGTT-1.csv	0.04099947210980114	0.055211149542434765	1343	0	['HGNC:4693', 'HGNC:4378', 'HGNC:10942', 'HGNC:18170']
GSM5740432_S2_CTCAGTCCAAGGTCTT-1.csv	0.01043974231662974	0.05436041032206099	1782	[['HGNC:11047', 46.80342115800263, 100.0]]	['HGNC:3700', 'HGNC:10452', 'HGNC:746', 'HGNC:17296', 'HGNC:10451', 'HGNC:406', 'HGNC:7892', 'HGNC:758', 'HGNC:9721', 'HGNC:18170', 'HGNC:16484', 'HGNC:2858']
GSM5740432_S2_TCTTAGTTCTCGTGGG-1.csv	0.01043974231662974	0.08588422811408125	1186	[['HGNC:29594', 18.974337607367943, 100.00000000000003], ['HGNC:2288', 18.97433760738701, 100.00000000000003], ['HGNC:12587', 18.974337607365044, 100.00000000000003], ['HGNC:2277', 18.97433760737946, 100.0], ['HGNC:24381', 18.97433760737946, 100.00000000000003], ['HGNC:830', 18.923116112735382, 100.00000000000003], ['HGNC:2291', 18.97433760737946, 100.00000000000003], ['HGNC:8091', 34.14479894262…	['HGNC:18170', 'HGNC:4693', 'HGNC:11063', 'HGNC:4175', 'HGNC:11067', 'HGNC:4136', 'HGNC:5157', 'HGNC:7892', 'HGNC:11064', 'HGNC:11026', 'HGNC:2501']
GSM5740432_S2_CATTCATGTGCTATTG-1.csv	0.003145373441610438	0.04054691331457926	1658	[['HGNC:4432', 25.403364736226525, 100.0], ['HGNC:2704', 46.666666666666664, 100.0]]	['HGNC:10451', 'HGNC:18761', 'HGNC:17296', 'HGNC:7892', 'HGNC:10452', 'HGNC:746', 'HGNC:758', 'HGNC:11064', 'HGNC:16484', 'HGNC:365', 'HGNC:18170', 'HGNC:2858', 'HGNC:11054', 'HGNC:11060', 'HGNC:18044']
GSM5740432_S2_TGTAGACGTACTAACC-1.csv	0.017385635118982945	0.0865000817377691	1693	0	['HGNC:18170', 'HGNC:11067', 'HGNC:7892', 'HGNC:11063']
GSM5740432_S2_AGATCCAGTCTCGGGT-1.csv	0.005915925061195141	0.03780774405958595	1040	[['HGNC:24381', 41.58336073721203, 100.0], ['HGNC:830', 41.58336073721203, 100.0], ['HGNC:2291', 41.58336073721202, 100.0], ['HGNC:848', 41.583360737212004, 100.0], ['HGNC:847', 41.58336073721337, 100.0], ['HGNC:30862', 41.58336073721205, 100.0], ['HGNC:8016', 41.58336073721201, 100.0], ['HGNC:2579', 41.58336073721111, 100.0], ['HGNC:2285', 41.5833607372239, 100.00000000876861], ['HGNC:24380', 41…	['HGNC:18170', 'HGNC:18175', 'HGNC:11559', 'HGNC:7892', 'HGNC:5008', 'HGNC:25223', 'HGNC:17296', 'HGNC:11067', 'HGNC:4136', 'HGNC:11063', 'HGNC:7530', 'HGNC:4175', 'HGNC:976', 'HGNC:14409', 'HGNC:2244', 'HGNC:10451', 'HGNC:10293', 'HGNC:4432', 'HGNC:7179', 'HGNC:7529', 'HGNC:2858', 'HGNC:20233', 'HGNC:4908', 'HGNC:5006', 'HGNC:10297', 'HGNC:11064', 'HGNC:10452', 'HGNC:500', 'HGNC:115', 'HGNC:2066…
GSM5740432_S2_TAGTGCACAAATAGCA-1.csv	0.002312230004855683	0.014777097296904929	1254	0	['HGNC:24382', 'HGNC:2277', 'HGNC:18170', 'HGNC:24381', 'HGNC:830', 'HGNC:2291', 'HGNC:17296', 'HGNC:12590', 'HGNC:2265', 'HGNC:12585', 'HGNC:4136', 'HGNC:7892', 'HGNC:2267', 'HGNC:4458', 'HGNC:3700', 'HGNC:7422', 'HGNC:2287', 'HGNC:2280', 'HGNC:16484', 'HGNC:7419', 'HGNC:3482', 'HGNC:4432', 'HGNC:837', 'HGNC:2294', 'HGNC:7421', 'HGNC:838', 'HGNC:14409', 'HGNC:10955', 'HGNC:2289', 'HGNC:30863', '…
GSM5740432_S2_GTCCACTAGCGTCAGA-1.csv	0.04319786733218001	0.055211149542434765	1417	0	['HGNC:11054', 'HGNC:18044', 'HGNC:18070', 'HGNC:18170', 'HGNC:4693', 'HGNC:7892', 'HGNC:11064', 'HGNC:16484']
GSM5740432_S2_CACGTTCGTAAGGAGA-1.csv	0.003145373441610438	0.055211149542434765	716	[['HGNC:5008', 30.11389152489376, 100.0], ['HGNC:9453', 28.083089591614403, 100.0], ['HGNC:406', 27.67692920495854, 100.0], ['HGNC:10989', 28.989139684923654, 100.0], ['HGNC:642', 49.023670443422816, 100.0]]	['HGNC:7892', 'HGNC:11054', 'HGNC:18044', 'HGNC:18170', 'HGNC:4693', 'HGNC:10451', 'HGNC:17296', 'HGNC:16484', 'HGNC:365', 'HGNC:10452', 'HGNC:18070', 'HGNC:2858', 'HGNC:11047', 'HGNC:11064']
GSM5740432_S2_TTATTGCAGGCCCAAA-1.csv	0.017385635118982945	0.055211149542434765	1313	[['HGNC:2265', 43.847293469138734, 100.00000000000064], ['HGNC:2292', 43.84729346912032, 100.00000000000064], ['HGNC:2279', 43.84729346913635, 100.0], ['HGNC:823', 43.847293470711065, 100.0], ['HGNC:838', 43.84729346913874, 100.00000000000064], ['HGNC:2289', 43.84729346913874, 100.0], ['HGNC:2269', 43.847293469135344, 100.0], ['HGNC:2267', 43.84729346913877, 100.00000000000064], ['HGNC:24380', 43…	['HGNC:5157', 'HGNC:11063', 'HGNC:7892', 'HGNC:18044', 'HGNC:23087', 'HGNC:18170', 'HGNC:4693', 'HGNC:16484', 'HGNC:11064']
GSM5740432_S2_TGTGCGGGTACATTGC-1.csv	0.04099947210980115	0.055211149542434765	1586	0	['HGNC:11064', 'HGNC:7892', 'HGNC:18170', 'HGNC:4693', 'HGNC:16484', 'HGNC:10942']
GSM5740432_S2_GGAATGGGTAGTCTGT-1.csv	0.010439742316629742	0.11725743148331862	1719	[['HGNC:10683', 48.229166377551415, 100.0], ['HGNC:3700', 47.085416117347975, 99.99999999999999], ['HGNC:10682', 48.229166377551415, 100.0], ['HGNC:4433', 47.085416117347975, 100.0], ['HGNC:10680', 48.229166377551415, 99.99999999683683], ['HGNC:10681', 48.22916637747517, 100.0]]	['HGNC:11067', 'HGNC:7892', 'HGNC:11063', 'HGNC:18170', 'HGNC:4693', 'HGNC:11064', 'HGNC:2501']
GSM5740432_S2_CTCACTGGTTCCTTGC-1.csv	0.16955757561297666	0.11725743148331863	1755	0	['HGNC:18170', 'HGNC:4432', 'HGNC:10682', 'HGNC:11064', 'HGNC:11047', 'HGNC:11063', 'HGNC:3700', 'HGNC:10680', 'HGNC:10681', 'HGNC:7892', 'HGNC:10683']
GSM5740432_S2_ATTCTACTCACACCGG-1.csv	0.0041255827385618185	0.021625020434442276	1340	0	['HGNC:2289', 'HGNC:10451', 'HGNC:2269', 'HGNC:10452', 'HGNC:8636', 'HGNC:18170', 'HGNC:24381', 'HGNC:4693', 'HGNC:2291', 'HGNC:4378', 'HGNC:11004', 'HGNC:2267', 'HGNC:17296', 'HGNC:11067', 'HGNC:2265', 'HGNC:406', 'HGNC:2294', 'HGNC:10980', 'HGNC:7421', 'HGNC:2292', 'HGNC:2279', 'HGNC:24380', 'HGNC:18044', 'HGNC:16232', 'HGNC:2288', 'HGNC:1795', 'HGNC:2280', 'HGNC:16484', 'HGNC:7419', 'HGNC:2438…
GSM5740432_S2_CATCCACAGGCATCAG-1.csv	0.010439742316629742	0.11725743148331863	1728	0	['HGNC:11063', 'HGNC:18170', 'HGNC:500', 'HGNC:11047', 'HGNC:16484']
GSM5740432_S2_GTTCATTAGGTCGTGA-1.csv	0.021181952976064376	0.02063016208234997	1856	0	['HGNC:115', 'HGNC:10979', 'HGNC:4432', 'HGNC:11782', 'HGNC:11064', 'HGNC:4175', 'HGNC:11063', 'HGNC:4136', 'HGNC:8646', 'HGNC:5383', 'HGNC:8582', 'HGNC:18170', 'HGNC:4693', 'HGNC:4378', 'HGNC:10920', 'HGNC:2719']
GSM5740432_S2_TTGGGTATCTTGAACG-1.csv	0.003145373441610438	0.04929789477037864	1260	0	['HGNC:4693', 'HGNC:8091', 'HGNC:4378', 'HGNC:4175', 'HGNC:18170', 'HGNC:11063', 'HGNC:11067', 'HGNC:4136', 'HGNC:406', 'HGNC:4432', 'HGNC:9020', 'HGNC:2501', 'HGNC:11064']
GSM5740432_S2_TGCAGTACATGACAGG-1.csv	0.0041255827385618185	0.021625020434442276	1488	0	['HGNC:10452', 'HGNC:17296', 'HGNC:4136', 'HGNC:11054', 'HGNC:18044', 'HGNC:18170', 'HGNC:4693', 'HGNC:4378', 'HGNC:4175', 'HGNC:10451', 'HGNC:10943', 'HGNC:11055', 'HGNC:2501', 'HGNC:2704']
GSM5740432_S2_CGAGTTAGTGAGGATC-1.csv	0.01205039388492568	0.11725743148331863	1627	[['HGNC:4433', 47.085416117347975, 99.99999999921347], ['HGNC:3700', 47.085416117347975, 100.0]]	['HGNC:10452', 'HGNC:10451', 'HGNC:4693', 'HGNC:17296', 'HGNC:7892', 'HGNC:11063', 'HGNC:2858', 'HGNC:2501', 'HGNC:18170']
GSM5740432_S2_CCTACGTAGAGAGCAA-1.csv	0.0023172793887392715	0.0017760490914990683	1409	0	['HGNC:341', 'HGNC:4175', 'HGNC:18170', 'HGNC:11064', 'HGNC:10452', 'HGNC:10451', 'HGNC:17296', 'HGNC:11067', 'HGNC:4136', 'HGNC:7892', 'HGNC:2858']
GSM5740432_S2_GGTGATTTCGTGCTCT-1.csv	0.014941049423822829	0.11725743148331863	1700	[['HGNC:12586', 47.085416117347975, 99.99999999999996], ['HGNC:7427', 47.085416117347975, 99.99999999999996], ['HGNC:3481', 47.08541611743471, 100.0], ['HGNC:24381', 47.085416117347975, 100.0], ['HGNC:2291', 47.085416117347975, 100.0], ['HGNC:30862', 47.085416117347975, 99.99999999999997], ['HGNC:2579', 47.085416117347975, 100.00000000000013], ['HGNC:2285', 47.085416117347975, 100.0], ['HGNC:1068…	['HGNC:18170', 'HGNC:4693', 'HGNC:11047', 'HGNC:2501', 'HGNC:11063', 'HGNC:16484']
GSM5740432_S2_TGTCCCACACTCCGGA-1.csv	0.003609884896241592	0.018921892880136994	1238	0	['HGNC:18170', 'HGNC:4693', 'HGNC:500', 'HGNC:9020', 'HGNC:17296', 'HGNC:11004', 'HGNC:8582', 'HGNC:4175', 'HGNC:11063', 'HGNC:11559', 'HGNC:11064', 'HGNC:10452', 'HGNC:10451', 'HGNC:10293', 'HGNC:4432', 'HGNC:11782', 'HGNC:10979', 'HGNC:2858', 'HGNC:2719', 'HGNC:365', 'HGNC:11067', 'HGNC:4136', 'HGNC:8646', 'HGNC:4623', 'HGNC:7892']
GSM5740432_S2_TATCGCCAGTTGCCCG-1.csv	0.010439742316629738	0.11725743148331866	1595	[['HGNC:833', 30.34365808418954, 100.00000000000003], ['HGNC:12582', 27.074105585282716, 100.00000000000003], ['HGNC:16232', 27.074105585273834, 100.00000000000003], ['HGNC:14247', 30.34365808419313, 100.00000000000003], ['HGNC:29594', 27.07410558527541, 100.00000000000003], ['HGNC:2288', 27.074105585275348, 100.00000000000003], ['HGNC:12587', 27.07410558527541, 100.00000000000003], ['HGNC:840', …	['HGNC:4433', 'HGNC:11064', 'HGNC:18170', 'HGNC:11063']
GSM5740432_S2_TGTGCGGAGGTTCCAT-1.csv	0.0073807749082957	0.1055465550898835	1671	[['HGNC:82', 15.488249548033824, 100.0], ['HGNC:23', 39.10823051505919, 100.0], ['HGNC:10293', 33.87617719930444, 100.0], ['HGNC:2645', 15.48824954797211, 99.99999999999997], ['HGNC:11559', 33.876177199277656, 99.99999998380379], ['HGNC:3247', 15.488249548033842, 100.0], ['HGNC:119', 15.488249548033842, 100.0], ['HGNC:2646', 15.488249548093938, 99.99999999999997], ['HGNC:4908', 39.108230514624566…	['HGNC:17296', 'HGNC:8646', 'HGNC:7892', 'HGNC:18170', 'HGNC:4693', 'HGNC:10452', 'HGNC:500', 'HGNC:10451', 'HGNC:4432', 'HGNC:11782', 'HGNC:8582', 'HGNC:2719', 'HGNC:11063', 'HGNC:3700', 'HGNC:11047', 'HGNC:2858']
GSM5740432_S2_GTGGGAAAGTCGCCAC-1.csv	0.0036098848962415925	0.018710112075882336	1562	0	['HGNC:4175', 'HGNC:2292', 'HGNC:2279', 'HGNC:10943', 'HGNC:2294', 'HGNC:7421', 'HGNC:7892', 'HGNC:24380', 'HGNC:18044', 'HGNC:12582', 'HGNC:16232', 'HGNC:10452', 'HGNC:12586', 'HGNC:7427', 'HGNC:11004', 'HGNC:29594', 'HGNC:2288', 'HGNC:12587', 'HGNC:2267', 'HGNC:11063', 'HGNC:7422', 'HGNC:2287', 'HGNC:2280', 'HGNC:16484', 'HGNC:7419', 'HGNC:24382', 'HGNC:17296', 'HGNC:12590', 'HGNC:11067', 'HGNC…
GSM5740432_S2_GAATCACTCTCGCAGG-1.csv	0.010439742316629742	0.055211149542434765	1441	[['HGNC:2292', 28.983568388482002, 100.0], ['HGNC:2279', 28.983568388482105, 100.0], ['HGNC:823', 28.98356838838912, 100.0], ['HGNC:838', 28.98356838843114, 100.0], ['HGNC:833', 28.983568388482027, 100.0], ['HGNC:12582', 28.983568388478076, 100.0], ['HGNC:16232', 28.983568388466374, 100.0], ['HGNC:14247', 28.983568388468118, 100.0], ['HGNC:840', 28.983568388481203, 100.0], ['HGNC:12586', 28.98356…	['HGNC:18044', 'HGNC:500', 'HGNC:11063', 'HGNC:18170', 'HGNC:4693', 'HGNC:7892', 'HGNC:16484', 'HGNC:11064']
GSM5740432_S2_TGAGCGCTCATCTATC-1.csv	0.010439742316629742	0.08588422811408125	1947	0	['HGNC:4175', 'HGNC:11064', 'HGNC:4432', 'HGNC:11063', 'HGNC:18170', 'HGNC:4693', 'HGNC:8091', 'HGNC:4136', 'HGNC:5157', 'HGNC:7892']
GSM5740432_S2_CAACAACCATATGCGT-1.csv	0.00047224207093182025	0.01480255671202171	697	[['HGNC:12805', 37.51252436857281, 99.99999999999997], ['HGNC:8891', 30.640381496521318, 100.0], ['HGNC:4057', 33.2272040393286, 100.0], ['HGNC:8903', 33.227204039310095, 99.99999996042096], ['HGNC:389', 44.86811957346905, 100.00000001242906], ['HGNC:642', 48.36134110531053, 100.00000000000003]]	['HGNC:2267', 'HGNC:7530', 'HGNC:837', 'HGNC:847', 'HGNC:29594', 'HGNC:2288', 'HGNC:24381', 'HGNC:830', 'HGNC:4693', 'HGNC:2291', 'HGNC:8091', 'HGNC:848', 'HGNC:8016', 'HGNC:2579', 'HGNC:2285', 'HGNC:9721', 'HGNC:838', 'HGNC:2289', 'HGNC:30863', 'HGNC:840', 'HGNC:2330', 'HGNC:18070', 'HGNC:12586', 'HGNC:7427', 'HGNC:3481', 'HGNC:9020', 'HGNC:12590', 'HGNC:10979', 'HGNC:5008', 'HGNC:833', 'HGNC:18…
GSM5740432_S2_TGCAGTATCGCCGAGT-1.csv	0.003145373441610438	0.05436041032206099	1250	0	['HGNC:18170', 'HGNC:4693', 'HGNC:758', 'HGNC:746', 'HGNC:11067', 'HGNC:5157', 'HGNC:7892', 'HGNC:11063', 'HGNC:11064', 'HGNC:2501']
GSM5740432_S2_TGACAGTCATACTGTG-1.csv	0.022916507524253293	0.11725743148331863	1594	[['HGNC:10680', 47.085416117347975, 100.0], ['HGNC:10681', 47.085416117347975, 99.99999999999997], ['HGNC:10682', 47.08541611760372, 100.0], ['HGNC:3700', 47.085416117347975, 100.00000001279359], ['HGNC:10683', 47.085416117347975, 100.0]]	['HGNC:18170', 'HGNC:7892', 'HGNC:11064', 'HGNC:10452', 'HGNC:17296', 'HGNC:14409', 'HGNC:10451', 'HGNC:10943', 'HGNC:2858', 'HGNC:18044', 'HGNC:2710']
GSM5740432_S2_TAACCAGCACGCGTCA-1.csv	0.007380774908295696	0.11725743148331863	1340	[['HGNC:932', 28.60118372737362, 100.0], ['HGNC:4175', 46.35988494238376, 100.0], ['HGNC:4136', 46.35988494238376, 100.0], ['HGNC:10606', 28.601183727422892, 100.0], ['HGNC:500', 43.47395471326318, 100.00000000000003], ['HGNC:18044', 17.593905837247405, 100.00000000000003], ['HGNC:451', 28.60118372737348, 100.0], ['HGNC:2605', 28.60118372741104, 100.00000000000007]]	['HGNC:7892', 'HGNC:11047', 'HGNC:10943', 'HGNC:16484', 'HGNC:18170', 'HGNC:4693']
GSM5740432_S2_CCACGTTGTTCGATTG-1.csv	0.010439742316629742	0.08588422811408125	1750	[['HGNC:7695', 47.37296741953256, 100.0], ['HGNC:24380', 30.872879557437482, 99.99999999999999], ['HGNC:7705', 47.3729674195086, 99.99999999999999], ['HGNC:5008', 38.21296864322794, 99.99999999999999], ['HGNC:833', 29.095753535702784, 99.99999999999999], ['HGNC:12582', 30.87287955744863, 99.99999999999999], ['HGNC:16232', 30.872879557461047, 100.0], ['HGNC:14247', 29.095753535728274, 100.0], ['HG…	['HGNC:18170', 'HGNC:4432', 'HGNC:4175', 'HGNC:4136', 'HGNC:7892', 'HGNC:2501', 'HGNC:11063', 'HGNC:16484', 'HGNC:12563']
GSM5740432_S2_TTCCACGTCCTGTTGC-1.csv	0.02368039110839507	0.11725743148331863	1623	0	['HGNC:18170', 'HGNC:11067', 'HGNC:10943', 'HGNC:2501', 'HGNC:4433', 'HGNC:11064', 'HGNC:11063', 'HGNC:3700']
GSM5740432_S2_GTGTAACTCTATCGTT-1.csv	0.0015215406686084412	0.008481655492763154	1450	[['HGNC:11063', 20.93988718375152, 100.00000000000003]]	['HGNC:18170', 'HGNC:4693', 'HGNC:4378', 'HGNC:11067', 'HGNC:406', 'HGNC:976', 'HGNC:18044', 'HGNC:16484', 'HGNC:10980', 'HGNC:4433', 'HGNC:9721', 'HGNC:11064', 'HGNC:2501']
GSM5740432_S2_ACGATGTCAACCTAAC-1.csv	0.004384618757399043	0.01892189288013699	1574	0	['HGNC:7892', 'HGNC:18170', 'HGNC:4693', 'HGNC:4432', 'HGNC:3700', 'HGNC:11064', 'HGNC:11054', 'HGNC:18044', 'HGNC:2501', 'HGNC:11047']
GSM5740432_S2_GTCACGGCATAGAGGC-1.csv	0.003145373441610438	0.01892189288013699	885	0	['HGNC:18170', 'HGNC:4693', 'HGNC:4378', 'HGNC:11047', 'HGNC:16484', 'HGNC:11064', 'HGNC:9020']
GSM5740432_S2_AGATGCTGTTAACCTG-1.csv	0.010439742316629742	0.11725743148331855	1815	[['HGNC:4433', 47.085416117348004, 100.0], ['HGNC:3700', 47.085416117348004, 100.0]]	['HGNC:4693', 'HGNC:9020', 'HGNC:11064', 'HGNC:11067', 'HGNC:7892', 'HGNC:18170', 'HGNC:11063']
GSM5740432_S2_GGTAGAGGTGCAAGAC-1.csv	0.04099947210980115	0.08588422811408125	1582	0	['HGNC:11064', 'HGNC:18170', 'HGNC:4693', 'HGNC:4175', 'HGNC:11067', 'HGNC:4136', 'HGNC:11047', 'HGNC:11063', 'HGNC:11026']
GSM5740432_S2_GGGATCCTCAAAGGAT-1.csv	0.010439742316629742	0.015280750772103464	1086	0	['HGNC:4693', 'HGNC:10451', 'HGNC:11067', 'HGNC:7892', 'HGNC:11063', 'HGNC:2858', 'HGNC:2501', 'HGNC:18070', 'HGNC:9020', 'HGNC:17296', 'HGNC:11064', 'HGNC:10452', 'HGNC:365', 'HGNC:18170', 'HGNC:10922']
GSM5740432_S2_TATGTTCAGGAAAGGT-1.csv	0.010439742316629742	0.02063016208234997	1830	0	['HGNC:4432', 'HGNC:406', 'HGNC:9721', 'HGNC:11063', 'HGNC:18170', 'HGNC:4693', 'HGNC:4378', 'HGNC:10920']
GSM5740432_S2_CGCCATTTCACCACAA-1.csv	0.010439742316629742	0.10758115714651323	1358	[['HGNC:24381', 10.141452080493385, 81.76775833987224], ['HGNC:2291', 10.141452080493385, 81.76775833987271], ['HGNC:2267', 10.141452080493398, 81.76775833987223], ['HGNC:29594', 10.141452080493398, 81.76775833987224], ['HGNC:2288', 10.14145208045277, 81.76775833987222], ['HGNC:12587', 10.141452080651906, 81.76775833987224], ['HGNC:2280', 10.141452080493398, 81.76775833987224], ['HGNC:7419', 10.1…	['HGNC:18170', 'HGNC:4693', 'HGNC:3700', 'HGNC:10683', 'HGNC:8582', 'HGNC:10979', 'HGNC:10452', 'HGNC:9020', 'HGNC:4432', 'HGNC:11782', 'HGNC:10451', 'HGNC:2858', 'HGNC:10680', 'HGNC:10681', 'HGNC:17296', 'HGNC:8646', 'HGNC:7892', 'HGNC:10682']
GSM5740432_S2_CCCATTGGTCGTGCCA-1.csv	0.010439742316629742	0.06967980592793938	1628	0	['HGNC:11782', 'HGNC:9020', 'HGNC:20123', 'HGNC:18170', 'HGNC:4693', 'HGNC:11047', 'HGNC:8582', 'HGNC:11067', 'HGNC:8646', 'HGNC:7892', 'HGNC:11064', 'HGNC:2501']
GSM5740432_S2_CATTGAGGTTGAGGAC-1.csv	0.040999472109801156	0.08588422811408125	1910	0	['HGNC:22921', 'HGNC:4175', 'HGNC:4136', 'HGNC:406', 'HGNC:9721', 'HGNC:18170', 'HGNC:4693', 'HGNC:8091', 'HGNC:2501']
GSM5740432_S2_TCACGCTTCATTGAGC-1.csv	0.040999472109801156	0.08588422811408125	1909	0	['HGNC:4175', 'HGNC:4432', 'HGNC:11064', 'HGNC:18170', 'HGNC:4136', 'HGNC:7892', 'HGNC:2501', 'HGNC:16484']
GSM5740432_S2_ATGATCGCAGTTTGGT-1.csv	0.003985330988287241	0.01871011207588234	1051	[['HGNC:3481', 44.51147843743461, 100.0], ['HGNC:10989', 44.49891093994171, 100.0], ['HGNC:642', 45.996788280797574, 99.99999999999996], ['HGNC:3482', 44.51147843750125, 100.00000001439481]]	['HGNC:845', 'HGNC:2858', 'HGNC:846', 'HGNC:11004', 'HGNC:29594', 'HGNC:2288', 'HGNC:12587', 'HGNC:2277', 'HGNC:18170', 'HGNC:24381', 'HGNC:830', 'HGNC:2291', 'HGNC:848', 'HGNC:847', 'HGNC:4432', 'HGNC:10452', 'HGNC:840', 'HGNC:18070', 'HGNC:12586', 'HGNC:7427', 'HGNC:115', 'HGNC:9020', 'HGNC:2267', 'HGNC:837', 'HGNC:7892', 'HGNC:17027', 'HGNC:24380', 'HGNC:10979', 'HGNC:833', 'HGNC:18044', 'HGNC…
GSM5740432_S2_GTTGCTCTCTGTACAG-1.csv	0.010439742316629742	0.055211149542434765	1600	[['HGNC:4136', 33.762846637724834, 100.0], ['HGNC:4175', 33.762846637724834, 100.0]]	['HGNC:10452', 'HGNC:18170', 'HGNC:17296', 'HGNC:7892', 'HGNC:18044', 'HGNC:10451', 'HGNC:2858', 'HGNC:11063', 'HGNC:16484']
GSM5740432_S2_GTGCTGGAGTAACAGT-1.csv	0.04099947210980115	0.11725743148331863	1909	[['HGNC:341', 35.6456357306737, 99.99999999999997], ['HGNC:4136', 46.35988494238376, 100.0], ['HGNC:4175', 46.35988494238376, 100.0]]	['HGNC:7892', 'HGNC:18170', 'HGNC:11063']
GSM5740432_S2_ATCACGATCTTTCGAT-1.csv	0.010439742316629742	0.08588422811408125	1457	[['HGNC:2292', 41.21696514745735, 99.99999999999999], ['HGNC:2279', 41.21696514745736, 100.0], ['HGNC:823', 41.21696514745734, 100.0], ['HGNC:840', 41.21696514745736, 99.99999999999999], ['HGNC:12586', 41.216965147457316, 99.99999999999999], ['HGNC:7427', 41.216965147457344, 99.99999999999999], ['HGNC:10989', 41.21696514745734, 99.99999999999997], ['HGNC:2277', 41.21696514745735, 100.0], ['HGNC:2…	['HGNC:4175', 'HGNC:10452', 'HGNC:18170', 'HGNC:10451', 'HGNC:4432', 'HGNC:11047', 'HGNC:2858', 'HGNC:11055', 'HGNC:17296', 'HGNC:4136', 'HGNC:7892', 'HGNC:11064']
GSM5740432_S2_GTCAAGTGTTGACTGT-1.csv	0.010439742316629742	0.055211149542434765	1594	0	['HGNC:18170', 'HGNC:28883', 'HGNC:18070', 'HGNC:11054', 'HGNC:18044', 'HGNC:11067', 'HGNC:11063', 'HGNC:11064']
GSM5740432_S2_CGTCCATTCGTTAGAC-1.csv	0.040999472109801156	0.11725743148331863	1679	[['HGNC:4433', 47.085416117347975, 99.99999999999997], ['HGNC:8808', 47.085416117347975, 99.99999999999997], ['HGNC:15827', 47.085416117347975, 99.99999999999997], ['HGNC:3700', 47.085416117347975, 99.99999999999997], ['HGNC:21350', 47.085416117347975, 100.00000000002613], ['HGNC:2898', 47.085416117347975, 99.99999999999997], ['HGNC:4432', 47.085416117347975, 99.99999999999997], ['HGNC:1795', 47.…	['HGNC:18170', 'HGNC:11063', 'HGNC:9020', 'HGNC:11067', 'HGNC:7892']
GSM5740432_S2_TGCATCCAGACCGTTT-1.csv	0.003145373441610438	0.01871011207588234	851	0	['HGNC:2267', 'HGNC:403', 'HGNC:2645', 'HGNC:7530', 'HGNC:30862', 'HGNC:8016', 'HGNC:2579', 'HGNC:2285', 'HGNC:5382', 'HGNC:24382', 'HGNC:2277', 'HGNC:18170', 'HGNC:24381', 'HGNC:830', 'HGNC:4693', 'HGNC:2291', 'HGNC:4378', 'HGNC:987', 'HGNC:838', 'HGNC:14409', 'HGNC:1516', 'HGNC:2289', 'HGNC:2898', 'HGNC:30863', 'HGNC:2269', 'HGNC:10293', 'HGNC:848', 'HGNC:847', 'HGNC:11004', 'HGNC:29437', 'HGNC…
GSM5740432_S2_CCTCCTCCACGGAAGT-1.csv	0.040999472109801156	0.11725743148331863	1523	[['HGNC:833', 36.793247176390224, 99.99999999999997], ['HGNC:12582', 47.05968237380844, 99.99999999999997], ['HGNC:16232', 47.05968237380843, 99.99999999999997], ['HGNC:14247', 36.79324717639023, 99.99999999999997], ['HGNC:4175', 46.359884942383765, 99.99999999999997], ['HGNC:2292', 47.059682373805764, 99.99999999999997], ['HGNC:2279', 47.05968237380584, 99.99999999999997], ['HGNC:823', 36.793247…	['HGNC:11067', 'HGNC:11064', 'HGNC:11056', 'HGNC:18170', 'HGNC:10943', 'HGNC:4432']
GSM5740432_S2_GGTAACTAGTCATGAA-1.csv	0.048495939608830016	0.11725743148331863	1184	[['HGNC:11448', 47.94477442089919, 90.70094144313565], ['HGNC:3482', 31.095286549994817, 100.0], ['HGNC:833', 22.71958528852033, 85.14989777790416], ['HGNC:14247', 22.71958528853297, 85.14989777790328], ['HGNC:838', 22.719585288533057, 85.14989777790414], ['HGNC:2898', 47.085416117347975, 89.075225014748], ['HGNC:830', 22.71958528853291, 85.1498977779052], ['HGNC:848', 22.71958528881933, 85.14989…	['HGNC:17296', 'HGNC:7892', 'HGNC:16484', 'HGNC:11054', 'HGNC:10451', 'HGNC:18170', 'HGNC:4693', 'HGNC:10452', 'HGNC:14679', 'HGNC:11047', 'HGNC:2858']
GSM5740432_S2_AACGAAATCTAACACG-1.csv	0.16955757561297657	0.11725743148331867	1558	0	['HGNC:18170', 'HGNC:18044', 'HGNC:10452', 'HGNC:11063', 'HGNC:2858', 'HGNC:11064', 'HGNC:17296', 'HGNC:11067', 'HGNC:7892', 'HGNC:10451']
GSM5740432_S2_CGGAGAAGTCATCCGG-1.csv	0.010439742316629742	0.10922315080917164	1854	[['HGNC:341', 38.267671811366846, 100.0], ['HGNC:4175', 49.77004409718627, 99.99999999999997], ['HGNC:4136', 49.77004409718627, 100.0]]	['HGNC:4432', 'HGNC:11064', 'HGNC:18170', 'HGNC:11067', 'HGNC:7892', 'HGNC:11063']
GSM5740432_S2_CATTGAGGTCACGTGC-1.csv	0.010439742316629742	0.08588422811408125	1486	[['HGNC:833', 41.2957296557815, 100.0], ['HGNC:14247', 41.295729655773776, 100.0], ['HGNC:8016', 41.29572965576241, 100.0], ['HGNC:845', 41.295729655762386, 100.0], ['HGNC:846', 41.295729655774856, 100.0], ['HGNC:823', 41.29572965575708, 100.0], ['HGNC:838', 41.29572965577752, 100.0], ['HGNC:830', 41.295729655771154, 99.99999999683683], ['HGNC:848', 41.29572965576377, 99.99999999683683], ['HGNC:8…	['HGNC:8582', 'HGNC:7892', 'HGNC:11782', 'HGNC:4433', 'HGNC:11055', 'HGNC:4175', 'HGNC:4136', 'HGNC:8646', 'HGNC:16484', 'HGNC:2719', 'HGNC:18170', 'HGNC:4693', 'HGNC:11064', 'HGNC:11063', 'HGNC:3700', 'HGNC:11047']
GSM5740432_S2_TGGATGTCAAGTGGTG-1.csv	0.005585344057193922	0.01892189288013699	791	[['HGNC:642', 43.0327025975775, 100.0]]	['HGNC:12590', 'HGNC:2265', 'HGNC:12585', 'HGNC:5157', 'HGNC:30862', 'HGNC:2579', 'HGNC:2285', 'HGNC:10682', 'HGNC:11004', 'HGNC:10683', 'HGNC:29594', 'HGNC:2267', 'HGNC:3700', 'HGNC:2289', 'HGNC:2898', 'HGNC:30863', 'HGNC:2269', 'HGNC:10680', 'HGNC:2501', 'HGNC:7892', 'HGNC:24380', 'HGNC:10979', 'HGNC:12582', 'HGNC:16232', 'HGNC:24382', 'HGNC:2277', 'HGNC:18170', 'HGNC:24381', 'HGNC:4693', 'HGNC…
GSM5740432_S2_TTACGCCAGAGTTGAT-1.csv	0.004483041295214671	0.01892189288013699	1350	0	['HGNC:500', 'HGNC:11063', 'HGNC:4432', 'HGNC:18170', 'HGNC:4693', 'HGNC:4136', 'HGNC:406', 'HGNC:7892', 'HGNC:9721', 'HGNC:11064', 'HGNC:4175', 'HGNC:16484']
GSM5740432_S2_ACGTAGTCAGGATGAC-1.csv	0.0023172793887392715	0.0017760490914990683	1326	0	['HGNC:10452', 'HGNC:500', 'HGNC:10451', 'HGNC:10293', 'HGNC:17296', 'HGNC:11067', 'HGNC:7892', 'HGNC:2858', 'HGNC:18170', 'HGNC:16484', 'HGNC:11047', 'HGNC:11559', 'HGNC:11063', 'HGNC:3700']
GSM5740432_S2_GTGTTCCTCCAGCTCT-1.csv	0.04099947210980115	0.055211149542434765	1618	0	['HGNC:7892', 'HGNC:11782', 'HGNC:10452', 'HGNC:17296', 'HGNC:11067', 'HGNC:8646', 'HGNC:10451', 'HGNC:10943', 'HGNC:18170', 'HGNC:11063', 'HGNC:8582', 'HGNC:2858', 'HGNC:2501']
GSM5740432_S2_CAATACGCAACGATCT-1.csv	0.01043974231662974	0.0874543863116282	1288	[['HGNC:3481', 27.812487622532345, 100.0], ['HGNC:10989', 24.628308594651113, 100.0], ['HGNC:642', 29.021626955848152, 100.0], ['HGNC:20305', 35.61376552197687, 100.0], ['HGNC:3482', 27.81248762253149, 100.0]]	['HGNC:18044', 'HGNC:18070', 'HGNC:10943', 'HGNC:18170', 'HGNC:4693', 'HGNC:11064', 'HGNC:9021', 'HGNC:11026', 'HGNC:2501']
GSM5740432_S2_CTCCCTCCATGTCAGT-1.csv	0.006540935353755582	0.08588422811408125	1726	0	['HGNC:4136', 'HGNC:10979', 'HGNC:341', 'HGNC:4175', 'HGNC:11063', 'HGNC:4433', 'HGNC:11064', 'HGNC:11026', 'HGNC:18170', 'HGNC:4693']
GSM5740432_S2_CAACGGCGTAGATCCT-1.csv	0.010439742316629742	0.10758115714651323	1559	0	['HGNC:18170', 'HGNC:4693', 'HGNC:11782', 'HGNC:5157', 'HGNC:8646', 'HGNC:7892', 'HGNC:30927', 'HGNC:29437', 'HGNC:8582', 'HGNC:365', 'HGNC:11047']
GSM5740432_S2_TACCCGTCATGTGCCG-1.csv	0.04099947210980115	0.08588422811408125	1464	0	['HGNC:10452', 'HGNC:4175', 'HGNC:18170', 'HGNC:11025', 'HGNC:11064', 'HGNC:10451', 'HGNC:11063', 'HGNC:17296', 'HGNC:11067', 'HGNC:4136', 'HGNC:7892', 'HGNC:2858', 'HGNC:2501']
GSM5740432_S2_TACCCACCAGAGAAAG-1.csv	0.004483041295214671	0.01892189288013699	1140	0	['HGNC:403', 'HGNC:3700', 'HGNC:2645', 'HGNC:10683', 'HGNC:932', 'HGNC:4136', 'HGNC:4433', 'HGNC:3481', 'HGNC:2859', 'HGNC:10682', 'HGNC:18170', 'HGNC:4693', 'HGNC:451', 'HGNC:341', 'HGNC:7529', 'HGNC:10680', 'HGNC:2646', 'HGNC:5006', 'HGNC:2501', 'HGNC:253', 'HGNC:10681', 'HGNC:10606', 'HGNC:94', 'HGNC:9225', 'HGNC:82', 'HGNC:4175', 'HGNC:14679', 'HGNC:6315', 'HGNC:5213', 'HGNC:3482', 'HGNC:9141…
GSM5740432_S2_AGAAATGAGAGGGCGA-1.csv	0.00412558273856182	0.00543702234202023	875	0	['HGNC:12441', 'HGNC:2861', 'HGNC:3061', 'HGNC:3700', 'HGNC:10452', 'HGNC:28883', 'HGNC:17296', 'HGNC:11047', 'HGNC:14409', 'HGNC:10451', 'HGNC:18044', 'HGNC:341', 'HGNC:2858', 'HGNC:11004', 'HGNC:2704', 'HGNC:7852', 'HGNC:18170', 'HGNC:7892', 'HGNC:17027', 'HGNC:10980']
GSM5740432_S2_CAAAGAAGTCGCGGTT-1.csv	0.003145373441610438	0.018640855746937166	1078	[['HGNC:30862', 25.651614352028783, 100.0], ['HGNC:8016', 25.651614352026897, 100.0], ['HGNC:2579', 25.651614352026677, 100.0], ['HGNC:2285', 25.65161435199804, 100.0], ['HGNC:24381', 25.65161435199671, 100.0], ['HGNC:830', 25.65161435203279, 100.0], ['HGNC:2291', 25.651614352032425, 100.0], ['HGNC:848', 25.651614352017226, 100.0], ['HGNC:847', 25.651614352045094, 100.0], ['HGNC:2292', 25.6516143…	['HGNC:18170', 'HGNC:4693', 'HGNC:4378', 'HGNC:758', 'HGNC:11060', 'HGNC:18044', 'HGNC:9225', 'HGNC:2422', 'HGNC:11063', 'HGNC:3700', 'HGNC:10980', 'HGNC:16484', 'HGNC:1421', 'HGNC:746', 'HGNC:18070', 'HGNC:2501']
GSM5740432_S2_GTCAAACCACGAGGAT-1.csv	0.010439742316629742	0.05436041032206099	1579	[['HGNC:4432', 34.81652908681466, 100.0]]	['HGNC:18170', 'HGNC:4693', 'HGNC:11054', 'HGNC:758', 'HGNC:10452', 'HGNC:746', 'HGNC:9020', 'HGNC:17296', 'HGNC:11067', 'HGNC:7892', 'HGNC:11064', 'HGNC:10451', 'HGNC:2858']
GSM5740432_S2_CGAGTGCGTATACCTG-1.csv	0.008839779005524863	0.055211149542434765	874	0	['HGNC:8016', 'HGNC:7708', 'HGNC:2579', 'HGNC:7707', 'HGNC:2285', 'HGNC:7455', 'HGNC:11559', 'HGNC:7695', 'HGNC:24380', 'HGNC:7705', 'HGNC:833', 'HGNC:18044', 'HGNC:12582', 'HGNC:16232', 'HGNC:14247', 'HGNC:2267', 'HGNC:7686', 'HGNC:23987', 'HGNC:11063', 'HGNC:4458', 'HGNC:7690', 'HGNC:7461', 'HGNC:7710', 'HGNC:840', 'HGNC:28883', 'HGNC:7703', 'HGNC:12586', 'HGNC:7427', 'HGNC:7717', 'HGNC:7462', …
GSM5740432_S2_ACTACGAAGTTTGGCT-1.csv	0.003145373441610438	0.02240212297150401	1169	[['HGNC:395', 14.992676149526623, 100.0], ['HGNC:2321', 14.992676149531611, 100.0], ['HGNC:11025', 38.579596363627026, 100.0], ['HGNC:12591', 14.992676149526627, 100.0], ['HGNC:12592', 14.992676149526627, 100.0], ['HGNC:10956', 14.992676149526623, 100.0], ['HGNC:11067', 38.57959636362702, 100.0], ['HGNC:5383', 14.992676149526623, 100.0], ['HGNC:4982', 14.992676142664118, 100.0], ['HGNC:3647', 14.…	['HGNC:11054', 'HGNC:18044', 'HGNC:4175', 'HGNC:18170', 'HGNC:753', 'HGNC:500', 'HGNC:17296', 'HGNC:10451', 'HGNC:10452', 'HGNC:2858', 'HGNC:4136', 'HGNC:7892', 'HGNC:11047']
GSM5740432_S2_ATTATCCAGAAGAGCA-1.csv	0.010439742316629742	0.055211149542434765	913	[['HGNC:845', 17.656095937458893, 100.0], ['HGNC:846', 17.656095937458897, 100.0], ['HGNC:830', 17.65609593762429, 100.0], ['HGNC:8016', 17.65609593745887, 100.0], ['HGNC:838', 17.656095937458883, 100.0], ['HGNC:840', 17.65609593745887, 100.0], ['HGNC:10989', 17.747446500224314, 100.0], ['HGNC:833', 17.656095937458876, 100.0], ['HGNC:14247', 17.65609593745887, 100.0], ['HGNC:848', 17.656095937458…	['HGNC:2267', 'HGNC:11063', 'HGNC:24382', 'HGNC:2277', 'HGNC:18170', 'HGNC:24381', 'HGNC:4693', 'HGNC:2291', 'HGNC:4378', 'HGNC:2579', 'HGNC:2285', 'HGNC:10992', 'HGNC:2289', 'HGNC:30863', 'HGNC:2269', 'HGNC:12586', 'HGNC:7427', 'HGNC:3481', 'HGNC:9020', 'HGNC:17027', 'HGNC:24380', 'HGNC:18044', 'HGNC:12582', 'HGNC:16232', 'HGNC:9225', 'HGNC:29594', 'HGNC:2288', 'HGNC:12587', 'HGNC:2292', 'HGNC:1…
GSM5740432_S2_GAGTTGTCAAGCCTGC-1.csv	0.0023172793887392715	0.0017760490914990683	1514	0	['HGNC:17296', 'HGNC:976', 'HGNC:11063', 'HGNC:3700', 'HGNC:10683', 'HGNC:10682', 'HGNC:11064', 'HGNC:10452', 'HGNC:7892', 'HGNC:10979', 'HGNC:11004', 'HGNC:11047', 'HGNC:18170', 'HGNC:10451', 'HGNC:4432', 'HGNC:2858', 'HGNC:10680', 'HGNC:2501', 'HGNC:10681', 'HGNC:2704']
GSM5740432_S2_GTAATGCGTCTCACGG-1.csv	0.01043974231662974	0.060648171884454996	1326	[['HGNC:20305', 19.772103924031367, 99.99999999683686]]	['HGNC:10452', 'HGNC:500', 'HGNC:10451', 'HGNC:18170', 'HGNC:17296', 'HGNC:7892', 'HGNC:2858', 'HGNC:11047']
GSM5740432_S2_ACCTACCGTCGTCAGC-1.csv	0.01043974231662974	0.11725743148331862	1574	[['HGNC:2292', 23.477283195603707, 100.00000000000003], ['HGNC:2279', 23.477283195603686, 100.0], ['HGNC:12586', 23.477283195603704, 100.0], ['HGNC:7427', 23.477283195603697, 100.0], ['HGNC:12590', 23.47728319560366, 100.0], ['HGNC:2265', 23.477283195603665, 100.0], ['HGNC:12585', 23.477283195603672, 100.0], ['HGNC:24380', 23.477283195612582, 100.0], ['HGNC:29594', 23.477283195603693, 100.0], ['H…	['HGNC:11067', 'HGNC:7892', 'HGNC:11054', 'HGNC:18044', 'HGNC:16484', 'HGNC:18170', 'HGNC:11064']
GSM5740432_S2_CACTTCGCAGACCAGA-1.csv	0.0009639398077072734	0.009693320563157892	1056	[['HGNC:3481', 8.258895218401321, 100.0], ['HGNC:3482', 8.258895218644593, 100.0]]	['HGNC:29594', 'HGNC:11003', 'HGNC:2288', 'HGNC:12587', 'HGNC:8016', 'HGNC:2579', 'HGNC:2285', 'HGNC:17296', 'HGNC:12590', 'HGNC:2265', 'HGNC:12585', 'HGNC:4136', 'HGNC:7892', 'HGNC:10452', 'HGNC:840', 'HGNC:18070', 'HGNC:12586', 'HGNC:7427', 'HGNC:4175', 'HGNC:2292', 'HGNC:2279', 'HGNC:823', 'HGNC:2267', 'HGNC:11063', 'HGNC:837', 'HGNC:2280', 'HGNC:7419', 'HGNC:24382', 'HGNC:2277', 'HGNC:18170',…
GSM5740432_S2_GAAATGAAGATTAGCA-1.csv	0.021181952976064376	0.10205534999944166	1609	[['HGNC:11047', 36.08263343477142, 100.0]]	['HGNC:17296', 'HGNC:7892', 'HGNC:10451', 'HGNC:11064', 'HGNC:10452', 'HGNC:18170', 'HGNC:10683', 'HGNC:3700', 'HGNC:10682', 'HGNC:4433', 'HGNC:2858', 'HGNC:10680', 'HGNC:10681']
GSM5740432_S2_ATCACTTTCCACGAAT-1.csv	0.004483041295214671	0.01892189288013699	1615	0	['HGNC:4432', 'HGNC:4175', 'HGNC:18170', 'HGNC:7892', 'HGNC:11064', 'HGNC:11067', 'HGNC:4136', 'HGNC:11063']
GSM5740432_S2_GTAGAAAGTAACTAAG-1.csv	0.010439742316629742	0.055211149542434765	893	0	['HGNC:11054', 'HGNC:2501', 'HGNC:18170', 'HGNC:4693', 'HGNC:18044', 'HGNC:11047']
GSM5740432_S2_TGTTCCGTCCCGTTGT-1.csv	0.010439742316629742	0.08588422811408125	1387	[['HGNC:2289', 31.174720373395992, 100.0], ['HGNC:30863', 31.174720373482316, 100.0], ['HGNC:2269', 31.17472037337719, 100.0], ['HGNC:12586', 31.17472037352239, 100.0], ['HGNC:7427', 31.174720373426368, 100.0], ['HGNC:3481', 32.94648946486875, 100.0], ['HGNC:24381', 31.174720373432706, 100.0], ['HGNC:2291', 31.174720373434955, 100.0], ['HGNC:29594', 31.174720373425437, 100.0], ['HGNC:2288', 31.17…	['HGNC:10943', 'HGNC:115', 'HGNC:18170', 'HGNC:4693', 'HGNC:11054', 'HGNC:18044', 'HGNC:4175', 'HGNC:11064', 'HGNC:11067', 'HGNC:4136', 'HGNC:7892', 'HGNC:16484', 'HGNC:365']
GSM5740432_S2_CTCCAACTCGTACACA-1.csv	0.01043974231662974	0.11725743148331863	1588	[['HGNC:8863', 10.54446040473339, 100.00000000000003], ['HGNC:7432', 10.544460404733377, 100.00000000000003], ['HGNC:7892', 10.544460404733398, 100.00000000000003], ['HGNC:291', 10.54446040473339, 100.0], ['HGNC:9238', 10.54446040473339, 100.0], ['HGNC:4163', 10.54446040473339, 100.0]]	['HGNC:9225', 'HGNC:17027', 'HGNC:18070', 'HGNC:500', 'HGNC:18170', 'HGNC:10956']
GSM5740432_S2_CGACAGCCAACTCGAT-1.csv	0.010439742316629742	0.11725743148331863	1715	[['HGNC:4433', 47.085416117347975, 99.99999999999999], ['HGNC:3700', 47.085416117347975, 99.99999999999999]]	['HGNC:11067', 'HGNC:7892', 'HGNC:11064', 'HGNC:2501', 'HGNC:11063', 'HGNC:18170']
GSM5740432_S2_CATCCACCAATCACGT-1.csv	0.04099947210980115	0.03716429014041437	1777	0	['HGNC:4433', 'HGNC:9721', 'HGNC:11064', 'HGNC:18170', 'HGNC:4693', 'HGNC:406']
GSM5740432_S2_TGATCTTGTCAACCTA-1.csv	0.007380774908295698	0.0582789090989078	1632	[['HGNC:12586', 16.594274443784016, 99.99999999999997], ['HGNC:7427', 16.59427444380258, 99.99999999999997], ['HGNC:2277', 16.594274443800185, 100.0], ['HGNC:291', 12.850892131811445, 100.0], ['HGNC:24381', 16.594274443784027, 100.0], ['HGNC:2291', 16.59427444377729, 99.99999999999997], ['HGNC:4163', 12.850892131811442, 99.99999999999997], ['HGNC:2579', 16.594274443800188, 99.99999999999997], ['H…	['HGNC:10452', 'HGNC:840', 'HGNC:28883', 'HGNC:18170', 'HGNC:830', 'HGNC:8091', 'HGNC:848', 'HGNC:8016', 'HGNC:18175', 'HGNC:5382', 'HGNC:4432', 'HGNC:17296', 'HGNC:4136', 'HGNC:5383', 'HGNC:406', 'HGNC:838', 'HGNC:2244', 'HGNC:10451', 'HGNC:4175', 'HGNC:823', 'HGNC:7863', 'HGNC:9141', 'HGNC:847', 'HGNC:11063', 'HGNC:7530', 'HGNC:837', 'HGNC:20661', 'HGNC:10980', 'HGNC:7892', 'HGNC:10979', 'HGNC:…
GSM5740432_S2_TAGATCGGTTCACCGG-1.csv	0.05420306375257345	0.11725743148331863	1094	0	['HGNC:18170', 'HGNC:4693', 'HGNC:500', 'HGNC:11047']
GSM5740432_S2_AGTAGCTTCCGATCGG-1.csv	0.00883977900552486	0.11725743148331863	999	[['HGNC:4432', 47.085416117347975, 100.0], ['HGNC:10979', 47.085416117347975, 100.0], ['HGNC:3481', 7.973034386036057, 100.0], ['HGNC:115', 47.085416117347975, 100.0], ['HGNC:642', 8.28110152287023, 100.0], ['HGNC:3482', 7.9730343860401245, 100.0]]	['HGNC:2267', 'HGNC:837', 'HGNC:29594', 'HGNC:2288', 'HGNC:12587', 'HGNC:2289', 'HGNC:30863', 'HGNC:2269', 'HGNC:2265', 'HGNC:12585', 'HGNC:17027', 'HGNC:24380', 'HGNC:8016', 'HGNC:2579', 'HGNC:2285', 'HGNC:2292', 'HGNC:2279', 'HGNC:823', 'HGNC:838', 'HGNC:18170', 'HGNC:24381', 'HGNC:830', 'HGNC:4693', 'HGNC:2291', 'HGNC:4378', 'HGNC:848', 'HGNC:847', 'HGNC:833', 'HGNC:18044', 'HGNC:12582', 'HGNC…
GSM5740432_S2_ATCCCTGTCGATAACC-1.csv	0.0010493179433368304	0.0013411321776983234	1329	0	['HGNC:18070', 'HGNC:11054', 'HGNC:3700', 'HGNC:4892', 'HGNC:4175', 'HGNC:11067', 'HGNC:4136', 'HGNC:4693', 'HGNC:11025', 'HGNC:4378', 'HGNC:4643', 'HGNC:11064', 'HGNC:16484', 'HGNC:5147', 'HGNC:18170', 'HGNC:10980', 'HGNC:3579']
GSM5740432_S2_TGTTGAGCAGCACCCA-1.csv	0.003145373441610438	0.01871011207588234	1214	[['HGNC:10989', 32.54103518181865, 100.0], ['HGNC:642', 45.384320632790136, 100.0]]	['HGNC:24381', 'HGNC:830', 'HGNC:2291', 'HGNC:848', 'HGNC:847', 'HGNC:29594', 'HGNC:2288', 'HGNC:12587', 'HGNC:838', 'HGNC:14409', 'HGNC:2289', 'HGNC:30863', 'HGNC:2269', 'HGNC:10451', 'HGNC:2267', 'HGNC:837', 'HGNC:17296', 'HGNC:12590', 'HGNC:2265', 'HGNC:12585', 'HGNC:4136', 'HGNC:4175', 'HGNC:2292', 'HGNC:2279', 'HGNC:823', 'HGNC:10452', 'HGNC:840', 'HGNC:18070', 'HGNC:500', 'HGNC:12586', 'HGN…
GSM5740432_S2_GTGCAGCCAAGCTCTA-1.csv	0.010439742316629742	0.08588422811408125	1589	[['HGNC:11559', 40.05787269689893, 100.0], ['HGNC:10297', 45.257999073449525, 100.0], ['HGNC:10293', 40.057872696921706, 100.0]]	['HGNC:2858', 'HGNC:4175', 'HGNC:18170', 'HGNC:8091', 'HGNC:11063', 'HGNC:4136', 'HGNC:406', 'HGNC:7892', 'HGNC:10452', 'HGNC:500', 'HGNC:9020', 'HGNC:17296', 'HGNC:10451', 'HGNC:4432']
GSM5740432_S2_AATCACGCAGGGAATC-1.csv	0.007380774908295696	0.08588422811408125	1564	0	['HGNC:10452', 'HGNC:17296', 'HGNC:8582', 'HGNC:4175', 'HGNC:11782', 'HGNC:11047', 'HGNC:2858', 'HGNC:18170', 'HGNC:10451', 'HGNC:4432', 'HGNC:4136', 'HGNC:8646', 'HGNC:7892']
GSM5740432_S2_ACGATCACAACGCATT-1.csv	0.010439742316629742	0.11725743148331863	1932	0	['HGNC:7892', 'HGNC:18170']
GSM5740432_S2_GGTCACGCAGCTACTA-1.csv	0.04319786733218001	0.055211149542434765	1732	0	['HGNC:11067', 'HGNC:11063', 'HGNC:18044', 'HGNC:18170']
GSM5740432_S2_TGGAACTTCCATCACC-1.csv	0.01043974231662974	0.01468839636912195	1310	0	['HGNC:8582', 'HGNC:10979', 'HGNC:18044', 'HGNC:9225', 'HGNC:25223', 'HGNC:4175', 'HGNC:7530', 'HGNC:7863', 'HGNC:9141', 'HGNC:365', 'HGNC:7529', 'HGNC:20233', 'HGNC:11055', 'HGNC:5006', 'HGNC:28883', 'HGNC:18070', 'HGNC:115', 'HGNC:2244', 'HGNC:4432', 'HGNC:11782', 'HGNC:18170', 'HGNC:4693', 'HGNC:8091', 'HGNC:11067', 'HGNC:4136', 'HGNC:5157', 'HGNC:8646', 'HGNC:5383', 'HGNC:406', 'HGNC:7892', '…
GSM5740432_S2_TCATGCCCAGCTACAT-1.csv	0.010439742316629742	0.050661862854339636	1698	0	['HGNC:11067', 'HGNC:7892', 'HGNC:2896', 'HGNC:976', 'HGNC:18170', 'HGNC:8808', 'HGNC:11063', 'HGNC:2898', 'HGNC:10451', 'HGNC:10452', 'HGNC:21350', 'HGNC:17296', 'HGNC:4433', 'HGNC:11460', 'HGNC:1795', 'HGNC:2858', 'HGNC:2501', 'HGNC:10980', 'HGNC:11047']
GSM5740432_S2_AGGCATTGTATAGGAT-1.csv	0.12820261442042502	0.11191946688807532	1358	0	['HGNC:11063', 'HGNC:18170', 'HGNC:4693', 'HGNC:4433', 'HGNC:11064', 'HGNC:2501', 'HGNC:9752', 'HGNC:11067', 'HGNC:16484', 'HGNC:365', 'HGNC:8582']
GSM5740432_S2_AAAGGTACAGCGGTCT-1.csv	0.04319786733218001	0.055211149542434765	1283	0	['HGNC:17027', 'HGNC:18044', 'HGNC:9225', 'HGNC:18070', 'HGNC:18170', 'HGNC:4693']
GSM5740432_S2_AGGTTGTTCTTAGTTC-1.csv	0.01043974231662974	0.08588422811408125	1792	0	['HGNC:18170', 'HGNC:11067', 'HGNC:4136', 'HGNC:406', 'HGNC:11047', 'HGNC:4433', 'HGNC:9721', 'HGNC:11064', 'HGNC:4175']
GSM5740432_S2_AAACGCTTCTGATGGT-1.csv	0.003145373441610438	0.01871011207588234	898	[['HGNC:5383', 48.58225941459962, 100.0]]	['HGNC:7892', 'HGNC:11063', 'HGNC:10979', 'HGNC:24269', 'HGNC:341', 'HGNC:84', 'HGNC:12805', 'HGNC:10451', 'HGNC:4432', 'HGNC:8906', 'HGNC:2704', 'HGNC:10922', 'HGNC:11047', 'HGNC:18170', 'HGNC:4693', 'HGNC:10452', 'HGNC:500', 'HGNC:115', 'HGNC:9020', 'HGNC:17296']
GSM5740432_S2_GTCCCATCACTAACCA-1.csv	0.010439742316629742	0.11725743148331863	1567	[['HGNC:4175', 46.35988494238376, 100.0], ['HGNC:4136', 46.35988494238376, 100.0]]	['HGNC:4432', 'HGNC:17296', 'HGNC:5383', 'HGNC:7892', 'HGNC:18170', 'HGNC:11047', 'HGNC:10979', 'HGNC:7850', 'HGNC:3078', 'HGNC:7849', 'HGNC:9721', 'HGNC:11064', 'HGNC:10452', 'HGNC:115', 'HGNC:9020', 'HGNC:10451', 'HGNC:2858', 'HGNC:2501', 'HGNC:11026']
GSM5740432_S2_TGTCAGATCAAGCCCG-1.csv	0.003145373441610438	0.01892189288013699	907	0	['HGNC:11067', 'HGNC:11063', 'HGNC:18170', 'HGNC:4693', 'HGNC:4378', 'HGNC:18070', 'HGNC:9020']
GSM5740432_S2_AGCCACGAGTTGGACG-1.csv	0.010439742316629742	0.025442531786252536	1913	0	['HGNC:11063', 'HGNC:4175', 'HGNC:976', 'HGNC:18170', 'HGNC:10979', 'HGNC:4432', 'HGNC:9721', 'HGNC:11064', 'HGNC:11067', 'HGNC:4136', 'HGNC:406', 'HGNC:7892']
GSM5740432_S2_GGGCGTTGTTCAGCTA-1.csv	0.010439742316629742	0.055211149542434765	994	[['HGNC:10989', 33.6180682455344, 100.0]]	['HGNC:2267', 'HGNC:845', 'HGNC:846', 'HGNC:12590', 'HGNC:2265', 'HGNC:12585', 'HGNC:847', 'HGNC:29594', 'HGNC:2288', 'HGNC:2277', 'HGNC:18170', 'HGNC:24381', 'HGNC:830', 'HGNC:4693', 'HGNC:2291', 'HGNC:4378', 'HGNC:848', 'HGNC:24380', 'HGNC:833', 'HGNC:18044', 'HGNC:12582', 'HGNC:16232', 'HGNC:14247', 'HGNC:12587', 'HGNC:2292', 'HGNC:2279', 'HGNC:823', 'HGNC:840', 'HGNC:28883', 'HGNC:500', 'HGNC…
GSM5740432_S2_ATCGGATAGGATATAC-1.csv	0.010439742316629742	0.055211149542434765	1255	0	['HGNC:18044', 'HGNC:11063', 'HGNC:18170', 'HGNC:11067', 'HGNC:11064', 'HGNC:10943']
GSM5740432_S2_GTGCTGGGTGCATACT-1.csv	0.010439742316629742	0.08588422811408125	1765	0	['HGNC:7892', 'HGNC:9721', 'HGNC:10452', 'HGNC:4175', 'HGNC:17296', 'HGNC:4136', 'HGNC:406', 'HGNC:10451', 'HGNC:11063', 'HGNC:2858', 'HGNC:2501', 'HGNC:18170']
GSM5740432_S2_CAGGCCATCGTAGCCG-1.csv	0.0036098848962415925	0.01892189288013699	1159	0	['HGNC:4693', 'HGNC:4175', 'HGNC:10942', 'HGNC:500', 'HGNC:16484', 'HGNC:4136', 'HGNC:7892', 'HGNC:18170', 'HGNC:11064']
GSM5740432_S2_CGCCAGATCCGACATA-1.csv	0.004483041295214671	0.01892189288013699	1702	0	['HGNC:18170', 'HGNC:11782', 'HGNC:10452', 'HGNC:17296', 'HGNC:8646', 'HGNC:8582', 'HGNC:406', 'HGNC:7892', 'HGNC:2858', 'HGNC:10451', 'HGNC:4432', 'HGNC:9721', 'HGNC:16484', 'HGNC:2719', 'HGNC:11047']
GSM5740432_S2_CTCCACAAGGGAGATA-1.csv	0.0031802569647627517	0.017568180352941165	1157	0	['HGNC:24269', 'HGNC:9020', 'HGNC:18170', 'HGNC:4693', 'HGNC:4378', 'HGNC:10992', 'HGNC:11004', 'HGNC:11450', 'HGNC:7892', 'HGNC:11449', 'HGNC:8906', 'HGNC:11063', 'HGNC:2704', 'HGNC:16484']
GSM5740432_S2_TGCACGGCACTGGATT-1.csv	0.002312230004855682	0.009460946440068495	1364	0	['HGNC:18170', 'HGNC:8891', 'HGNC:11004', 'HGNC:8582', 'HGNC:14409', 'HGNC:10451', 'HGNC:10293', 'HGNC:11782', 'HGNC:10452', 'HGNC:746', 'HGNC:500', 'HGNC:17296', 'HGNC:11067', 'HGNC:8646', 'HGNC:7892', 'HGNC:2858', 'HGNC:758', 'HGNC:3148', 'HGNC:7852', 'HGNC:10980']
GSM5740432_S2_ATCTCTACAGCGACCT-1.csv	0.004483041295214671	0.01892189288013699	1150	[['HGNC:2501', 20.190937727877696, 100.0]]	['HGNC:18170', 'HGNC:4693', 'HGNC:10451', 'HGNC:11054', 'HGNC:7850', 'HGNC:3078', 'HGNC:18044', 'HGNC:7849', 'HGNC:4175', 'HGNC:17296', 'HGNC:11067', 'HGNC:4136', 'HGNC:8646', 'HGNC:7892', 'HGNC:10452', 'HGNC:115', 'HGNC:4432', 'HGNC:11782', 'HGNC:2858', 'HGNC:23089', 'HGNC:11004', 'HGNC:8582', 'HGNC:16484', 'HGNC:11064']
GSM5740432_S2_AACTTCTCAGTAGTTC-1.csv	0.040999472109801156	0.08588422811408125	1851	[['HGNC:341', 48.66685980826224, 99.99999999999997]]	['HGNC:4432', 'HGNC:4175', 'HGNC:11055', 'HGNC:11067', 'HGNC:4136', 'HGNC:11063', 'HGNC:11064', 'HGNC:18170']
GSM5740432_S2_CACAACAAGTCAATCC-1.csv	0.01043974231662974	0.024366682989229237	1431	[['HGNC:823', 23.766162585283723, 80.6258188856107], ['HGNC:14573', 24.55942863832005, 87.50511090105975], ['HGNC:837', 23.766162585230212, 80.62581888564971], ['HGNC:833', 23.766162585290385, 80.62581888561084], ['HGNC:14247', 23.76616258528716, 80.62581888561084], ['HGNC:845', 23.7661625852876, 80.62581888562067], ['HGNC:840', 23.766162585285223, 80.62581888561084], ['HGNC:2205', 39.84767417906…	['HGNC:4175', 'HGNC:4432', 'HGNC:3700', 'HGNC:18070', 'HGNC:11064', 'HGNC:11067', 'HGNC:4136', 'HGNC:7892', 'HGNC:16484', 'HGNC:18170', 'HGNC:4693', 'HGNC:11025']
GSM5740432_S2_CTTCCGACATGAATAG-1.csv	0.010439742316629742	0.10205534999944164	1829	0	['HGNC:7892', 'HGNC:18170', 'HGNC:4693', 'HGNC:11047', 'HGNC:16484', 'HGNC:2501']
GSM5740432_S2_ATCGTCCTCTTGAGCA-1.csv	0.04099947210980115	0.055211149542434765	1743	0	['HGNC:18044', 'HGNC:11064', 'HGNC:11067', 'HGNC:11063', 'HGNC:18170', 'HGNC:2501']
GSM5740432_S2_GATTCTTTCATTCGTT-1.csv	0.010439742316629742	0.11725743148331863	1727	0	['HGNC:18170', 'HGNC:11047']
GSM5740432_S2_TCCAGAACAATCTCGA-1.csv	0.0018922601154819302	0.008481655492763165	855	0	['HGNC:7892', 'HGNC:24380', 'HGNC:10979', 'HGNC:833', 'HGNC:12582', 'HGNC:16232', 'HGNC:14247', 'HGNC:2267', 'HGNC:11063', 'HGNC:3700', 'HGNC:14573', 'HGNC:2277', 'HGNC:18170', 'HGNC:24381', 'HGNC:830', 'HGNC:4693', 'HGNC:2291', 'HGNC:19980', 'HGNC:848', 'HGNC:30862', 'HGNC:8016', 'HGNC:2579', 'HGNC:8124', 'HGNC:2285', 'HGNC:10682', 'HGNC:11559', 'HGNC:845', 'HGNC:10680', 'HGNC:12524', 'HGNC:846'…
GSM5740432_S2_GGTAATCAGCAGTACG-1.csv	0.04099947210980115	0.08588422811408125	1710	0	['HGNC:25223', 'HGNC:4136', 'HGNC:406', 'HGNC:7529', 'HGNC:20233', 'HGNC:5006', 'HGNC:28883', 'HGNC:500', 'HGNC:4175', 'HGNC:2244', 'HGNC:18175', 'HGNC:9721', 'HGNC:18170', 'HGNC:4693', 'HGNC:9141', 'HGNC:7530', 'HGNC:20661', 'HGNC:10971', 'HGNC:11047']
GSM5740432_S2_TTCCAATGTACATTGC-1.csv	0.010439742316629742	0.11725743148331863	1826	[['HGNC:18044', 17.593905837247405, 100.0], ['HGNC:4175', 46.35988494238376, 100.0], ['HGNC:4136', 46.35988494238376, 100.0], ['HGNC:406', 46.35988494238376, 100.0], ['HGNC:8091', 46.35988494238376, 100.0]]	['HGNC:11054', 'HGNC:7892', 'HGNC:18170', 'HGNC:4432', 'HGNC:11064']
GSM5740432_S2_AGGGTGAAGCACGATG-1.csv	0.007380774908295696	0.02063016208234997	1697	0	['HGNC:17296', 'HGNC:10451', 'HGNC:7892', 'HGNC:2858', 'HGNC:18170', 'HGNC:4693', 'HGNC:10920', 'HGNC:4433', 'HGNC:11064', 'HGNC:10452']
GSM5740432_S2_CCATAAGGTCTACAGT-1.csv	0.16955757561297666	0.11725743148331863	1902	0	['HGNC:11063', 'HGNC:11067', 'HGNC:2501', 'HGNC:18170']
GSM5740432_S2_AGCCACGCATGTGGTT-1.csv	0.007665775127526635	0.055211149542434765	1366	0	['HGNC:9721', 'HGNC:4693', 'HGNC:341', 'HGNC:11063', 'HGNC:2501', 'HGNC:11067', 'HGNC:406', 'HGNC:7892', 'HGNC:18170']
GSM5740432_S2_TGTCCTGCACAGCATT-1.csv	0.01043974231662974	0.06967980592793938	1707	0	['HGNC:18170', 'HGNC:17296', 'HGNC:7892', 'HGNC:10452', 'HGNC:500', 'HGNC:10451', 'HGNC:11064', 'HGNC:2858', 'HGNC:11047', 'HGNC:16484', 'HGNC:20123']
GSM5740432_S2_CTCTGGTTCCCGAGGT-1.csv	0.04099947210980114	0.11725743148331863	2545	[['HGNC:4136', 46.35988494238376, 100.00000000000003], ['HGNC:4175', 46.35988494238376, 100.0]]	['HGNC:4433', 'HGNC:9721', 'HGNC:406', 'HGNC:2501', 'HGNC:18170']
GSM5740432_S2_ACTCCCAAGGATCATA-1.csv	0.06813778509059805	0.0569311608667927	1520	0	['HGNC:4432', 'HGNC:10451', 'HGNC:18170', 'HGNC:10452', 'HGNC:18070', 'HGNC:115', 'HGNC:17296', 'HGNC:7892', 'HGNC:17027', 'HGNC:9225', 'HGNC:2858', 'HGNC:2501']
GSM5740432_S2_CCCTAACGTTCTCTCG-1.csv	0.021181952976064383	0.11725743148331863	1659	[['HGNC:24380', 35.762591767538, 99.99999999999997], ['HGNC:833', 35.68307869695192, 100.0], ['HGNC:12582', 35.76259176754649, 100.0], ['HGNC:16232', 35.762591767540066, 100.0], ['HGNC:14247', 35.68307869694258, 99.99999999999997], ['HGNC:2267', 35.76259176753799, 99.99999999999997], ['HGNC:837', 35.683078696948165, 99.99999999999997], ['HGNC:12590', 35.762591767538005, 99.99999999999997], ['HGNC…	['HGNC:7892', 'HGNC:18170', 'HGNC:11047']
GSM5740432_S2_TCATGGACAATTCACG-1.csv	0.008839779005524859	0.055211149542434765	1290	[['HGNC:642', 36.95901512194175, 100.0]]	['HGNC:29437', 'HGNC:18044', 'HGNC:11047', 'HGNC:18170', 'HGNC:4693', 'HGNC:4378', 'HGNC:30927']
GSM5740432_S2_GAGGCCTAGCACCGTC-1.csv	0.010439742316629742	0.055211149542434765	791	[['HGNC:7711', 47.68224510655866, 100.0], ['HGNC:7692', 47.68224510655864, 100.0], ['HGNC:2277', 27.622189650679108, 100.0], ['HGNC:20371', 47.68224510655884, 100.0], ['HGNC:24381', 27.62218965067675, 100.0], ['HGNC:830', 27.62218965066674, 100.0], ['HGNC:2291', 27.622189650676894, 100.0], ['HGNC:7704', 47.68224510655654, 100.0], ['HGNC:7458', 47.68224510655731, 100.0], ['HGNC:7683', 47.682245106…	['HGNC:18170', 'HGNC:4693', 'HGNC:11782', 'HGNC:10451', 'HGNC:10293', 'HGNC:11559', 'HGNC:18044', 'HGNC:9225', 'HGNC:2858', 'HGNC:186', 'HGNC:11055', 'HGNC:2501', 'HGNC:11004', 'HGNC:8582', 'HGNC:4175', 'HGNC:4136', 'HGNC:8646', 'HGNC:7892', 'HGNC:17027', 'HGNC:10452', 'HGNC:18070', 'HGNC:9020', 'HGNC:17296', 'HGNC:10297', 'HGNC:365']
GSM5740432_S2_GGGTTATTCCTCTAGC-1.csv	0.010439742316629742	0.08588422811408125	1406	0	['HGNC:11063', 'HGNC:4432', 'HGNC:10979', 'HGNC:4175', 'HGNC:2501', 'HGNC:11064', 'HGNC:11067', 'HGNC:4136', 'HGNC:18170', 'HGNC:4693', 'HGNC:11025', 'HGNC:4378']
GSM5740432_S2_TTTCACATCATACGGT-1.csv	0.01043974231662974	0.15771149935245288	1653	0	['HGNC:16484', 'HGNC:11064', 'HGNC:18170', 'HGNC:4693', 'HGNC:11047']
GSM5740432_S2_TGCAGTACAACTTGGT-1.csv	0.00448304129521467	0.01892189288013699	1356	0	['HGNC:16484', 'HGNC:18070', 'HGNC:2501', 'HGNC:18044', 'HGNC:11064', 'HGNC:18170', 'HGNC:4693', 'HGNC:4378', 'HGNC:11063', 'HGNC:10980', 'HGNC:11047']
GSM5740432_S2_ACGGTCGCAGAAATTG-1.csv	0.01043974231662974	0.08588422811408125	1473	0	['HGNC:4175', 'HGNC:4136', 'HGNC:5157', 'HGNC:7892', 'HGNC:4433', 'HGNC:11064', 'HGNC:18170', 'HGNC:4693', 'HGNC:11047', 'HGNC:11055', 'HGNC:2501']
GSM5740432_S2_CTCAGTCAGCAACCAG-1.csv	0.004483041295214671	0.01892189288013699	521	[['HGNC:8109', 43.358576366815676, 100.0]]	['HGNC:2267', 'HGNC:3700', 'HGNC:2280', 'HGNC:16484', 'HGNC:7419', 'HGNC:24382', 'HGNC:2277', 'HGNC:12587', 'HGNC:2292', 'HGNC:2279', 'HGNC:30863', 'HGNC:10451', 'HGNC:2269', 'HGNC:10293', 'HGNC:18170', 'HGNC:24381', 'HGNC:4693', 'HGNC:2291', 'HGNC:11047', 'HGNC:30862', 'HGNC:2579', 'HGNC:2285', 'HGNC:4433', 'HGNC:2858', 'HGNC:2501', 'HGNC:10297', 'HGNC:7422', 'HGNC:2287', 'HGNC:18044', 'HGNC:125…
GSM5740432_S2_ACAACCATCCTCAGAA-1.csv	0.01043974231662974	0.11725743148331863	1522	[['HGNC:82', 47.085416117347975, 100.0], ['HGNC:10979', 47.085416117347975, 100.0], ['HGNC:8907', 47.085416117347975, 100.00000000000003], ['HGNC:1516', 47.085416117347975, 100.00000000000003], ['HGNC:10683', 47.085416117347975, 100.00000000000003], ['HGNC:11022', 47.085416117347975, 100.00000000000003], ['HGNC:16526', 47.085416117347975, 100.0], ['HGNC:10817', 47.08541611716095, 100.000000000000…	['HGNC:11047', 'HGNC:18170']
GSM5740432_S2_CTTTCGGGTCATGCAT-1.csv	0.004483041295214672	0.015005353700167036	1144	0	['HGNC:11054', 'HGNC:18044', 'HGNC:9225', 'HGNC:18170', 'HGNC:18070', 'HGNC:4175', 'HGNC:8582', 'HGNC:11067', 'HGNC:4136', 'HGNC:8646', 'HGNC:7892', 'HGNC:11063', 'HGNC:341', 'HGNC:2501', 'HGNC:11064', 'HGNC:11782']
GSM5740432_S2_CGTCAAAAGCCTATCA-1.csv	0.003679211961853925	0.018174976055921103	1077	[['HGNC:2267', 15.987764754884356, 100.00000000000011], ['HGNC:837', 11.444588368907349, 80.91005253704766], ['HGNC:24381', 15.98776475488437, 100.00000000000009], ['HGNC:830', 11.444588369025535, 80.91005253702119], ['HGNC:2291', 15.987764754875192, 100.00000000000009], ['HGNC:848', 11.444588368976657, 80.91005253663836], ['HGNC:847', 11.444588369017296, 80.91005253342719], ['HGNC:838', 11.44458…	['HGNC:6936', 'HGNC:890', 'HGNC:4432', 'HGNC:2710', 'HGNC:6937', 'HGNC:10969', 'HGNC:2422', 'HGNC:2501', 'HGNC:2690', 'HGNC:16484', 'HGNC:7863', 'HGNC:365', 'HGNC:18170', 'HGNC:11067', 'HGNC:5383', 'HGNC:10979', 'HGNC:115', 'HGNC:9020', 'HGNC:8636', 'HGNC:21298', 'HGNC:5382', 'HGNC:11064']
GSM5740432_S2_CAACGGCCAGCTGCCA-1.csv	0.010439742316629742	0.049297894770378645	1357	0	['HGNC:291', 'HGNC:18170', 'HGNC:4693', 'HGNC:8863', 'HGNC:4432', 'HGNC:4175', 'HGNC:4163', 'HGNC:11064', 'HGNC:9020', 'HGNC:7432', 'HGNC:11063', 'HGNC:11067', 'HGNC:4136', 'HGNC:7892', 'HGNC:16484', 'HGNC:9238', 'HGNC:2501', 'HGNC:794']
GSM5740432_S2_GAAGCGAAGCTAGTTC-1.csv	0.0010493179433368302	0.0013411321776983234	1774	0	['HGNC:4892', 'HGNC:4432', 'HGNC:5147', 'HGNC:18170', 'HGNC:11064', 'HGNC:4175', 'HGNC:4643', 'HGNC:4136', 'HGNC:7892', 'HGNC:3579', 'HGNC:11063', 'HGNC:3700']
GSM5740432_S2_AGCTTCCGTATCCCAA-1.csv	0.0029961561508966544	0.08588422811408125	1557	[['HGNC:21350', 38.44732474876283, 99.99999999999999], ['HGNC:2898', 38.44732474879474, 100.0], ['HGNC:10980', 23.663910999108616, 99.99999999999999], ['HGNC:5383', 37.109553324283645, 100.00000008002232]]	['HGNC:4175', 'HGNC:8582', 'HGNC:11782', 'HGNC:5382', 'HGNC:500', 'HGNC:10979', 'HGNC:4432', 'HGNC:18170', 'HGNC:4693', 'HGNC:8091', 'HGNC:11063', 'HGNC:4136', 'HGNC:8646', 'HGNC:406']
GSM5740432_S2_CATACTTTCGCTTGCT-1.csv	0.04099947210980115	0.10205534999944166	1517	[['HGNC:11067', 47.85542330884008, 100.0]]	['HGNC:11063', 'HGNC:11064', 'HGNC:18170']
GSM5740432_S2_TTTATGCTCATTGCGA-1.csv	0.011203625900771518	0.11725743148331863	1916	0	['HGNC:18170', 'HGNC:4693', 'HGNC:11063', 'HGNC:2501']
GSM5740432_S2_TCTGGCTCAGGTTCAT-1.csv	0.004483041295214671	0.01892189288013699	1651	0	['HGNC:10452', 'HGNC:9020', 'HGNC:18170', 'HGNC:10451', 'HGNC:4432', 'HGNC:17296', 'HGNC:7892', 'HGNC:2858', 'HGNC:11064', 'HGNC:11047', 'HGNC:16484']
GSM5740432_S2_GTCACGGGTAGATTAG-1.csv	0.010439742316629742	0.09208192889944339	1675	0	['HGNC:18170', 'HGNC:18044', 'HGNC:11063', 'HGNC:11067', 'HGNC:7892', 'HGNC:11064', 'HGNC:2501']
GSM5740432_S2_GGAGAACAGGTGCTTT-1.csv	0.010439742316629742	0.11725743148331855	1844	[['HGNC:4175', 46.35988494238379, 100.0], ['HGNC:4432', 47.854556107533746, 99.99999999999999], ['HGNC:4136', 46.35988494238379, 100.0]]	['HGNC:10850', 'HGNC:11067', 'HGNC:2501', 'HGNC:18170', 'HGNC:4693', 'HGNC:9721', 'HGNC:11064']
GSM5740432_S2_GACGCTGAGGCAATGC-1.csv	0.0023172793887392715	0.0017760490914990683	1533	0	['HGNC:6469', 'HGNC:10683', 'HGNC:10452', 'HGNC:500', 'HGNC:17296', 'HGNC:976', 'HGNC:7892', 'HGNC:10979', 'HGNC:10451', 'HGNC:4432', 'HGNC:2858', 'HGNC:11063', 'HGNC:3700', 'HGNC:18170', 'HGNC:4693', 'HGNC:10680', 'HGNC:10681', 'HGNC:16484', 'HGNC:11047', 'HGNC:10682', 'HGNC:11064']
GSM5740432_S2_GAGCCTGCAAGTTCGT-1.csv	0.009666777249447086	0.05436041032206099	1630	[['HGNC:4432', 34.291234441569664, 100.0]]	['HGNC:18170', 'HGNC:17296', 'HGNC:11067', 'HGNC:7892', 'HGNC:11058', 'HGNC:11063', 'HGNC:3700', 'HGNC:2858', 'HGNC:11064', 'HGNC:10452', 'HGNC:746', 'HGNC:18070', 'HGNC:10451', 'HGNC:758', 'HGNC:11026']
GSM5740432_S2_TCATATCAGTAGTCAA-1.csv	0.0017389036212667906	0.009693320563157892	968	[['HGNC:642', 17.098106615109387, 100.00000000000003]]	['HGNC:2649', 'HGNC:2277', 'HGNC:18170', 'HGNC:24381', 'HGNC:830', 'HGNC:4693', 'HGNC:2291', 'HGNC:4378', 'HGNC:2267', 'HGNC:10545', 'HGNC:388', 'HGNC:7530', 'HGNC:838', 'HGNC:13398', 'HGNC:2289', 'HGNC:12805', 'HGNC:2859', 'HGNC:30863', 'HGNC:10451', 'HGNC:2269', 'HGNC:848', 'HGNC:6708', 'HGNC:847', 'HGNC:3978', 'HGNC:29594', 'HGNC:2288', 'HGNC:2653', 'HGNC:2860', 'HGNC:8906', 'HGNC:845', 'HGNC:…
GSM5740432_S2_CATCCACAGTGCACCC-1.csv	0.010439742316629742	0.11725743148331863	1656	[['HGNC:4643', 47.085416117347975, 100.0], ['HGNC:4892', 47.085416117347975, 100.0], ['HGNC:4432', 47.085416117347975, 100.0], ['HGNC:18044', 17.593905837247405, 100.0], ['HGNC:3700', 47.085416117347975, 100.0], ['HGNC:10980', 47.085416117347975, 100.0], ['HGNC:3579', 47.085416117347975, 100.0], ['HGNC:5147', 47.085416117347975, 100.0]]	['HGNC:10452', 'HGNC:17296', 'HGNC:2858', 'HGNC:7892', 'HGNC:17027', 'HGNC:10451', 'HGNC:18170', 'HGNC:4693']
GSM5740432_S2_TCATTTGGTAATGCTC-1.csv	0.002823947071163465	0.009460946440068495	1356	[['HGNC:11064', 18.772425177012313, 82.05817355438441]]	['HGNC:12590', 'HGNC:2265', 'HGNC:12585', 'HGNC:7892', 'HGNC:24380', 'HGNC:10452', 'HGNC:12586', 'HGNC:7427', 'HGNC:3481', 'HGNC:17296', 'HGNC:11004', 'HGNC:10683', 'HGNC:29437', 'HGNC:29594', 'HGNC:2288', 'HGNC:2294', 'HGNC:7421', 'HGNC:11047', 'HGNC:2267', 'HGNC:3700', 'HGNC:2289', 'HGNC:30863', 'HGNC:10451', 'HGNC:2269', 'HGNC:10293', 'HGNC:24381', 'HGNC:4693', 'HGNC:2291', 'HGNC:6469', 'HGNC:…
GSM5740432_S2_GAAATGATCAGACCTA-1.csv	0.0023172793887392715	0.0017760490914990683	1602	0	['HGNC:10683', 'HGNC:4175', 'HGNC:10943', 'HGNC:3481', 'HGNC:11063', 'HGNC:3700', 'HGNC:18044', 'HGNC:10682', 'HGNC:11064', 'HGNC:18170', 'HGNC:3482', 'HGNC:10680', 'HGNC:10681', 'HGNC:11067', 'HGNC:4136', 'HGNC:7892']
GSM5740432_S2_AGGGTCCTCGGACTTA-1.csv	0.010439742316629742	0.055211149542434765	1245	[['HGNC:840', 21.205280578968804, 100.0], ['HGNC:28883', 22.44478509061696, 99.99999999999999], ['HGNC:12586', 20.72176842316693, 100.0], ['HGNC:7427', 20.721768423166935, 100.0], ['HGNC:2277', 20.721768423166615, 100.0], ['HGNC:24381', 20.721768423164566, 99.99999999999999], ['HGNC:830', 21.205280578966505, 99.99999999999999], ['HGNC:2291', 20.721768423164928, 99.99999999999999], ['HGNC:848', 21…	['HGNC:10452', 'HGNC:18170', 'HGNC:18044', 'HGNC:29437', 'HGNC:10451', 'HGNC:10943', 'HGNC:4175', 'HGNC:17296', 'HGNC:11067', 'HGNC:4136', 'HGNC:7892', 'HGNC:11047', 'HGNC:2858', 'HGNC:30927', 'HGNC:2501', 'HGNC:16484']
GSM5740432_S2_ATCGTAGAGTCAACAA-1.csv	0.01043974231662974	0.055211149542434765	1500	[['HGNC:18044', 37.36593469493661, 100.0]]	['HGNC:23087', 'HGNC:11063', 'HGNC:18170', 'HGNC:11064', 'HGNC:18070', 'HGNC:500']
GSM5740432_S2_TACTTGTTCGACACCG-1.csv	0.003778244682820966	0.01892189288013699	1211	0	['HGNC:4693', 'HGNC:11025', 'HGNC:4175', 'HGNC:11054', 'HGNC:18044', 'HGNC:11067', 'HGNC:4136', 'HGNC:16484', 'HGNC:18170', 'HGNC:11064', 'HGNC:18070', 'HGNC:9020', 'HGNC:2501']
GSM5740432_S2_CAAGCTAAGTCGAAAT-1.csv	0.04099947210980115	0.10205534999944166	1683	[['HGNC:8016', 43.42360166063417, 100.00000000000003], ['HGNC:833', 43.42360166099044, 100.00000000000003], ['HGNC:14247', 43.42360166071221, 100.0], ['HGNC:823', 43.42360166063051, 100.0], ['HGNC:838', 43.423601660624215, 99.99999999999997], ['HGNC:840', 43.4236016606202, 100.00000000000003], ['HGNC:830', 43.42360166061835, 100.0], ['HGNC:848', 43.42360166063177, 99.99999999999997], ['HGNC:847',…	['HGNC:4432', 'HGNC:11067', 'HGNC:5157', 'HGNC:7892', 'HGNC:18170', 'HGNC:4693', 'HGNC:11063', 'HGNC:2501']
GSM5740432_S2_CCGGGTAGTGCCTTTC-1.csv	0.0036792119618539285	0.018174976055921048	1375	[['HGNC:11004', 44.78441057965414, 100.0], ['HGNC:11559', 44.784410579665064, 100.0], ['HGNC:10293', 44.78441057966522, 99.99999999005621]]	['HGNC:7892', 'HGNC:17027', 'HGNC:10452', 'HGNC:18070', 'HGNC:115', 'HGNC:9020', 'HGNC:17296', 'HGNC:10451', 'HGNC:4432', 'HGNC:18170', 'HGNC:2858', 'HGNC:2501', 'HGNC:18044', 'HGNC:9225', 'HGNC:16484', 'HGNC:10917']
GSM5740432_S2_CGACAGCCAGTTAAAG-1.csv	0.010439742316629742	0.11725743148331863	1346	0	['HGNC:4433', 'HGNC:16484', 'HGNC:365', 'HGNC:17296', 'HGNC:7892', 'HGNC:10452', 'HGNC:500', 'HGNC:9020', 'HGNC:11047', 'HGNC:18170', 'HGNC:4693', 'HGNC:2858', 'HGNC:11063', 'HGNC:10451']
GSM5740432_S2_ATCCATTGTTCCGTTC-1.csv	0.010439742316629742	0.11725743148331863	1601	[['HGNC:12586', 47.085416117347975, 99.99999999999999], ['HGNC:7427', 47.08541611714783, 99.99999999999999], ['HGNC:3481', 47.08541611725229, 99.99999999999999], ['HGNC:2292', 47.085416117347975, 99.99999999999999], ['HGNC:2279', 47.08541611708142, 100.0], ['HGNC:24381', 47.085416117347975, 99.99999999999999], ['HGNC:2291', 47.085416117347975, 100.0], ['HGNC:94', 48.52798401297223, 99.99999999999…	['HGNC:18170', 'HGNC:11067', 'HGNC:7892', 'HGNC:11063', 'HGNC:11064', 'HGNC:2501']
GSM5740432_S2_CTGAGCGTCCTTGGAA-1.csv	0.021181952976064376	0.11725743148331869	1866	[['HGNC:341', 35.76686814281917, 99.99999999999999], ['HGNC:4432', 47.08541611734795, 100.0]]	['HGNC:10451', 'HGNC:18170', 'HGNC:10452', 'HGNC:17296', 'HGNC:11067', 'HGNC:7892', 'HGNC:11063', 'HGNC:16484', 'HGNC:2858', 'HGNC:2501']
GSM5740432_S2_TCCACGTGTCAAAGAT-1.csv	0.00412558273856182	0.021625020434442276	1143	0	['HGNC:11063', 'HGNC:10452', 'HGNC:12563', 'HGNC:2501', 'HGNC:2704', 'HGNC:10451', 'HGNC:18170', 'HGNC:11004', 'HGNC:17296', 'HGNC:11067', 'HGNC:7892']
GSM5740432_S2_ACATTTCTCTGGGTCG-1.csv	0.010439742316629742	0.06307960159370328	1585	[['HGNC:10293', 41.63568405774666, 100.0], ['HGNC:18044', 12.473845510232191, 100.0]]	['HGNC:10451', 'HGNC:10452', 'HGNC:17296', 'HGNC:7892', 'HGNC:11063', 'HGNC:18170', 'HGNC:4693', 'HGNC:2858', 'HGNC:2501', 'HGNC:11026']
GSM5740432_S2_CACTAAGTCCTACAAG-1.csv	0.0019622463796554286	0.009693320563157708	1515	0	['HGNC:17296', 'HGNC:4136', 'HGNC:406', 'HGNC:4175', 'HGNC:18170', 'HGNC:8091', 'HGNC:23089', 'HGNC:11047', 'HGNC:13203', 'HGNC:10451', 'HGNC:4432', 'HGNC:2704', 'HGNC:16484', 'HGNC:10980', 'HGNC:7892', 'HGNC:7850', 'HGNC:24269', 'HGNC:7849', 'HGNC:8906', 'HGNC:2858', 'HGNC:11064', 'HGNC:10452', 'HGNC:500', 'HGNC:115']
GSM5740432_S2_TGCTCCATCTGAGGTT-1.csv	0.01043974231662974	0.055211149542434765	1543	0	['HGNC:18170', 'HGNC:4693', 'HGNC:4378', 'HGNC:17027', 'HGNC:18044', 'HGNC:10943']
GSM5740432_S2_CTATAGGGTGGCGTAA-1.csv	0.010439742316629742	0.055211149542434765	1515	0	['HGNC:18170', 'HGNC:11067', 'HGNC:18044', 'HGNC:11063', 'HGNC:2501', 'HGNC:11026']
GSM5740432_S2_TGGTTAGGTCTTTCTA-1.csv	0.003145373441610438	0.055211149542434765	1110	[['HGNC:11064', 25.96341369942347, 100.0]]	['HGNC:10451', 'HGNC:18044', 'HGNC:9225', 'HGNC:18170', 'HGNC:4693', 'HGNC:7892', 'HGNC:17027', 'HGNC:10452', 'HGNC:18070', 'HGNC:9020', 'HGNC:17296', 'HGNC:16484', 'HGNC:11026', 'HGNC:2858']
GSM5740432_S2_TGAATGCTCTATCGCC-1.csv	0.004483041295214675	0.01892189288013699	1743	0	['HGNC:4432', 'HGNC:7892', 'HGNC:16484', 'HGNC:18170', 'HGNC:4693', 'HGNC:500', 'HGNC:9225', 'HGNC:10956', 'HGNC:11064']
GSM5740432_S2_TGTGAGTGTGCCCTTT-1.csv	0.04319786733218001	0.055211149542434765	1766	0	['HGNC:18070', 'HGNC:11063', 'HGNC:11067', 'HGNC:7892', 'HGNC:11064', 'HGNC:18170', 'HGNC:18044']
GSM5740432_S2_AGGAGGTCACAGCGCT-1.csv	0.010439742316629742	0.11725743148331855	1929	0	['HGNC:18170', 'HGNC:4693', 'HGNC:11063', 'HGNC:2501']
GSM5740432_S2_ATCGATGTCACTAGCA-1.csv	0.004483041295214672	0.01892189288013699	1738	0	['HGNC:18170', 'HGNC:4693', 'HGNC:2501', 'HGNC:4433', 'HGNC:11064', 'HGNC:11063']
GSM5740432_S2_TGCTTCGAGGACGGAG-1.csv	0.0039853309882872424	0.018710112075882336	1104	[['HGNC:12590', 46.94404128145174, 100.0], ['HGNC:2265', 46.94404128142596, 100.0], ['HGNC:12585', 46.94404128139614, 100.0], ['HGNC:840', 17.731408823236, 100.0], ['HGNC:12586', 46.94404128145172, 100.0], ['HGNC:7427', 46.94404128144102, 100.0], ['HGNC:847', 17.731408823236013, 99.99999999999991], ['HGNC:29594', 46.94404128145172, 100.0], ['HGNC:2288', 46.944041281451725, 100.0], ['HGNC:12587', …	['HGNC:17296', 'HGNC:10452', 'HGNC:9020', 'HGNC:4432', 'HGNC:11004', 'HGNC:7892', 'HGNC:12805', 'HGNC:10451', 'HGNC:10293', 'HGNC:11559', 'HGNC:11047', 'HGNC:2858', 'HGNC:186', 'HGNC:10297', 'HGNC:2704', 'HGNC:18170', 'HGNC:10920']
GSM5740432_S2_ACGGGTCCACTGGCGT-1.csv	0.012050393884925677	0.11725743148331863	1332	[['HGNC:840', 45.81118358952224, 100.00000000000004], ['HGNC:12586', 45.89111963071789, 100.00000000000003], ['HGNC:7427', 45.89111963071787, 100.00000000000003], ['HGNC:3481', 47.085416117347975, 100.00000000000003], ['HGNC:24380', 45.891119630717895, 100.00000000000003], ['HGNC:10979', 47.085416117347975, 100.0], ['HGNC:833', 45.811183589522194, 100.0], ['HGNC:12582', 45.89111963071792, 99.9999…	['HGNC:10452', 'HGNC:17296', 'HGNC:7892', 'HGNC:2858', 'HGNC:2501', 'HGNC:11064', 'HGNC:11047', 'HGNC:18170', 'HGNC:10451']
GSM5740432_S2_GAAGCGATCCACTAGA-1.csv	0.010439742316629742	0.055211149542434765	1228	[['HGNC:12590', 35.63023551935916, 100.0], ['HGNC:2265', 35.63023551935915, 100.0], ['HGNC:12585', 35.63023551935915, 100.0], ['HGNC:2292', 35.63023551935913, 100.0], ['HGNC:2279', 35.63023551935915, 100.0], ['HGNC:823', 35.419616436511724, 100.0], ['HGNC:840', 35.41961643651172, 100.0], ['HGNC:12586', 35.63023551935915, 100.0], ['HGNC:7427', 35.63023551935917, 100.0], ['HGNC:2277', 35.6302355193…	['HGNC:18070', 'HGNC:18170', 'HGNC:4693', 'HGNC:11054', 'HGNC:18044']
GSM5740432_S2_TCATCCGTCCTAGCCT-1.csv	0.022916507524253293	0.08494964636191582	1623	[['HGNC:11063', 46.20628364302425, 100.0], ['HGNC:3700', 41.21496106428283, 100.0]]	['HGNC:10452', 'HGNC:4175', 'HGNC:10451', 'HGNC:18170', 'HGNC:4693', 'HGNC:11064', 'HGNC:17296', 'HGNC:4136', 'HGNC:7892', 'HGNC:2858', 'HGNC:2501']
GSM5740432_S2_GTGGGAAGTCATCACA-1.csv	0.010439742316629742	0.054360410322060994	1577	[['HGNC:12587', 16.061553272208652, 100.0], ['HGNC:2292', 16.061553272208688, 100.0], ['HGNC:2279', 16.061553272208677, 99.99999999999999], ['HGNC:24380', 16.061553272208677, 100.0], ['HGNC:12582', 16.061553273119948, 100.0], ['HGNC:16232', 16.061553272212006, 99.99999999999999], ['HGNC:2267', 16.061553272208695, 100.0], ['HGNC:12590', 16.061553272208695, 100.0], ['HGNC:2265', 16.06155327220868, …	['HGNC:758', 'HGNC:11782', 'HGNC:3700', 'HGNC:17296', 'HGNC:11067', 'HGNC:8646', 'HGNC:7892', 'HGNC:11064', 'HGNC:10452', 'HGNC:746', 'HGNC:18170', 'HGNC:10451', 'HGNC:8582', 'HGNC:10980', 'HGNC:2858']
GSM5740432_S2_TGCTGAACAACCGATT-1.csv	0.04319786733218001	0.055211149542434765	1348	[['HGNC:642', 48.34816521357145, 87.97857803489978]]	['HGNC:500', 'HGNC:18044', 'HGNC:18170', 'HGNC:11047']
GSM5740432_S2_TGCATCCAGCGTGAGT-1.csv	0.003778244682820966	0.01892189288013699	1139	[['HGNC:987', 25.503972121519876, 99.99999999999997], ['HGNC:2698', 25.503972121323798, 100.0], ['HGNC:976', 25.503972121323805, 100.0], ['HGNC:986', 25.503972121323788, 100.00000000000003]]	['HGNC:10979', 'HGNC:833', 'HGNC:18044', 'HGNC:12582', 'HGNC:9225', 'HGNC:16232', 'HGNC:14247', 'HGNC:2277', 'HGNC:18170', 'HGNC:24381', 'HGNC:830', 'HGNC:4693', 'HGNC:2291', 'HGNC:8808', 'HGNC:848', 'HGNC:847', 'HGNC:10683', 'HGNC:29594', 'HGNC:2422', 'HGNC:8582', 'HGNC:2288', 'HGNC:12587', 'HGNC:2280', 'HGNC:16484', 'HGNC:7419', 'HGNC:3482', 'HGNC:24382', 'HGNC:10452', 'HGNC:746', 'HGNC:840', '…
GSM5740432_S2_TAGACTGCATACCATG-1.csv	0.0017169655821985003	0.008481655492763154	1544	0	['HGNC:8582', 'HGNC:4432', 'HGNC:11782', 'HGNC:4175', 'HGNC:16484', 'HGNC:18170', 'HGNC:4693', 'HGNC:11025', 'HGNC:10979', 'HGNC:11064', 'HGNC:11067', 'HGNC:4136', 'HGNC:8646', 'HGNC:7892', 'HGNC:11063']
GSM5740432_S2_TCTTTGACAACGTAAA-1.csv	0.010439742316629742	0.11725743148331863	2022	0	['HGNC:4433', 'HGNC:11063', 'HGNC:18170']
GSM5740432_S2_CAAGAGGCACCTGCTT-1.csv	0.010439742316629742	0.04677310363621	1199	[['HGNC:11004', 14.465456134813584, 85.62782204588896]]	['HGNC:4432', 'HGNC:7530', 'HGNC:115', 'HGNC:10979', 'HGNC:11047', 'HGNC:5383', 'HGNC:7892', 'HGNC:7529', 'HGNC:5006', 'HGNC:2501', 'HGNC:16484', 'HGNC:9141', 'HGNC:18170', 'HGNC:4693', 'HGNC:6469']
GSM5740432_S2_GACAGCCAGCCGAACA-1.csv	0.0023172793887392715	0.0017760490914990683	1767	0	['HGNC:18044', 'HGNC:7892', 'HGNC:18170', 'HGNC:10683', 'HGNC:18070', 'HGNC:9020', 'HGNC:976', 'HGNC:16484', 'HGNC:3700', 'HGNC:10682', 'HGNC:4433', 'HGNC:10680', 'HGNC:2501', 'HGNC:10681']
GSM5740432_S2_AATTTCCTCTGGTTGA-1.csv	0.16955757561297666	0.11725743148331863	1578	0	['HGNC:11063', 'HGNC:18170', 'HGNC:4693', 'HGNC:4378', 'HGNC:18044', 'HGNC:18070', 'HGNC:9020', 'HGNC:23087', 'HGNC:365', 'HGNC:11067']
GSM5740432_S2_GAATCACGTACGTACT-1.csv	0.004483041295214672	0.01892189288013699	1031	0	['HGNC:18170', 'HGNC:4175', 'HGNC:4432', 'HGNC:11047', 'HGNC:4136', 'HGNC:115']
GSM5740432_S2_GACTTCCAGGGCAGTT-1.csv	0.0044830412952146705	0.01892189288013699	1576	0	['HGNC:341', 'HGNC:4175', 'HGNC:11047', 'HGNC:11064', 'HGNC:4136', 'HGNC:7892', 'HGNC:18170']
GSM5740432_S2_TGGTTAGGTACTGGGA-1.csv	0.010439742316629742	0.025442531786252536	1860	0	['HGNC:7892', 'HGNC:17296', 'HGNC:11067', 'HGNC:8646', 'HGNC:8582', 'HGNC:11782', 'HGNC:10451', 'HGNC:10452', 'HGNC:976', 'HGNC:11063', 'HGNC:18170', 'HGNC:2858', 'HGNC:2501']
GSM5740432_S2_TCAATCTTCCTGGCTT-1.csv	0.0044830412952146705	0.01892189288013699	1276	[['HGNC:10293', 32.97929438828697, 100.0], ['HGNC:11004', 33.57344723245072, 99.99999999999997]]	['HGNC:7892', 'HGNC:24380', 'HGNC:12582', 'HGNC:16232', 'HGNC:12587', 'HGNC:2292', 'HGNC:2279', 'HGNC:30862', 'HGNC:2579', 'HGNC:2285', 'HGNC:4432', 'HGNC:11782', 'HGNC:17296', 'HGNC:12590', 'HGNC:2265', 'HGNC:12585', 'HGNC:8646', 'HGNC:14409', 'HGNC:2289', 'HGNC:30863', 'HGNC:10451', 'HGNC:2269', 'HGNC:29594', 'HGNC:8582', 'HGNC:2288', 'HGNC:7422', 'HGNC:2287', 'HGNC:2280', 'HGNC:16484', 'HGNC:2…
GSM5740432_S2_TCATGTTGTATCCTTT-1.csv	0.004125582738561821	0.021625020434442276	1588	[['HGNC:3700', 9.21440911937999, 80.24019010506288]]	['HGNC:24269', 'HGNC:758', 'HGNC:10452', 'HGNC:746', 'HGNC:18170', 'HGNC:4693', 'HGNC:10451', 'HGNC:11063', 'HGNC:2704', 'HGNC:16484', 'HGNC:17296', 'HGNC:11067', 'HGNC:406', 'HGNC:7892', 'HGNC:8906', 'HGNC:2501', 'HGNC:9721', 'HGNC:11064']
GSM5740432_S2_CATCCACTCCCAATAG-1.csv	0.01043974231662974	0.042892142382423414	1176	[['HGNC:10974', 23.28507780720074, 100.00000000000003], ['HGNC:9021', 28.102415619887566, 100.00000000000003]]	['HGNC:8907', 'HGNC:10293', 'HGNC:4136', 'HGNC:7892', 'HGNC:11054', 'HGNC:18044', 'HGNC:10996', 'HGNC:18070', 'HGNC:2205', 'HGNC:4458', 'HGNC:14573', 'HGNC:18170', 'HGNC:4693', 'HGNC:19980', 'HGNC:4175', 'HGNC:20799', 'HGNC:4061', 'HGNC:12527', 'HGNC:11022', 'HGNC:16484', 'HGNC:13528', 'HGNC:12524', 'HGNC:4135', 'HGNC:2501', 'HGNC:10297', 'HGNC:11559', 'HGNC:11064']
GSM5740432_S2_ATAGGCTGTGACTCGC-1.csv	0.010439742316629742	0.05436041032206099	1454	[['HGNC:4432', 39.46675368271915, 100.0]]	['HGNC:18170', 'HGNC:746', 'HGNC:9020', 'HGNC:758', 'HGNC:11063', 'HGNC:11067', 'HGNC:7892', 'HGNC:11064', 'HGNC:2501', 'HGNC:16484']
GSM5740432_S2_AGAGAATAGCTAGCCC-1.csv	0.015277671682835533	0.10758115714651323	1432	[['HGNC:341', 38.85174504747622, 99.99999999999997]]	['HGNC:11782', 'HGNC:10451', 'HGNC:4432', 'HGNC:11054', 'HGNC:18044', 'HGNC:3700', 'HGNC:10452', 'HGNC:28883', 'HGNC:18070', 'HGNC:17296', 'HGNC:11067', 'HGNC:8646', 'HGNC:7892', 'HGNC:8582', 'HGNC:18170', 'HGNC:4693', 'HGNC:16484', 'HGNC:2858', 'HGNC:2501', 'HGNC:11064']
GSM5740432_S2_TTTATGCTCGTTGTTT-1.csv	0.0010493179433368302	0.0013411321776983234	1548	0	['HGNC:10452', 'HGNC:10451', 'HGNC:11449', 'HGNC:17296', 'HGNC:11067', 'HGNC:11450', 'HGNC:7892', 'HGNC:3579', 'HGNC:4433', 'HGNC:18170', 'HGNC:4643', 'HGNC:2858', 'HGNC:11063', 'HGNC:3700', 'HGNC:4892', 'HGNC:1795', 'HGNC:5147', 'HGNC:10980']
GSM5740432_S2_CTTGATTGTAGGAAAG-1.csv	0.010439742316629742	0.0323668041863811	1852	0	['HGNC:4175', 'HGNC:10451', 'HGNC:4432', 'HGNC:18170', 'HGNC:11064', 'HGNC:10452', 'HGNC:9020', 'HGNC:17296', 'HGNC:11067', 'HGNC:4136', 'HGNC:7892', 'HGNC:11026', 'HGNC:11063', 'HGNC:2858', 'HGNC:2501']
GSM5740432_S2_TCGTCCAAGATGATTG-1.csv	0.010439742316629742	0.11725743148331867	1675	[['HGNC:10979', 32.75753811454122, 100.0], ['HGNC:833', 24.24981969100397, 100.0], ['HGNC:12582', 26.80188845645372, 100.0], ['HGNC:16232', 26.801888456449348, 100.0], ['HGNC:14247', 24.249819690964177, 100.0], ['HGNC:29594', 26.801888456408296, 100.0], ['HGNC:2288', 26.801888456435712, 100.0], ['HGNC:12587', 26.80188845645982, 100.0], ['HGNC:4432', 47.085416117347954, 100.0], ['HGNC:2289', 26.80…	['HGNC:9020', 'HGNC:18170', 'HGNC:11067', 'HGNC:11063', 'HGNC:11064', 'HGNC:2501']
GSM5740432_S2_CCACACTCAAGCCTGC-1.csv	0.010439742316629742	0.08588422811408125	2061	[['HGNC:840', 43.492009716360805, 99.99999999999999], ['HGNC:12586', 43.731855068480705, 99.99999999999999], ['HGNC:7427', 43.731855068480655, 99.99999999999999], ['HGNC:10989', 48.183951621645626, 99.99999999999999], ['HGNC:24381', 43.73185506848078, 100.0], ['HGNC:830', 43.492009716360805, 100.0], ['HGNC:2291', 43.731855068480705, 100.0], ['HGNC:848', 43.492009716360826, 100.0], ['HGNC:847', 43…	['HGNC:4136', 'HGNC:7892', 'HGNC:4175', 'HGNC:11063', 'HGNC:18170']
GSM5740432_S2_CGCCATTCAGCGGTCT-1.csv	0.004483041295214671	0.013843409786549205	1328	0	['HGNC:18044', 'HGNC:4175', 'HGNC:11067', 'HGNC:4136', 'HGNC:11064', 'HGNC:11063', 'HGNC:18070', 'HGNC:9020', 'HGNC:16484', 'HGNC:365', 'HGNC:18170', 'HGNC:4693', 'HGNC:4378', 'HGNC:10920']
GSM5740432_S2_CACAGGCGTAGAGATT-1.csv	0.003145373441610438	0.009330568089757676	940	[['HGNC:2501', 39.924463322358044, 99.99999999999996]]	['HGNC:14430', 'HGNC:7530', 'HGNC:24269', 'HGNC:17296', 'HGNC:4175', 'HGNC:8906', 'HGNC:7529', 'HGNC:2858', 'HGNC:5006', 'HGNC:16484', 'HGNC:9141', 'HGNC:18170', 'HGNC:4136', 'HGNC:7892', 'HGNC:11047', 'HGNC:14409', 'HGNC:12805', 'HGNC:10451', 'HGNC:11064', 'HGNC:10452']
GSM5740432_S2_ATGAGGGGTACTCGAT-1.csv	0.003145373441610438	0.055211149542434765	1486	0	['HGNC:4175', 'HGNC:11054', 'HGNC:18044', 'HGNC:11067', 'HGNC:4136', 'HGNC:18170', 'HGNC:4693', 'HGNC:11064', 'HGNC:16484', 'HGNC:11055']
GSM5740432_S2_TATCGCCGTCGAGATG-1.csv	0.031195938855959823	0.025442531786252536	1474	0	['HGNC:18070', 'HGNC:115', 'HGNC:17296', 'HGNC:10451', 'HGNC:10293', 'HGNC:11782', 'HGNC:18170', 'HGNC:4693', 'HGNC:11063', 'HGNC:2858', 'HGNC:4175', 'HGNC:976', 'HGNC:11559', 'HGNC:10452', 'HGNC:11004', 'HGNC:8582', 'HGNC:4136', 'HGNC:8646', 'HGNC:7892', 'HGNC:16484', 'HGNC:11026', 'HGNC:10917']
GSM5740432_S2_TAGACTGAGGAGGGTG-1.csv	0.003985330988287242	0.01871011207588234	1044	[['HGNC:18044', 29.05927190585163, 100.00000012114299]]	['HGNC:11004', 'HGNC:10451', 'HGNC:17296', 'HGNC:7892', 'HGNC:18170', 'HGNC:11063', 'HGNC:2858', 'HGNC:10452']
GSM5740432_S2_ACTATTCGTTGTGTAC-1.csv	0.010439742316629771	0.055211149542434765	1313	[['HGNC:7692', 37.80930345839242, 99.99999999999972], ['HGNC:2277', 37.80930345839242, 99.99999999999972], ['HGNC:20371', 37.80930345839242, 99.99999999999972], ['HGNC:24381', 37.80930345839242, 99.99999999999972], ['HGNC:830', 37.539574745807705, 99.99999999999972], ['HGNC:2291', 37.80930345839239, 99.99999999999972], ['HGNC:7704', 37.80930345839239, 99.99999999999972], ['HGNC:7458', 37.80930345…	['HGNC:18170', 'HGNC:18044', 'HGNC:10943', 'HGNC:4175', 'HGNC:10452', 'HGNC:2330', 'HGNC:10451', 'HGNC:17296', 'HGNC:4136', 'HGNC:10986', 'HGNC:7892', 'HGNC:17027', 'HGNC:2858', 'HGNC:11055', 'HGNC:10969', 'HGNC:1421']
GSM5740432_S2_GACCTTCTCCAACTGA-1.csv	0.006540935353755582	0.03380003514696128	1721	[['HGNC:5008', 32.13188115088555, 100.0], ['HGNC:642', 49.74191542943971, 100.0], ['HGNC:10989', 49.32940416452953, 100.0]]	['HGNC:4175', 'HGNC:9721', 'HGNC:11063', 'HGNC:18170', 'HGNC:8091', 'HGNC:11064', 'HGNC:4801', 'HGNC:11067', 'HGNC:4136', 'HGNC:406']
GSM5740432_S2_TGAGCATCACTGGATT-1.csv	0.04099947210980115	0.047087950739385896	1176	0	['HGNC:18170', 'HGNC:4693', 'HGNC:11067', 'HGNC:4136', 'HGNC:7892', 'HGNC:4175', 'HGNC:11064', 'HGNC:18044', 'HGNC:11063']
GSM5740432_S2_GAGAAATAGGGTACAC-1.csv	0.006769040343480441	0.01892189288013699	1140	0	['HGNC:4693', 'HGNC:4378', 'HGNC:4432', 'HGNC:16484', 'HGNC:18170', 'HGNC:11047', 'HGNC:11064']
GSM5740432_S2_AATGGCTGTGCAACGA-1.csv	0.002312230004855683	0.007355901024019065	923	[['HGNC:7686', 46.182473652683974, 94.5181396460242], ['HGNC:23987', 46.182473652683974, 94.5181396460242], ['HGNC:7690', 46.18247365268396, 94.5181396460242], ['HGNC:7461', 46.18247365268396, 94.5181396460242], ['HGNC:7706', 46.18247365268396, 94.5181396460242], ['HGNC:7714', 46.18247365268398, 94.5181396460242], ['HGNC:7459', 46.18247365255221, 94.5181396460242], ['HGNC:7713', 46.18247365255221…	['HGNC:2267', 'HGNC:3700', 'HGNC:14573', 'HGNC:2292', 'HGNC:2279', 'HGNC:823', 'HGNC:20799', 'HGNC:3148', 'HGNC:7892', 'HGNC:24380', 'HGNC:11054', 'HGNC:833', 'HGNC:12582', 'HGNC:16232', 'HGNC:14247', 'HGNC:17296', 'HGNC:12590', 'HGNC:11067', 'HGNC:2265', 'HGNC:12585', 'HGNC:10452', 'HGNC:840', 'HGNC:28883', 'HGNC:18070', 'HGNC:12586', 'HGNC:7427', 'HGNC:2205', 'HGNC:11004', 'HGNC:4061', 'HGNC:10…
GSM5740432_S2_AGAACCTAGCAGGCAT-1.csv	0.01043974231662974	0.10157651118551814	1580	[['HGNC:840', 19.548574026796032, 100.0], ['HGNC:12586', 19.70449071649076, 100.0], ['HGNC:7427', 19.7044907164963, 100.0], ['HGNC:12590', 19.704490716507163, 100.0], ['HGNC:29594', 19.704490716501752, 100.00000000000003], ['HGNC:2288', 19.704490716497343, 100.00000000000003], ['HGNC:12587', 19.70449071649913, 100.00000000000003], ['HGNC:2292', 19.704490716499986, 100.0], ['HGNC:2279', 19.7044907…	['HGNC:17296', 'HGNC:7892', 'HGNC:10451', 'HGNC:18170', 'HGNC:4693', 'HGNC:2858', 'HGNC:2501', 'HGNC:11064', 'HGNC:10452']
GSM5740432_S2_GAACGTTCATTCCTCG-1.csv	0.0039853309882872424	0.01871011207588234	1692	0	['HGNC:11782', 'HGNC:18170', 'HGNC:7892', 'HGNC:18044', 'HGNC:17296', 'HGNC:11067', 'HGNC:8646', 'HGNC:10451', 'HGNC:11064', 'HGNC:10452', 'HGNC:18070', 'HGNC:11004', 'HGNC:8582', 'HGNC:16484', 'HGNC:2858']
GSM5740432_S2_TCCGGGAAGATGGTCG-1.csv	0.01043974231662974	0.02365912944390187	1350	0	['HGNC:18170', 'HGNC:4175', 'HGNC:11782', 'HGNC:11064', 'HGNC:10452', 'HGNC:9721', 'HGNC:10451', 'HGNC:4432', 'HGNC:17296', 'HGNC:11067', 'HGNC:4136', 'HGNC:8646', 'HGNC:406', 'HGNC:2858', 'HGNC:7892', 'HGNC:10979', 'HGNC:8582', 'HGNC:16484']
GSM5740432_S2_AACCCAAGTCCAGCGT-1.csv	0.010439742316629742	0.11725743148331863	1058	[['HGNC:3700', 47.085416117347975, 99.99999999999999], ['HGNC:4432', 47.085416117347975, 99.99999999999999], ['HGNC:3481', 36.10787529385481, 99.99999999999999], ['HGNC:10682', 47.085416117347975, 100.0], ['HGNC:10683', 47.085416117347975, 99.99999999999999], ['HGNC:10680', 47.085416117347975, 100.0], ['HGNC:10681', 47.085416117347975, 99.99999999999999], ['HGNC:3482', 36.107875293848544, 99.9999…	['HGNC:2267', 'HGNC:837', 'HGNC:2277', 'HGNC:18170', 'HGNC:24381', 'HGNC:830', 'HGNC:4693', 'HGNC:2291', 'HGNC:4378', 'HGNC:848', 'HGNC:840', 'HGNC:28883', 'HGNC:18070', 'HGNC:12586', 'HGNC:7427', 'HGNC:12590', 'HGNC:2265', 'HGNC:12585', 'HGNC:17027', 'HGNC:8016', 'HGNC:2579', 'HGNC:2285', 'HGNC:2292', 'HGNC:2279', 'HGNC:823', 'HGNC:847', 'HGNC:29594', 'HGNC:2288', 'HGNC:12587', 'HGNC:845', 'HGNC…
GSM5740432_S2_GAAGCGACAGCGAACA-1.csv	0.01043974231662974	0.11725743148331863	1333	[['HGNC:115', 47.085416117347975, 100.0], ['HGNC:4432', 47.085416117347975, 100.0], ['HGNC:10979', 47.085416117347975, 100.0]]	['HGNC:18170', 'HGNC:4693', 'HGNC:7892', 'HGNC:11047']
GSM5740432_S2_ATTGGGTTCATTCTTG-1.csv	0.0015215406686084414	0.008481655492763147	1549	0	['HGNC:11063', 'HGNC:18170', 'HGNC:4693', 'HGNC:4378', 'HGNC:16484']
GSM5740432_S2_CTCCTTTCATCCTTGC-1.csv	0.0036792119618539315	0.018174976055921048	1628	0	['HGNC:10452', 'HGNC:10451', 'HGNC:17296', 'HGNC:7892', 'HGNC:11063', 'HGNC:2858', 'HGNC:18170', 'HGNC:4693', 'HGNC:11047']
GSM5740432_S2_CAACAACTCGCTGTTC-1.csv	0.010439742316629742	0.11725743148331855	1625	[['HGNC:4432', 47.085416117348004, 100.0], ['HGNC:341', 39.889244583072845, 100.0]]	['HGNC:11067', 'HGNC:11063', 'HGNC:18170', 'HGNC:2501']
GSM5740432_S2_AACCATGCAATAGGAT-1.csv	0.01043974231662974	0.0865000817377691	1451	[['HGNC:24381', 37.23937845705273, 100.00000000000003], ['HGNC:830', 37.41008287299645, 100.00000000000003], ['HGNC:2291', 37.23937845704695, 100.00000000000003], ['HGNC:848', 37.41008287300765, 100.00000000000003], ['HGNC:847', 37.41008287301144, 100.00000000000003], ['HGNC:833', 37.41008287301362, 100.00000000000003], ['HGNC:12582', 37.23937845705372, 100.00000000000003], ['HGNC:16232', 37.2393…	['HGNC:18170', 'HGNC:4693', 'HGNC:11054', 'HGNC:11063', 'HGNC:16484', 'HGNC:365', 'HGNC:11026', 'HGNC:11064', 'HGNC:500', 'HGNC:11067', 'HGNC:5157', 'HGNC:7892']
GSM5740432_S2_CAAGCTACAGACGATG-1.csv	0.01205039388492568	0.11725743148331863	1497	[['HGNC:4432', 47.085416117347975, 99.99999999999996], ['HGNC:3700', 28.0360364406978, 99.99999999999997], ['HGNC:10980', 9.770546494055585, 99.99999999999997]]	['HGNC:18170', 'HGNC:4693', 'HGNC:18070', 'HGNC:500', 'HGNC:17027', 'HGNC:18044', 'HGNC:9225', 'HGNC:11047']
GSM5740432_S2_TGCATGAGTACTCGAT-1.csv	0.04099947210980115	0.11725743148331863	2336	[['HGNC:4175', 46.35988494238376, 100.0], ['HGNC:4136', 46.35988494238376, 100.0]]	['HGNC:4433', 'HGNC:9721', 'HGNC:11067', 'HGNC:406', 'HGNC:7892', 'HGNC:2501', 'HGNC:11064', 'HGNC:18170']
GSM5740432_S2_ACAAGCTGTCCTTAAG-1.csv	0.002996156150896654	0.10758115714651323	1619	0	['HGNC:10452', 'HGNC:17296', 'HGNC:11782', 'HGNC:10451', 'HGNC:4432', 'HGNC:18170', 'HGNC:4693', 'HGNC:8582', 'HGNC:11067', 'HGNC:8646', 'HGNC:7892', 'HGNC:11064', 'HGNC:2858', 'HGNC:11063']
GSM5740432_S2_GGGACAATCACGGAGA-1.csv	0.003145373441610438	0.01892189288013699	745	[['HGNC:2267', 28.600583691874444, 100.0], ['HGNC:24381', 28.600583691874437, 100.0], ['HGNC:2291', 28.600583692085085, 100.0], ['HGNC:2292', 28.600583691872238, 100.0], ['HGNC:2279', 28.600583691879343, 100.0], ['HGNC:2280', 28.60058369187443, 100.0], ['HGNC:7419', 28.60058369222191, 100.0], ['HGNC:24382', 28.600583691690932, 100.0], ['HGNC:2277', 28.600583691927785, 100.0], ['HGNC:10969', 30.43…	['HGNC:18170', 'HGNC:4693', 'HGNC:2321', 'HGNC:16484', 'HGNC:3647', 'HGNC:395', 'HGNC:9280', 'HGNC:10452', 'HGNC:2858', 'HGNC:28883', 'HGNC:12591', 'HGNC:18070', 'HGNC:9020', 'HGNC:17296', 'HGNC:18044', 'HGNC:9225', 'HGNC:10451', 'HGNC:12592', 'HGNC:4982', 'HGNC:7892', 'HGNC:10980', 'HGNC:11047']
GSM5740432_S2_CATACAGGTACGCGTC-1.csv	0.0023172793887392715	0.0017760490914990683	952	0	['HGNC:18170', 'HGNC:19980', 'HGNC:976', 'HGNC:4432', 'HGNC:11063', 'HGNC:4458', 'HGNC:7892', 'HGNC:10979', 'HGNC:18044', 'HGNC:12527', 'HGNC:14409', 'HGNC:8907', 'HGNC:10451', 'HGNC:10293', 'HGNC:10452', 'HGNC:18070', 'HGNC:9020', 'HGNC:16484', 'HGNC:17296', 'HGNC:11067', 'HGNC:2858', 'HGNC:2501', 'HGNC:10297', 'HGNC:11559', 'HGNC:11064']
GSM5740432_S2_AACCCAAGTGAGACCA-1.csv	0.017385635118982945	0.0865000817377691	1136	0	['HGNC:17296', 'HGNC:10451', 'HGNC:2858', 'HGNC:7892', 'HGNC:11047', 'HGNC:16484', 'HGNC:18170', 'HGNC:11064', 'HGNC:10452']
GSM5740432_S2_GCTCAAATCACCTTAT-1.csv	0.04099947210980115	0.11725743148331863	1764	[['HGNC:4432', 47.085416117347975, 100.0], ['HGNC:4136', 46.359884942383765, 100.0], ['HGNC:4175', 46.359884942383765, 99.99999999999984]]	['HGNC:9721', 'HGNC:11064', 'HGNC:5157', 'HGNC:406', 'HGNC:7892', 'HGNC:18170', 'HGNC:4693', 'HGNC:2501']
GSM5740432_S2_TATTCCACACGGATCC-1.csv	0.01043974231662974	0.055211149542434765	1388	0	['HGNC:18070', 'HGNC:18170', 'HGNC:11054', 'HGNC:18044', 'HGNC:9225']
GSM5740432_S2_CTTCCTTTCATGAGGG-1.csv	0.006149494204101712	0.01892189288013699	1251	0	['HGNC:4432', 'HGNC:11782', 'HGNC:4175', 'HGNC:18170', 'HGNC:4693', 'HGNC:4378', 'HGNC:4136', 'HGNC:8646', 'HGNC:8582', 'HGNC:11047', 'HGNC:16484', 'HGNC:2719', 'HGNC:11064']
GSM5740432_S2_ACATCGAGTTCAGTAC-1.csv	0.04099947210980115	0.08588422811408125	2149	[['HGNC:24381', 40.618325068866554, 95.1103487007129], ['HGNC:830', 42.657944842092725, 100.0], ['HGNC:2291', 40.618325068809376, 95.1103487007129], ['HGNC:848', 42.65794484217674, 100.00000000000003], ['HGNC:847', 42.65794484210124, 100.0], ['HGNC:5008', 42.90625765072882, 96.6657410030702], ['HGNC:833', 42.65794484211626, 100.0], ['HGNC:12582', 40.61832506887151, 95.1103487007129], ['HGNC:16232…	['HGNC:25223', 'HGNC:10452', 'HGNC:28883', 'HGNC:7530', 'HGNC:4175', 'HGNC:7529', 'HGNC:2858', 'HGNC:20233', 'HGNC:5006', 'HGNC:2244', 'HGNC:10451', 'HGNC:20661', 'HGNC:18175', 'HGNC:4433', 'HGNC:9721', 'HGNC:11064', 'HGNC:17296', 'HGNC:4136', 'HGNC:406', 'HGNC:7892', 'HGNC:9141', 'HGNC:18170']
GSM5740432_S2_AGGAAATGTCCTCATC-1.csv	0.040999472109801156	0.11725743148331863	1885	[['HGNC:4175', 46.359884942383765, 99.99999999999997], ['HGNC:4433', 47.085416117347975, 99.99999999999997], ['HGNC:8636', 48.22916637764275, 99.99999999999997], ['HGNC:10922', 48.22916637755141, 99.99999999999997], ['HGNC:4136', 46.35988494238376, 99.99999999999997]]	['HGNC:10451', 'HGNC:18170', 'HGNC:341', 'HGNC:11063', 'HGNC:11064', 'HGNC:10452', 'HGNC:17296', 'HGNC:7892', 'HGNC:2858', 'HGNC:2501']
GSM5740432_S2_ACCTACCCAAGAGGTC-1.csv	0.010439742316629742	0.10811028743000119	1407	[['HGNC:12586', 31.187174941922365, 100.0], ['HGNC:7427', 31.18717494193491, 100.0], ['HGNC:2292', 31.187174941923335, 99.99999999999999], ['HGNC:2279', 31.187174941928347, 99.99999999999999], ['HGNC:2277', 31.187174941923036, 100.0], ['HGNC:24381', 31.187174941917583, 99.99999999999999], ['HGNC:2291', 31.187174941894845, 99.99999999999999], ['HGNC:2579', 31.18717494192303, 99.99999999999999], ['…	['HGNC:10452', 'HGNC:18070', 'HGNC:11782', 'HGNC:18170', 'HGNC:10451', 'HGNC:17296', 'HGNC:8646', 'HGNC:7892', 'HGNC:29437', 'HGNC:8582', 'HGNC:2858', 'HGNC:30927']
GSM5740432_S2_GGGTCACAGGTCGTAG-1.csv	0.04099947210980115	0.08588422811408125	1795	0	['HGNC:10452', 'HGNC:4175', 'HGNC:4433', 'HGNC:14409', 'HGNC:10451', 'HGNC:18170', 'HGNC:11063', 'HGNC:2858', 'HGNC:2501', 'HGNC:17296', 'HGNC:11067', 'HGNC:4136', 'HGNC:7892']
GSM5740432_S2_GTGTAACGTTATCTTC-1.csv	0.01043974231662974	0.036447634816343465	1227	[['HGNC:5008', 49.86794153597746, 100.0], ['HGNC:11004', 47.94617203799974, 100.0]]	['HGNC:18170', 'HGNC:8091', 'HGNC:115', 'HGNC:10979', 'HGNC:4175', 'HGNC:4432', 'HGNC:4136', 'HGNC:5383', 'HGNC:406', 'HGNC:7892', 'HGNC:9721', 'HGNC:11064', 'HGNC:365', 'HGNC:2501']
GSM5740432_S2_GGGAGTAGTCGGAAAC-1.csv	0.010439742316629738	0.11725743148331863	1589	[['HGNC:4175', 46.35988494238376, 100.00000000000003], ['HGNC:4136', 46.35988494238376, 100.00000000000003]]	['HGNC:115', 'HGNC:10979', 'HGNC:5383', 'HGNC:18170', 'HGNC:4433', 'HGNC:11064', 'HGNC:11047']
GSM5740432_S2_GAAGGGTTCCACGAAT-1.csv	0.010439742316629742	0.055211149542434765	1425	[['HGNC:18044', 37.36593469493661, 100.0], ['HGNC:2501', 37.77744110700791, 100.0]]	['HGNC:17296', 'HGNC:11067', 'HGNC:7892', 'HGNC:11054', 'HGNC:10451', 'HGNC:18170', 'HGNC:11063', 'HGNC:11064', 'HGNC:10452', 'HGNC:10942', 'HGNC:2858']
GSM5740432_S2_GACTATGGTCCGAAAG-1.csv	0.022916507524253293	0.10758115714651323	1591	[['HGNC:840', 29.798908202329915, 99.99999999999997], ['HGNC:2288', 18.00259024881959, 100.0], ['HGNC:2292', 18.00259024882239, 100.0], ['HGNC:2279', 18.0025902488206, 100.0], ['HGNC:823', 29.798908202310752, 100.0], ['HGNC:838', 29.798908202322295, 100.0], ['HGNC:833', 29.798908202329876, 99.99999999999997], ['HGNC:16232', 18.00259024882488, 100.0], ['HGNC:14247', 29.798908202317342, 100.0], ['H…	['HGNC:28883', 'HGNC:8582', 'HGNC:11782', 'HGNC:8646', 'HGNC:7892', 'HGNC:3700', 'HGNC:18170', 'HGNC:4693', 'HGNC:11064']
GSM5740432_S2_CATCGGGTCACAGTGT-1.csv	0.026710462658849587	0.11725743148331863	1542	[['HGNC:18044', 17.593905837247405, 96.84671867955048]]	['HGNC:18170', 'HGNC:11067', 'HGNC:11063', 'HGNC:16484']
GSM5740432_S2_TCCTGCACAATCAGCT-1.csv	0.003609884896241592	0.01892189288013699	1564	0	['HGNC:10979', 'HGNC:10996', 'HGNC:14409', 'HGNC:8907', 'HGNC:10451', 'HGNC:10452', 'HGNC:2205', 'HGNC:115', 'HGNC:4116', 'HGNC:16484', 'HGNC:4432', 'HGNC:4061', 'HGNC:11022', 'HGNC:11064', 'HGNC:17296', 'HGNC:4012', 'HGNC:5383', 'HGNC:7892', 'HGNC:18170', 'HGNC:19980', 'HGNC:12390', 'HGNC:14573', 'HGNC:20197', 'HGNC:4369', 'HGNC:2858', 'HGNC:12524', 'HGNC:4135', 'HGNC:2501']
GSM5740432_S2_CGTTAGAAGTTGCTCA-1.csv	0.003145373441610438	0.017022083781089152	883	[['HGNC:2898', 27.925483705479692, 100.0]]	['HGNC:746', 'HGNC:18070', 'HGNC:9020', 'HGNC:758', 'HGNC:10451', 'HGNC:11063', 'HGNC:7892', 'HGNC:11054', 'HGNC:24269', 'HGNC:18044', 'HGNC:18170', 'HGNC:4693', 'HGNC:8906', 'HGNC:2501', 'HGNC:11004', 'HGNC:17296', 'HGNC:11067', 'HGNC:5157', 'HGNC:2704', 'HGNC:365', 'HGNC:11064', 'HGNC:10452', 'HGNC:10980', 'HGNC:12563']
GSM5740432_S2_TCGAAGTTCGTCGATA-1.csv	0.04099947210980115	0.08588422811408125	1850	0	['HGNC:18170', 'HGNC:8091', 'HGNC:4175', 'HGNC:11063', 'HGNC:11067', 'HGNC:4136', 'HGNC:406', 'HGNC:7892']
GSM5740432_S2_CGCATGGCAACACGTT-1.csv	0.01205039388492568	0.055211149542434765	1028	[['HGNC:2277', 32.64068002059906, 100.0], ['HGNC:24381', 32.64068002059906, 99.99999999999997], ['HGNC:830', 32.640680020601756, 99.99999999999997], ['HGNC:2291', 32.64068002060029, 100.0], ['HGNC:848', 32.640680020599675, 99.99999999999996], ['HGNC:30862', 32.640680020599056, 99.99999999999996], ['HGNC:8016', 32.640680020599056, 99.99999999999997], ['HGNC:2579', 32.64068002060183, 99.99999999999…	['HGNC:18170', 'HGNC:4693', 'HGNC:11063', 'HGNC:9020', 'HGNC:5157', 'HGNC:500', 'HGNC:7892', 'HGNC:18044', 'HGNC:16484']
GSM5740432_S2_TAATCTCTCACTCGAA-1.csv	0.14212142617391824	0.11725743148331863	1251	0	['HGNC:7892', 'HGNC:18170', 'HGNC:11047']
GSM5740432_S2_CATCCCATCCTTATAC-1.csv	0.010439742316629742	0.08588422811408125	1388	[['HGNC:5028', 3.428291971456835, 100.0]]	['HGNC:4693', 'HGNC:11025', 'HGNC:8582', 'HGNC:11782', 'HGNC:18044', 'HGNC:4175', 'HGNC:11064', 'HGNC:11067', 'HGNC:4136', 'HGNC:8646', 'HGNC:7892', 'HGNC:2501', 'HGNC:16484', 'HGNC:18170', 'HGNC:11063']
GSM5740432_S2_GGGTGAACACAAAGTA-1.csv	0.01043974231662974	0.08588422811408125	1515	[['HGNC:840', 37.9581670564891, 100.00000000000003], ['HGNC:24381', 41.51010750915208, 100.00000000000003], ['HGNC:830', 37.95816705649413, 100.00000000000003], ['HGNC:2291', 41.51010750915208, 100.00000000000003], ['HGNC:848', 37.95816705649695, 100.00000000000003], ['HGNC:847', 37.958167056507484, 100.0], ['HGNC:2265', 41.51010750915376, 100.0], ['HGNC:24380', 41.510107509206165, 100.0000000000…	['HGNC:18170', 'HGNC:4432', 'HGNC:4136', 'HGNC:7892', 'HGNC:11063', 'HGNC:4175', 'HGNC:16484', 'HGNC:11064']
GSM5740432_S2_GACCAATCATCAGTGT-1.csv	0.0032604442898752323	0.01817497605592104	1272	[['HGNC:9021', 45.353320385727656, 100.00000000344396]]	['HGNC:4175', 'HGNC:2704', 'HGNC:13203', 'HGNC:18170', 'HGNC:4693', 'HGNC:10451', 'HGNC:10943', 'HGNC:2858', 'HGNC:11055', 'HGNC:17296', 'HGNC:4136', 'HGNC:7892', 'HGNC:11064', 'HGNC:10452', 'HGNC:7850', 'HGNC:3078', 'HGNC:18044', 'HGNC:7849']
GSM5740432_S2_GCTCAAAGTACGGGAT-1.csv	0.0036098848962415916	0.01892189288013699	1566	0	['HGNC:115', 'HGNC:18170', 'HGNC:11067', 'HGNC:5383', 'HGNC:7892', 'HGNC:4432', 'HGNC:16484', 'HGNC:10979', 'HGNC:2501', 'HGNC:11064', 'HGNC:11063']
GSM5740432_S2_CTCCTCCGTCTCTCAC-1.csv	0.02586820662922244	0.02063016208234997	1713	0	['HGNC:11063', 'HGNC:7892', 'HGNC:10452', 'HGNC:17296', 'HGNC:10451', 'HGNC:10943', 'HGNC:11064', 'HGNC:10920', 'HGNC:2858', 'HGNC:2501', 'HGNC:16484', 'HGNC:18170']
GSM5740432_S2_ACCGTTCAGCCGGAAT-1.csv	0.0029961561508966505	0.01892189288013699	1114	[['HGNC:5008', 26.4486819844795, 100.00000000000003]]	['HGNC:17296', 'HGNC:10381', 'HGNC:4136', 'HGNC:4432', 'HGNC:18170', 'HGNC:4693', 'HGNC:8091', 'HGNC:3005', 'HGNC:7046', 'HGNC:17174', 'HGNC:14573', 'HGNC:19358', 'HGNC:23056', 'HGNC:7044', 'HGNC:4175', 'HGNC:20799', 'HGNC:7045', 'HGNC:23157', 'HGNC:2995', 'HGNC:2858', 'HGNC:6831', 'HGNC:186', 'HGNC:29565', 'HGNC:23089', 'HGNC:12527', 'HGNC:3007', 'HGNC:10382', 'HGNC:10452', 'HGNC:18294', 'HGNC:2…
GSM5740432_S2_TAGAGTCGTACCGTGC-1.csv	0.0039853309882872424	0.01871011207588234	1189	0	['HGNC:18170', 'HGNC:8091', 'HGNC:4175', 'HGNC:18044', 'HGNC:365', 'HGNC:11004', 'HGNC:29437', 'HGNC:10452', 'HGNC:22921', 'HGNC:17296', 'HGNC:10451', 'HGNC:10943', 'HGNC:4136', 'HGNC:406', 'HGNC:7892', 'HGNC:2858', 'HGNC:30927', 'HGNC:11047']
GSM5740432_S2_ATTCACTTCATCGGGC-1.csv	0.010439742316629742	0.08588422811408125	1638	0	['HGNC:18170', 'HGNC:8582', 'HGNC:4175', 'HGNC:2710', 'HGNC:11067', 'HGNC:4136', 'HGNC:8646', 'HGNC:7892', 'HGNC:2719', 'HGNC:11782', 'HGNC:11064']
GSM5740432_S2_GATTGGTCAACTGGTT-1.csv	0.007380774908295695	0.11725743148331862	1328	[['HGNC:115', 28.601484547329044, 100.00000000000004]]	['HGNC:11004', 'HGNC:10451', 'HGNC:4432', 'HGNC:7892', 'HGNC:9020', 'HGNC:17296', 'HGNC:18170', 'HGNC:4693', 'HGNC:16484', 'HGNC:365', 'HGNC:11047', 'HGNC:2858', 'HGNC:186', 'HGNC:11064', 'HGNC:10452']
GSM5740432_S2_AGCCACGTCGGTCGGT-1.csv	0.010439742316629742	0.10758115714651323	1439	[['HGNC:24380', 46.20709517861361, 100.0], ['HGNC:7850', 36.01451156137662, 100.0], ['HGNC:18044', 19.176371243389816, 100.0], ['HGNC:12582', 46.20709517863209, 100.0], ['HGNC:16232', 46.20709517863219, 100.0], ['HGNC:7849', 36.01451156115939, 100.0], ['HGNC:2267', 46.20709517861359, 100.0], ['HGNC:2277', 46.20709517861363, 100.0], ['HGNC:24381', 46.20709517861512, 100.0], ['HGNC:2291', 46.207095…	['HGNC:10979', 'HGNC:3700', 'HGNC:18170', 'HGNC:4693', 'HGNC:10683', 'HGNC:29437', 'HGNC:8582', 'HGNC:10451', 'HGNC:17296', 'HGNC:11067', 'HGNC:8646', 'HGNC:7892', 'HGNC:4432', 'HGNC:11782', 'HGNC:2858', 'HGNC:10680', 'HGNC:30927', 'HGNC:10682', 'HGNC:11047', 'HGNC:10452', 'HGNC:18070', 'HGNC:10681', 'HGNC:16484', 'HGNC:365']
GSM5740432_S2_CAGATACGTCGCATGC-1.csv	0.003145373441610438	0.01871011207588234	685	0	['HGNC:24381', 'HGNC:830', 'HGNC:4693', 'HGNC:2291', 'HGNC:4378', 'HGNC:7704', 'HGNC:7458', 'HGNC:7683', 'HGNC:7684', 'HGNC:848', 'HGNC:6708', 'HGNC:2590', 'HGNC:847', 'HGNC:82', 'HGNC:2292', 'HGNC:7714', 'HGNC:3629', 'HGNC:2279', 'HGNC:823', 'HGNC:7459', 'HGNC:7713', 'HGNC:838', 'HGNC:7462', 'HGNC:4061', 'HGNC:17194', 'HGNC:10683', 'HGNC:932', 'HGNC:29594', 'HGNC:7685', 'HGNC:2422', 'HGNC:2288',…
GSM5740432_S2_TGGTAGTGTTATGGTC-1.csv	0.010439742316629742	0.055211149542434765	1567	0	['HGNC:4175', 'HGNC:11067', 'HGNC:4136', 'HGNC:2501', 'HGNC:18170', 'HGNC:4693', 'HGNC:4378', 'HGNC:11063', 'HGNC:11064']
GSM5740432_S2_TCTTGCGTCAGAGTTC-1.csv	0.002632306295160503	0.014403810997973738	926	0	['HGNC:2267', 'HGNC:11063', 'HGNC:403', 'HGNC:2645', 'HGNC:11004', 'HGNC:29594', 'HGNC:2288', 'HGNC:12587', 'HGNC:18170', 'HGNC:24381', 'HGNC:830', 'HGNC:4693', 'HGNC:2291', 'HGNC:848', 'HGNC:847', 'HGNC:838', 'HGNC:1516', 'HGNC:2289', 'HGNC:30863', 'HGNC:2269', 'HGNC:10451', 'HGNC:30862', 'HGNC:8016', 'HGNC:2579', 'HGNC:2285', 'HGNC:82', 'HGNC:4175', 'HGNC:2292', 'HGNC:2279', 'HGNC:823', 'HGNC:1…
GSM5740432_S2_TTGCATTCACAATTCG-1.csv	0.0036792119618539285	0.018174976055921048	1526	0	['HGNC:115', 'HGNC:2858', 'HGNC:5383', 'HGNC:7892', 'HGNC:10979', 'HGNC:2710', 'HGNC:4432', 'HGNC:18170']
GSM5740432_S2_CATACTTGTATCAAGA-1.csv	0.01043974231662974	0.08650008173776912	1783	0	['HGNC:18170', 'HGNC:4693', 'HGNC:10943', 'HGNC:18044', 'HGNC:4432', 'HGNC:10683', 'HGNC:11067', 'HGNC:5157', 'HGNC:7892', 'HGNC:10680', 'HGNC:10682', 'HGNC:11063', 'HGNC:3700', 'HGNC:10681']
GSM5740432_S2_TAGTGCATCATTCACT-1.csv	0.04541997174834294	0.11725743148331863	1697	[['HGNC:2292', 36.66185520231302, 99.99999999999999], ['HGNC:2279', 36.66185520229621, 100.0], ['HGNC:823', 35.475485224731365, 100.0], ['HGNC:838', 35.475485224740595, 100.0], ['HGNC:2291', 36.661855202313006, 100.0], ['HGNC:848', 35.47548522473695, 99.99999999999997], ['HGNC:847', 35.47548522476023, 100.0], ['HGNC:2267', 36.66185520231301, 100.0], ['HGNC:3700', 41.42613307294658, 95.10764905695…	['HGNC:11063', 'HGNC:7892', 'HGNC:18170']
GSM5740432_S2_CAGGCCAGTGACTCGC-1.csv	0.010439742316629742	0.09208192889944339	1679	0	['HGNC:11064', 'HGNC:17296', 'HGNC:7892', 'HGNC:10451', 'HGNC:10452', 'HGNC:18170', 'HGNC:11047', 'HGNC:2858', 'HGNC:186', 'HGNC:16484', 'HGNC:365', 'HGNC:11004']
GSM5740432_S2_ATTTCTGAGATGGCGT-1.csv	0.0010493179433368302	0.0013411321776983234	1360	0	['HGNC:18044', 'HGNC:3579', 'HGNC:21298', 'HGNC:18170', 'HGNC:4693', 'HGNC:4643', 'HGNC:4432', 'HGNC:10451', 'HGNC:16484', 'HGNC:5147', 'HGNC:11004', 'HGNC:4892', 'HGNC:10980', 'HGNC:17296', 'HGNC:11067', 'HGNC:7892', 'HGNC:11064', 'HGNC:10452', 'HGNC:18070', 'HGNC:11063', 'HGNC:3700', 'HGNC:2858', 'HGNC:2501']
GSM5740432_S2_TAGACCACAAGAAACT-1.csv	0.01043974231662974	0.11725743148331863	1480	[['HGNC:10683', 47.085416117347975, 100.0], ['HGNC:10680', 47.085416117347975, 100.00000000000003], ['HGNC:10681', 47.085416117347975, 100.00000000000003], ['HGNC:3700', 47.085416117347975, 100.0], ['HGNC:10682', 47.085416117347975, 100.0]]	['HGNC:18170', 'HGNC:11054', 'HGNC:11067', 'HGNC:11064', 'HGNC:16484']
GSM5740432_S2_TTTATGCCAAGTTTGC-1.csv	0.0060907274764897875	0.04054691331457926	1689	0	['HGNC:9020', 'HGNC:7892', 'HGNC:18170', 'HGNC:2501', 'HGNC:16484', 'HGNC:3700']
GSM5740432_S2_ACTCCCAAGGCTGAAC-1.csv	0.08547870567607699	0.10205534999944166	1482	0	['HGNC:11063', 'HGNC:11064', 'HGNC:10452', 'HGNC:18170', 'HGNC:10451', 'HGNC:2858', 'HGNC:17296', 'HGNC:11067', 'HGNC:7892']
GSM5740432_S2_GTCAGCGAGTGGAATT-1.csv	0.01043974231662974	0.10436226411726526	1866	0	['HGNC:18170', 'HGNC:2501', 'HGNC:11063']
GSM5740432_S2_CTATCCGGTTTCGACA-1.csv	0.0039853309882872424	0.01871011207588234	1394	[['HGNC:2501', 20.144918782536703, 100.0]]	['HGNC:4175', 'HGNC:18044', 'HGNC:4136', 'HGNC:7892', 'HGNC:3700', 'HGNC:10943', 'HGNC:16484', 'HGNC:18170', 'HGNC:11004', 'HGNC:29437', 'HGNC:2858', 'HGNC:30927', 'HGNC:11047']
GSM5740432_S2_AGCTTCCTCCCTTTGG-1.csv	0.022916507524253293	0.02403423453327256	2016	0	['HGNC:341', 'HGNC:4175', 'HGNC:9721', 'HGNC:11064', 'HGNC:18170', 'HGNC:8091', 'HGNC:2501', 'HGNC:11067', 'HGNC:4136', 'HGNC:406', 'HGNC:16484']
GSM5740432_S2_GAGTGAGCACAAATAG-1.csv	0.0007638835841417765	0.039864381841480674	1146	[['HGNC:10381', 0.0, 100.0], ['HGNC:23161', 0.0, 100.0], ['HGNC:18294', 0.0, 100.0], ['HGNC:24862', 0.0, 100.0], ['HGNC:20266', 0.0, 100.0], ['HGNC:10933', 0.0, 100.0], ['HGNC:2728', 0.0, 100.0], ['HGNC:10866', 0.0, 100.0], ['HGNC:16872', 0.0, 100.0], ['HGNC:318', 0.0, 100.0], ['HGNC:1096', 0.0, 100.0], ['HGNC:23056', 0.0, 100.0], ['HGNC:7044', 0.0, 100.0], ['HGNC:4006', 0.0, 100.0], ['HGNC:6823'…	['HGNC:17296', 'HGNC:4878', 'HGNC:10381', 'HGNC:23161', 'HGNC:14472', 'HGNC:7892', 'HGNC:4432', 'HGNC:10452', 'HGNC:18294', 'HGNC:24862', 'HGNC:20266', 'HGNC:10933', 'HGNC:115', 'HGNC:9020', 'HGNC:2728', 'HGNC:18044', 'HGNC:2995', 'HGNC:18170', 'HGNC:4693', 'HGNC:23089', 'HGNC:10866', 'HGNC:16872', 'HGNC:318', 'HGNC:3005', 'HGNC:1096', 'HGNC:17174', 'HGNC:14573', 'HGNC:19358', 'HGNC:23056', 'HGNC…
GSM5740432_S2_GTGTTAGGTCACTTCC-1.csv	0.01043974231662974	0.11725743148331863	1312	[['HGNC:7686', 24.036363256349436, 100.00000000000003], ['HGNC:23987', 24.036363256349436, 100.00000000000003], ['HGNC:7690', 24.036363256349468, 100.0], ['HGNC:7461', 24.036363256351343, 100.0], ['HGNC:3700', 47.085416117347975, 100.0], ['HGNC:7706', 24.036363256306647, 100.00000000000003], ['HGNC:4432', 47.085416117347975, 100.00000000000003], ['HGNC:7462', 24.03636325634824, 100.0], ['HGNC:171…	['HGNC:18070', 'HGNC:9225', 'HGNC:17027', 'HGNC:11054', 'HGNC:18170']
GSM5740432_S2_ATCGGCGAGATGAATC-1.csv	0.010439742316629742	0.08588422811408125	1523	[['HGNC:24380', 39.96427073581293, 100.0], ['HGNC:5008', 27.375638178783724, 100.0], ['HGNC:833', 39.96427073581291, 100.0], ['HGNC:18044', 24.02089712554281, 100.0], ['HGNC:12582', 39.964270735811546, 100.0], ['HGNC:16232', 39.96427073581818, 100.0], ['HGNC:14247', 39.96427073582788, 100.0], ['HGNC:840', 39.96427073581293, 100.0], ['HGNC:28883', 37.1940055671736, 100.0], ['HGNC:12586', 39.964270…	['HGNC:9020', 'HGNC:4136', 'HGNC:7892', 'HGNC:4175', 'HGNC:18170', 'HGNC:4693', 'HGNC:10943', 'HGNC:2501']
GSM5740432_S2_TAGACTGGTCGCTCGA-1.csv	0.004483041295214671	0.01892189288013699	1563	0	['HGNC:11782', 'HGNC:17296', 'HGNC:8646', 'HGNC:7892', 'HGNC:19980', 'HGNC:8907', 'HGNC:10451', 'HGNC:4432', 'HGNC:8582', 'HGNC:3700', 'HGNC:11064', 'HGNC:10452', 'HGNC:18170', 'HGNC:10971', 'HGNC:12563', 'HGNC:2501', 'HGNC:2858']
GSM5740432_S2_GATCATGCAAGTCCCG-1.csv	0.010439742316629742	0.1081102874300012	1606	[['HGNC:18044', 19.082515246948635, 100.0]]	['HGNC:11782', 'HGNC:115', 'HGNC:10979', 'HGNC:11063', 'HGNC:7530', 'HGNC:8582', 'HGNC:11064', 'HGNC:7529', 'HGNC:5006', 'HGNC:4432', 'HGNC:10971', 'HGNC:12563', 'HGNC:9141', 'HGNC:18170', 'HGNC:8646', 'HGNC:10986', 'HGNC:5383', 'HGNC:7892']
GSM5740432_S2_TCCAGAAAGCATGGGT-1.csv	0.003609884896241592	0.01892189288013699	1350	[['HGNC:2277', 21.477547051993803, 100.0], ['HGNC:24381', 21.477547051993813, 100.0], ['HGNC:830', 21.21168626711572, 100.0], ['HGNC:2291', 21.477547051993813, 100.0], ['HGNC:848', 21.21168626709929, 100.0], ['HGNC:847', 21.211686267101634, 100.00000000000091], ['HGNC:840', 21.211686267115713, 100.0], ['HGNC:12591', 30.662662639405596, 100.00000000000003], ['HGNC:500', 30.662662639405568, 99.9999…	['HGNC:18170', 'HGNC:8091', 'HGNC:18070', 'HGNC:17296', 'HGNC:11782', 'HGNC:4136', 'HGNC:8646', 'HGNC:5383', 'HGNC:406', 'HGNC:7892', 'HGNC:11559', 'HGNC:11064', 'HGNC:10452', 'HGNC:8582', 'HGNC:7530', 'HGNC:16484', 'HGNC:7863', 'HGNC:9141', 'HGNC:10451', 'HGNC:4175', 'HGNC:7529', 'HGNC:2858', 'HGNC:5006', 'HGNC:10979', 'HGNC:5008', 'HGNC:18044', 'HGNC:11047']
GSM5740432_S2_ATTCCATAGGAGGCAG-1.csv	0.004125582738561819	0.02063016208234997	1105	[['HGNC:12390', 27.700629572279723, 100.0], ['HGNC:7686', 33.07335065130611, 100.0], ['HGNC:23987', 33.07335065130611, 100.0], ['HGNC:7690', 33.07335065130677, 100.00000000000003], ['HGNC:7461', 33.073350651335915, 100.0], ['HGNC:20197', 27.700629572319308, 100.00000000000004], ['HGNC:7717', 33.07335065130612, 100.00000000000003], ['HGNC:7716', 33.07335065130611, 100.00000000000003], ['HGNC:7456'…	['HGNC:11063', 'HGNC:4458', 'HGNC:1096', 'HGNC:3700', 'HGNC:14573', 'HGNC:17296', 'HGNC:8646', 'HGNC:976', 'HGNC:20799', 'HGNC:2321', 'HGNC:4432', 'HGNC:11782', 'HGNC:406', 'HGNC:4623', 'HGNC:4982', 'HGNC:7892', 'HGNC:11455', 'HGNC:9280', 'HGNC:10922', 'HGNC:10980', 'HGNC:11004', 'HGNC:12527', 'HGNC:11022', 'HGNC:395', 'HGNC:8582', 'HGNC:2858', 'HGNC:12524', 'HGNC:4135', 'HGNC:2501', 'HGNC:8907',…
GSM5740432_S2_CCTTCAGAGCGCTGCT-1.csv	0.01043974231662974	0.11725743148331863	1607	[['HGNC:4432', 47.085416117347975, 99.99999999683683]]	['HGNC:18170', 'HGNC:11063', 'HGNC:17027']
GSM5740432_S2_CTGTGGGGTGTCCCTT-1.csv	0.01043974231662974	0.055211149542434765	1228	0	['HGNC:18170', 'HGNC:17296', 'HGNC:7892', 'HGNC:18044', 'HGNC:10451', 'HGNC:10452', 'HGNC:2858', 'HGNC:11047']
GSM5740432_S2_TGTCAGAGTCGCTTAA-1.csv	0.003145373441610438	0.01871011207588234	1221	0	['HGNC:18170', 'HGNC:4693', 'HGNC:4432', 'HGNC:4175', 'HGNC:4136', 'HGNC:5157', 'HGNC:7892', 'HGNC:16484', 'HGNC:10683', 'HGNC:10922', 'HGNC:10682', 'HGNC:11064', 'HGNC:10979', 'HGNC:24269', 'HGNC:18044', 'HGNC:341', 'HGNC:11063', 'HGNC:3700', 'HGNC:8906', 'HGNC:10680', 'HGNC:11055', 'HGNC:2501', 'HGNC:10681']
GSM5740432_S2_ATTCCATCAGCCTACG-1.csv	0.003260444289875232	0.018174976055921048	1646	0	['HGNC:17296', 'HGNC:7892', 'HGNC:3061', 'HGNC:11064', 'HGNC:10452', 'HGNC:10451', 'HGNC:18170', 'HGNC:2858', 'HGNC:2501', 'HGNC:10979']
GSM5740432_S2_GAACACTAGTCCCTAA-1.csv	0.010439742316629742	0.11725743148331863	1559	[['HGNC:2896', 47.085416117347975, 100.0], ['HGNC:4432', 47.085416117347975, 100.0], ['HGNC:21350', 47.085416117347975, 100.0], ['HGNC:1795', 47.085416117347975, 100.0], ['HGNC:8808', 47.085416117347975, 100.0], ['HGNC:2898', 47.085416117347975, 100.0], ['HGNC:2501', 47.085416117347975, 100.0], ['HGNC:4433', 47.085416117347975, 100.0], ['HGNC:10980', 47.085416117347975, 100.0]]	['HGNC:11063', 'HGNC:11067', 'HGNC:7892', 'HGNC:18170', 'HGNC:4693', 'HGNC:11064']
GSM5740432_S2_TGACGCGCACCGTGCA-1.csv	0.01043974231662974	0.11725743148331863	1716	[['HGNC:4432', 47.085416117347975, 99.99999999999999], ['HGNC:115', 47.085416117347975, 100.0], ['HGNC:10979', 47.085416117347975, 100.0], ['HGNC:18044', 17.593905837247405, 100.00000000000003]]	['HGNC:18170', 'HGNC:17296', 'HGNC:11067', 'HGNC:10452', 'HGNC:7892', 'HGNC:2858', 'HGNC:10451', 'HGNC:10943', 'HGNC:11063']
GSM5740432_S2_TCCTCGACATCGTGCG-1.csv	0.00448304129521467	0.01892189288013699	1448	0	['HGNC:4432', 'HGNC:28883', 'HGNC:18170', 'HGNC:4693', 'HGNC:4378', 'HGNC:3978', 'HGNC:16484', 'HGNC:2501']
GSM5740432_S2_GGGAGTAAGAGGCGGA-1.csv	0.010439742316629742	0.09208192889944339	1500	0	['HGNC:500', 'HGNC:14679', 'HGNC:9225', 'HGNC:17027', 'HGNC:18170', 'HGNC:10956', 'HGNC:11047']
GSM5740432_S2_GATTCGAGTAGAGCTG-1.csv	0.003609884896241592	0.01892189288013699	1832	0	['HGNC:10452', 'HGNC:10451', 'HGNC:4432', 'HGNC:18170', 'HGNC:17296', 'HGNC:11067', 'HGNC:7892', 'HGNC:2858', 'HGNC:2501', 'HGNC:16484', 'HGNC:365', 'HGNC:11063']
GSM5740432_S2_GTTTGGAGTTCGGTCG-1.csv	0.003145373441610438	0.08588422811408125	1820	0	['HGNC:4175', 'HGNC:11067', 'HGNC:4136', 'HGNC:7892', 'HGNC:11063', 'HGNC:18170', 'HGNC:4693', 'HGNC:11064']
GSM5740432_S2_TGAATCGGTCTGGTTA-1.csv	0.003145373441610438	0.04054691331457926	1499	[['HGNC:10451', 46.66666667355457, 100.0], ['HGNC:10452', 46.666666666666664, 100.0], ['HGNC:17296', 46.666666666666664, 100.0], ['HGNC:2704', 46.666666666666664, 100.0]]	['HGNC:11063', 'HGNC:4175', 'HGNC:11064', 'HGNC:18170', 'HGNC:4693', 'HGNC:11067', 'HGNC:4136', 'HGNC:7892', 'HGNC:16484']
GSM5740432_S2_AGGCATTGTTCCGCGA-1.csv	0.01043974231662974	0.10112871254744105	1750	[['HGNC:840', 10.359528409701909, 100.00000000000003], ['HGNC:12586', 12.605885076231264, 100.0], ['HGNC:7427', 12.605885076237005, 100.0], ['HGNC:3481', 20.667233187944976, 100.0], ['HGNC:10989', 24.387812673315985, 100.00000000000003], ['HGNC:12590', 12.605885076227812, 100.00000000000003], ['HGNC:2265', 12.6058850762278, 100.0], ['HGNC:12585', 12.605885076226663, 100.0], ['HGNC:10986', 15.5679…	['HGNC:115', 'HGNC:18170', 'HGNC:2501', 'HGNC:4432', 'HGNC:10979', 'HGNC:11064']
GSM5740432_S2_CTAGACAAGCTCGCAC-1.csv	0.01043974231662974	0.11725743148331863	1501	[['HGNC:4643', 47.085416117347975, 100.00000000000003], ['HGNC:4432', 47.085416117347975, 100.0], ['HGNC:3700', 47.085416117347975, 100.00000000000003], ['HGNC:4892', 47.085416117347975, 100.00000000000003], ['HGNC:10980', 47.085416117347975, 100.0], ['HGNC:3579', 47.085416117347975, 100.0], ['HGNC:5147', 47.085416117347975, 100.0]]	['HGNC:4693', 'HGNC:4378', 'HGNC:11064', 'HGNC:11047', 'HGNC:18170']
GSM5740432_S2_CTGGACGTCAAGCCAT-1.csv	0.004483041295214671	0.01892189288013699	1474	0	['HGNC:18170', 'HGNC:4693', 'HGNC:4378', 'HGNC:4432', 'HGNC:11782', 'HGNC:11064', 'HGNC:8646', 'HGNC:7892', 'HGNC:17027', 'HGNC:11054', 'HGNC:18044', 'HGNC:18070', 'HGNC:12563', 'HGNC:11047', 'HGNC:8582']
GSM5740432_S2_GCATGATTCTACTGCC-1.csv	0.010439742316629742	0.055211149542434765	1365	[['HGNC:10293', 30.751368863275953, 100.0], ['HGNC:10297', 31.67167847764708, 100.0]]	['HGNC:18044', 'HGNC:18170', 'HGNC:4693', 'HGNC:9020', 'HGNC:5157', 'HGNC:7892', 'HGNC:17027', 'HGNC:11047', 'HGNC:11064', 'HGNC:16484', 'HGNC:365']
GSM5740432_S2_TTCTCTCAGGAAACGA-1.csv	0.01043974231662974	0.11725743148331863	1713	[['HGNC:4432', 47.085416117347975, 100.00000000000003]]	['HGNC:14679', 'HGNC:7892', 'HGNC:10943', 'HGNC:18170']
GSM5740432_S2_GAGTCTACATCCTATT-1.csv	0.010439742316629742	0.08588422811408125	1481	[['HGNC:10979', 32.07524882175571, 100.0], ['HGNC:1769', 25.179268544764067, 86.10913779019671]]	['HGNC:4432', 'HGNC:4175', 'HGNC:9721', 'HGNC:11064', 'HGNC:11067', 'HGNC:4136', 'HGNC:406', 'HGNC:7892', 'HGNC:18170', 'HGNC:4693', 'HGNC:8091']
GSM5740432_S2_GATCACAAGAAACTGT-1.csv	0.010439742316629742	0.11725743148331863	1289	[['HGNC:12590', 21.588223857507437, 100.0], ['HGNC:2265', 16.22128372791681, 100.0], ['HGNC:12585', 21.588223857507092, 100.0], ['HGNC:11448', 45.437101986027635, 100.0], ['HGNC:4432', 47.085416117347975, 100.0], ['HGNC:838', 16.494753419871966, 100.0], ['HGNC:2289', 16.221283727916934, 100.0], ['HGNC:2898', 32.10543968174618, 100.0], ['HGNC:30863', 21.588223857509664, 100.0], ['HGNC:2269', 16.22…	['HGNC:17296', 'HGNC:10451', 'HGNC:2858', 'HGNC:18170', 'HGNC:4693', 'HGNC:7892', 'HGNC:17027', 'HGNC:9225', 'HGNC:10452', 'HGNC:18070']
GSM5740432_S2_CGGGTGTTCCTCTGCA-1.csv	0.010439742316629742	0.11725743148331863	2034	0	['HGNC:7892', 'HGNC:18170', 'HGNC:2501', 'HGNC:11063']
GSM5740432_S2_CTACTATAGAACTGAT-1.csv	0.021181952976064376	0.05043604708851768	798	[['HGNC:10571', 35.06517228358097, 100.0], ['HGNC:10999', 30.297280723219664, 97.26578899629418], ['HGNC:10955', 30.29728072321967, 97.26578899629418], ['HGNC:10293', 48.600199161558166, 100.0], ['HGNC:4260', 30.297280722979814, 97.26578899691505], ['HGNC:435', 30.297280723846328, 97.26578899552415], ['HGNC:10297', 48.60019916160419, 100.0], ['HGNC:11559', 48.60019916160248, 100.0]]	['HGNC:17296', 'HGNC:11067', 'HGNC:11026', 'HGNC:18170', 'HGNC:4693', 'HGNC:10451', 'HGNC:11063', 'HGNC:10452', 'HGNC:28883', 'HGNC:18070', 'HGNC:11058', 'HGNC:341', 'HGNC:2858', 'HGNC:2501', 'HGNC:7892', 'HGNC:18044', 'HGNC:11064']
GSM5740432_S2_ACCAAACTCTAACGGT-1.csv	0.010439742316629742	0.10758115714651323	1571	0	['HGNC:10452', 'HGNC:500', 'HGNC:17296', 'HGNC:8646', 'HGNC:7892', 'HGNC:10451', 'HGNC:11782', 'HGNC:11064', 'HGNC:8582', 'HGNC:18170', 'HGNC:11047', 'HGNC:2858', 'HGNC:16484', 'HGNC:2719']
GSM5740432_S2_TGATTTCGTAAGAACT-1.csv	0.010439742316629742	0.11725743148331863	1338	[['HGNC:2289', 30.31875963636971, 100.0], ['HGNC:30863', 30.31875963634475, 100.0], ['HGNC:2269', 30.31875963634971, 100.0], ['HGNC:12582', 30.318759636356198, 100.0], ['HGNC:16232', 30.31875963635579, 100.0], ['HGNC:4432', 47.085416117347975, 100.0], ['HGNC:10683', 47.085416117347975, 100.0], ['HGNC:29594', 30.318759636349824, 100.0], ['HGNC:2288', 30.318759636353775, 100.0], ['HGNC:12587', 30.3…	['HGNC:18170', 'HGNC:4693', 'HGNC:11047', 'HGNC:500', 'HGNC:9020']
GSM5740432_S2_AGTACTGCACCTGAAT-1.csv	0.010439742316629742	0.11725743148331863	1123	[['HGNC:976', 23.773861014452045, 100.0], ['HGNC:18044', 17.593905837247405, 100.0], ['HGNC:642', 18.14634399596903, 100.0]]	['HGNC:2267', 'HGNC:3700', 'HGNC:837', 'HGNC:2292', 'HGNC:2279', 'HGNC:823', 'HGNC:838', 'HGNC:10452', 'HGNC:840', 'HGNC:18070', 'HGNC:12586', 'HGNC:7427', 'HGNC:3481', 'HGNC:7892', 'HGNC:24380', 'HGNC:10979', 'HGNC:833', 'HGNC:12582', 'HGNC:16232', 'HGNC:9225', 'HGNC:14247', 'HGNC:9020', 'HGNC:17296', 'HGNC:12590', 'HGNC:2265', 'HGNC:12585', 'HGNC:30862', 'HGNC:8016', 'HGNC:2579', 'HGNC:2285', '…
GSM5740432_S2_AACGAAACAAGTATAG-1.csv	0.00412558273856182	0.021625020434442276	1556	0	['HGNC:976', 'HGNC:18044', 'HGNC:17296', 'HGNC:10451', 'HGNC:2704', 'HGNC:365', 'HGNC:11004', 'HGNC:11064', 'HGNC:10452', 'HGNC:18170', 'HGNC:4693', 'HGNC:4378', 'HGNC:2501', 'HGNC:11047']
GSM5740432_S2_GGCAGTCAGCTGACCC-1.csv	0.010439742316629742	0.055211149542434765	1609	0	['HGNC:17296', 'HGNC:18170', 'HGNC:10451', 'HGNC:10943', 'HGNC:10452', 'HGNC:18044', 'HGNC:7892', 'HGNC:17027', 'HGNC:2858', 'HGNC:2501']
GSM5740432_S2_CTCAGAAAGGAGAGTA-1.csv	0.004483041295214671	0.01892189288013699	1741	0	['HGNC:18070', 'HGNC:11054', 'HGNC:18170', 'HGNC:4693', 'HGNC:16484', 'HGNC:11064', 'HGNC:2501', 'HGNC:11047']
GSM5740432_S2_CTGTGGGTCATTGCCC-1.csv	0.01043974231662974	0.11725743148331863	1763	[['HGNC:12582', 47.085416117347975, 100.00000000000003], ['HGNC:16232', 47.085416117347975, 100.00000000000003], ['HGNC:12586', 47.085416117347975, 100.00000000000003], ['HGNC:7427', 47.085416117347975, 100.00000000000003], ['HGNC:3481', 47.085416117347975, 100.0], ['HGNC:2292', 47.085416117347975, 100.0], ['HGNC:2279', 47.085416117347975, 100.0], ['HGNC:10683', 47.085416117347975, 100.0000000000…	['HGNC:11067', 'HGNC:7892', 'HGNC:11063', 'HGNC:18170']
GSM5740432_S2_AACAAAGAGTCTGTAC-1.csv	0.01043974231662974	0.05655228172013309	1593	0	['HGNC:11067', 'HGNC:7892', 'HGNC:17027', 'HGNC:11054', 'HGNC:2501', 'HGNC:11026', 'HGNC:18170']
GSM5740432_S2_AGAAGCGAGTTGTCAC-1.csv	0.007380774908295698	0.08588422811408125	1762	[['HGNC:11067', 4.897313804851987, 88.79042496846562]]	['HGNC:10451', 'HGNC:10452', 'HGNC:16484', 'HGNC:18170', 'HGNC:29437', 'HGNC:4175', 'HGNC:11064', 'HGNC:2858', 'HGNC:30927', 'HGNC:11047', 'HGNC:17296', 'HGNC:4136', 'HGNC:7892']
GSM5740432_S2_CGCCAGATCTAGGAAA-1.csv	0.01043974231662974	0.05436041032206099	1520	0	['HGNC:18170', 'HGNC:11449', 'HGNC:2321', 'HGNC:746', 'HGNC:12591', 'HGNC:115', 'HGNC:10682', 'HGNC:11064', 'HGNC:10680', 'HGNC:10681', 'HGNC:12592', 'HGNC:3647', 'HGNC:10917', 'HGNC:10959', 'HGNC:11448', 'HGNC:4982', 'HGNC:7892', 'HGNC:10683', 'HGNC:395', 'HGNC:758', 'HGNC:10980', 'HGNC:9280']
GSM5740432_S2_GTTATGGAGTCTGGTT-1.csv	0.0004722420709318203	0.018640855746937166	918	[['HGNC:10683', 29.83375403179606, 99.99999999999999], ['HGNC:3481', 28.77002533969741, 100.00000000000003], ['HGNC:10680', 29.83375403179606, 100.0], ['HGNC:10681', 29.83375403179606, 99.99999999999999], ['HGNC:3482', 28.77002533971108, 100.0], ['HGNC:20910', 29.969593923789233, 100.0], ['HGNC:10682', 29.83375403179606, 99.99999999999999], ['HGNC:10986', 6.178412099674012, 100.00000000000003], […	['HGNC:2292', 'HGNC:11449', 'HGNC:7714', 'HGNC:2279', 'HGNC:823', 'HGNC:7459', 'HGNC:7713', 'HGNC:2321', 'HGNC:838', 'HGNC:4693', 'HGNC:2291', 'HGNC:6469', 'HGNC:4378', 'HGNC:7704', 'HGNC:7458', 'HGNC:7683', 'HGNC:7684', 'HGNC:848', 'HGNC:847', 'HGNC:7462', 'HGNC:833', 'HGNC:18044', 'HGNC:12582', 'HGNC:16232', 'HGNC:14247', 'HGNC:7460', 'HGNC:845', 'HGNC:17194', 'HGNC:29594', 'HGNC:7685', 'HGNC:3…
GSM5740432_S2_AGCTTCCAGAGGTCGT-1.csv	0.010439742316629742	0.0860247575405299	1324	[['HGNC:4175', 28.79712904002263, 100.0], ['HGNC:12442', 28.858399527341827, 100.0], ['HGNC:4136', 28.79712904002263, 100.0], ['HGNC:9160', 28.797129040022636, 100.0], ['HGNC:11025', 28.79712904002262, 100.0], ['HGNC:2719', 28.827764283682235, 100.0]]	['HGNC:10979', 'HGNC:4432', 'HGNC:18070', 'HGNC:11064', 'HGNC:11067', 'HGNC:4623', 'HGNC:7892', 'HGNC:18170', 'HGNC:4693', 'HGNC:2501', 'HGNC:16484', 'HGNC:11026']
GSM5740432_S2_TGGTAGTGTCGATTAC-1.csv	0.03335624984088304	0.11725743148331863	1411	[['HGNC:823', 31.790015988381636, 100.00000000779946], ['HGNC:833', 31.790015988381644, 99.99999999999996], ['HGNC:14247', 31.7900159883814, 99.99999999999996], ['HGNC:830', 31.790015988374996, 99.99999999999996], ['HGNC:848', 31.790015988374577, 99.99999999999997], ['HGNC:847', 31.790015988349158, 100.00000000000027], ['HGNC:837', 31.79001598837913, 99.99999999999997], ['HGNC:838', 31.7900159883…	['HGNC:18170', 'HGNC:4693', 'HGNC:4378', 'HGNC:10683', 'HGNC:4432', 'HGNC:3700', 'HGNC:500', 'HGNC:10682', 'HGNC:11047', 'HGNC:10680', 'HGNC:10681']
GSM5740432_S2_GTCTCACAGTGGGAAA-1.csv	0.008839779005524859	0.11725743148331863	1633	0	['HGNC:18044', 'HGNC:18070', 'HGNC:11063', 'HGNC:3700', 'HGNC:18170', 'HGNC:4693', 'HGNC:4378', 'HGNC:16484', 'HGNC:4433', 'HGNC:11064']
GSM5740432_S2_GATCAGTAGAGAGGGC-1.csv	0.004483041295214672	0.01892189288013699	1683	0	['HGNC:4378', 'HGNC:746', 'HGNC:341', 'HGNC:16484', 'HGNC:18170', 'HGNC:758', 'HGNC:11064', 'HGNC:11067']
GSM5740432_S2_CCCAACTAGTGGCCTC-1.csv	0.006149494204101711	0.018921892880136994	759	[['HGNC:8124', 45.110707926228955, 100.00000000000003], ['HGNC:10682', 45.110707926228955, 100.00000000000003], ['HGNC:10683', 45.11070792657161, 100.0], ['HGNC:2911', 45.11070792655576, 100.0], ['HGNC:2422', 45.1107079265665, 100.0], ['HGNC:11448', 45.32883008840777, 100.0], ['HGNC:11449', 45.32883008840091, 100.0], ['HGNC:3700', 45.110707926535746, 100.0], ['HGNC:10680', 45.11070792652902, 100.…	['HGNC:7892', 'HGNC:24380', 'HGNC:833', 'HGNC:4020', 'HGNC:94', 'HGNC:12582', 'HGNC:16232', 'HGNC:14247', 'HGNC:11279', 'HGNC:11047', 'HGNC:30862', 'HGNC:8016', 'HGNC:2579', 'HGNC:2285', 'HGNC:847', 'HGNC:11004', 'HGNC:12527', 'HGNC:29594', 'HGNC:11022', 'HGNC:2288', 'HGNC:13528', 'HGNC:2649', 'HGNC:2277', 'HGNC:18170', 'HGNC:24381', 'HGNC:830', 'HGNC:4693', 'HGNC:2291', 'HGNC:4378', 'HGNC:19980'…
GSM5740432_S2_AAGGAATCATGAATAG-1.csv	0.16955757561297663	0.11725743148331863	2095	0	['HGNC:11064', 'HGNC:11067', 'HGNC:11063', 'HGNC:18170', 'HGNC:2501']
GSM5740432_S2_TCACACCAGCAACCAG-1.csv	0.006540935353755582	0.071181512120235	1469	[['HGNC:833', 47.15236951422875, 100.0], ['HGNC:14247', 47.15236951420852, 100.0], ['HGNC:840', 47.15236951421476, 100.0], ['HGNC:823', 47.15236951422176, 100.0], ['HGNC:830', 47.15236951422192, 100.0], ['HGNC:848', 47.1523695141163, 100.0], ['HGNC:847', 47.152369511849024, 100.0], ['HGNC:837', 47.15236951387774, 100.0], ['HGNC:838', 47.15236951421476, 100.0], ['HGNC:845', 47.15236951419971, 100.…	['HGNC:4175', 'HGNC:8582', 'HGNC:18170', 'HGNC:4693', 'HGNC:4378', 'HGNC:11782', 'HGNC:4136', 'HGNC:8646', 'HGNC:16484', 'HGNC:2719', 'HGNC:11064', 'HGNC:11047']
GSM5740432_S2_GTCTAGACAACGATCT-1.csv	0.003985330988287242	0.01871011207588234	847	0	['HGNC:11047', 'HGNC:403', 'HGNC:2645', 'HGNC:18170', 'HGNC:4693', 'HGNC:4378', 'HGNC:1516', 'HGNC:10955', 'HGNC:10451', 'HGNC:11004', 'HGNC:932', 'HGNC:17296', 'HGNC:11067', 'HGNC:7892', 'HGNC:10606', 'HGNC:94', 'HGNC:24269', 'HGNC:18044', 'HGNC:435', 'HGNC:11058', 'HGNC:451', 'HGNC:341', 'HGNC:8906', 'HGNC:2646', 'HGNC:2501', 'HGNC:253', 'HGNC:5213', 'HGNC:2704', 'HGNC:365', 'HGNC:11026', 'HGNC…
GSM5740432_S2_CTGAATGCAATTGAAG-1.csv	0.01043974231662974	0.11725743148331863	1383	0	['HGNC:4693', 'HGNC:5157', 'HGNC:7892', 'HGNC:28883', 'HGNC:11047', 'HGNC:18170']
GSM5740432_S2_ATCAGGTCAGGACATG-1.csv	0.010439742316629742	0.05126993789191246	1199	[['HGNC:16448', 36.35825693067136, 100.0]]	['HGNC:11782', 'HGNC:10451', 'HGNC:758', 'HGNC:10452', 'HGNC:746', 'HGNC:500', 'HGNC:18170', 'HGNC:8582', 'HGNC:11047', 'HGNC:11064', 'HGNC:17296', 'HGNC:8646', 'HGNC:7892', 'HGNC:2858']
GSM5740432_S2_AGCTTCCCACATTCTT-1.csv	0.0007530895498783753	0.0005073638862258952	597	0	['HGNC:24381', 'HGNC:830', 'HGNC:4693', 'HGNC:2291', 'HGNC:8091', 'HGNC:4378', 'HGNC:848', 'HGNC:6708', 'HGNC:847', 'HGNC:2861', 'HGNC:7436', 'HGNC:2267', 'HGNC:11063', 'HGNC:4458', 'HGNC:10545', 'HGNC:7530', 'HGNC:837', 'HGNC:11004', 'HGNC:4061', 'HGNC:10850', 'HGNC:29594', 'HGNC:11003', 'HGNC:2288', 'HGNC:12587', 'HGNC:4249', 'HGNC:4175', 'HGNC:2292', 'HGNC:3629', 'HGNC:2279', 'HGNC:823', 'HGNC…
GSM5740432_S2_GTCCCATGTGTCCATA-1.csv	0.010439742316629742	0.08588422811408125	1670	[['HGNC:1424', 18.053368972434207, 100.0]]	['HGNC:11063', 'HGNC:11782', 'HGNC:4175', 'HGNC:8582', 'HGNC:18170', 'HGNC:11025', 'HGNC:11054', 'HGNC:2501', 'HGNC:11067', 'HGNC:4136', 'HGNC:8646', 'HGNC:7892']
GSM5740432_S2_AACGAAATCCCTTTGG-1.csv	0.003609884896241592	0.01892189288013699	1128	0	['HGNC:4432', 'HGNC:10452', 'HGNC:17296', 'HGNC:4175', 'HGNC:976', 'HGNC:10451', 'HGNC:11026', 'HGNC:18170', 'HGNC:4693', 'HGNC:4136', 'HGNC:7892', 'HGNC:2858', 'HGNC:186', 'HGNC:2501', 'HGNC:11064']
GSM5740432_S2_AGAACAATCTCGGGAC-1.csv	0.0018922601154819315	0.008481655492763154	1370	0	['HGNC:18170', 'HGNC:4432', 'HGNC:4175', 'HGNC:17296', 'HGNC:4136', 'HGNC:10682', 'HGNC:3700', 'HGNC:2898', 'HGNC:10451', 'HGNC:10293', 'HGNC:11004', 'HGNC:10683', 'HGNC:11064', 'HGNC:10452', 'HGNC:9020', 'HGNC:10297', 'HGNC:16484', 'HGNC:2858', 'HGNC:10680', 'HGNC:10681', 'HGNC:7892']
GSM5740432_S2_CATCGTCAGCCTTCTC-1.csv	0.10923212914258136	0.11725743148331863	1592	0	['HGNC:11063', 'HGNC:18170', 'HGNC:4693', 'HGNC:4378']
GSM5740432_S2_GCTGCAGTCGGCTGAC-1.csv	0.010439742316629742	0.11725743148331863	1503	[['HGNC:10683', 47.085416117347975, 100.0], ['HGNC:18044', 17.593905837247405, 100.0], ['HGNC:10682', 47.085416117347975, 100.0], ['HGNC:3700', 47.085416117347975, 100.0], ['HGNC:10980', 47.085416117347975, 100.0], ['HGNC:10680', 47.085416117347975, 100.0], ['HGNC:10681', 47.085416117347975, 100.0]]	['HGNC:9020', 'HGNC:18170', 'HGNC:4693', 'HGNC:17027', 'HGNC:2501']
GSM5740432_S2_CGGAATTCACACCTTC-1.csv	0.004483041295214671	0.01892189288013699	1170	0	['HGNC:7892', 'HGNC:10979', 'HGNC:4432', 'HGNC:115', 'HGNC:9020', 'HGNC:5383', 'HGNC:18170', 'HGNC:4693', 'HGNC:10920', 'HGNC:11047']
GSM5740432_S2_AGCCAATGTATGAGCG-1.csv	0.017385635118982945	0.055211149542434765	1625	0	['HGNC:18170', 'HGNC:18044', 'HGNC:10451', 'HGNC:10452', 'HGNC:17296', 'HGNC:11067', 'HGNC:7892', 'HGNC:2858', 'HGNC:2501', 'HGNC:11064']
GSM5740432_S2_TGAATGCCATGGCCCA-1.csv	0.010439742316629742	0.08588422811408127	1620	0	['HGNC:5008', 'HGNC:2896', 'HGNC:4175', 'HGNC:18170', 'HGNC:8808', 'HGNC:7529', 'HGNC:5006', 'HGNC:11064', 'HGNC:21350', 'HGNC:4136', 'HGNC:10986', 'HGNC:7892', 'HGNC:2898', 'HGNC:4433', 'HGNC:7530', 'HGNC:9141', 'HGNC:10980', 'HGNC:1795', 'HGNC:4249']
GSM5740432_S2_GTAGGAGCATCAACCA-1.csv	0.010439742316629742	0.11725743148331863	867	[['HGNC:24381', 27.278682800115867, 100.0], ['HGNC:830', 27.27868280012015, 100.0], ['HGNC:2291', 27.278682800123534, 100.0], ['HGNC:848', 27.2786828001188, 100.0], ['HGNC:847', 27.278682800123523, 100.0], ['HGNC:838', 27.27868280012039, 100.0], ['HGNC:2289', 27.278682800120396, 100.0], ['HGNC:30863', 27.278682800120386, 100.0], ['HGNC:2269', 27.27868280012038, 100.0], ['HGNC:24380', 27.278682800…	['HGNC:18170', 'HGNC:4693', 'HGNC:18044', 'HGNC:9225', 'HGNC:18070', 'HGNC:9020', 'HGNC:2501', 'HGNC:11063', 'HGNC:17027', 'HGNC:365']
GSM5740432_S2_TGCATGACATGGAAGC-1.csv	0.0019622463796554286	0.009693320563157921	997	[['HGNC:12590', 43.6832702953265, 100.0], ['HGNC:2265', 43.68327029532118, 100.0], ['HGNC:12585', 43.68327029532383, 100.0], ['HGNC:2277', 43.6832702953299, 100.0], ['HGNC:24381', 43.683270295344535, 100.0], ['HGNC:830', 43.683270295344535, 100.0], ['HGNC:2291', 43.683270295326246, 100.0], ['HGNC:848', 43.683270295344535, 100.00000000000003], ['HGNC:840', 43.68327029533011, 100.0], ['HGNC:12586',…	['HGNC:17296', 'HGNC:7892', 'HGNC:18170', 'HGNC:18070', 'HGNC:9020', 'HGNC:10682', 'HGNC:10452', 'HGNC:10979', 'HGNC:18044', 'HGNC:3700', 'HGNC:4432', 'HGNC:10451', 'HGNC:10683', 'HGNC:11047', 'HGNC:2858', 'HGNC:10680', 'HGNC:10681', 'HGNC:2704']
GSM5740432_S2_TTCTAGTGTTACACAC-1.csv	0.022916507524253293	0.11725743148331863	1415	[['HGNC:2289', 27.2937179970485, 99.99999999999999], ['HGNC:30863', 27.293717997089207, 100.0], ['HGNC:2269', 27.293717997207796, 100.0], ['HGNC:12590', 27.29371799704846, 100.0], ['HGNC:2265', 27.293717997059304, 100.0], ['HGNC:12585', 27.293717997059307, 100.0], ['HGNC:2292', 27.2937179970485, 100.0], ['HGNC:2279', 27.29371799704849, 100.0], ['HGNC:24380', 27.29371799704848, 100.0], ['HGNC:1258…	['HGNC:2898', 'HGNC:4623', 'HGNC:7892', 'HGNC:2896', 'HGNC:823', 'HGNC:838', 'HGNC:833', 'HGNC:14247', 'HGNC:1795', 'HGNC:840', 'HGNC:21350', 'HGNC:500', 'HGNC:16484', 'HGNC:845', 'HGNC:846', 'HGNC:10980', 'HGNC:837', 'HGNC:18170', 'HGNC:830', 'HGNC:4693', 'HGNC:8808', 'HGNC:848', 'HGNC:847', 'HGNC:8016', 'HGNC:4433', 'HGNC:11460', 'HGNC:11064']
GSM5740432_S2_ACTATTCCACTGAATC-1.csv	0.01043974231662974	0.08588422811408125	1859	[['HGNC:1769', 25.17926853844355, 86.10913776858162]]	['HGNC:4136', 'HGNC:4175', 'HGNC:18170', 'HGNC:4432', 'HGNC:11047']
GSM5740432_S2_TGATCAGAGAGGGTGG-1.csv	0.04099947210980115	0.11725743148331863	2025	0	['HGNC:4432', 'HGNC:4693', 'HGNC:18170', 'HGNC:11063']
GSM5740432_S2_TAGGGTTGTGAATGAT-1.csv	0.012050393884925677	0.10758115714651323	1554	[['HGNC:29594', 37.271848649821045, 100.0], ['HGNC:2288', 37.271848649830105, 100.0], ['HGNC:12587', 37.271848649817414, 100.0], ['HGNC:2289', 37.27184864982518, 99.99999999999999], ['HGNC:30863', 37.27184864982911, 100.0], ['HGNC:2269', 37.27184864982729, 100.0], ['HGNC:2267', 37.27184864982519, 100.0], ['HGNC:837', 42.475750781741084, 99.99999999999999], ['HGNC:840', 42.4757507817446, 99.999999…	['HGNC:8582', 'HGNC:10451', 'HGNC:11782', 'HGNC:10452', 'HGNC:4693', 'HGNC:17296', 'HGNC:11067', 'HGNC:8646', 'HGNC:7892', 'HGNC:2858', 'HGNC:11064', 'HGNC:2719', 'HGNC:18170']
GSM5740432_S2_CCACACTAGAAAGCGA-1.csv	0.003145373441610438	0.01892189288013699	829	[['HGNC:7704', 33.92377831433135, 100.0], ['HGNC:7458', 33.92377831425995, 100.0], ['HGNC:7683', 33.92377831425995, 100.0], ['HGNC:7684', 33.92377831425995, 100.0], ['HGNC:7462', 33.923778314398604, 100.0], ['HGNC:17194', 33.92377831451334, 100.0], ['HGNC:7685', 33.923778314532086, 100.0], ['HGNC:7691', 33.92377831446307, 100.0], ['HGNC:7686', 33.92377831451295, 100.0], ['HGNC:23987', 33.92377831…	['HGNC:4693', 'HGNC:2291', 'HGNC:4378', 'HGNC:848', 'HGNC:6708', 'HGNC:847', 'HGNC:10683', 'HGNC:932', 'HGNC:29594', 'HGNC:2422', 'HGNC:2288', 'HGNC:12587', 'HGNC:4249', 'HGNC:2267', 'HGNC:11063', 'HGNC:403', 'HGNC:3700', 'HGNC:10545', 'HGNC:2645', 'HGNC:8818', 'HGNC:16526', 'HGNC:840', 'HGNC:28883', 'HGNC:18070', 'HGNC:12586', 'HGNC:7427', 'HGNC:3481', 'HGNC:9020', 'HGNC:11863', 'HGNC:2280', 'HG…
GSM5740432_S2_TCAAGACAGCGACATG-1.csv	0.010439742316629742	0.0865000817377691	1542	[['HGNC:2292', 18.418326330330355, 99.99999999999999], ['HGNC:2279', 18.418326330330416, 99.99999999999999], ['HGNC:823', 18.418326330330363, 99.99999999999999], ['HGNC:29594', 18.41832633033037, 99.99999999999999], ['HGNC:2288', 18.41832633032882, 99.99999999999999], ['HGNC:12587', 18.418326330328767, 99.99999999999999], ['HGNC:840', 18.4183263303304, 99.99999999999999], ['HGNC:12586', 18.418326…	['HGNC:9225', 'HGNC:7892', 'HGNC:18170', 'HGNC:11047', 'HGNC:16484']
GSM5740432_S2_TCCTTTCGTCGGAACA-1.csv	0.010439742316629742	0.055211149542434765	1381	0	['HGNC:4693', 'HGNC:11067', 'HGNC:11063', 'HGNC:18044', 'HGNC:11064', 'HGNC:18170', 'HGNC:2501']
GSM5740432_S2_GTAGAGGAGTGCACAG-1.csv	0.003145373441610438	0.0042493069289163445	869	[['HGNC:10979', 44.975421803446665, 91.53875695758657], ['HGNC:2995', 46.0723388471776, 100.0], ['HGNC:11004', 46.07233884711619, 86.45023677345903], ['HGNC:4061', 46.07233884711619, 100.0], ['HGNC:12527', 46.07233884711619, 100.0], ['HGNC:11022', 46.07233884711619, 100.0], ['HGNC:3007', 46.0723388471162, 100.0], ['HGNC:10382', 46.07233884711619, 100.0], ['HGNC:3005', 46.07233884711619, 100.0], […	['HGNC:11054', 'HGNC:7705', 'HGNC:833', 'HGNC:12582', 'HGNC:16232', 'HGNC:14247', 'HGNC:7462', 'HGNC:17194', 'HGNC:29594', 'HGNC:7685', 'HGNC:2422', 'HGNC:2288', 'HGNC:12587', 'HGNC:2267', 'HGNC:7686', 'HGNC:23987', 'HGNC:7690', 'HGNC:7461', 'HGNC:3700', 'HGNC:2277', 'HGNC:18170', 'HGNC:20371', 'HGNC:24381', 'HGNC:830', 'HGNC:4693', 'HGNC:2291', 'HGNC:4378', 'HGNC:7704', 'HGNC:7458', 'HGNC:7683',…
GSM5740432_S2_ATAGGCTAGACATACA-1.csv	0.04099947210980115	0.08588422811408125	1916	0	['HGNC:4175', 'HGNC:9721', 'HGNC:4432', 'HGNC:11063', 'HGNC:2501', 'HGNC:4136', 'HGNC:7892', 'HGNC:18170', 'HGNC:4693']
GSM5740432_S2_AGACAAAAGTAGTGCG-1.csv	0.010439742316629742	0.055211149542434765	1587	[['HGNC:12587', 49.0881060233831, 99.99999999999999], ['HGNC:2292', 49.088106023391546, 99.99999999999999], ['HGNC:2279', 49.0881060234489, 100.0], ['HGNC:2289', 49.08810602339636, 99.99999999999999], ['HGNC:30863', 49.088106023424174, 99.99999999999999], ['HGNC:2269', 49.08810602330897, 99.99999999999999], ['HGNC:12590', 49.08810602338312, 99.99999999683683], ['HGNC:2265', 49.088106023418405, 99…	['HGNC:11067', 'HGNC:18170', 'HGNC:4693', 'HGNC:11063', 'HGNC:11064', 'HGNC:7892', 'HGNC:18044', 'HGNC:2501']
GSM5740432_S2_GTCATGATCTATTGTC-1.csv	0.0029961561508966535	0.05436041032206099	1591	[['HGNC:3700', 3.172205438068755, 86.70885817348896]]	['HGNC:10451', 'HGNC:18170', 'HGNC:17296', 'HGNC:11067', 'HGNC:7892', 'HGNC:11064', 'HGNC:10452', 'HGNC:746', 'HGNC:9020', 'HGNC:758', 'HGNC:10980', 'HGNC:11047', 'HGNC:2858', 'HGNC:2501', 'HGNC:16484']
GSM5740432_S2_GACATCACAACCGCCA-1.csv	0.003778244682820965	0.01892189288013699	1510	0	['HGNC:10452', 'HGNC:10451', 'HGNC:4432', 'HGNC:18170', 'HGNC:4693', 'HGNC:4175', 'HGNC:2867', 'HGNC:12563', 'HGNC:11047', 'HGNC:2858', 'HGNC:2501', 'HGNC:9721', 'HGNC:1424', 'HGNC:17296', 'HGNC:11067', 'HGNC:4136', 'HGNC:406', 'HGNC:7892']
GSM5740432_S2_TATTCCAAGGTTACAA-1.csv	0.0044830412952146705	0.01892189288013699	1720	0	['HGNC:10452', 'HGNC:4175', 'HGNC:3061', 'HGNC:14409', 'HGNC:10451', 'HGNC:11782', 'HGNC:8582', 'HGNC:18170', 'HGNC:8091', 'HGNC:2858', 'HGNC:11055', 'HGNC:9721', 'HGNC:11064', 'HGNC:17296', 'HGNC:11067', 'HGNC:4136', 'HGNC:8646', 'HGNC:406', 'HGNC:7892', 'HGNC:11063']
GSM5740432_S2_TTGAGTGAGCAGATAT-1.csv	0.0010493179433368304	0.0013411321776983234	1312	0	['HGNC:10451', 'HGNC:17296', 'HGNC:7892', 'HGNC:18170', 'HGNC:4693', 'HGNC:4643', 'HGNC:94', 'HGNC:4892', 'HGNC:4432', 'HGNC:3700', 'HGNC:16484', 'HGNC:5147', 'HGNC:2858', 'HGNC:2501', 'HGNC:21298', 'HGNC:11064', 'HGNC:10452', 'HGNC:10980', 'HGNC:11047', 'HGNC:3579']
GSM5740432_S2_AGTAACCGTCTGTCAA-1.csv	0.010439742316629742	0.055211149542434765	1581	0	['HGNC:18170', 'HGNC:4693', 'HGNC:7892', 'HGNC:16484', 'HGNC:500', 'HGNC:11064', 'HGNC:11047']
GSM5740432_S2_ATAGAGATCGATTGGT-1.csv	0.007735467634803412	0.018640855746937166	1577	[['HGNC:823', 35.480248724833416, 99.99999999999997], ['HGNC:833', 35.48024872483494, 100.00000000000003], ['HGNC:14247', 35.480248724646884, 99.99999999999999], ['HGNC:838', 35.48024872482884, 100.0], ['HGNC:8016', 35.48024872482807, 100.0], ['HGNC:840', 35.48024872482885, 100.0], ['HGNC:830', 35.480248724881335, 100.0], ['HGNC:848', 35.48024872482083, 99.99999999999997], ['HGNC:847', 35.4802487…	['HGNC:758', 'HGNC:7892', 'HGNC:746', 'HGNC:18170', 'HGNC:10942', 'HGNC:11067', 'HGNC:16484', 'HGNC:2501', 'HGNC:11063']
GSM5740432_S2_TCAAGTGGTTATCTGG-1.csv	0.04099947210980115	0.08588422811408125	1450	0	['HGNC:115', 'HGNC:11782', 'HGNC:8582', 'HGNC:4175', 'HGNC:18170', 'HGNC:4693', 'HGNC:23089', 'HGNC:11067', 'HGNC:4136', 'HGNC:5157', 'HGNC:8646', 'HGNC:7892', 'HGNC:2501', 'HGNC:11063', 'HGNC:4433', 'HGNC:11064']
GSM5740432_S2_TCATGAGTCTAAGCCA-1.csv	0.021181952976064376	0.08588422811408125	1397	[['HGNC:12590', 35.19656977751783, 100.0], ['HGNC:12585', 35.19656977751786, 100.0], ['HGNC:12586', 35.19656977750628, 100.0], ['HGNC:7427', 35.19656977750628, 100.0], ['HGNC:12582', 35.19656977757252, 100.0], ['HGNC:30863', 35.19656977751785, 100.0], ['HGNC:29594', 35.19656977751786, 100.0], ['HGNC:12587', 35.19656977750628, 100.0], ['HGNC:2579', 35.19656977756955, 100.0], ['HGNC:30862', 35.1965…	['HGNC:4175', 'HGNC:823', 'HGNC:838', 'HGNC:830', 'HGNC:848', 'HGNC:847', 'HGNC:17296', 'HGNC:4136', 'HGNC:10986', 'HGNC:7892', 'HGNC:16484', 'HGNC:9141', 'HGNC:18170', 'HGNC:11064', 'HGNC:10452', 'HGNC:840', 'HGNC:28883', 'HGNC:5008', 'HGNC:833', 'HGNC:25223', 'HGNC:14247', 'HGNC:11063', 'HGNC:7530', 'HGNC:837', 'HGNC:2244', 'HGNC:10451', 'HGNC:8016', 'HGNC:18175', 'HGNC:20661', 'HGNC:845', 'HGN…
GSM5740432_S2_GTAACACGTTAGAGTA-1.csv	0.11553772630590858	0.10197281824543121	1672	0	['HGNC:7892', 'HGNC:11063', 'HGNC:341', 'HGNC:2501', 'HGNC:18170']
GSM5740432_S2_AAAGGTAGTTCAGGTT-1.csv	0.010439742316629742	0.11725743148331863	1810	[['HGNC:341', 39.88924458307283, 100.0], ['HGNC:4433', 47.085416117347975, 100.0], ['HGNC:3700', 47.085416117347975, 100.0]]	['HGNC:11067', 'HGNC:7892', 'HGNC:11063', 'HGNC:18170', 'HGNC:2501']
GSM5740432_S2_GGCTGTGAGGGTGAAA-1.csv	0.0044830412952146705	0.01892189288013699	1462	0	['HGNC:4136', 'HGNC:7892', 'HGNC:10451', 'HGNC:10452', 'HGNC:17296', 'HGNC:11063', 'HGNC:4175', 'HGNC:18044', 'HGNC:16484', 'HGNC:18170', 'HGNC:4433', 'HGNC:11064', 'HGNC:2858', 'HGNC:11055', 'HGNC:2501']
GSM5740432_S2_TCAGTCCCATTACTCT-1.csv	0.010439742316629736	0.055211149542434765	1405	[['HGNC:2292', 18.19822421265748, 100.00000000000004], ['HGNC:2279', 18.198224212659827, 100.00000000000003], ['HGNC:823', 18.19822421266175, 100.00000000000003], ['HGNC:10683', 45.97884330019614, 100.00000000000004], ['HGNC:29594', 18.19822421265748, 100.00000000000004], ['HGNC:2422', 42.59181956284964, 100.00000000000003], ['HGNC:2288', 18.19822421265713, 100.00000000000004], ['HGNC:12587', 18.…	['HGNC:11054', 'HGNC:18044', 'HGNC:11067', 'HGNC:16484', 'HGNC:11063', 'HGNC:18170', 'HGNC:11064']
GSM5740432_S2_ACTCCCAGTGAGCGAT-1.csv	0.003145373441610438	0.11725743148331862	1176	[['HGNC:4432', 47.854556107533796, 100.0], ['HGNC:11004', 27.724288635780102, 100.0]]	['HGNC:18170', 'HGNC:4693', 'HGNC:10451', 'HGNC:17296', 'HGNC:11067', 'HGNC:7892', 'HGNC:10979', 'HGNC:10452', 'HGNC:11063', 'HGNC:2858', 'HGNC:2501', 'HGNC:11064']
GSM5740432_S2_ATCTCTATCGATGCTA-1.csv	0.0005452321657505789	0.0005291302834879845	1728	0	['HGNC:976', 'HGNC:8582', 'HGNC:17296', 'HGNC:4432', 'HGNC:11782', 'HGNC:10451', 'HGNC:11064', 'HGNC:10452', 'HGNC:11063', 'HGNC:11067', 'HGNC:8646', 'HGNC:7892', 'HGNC:18170', 'HGNC:2858']
GSM5740432_S2_TCGACCTGTGGTCTAT-1.csv	0.010439742316629742	0.055211149542434765	982	[['HGNC:12590', 25.295133101422362, 100.0], ['HGNC:2265', 25.29513310141776, 100.0], ['HGNC:12585', 25.29513310144101, 100.0], ['HGNC:29594', 25.2951331014465, 100.0], ['HGNC:2288', 25.29513310144419, 100.0], ['HGNC:12587', 25.295133101465865, 100.0], ['HGNC:2292', 25.29513310145471, 100.0], ['HGNC:2279', 25.295133101454688, 100.0], ['HGNC:823', 25.295133101454688, 100.0], ['HGNC:838', 25.2951331…	['HGNC:17296', 'HGNC:11047', 'HGNC:11559', 'HGNC:18170', 'HGNC:4693', 'HGNC:7892', 'HGNC:17027', 'HGNC:11054', 'HGNC:18044', 'HGNC:2858', 'HGNC:186', 'HGNC:4458', 'HGNC:10451', 'HGNC:10293', 'HGNC:10956', 'HGNC:10452', 'HGNC:500', 'HGNC:10297', 'HGNC:16484']
GSM5740432_S2_AAGCCATGTTGTTGAC-1.csv	0.004483041295214671	0.01892189288013699	1568	0	['HGNC:758', 'HGNC:10943', 'HGNC:746', 'HGNC:7892', 'HGNC:17027', 'HGNC:11054', 'HGNC:11060', 'HGNC:18044', 'HGNC:4693', 'HGNC:18170']
GSM5740432_S2_TCACTCGAGAGTCCGA-1.csv	0.00412558273856182	0.02063016208234997	1332	0	['HGNC:500', 'HGNC:115', 'HGNC:10451', 'HGNC:17296', 'HGNC:7892', 'HGNC:18170', 'HGNC:4693', 'HGNC:4378', 'HGNC:10920', 'HGNC:11064', 'HGNC:10452', 'HGNC:11004', 'HGNC:10979', 'HGNC:24269', 'HGNC:4432', 'HGNC:2704', 'HGNC:8906', 'HGNC:11047']
GSM5740432_S2_TACCTGCAGCTTAAGA-1.csv	0.010439742316629742	0.055211149542434765	1573	0	['HGNC:10452', 'HGNC:17296', 'HGNC:18044', 'HGNC:11063', 'HGNC:7892', 'HGNC:10451', 'HGNC:18170', 'HGNC:2858', 'HGNC:2501', 'HGNC:11047']
GSM5740432_S2_TGAATGCGTGGCTAGA-1.csv	0.010439742316629742	0.055211149542434765	1418	0	['HGNC:18044', 'HGNC:10452', 'HGNC:500', 'HGNC:10451', 'HGNC:2858', 'HGNC:17296', 'HGNC:7892', 'HGNC:18170', 'HGNC:4693', 'HGNC:11047']
GSM5740432_S2_CGAGTGCTCCTAGCTC-1.csv	0.010439742316629742	0.0865000817377691	1591	[['HGNC:11067', 48.40080608681149, 99.99999999999999], ['HGNC:11004', 45.73225642759315, 100.0]]	['HGNC:2292', 'HGNC:2279', 'HGNC:823', 'HGNC:838', 'HGNC:24380', 'HGNC:833', 'HGNC:12582', 'HGNC:16232', 'HGNC:14247', 'HGNC:2294', 'HGNC:7421', 'HGNC:30862', 'HGNC:17296', 'HGNC:12590', 'HGNC:2265', 'HGNC:12585', 'HGNC:406', 'HGNC:7892', 'HGNC:9721', 'HGNC:11064', 'HGNC:10452', 'HGNC:840', 'HGNC:12586', 'HGNC:7427', 'HGNC:845', 'HGNC:2858', 'HGNC:846', 'HGNC:2501', 'HGNC:2289', 'HGNC:30863', 'HG…
GSM5740432_S2_AGACCCGTCACCTTAT-1.csv	0.006540935353755581	0.08588422811408125	1781	0	['HGNC:341', 'HGNC:8582', 'HGNC:4136', 'HGNC:8646', 'HGNC:9721', 'HGNC:4432', 'HGNC:11782', 'HGNC:11063', 'HGNC:9722', 'HGNC:4175', 'HGNC:18170', 'HGNC:4693', 'HGNC:11047', 'HGNC:2501']
GSM5740432_S2_GTCTTTAGTTTGTGGT-1.csv	0.010439742316629742	0.11725743148331882	1951	[['HGNC:4432', 47.0854161173479, 100.0]]	['HGNC:18170', 'HGNC:4693', 'HGNC:11064', 'HGNC:11063', 'HGNC:11067']
GSM5740432_S2_ATCGGATGTAGTTAGA-1.csv	0.01043974231662974	0.02063016208234997	1481	0	['HGNC:22921', 'HGNC:500', 'HGNC:25223', 'HGNC:2244', 'HGNC:4432', 'HGNC:4175', 'HGNC:11063', 'HGNC:7530', 'HGNC:7529', 'HGNC:20233', 'HGNC:5006', 'HGNC:20661', 'HGNC:18175', 'HGNC:11064', 'HGNC:18170', 'HGNC:8091', 'HGNC:10920', 'HGNC:4136', 'HGNC:406', 'HGNC:9141', 'HGNC:365']
GSM5740432_S2_TCATACTGTTATCCAG-1.csv	0.09053580050838589	0.10157651118551814	1807	0	['HGNC:18044', 'HGNC:7892', 'HGNC:2501', 'HGNC:11063', 'HGNC:18170']
GSM5740432_S2_CGTTGGGCAGTGTATC-1.csv	0.0039853309882872424	0.01871011207588234	1488	0	['HGNC:14409', 'HGNC:10451', 'HGNC:10917', 'HGNC:18170', 'HGNC:4432', 'HGNC:11782', 'HGNC:11063', 'HGNC:8582', 'HGNC:11064', 'HGNC:10452', 'HGNC:18070', 'HGNC:115', 'HGNC:7892', 'HGNC:18044', 'HGNC:17296', 'HGNC:11067', 'HGNC:8646', 'HGNC:2858', 'HGNC:2501']
GSM5740432_S2_CAAGGGATCCGTTTCG-1.csv	0.004483041295214674	0.01892189288013699	751	[['HGNC:642', 49.88518110174205, 99.99999999999994]]	['HGNC:18170', 'HGNC:4693', 'HGNC:2664', 'HGNC:18294', 'HGNC:24862', 'HGNC:18070', 'HGNC:20266', 'HGNC:10933', 'HGNC:9020', 'HGNC:2728', 'HGNC:2858', 'HGNC:6831', 'HGNC:4135', 'HGNC:9251', 'HGNC:29565', 'HGNC:2501', 'HGNC:4298', 'HGNC:10297', 'HGNC:11004', 'HGNC:4061', 'HGNC:12527', 'HGNC:11022', 'HGNC:3007', 'HGNC:11054', 'HGNC:18044', 'HGNC:2995', 'HGNC:7758', 'HGNC:4422', 'HGNC:16872', 'HGNC:3…
GSM5740432_S2_AGCGCCACAACCACGC-1.csv	0.010439742316629742	0.055211149542434765	1365	0	['HGNC:7892', 'HGNC:18170', 'HGNC:4693', 'HGNC:2501', 'HGNC:11047', 'HGNC:11064']
GSM5740432_S2_CAGGTATTCCTGTAAG-1.csv	0.003145373441610438	0.04020463358143646	1024	[['HGNC:7710', 46.06175075600002, 100.0], ['HGNC:840', 26.186034904706172, 100.0], ['HGNC:7703', 46.06175075600474, 100.0], ['HGNC:12586', 26.18603490469022, 100.0], ['HGNC:7427', 26.186034904704886, 100.0], ['HGNC:7717', 46.061750755996485, 100.0], ['HGNC:3481', 48.648643345526715, 100.0], ['HGNC:10989', 27.78628118648933, 100.0], ['HGNC:7711', 46.06175075599966, 100.0], ['HGNC:7692', 46.0617507…	['HGNC:18170', 'HGNC:4693', 'HGNC:7892', 'HGNC:11063', 'HGNC:2501', 'HGNC:11067', 'HGNC:16484']
GSM5740432_S2_CAACCAACAAGGCAAC-1.csv	0.010439742316629742	0.11725743148331864	1564	[['HGNC:2292', 27.30010199008393, 100.0], ['HGNC:2279', 27.300101990083913, 100.0], ['HGNC:823', 38.00554131556482, 100.0], ['HGNC:838', 38.0055413155648, 100.0], ['HGNC:2289', 27.30010199008391, 100.0], ['HGNC:30863', 27.300101990083874, 100.0], ['HGNC:2269', 27.300101990083892, 100.0], ['HGNC:833', 38.00554131556489, 100.0], ['HGNC:18044', 17.5939058372474, 99.99999999999999], ['HGNC:12582', 27…	['HGNC:18170', 'HGNC:11064', 'HGNC:11067', 'HGNC:11054', 'HGNC:11063']
GSM5740432_S2_GGTTAACTCAGCAATC-1.csv	0.010439742316629742	0.11725743148331863	1506	[['HGNC:3700', 47.085416117347975, 100.0], ['HGNC:4433', 47.085416117347975, 99.99999999683683]]	['HGNC:18044', 'HGNC:9225', 'HGNC:7892', 'HGNC:17027', 'HGNC:4693', 'HGNC:18170']
GSM5740432_S2_CTGCAGGGTAATGCTC-1.csv	0.004483041295214676	0.01892189288013699	1670	0	['HGNC:11064', 'HGNC:18170', 'HGNC:4693', 'HGNC:4378', 'HGNC:11067', 'HGNC:4136', 'HGNC:7892', 'HGNC:4175', 'HGNC:11063']
GSM5740432_S2_GCGAGAATCATGAGGG-1.csv	0.003145373441610438	0.021625020434442276	565	[['HGNC:7686', 21.465381360106512, 100.0], ['HGNC:23987', 21.465381360106512, 100.0], ['HGNC:7690', 21.465381360096174, 100.0], ['HGNC:7461', 21.465381360096174, 100.0], ['HGNC:7706', 21.465381360096156, 100.0], ['HGNC:7704', 21.46538136010445, 100.0], ['HGNC:7458', 21.465381360104427, 100.0], ['HGNC:7683', 21.465381360104427, 100.0], ['HGNC:7684', 21.46538136010441, 100.0], ['HGNC:7462', 21.4653…	['HGNC:11004', 'HGNC:18044', 'HGNC:9225', 'HGNC:2858', 'HGNC:10451', 'HGNC:10293', 'HGNC:2704', 'HGNC:7892', 'HGNC:11054', 'HGNC:18170', 'HGNC:9020', 'HGNC:17296', 'HGNC:11047', 'HGNC:10452']
GSM5740432_S2_GATGACTTCTGAGCAT-1.csv	0.0043846187573990435	0.11725743148331863	1473	[['HGNC:500', 47.85455610753372, 99.99999997489793]]	['HGNC:21350', 'HGNC:115', 'HGNC:7892', 'HGNC:18170', 'HGNC:4693', 'HGNC:8808', 'HGNC:4432', 'HGNC:2896', 'HGNC:10979', 'HGNC:10980', 'HGNC:4433', 'HGNC:2898', 'HGNC:11063', 'HGNC:1795']
GSM5740432_S2_GAAGAATAGTCAAGCG-1.csv	0.03335624984088303	0.11725743148331863	1772	0	['HGNC:4432', 'HGNC:18170', 'HGNC:7892', 'HGNC:11063', 'HGNC:3700']
GSM5740432_S2_TACATTCCAGGTGGAT-1.csv	0.010439742316629742	0.055211149542434765	1395	0	['HGNC:7892', 'HGNC:18044', 'HGNC:18170', 'HGNC:4693', 'HGNC:17296', 'HGNC:11067', 'HGNC:10451', 'HGNC:11064', 'HGNC:10452', 'HGNC:2858', 'HGNC:2501', 'HGNC:11063']
GSM5740432_S2_CCAATTTTCCACGGGT-1.csv	0.01043974231662974	0.11725743148331859	1798	0	['HGNC:11063', 'HGNC:11067', 'HGNC:18170', 'HGNC:16484']
GSM5740432_S2_GTACAACGTCAGGTAG-1.csv	0.04099947210980115	0.05436041032206099	1588	0	['HGNC:746', 'HGNC:12591', 'HGNC:11067', 'HGNC:11450', 'HGNC:4982', 'HGNC:12592', 'HGNC:10682', 'HGNC:10956', 'HGNC:11063', 'HGNC:3647', 'HGNC:18170', 'HGNC:758', 'HGNC:11449', 'HGNC:2321', 'HGNC:10980', 'HGNC:9280', 'HGNC:10683', 'HGNC:395', 'HGNC:10680', 'HGNC:2501', 'HGNC:10681']
GSM5740432_S2_AGTGACTCAGTCGCTG-1.csv	0.04099947210980115	0.10230034609239647	1332	[['HGNC:24380', 34.1116730027853, 100.0], ['HGNC:833', 35.994753954216606, 100.0], ['HGNC:12582', 34.1116730029305, 100.0], ['HGNC:16232', 34.111673002875136, 100.0], ['HGNC:14247', 35.994753954505406, 100.0], ['HGNC:840', 35.99475395411986, 100.0], ['HGNC:12586', 34.11167300279139, 100.0], ['HGNC:7427', 34.11167300279283, 100.0], ['HGNC:3481', 43.526878867483596, 100.0], ['HGNC:2267', 34.1116730…	['HGNC:10452', 'HGNC:4432', 'HGNC:11063', 'HGNC:3700', 'HGNC:18170', 'HGNC:17296', 'HGNC:11067', 'HGNC:7892', 'HGNC:10451', 'HGNC:2858']
GSM5740432_S2_AAGCGAGCAGGACATG-1.csv	0.003778244682820966	0.01892189288013699	869	0	['HGNC:4693', 'HGNC:9020', 'HGNC:4432', 'HGNC:11067', 'HGNC:7892', 'HGNC:16484', 'HGNC:365', 'HGNC:18170', 'HGNC:11064']
GSM5740432_S2_GAGCCTGTCCAATGCA-1.csv	0.010439742316629742	0.055211149542434765	1358	[['HGNC:830', 13.200496899826192, 83.69752166897084], ['HGNC:848', 13.200496899915008, 83.69752166905265], ['HGNC:847', 13.200496899851059, 83.69752166946222], ['HGNC:8016', 13.200496899851071, 83.69752166940471], ['HGNC:837', 13.20049689985103, 83.69752166877139], ['HGNC:833', 13.200496899852993, 83.69752166950633], ['HGNC:14247', 13.200496899886987, 83.69752167008616], ['HGNC:823', 13.200496899…	['HGNC:18170', 'HGNC:11067', 'HGNC:11064', 'HGNC:11063', 'HGNC:18044', 'HGNC:341', 'HGNC:16484']
GSM5740432_S2_CTCCAACTCTAATTCC-1.csv	0.010439742316629742	0.11725743148331863	1828	[['HGNC:4432', 47.085416117347975, 100.0], ['HGNC:11047', 46.35988494238376, 99.99999999683683]]	['HGNC:18170', 'HGNC:4693', 'HGNC:10451', 'HGNC:11054', 'HGNC:10452', 'HGNC:17296', 'HGNC:7892', 'HGNC:2858']
GSM5740432_S2_ACATGCATCAGGACGA-1.csv	0.004483041295214671	0.01892189288013699	1382	0	['HGNC:11782', 'HGNC:4175', 'HGNC:8582', 'HGNC:11063', 'HGNC:18170', 'HGNC:11025', 'HGNC:11067', 'HGNC:4136', 'HGNC:8646', 'HGNC:11064', 'HGNC:341']
GSM5740432_S2_TCACGGGTCCTACTGC-1.csv	0.0690041504341914	0.07688949965097733	1344	0	['HGNC:10451', 'HGNC:4432', 'HGNC:17296', 'HGNC:2858', 'HGNC:18170', 'HGNC:4693', 'HGNC:7892', 'HGNC:11064', 'HGNC:10452']
GSM5740432_S2_AGCTCAACATGTTTGG-1.csv	0.001892260115481931	0.0010466997944093845	1393	[['HGNC:10850', 14.372086348253996, 100.00000000000003], ['HGNC:10937', 14.372086348254204, 100.0], ['HGNC:7436', 14.372086348253832, 100.0]]	['HGNC:9020', 'HGNC:16484', 'HGNC:20123', 'HGNC:18170', 'HGNC:4175', 'HGNC:11063', 'HGNC:4136', 'HGNC:5157', 'HGNC:7892', 'HGNC:4693', 'HGNC:11064']
GSM5740432_S2_AGATAGATCTCGGGAC-1.csv	0.04099947210980114	0.11725743148331864	1949	0	['HGNC:18170', 'HGNC:14679', 'HGNC:11063']
GSM5740432_S2_GTGCGTGAGCCTGAGA-1.csv	0.010439742316629742	0.0664299093616443	1581	[['HGNC:5008', 46.74038501212939, 99.99999999999999], ['HGNC:5383', 5.482583412348664, 100.0]]	['HGNC:18170', 'HGNC:4693', 'HGNC:4432', 'HGNC:4175', 'HGNC:10979', 'HGNC:11064', 'HGNC:11059', 'HGNC:11067', 'HGNC:4136', 'HGNC:16484', 'HGNC:11026']
GSM5740432_S2_CAGATCAGTAGACTGG-1.csv	0.022916507524253293	0.11725743148331863	1830	[['HGNC:8016', 26.25319823441225, 100.0], ['HGNC:2579', 26.253198234411734, 100.0], ['HGNC:2285', 26.253198234413567, 100.0], ['HGNC:4175', 46.35988494238376, 100.0], ['HGNC:2292', 26.253198234397583, 100.0], ['HGNC:2279', 26.25319823440847, 100.0], ['HGNC:823', 26.25319823439315, 100.0], ['HGNC:838', 26.25319823438883, 100.0], ['HGNC:2289', 26.253198234370956, 100.0], ['HGNC:2898', 30.5115869591…	['HGNC:4432', 'HGNC:406', 'HGNC:7892', 'HGNC:9721', 'HGNC:11064', 'HGNC:18044', 'HGNC:18170', 'HGNC:8091']
GSM5740432_S2_GTGTGGCAGGTCACCC-1.csv	0.01043974231662974	0.11725743148331863	1581	[['HGNC:18044', 17.593905837247405, 100.00000000000003], ['HGNC:4175', 46.35988494238376, 100.0], ['HGNC:4136', 46.35988494243032, 100.00000000000003], ['HGNC:4432', 47.085416117347975, 99.99999999683683]]	['HGNC:18170', 'HGNC:11054', 'HGNC:10452', 'HGNC:9020', 'HGNC:2858', 'HGNC:17296', 'HGNC:11067', 'HGNC:7892', 'HGNC:11064', 'HGNC:14409', 'HGNC:10451']
GSM5740432_S2_TAGGTACAGATGTTGA-1.csv	0.007380774908295698	0.05022248206349687	1178	[['HGNC:642', 14.16161331733686, 99.99999999999997]]	['HGNC:11004', 'HGNC:17296', 'HGNC:11067', 'HGNC:10452', 'HGNC:28883', 'HGNC:18070', 'HGNC:18170', 'HGNC:4693', 'HGNC:10451', 'HGNC:10293', 'HGNC:2710', 'HGNC:2858', 'HGNC:2501', 'HGNC:7892', 'HGNC:18044', 'HGNC:11559', 'HGNC:11064', 'HGNC:16484']
GSM5740432_S2_ACTGTGACACCATTCC-1.csv	0.02118195297606433	0.06967980592793938	1715	0	['HGNC:12582', 'HGNC:16232', 'HGNC:30862', 'HGNC:2579', 'HGNC:2285', 'HGNC:14409', 'HGNC:2289', 'HGNC:30863', 'HGNC:10451', 'HGNC:2269', 'HGNC:16448', 'HGNC:2267', 'HGNC:11063', 'HGNC:4175', 'HGNC:2292', 'HGNC:3061', 'HGNC:2279', 'HGNC:10452', 'HGNC:12586', 'HGNC:7427', 'HGNC:29594', 'HGNC:2288', 'HGNC:12587', 'HGNC:2280', 'HGNC:7419', 'HGNC:24382', 'HGNC:2277', 'HGNC:18170', 'HGNC:24381', 'HGNC:…
GSM5740432_S2_AGAACCTGTTTGGAAA-1.csv	0.007380774908295698	0.03881245625225557	1394	0	['HGNC:18044', 'HGNC:11782', 'HGNC:18170', 'HGNC:4693', 'HGNC:4175', 'HGNC:2321', 'HGNC:395', 'HGNC:8582', 'HGNC:11063', 'HGNC:12591', 'HGNC:16484', 'HGNC:3647', 'HGNC:12592', 'HGNC:11067', 'HGNC:4136', 'HGNC:8646', 'HGNC:4982', 'HGNC:7892', 'HGNC:9280', 'HGNC:11064']
GSM5740432_S2_CGAGAAGGTGTGCTTA-1.csv	0.021181952976064376	0.08588422811408125	1823	[['HGNC:838', 25.342034080474935, 100.0], ['HGNC:2289', 25.342034080474935, 100.0], ['HGNC:30863', 25.342034080476957, 100.0], ['HGNC:2269', 25.342034080472853, 100.0], ['HGNC:30862', 25.342034080474964, 100.0], ['HGNC:8016', 25.34203408047011, 100.0], ['HGNC:2579', 25.342034080476346, 100.0], ['HGNC:2285', 25.34203408047745, 100.0], ['HGNC:2292', 25.342034080474935, 100.0], ['HGNC:2279', 25.3420…	['HGNC:4175', 'HGNC:10979', 'HGNC:4136', 'HGNC:18170', 'HGNC:4693', 'HGNC:4378', 'HGNC:11063']
GSM5740432_S2_AGACCATTCATTACTC-1.csv	0.00368750016462318	0.002586635838589362	1104	0	['HGNC:18170', 'HGNC:4693', 'HGNC:2698', 'HGNC:4136', 'HGNC:11063', 'HGNC:7530', 'HGNC:4982', 'HGNC:7892', 'HGNC:473', 'HGNC:25223', 'HGNC:7529', 'HGNC:20233', 'HGNC:5006', 'HGNC:2501', 'HGNC:28883', 'HGNC:12591', 'HGNC:9020', 'HGNC:4249', 'HGNC:4175', 'HGNC:986', 'HGNC:2321', 'HGNC:10536', 'HGNC:395', 'HGNC:11003', 'HGNC:20661', 'HGNC:10980', 'HGNC:2244', 'HGNC:2898', 'HGNC:12592', 'HGNC:21705',…
GSM5740432_S2_ACACTGATCAGACCGC-1.csv	0.01043974231662974	0.11725743148331863	1550	[['HGNC:840', 49.2541178529017, 99.99999999999999], ['HGNC:8016', 49.254117852909765, 100.00000000000003], ['HGNC:11559', 47.304615760951144, 100.0], ['HGNC:823', 49.2541178529088, 100.00000000000003], ['HGNC:838', 49.254117852907065, 100.00000000000003], ['HGNC:833', 49.25411785290978, 100.0], ['HGNC:18044', 17.593905837247405, 100.00000000000003], ['HGNC:14247', 49.25411785290979, 100.0], ['HGN…	['HGNC:10452', 'HGNC:17296', 'HGNC:11067', 'HGNC:7892', 'HGNC:17027', 'HGNC:10451', 'HGNC:10943', 'HGNC:4432', 'HGNC:11004', 'HGNC:18170', 'HGNC:4693', 'HGNC:11063', 'HGNC:3700', 'HGNC:2858']
GSM5740432_S2_CCACGAGGTGCAGTGA-1.csv	0.04099947210980114	0.07437191181857757	1365	[['HGNC:406', 38.76113263810295, 100.00000000000003], ['HGNC:8091', 38.76113263810294, 100.00000000000003]]	['HGNC:18170', 'HGNC:11063', 'HGNC:341', 'HGNC:2501', 'HGNC:7892', 'HGNC:11064']
GSM5740432_S2_GGGCGTTGTAGTTACC-1.csv	0.033356249840883034	0.11725743148331863	1647	[['HGNC:4432', 47.085416117347975, 100.0]]	['HGNC:18070', 'HGNC:11064', 'HGNC:18170']
GSM5740432_S2_TCAGTCCTCGGTAAGG-1.csv	0.007380774908295696	0.031001546496888167	1482	0	['HGNC:10452', 'HGNC:12591', 'HGNC:18070', 'HGNC:10451', 'HGNC:12592', 'HGNC:11782', 'HGNC:18170', 'HGNC:4693', 'HGNC:2858', 'HGNC:395', 'HGNC:8582', 'HGNC:11054', 'HGNC:10979', 'HGNC:4175', 'HGNC:2321', 'HGNC:17296', 'HGNC:4136', 'HGNC:8646', 'HGNC:5383', 'HGNC:4982', 'HGNC:7892', 'HGNC:9280', 'HGNC:10956', 'HGNC:5382', 'HGNC:11064', 'HGNC:16484', 'HGNC:7863', 'HGNC:3647', 'HGNC:11047']
GSM5740432_S2_GTCAAACCACGGCGTT-1.csv	0.04099947210980115	0.11725743148331863	1769	[['HGNC:4175', 46.35988494238376, 100.0], ['HGNC:4136', 46.35988494238376, 99.99999999999997]]	['HGNC:10979', 'HGNC:11063', 'HGNC:2501', 'HGNC:4433', 'HGNC:115', 'HGNC:11025', 'HGNC:11067', 'HGNC:5383', 'HGNC:7892', 'HGNC:18170']
GSM5740432_S2_TCCTAATGTCGAAGCA-1.csv	0.0036098848962415925	0.01892189288013699	1476	[['HGNC:24380', 16.79216612149819, 100.0], ['HGNC:833', 30.790429696183335, 99.99999999999999], ['HGNC:12582', 16.79216612065332, 99.99999999999999], ['HGNC:16232', 16.792166121528812, 99.99999999999997], ['HGNC:14247', 30.79042969618331, 99.99999999999999], ['HGNC:12587', 16.792166121498152, 100.0], ['HGNC:2292', 16.79216612065332, 99.99999999999999], ['HGNC:2279', 16.792166121528773, 99.9999999…	['HGNC:18044', 'HGNC:4175', 'HGNC:10683', 'HGNC:18170', 'HGNC:4693', 'HGNC:11025', 'HGNC:11064', 'HGNC:10452', 'HGNC:2858', 'HGNC:10680', 'HGNC:10681', 'HGNC:17296', 'HGNC:11067', 'HGNC:4136', 'HGNC:7892', 'HGNC:10682', 'HGNC:4433', 'HGNC:11063', 'HGNC:3700', 'HGNC:10451', 'HGNC:16484']
GSM5740432_S2_AACAGGGTCAGTGTGT-1.csv	0.0020897923943330315	0.010323386399763155	1021	[['HGNC:7863', 44.148032530507905, 100.0]]	['HGNC:845', 'HGNC:186', 'HGNC:11055', 'HGNC:846', 'HGNC:2501', 'HGNC:2267', 'HGNC:11063', 'HGNC:30862', 'HGNC:9280', 'HGNC:8016', 'HGNC:2579', 'HGNC:2285', 'HGNC:5382', 'HGNC:24382', 'HGNC:2277', 'HGNC:18170', 'HGNC:24381', 'HGNC:830', 'HGNC:4693', 'HGNC:2291', 'HGNC:12587', 'HGNC:4175', 'HGNC:2292', 'HGNC:2279', 'HGNC:823', 'HGNC:2321', 'HGNC:837', 'HGNC:2294', 'HGNC:7421', 'HGNC:848', 'HGNC:84…
GSM5740432_S2_CTTGAGACATATTCGG-1.csv	0.010439742316629776	0.11725743148331862	1709	[['HGNC:2292', 47.085416117347975, 99.99999999999967], ['HGNC:2279', 47.085416117347975, 99.99999999999966], ['HGNC:12586', 47.085416117347975, 99.99999999999967], ['HGNC:7427', 47.085416117347975, 99.99999999999967], ['HGNC:2289', 47.085416117347975, 99.99999999999967], ['HGNC:30863', 47.085416117347975, 99.99999999999967], ['HGNC:2269', 47.085416117347975, 99.99999999999966], ['HGNC:12582', 47.…	['HGNC:11067', 'HGNC:11063', 'HGNC:2501', 'HGNC:18170']
GSM5740432_S2_CATACTTCACGCTGAC-1.csv	0.003609884896241592	0.018710112075882336	1410	[['HGNC:2292', 9.667497914701576, 84.76735063387444], ['HGNC:2279', 9.667497914701576, 84.76735063387444], ['HGNC:823', 17.80058315827213, 99.99999999999999], ['HGNC:838', 17.80058314813239, 100.0], ['HGNC:24380', 9.667497914701576, 84.76735063387444], ['HGNC:833', 17.800583158272122, 99.99999999999997], ['HGNC:12582', 9.667497914701578, 84.76735063387443], ['HGNC:16232', 9.667497914701578, 84.76…	['HGNC:11054', 'HGNC:24269', 'HGNC:18170', 'HGNC:4693', 'HGNC:17296', 'HGNC:7892', 'HGNC:10683', 'HGNC:10452', 'HGNC:28883', 'HGNC:18070', 'HGNC:3700', 'HGNC:10451', 'HGNC:4432', 'HGNC:16484', 'HGNC:10682', 'HGNC:11064', 'HGNC:8906', 'HGNC:2858', 'HGNC:10680', 'HGNC:2501', 'HGNC:10681']
GSM5740432_S2_GAATAGACAAACACCT-1.csv	0.0023122300048556838	0.014777097296904929	1007	[['HGNC:2277', 23.224369995301092, 100.0], ['HGNC:24381', 23.22321974296176, 100.00000001964597], ['HGNC:830', 23.216652147781545, 100.00000001964597], ['HGNC:2291', 23.224175306139436, 100.00000001964597], ['HGNC:848', 23.215657298123602, 100.00000001964597], ['HGNC:847', 23.215657298112113, 99.99999999683683], ['HGNC:833', 23.215657298123606, 100.0], ['HGNC:12582', 23.223219742973257, 100.0], […	['HGNC:18170', 'HGNC:16297', 'HGNC:3148', 'HGNC:7892', 'HGNC:2858', 'HGNC:3013', 'HGNC:10297', 'HGNC:10452', 'HGNC:500', 'HGNC:17296', 'HGNC:14409', 'HGNC:10451', 'HGNC:10293', 'HGNC:7526', 'HGNC:11559', 'HGNC:11064', 'HGNC:14412', 'HGNC:11047']
GSM5740432_S2_TTGTTTGAGAGTGTTA-1.csv	0.003145373441610438	0.01892189288013699	1119	[['HGNC:20305', 38.37160706927566, 100.0]]	['HGNC:7892', 'HGNC:25223', 'HGNC:18175', 'HGNC:18170', 'HGNC:4175', 'HGNC:10942', 'HGNC:11067', 'HGNC:4136', 'HGNC:3631', 'HGNC:11063', 'HGNC:7530', 'HGNC:2244', 'HGNC:7529', 'HGNC:20233', 'HGNC:5006', 'HGNC:9141', 'HGNC:20661', 'HGNC:11064']
GSM5740432_S2_CCGGTGAAGGTGGTTG-1.csv	0.010439742316629742	0.10847671131647531	1604	[['HGNC:4175', 38.76113263810294, 100.0], ['HGNC:4136', 38.76113263810294, 100.0]]	['HGNC:7892', 'HGNC:10943', 'HGNC:18170', 'HGNC:11067', 'HGNC:2501', 'HGNC:11064', 'HGNC:16484', 'HGNC:11026']
GSM5740432_S2_CGTAGTACACGTAACT-1.csv	0.1072271070126528	0.11725743148331863	1619	0	['HGNC:4693', 'HGNC:4432', 'HGNC:7892', 'HGNC:9721', 'HGNC:11064', 'HGNC:18170', 'HGNC:2501']
GSM5740432_S2_ATCGTAGGTCCGCAGT-1.csv	0.003985330988287239	0.018710112075882385	1002	[['HGNC:830', 10.87010216228148, 100.00000001439486], ['HGNC:848', 10.870102162281466, 100.00000001439486], ['HGNC:847', 10.870102162281484, 100.00000001439486], ['HGNC:838', 10.870102162281446, 100.0], ['HGNC:833', 10.870102162422096, 99.99999999999935], ['HGNC:14247', 10.870102162281354, 100.0], ['HGNC:8016', 10.870102162281501, 100.00000000000009], ['HGNC:840', 10.870102162281468, 100.0], ['HG…	['HGNC:2277', 'HGNC:18170', 'HGNC:24381', 'HGNC:4693', 'HGNC:2291', 'HGNC:19980', 'HGNC:8907', 'HGNC:2289', 'HGNC:2898', 'HGNC:30863', 'HGNC:10451', 'HGNC:2269', 'HGNC:24380', 'HGNC:4020', 'HGNC:24269', 'HGNC:18044', 'HGNC:12582', 'HGNC:16232', 'HGNC:10996', 'HGNC:10293', 'HGNC:11782', 'HGNC:17296', 'HGNC:12590', 'HGNC:2265', 'HGNC:12585', 'HGNC:8646', 'HGNC:11448', 'HGNC:7892', 'HGNC:30862', 'HG…
GSM5740432_S2_CCACAAATCAAACTGC-1.csv	0.0044830412952146705	0.01892189288013699	1569	0	['HGNC:17296', 'HGNC:4175', 'HGNC:16484', 'HGNC:18170', 'HGNC:2858', 'HGNC:11067', 'HGNC:4136', 'HGNC:7892', 'HGNC:10979', 'HGNC:11047', 'HGNC:11064', 'HGNC:10452', 'HGNC:10451', 'HGNC:4432']
GSM5740432_S2_GGAGCAAAGACTAAGT-1.csv	0.0023172793887392715	0.0017760490914990683	924	0	['HGNC:976', 'HGNC:4432', 'HGNC:10979', 'HGNC:18044', 'HGNC:18070', 'HGNC:9020', 'HGNC:18170', 'HGNC:4693', 'HGNC:11063', 'HGNC:11067', 'HGNC:14472', 'HGNC:7892', 'HGNC:16484']
GSM5740432_S2_TGACGCGGTGGTTTGT-1.csv	0.00412558273856182	0.021625020434442276	957	0	['HGNC:10452', 'HGNC:11782', 'HGNC:18170', 'HGNC:8646', 'HGNC:7892', 'HGNC:2704', 'HGNC:18044', 'HGNC:9225', 'HGNC:2858', 'HGNC:10451', 'HGNC:11004', 'HGNC:8582', 'HGNC:11047', 'HGNC:18070', 'HGNC:17296', 'HGNC:11067']
GSM5740432_S2_GACTCAATCAAGGAGC-1.csv	0.010439742316629742	0.07929633957174219	1184	[['HGNC:840', 32.45322598537456, 100.0], ['HGNC:12586', 34.3398205511738, 100.0], ['HGNC:7427', 34.3398205511767, 100.0], ['HGNC:3481', 43.92859548634373, 100.0], ['HGNC:10989', 43.67972898300141, 100.0], ['HGNC:2292', 34.33982055116518, 100.0], ['HGNC:2279', 34.33982055120245, 100.0], ['HGNC:823', 32.45322598540432, 100.0], ['HGNC:838', 32.45322598540096, 100.0], ['HGNC:833', 32.45322598536966, …	['HGNC:18170', 'HGNC:4693', 'HGNC:5157', 'HGNC:7892', 'HGNC:4432', 'HGNC:365', 'HGNC:11063']
GSM5740432_S2_TCATTACGTTTGAACC-1.csv	0.0039853309882872424	0.01871011207588234	1458	[['HGNC:5008', 45.83653336178348, 100.0]]	['HGNC:18170', 'HGNC:4693', 'HGNC:8091', 'HGNC:7892', 'HGNC:24269', 'HGNC:25223', 'HGNC:11004', 'HGNC:11064', 'HGNC:8906', 'HGNC:7529', 'HGNC:20233', 'HGNC:5006', 'HGNC:2501', 'HGNC:9020', 'HGNC:406', 'HGNC:2244', 'HGNC:4432', 'HGNC:11047', 'HGNC:18175', 'HGNC:11063', 'HGNC:16484', 'HGNC:9141', 'HGNC:7530', 'HGNC:20661', 'HGNC:10980']
GSM5740432_S2_CAACGGCAGTGTTGTC-1.csv	0.031195938855959823	0.025442531786252536	1729	0	['HGNC:4175', 'HGNC:976', 'HGNC:11067', 'HGNC:4136', 'HGNC:7892', 'HGNC:11063', 'HGNC:9721', 'HGNC:11064', 'HGNC:2501', 'HGNC:16484', 'HGNC:18170']
GSM5740432_S2_CCACCATAGAATACAC-1.csv	0.010439742316629742	0.11725743148331863	1938	[['HGNC:21350', 47.085416117347975, 100.0], ['HGNC:4432', 47.085416117347975, 99.99999999999999], ['HGNC:4433', 47.085416117347975, 99.99999999999999], ['HGNC:8808', 47.085416117347975, 99.99999999999999], ['HGNC:2501', 47.085416117347975, 99.99999999683683], ['HGNC:2898', 47.085416117347975, 100.0], ['HGNC:1795', 47.085416117347975, 100.0], ['HGNC:2896', 47.085416117347975, 100.0], ['HGNC:10980'…	['HGNC:11063', 'HGNC:18170', 'HGNC:11047']
GSM5740432_S2_ATCACGATCTGTGCTC-1.csv	0.005944872185262516	0.08588422811408125	1720	0	['HGNC:4175', 'HGNC:2501', 'HGNC:18170', 'HGNC:4693', 'HGNC:8091', 'HGNC:11063', 'HGNC:16484', 'HGNC:11067', 'HGNC:4136', 'HGNC:5157', 'HGNC:406', 'HGNC:7892']
GSM5740432_S2_CGATGGCAGTCATGCT-1.csv	0.010439742316629742	0.0849496463619158	1487	[['HGNC:2292', 23.702532156356085, 100.0], ['HGNC:2279', 23.702532156304386, 100.0], ['HGNC:823', 23.717207571839346, 100.0], ['HGNC:840', 23.717207571761705, 100.0], ['HGNC:12586', 23.702532156314955, 100.0], ['HGNC:7427', 23.702532156314955, 100.0], ['HGNC:3481', 27.092686163122327, 100.0], ['HGNC:10989', 29.76082674699812, 100.0], ['HGNC:2294', 23.702532156314962, 100.0], ['HGNC:10980', 39.230…	['HGNC:4175', 'HGNC:10452', 'HGNC:17296', 'HGNC:4432', 'HGNC:18170', 'HGNC:11064', 'HGNC:10451', 'HGNC:2858', 'HGNC:2501', 'HGNC:16484', 'HGNC:11067', 'HGNC:4136', 'HGNC:7892']
GSM5740432_S2_TACCGAAAGTCAAGCG-1.csv	0.03295752764354557	0.028465228125511333	1533	0	['HGNC:10452', 'HGNC:18170', 'HGNC:4693', 'HGNC:4175', 'HGNC:7850', 'HGNC:7849', 'HGNC:17296', 'HGNC:11067', 'HGNC:4136', 'HGNC:7892', 'HGNC:10451', 'HGNC:12437', 'HGNC:13203', 'HGNC:11064', 'HGNC:2704', 'HGNC:365', 'HGNC:11063']
GSM5740432_S2_TTCCACGGTACGGCAA-1.csv	0.040999472109801156	0.11725743148331863	2204	[['HGNC:4433', 47.085416117347975, 99.99999999999997]]	['HGNC:18170', 'HGNC:10451', 'HGNC:17296', 'HGNC:7892', 'HGNC:2858', 'HGNC:11064', 'HGNC:10452', 'HGNC:9020']
GSM5740432_S2_TCATACTGTAGGTAGC-1.csv	0.010439742316629742	0.059315081494526266	1104	[['HGNC:830', 49.71115878972038, 100.0], ['HGNC:848', 49.711158789739294, 100.0], ['HGNC:1769', 36.457878653404336, 86.1091377901967], ['HGNC:838', 49.71115878971149, 100.0], ['HGNC:2898', 18.39378995148267, 81.76775833987226], ['HGNC:833', 49.71115878966458, 100.0], ['HGNC:94', 35.31706852237629, 100.0], ['HGNC:14247', 49.71115878969079, 100.0], ['HGNC:11449', 18.3937899515896, 81.76775833987226…	['HGNC:2277', 'HGNC:18170', 'HGNC:24381', 'HGNC:4693', 'HGNC:2291', 'HGNC:19980', 'HGNC:17296', 'HGNC:12590', 'HGNC:2265', 'HGNC:12585', 'HGNC:8646', 'HGNC:11782', 'HGNC:8907', 'HGNC:2289', 'HGNC:30863', 'HGNC:10451', 'HGNC:2269', 'HGNC:10293', 'HGNC:7892', 'HGNC:24380', 'HGNC:4020', 'HGNC:18044', 'HGNC:12582', 'HGNC:16232', 'HGNC:12587', 'HGNC:82', 'HGNC:2292', 'HGNC:2342', 'HGNC:15684', 'HGNC:2…
GSM5740432_S2_GTACAACAGCTGACTT-1.csv	0.010439742316629742	0.11725743148331863	1528	[['HGNC:2292', 43.52474019911481, 100.0], ['HGNC:2279', 43.5247401991148, 100.0], ['HGNC:823', 43.711790687487024, 100.0], ['HGNC:838', 43.711790687487, 100.0], ['HGNC:24380', 43.524740199114774, 100.0], ['HGNC:833', 43.71179068748701, 100.0], ['HGNC:12582', 43.524740199114795, 99.99999999999999], ['HGNC:16232', 43.52474019911481, 99.99999999999999], ['HGNC:14247', 43.71179068748698, 99.999999999…	['HGNC:11054', 'HGNC:9020', 'HGNC:18170', 'HGNC:4693', 'HGNC:11064', 'HGNC:16484', 'HGNC:365']
GSM5740432_S2_ATAGGCTGTATAATGG-1.csv	0.005956335349067368	0.06967980592793938	1603	0	['HGNC:17296', 'HGNC:7892', 'HGNC:18044', 'HGNC:11063', 'HGNC:18170', 'HGNC:10452', 'HGNC:500', 'HGNC:10956', 'HGNC:2858', 'HGNC:10451', 'HGNC:10943']
GSM5740432_S2_CGGGACTCAACAGATA-1.csv	0.0019622463796554286	0.009693320563157814	986	0	['HGNC:8016', 'HGNC:4458', 'HGNC:14573', 'HGNC:837', 'HGNC:17296', 'HGNC:7892', 'HGNC:17027', 'HGNC:823', 'HGNC:20799', 'HGNC:838', 'HGNC:10452', 'HGNC:840', 'HGNC:18070', 'HGNC:2205', 'HGNC:9020', 'HGNC:847', 'HGNC:11004', 'HGNC:4061', 'HGNC:12527', 'HGNC:11022', 'HGNC:8907', 'HGNC:10451', 'HGNC:4432', 'HGNC:18170', 'HGNC:830', 'HGNC:4693', 'HGNC:19980', 'HGNC:848', 'HGNC:11054', 'HGNC:10979', '…
GSM5740432_S2_GTGAGCCCAGGTTCGC-1.csv	0.04099947210980115	0.10758115714651323	1623	[['HGNC:9068', 24.497885202012963, 99.99999999999997]]	['HGNC:11782', 'HGNC:18170', 'HGNC:4693', 'HGNC:5157', 'HGNC:8646', 'HGNC:7892', 'HGNC:500', 'HGNC:16484', 'HGNC:8582']
GSM5740432_S2_GAGTGTTCATGCGGTC-1.csv	0.01043974231662974	0.055211149542434765	1192	[['HGNC:11026', 33.762846637724834, 100.0]]	['HGNC:11054', 'HGNC:18044', 'HGNC:18170', 'HGNC:10943', 'HGNC:18070', 'HGNC:9020', 'HGNC:11064']
GSM5740432_S2_GTGTTAGGTATCAGCT-1.csv	0.004483041295214671	0.01892189288013699	1738	0	['HGNC:17296', 'HGNC:4175', 'HGNC:11782', 'HGNC:341', 'HGNC:4136', 'HGNC:8646', 'HGNC:7892', 'HGNC:8582', 'HGNC:11064', 'HGNC:10452', 'HGNC:11047', 'HGNC:2858', 'HGNC:16484', 'HGNC:18170', 'HGNC:10451', 'HGNC:4432']
GSM5740432_S2_AAGCATCGTTGCTCGG-1.csv	0.01043974231662974	0.10832889109291376	1260	[['HGNC:7697', 47.22875036567399, 100.0], ['HGNC:7700', 47.228750365683126, 100.0], ['HGNC:7712', 47.228750365646405, 100.0], ['HGNC:7687', 47.228750365666734, 100.0], ['HGNC:2289', 33.19559959287176, 100.0], ['HGNC:7698', 47.22875036565781, 100.0], ['HGNC:7688', 47.22875036565489, 100.0], ['HGNC:30863', 33.19559959288411, 100.0], ['HGNC:2269', 33.19559959287587, 100.0], ['HGNC:20371', 47.2287503…	['HGNC:18170', 'HGNC:4693', 'HGNC:5157', 'HGNC:7892', 'HGNC:17027', 'HGNC:9225', 'HGNC:9020']
GSM5740432_S2_GTGCAGCTCTTGGTCC-1.csv	0.010439742316629742	0.11725743148331863	1155	[['HGNC:4432', 47.085416117347975, 100.0], ['HGNC:115', 47.085416117347975, 100.0], ['HGNC:10979', 47.085416117347975, 100.0]]	['HGNC:18170', 'HGNC:4693', 'HGNC:11063', 'HGNC:10452', 'HGNC:17296', 'HGNC:10451', 'HGNC:11004', 'HGNC:29437', 'HGNC:2858', 'HGNC:30927', 'HGNC:7892', 'HGNC:16484', 'HGNC:11026', 'HGNC:11047', 'HGNC:11064']
GSM5740432_S2_TCCTGCACATCGGAAG-1.csv	0.0041255827385618185	0.001227400381334863	948	[['HGNC:10850', 26.790298710321704, 100.0], ['HGNC:7436', 26.790298710321135, 100.0], ['HGNC:10937', 26.79029871032057, 100.0]]	['HGNC:4175', 'HGNC:4136', 'HGNC:7892', 'HGNC:10979', 'HGNC:24269', 'HGNC:18044', 'HGNC:25223', 'HGNC:977', 'HGNC:18170', 'HGNC:4693', 'HGNC:11004', 'HGNC:11003', 'HGNC:2244', 'HGNC:10451', 'HGNC:20661', 'HGNC:7530', 'HGNC:4432', 'HGNC:10452', 'HGNC:115', 'HGNC:9020', 'HGNC:17296', 'HGNC:8906', 'HGNC:7529', 'HGNC:2858', 'HGNC:186', 'HGNC:20233', 'HGNC:11055', 'HGNC:5006', 'HGNC:18175', 'HGNC:1106…
GSM5740432_S2_TATTTCGAGGATCATA-1.csv	0.04319786733218001	0.05436041032206099	1333	0	['HGNC:2858', 'HGNC:746', 'HGNC:17296', 'HGNC:10451', 'HGNC:11782', 'HGNC:1096', 'HGNC:3700', 'HGNC:11067', 'HGNC:8646', 'HGNC:14472', 'HGNC:7892', 'HGNC:2719', 'HGNC:10942', 'HGNC:8582', 'HGNC:758', 'HGNC:10452', 'HGNC:10980', 'HGNC:11047', 'HGNC:18170']
GSM5740432_S2_GGGTTATCAGCTCGGT-1.csv	0.0023122300048556833	0.014777097296904929	1076	[['HGNC:2501', 15.634431530114606, 99.99999999683683]]	['HGNC:11782', 'HGNC:11004', 'HGNC:8582', 'HGNC:4175', 'HGNC:3148', 'HGNC:11063', 'HGNC:10452', 'HGNC:18070', 'HGNC:17296', 'HGNC:16484', 'HGNC:18170', 'HGNC:11067', 'HGNC:4136', 'HGNC:8646', 'HGNC:406', 'HGNC:7892', 'HGNC:11559', 'HGNC:9721', 'HGNC:11064', 'HGNC:14409', 'HGNC:10451', 'HGNC:10293', 'HGNC:10943', 'HGNC:2858', 'HGNC:10297']
GSM5740432_S2_AGTAGTCGTTGCTCAA-1.csv	0.033356249840883034	0.08588422811408125	1765	[['HGNC:840', 49.09044881904111, 100.0], ['HGNC:823', 49.09044881911645, 99.99999999999997], ['HGNC:833', 49.09044881904109, 100.0], ['HGNC:14247', 49.09044881903135, 100.0], ['HGNC:341', 48.66685980826224, 100.0], ['HGNC:830', 49.090448819107735, 100.00000000779947], ['HGNC:848', 49.09044881914461, 100.00000000779947], ['HGNC:847', 49.0904488190522, 99.99999999999997], ['HGNC:845', 49.0904488190…	['HGNC:12586', 'HGNC:7427', 'HGNC:3481', 'HGNC:12590', 'HGNC:4175', 'HGNC:2292', 'HGNC:2279', 'HGNC:11782', 'HGNC:12582', 'HGNC:16232', 'HGNC:2294', 'HGNC:7421', 'HGNC:30862', 'HGNC:2265', 'HGNC:12585', 'HGNC:4136', 'HGNC:5157', 'HGNC:8646', 'HGNC:7892', 'HGNC:24380', 'HGNC:18170', 'HGNC:24381', 'HGNC:4693', 'HGNC:2291', 'HGNC:2280', 'HGNC:7419', 'HGNC:3482', 'HGNC:24382', 'HGNC:2277', 'HGNC:1068…
GSM5740432_S2_GACTCTCTCCCAGGCA-1.csv	0.010439742316629742	0.08588422811408125	1721	0	['HGNC:4175', 'HGNC:9721', 'HGNC:18170', 'HGNC:4432', 'HGNC:2501', 'HGNC:4136', 'HGNC:406', 'HGNC:7892', 'HGNC:11063', 'HGNC:11026']
GSM5740432_S2_GATGCTAAGCTGTTAC-1.csv	0.004125582738561819	0.021625020434442276	1041	[['HGNC:7686', 42.84765033777546, 100.0], ['HGNC:23987', 42.84765033777546, 100.0], ['HGNC:7690', 42.84765033777546, 100.00000000000003], ['HGNC:7461', 42.84765033777545, 100.00000000000003], ['HGNC:7706', 42.84765033777545, 100.00000000000003], ['HGNC:7714', 42.84765033777547, 99.99999999999997], ['HGNC:7459', 42.84765033777545, 99.99999999999997], ['HGNC:7713', 42.84765033777545, 99.99999999999…	['HGNC:2267', 'HGNC:837', 'HGNC:2292', 'HGNC:2279', 'HGNC:823', 'HGNC:838', 'HGNC:24381', 'HGNC:830', 'HGNC:2291', 'HGNC:848', 'HGNC:847', 'HGNC:846', 'HGNC:2501', 'HGNC:7422', 'HGNC:2287', 'HGNC:2704', 'HGNC:2289', 'HGNC:30863', 'HGNC:2269', 'HGNC:10451', 'HGNC:2265', 'HGNC:12585', 'HGNC:7892', 'HGNC:24380', 'HGNC:833', 'HGNC:7850', 'HGNC:3078', 'HGNC:12582', 'HGNC:16232', 'HGNC:14247', 'HGNC:78…
GSM5740432_S2_TGAATGCGTATGGAAT-1.csv	0.004125582738561819	0.021625020434442276	1367	0	['HGNC:11054', 'HGNC:341', 'HGNC:4433', 'HGNC:17296', 'HGNC:7892', 'HGNC:6937', 'HGNC:890', 'HGNC:2690', 'HGNC:10980', 'HGNC:11047', 'HGNC:10451', 'HGNC:10943', 'HGNC:4432', 'HGNC:10969', 'HGNC:1795', 'HGNC:11051', 'HGNC:6936', 'HGNC:2858', 'HGNC:2501', 'HGNC:11064', 'HGNC:10452', 'HGNC:18070', 'HGNC:8636', 'HGNC:2704', 'HGNC:9021', 'HGNC:18170']
GSM5740432_S2_TTCTAGTAGTATAACG-1.csv	0.003778244682820966	0.07995487331284647	1192	[['HGNC:24381', 18.170273401169226, 100.0], ['HGNC:830', 18.170273401169226, 100.0], ['HGNC:2291', 18.170273401169222, 100.00000000000003], ['HGNC:8091', 28.06500917014333, 100.00000000000003], ['HGNC:848', 18.17027340116923, 100.00000000000003], ['HGNC:847', 18.170273401169222, 100.00000000000003], ['HGNC:30862', 18.170273401169222, 99.99999999999997], ['HGNC:9280', 18.104643912885535, 100.0], […	['HGNC:18170', 'HGNC:4693', 'HGNC:115', 'HGNC:9020', 'HGNC:4432', 'HGNC:10979', 'HGNC:18044', 'HGNC:10943', 'HGNC:4175', 'HGNC:4136', 'HGNC:7892', 'HGNC:16484']
GSM5740432_S2_CAGGCCAGTGCAAGAC-1.csv	0.010439742316629742	0.04774521419140262	1341	0	['HGNC:18170', 'HGNC:11063', 'HGNC:11064', 'HGNC:4175', 'HGNC:11067', 'HGNC:4136', 'HGNC:4693', 'HGNC:11025', 'HGNC:4378']
GSM5740432_S2_TCTTTGATCACAACCA-1.csv	0.0029961561508966535	0.01892189288013699	1587	0	['HGNC:11782', 'HGNC:18170', 'HGNC:4693', 'HGNC:8582', 'HGNC:11063', 'HGNC:8646', 'HGNC:7892', 'HGNC:16484', 'HGNC:2719']
GSM5740432_S2_GTGGTTATCCTATTTG-1.csv	0.004483041295214671	0.016083204215850598	896	[['HGNC:2267', 21.507725892799716, 100.0], ['HGNC:2292', 21.507725892799716, 100.0000000073799], ['HGNC:2279', 21.50772589279972, 100.0000000073799], ['HGNC:823', 21.507725892799716, 100.0000000073799], ['HGNC:838', 21.50772589279972, 100.0000000073799], ['HGNC:830', 21.507725892799716, 100.00000000000003], ['HGNC:2291', 21.507725892799723, 99.99999999999997], ['HGNC:848', 21.507725892779362, 100…	['HGNC:4175', 'HGNC:4693', 'HGNC:8091', 'HGNC:4378', 'HGNC:29437', 'HGNC:18044', 'HGNC:11047', 'HGNC:4136', 'HGNC:10986', 'HGNC:406', 'HGNC:17027', 'HGNC:16484', 'HGNC:365', 'HGNC:18170', 'HGNC:11064', 'HGNC:18070', 'HGNC:9020', 'HGNC:30927', 'HGNC:2501', 'HGNC:29878']
GSM5740432_S2_GTCACGGGTCAACACT-1.csv	0.002996156150896654	0.08588422811408125	1637	0	['HGNC:18170', 'HGNC:11063', 'HGNC:4175', 'HGNC:11064', 'HGNC:18070', 'HGNC:11067', 'HGNC:4136', 'HGNC:7892', 'HGNC:365']
GSM5740432_S2_TCCTTCTGTATGAGGC-1.csv	0.004483041295214672	0.01892189288013699	1931	0	['HGNC:12582', 'HGNC:16232', 'HGNC:30862', 'HGNC:2579', 'HGNC:2285', 'HGNC:4432', 'HGNC:2277', 'HGNC:18170', 'HGNC:24381', 'HGNC:4693', 'HGNC:2291', 'HGNC:2289', 'HGNC:30863', 'HGNC:9067', 'HGNC:2269', 'HGNC:7422', 'HGNC:2287', 'HGNC:2280', 'HGNC:7419', 'HGNC:3482', 'HGNC:24382', 'HGNC:28883', 'HGNC:12586', 'HGNC:7427', 'HGNC:3481', 'HGNC:9020', 'HGNC:2267', 'HGNC:11063', 'HGNC:20661', 'HGNC:2294…
GSM5740432_S2_CCTCAACGTTGACTAC-1.csv	0.006769040343480441	0.01892189288013699	670	[['HGNC:17194', 23.831561391747886, 95.14676883171987], ['HGNC:7685', 23.83156139174788, 95.14676883171987], ['HGNC:2653', 28.662326803765055, 100.0], ['HGNC:7691', 23.83156139174788, 95.14676883171987], ['HGNC:11449', 42.36601459426571, 100.0], ['HGNC:7714', 23.831561391747886, 95.14676883171987], ['HGNC:7459', 23.831561391693473, 95.14676883171987], ['HGNC:7713', 23.831561391693473, 95.14676883…	['HGNC:29594', 'HGNC:2288', 'HGNC:12587', 'HGNC:2292', 'HGNC:10999', 'HGNC:2279', 'HGNC:823', 'HGNC:4693', 'HGNC:2291', 'HGNC:4378', 'HGNC:848', 'HGNC:847', 'HGNC:11004', 'HGNC:833', 'HGNC:18044', 'HGNC:12582', 'HGNC:16232', 'HGNC:14247', 'HGNC:2267', 'HGNC:11063', 'HGNC:840', 'HGNC:28883', 'HGNC:18070', 'HGNC:12586', 'HGNC:7427', 'HGNC:3481', 'HGNC:845', 'HGNC:846', 'HGNC:7422', 'HGNC:2287', 'HG…
GSM5740432_S2_AGCGCTGCATACGCAT-1.csv	0.003778244682820966	0.01892189288013699	1531	0	['HGNC:18170', 'HGNC:4693', 'HGNC:10452', 'HGNC:9020', 'HGNC:11063', 'HGNC:10451', 'HGNC:17296', 'HGNC:11067', 'HGNC:7892', 'HGNC:2858', 'HGNC:11064', 'HGNC:16484']
GSM5740432_S2_CGAGTTAGTTCTCGCT-1.csv	0.010439742316629742	0.06967980592793938	883	[['HGNC:846', 49.024621383070766, 100.0], ['HGNC:838', 49.02462138307075, 100.0], ['HGNC:2289', 49.024621383070766, 100.0], ['HGNC:2269', 49.024621383070766, 100.0], ['HGNC:26516', 49.024621383070766, 100.0], ['HGNC:840', 49.02462138307075, 100.0], ['HGNC:28883', 49.024621383070766, 100.0], ['HGNC:2288', 49.02462138307078, 100.0], ['HGNC:833', 49.02462138307075, 100.0], ['HGNC:16232', 49.02462138…	['HGNC:2501', 'HGNC:753', 'HGNC:20123', 'HGNC:18170', 'HGNC:4693', 'HGNC:5157', 'HGNC:7892', 'HGNC:11064', 'HGNC:365']
GSM5740432_S2_TCTAACTGTATCGGTT-1.csv	0.004483041295214673	0.01892189288013699	1480	0	['HGNC:10451', 'HGNC:18170', 'HGNC:4693', 'HGNC:11025', 'HGNC:7892', 'HGNC:4175', 'HGNC:17296', 'HGNC:11067', 'HGNC:4136', 'HGNC:11063', 'HGNC:16484', 'HGNC:11064', 'HGNC:10452', 'HGNC:2858', 'HGNC:2501']
GSM5740432_S2_GACTGATTCCAGTGTA-1.csv	0.003145373441610438	0.01871011207588234	1336	0	['HGNC:4175', 'HGNC:11004', 'HGNC:7892', 'HGNC:18170', 'HGNC:4432', 'HGNC:10452', 'HGNC:115', 'HGNC:9020', 'HGNC:16484', 'HGNC:10451', 'HGNC:2858', 'HGNC:2501', 'HGNC:11063', 'HGNC:17296', 'HGNC:11067', 'HGNC:4136']
GSM5740432_S2_TACGGGCCACCTTCGT-1.csv	0.017385635118982945	0.0865000817377691	1593	[['HGNC:341', 48.32036693375504, 100.0]]	['HGNC:11067', 'HGNC:7892', 'HGNC:18170', 'HGNC:11063', 'HGNC:11064', 'HGNC:2501']
GSM5740432_S2_ATTGGGTGTTCAACGT-1.csv	0.010439742316629742	0.055211149542434765	1629	0	['HGNC:10452', 'HGNC:17296', 'HGNC:10451', 'HGNC:11067', 'HGNC:7892', 'HGNC:4693', 'HGNC:11063', 'HGNC:11064', 'HGNC:18170', 'HGNC:2858', 'HGNC:2501']
GSM5740432_S2_TGCGGGTTCAAAGCCT-1.csv	0.14413020502389337	0.11725743148331862	1699	0	['HGNC:7892', 'HGNC:18170', 'HGNC:11064', 'HGNC:11026', 'HGNC:2501']
GSM5740432_S2_TTTCGATGTCTAGGCC-1.csv	0.010439742316629742	0.0865000817377691	1701	0	['HGNC:11063', 'HGNC:18170', 'HGNC:11064', 'HGNC:18070', 'HGNC:11067', 'HGNC:7892']
GSM5740432_S2_TGATTCTTCTGCCTCA-1.csv	0.0018922601154819307	0.008481655492763154	1293	0	['HGNC:17296', 'HGNC:18170', 'HGNC:4693', 'HGNC:10452', 'HGNC:11004', 'HGNC:29437', 'HGNC:7892', 'HGNC:18044', 'HGNC:11559', 'HGNC:16484', 'HGNC:2858', 'HGNC:186', 'HGNC:30927', 'HGNC:11047', 'HGNC:10451', 'HGNC:10943']
GSM5740432_S2_ATGTCCCCACAAGCCC-1.csv	0.04099947210980115	0.11725743148331863	2095	0	['HGNC:4432', 'HGNC:115', 'HGNC:10979', 'HGNC:11067', 'HGNC:5383', 'HGNC:11063', 'HGNC:18170']
GSM5740432_S2_GGAGCAACACCAAATC-1.csv	0.003145373441610438	0.06633322000876371	1268	[['HGNC:4432', 23.815473558271474, 100.0], ['HGNC:10980', 12.385867701435076, 100.0], ['HGNC:2501', 5.615857686798295, 100.0]]	['HGNC:18044', 'HGNC:4175', 'HGNC:4136', 'HGNC:5157', 'HGNC:7892', 'HGNC:500', 'HGNC:9020', 'HGNC:18761', 'HGNC:11063', 'HGNC:18170', 'HGNC:4693', 'HGNC:11064']
GSM5740432_S2_ATTGGGTAGGGAGATA-1.csv	0.004483041295214671	0.01892189288013699	1248	0	['HGNC:18170', 'HGNC:4693', 'HGNC:10979', 'HGNC:10452', 'HGNC:746', 'HGNC:3481', 'HGNC:17296', 'HGNC:10683', 'HGNC:11067', 'HGNC:7892', 'HGNC:758', 'HGNC:10682', 'HGNC:11064', 'HGNC:16484', 'HGNC:3482', 'HGNC:365', 'HGNC:1516', 'HGNC:10451', 'HGNC:4432', 'HGNC:403', 'HGNC:3700', 'HGNC:2858', 'HGNC:10680', 'HGNC:2501', 'HGNC:10681']
GSM5740432_S2_AGACCCGAGGAGAATG-1.csv	0.010439742316629738	0.11725743148331863	1354	[['HGNC:21350', 47.085416117347975, 100.0], ['HGNC:8808', 47.085416117347975, 100.00000000000003], ['HGNC:2898', 47.085416117347975, 100.00000000000003], ['HGNC:4432', 47.085416117347975, 100.00000000000003], ['HGNC:2896', 47.085416117347975, 100.00000000000003], ['HGNC:2719', 47.085416117347975, 100.00000000000003], ['HGNC:10980', 47.085416117347975, 100.0], ['HGNC:1795', 47.085416117347975, 100…	['HGNC:18070', 'HGNC:18044', 'HGNC:9225', 'HGNC:18170', 'HGNC:4693', 'HGNC:17027', 'HGNC:11054']
GSM5740432_S2_CTGAGGCGTAAGATAC-1.csv	0.01043974231662974	0.055211149542434765	1631	[['HGNC:840', 44.053929046190824, 100.0], ['HGNC:12586', 44.05372194559058, 100.0], ['HGNC:7427', 44.05372194559061, 100.0], ['HGNC:12590', 44.053721945578125, 100.0], ['HGNC:2292', 44.053721945590574, 100.0], ['HGNC:2279', 44.05372194559059, 100.0], ['HGNC:823', 44.05392904619082, 100.0], ['HGNC:838', 44.05392904619034, 100.0], ['HGNC:29594', 44.05372194559062, 100.0], ['HGNC:2288', 44.053721945…	['HGNC:17296', 'HGNC:11067', 'HGNC:7892', 'HGNC:18044', 'HGNC:18170', 'HGNC:10451', 'HGNC:10943', 'HGNC:11063', 'HGNC:11064', 'HGNC:10452', 'HGNC:2858']
GSM5740432_S2_GCCCAGATCTGGGCGT-1.csv	0.004483041295214671	0.01892189288013699	1375	0	['HGNC:7892', 'HGNC:24380', 'HGNC:7850', 'HGNC:3078', 'HGNC:12582', 'HGNC:16232', 'HGNC:17296', 'HGNC:12590', 'HGNC:2265', 'HGNC:12585', 'HGNC:2267', 'HGNC:11063', 'HGNC:2292', 'HGNC:976', 'HGNC:2279', 'HGNC:30862', 'HGNC:2579', 'HGNC:13203', 'HGNC:2285', 'HGNC:11559', 'HGNC:4433', 'HGNC:2277', 'HGNC:18170', 'HGNC:24381', 'HGNC:2291', 'HGNC:2289', 'HGNC:30863', 'HGNC:10451', 'HGNC:2269', 'HGNC:22…
GSM5740432_S2_CTCCCTCTCTGCTTAT-1.csv	0.003609884896241592	0.01892189288013699	1599	[['HGNC:840', 26.831381984404867, 100.0], ['HGNC:12586', 26.476393302327544, 100.0], ['HGNC:7427', 26.476393302303286, 100.0], ['HGNC:3481', 36.401168644354286, 100.00000000000003], ['HGNC:29594', 26.476393302327537, 100.00000000000003], ['HGNC:2288', 25.893572998380453, 100.00000000000003], ['HGNC:12587', 26.47639330232982, 99.99999999999999], ['HGNC:2289', 25.89357299839701, 100.0], ['HGNC:3086…	['HGNC:11063', 'HGNC:4175', 'HGNC:4693', 'HGNC:4378', 'HGNC:4136', 'HGNC:18170', 'HGNC:4433', 'HGNC:11064', 'HGNC:10971', 'HGNC:12563']
GSM5740432_S2_AGGGAGTGTACTCAAC-1.csv	0.03335624984088303	0.11725743148331863	1680	[['HGNC:30863', 14.972860614366823, 86.60208460382425], ['HGNC:642', 18.569813817469438, 100.0], ['HGNC:30862', 14.972860614372127, 86.6020846038242], ['HGNC:840', 14.972860614366823, 88.59437052804023], ['HGNC:12586', 14.972860614373062, 86.60208460382437], ['HGNC:7427', 14.972860614374284, 86.60208460382437], ['HGNC:3481', 25.14058437898461, 100.00000000000003], ['HGNC:12587', 14.97286061436682…	['HGNC:11063', 'HGNC:11064', 'HGNC:11067', 'HGNC:18170', 'HGNC:4693', 'HGNC:4378']
GSM5740432_S2_ATGTCTTGTACAAGCG-1.csv	0.010439742316629742	0.07173199767154533	1527	[['HGNC:11449', 24.659073486795062, 100.0], ['HGNC:21350', 15.209797376076462, 81.76775833987226], ['HGNC:2898', 15.209797376076462, 81.76775833987226], ['HGNC:11448', 24.659073486795062, 100.0]]	['HGNC:4175', 'HGNC:3700', 'HGNC:29437', 'HGNC:11047', 'HGNC:18170', 'HGNC:4693', 'HGNC:11067', 'HGNC:4136', 'HGNC:7892', 'HGNC:30927', 'HGNC:2501']
GSM5740432_S2_AGGCATTGTCCTTGTC-1.csv	0.010439742316629742	0.0865000817377691	1294	[['HGNC:24380', 48.66648164018018, 100.0], ['HGNC:833', 48.666481640180145, 100.0], ['HGNC:12582', 48.666481640180145, 100.0], ['HGNC:16232', 48.66648164019375, 100.0], ['HGNC:14247', 48.66648164019006, 100.0], ['HGNC:2289', 48.66648164018018, 100.0], ['HGNC:30863', 48.66648164018018, 100.0], ['HGNC:2269', 48.66648164018662, 100.0], ['HGNC:840', 48.66648164018019, 100.0], ['HGNC:12586', 48.666481…	['HGNC:4432', 'HGNC:11067', 'HGNC:5157', 'HGNC:7892', 'HGNC:11063', 'HGNC:11064', 'HGNC:18170', 'HGNC:4693', 'HGNC:16484']
GSM5740432_S2_TCCGAAAGTAAGCGGT-1.csv	0.010439742316629738	0.031056517724090585	1558	[['HGNC:4175', 38.76113263810295, 100.00000000000003], ['HGNC:11449', 49.94229082140651, 100.00000000000003], ['HGNC:2321', 49.94229082140652, 99.99999999683688], ['HGNC:12592', 49.94229082135638, 100.00000000000003], ['HGNC:4136', 38.76113263810294, 100.00000000000003], ['HGNC:11448', 49.94229082135636, 100.00000000000003], ['HGNC:4982', 49.94229082135637, 100.00000000000003], ['HGNC:9280', 49.9…	['HGNC:18170', 'HGNC:11067', 'HGNC:4433', 'HGNC:11064', 'HGNC:7892', 'HGNC:10979', 'HGNC:2501']
GSM5740432_S2_TACTGCCCAAGCGAAC-1.csv	0.0010493179433368302	0.0013411321776983234	1211	0	['HGNC:4892', 'HGNC:8582', 'HGNC:1795', 'HGNC:3700', 'HGNC:21350', 'HGNC:4432', 'HGNC:11782', 'HGNC:2896', 'HGNC:4175', 'HGNC:2898', 'HGNC:10980', 'HGNC:3579', 'HGNC:5147', 'HGNC:18170', 'HGNC:4693', 'HGNC:8808', 'HGNC:4378', 'HGNC:4643', 'HGNC:4433', 'HGNC:11064', 'HGNC:2501', 'HGNC:4136', 'HGNC:8646', 'HGNC:10986']
GSM5740432_S2_TACTTACCATACGCAT-1.csv	0.0039853309882872424	0.01871011207588234	1351	0	['HGNC:4175', 'HGNC:11067', 'HGNC:4136', 'HGNC:7892', 'HGNC:2501', 'HGNC:18170', 'HGNC:11025', 'HGNC:11064', 'HGNC:11063']
GSM5740432_S2_CCGATGGAGCATACTC-1.csv	0.010439742316629742	0.11725743148331863	1650	[['HGNC:10293', 40.55593873291003, 99.99999999999999], ['HGNC:11004', 47.08557238353958, 100.0], ['HGNC:10980', 47.085416117347975, 99.99999999999999]]	['HGNC:18170', 'HGNC:2501', 'HGNC:7892', 'HGNC:11063']
GSM5740432_S2_GGGACTCGTAAGGCCA-1.csv	0.010439742316629742	0.05611302333943762	1465	0	['HGNC:2898', 'HGNC:8646', 'HGNC:7892', 'HGNC:4432', 'HGNC:11782', 'HGNC:8582', 'HGNC:1795', 'HGNC:11063', 'HGNC:3700', 'HGNC:2896', 'HGNC:4433', 'HGNC:10980', 'HGNC:11064', 'HGNC:21350', 'HGNC:18170', 'HGNC:4693', 'HGNC:8808', 'HGNC:2501']
GSM5740432_S2_GGGACAACAACAAGAT-1.csv	0.003985330988287242	0.01871011207588234	568	0	['HGNC:833', 'HGNC:24269', 'HGNC:18044', 'HGNC:12582', 'HGNC:9225', 'HGNC:16232', 'HGNC:14247', 'HGNC:18170', 'HGNC:24381', 'HGNC:830', 'HGNC:4693', 'HGNC:2291', 'HGNC:4378', 'HGNC:848', 'HGNC:847', 'HGNC:11004', 'HGNC:10969', 'HGNC:29594', 'HGNC:2288', 'HGNC:12587', 'HGNC:2280', 'HGNC:7419', 'HGNC:3482', 'HGNC:24382', 'HGNC:2277', 'HGNC:2292', 'HGNC:2279', 'HGNC:823', 'HGNC:2267', 'HGNC:837', 'H…
GSM5740432_S2_GATGAGGGTTGTGTTG-1.csv	0.010439742316629742	0.11725743148331863	1740	[['HGNC:8091', 46.35988494238376, 100.0], ['HGNC:4136', 46.35988494238376, 100.0], ['HGNC:406', 46.35988494238376, 100.0], ['HGNC:4175', 46.35988494238376, 100.0]]	['HGNC:18170', 'HGNC:10979', 'HGNC:5383', 'HGNC:7892', 'HGNC:115', 'HGNC:2710', 'HGNC:2858', 'HGNC:4432', 'HGNC:11063', 'HGNC:10980', 'HGNC:11047']
GSM5740432_S2_GGGTCTGGTGACACGA-1.csv	0.01043974231662974	0.11725743148331863	1574	0	['HGNC:18170', 'HGNC:4693', 'HGNC:11063', 'HGNC:11047']
GSM5740432_S2_TTACAGGGTCGCGGTT-1.csv	0.010439742316629742	0.11725743148331863	1602	0	['HGNC:500', 'HGNC:18170', 'HGNC:11047']
GSM5740432_S2_ACCGTTCCACCCTGAG-1.csv	0.010439742316629742	0.11725743148331863	1523	[['HGNC:3700', 47.085416117347975, 99.99999999999999], ['HGNC:10683', 47.085416117347975, 100.0], ['HGNC:10680', 47.085416117347975, 99.99999999999997], ['HGNC:10681', 47.085416117347954, 100.0], ['HGNC:10682', 47.085416117347975, 100.0]]	['HGNC:18170', 'HGNC:4693', 'HGNC:10943', 'HGNC:17027', 'HGNC:11054', 'HGNC:18044', 'HGNC:11047']
GSM5740432_S2_CTAAGTGCAGAACTCT-1.csv	0.010439742316629742	0.055211149542434765	981	0	['HGNC:17296', 'HGNC:18170', 'HGNC:10452', 'HGNC:18070', 'HGNC:7892', 'HGNC:18044', 'HGNC:2858', 'HGNC:2501', 'HGNC:11063', 'HGNC:10451', 'HGNC:16484', 'HGNC:365', 'HGNC:11047']
GSM5740432_S2_GATAGCTAGTCATCCA-1.csv	0.010439742316629742	0.11725743148331863	1891	[['HGNC:840', 17.92171562590143, 99.99999999999999], ['HGNC:21350', 47.085416117347975, 99.99999999999999], ['HGNC:12586', 17.92171562589921, 99.99999999999999], ['HGNC:7427', 17.921715625904348, 99.99999999999999], ['HGNC:10989', 19.317443791018313, 99.99999999999999], ['HGNC:8016', 17.92171562590142, 100.0], ['HGNC:2579', 17.921715625901435, 100.0], ['HGNC:2285', 17.92171562590142, 100.0], ['HG…	['HGNC:18170', 'HGNC:11063']
GSM5740432_S2_TAGGGTTCAGCTGCCA-1.csv	0.010439742316629742	0.11725743148331863	1475	[['HGNC:840', 39.245773828078725, 100.0], ['HGNC:12586', 39.24577382807874, 100.0], ['HGNC:7427', 39.245773828057665, 100.0], ['HGNC:3481', 45.63234215366762, 100.0], ['HGNC:12590', 39.245773828099935, 100.0], ['HGNC:29594', 39.24577382807875, 100.0], ['HGNC:2288', 39.245773828078875, 100.0], ['HGNC:12587', 39.2457738280821, 100.0], ['HGNC:2267', 39.24577382807873, 100.0], ['HGNC:837', 39.2457738…	['HGNC:10683', 'HGNC:403', 'HGNC:3700', 'HGNC:2645', 'HGNC:7530', 'HGNC:82', 'HGNC:2342', 'HGNC:94', 'HGNC:4432', 'HGNC:7892', 'HGNC:10979', 'HGNC:7529', 'HGNC:2858', 'HGNC:10680', 'HGNC:2646', 'HGNC:5006', 'HGNC:253', 'HGNC:10681', 'HGNC:5213', 'HGNC:18170', 'HGNC:19980', 'HGNC:10682', 'HGNC:11064', 'HGNC:16526', 'HGNC:8907', 'HGNC:1516', 'HGNC:9141', 'HGNC:3247', 'HGNC:119', 'HGNC:10922', 'HGNC…
GSM5740432_S2_CAGCAATTCTATTTCG-1.csv	0.11565535115608061	0.10197281824543124	1741	0	['HGNC:341', 'HGNC:11063', 'HGNC:11064', 'HGNC:18170']
GSM5740432_S2_ATCATTCCAAGTCCAT-1.csv	0.003145373441610438	0.021625020434442276	1480	0	['HGNC:11782', 'HGNC:4175', 'HGNC:18170', 'HGNC:17296', 'HGNC:11067', 'HGNC:4136', 'HGNC:8646', 'HGNC:11004', 'HGNC:8582', 'HGNC:11063', 'HGNC:10451', 'HGNC:11064', 'HGNC:10452', 'HGNC:9020', 'HGNC:2704']
GSM5740432_S2_AGAAATGCATCTTTCA-1.csv	0.010439742316629742	0.08588422811408125	1400	[['HGNC:2911', 42.61197402608489, 100.0], ['HGNC:8124', 42.61197402608757, 100.0], ['HGNC:2898', 42.61197402608757, 100.0], ['HGNC:28883', 31.903350049610946, 100.0], ['HGNC:21350', 42.61197402608757, 100.0]]	['HGNC:10683', 'HGNC:29594', 'HGNC:2288', 'HGNC:12587', 'HGNC:11054', 'HGNC:833', 'HGNC:18044', 'HGNC:12582', 'HGNC:16232', 'HGNC:14247', 'HGNC:4175', 'HGNC:2292', 'HGNC:2279', 'HGNC:823', 'HGNC:8016', 'HGNC:2579', 'HGNC:2285', 'HGNC:10682', 'HGNC:11064', 'HGNC:2267', 'HGNC:3700', 'HGNC:837', 'HGNC:2277', 'HGNC:18170', 'HGNC:24381', 'HGNC:830', 'HGNC:4693', 'HGNC:2291', 'HGNC:848', 'HGNC:847', 'H…
GSM5740432_S2_ATTGGGTCACCCAATA-1.csv	0.004125582738561819	0.021625020434442276	1389	0	['HGNC:10451', 'HGNC:11004', 'HGNC:10452', 'HGNC:18070', 'HGNC:18170', 'HGNC:4693', 'HGNC:4378', 'HGNC:11054', 'HGNC:18044', 'HGNC:9225', 'HGNC:17296', 'HGNC:2501', 'HGNC:2704']
GSM5740432_S2_AGGACGAGTACAGAAT-1.csv	0.01043974231662974	0.11725743148331863	1773	[['HGNC:12586', 38.992968386058266, 100.0], ['HGNC:7427', 38.99296838606035, 100.0], ['HGNC:3481', 43.204723108812985, 100.0], ['HGNC:10989', 46.830891595893206, 100.0], ['HGNC:2289', 38.99296838605827, 100.0], ['HGNC:30863', 38.992968386059026, 100.0], ['HGNC:2269', 38.9929683860572, 100.0], ['HGNC:4432', 47.085416117347975, 100.0], ['HGNC:29594', 38.9929683860583, 100.00000000000003], ['HGNC:22…	['HGNC:18170', 'HGNC:7892', 'HGNC:11063']
GSM5740432_S2_TCCACGTGTTTCGGCG-1.csv	0.010439742316629742	0.10758115714651323	1801	0	['HGNC:11782', 'HGNC:8582', 'HGNC:8646', 'HGNC:18044', 'HGNC:11063', 'HGNC:2501', 'HGNC:18170', 'HGNC:4693', 'HGNC:4378']
GSM5740432_S2_GTTACGAGTTCTCTCG-1.csv	0.0019622463796554286	0.009693320563157892	836	0	['HGNC:7892', 'HGNC:24269', 'HGNC:18044', 'HGNC:435', 'HGNC:18170', 'HGNC:4693', 'HGNC:11004', 'HGNC:4260', 'HGNC:8906', 'HGNC:2501', 'HGNC:18057', 'HGNC:11063', 'HGNC:10992', 'HGNC:10451', 'HGNC:10452', 'HGNC:18070', 'HGNC:9020', 'HGNC:17296', 'HGNC:11067', 'HGNC:5157', 'HGNC:2704', 'HGNC:11064']
GSM5740432_S2_TTACGTTTCCTAGCGG-1.csv	0.004125582738561819	0.021625020434442276	1544	0	['HGNC:10451', 'HGNC:11782', 'HGNC:10452', 'HGNC:18170', 'HGNC:4175', 'HGNC:17296', 'HGNC:4136', 'HGNC:8646', 'HGNC:7892', 'HGNC:11004', 'HGNC:8582', 'HGNC:18044', 'HGNC:9225', 'HGNC:2858', 'HGNC:2704', 'HGNC:11064', 'HGNC:365']
GSM5740432_S2_GTTCCGTGTGGGATTG-1.csv	0.0032604442898752323	0.018174976055921048	1842	0	['HGNC:4432', 'HGNC:7892', 'HGNC:18170', 'HGNC:7850', 'HGNC:7849', 'HGNC:10683', 'HGNC:11063', 'HGNC:3700', 'HGNC:16484', 'HGNC:13203', 'HGNC:10682', 'HGNC:11064', 'HGNC:2858', 'HGNC:10680', 'HGNC:10681', 'HGNC:2704']
GSM5740432_S2_TCACTCGCATCGCCTT-1.csv	0.010439742316629742	0.05436041032206099	1581	0	['HGNC:746', 'HGNC:17296', 'HGNC:758', 'HGNC:11782', 'HGNC:11067', 'HGNC:8646', 'HGNC:7892', 'HGNC:18170', 'HGNC:4693', 'HGNC:16484', 'HGNC:3700', 'HGNC:8582', 'HGNC:10451', 'HGNC:4432', 'HGNC:11064', 'HGNC:10452', 'HGNC:2858', 'HGNC:2501']
GSM5740432_S2_TTAGGCAGTTAACCTG-1.csv	0.0015215406686084419	0.008481655492763154	1399	0	['HGNC:24380', 'HGNC:12582', 'HGNC:16232', 'HGNC:4432', 'HGNC:2289', 'HGNC:30863', 'HGNC:2269', 'HGNC:4175', 'HGNC:2292', 'HGNC:2279', 'HGNC:2277', 'HGNC:18170', 'HGNC:24381', 'HGNC:4693', 'HGNC:2291', 'HGNC:28883', 'HGNC:12586', 'HGNC:7427', 'HGNC:115', 'HGNC:12590', 'HGNC:2265', 'HGNC:12585', 'HGNC:4136', 'HGNC:5157', 'HGNC:7892', 'HGNC:2267', 'HGNC:11063', 'HGNC:7422', 'HGNC:2287', 'HGNC:2280'…
GSM5740432_S2_GTGTAACTCCTTTGAT-1.csv	0.004483041295214671	0.01892189288013699	1528	0	['HGNC:8582', 'HGNC:11063', 'HGNC:10451', 'HGNC:11782', 'HGNC:4175', 'HGNC:11067', 'HGNC:4136', 'HGNC:8646', 'HGNC:7892', 'HGNC:10452', 'HGNC:9020', 'HGNC:17296', 'HGNC:18170', 'HGNC:2858', 'HGNC:11055', 'HGNC:2501']
GSM5740432_S2_TTACCATCATAGGAGC-1.csv	0.004483041295214671	0.01892189288013699	1370	0	['HGNC:4432', 'HGNC:14409', 'HGNC:10451', 'HGNC:10452', 'HGNC:18070', 'HGNC:17296', 'HGNC:29437', 'HGNC:18170', 'HGNC:7892', 'HGNC:11047', 'HGNC:2858', 'HGNC:30927']
GSM5740432_S2_GACCTTCTCACTGTTT-1.csv	0.010439742316629742	0.056902667604397814	1498	[['HGNC:11047', 33.762846637724834, 99.99999999999997]]	['HGNC:18170']
GSM5740432_S2_CTGTGAAAGCTTTCTT-1.csv	0.08627853579325764	0.11725743148331863	1444	0	['HGNC:9020', 'HGNC:18170', 'HGNC:11064', 'HGNC:11047']
GSM5740432_S2_CGAAGGACATCATCCC-1.csv	0.003778244682820966	0.009265813141222315	1202	0	['HGNC:18170', 'HGNC:4693', 'HGNC:4378', 'HGNC:10942', 'HGNC:9020', 'HGNC:16484', 'HGNC:10922']
GSM5740432_S2_CTGAATGGTAATCAAG-1.csv	0.010439742316629742	0.09498096053707306	995	[['HGNC:7686', 25.741058280809398, 100.0], ['HGNC:23987', 25.741058280783037, 100.0], ['HGNC:7690', 25.741058280788227, 100.0], ['HGNC:7461', 25.741058280788252, 100.0], ['HGNC:7716', 25.741058280779487, 100.0], ['HGNC:12590', 25.741058280781004, 100.0], ['HGNC:7456', 25.7410582807804, 100.0], ['HGNC:30242', 25.74105828067822, 100.0], ['HGNC:7719', 25.74105828067822, 100.0], ['HGNC:12585', 25.741…	['HGNC:17027', 'HGNC:18044', 'HGNC:9225', 'HGNC:18070', 'HGNC:9020', 'HGNC:18170', 'HGNC:4693', 'HGNC:3569', 'HGNC:10999', 'HGNC:3575', 'HGNC:16484']
GSM5740432_S2_GTAGAGGCAATGAAAC-1.csv	0.010439742316629742	0.06967980592793938	1481	0	['HGNC:18170', 'HGNC:17296', 'HGNC:2858', 'HGNC:16484', 'HGNC:10451', 'HGNC:11782', 'HGNC:8582', 'HGNC:16448', 'HGNC:11067', 'HGNC:8646', 'HGNC:7892', 'HGNC:4433', 'HGNC:11064', 'HGNC:10452']
GSM5740432_S2_TATGTTCGTCATTCCC-1.csv	0.004483041295214672	0.01892189288013699	1516	0	['HGNC:18070', 'HGNC:18170', 'HGNC:4693', 'HGNC:11063', 'HGNC:11067', 'HGNC:7892', 'HGNC:11064', 'HGNC:2501']
GSM5740432_S2_CATTTCAAGGGCAGAG-1.csv	0.0019622463796554303	0.009693320563157833	1542	0	['HGNC:4432', 'HGNC:500', 'HGNC:17296', 'HGNC:24269', 'HGNC:8906', 'HGNC:11063', 'HGNC:3700', 'HGNC:2704', 'HGNC:10451', 'HGNC:11064', 'HGNC:10452', 'HGNC:4693', 'HGNC:11033', 'HGNC:7892', 'HGNC:18170']
GSM5740432_S2_GAGTTGTGTATGAGAT-1.csv	0.003145373441610438	0.01892189288013699	580	[['HGNC:10986', 23.98877761654612, 100.0]]	['HGNC:4693', 'HGNC:4378', 'HGNC:11063', 'HGNC:11067', 'HGNC:16484', 'HGNC:18170', 'HGNC:18070', 'HGNC:500', 'HGNC:9020', 'HGNC:18044', 'HGNC:11064']
GSM5740432_S2_AGGCTGCGTCATGCAT-1.csv	0.004483041295214671	0.01892189288013699	1532	0	['HGNC:21350', 'HGNC:17366', 'HGNC:8830', 'HGNC:4175', 'HGNC:27015', 'HGNC:10992', 'HGNC:2898', 'HGNC:9067', 'HGNC:9068', 'HGNC:8124', 'HGNC:22921', 'HGNC:20661', 'HGNC:16815', 'HGNC:4693', 'HGNC:8091', 'HGNC:877', 'HGNC:2911', 'HGNC:11003', 'HGNC:11067', 'HGNC:4136', 'HGNC:10986', 'HGNC:17929', 'HGNC:406', 'HGNC:11063', 'HGNC:15463', 'HGNC:16484', 'HGNC:18170']
GSM5740432_S2_AGAGAATGTTCCACAA-1.csv	0.010439742316629742	0.11725743148331863	908	[['HGNC:11004', 23.92700522095276, 100.0], ['HGNC:406', 43.07631130555631, 100.0], ['HGNC:9453', 43.07631130555636, 100.0]]	['HGNC:2267', 'HGNC:11063', 'HGNC:3700', 'HGNC:10683', 'HGNC:29594', 'HGNC:2288', 'HGNC:12587', 'HGNC:2292', 'HGNC:2279', 'HGNC:2289', 'HGNC:2898', 'HGNC:30863', 'HGNC:2269', 'HGNC:10680', 'HGNC:2501', 'HGNC:2277', 'HGNC:18170', 'HGNC:24381', 'HGNC:4693', 'HGNC:2291', 'HGNC:4378', 'HGNC:17027', 'HGNC:24380', 'HGNC:12582', 'HGNC:16232', 'HGNC:28883', 'HGNC:12586', 'HGNC:7427', 'HGNC:9020', 'HGNC:2…
GSM5740432_S2_TGAGCATAGTAAACTG-1.csv	0.0029961561508966552	0.01892189288013699	1167	0	['HGNC:16484', 'HGNC:758', 'HGNC:18170', 'HGNC:4693', 'HGNC:746', 'HGNC:500', 'HGNC:11004', 'HGNC:5157', 'HGNC:7892', 'HGNC:11064', 'HGNC:10980', 'HGNC:12563', 'HGNC:11047']
GSM5740432_S2_TCGCAGGGTTGAGGAC-1.csv	0.007380774908295699	0.01892189288013699	1476	0	['HGNC:4175', 'HGNC:3700', 'HGNC:4693', 'HGNC:8091', 'HGNC:4378', 'HGNC:19129', 'HGNC:10979', 'HGNC:11055', 'HGNC:10980', 'HGNC:11047', 'HGNC:8923', 'HGNC:4136', 'HGNC:5383', 'HGNC:406', 'HGNC:5382', 'HGNC:16484', 'HGNC:18170']
GSM5740432_S2_TGTGTGAAGCGCAATG-1.csv	0.004483041295214671	0.01892189288013699	985	[['HGNC:94', 41.37144944426083, 100.0], ['HGNC:4458', 39.08261733976762, 100.0], ['HGNC:12527', 33.74790304892311, 100.00000000000003], ['HGNC:10293', 16.98921069096343, 96.82131231334002], ['HGNC:10297', 16.98921069096747, 96.82131231302947], ['HGNC:21298', 41.37144944426083, 100.0], ['HGNC:11559', 16.989210690963436, 96.8213123134204]]	['HGNC:10996', 'HGNC:14573', 'HGNC:7530', 'HGNC:4061', 'HGNC:11022', 'HGNC:4249', 'HGNC:4175', 'HGNC:20799', 'HGNC:2205', 'HGNC:20123', 'HGNC:18170', 'HGNC:4693', 'HGNC:19980', 'HGNC:4136', 'HGNC:5157', 'HGNC:10986', 'HGNC:7892', 'HGNC:16484', 'HGNC:9141', 'HGNC:365', 'HGNC:8907', 'HGNC:7529', 'HGNC:12524', 'HGNC:11055', 'HGNC:5006', 'HGNC:11047', 'HGNC:11064']
GSM5740432_S2_GGCTTTCGTAACATGA-1.csv	0.002996156150896654	0.08588422811408125	1690	[['HGNC:11004', 34.593199964441105, 99.99999999999999], ['HGNC:11559', 26.54814924122604, 99.99999999683683], ['HGNC:10293', 36.01960904207146, 100.0], ['HGNC:10297', 40.998407363080176, 99.99999999999999], ['HGNC:8876', 26.525585041612683, 99.99999999999999]]	['HGNC:7892', 'HGNC:4175', 'HGNC:11063', 'HGNC:11067', 'HGNC:4136', 'HGNC:406', 'HGNC:18170', 'HGNC:4693', 'HGNC:8091', 'HGNC:2501']
GSM5740432_S2_TGCGGGTCAATGAAAC-1.csv	0.04099947210980115	0.11725743148331863	1097	0	['HGNC:18170', 'HGNC:4693', 'HGNC:11067', 'HGNC:7892', 'HGNC:10917', 'HGNC:9752', 'HGNC:115', 'HGNC:8582']
GSM5740432_S2_CGAATTGTCCCATAGA-1.csv	0.010439742316629742	0.11725743148331863	1776	0	['HGNC:18170', 'HGNC:11047']
GSM5740432_S2_ACCGTTCGTAGCTTGT-1.csv	0.0010493179433368302	0.0013411321776983234	1589	0	['HGNC:406', 'HGNC:4432', 'HGNC:10980', 'HGNC:4892', 'HGNC:2501', 'HGNC:3579', 'HGNC:9721', 'HGNC:18170', 'HGNC:4693', 'HGNC:4378', 'HGNC:4643', 'HGNC:5147', 'HGNC:3700']
GSM5740432_S2_AAGTGAATCGGATACT-1.csv	0.010439742316629742	0.0559477069617683	704	[['HGNC:20371', 46.77386004365243, 100.0], ['HGNC:7704', 46.77386004364289, 100.0], ['HGNC:7458', 46.773860043642905, 100.0], ['HGNC:7683', 46.773860043642905, 100.0], ['HGNC:7684', 46.773860043644575, 100.0], ['HGNC:7460', 46.77386004364238, 100.0], ['HGNC:8906', 30.299888922919315, 100.0], ['HGNC:10680', 42.198991243116076, 100.0], ['HGNC:7699', 46.77386004362278, 100.0], ['HGNC:7694', 46.77386…	['HGNC:2277', 'HGNC:18170', 'HGNC:24381', 'HGNC:4693', 'HGNC:2291', 'HGNC:2501', 'HGNC:11067', 'HGNC:2265', 'HGNC:2292', 'HGNC:14679', 'HGNC:2279', 'HGNC:17027', 'HGNC:24380', 'HGNC:18044', 'HGNC:16232', 'HGNC:9225', 'HGNC:2288', 'HGNC:2267', 'HGNC:11063', 'HGNC:2289', 'HGNC:2269', 'HGNC:28883', 'HGNC:18070', 'HGNC:9020', 'HGNC:2294', 'HGNC:7421', 'HGNC:7422', 'HGNC:2287', 'HGNC:2280', 'HGNC:7419…
GSM5740432_S2_GGAGGATGTGCTTATG-1.csv	0.010439742316629742	0.0865000817377691	1772	[['HGNC:341', 48.32036693375504, 100.0]]	['HGNC:10452', 'HGNC:17296', 'HGNC:7892', 'HGNC:18170', 'HGNC:10451', 'HGNC:11064', 'HGNC:11047', 'HGNC:2858']
GSM5740432_S2_TTGCTGCAGTCGTCTA-1.csv	0.010439742316629742	0.11725743148331863	1422	[['HGNC:4175', 46.35988494238376, 100.0], ['HGNC:11067', 46.35988494238376, 100.0], ['HGNC:4136', 46.35988494238376, 100.0]]	['HGNC:11064', 'HGNC:11047', 'HGNC:18170', 'HGNC:4693', 'HGNC:4378']
GSM5740432_S2_AGGCATTTCACTGGGC-1.csv	0.005599731212901779	0.01892189288013699	1401	0	['HGNC:18170', 'HGNC:4693', 'HGNC:4378', 'HGNC:11067', 'HGNC:746', 'HGNC:115', 'HGNC:365', 'HGNC:10917', 'HGNC:11063', 'HGNC:3700', 'HGNC:758', 'HGNC:10980']
GSM5740432_S2_GGAGCAAAGATGGCAC-1.csv	0.01043974231662974	0.04677310363621	1190	[['HGNC:20799', 36.52149354976994, 100.00000000000003], ['HGNC:3481', 49.818003079088776, 100.00000000000003], ['HGNC:8907', 36.52149354977873, 100.0], ['HGNC:18044', 44.10689152211585, 100.00000000000003], ['HGNC:19980', 36.52149354977873, 100.00000000000003], ['HGNC:3482', 49.818003079536076, 100.0]]	['HGNC:11559', 'HGNC:10956', 'HGNC:10452', 'HGNC:11063', 'HGNC:4432', 'HGNC:18070', 'HGNC:17296', 'HGNC:10451', 'HGNC:10293', 'HGNC:2858', 'HGNC:2501', 'HGNC:11004', 'HGNC:18170', 'HGNC:6469', 'HGNC:11067', 'HGNC:7892', 'HGNC:16484']
GSM5740432_S2_CGCAGGTAGCTGGCTC-1.csv	0.005734889134945915	0.04054691331457926	1051	[['HGNC:14472', 36.8384186541331, 100.00000000000013]]	['HGNC:18170', 'HGNC:17296', 'HGNC:14679', 'HGNC:10955', 'HGNC:10451', 'HGNC:435', 'HGNC:18761', 'HGNC:4260', 'HGNC:7892', 'HGNC:2858', 'HGNC:11047', 'HGNC:11064', 'HGNC:10452']
GSM5740432_S2_TATACCTGTCTTGCGG-1.csv	0.010439742316629742	0.11725743148331863	1408	[['HGNC:2292', 28.70796413529749, 100.0], ['HGNC:2279', 28.70796413529748, 100.0], ['HGNC:823', 40.76679753693795, 100.0], ['HGNC:838', 40.76679753693798, 100.0], ['HGNC:833', 40.766797536937936, 100.0], ['HGNC:12582', 28.70796413529081, 100.0], ['HGNC:16232', 28.707964135313595, 99.99999999999999], ['HGNC:14247', 40.766797536884674, 99.99999999999999], ['HGNC:840', 40.76679753693793, 100.0], ['H…	['HGNC:18170', 'HGNC:11047']
GSM5740432_S2_TGGTTAGCAGGTGACA-1.csv	0.010439742316629742	0.055211149542434765	1038	[['HGNC:11004', 46.87973504486206, 100.0]]	['HGNC:11003', 'HGNC:4249', 'HGNC:7530', 'HGNC:18175', 'HGNC:18170', 'HGNC:4693', 'HGNC:11025', 'HGNC:7529', 'HGNC:20233', 'HGNC:5006', 'HGNC:2501', 'HGNC:16484', 'HGNC:9141', 'HGNC:365', 'HGNC:4175', 'HGNC:7892', 'HGNC:11054', 'HGNC:18044', 'HGNC:25223', 'HGNC:2244', 'HGNC:10955', 'HGNC:2898', 'HGNC:9020', 'HGNC:11067', 'HGNC:4136', 'HGNC:11064', 'HGNC:18070', 'HGNC:20661']
GSM5740432_S2_TTCAATCTCCACAGCG-1.csv	0.010439742316629742	0.05436041032206099	1306	[['HGNC:82', 20.070289085412266, 81.76775833987223], ['HGNC:5213', 20.070289085412266, 81.76775833987224], ['HGNC:94', 20.07028908541228, 81.76775833987224], ['HGNC:10293', 32.441568729004885, 100.0], ['HGNC:20305', 14.7839813063801, 100.0], ['HGNC:11559', 32.44156872903049, 100.0], ['HGNC:2646', 20.07028908541228, 81.76775833987224], ['HGNC:253', 20.070289085412263, 81.76775833987224], ['HGNC:16…	['HGNC:758', 'HGNC:11067', 'HGNC:18170', 'HGNC:4693', 'HGNC:4378', 'HGNC:1516', 'HGNC:10682', 'HGNC:4433', 'HGNC:10680', 'HGNC:10681', 'HGNC:11064', 'HGNC:746', 'HGNC:10683', 'HGNC:10922', 'HGNC:10980', 'HGNC:11063', 'HGNC:403', 'HGNC:3700']
GSM5740432_S2_CGGCAGTAGAGAGTGA-1.csv	0.005577455734854369	0.007128540403983287	1429	0	['HGNC:4432', 'HGNC:11782', 'HGNC:11055', 'HGNC:8582', 'HGNC:1795', 'HGNC:2896', 'HGNC:4175', 'HGNC:11067', 'HGNC:4136', 'HGNC:8646', 'HGNC:2898', 'HGNC:10980', 'HGNC:11063', 'HGNC:18170', 'HGNC:4693', 'HGNC:8808', 'HGNC:4433', 'HGNC:11064', 'HGNC:21350']
GSM5740432_S2_GGGTGTCCATCACCAA-1.csv	0.04099947210980115	0.11725743148331863	1457	[['HGNC:3824', 49.97055190885418, 100.0], ['HGNC:3700', 47.085416117347975, 100.0], ['HGNC:10980', 47.08541611734797, 100.0], ['HGNC:3579', 47.085416117347975, 100.00000000002612], ['HGNC:4892', 47.08541611725229, 100.0], ['HGNC:4248', 49.97055190885223, 100.0], ['HGNC:4643', 47.085416117347975, 100.0], ['HGNC:21298', 47.085416117347975, 100.0], ['HGNC:5147', 47.085416117347975, 100.0]]	['HGNC:11054', 'HGNC:18044', 'HGNC:18170', 'HGNC:11067', 'HGNC:7892', 'HGNC:11064', 'HGNC:16484']
GSM5740432_S2_GTGATGTGTCAATGGG-1.csv	0.003145373441610438	0.01892189288013699	810	[['HGNC:8124', 24.291268688060775, 100.0], ['HGNC:3482', 11.766896881335894, 100.0], ['HGNC:10999', 26.517575931532665, 100.0], ['HGNC:21350', 24.291268688060775, 100.0], ['HGNC:3481', 11.76689688133589, 100.0], ['HGNC:10989', 33.90963278452535, 100.0], ['HGNC:2911', 24.291268688183777, 100.0]]	['HGNC:2277', 'HGNC:18170', 'HGNC:24381', 'HGNC:830', 'HGNC:4693', 'HGNC:2291', 'HGNC:4378', 'HGNC:24380', 'HGNC:833', 'HGNC:18044', 'HGNC:12582', 'HGNC:16232', 'HGNC:14247', 'HGNC:8016', 'HGNC:2579', 'HGNC:2285', 'HGNC:10682', 'HGNC:2267', 'HGNC:3700', 'HGNC:837', 'HGNC:12590', 'HGNC:2265', 'HGNC:12585', 'HGNC:7422', 'HGNC:2287', 'HGNC:2280', 'HGNC:16484', 'HGNC:7419', 'HGNC:4570', 'HGNC:24382',…
GSM5740432_S2_TCCAGAACATTCAGGT-1.csv	0.01043974231662974	0.11725743148331863	1609	[['HGNC:4433', 47.085416117347975, 100.0], ['HGNC:3700', 47.085416117347975, 100.0]]	['HGNC:7892', 'HGNC:11067', 'HGNC:18170', 'HGNC:11063', 'HGNC:341', 'HGNC:2501', 'HGNC:11026']
GSM5740432_S2_CATTCTATCTGGTGGC-1.csv	0.006540935353755582	0.025442531786252536	1645	0	['HGNC:10452', 'HGNC:4432', 'HGNC:976', 'HGNC:2858', 'HGNC:17296', 'HGNC:7892', 'HGNC:18170', 'HGNC:4693', 'HGNC:10451', 'HGNC:11064']
GSM5740432_S2_CTGTGAAGTACAGTTC-1.csv	0.010439742316629742	0.05436041032206099	1744	[['HGNC:18044', 37.950710747261724, 100.0], ['HGNC:10980', 44.335609544273844, 100.0]]	['HGNC:758', 'HGNC:10452', 'HGNC:746', 'HGNC:17296', 'HGNC:10451', 'HGNC:10293', 'HGNC:9225', 'HGNC:4432', 'HGNC:11782', 'HGNC:18170', 'HGNC:4693', 'HGNC:11067', 'HGNC:8646', 'HGNC:7892', 'HGNC:11054', 'HGNC:11559', 'HGNC:11064', 'HGNC:11004', 'HGNC:8582', 'HGNC:2858', 'HGNC:186', 'HGNC:10297', 'HGNC:16484']
GSM5740432_S2_CCAATTTCATCATCTT-1.csv	0.003201226385319445	0.01871011207588234	1456	[['HGNC:840', 35.09187882458916, 100.0], ['HGNC:2292', 34.86022848870287, 100.0000000143948], ['HGNC:2279', 34.860228488664916, 100.00000000000003], ['HGNC:823', 35.091878824590374, 100.00000000000003], ['HGNC:838', 35.09187882457898, 100.00000000000067], ['HGNC:2288', 34.860228488683504, 100.0000000143948], ['HGNC:2265', 34.86022848866126, 100.00000000000003], ['HGNC:24380', 34.86022848866159, 1…	['HGNC:4432', 'HGNC:4175', 'HGNC:4136', 'HGNC:5157', 'HGNC:406', 'HGNC:14472', 'HGNC:7892', 'HGNC:16484', 'HGNC:2719', 'HGNC:18170', 'HGNC:1096', 'HGNC:11064', 'HGNC:4693', 'HGNC:8091', 'HGNC:18044', 'HGNC:12805', 'HGNC:10943', 'HGNC:11055', 'HGNC:2501']
GSM5740432_S2_TTCCTTCAGATACTGA-1.csv	0.022916507524253293	0.055211149542434765	1878	[['HGNC:4175', 33.762846637724834, 93.37009660003469], ['HGNC:4136', 33.762846637724834, 93.37009658073782]]	['HGNC:10452', 'HGNC:10451', 'HGNC:18170', 'HGNC:10942', 'HGNC:2858', 'HGNC:2501', 'HGNC:11063', 'HGNC:17296', 'HGNC:11067', 'HGNC:7892']
GSM5740432_S2_ATCCTATAGATGTTAG-1.csv	0.010439742316629742	0.055211149542434765	1726	0	['HGNC:9020', 'HGNC:11067', 'HGNC:7892', 'HGNC:10942', 'HGNC:18170', 'HGNC:2501', 'HGNC:11063', 'HGNC:365']
GSM5740432_S2_TGCTCCACATCTGCGG-1.csv	0.003609884896241592	0.01892189288013699	1179	[['HGNC:24381', 22.000359962946956, 99.99999999999979], ['HGNC:830', 22.000359962946956, 99.99999999999979], ['HGNC:2291', 22.000359962946973, 99.99999999999996], ['HGNC:848', 22.000359962938596, 99.99999999999996], ['HGNC:847', 22.000359962831958, 100.00000000000003], ['HGNC:2292', 22.00035996296569, 99.99999999999999], ['HGNC:2279', 22.00035996296569, 100.00000000000003], ['HGNC:823', 22.000359…	['HGNC:18170', 'HGNC:4693', 'HGNC:4378', 'HGNC:19980', 'HGNC:4175', 'HGNC:15684', 'HGNC:20799', 'HGNC:21298', 'HGNC:11559', 'HGNC:18070', 'HGNC:2205', 'HGNC:8907', 'HGNC:10293', 'HGNC:4136', 'HGNC:7892', 'HGNC:17027', 'HGNC:11004', 'HGNC:4061', 'HGNC:12527', 'HGNC:11022', 'HGNC:11054', 'HGNC:4020', 'HGNC:94', 'HGNC:18044', 'HGNC:9225', 'HGNC:10996', 'HGNC:4369', 'HGNC:10922', 'HGNC:4116', 'HGNC:1…
GSM5740432_S2_ATTCCCGGTATCCTTT-1.csv	0.010439742316629742	0.10205534999944166	1800	0	['HGNC:10452', 'HGNC:11063', 'HGNC:18170', 'HGNC:4693', 'HGNC:10451', 'HGNC:2858', 'HGNC:17296', 'HGNC:11067', 'HGNC:7892']
GSM5740432_S2_ATGAGTCAGTAGGATT-1.csv	0.003609884896241592	0.01892189288013699	1427	0	['HGNC:10451', 'HGNC:10452', 'HGNC:18170', 'HGNC:4693', 'HGNC:11064', 'HGNC:2858', 'HGNC:16484', 'HGNC:17296', 'HGNC:7892']
GSM5740432_S2_GTTAGTGGTACCCGAC-1.csv	0.01043974231662974	0.08588422811408125	1190	[['HGNC:830', 31.54578664646417, 100.00000000000003], ['HGNC:848', 31.545786646473488, 100.00000000000003], ['HGNC:847', 31.54578664646623, 100.00000000000003], ['HGNC:8016', 31.545786646471335, 100.00000000000003], ['HGNC:840', 31.545786646475037, 100.00000000000003], ['HGNC:3481', 46.26656329555452, 100.00000000000003], ['HGNC:838', 31.545786646475044, 100.00000000000003], ['HGNC:823', 31.54578…	['HGNC:18170', 'HGNC:24381', 'HGNC:2291', 'HGNC:4432', 'HGNC:2579', 'HGNC:2285', 'HGNC:10452', 'HGNC:12586', 'HGNC:7427', 'HGNC:9020', 'HGNC:17296', 'HGNC:12590', 'HGNC:2267', 'HGNC:3700', 'HGNC:2265', 'HGNC:12585', 'HGNC:4136', 'HGNC:7892', 'HGNC:24380', 'HGNC:11054', 'HGNC:2289', 'HGNC:30863', 'HGNC:10451', 'HGNC:2269', 'HGNC:4175', 'HGNC:2292', 'HGNC:2279', 'HGNC:2280', 'HGNC:7419', 'HGNC:2438…
GSM5740432_S2_ACGGTTAGTCGCCACA-1.csv	0.010439742316629742	0.055211149542434765	1192	0	['HGNC:18170', 'HGNC:4693', 'HGNC:11067', 'HGNC:11063', 'HGNC:2501']
GSM5740432_S2_TATTGGGAGTCACGAG-1.csv	0.003609884896241592	0.01892189288013699	1150	[['HGNC:3482', 1.0707098485968802, 100.00000000000003], ['HGNC:3481', 1.0707098485968802, 99.99999999999997]]	['HGNC:2267', 'HGNC:7530', 'HGNC:837', 'HGNC:18170', 'HGNC:24381', 'HGNC:830', 'HGNC:2291', 'HGNC:848', 'HGNC:847', 'HGNC:4175', 'HGNC:2292', 'HGNC:2279', 'HGNC:823', 'HGNC:838', 'HGNC:2244', 'HGNC:2289', 'HGNC:30863', 'HGNC:2269', 'HGNC:17376', 'HGNC:2287', 'HGNC:2280', 'HGNC:16484', 'HGNC:7419', 'HGNC:9141', 'HGNC:24382', 'HGNC:2277', 'HGNC:20123', 'HGNC:29594', 'HGNC:2288', 'HGNC:12587', 'HGNC…
GSM5740432_S2_ATCGTCCCAGCAGACA-1.csv	0.010439742316629742	0.11725743148331863	896	[['HGNC:3700', 16.932324946211995, 100.0], ['HGNC:18044', 17.593905837247405, 100.0], ['HGNC:11448', 18.53902592473924, 100.0], ['HGNC:5385', 18.95528029198327, 100.0], ['HGNC:2898', 18.53902592473663, 100.0], ['HGNC:8808', 47.085416117347975, 100.0], ['HGNC:5386', 18.955280291964694, 100.0], ['HGNC:2896', 47.085416117347975, 100.0], ['HGNC:11449', 18.539025924732464, 100.0], ['HGNC:21350', 18.53…	['HGNC:2267', 'HGNC:837', 'HGNC:11054', 'HGNC:833', 'HGNC:12582', 'HGNC:16232', 'HGNC:9225', 'HGNC:14247', 'HGNC:12590', 'HGNC:2265', 'HGNC:12585', 'HGNC:17027', 'HGNC:24380', 'HGNC:838', 'HGNC:2289', 'HGNC:30863', 'HGNC:2269', 'HGNC:18170', 'HGNC:24381', 'HGNC:830', 'HGNC:4693', 'HGNC:2291', 'HGNC:4378', 'HGNC:848', 'HGNC:847', 'HGNC:2287', 'HGNC:2280', 'HGNC:7419', 'HGNC:365', 'HGNC:24382', 'HG…
GSM5740432_S2_GTCCTCATCGTTGTAG-1.csv	0.01205039388492568	0.055211149542434765	1506	0	['HGNC:18044', 'HGNC:9020', 'HGNC:11063', 'HGNC:18170', 'HGNC:7892', 'HGNC:2501', 'HGNC:16484']
GSM5740432_S2_AGGGTTTAGTCTGCGC-1.csv	0.022916507524253293	0.08676495478474251	1516	0	['HGNC:11063', 'HGNC:11064', 'HGNC:18070', 'HGNC:9020', 'HGNC:18170', 'HGNC:11067']
GSM5740432_S2_ATTGGGTCAATGGGTG-1.csv	0.004483041295214671	0.01892189288013699	1669	0	['HGNC:4432', 'HGNC:29437', 'HGNC:18170', 'HGNC:4693', 'HGNC:4378', 'HGNC:4175', 'HGNC:11064', 'HGNC:4136', 'HGNC:16484', 'HGNC:11047', 'HGNC:30927']
GSM5740432_S2_AATCGTGGTGACCGTC-1.csv	0.01043974231662974	0.11725743148331863	1378	[['HGNC:2267', 31.0973755969392, 100.00000000000003], ['HGNC:837', 31.286302203722965, 100.00000000000003], ['HGNC:24380', 31.097375596939187, 100.00000000000003], ['HGNC:833', 31.286302203731587, 100.00000000000003], ['HGNC:12582', 31.097375596935557, 100.0], ['HGNC:16232', 31.097375596933507, 100.0], ['HGNC:14247', 31.286302203731047, 100.0], ['HGNC:2277', 31.097375596939187, 100.0], ['HGNC:243…	['HGNC:18044', 'HGNC:18170', 'HGNC:9020', 'HGNC:7892', 'HGNC:10943']
GSM5740432_S2_AGTGATCCATCTCCCA-1.csv	0.021181952976064383	0.04037046117333219	1640	0	['HGNC:4432', 'HGNC:10451', 'HGNC:4175', 'HGNC:976', 'HGNC:17296', 'HGNC:11067', 'HGNC:4136', 'HGNC:7892', 'HGNC:11064', 'HGNC:10452', 'HGNC:115', 'HGNC:2858', 'HGNC:2501', 'HGNC:10917', 'HGNC:18170']
GSM5740432_S2_TAGACCATCTAGATCG-1.csv	0.003985330988287242	0.018710112075882336	1448	0	['HGNC:10452', 'HGNC:17296', 'HGNC:4693', 'HGNC:10451', 'HGNC:11004', 'HGNC:7892', 'HGNC:24269', 'HGNC:8906', 'HGNC:18170', 'HGNC:11064', 'HGNC:2501', 'HGNC:2704']
GSM5740432_S2_TCAGCCTAGGGTTAAT-1.csv	0.010439742316629742	0.11725743148331863	1361	[['HGNC:24380', 47.085416117347975, 100.0], ['HGNC:18044', 17.593905837247405, 100.0], ['HGNC:12582', 47.085416117347975, 100.0], ['HGNC:16232', 47.085416117347975, 100.0], ['HGNC:12590', 47.085416117347975, 100.0], ['HGNC:2265', 47.085416117347975, 100.0], ['HGNC:12585', 47.08541611725229, 100.0], ['HGNC:2277', 47.085416117347975, 100.0], ['HGNC:24381', 47.08541611725229, 100.0], ['HGNC:2291', 4…	['HGNC:17296', 'HGNC:7892', 'HGNC:17027', 'HGNC:18170', 'HGNC:4693', 'HGNC:10451', 'HGNC:10452', 'HGNC:2858', 'HGNC:2501', 'HGNC:11047']
GSM5740432_S2_GGGAGATTCCAAGCCG-1.csv	0.010439742316629738	0.03286573775577233	1048	0	['HGNC:4175', 'HGNC:18170', 'HGNC:11063', 'HGNC:7530', 'HGNC:10850', 'HGNC:473', 'HGNC:25223', 'HGNC:2244', 'HGNC:10451', 'HGNC:20661', 'HGNC:794', 'HGNC:341', 'HGNC:7529', 'HGNC:2858', 'HGNC:20233', 'HGNC:11055', 'HGNC:5006', 'HGNC:18175', 'HGNC:17296', 'HGNC:11067', 'HGNC:4136', 'HGNC:406', 'HGNC:7892', 'HGNC:9721', 'HGNC:10452', 'HGNC:28883', 'HGNC:9141', 'HGNC:365']
GSM5740432_S2_ACGTTCCTCAACTTTC-1.csv	0.010439742316629742	0.11725743148331863	1834	[['HGNC:4136', 46.35988494238376, 99.99999999999999], ['HGNC:4175', 46.35988494238376, 99.99999999683678]]	['HGNC:4693', 'HGNC:10452', 'HGNC:17296', 'HGNC:7892', 'HGNC:10451', 'HGNC:4432', 'HGNC:11064', 'HGNC:11047', 'HGNC:2858', 'HGNC:18170']
GSM5740432_S2_CCCGGAACATCCTTCG-1.csv	0.0039853309882872424	0.01871011207588234	1092	[['HGNC:642', 41.89623421101512, 99.99999999999996], ['HGNC:3482', 28.248842051384422, 100.0], ['HGNC:3481', 28.248842051581146, 100.00000001439477]]	['HGNC:2267', 'HGNC:17296', 'HGNC:12590', 'HGNC:2265', 'HGNC:12585', 'HGNC:11004', 'HGNC:29437', 'HGNC:29594', 'HGNC:2288', 'HGNC:11047', 'HGNC:30862', 'HGNC:8016', 'HGNC:2579', 'HGNC:2285', 'HGNC:18170', 'HGNC:24381', 'HGNC:830', 'HGNC:4693', 'HGNC:2291', 'HGNC:4378', 'HGNC:848', 'HGNC:847', 'HGNC:12587', 'HGNC:2292', 'HGNC:2279', 'HGNC:823', 'HGNC:7892', 'HGNC:24380', 'HGNC:833', 'HGNC:24269', …
GSM5740432_S2_TTACGTTAGCTCCATA-1.csv	0.0031802569647627495	0.017568180352941165	1633	0	['HGNC:10451', 'HGNC:18170', 'HGNC:7892', 'HGNC:13203', 'HGNC:4175', 'HGNC:11064', 'HGNC:10452', 'HGNC:500', 'HGNC:11047', 'HGNC:2704', 'HGNC:16484', 'HGNC:6071', 'HGNC:17296', 'HGNC:4136', 'HGNC:11004', 'HGNC:29437', 'HGNC:2858', 'HGNC:30927']
GSM5740432_S2_CGGAGAACATCGCTCT-1.csv	0.004384618757399042	0.031312701038434865	1531	0	['HGNC:18170', 'HGNC:4693', 'HGNC:7892', 'HGNC:746', 'HGNC:758', 'HGNC:1795', 'HGNC:2501', 'HGNC:11460', 'HGNC:11064', 'HGNC:11063', 'HGNC:3700', 'HGNC:10980', 'HGNC:11047']
GSM5740432_S2_ACTGATGAGACTCTTG-1.csv	0.003145373441610438	0.01892189288013699	938	[['HGNC:30862', 13.251186851748193, 100.0], ['HGNC:8016', 13.251186851748189, 100.0], ['HGNC:2579', 13.251186851748194, 100.0], ['HGNC:2285', 13.251186851748193, 100.0], ['HGNC:29594', 13.251186851748193, 100.0], ['HGNC:2288', 13.251186851748194, 100.0], ['HGNC:12587', 13.251186851782487, 100.0], ['HGNC:2277', 13.251186851748193, 100.0], ['HGNC:24381', 13.251186851748194, 100.0], ['HGNC:830', 13.…	['HGNC:18170', 'HGNC:4693', 'HGNC:18044', 'HGNC:2501', 'HGNC:4136', 'HGNC:5157', 'HGNC:7892', 'HGNC:4175', 'HGNC:16484', 'HGNC:11064', 'HGNC:18070', 'HGNC:9020']
GSM5740432_S2_GATTGGTCAAGCTCTA-1.csv	0.010439742316629742	0.11725743148331863	1603	[['HGNC:4432', 47.085416117347975, 100.0], ['HGNC:18044', 17.593905837247405, 100.0], ['HGNC:3700', 47.085416117347975, 100.0]]	['HGNC:18070', 'HGNC:500', 'HGNC:18170', 'HGNC:4693', 'HGNC:10956', 'HGNC:11064', 'HGNC:16484', 'HGNC:11063', 'HGNC:11047']
GSM5740432_S2_GACTTCCAGTAGGTTA-1.csv	0.010439742316629742	0.055211149542434765	876	0	['HGNC:18170', 'HGNC:4693', 'HGNC:3575', 'HGNC:18044', 'HGNC:17027', 'HGNC:10943', 'HGNC:18070', 'HGNC:9020', 'HGNC:2501', 'HGNC:3569', 'HGNC:10999', 'HGNC:16484']
GSM5740432_S2_TTCACCGGTTGATGTC-1.csv	0.010439742316629742	0.09909112149537373	1372	0	['HGNC:10452', 'HGNC:18170', 'HGNC:11063', 'HGNC:10451', 'HGNC:17296', 'HGNC:11067', 'HGNC:7892', 'HGNC:2858', 'HGNC:2501']
GSM5740432_S2_ATCAGGTGTACGAAAT-1.csv	0.010439742316629742	0.11725743148331863	1678	[['HGNC:30862', 42.611805544507064, 87.03603189636678], ['HGNC:2579', 42.61180554450359, 87.03603189478773], ['HGNC:2285', 42.61180554451109, 87.03603189478773], ['HGNC:10682', 47.085416117347975, 99.99999999683683], ['HGNC:2292', 42.61180554450708, 87.03603189636678], ['HGNC:2279', 42.61180554450074, 87.03603189636674], ['HGNC:12590', 42.61180554450708, 87.03603189636677], ['HGNC:2265', 42.61180…	['HGNC:11067', 'HGNC:7892', 'HGNC:11063', 'HGNC:18170']
GSM5740432_S2_TCCTTTCAGGATCACG-1.csv	0.003145373441610438	0.01871011207588234	520	0	['HGNC:24381', 'HGNC:830', 'HGNC:890', 'HGNC:4693', 'HGNC:2291', 'HGNC:4378', 'HGNC:7704', 'HGNC:7458', 'HGNC:7683', 'HGNC:7684', 'HGNC:848', 'HGNC:847', 'HGNC:10606', 'HGNC:7705', 'HGNC:833', 'HGNC:94', 'HGNC:24269', 'HGNC:18044', 'HGNC:12582', 'HGNC:16232', 'HGNC:14247', 'HGNC:451', 'HGNC:341', 'HGNC:7460', 'HGNC:838', 'HGNC:7697', 'HGNC:7700', 'HGNC:1516', 'HGNC:7712', 'HGNC:7687', 'HGNC:2289'…
GSM5740432_S2_CGATGCGGTGACCTGC-1.csv	0.004125582738561819	0.021625020434442276	1144	[['HGNC:1516', 16.621210276391086, 100.0], ['HGNC:94', 37.50882746864726, 99.99999999999979], ['HGNC:82', 37.50882746864726, 100.0], ['HGNC:119', 16.621210276391086, 100.0], ['HGNC:5007', 37.50882747572067, 100.00000000000003]]	['HGNC:18170', 'HGNC:11782', 'HGNC:10451', 'HGNC:7892', 'HGNC:18044', 'HGNC:17296', 'HGNC:11067', 'HGNC:8646', 'HGNC:8582', 'HGNC:11063', 'HGNC:11064', 'HGNC:10452', 'HGNC:2704', 'HGNC:16484', 'HGNC:2858']
GSM5740432_S2_CCCTCTCAGAGCAGAA-1.csv	0.00448304129521467	0.01892189288013699	1122	0	['HGNC:18170', 'HGNC:24381', 'HGNC:2291', 'HGNC:18044', 'HGNC:12582', 'HGNC:9225', 'HGNC:16232', 'HGNC:2265', 'HGNC:12585', 'HGNC:4136', 'HGNC:7892', 'HGNC:24380', 'HGNC:2267', 'HGNC:3700', 'HGNC:2294', 'HGNC:7421', 'HGNC:30862', 'HGNC:21350', 'HGNC:18070', 'HGNC:12586', 'HGNC:7427', 'HGNC:3481', 'HGNC:17296', 'HGNC:12590', 'HGNC:2289', 'HGNC:2898', 'HGNC:30863', 'HGNC:10451', 'HGNC:2269', 'HGNC:…
GSM5740432_S2_AATCGACCACAAAGCG-1.csv	0.0036098848962415916	0.018921892880137157	1402	0	['HGNC:7892', 'HGNC:4432', 'HGNC:9020', 'HGNC:18170', 'HGNC:4693', 'HGNC:11064', 'HGNC:500']
GSM5740432_S2_ACAACCAAGCCGATCC-1.csv	0.002842339489028568	0.01892189288013699	1589	0	['HGNC:29437', 'HGNC:746', 'HGNC:758', 'HGNC:30927', 'HGNC:11064', 'HGNC:11067', 'HGNC:4693', 'HGNC:4378', 'HGNC:16484', 'HGNC:18170', 'HGNC:11047']
GSM5740432_S2_AGGGTGACACGCCACA-1.csv	0.01043974231662974	0.08588422811408125	1403	[['HGNC:2267', 20.64523825389175, 83.5282604971461], ['HGNC:12586', 20.645238253891765, 83.5282604971461], ['HGNC:7427', 20.64523825389176, 83.52826049614352], ['HGNC:3481', 27.31467457256187, 100.0], ['HGNC:29594', 20.64523825389394, 83.52826049767933], ['HGNC:2288', 20.64523825389649, 83.52826048931796], ['HGNC:12587', 20.645238253894515, 83.52826049767931], ['HGNC:24381', 20.645238253891765, 8…	['HGNC:4458', 'HGNC:4432', 'HGNC:17296', 'HGNC:4061', 'HGNC:4693', 'HGNC:11559', 'HGNC:10452', 'HGNC:4175', 'HGNC:4136', 'HGNC:7892', 'HGNC:17027', 'HGNC:10451', 'HGNC:10293', 'HGNC:10943', 'HGNC:2858', 'HGNC:18170']
GSM5740432_S2_ATTGTTCAGTTGTCGT-1.csv	0.004483041295214671	0.01892189288013699	1410	0	['HGNC:5157', 'HGNC:18170', 'HGNC:4693', 'HGNC:976', 'HGNC:8907', 'HGNC:10943', 'HGNC:7892', 'HGNC:11064', 'HGNC:4135', 'HGNC:2501', 'HGNC:4116', 'HGNC:16484', 'HGNC:10980']
GSM5740432_S2_TTAGGGTAGCCATCCG-1.csv	0.010439742316629742	0.0865000817377691	1173	[['HGNC:642', 49.91320725769539, 100.0]]	['HGNC:10683', 'HGNC:29594', 'HGNC:2288', 'HGNC:12587', 'HGNC:2292', 'HGNC:2279', 'HGNC:18044', 'HGNC:12582', 'HGNC:16232', 'HGNC:9225', 'HGNC:2267', 'HGNC:3700', 'HGNC:2579', 'HGNC:2285', 'HGNC:10682', 'HGNC:2289', 'HGNC:2898', 'HGNC:30863', 'HGNC:2269', 'HGNC:2294', 'HGNC:7421', 'HGNC:11047', 'HGNC:30862', 'HGNC:12590', 'HGNC:2265', 'HGNC:12585', 'HGNC:7892', 'HGNC:17027', 'HGNC:24380', 'HGNC:1…
[truncated: 2,047 more rows]
