# Supplementary material for: Metabolic modeling elucidates phenformin and atpenin A5 as broad-spectrum antiviral drugs against RNA viruses
Source: Commun Biol. 2025 May 23;8:791. doi: 10.1038/s42003-025-08148-y (PMC12102274; doi:10.1038/s42003-025-08148-y)
Supplement: Supplementary file 4 — Supplementary Data 2 [file 42003_2025_8148_MOESM4_ESM.zip › Supplementary Data S1/BALF1/BALF1_Epithelial.csv]

	BOF	VBOF	Number_Reactions	Targets (Gene,%VBOF, %BOF)	Virus relevant
C143_C143_GGGAGATGTAAGGGAA-1.csv	0.010439742316604304	0.015077642653280505	703	[['HGNC:746', 21.58507939382592, 100.0], ['HGNC:758', 21.585079393398303, 99.99999999708051]]	['HGNC:20266', 'HGNC:2690', 'HGNC:11021', 'HGNC:4623', 'HGNC:24862', 'HGNC:30862', 'HGNC:2703', 'HGNC:2289', 'HGNC:8863', 'HGNC:10866', 'HGNC:2294', 'HGNC:2277', 'HGNC:28883', 'HGNC:3005', 'HGNC:10980', 'HGNC:8016', 'HGNC:4019', 'HGNC:12582', 'HGNC:10999', 'HGNC:10986', 'HGNC:8907', 'HGNC:29500', 'HGNC:2728', 'HGNC:12590', 'HGNC:10381', 'HGNC:5157', 'HGNC:10933', 'HGNC:7044', 'HGNC:1096', 'HGNC:2…
C146_C146_TCAATCTGTTTGACTG-1.csv	0.010439742316604304	0.06517413519269194	1715	[['HGNC:8109', 14.4255085269069, 100.0]]	['HGNC:2719', 'HGNC:4623', 'HGNC:4378', 'HGNC:10683', 'HGNC:753', 'HGNC:10681', 'HGNC:10682', 'HGNC:4432', 'HGNC:3700', 'HGNC:10680', 'HGNC:8582', 'HGNC:341', 'HGNC:18170', 'HGNC:4693', 'HGNC:10979', 'HGNC:4570', 'HGNC:11782', 'HGNC:8646']
C149_C149_CACAGGCTCGCCCTTA-1.csv	0.004483041295214671	0.00329823433040511	851	0	['HGNC:25223', 'HGNC:5008', 'HGNC:10452', 'HGNC:4136', 'HGNC:2205', 'HGNC:5006', 'HGNC:16484', 'HGNC:11055', 'HGNC:2244', 'HGNC:12527', 'HGNC:19980', 'HGNC:10451', 'HGNC:4432', 'HGNC:4458', 'HGNC:10293', 'HGNC:406', 'HGNC:20799', 'HGNC:115', 'HGNC:4061', 'HGNC:12524', 'HGNC:9141', 'HGNC:14573', 'HGNC:20661', 'HGNC:4249', 'HGNC:9721', 'HGNC:7892', 'HGNC:4135', 'HGNC:9020', 'HGNC:11004', 'HGNC:186'…
C149_C149_TAAACCGGTTAAGAAC-1.csv	0.0044830412952146514	0.00329823433040511	1253	0	['HGNC:30862', 'HGNC:2289', 'HGNC:10683', 'HGNC:10452', 'HGNC:2294', 'HGNC:17296', 'HGNC:2267', 'HGNC:3700', 'HGNC:2277', 'HGNC:10980', 'HGNC:7850', 'HGNC:11054', 'HGNC:10451', 'HGNC:12582', 'HGNC:4432', 'HGNC:2291', 'HGNC:24382', 'HGNC:2280', 'HGNC:18070', 'HGNC:12585', 'HGNC:12586', 'HGNC:758', 'HGNC:2287', 'HGNC:12590', 'HGNC:16484', 'HGNC:1795', 'HGNC:10680', 'HGNC:16232', 'HGNC:7427', 'HGNC:…
C149_C149_CAGCAGCAGGTAGCTG-1.csv	0.006149494204101712	0.003298234330405109	607	0	['HGNC:10986', 'HGNC:5006', 'HGNC:16484', 'HGNC:4378', 'HGNC:5008', 'HGNC:10683', 'HGNC:18044', 'HGNC:412', 'HGNC:7529', 'HGNC:500', 'HGNC:7530', 'HGNC:10980', 'HGNC:10680', 'HGNC:4249', 'HGNC:10681', 'HGNC:10682', 'HGNC:11026', 'HGNC:9141', 'HGNC:758', 'HGNC:10917', 'HGNC:4693', 'HGNC:746', 'HGNC:18170', 'HGNC:11047']
C143_C143_CGAACATTCAACTCTT-1.csv	0.0008411599535243995	0.0010659769356765557	594	0	['HGNC:2690', 'HGNC:4378', 'HGNC:10452', 'HGNC:10547', 'HGNC:17296', 'HGNC:11279', 'HGNC:7529', 'HGNC:4795', 'HGNC:845', 'HGNC:16526', 'HGNC:2860', 'HGNC:13398', 'HGNC:847', 'HGNC:24269', 'HGNC:18044', 'HGNC:3133', 'HGNC:4061', 'HGNC:10545', 'HGNC:9141', 'HGNC:846', 'HGNC:8906', 'HGNC:6708', 'HGNC:2859', 'HGNC:8016', 'HGNC:10451', 'HGNC:11054', 'HGNC:94', 'HGNC:119', 'HGNC:4803', 'HGNC:8891', 'HG…
C149_C149_GGGACCTAGTGTACGG-1.csv	0.006149494204101711	0.00329823433040511	579	0	['HGNC:4378', 'HGNC:30862', 'HGNC:5008', 'HGNC:2289', 'HGNC:2294', 'HGNC:10986', 'HGNC:12590', 'HGNC:5006', 'HGNC:16484', 'HGNC:3629', 'HGNC:838', 'HGNC:14247', 'HGNC:837', 'HGNC:4249', 'HGNC:823', 'HGNC:830', 'HGNC:7892', 'HGNC:11863', 'HGNC:2265', 'HGNC:2288', 'HGNC:9020', 'HGNC:2277', 'HGNC:28883', 'HGNC:6708', 'HGNC:2859', 'HGNC:8016', 'HGNC:11054', 'HGNC:12582', 'HGNC:2690', 'HGNC:16232', 'H…
C149_C149_TCTCATAGTCAGATAA-1.csv	0.00594487218524803	0.00329823433040511	764	0	['HGNC:2579', 'HGNC:2279', 'HGNC:10986', 'HGNC:4136', 'HGNC:12590', 'HGNC:5006', 'HGNC:16484', 'HGNC:24382', 'HGNC:2244', 'HGNC:2280', 'HGNC:12585', 'HGNC:833', 'HGNC:12586', 'HGNC:838', 'HGNC:14247', 'HGNC:2898', 'HGNC:847', 'HGNC:4378', 'HGNC:30862', 'HGNC:25223', 'HGNC:5008', 'HGNC:2289', 'HGNC:2294', 'HGNC:7529', 'HGNC:4175', 'HGNC:845', 'HGNC:2501', 'HGNC:7530', 'HGNC:2267', 'HGNC:20661', 'H…
C152_C152_GCTTCCAGTCCCTTGT-1.csv	0.0025215774988833007	0.0012524312216750828	712	0	['HGNC:2294', 'HGNC:5383', 'HGNC:17296', 'HGNC:4175', 'HGNC:845', 'HGNC:2501', 'HGNC:4432', 'HGNC:30862', 'HGNC:2289', 'HGNC:10452', 'HGNC:186', 'HGNC:847', 'HGNC:753', 'HGNC:2277', 'HGNC:28883', 'HGNC:10980', 'HGNC:8016', 'HGNC:10451', 'HGNC:12582', 'HGNC:2267', 'HGNC:16232', 'HGNC:848', 'HGNC:7427', 'HGNC:2579', 'HGNC:838', 'HGNC:14247', 'HGNC:837', 'HGNC:823', 'HGNC:3481', 'HGNC:830', 'HGNC:78…
C148_C148_CTGTGCTAGAAACCTA-1.csv	0.003145373441610438	0.0024576108398387956	698	0	['HGNC:4623', 'HGNC:4378', 'HGNC:10683', 'HGNC:10452', 'HGNC:1516', 'HGNC:18070', 'HGNC:7892', 'HGNC:5007', 'HGNC:9020', 'HGNC:10980', 'HGNC:10451', 'HGNC:94', 'HGNC:2690', 'HGNC:10922', 'HGNC:8906', 'HGNC:10681', 'HGNC:2704', 'HGNC:10682', 'HGNC:5383', 'HGNC:17296', 'HGNC:2501', 'HGNC:3700', 'HGNC:365', 'HGNC:3247', 'HGNC:10680', 'HGNC:11067', 'HGNC:5213', 'HGNC:253', 'HGNC:2645', 'HGNC:16526', …
C152_C152_CCTATTACATGGAATA-1.csv	0.0011060022243468061	0.0004261573292020284	461	0	['HGNC:10452', 'HGNC:17296', 'HGNC:365', 'HGNC:18044', 'HGNC:4458', 'HGNC:7892', 'HGNC:12527', 'HGNC:4378', 'HGNC:18170', 'HGNC:11047', 'HGNC:4693', 'HGNC:642', 'HGNC:11004', 'HGNC:24269', 'HGNC:8906', 'HGNC:2704', 'HGNC:10451', 'HGNC:18761', 'HGNC:14573']
C141_C141_AGTGAGGCAGCGTCCA-1.csv	0.0039853309882872424	0.0024576108398387956	784	0	['HGNC:4136', 'HGNC:7892', 'HGNC:4378', 'HGNC:10452', 'HGNC:17296', 'HGNC:4175', 'HGNC:18070', 'HGNC:11004', 'HGNC:24269', 'HGNC:10451', 'HGNC:18044', 'HGNC:341', 'HGNC:9225', 'HGNC:18170', 'HGNC:4693', 'HGNC:8906', 'HGNC:2704']
C152_C152_ATGTGTGGTTAAGTAG-1.csv	0.010439742316604304	0.03778547700202578	919	[['HGNC:7683', 34.971118747930284, 100.0], ['HGNC:7458', 34.97111874792353, 100.0], ['HGNC:30862', 27.861991777560696, 100.0], ['HGNC:7698', 34.97111874792388, 100.0], ['HGNC:2289', 27.861991777532545, 100.0], ['HGNC:12590', 27.861991777739103, 100.0], ['HGNC:7684', 34.97111874794624, 100.0], ['HGNC:20371', 34.97111874794624, 100.0], ['HGNC:23987', 34.97111874794051, 100.0], ['HGNC:7462', 34.9711…	['HGNC:4432', 'HGNC:5008', 'HGNC:14247', 'HGNC:4136', 'HGNC:5006', 'HGNC:16484', 'HGNC:9141', 'HGNC:846', 'HGNC:8016', 'HGNC:10451', 'HGNC:848', 'HGNC:10297', 'HGNC:10986', 'HGNC:18070', 'HGNC:833', 'HGNC:11004', 'HGNC:186', 'HGNC:847', 'HGNC:753', 'HGNC:18044', 'HGNC:18170', 'HGNC:4693', 'HGNC:2858', 'HGNC:10293', 'HGNC:840', 'HGNC:9225', 'HGNC:838', 'HGNC:10452', 'HGNC:17296', 'HGNC:7529', 'HGN…
C148_C148_GCGCAGTCAGATTGCT-1.csv	0.012050393884918378	0.015077642653280477	1051	0	['HGNC:838', 'HGNC:14247', 'HGNC:847', 'HGNC:5157', 'HGNC:845', 'HGNC:846', 'HGNC:837', 'HGNC:823', 'HGNC:830', 'HGNC:7892', 'HGNC:28883', 'HGNC:8016', 'HGNC:840', 'HGNC:18070', 'HGNC:833', 'HGNC:848', 'HGNC:11067', 'HGNC:11063', 'HGNC:18170', 'HGNC:4693']
C148_C148_AAATGCCAGCTTCGCG-1.csv	0.002646863089116097	0.0012524312216750828	612	0	['HGNC:4432', 'HGNC:30862', 'HGNC:5008', 'HGNC:2289', 'HGNC:4014', 'HGNC:2501', 'HGNC:7530', 'HGNC:2267', 'HGNC:365', 'HGNC:11022', 'HGNC:16232', 'HGNC:848', 'HGNC:10297', 'HGNC:7427', 'HGNC:2294', 'HGNC:1907', 'HGNC:5383', 'HGNC:11279', 'HGNC:7529', 'HGNC:10995', 'HGNC:845', 'HGNC:2596', 'HGNC:24382', 'HGNC:2280', 'HGNC:12585', 'HGNC:833', 'HGNC:12586', 'HGNC:838', 'HGNC:14247', 'HGNC:2579', 'HG…
C143_C143_CATCCACCAGGATCGA-1.csv	0.0044830412952146705	0.0032982343304051092	918	0	['HGNC:30862', 'HGNC:2289', 'HGNC:10683', 'HGNC:838', 'HGNC:14247', 'HGNC:12590', 'HGNC:16484', 'HGNC:11004', 'HGNC:2898', 'HGNC:847', 'HGNC:11449', 'HGNC:846', 'HGNC:2287', 'HGNC:3482', 'HGNC:10681', 'HGNC:837', 'HGNC:823', 'HGNC:3481', 'HGNC:830', 'HGNC:7892', 'HGNC:2265', 'HGNC:2288', 'HGNC:2911', 'HGNC:2277', 'HGNC:8016', 'HGNC:10451', 'HGNC:12582', 'HGNC:4432', 'HGNC:7421', 'HGNC:10293', 'HG…
C152_C152_CCATTCGTCCACGTTC-1.csv	0.003985330988287242	0.0024576108398387956	579	0	['HGNC:4378', 'HGNC:30862', 'HGNC:12592', 'HGNC:4982', 'HGNC:2289', 'HGNC:10683', 'HGNC:2321', 'HGNC:9020', 'HGNC:11004', 'HGNC:847', 'HGNC:24269', 'HGNC:9280', 'HGNC:14247', 'HGNC:837', 'HGNC:823', 'HGNC:830', 'HGNC:7892', 'HGNC:2265', 'HGNC:2288', 'HGNC:2277', 'HGNC:10980', 'HGNC:8016', 'HGNC:11054', 'HGNC:12582', 'HGNC:12591', 'HGNC:2579', 'HGNC:2279', 'HGNC:395', 'HGNC:12590', 'HGNC:16484', '…
C146_C146_ACGATGTTCAGTTTGG-1.csv	0.003145373441610438	0.003769410663320126	648	0	['HGNC:30927', 'HGNC:4378', 'HGNC:30862', 'HGNC:2289', 'HGNC:10683', 'HGNC:3481', 'HGNC:2265', 'HGNC:2288', 'HGNC:2911', 'HGNC:10452', 'HGNC:2294', 'HGNC:17296', 'HGNC:2579', 'HGNC:2279', 'HGNC:12590', 'HGNC:2898', 'HGNC:24269', 'HGNC:24382', 'HGNC:2280', 'HGNC:12585', 'HGNC:12586', 'HGNC:11449', 'HGNC:2277', 'HGNC:7850', 'HGNC:10451', 'HGNC:29437', 'HGNC:12582', 'HGNC:2287', 'HGNC:3482', 'HGNC:1…
C143_C143_TGCTGCTCAAGTCTGT-1.csv	0.010439742316604302	0.054189748909744095	686	[['HGNC:14404', 45.47457511113887, 100.00000000000003], ['HGNC:20123', 41.25222136763777, 100.0], ['HGNC:9021', 32.40627166479305, 100.00000000000003]]	['HGNC:8646', 'HGNC:2294', 'HGNC:7692', 'HGNC:7529', 'HGNC:845', 'HGNC:7696', 'HGNC:7710', 'HGNC:838', 'HGNC:1516', 'HGNC:14247', 'HGNC:2579', 'HGNC:2279', 'HGNC:10986', 'HGNC:12590', 'HGNC:5006', 'HGNC:7863', 'HGNC:7684', 'HGNC:847', 'HGNC:7714', 'HGNC:7717', 'HGNC:7705', 'HGNC:7685', 'HGNC:7683', 'HGNC:4623', 'HGNC:7458', 'HGNC:30862', 'HGNC:25223', 'HGNC:7698', 'HGNC:5008', 'HGNC:2289', 'HGNC:…
C152_C152_CATCAGATCCACGCAG-1.csv	0.004483041295214671	0.00329823433040511	610	0	['HGNC:22921', 'HGNC:847', 'HGNC:753', 'HGNC:2277', 'HGNC:28883', 'HGNC:8016', 'HGNC:12582', 'HGNC:14247', 'HGNC:4432', 'HGNC:4378', 'HGNC:30862', 'HGNC:25223', 'HGNC:5008', 'HGNC:2289', 'HGNC:24382', 'HGNC:2244', 'HGNC:2280', 'HGNC:12585', 'HGNC:833', 'HGNC:12586', 'HGNC:10986', 'HGNC:4136', 'HGNC:12590', 'HGNC:5006', 'HGNC:16484', 'HGNC:7863', 'HGNC:20661', 'HGNC:837', 'HGNC:823', 'HGNC:3481', …
C143_C143_TAGAGCTGTCTTCGTC-1.csv	0.003145373441610438	0.00329823433040511	574	0	['HGNC:847', 'HGNC:18044', 'HGNC:2277', 'HGNC:28883', 'HGNC:8016', 'HGNC:12582', 'HGNC:838', 'HGNC:14247', 'HGNC:4432', 'HGNC:10992', 'HGNC:4378', 'HGNC:30862', 'HGNC:2289', 'HGNC:10683', 'HGNC:2294', 'HGNC:4175', 'HGNC:845', 'HGNC:500', 'HGNC:2285', 'HGNC:4693', 'HGNC:642', 'HGNC:24381', 'HGNC:2291', 'HGNC:11449', 'HGNC:846', 'HGNC:2287', 'HGNC:3482', 'HGNC:10681', 'HGNC:2579', 'HGNC:2279', 'HGN…
C142_C142_CTCGTACCAAGGCTCC-1.csv	0.0031453734416104387	0.0024576108398387956	481	0	['HGNC:24382', 'HGNC:8891', 'HGNC:2280', 'HGNC:12585', 'HGNC:833', 'HGNC:12586', 'HGNC:4061', 'HGNC:2294', 'HGNC:10547', 'HGNC:1907', 'HGNC:5383', 'HGNC:11279', 'HGNC:7529', 'HGNC:4795', 'HGNC:4175', 'HGNC:845', 'HGNC:11004', 'HGNC:2860', 'HGNC:13398', 'HGNC:847', 'HGNC:24269', 'HGNC:9280', 'HGNC:18044', 'HGNC:3133', 'HGNC:4378', 'HGNC:30862', 'HGNC:10908', 'HGNC:12592', 'HGNC:4982', 'HGNC:5008',…
C141_C141_TATTACCCAGCTGGCT-1.csv	0.00412558273856182	0.003769410663320126	1057	0	['HGNC:30862', 'HGNC:2289', 'HGNC:24380', 'HGNC:7422', 'HGNC:24382', 'HGNC:2280', 'HGNC:18070', 'HGNC:12585', 'HGNC:12586', 'HGNC:2287', 'HGNC:2704', 'HGNC:9021', 'HGNC:11004', 'HGNC:18044', 'HGNC:10452', 'HGNC:2294', 'HGNC:17296', 'HGNC:2501', 'HGNC:7421', 'HGNC:30863', 'HGNC:29594', 'HGNC:7419', 'HGNC:2269', 'HGNC:12587', 'HGNC:2277', 'HGNC:10451', 'HGNC:12582', 'HGNC:7892', 'HGNC:12563', 'HGNC…
C152_C152_AGTGGGATCCACGCAG-1.csv	0.003145373441610438	0.00329823433040511	517	0	['HGNC:4136', 'HGNC:10943', 'HGNC:4175', 'HGNC:2501', 'HGNC:11055', 'HGNC:17027', 'HGNC:4378', 'HGNC:9020', 'HGNC:18044', 'HGNC:18170', 'HGNC:11047', 'HGNC:4693']
C148_C148_CACACCTTCGGAGCAA-1.csv	0.00231223000485005	0.0025757639532687586	1062	0	['HGNC:18070', 'HGNC:7892', 'HGNC:16484', 'HGNC:500', 'HGNC:10297', 'HGNC:18044', 'HGNC:4458', 'HGNC:10293', 'HGNC:3148', 'HGNC:10451', 'HGNC:11054', 'HGNC:10452', 'HGNC:17296', 'HGNC:758', 'HGNC:11004', 'HGNC:18170', 'HGNC:2858', 'HGNC:746', 'HGNC:11559', 'HGNC:14409', 'HGNC:11064']
C143_C143_CGGACACAGTTCCACA-1.csv	0.003145373441610438	0.030483872800822397	1094	0	['HGNC:11058', 'HGNC:18070', 'HGNC:11025', 'HGNC:18044', 'HGNC:7892', 'HGNC:10922', 'HGNC:18170', 'HGNC:4693', 'HGNC:976', 'HGNC:4136', 'HGNC:16484', 'HGNC:11067', 'HGNC:4175', 'HGNC:341', 'HGNC:11063', 'HGNC:11026', 'HGNC:11064']
C149_C149_AATCCAGCAATGAATG-1.csv	0.010439742316604302	0.0456761651661384	904	[['HGNC:30862', 46.466797318557255, 99.99999999999999], ['HGNC:2289', 46.466797318684534, 100.00000000000003], ['HGNC:12590', 46.46679731850894, 100.0], ['HGNC:838', 45.42571593651684, 100.00000000000003], ['HGNC:14247', 45.42571593655714, 100.00000000000003], ['HGNC:24382', 46.46679731856221, 100.0], ['HGNC:2280', 46.466797321150096, 100.00000000000003], ['HGNC:12585', 46.46679731926499, 100.000…	['HGNC:4136', 'HGNC:16484', 'HGNC:18070', 'HGNC:17027', 'HGNC:4693', 'HGNC:2858', 'HGNC:7892', 'HGNC:11004', 'HGNC:10451', 'HGNC:9225', 'HGNC:9021', 'HGNC:10293', 'HGNC:18170', 'HGNC:10452', 'HGNC:17296', 'HGNC:4175', 'HGNC:2501']
C142_C142_TGGCCAGAGCGTTCCG-1.csv	0.010439742316604304	0.027873973363721036	1095	[['HGNC:8891', 48.55836639341848, 100.0], ['HGNC:10999', 45.88573973683781, 99.99999999708051]]	['HGNC:10452', 'HGNC:4136', 'HGNC:16484', 'HGNC:4693', 'HGNC:18170', 'HGNC:11054', 'HGNC:10451', 'HGNC:17296', 'HGNC:4175']
C144_C144_CGTCACTTCTCTAGGA-1.csv	0.004253991662176339	0.00329823433040511	1096	0	['HGNC:18044', 'HGNC:17027', 'HGNC:11047', 'HGNC:4693', 'HGNC:976', 'HGNC:4136', 'HGNC:5157', 'HGNC:18170', 'HGNC:10980', 'HGNC:4175', 'HGNC:2501', 'HGNC:3700', 'HGNC:7892', 'HGNC:12563', 'HGNC:9020']
C148_C148_GGCTGGTAGCTGTTCA-1.csv	0.001892260115481931	0.0012524312216750828	907	0	['HGNC:2690', 'HGNC:11021', 'HGNC:24862', 'HGNC:10866', 'HGNC:1516', 'HGNC:3007', 'HGNC:9251', 'HGNC:29500', 'HGNC:2205', 'HGNC:2728', 'HGNC:10381', 'HGNC:253', 'HGNC:5157', 'HGNC:2645', 'HGNC:16484', 'HGNC:10933', 'HGNC:7044', 'HGNC:1096', 'HGNC:7045', 'HGNC:4803', 'HGNC:23056', 'HGNC:12527', 'HGNC:17174', 'HGNC:4061', 'HGNC:6831', 'HGNC:4298', 'HGNC:318', 'HGNC:6826', 'HGNC:23159', 'HGNC:500', …
C148_C148_TTGGAACCAAGTCTAC-1.csv	0.00377824468281176	0.00329823433040511	1151	0	['HGNC:16484', 'HGNC:4378', 'HGNC:10683', 'HGNC:11782', 'HGNC:8646', 'HGNC:10980', 'HGNC:4432', 'HGNC:3700', 'HGNC:10680', 'HGNC:8582', 'HGNC:11067', 'HGNC:758', 'HGNC:10681', 'HGNC:2501', 'HGNC:18170', 'HGNC:4693', 'HGNC:746', 'HGNC:10682', 'HGNC:10979', 'HGNC:11064']
C145_C145_TTGCGTCAGTTAACGA-1.csv	0.00412558273856182	0.003769410663320126	636	0	['HGNC:25223', 'HGNC:4982', 'HGNC:12592', 'HGNC:2321', 'HGNC:10452', 'HGNC:4249', 'HGNC:7892', 'HGNC:7530', 'HGNC:2704', 'HGNC:9225', 'HGNC:3647', 'HGNC:20233', 'HGNC:18175', 'HGNC:17296', 'HGNC:7529', 'HGNC:4175', 'HGNC:2501', 'HGNC:10451', 'HGNC:12591', 'HGNC:18044', 'HGNC:10293', 'HGNC:9141', 'HGNC:8906', 'HGNC:11004', 'HGNC:24269', 'HGNC:9280', 'HGNC:395', 'HGNC:4136', 'HGNC:5006', 'HGNC:1648…
C146_C146_ACGGGTCCATTGCGGC-1.csv	0.003145373441610438	0.034826874342944264	818	[['HGNC:2898', 39.96065461090046, 100.0], ['HGNC:8124', 39.96065461090046, 100.0], ['HGNC:21350', 39.96065461090046, 100.0], ['HGNC:2911', 39.96065461090046, 100.0], ['HGNC:9020', 35.44487153885662, 100.0], ['HGNC:11449', 38.841346778929896, 100.0]]	['HGNC:30862', 'HGNC:2289', 'HGNC:10683', 'HGNC:14247', 'HGNC:2291', 'HGNC:24382', 'HGNC:2280', 'HGNC:12585', 'HGNC:833', 'HGNC:12586', 'HGNC:2579', 'HGNC:2279', 'HGNC:12590', 'HGNC:10943', 'HGNC:2267', 'HGNC:3700', 'HGNC:10680', 'HGNC:16232', 'HGNC:848', 'HGNC:17027', 'HGNC:7427', 'HGNC:2277', 'HGNC:8016', 'HGNC:10451', 'HGNC:12582', 'HGNC:4432', 'HGNC:14679', 'HGNC:7421', 'HGNC:30863', 'HGNC:29…
C152_C152_CCACCTATCGTAGGAG-1.csv	0.0044830412952146705	0.00329823433040511	584	0	['HGNC:11022', 'HGNC:16232', 'HGNC:848', 'HGNC:17027', 'HGNC:7427', 'HGNC:2579', 'HGNC:2279', 'HGNC:20661', 'HGNC:837', 'HGNC:823', 'HGNC:3481', 'HGNC:830', 'HGNC:4135', 'HGNC:11863', 'HGNC:2265', 'HGNC:2288', 'HGNC:4432', 'HGNC:4378', 'HGNC:30862', 'HGNC:25223', 'HGNC:5008', 'HGNC:2289', 'HGNC:4014', 'HGNC:9020', 'HGNC:12390', 'HGNC:2860', 'HGNC:13398', 'HGNC:22921', 'HGNC:847', 'HGNC:18044', 'H…
C146_C146_CTACACCAGTGCTGCC-1.csv	0.021181952976064376	0.09995403371136466	828	[['HGNC:12590', 44.180240713772825, 100.0], ['HGNC:24382', 44.18024071377794, 100.0], ['HGNC:2280', 44.180240713767525, 100.0], ['HGNC:12585', 44.180240713837975, 100.0], ['HGNC:12586', 44.18024071386089, 100.0], ['HGNC:30862', 44.18024071377792, 100.0], ['HGNC:2289', 44.18024071379881, 100.0], ['HGNC:2292', 44.1802407137779, 100.0], ['HGNC:2285', 44.18024071377592, 100.0], ['HGNC:24381', 44.1802…	['HGNC:10943', 'HGNC:22921', 'HGNC:18170', 'HGNC:4693', 'HGNC:2858', 'HGNC:10452', 'HGNC:17296', 'HGNC:11063', 'HGNC:8091', 'HGNC:10451', 'HGNC:9721', 'HGNC:7892', 'HGNC:9020']
C146_C146_CGTCACTCATTCTTAC-1.csv	0.00412558273856182	0.003769410663320126	869	0	['HGNC:4136', 'HGNC:11004', 'HGNC:2704', 'HGNC:10452', 'HGNC:5383', 'HGNC:17296', 'HGNC:4175', 'HGNC:10979', 'HGNC:11026', 'HGNC:5382', 'HGNC:18170', 'HGNC:11047', 'HGNC:2858', 'HGNC:14409', 'HGNC:20661', 'HGNC:7892', 'HGNC:10451']
C146_C146_GACAGAGTCAAACAAG-1.csv	0.010439742316604304	0.018958107182795496	570	[['HGNC:4623', 32.43459973860535, 92.11405648754987]]	['HGNC:7892', 'HGNC:2911', 'HGNC:365', 'HGNC:3575', 'HGNC:17027', 'HGNC:2898', 'HGNC:18044', 'HGNC:10452', 'HGNC:17296', 'HGNC:4175', 'HGNC:2501', 'HGNC:500', 'HGNC:18170', 'HGNC:4693', 'HGNC:2858', 'HGNC:10980', 'HGNC:10451', 'HGNC:10999', 'HGNC:4136', 'HGNC:10943', 'HGNC:14679', 'HGNC:8124', 'HGNC:21350', 'HGNC:3569', 'HGNC:10956']
C145_C145_CATCAGAGTACCGGCT-1.csv	0.0007157513002815293	0.00038484931588790664	1090	0	['HGNC:7436', 'HGNC:11021', 'HGNC:4378', 'HGNC:24862', 'HGNC:5008', 'HGNC:11782', 'HGNC:10866', 'HGNC:8646', 'HGNC:7529', 'HGNC:4175', 'HGNC:4298', 'HGNC:318', 'HGNC:6823', 'HGNC:6826', 'HGNC:406', 'HGNC:20799', 'HGNC:18170', 'HGNC:11047', 'HGNC:3006', 'HGNC:4693', 'HGNC:4116', 'HGNC:11559', 'HGNC:4021', 'HGNC:7863', 'HGNC:2861', 'HGNC:4249', 'HGNC:29565', 'HGNC:5007', 'HGNC:4135', 'HGNC:11277', …
C152_C152_CAGCGACCATTATCTC-1.csv	0.011785859777768413	0.01310347272099585	1055	0	['HGNC:4136', 'HGNC:16484', 'HGNC:10451', 'HGNC:7892', 'HGNC:9020', 'HGNC:365', 'HGNC:10942', 'HGNC:18170', 'HGNC:10452', 'HGNC:17296', 'HGNC:4175', 'HGNC:2501', 'HGNC:2858']
C152_C152_CATGACAAGTCGAGTG-1.csv	0.003145373441610438	0.00329823433040511	517	0	['HGNC:4378', 'HGNC:25223', 'HGNC:5008', 'HGNC:847', 'HGNC:18044', 'HGNC:14247', 'HGNC:2244', 'HGNC:2280', 'HGNC:18070', 'HGNC:10986', 'HGNC:4136', 'HGNC:5006', 'HGNC:16484', 'HGNC:20661', 'HGNC:4249', 'HGNC:435', 'HGNC:7529', 'HGNC:4175', 'HGNC:2501', 'HGNC:7530', 'HGNC:16232', 'HGNC:7427', 'HGNC:2265', 'HGNC:2288', 'HGNC:4260', 'HGNC:9020', 'HGNC:9141', 'HGNC:846', 'HGNC:28883', 'HGNC:8016', 'H…
C148_C148_GGACAGAAGAAGGGTA-1.csv	0.0016898579553684362	0.0012524312216750828	754	0	['HGNC:5006', 'HGNC:16484', 'HGNC:7529', 'HGNC:500', 'HGNC:7530', 'HGNC:341', 'HGNC:2244', 'HGNC:20661', 'HGNC:4249', 'HGNC:7892', 'HGNC:25223', 'HGNC:9141', 'HGNC:18170', 'HGNC:11047', 'HGNC:4693', 'HGNC:10956', 'HGNC:20233', 'HGNC:18175', 'HGNC:11064']
C146_C146_GATGAGGCAGGTCTCG-1.csv	0.010439742316604304	0.1390530828080934	2026	[['HGNC:4432', 31.244799993889405, 100.0]]	['HGNC:18170', 'HGNC:4693', 'HGNC:11064']
C146_C146_CCTCAGTTCTGGTGTA-1.csv	0.0023172793887392715	0.0012575727380560644	895	0	['HGNC:16484', 'HGNC:11004', 'HGNC:18044', 'HGNC:7892', 'HGNC:10451', 'HGNC:10452', 'HGNC:17296', 'HGNC:2501', 'HGNC:18170', 'HGNC:11047', 'HGNC:4693', 'HGNC:2858']
C148_C148_CAGCTGGTCTCTAGGA-1.csv	0.0037782446828117603	0.00329823433040511	929	0	['HGNC:4378', 'HGNC:5008', 'HGNC:12390', 'HGNC:2860', 'HGNC:13398', 'HGNC:8907', 'HGNC:2205', 'HGNC:5006', 'HGNC:16484', 'HGNC:3629', 'HGNC:10547', 'HGNC:11279', 'HGNC:7529', 'HGNC:2501', 'HGNC:7530', 'HGNC:20197', 'HGNC:4249', 'HGNC:11863', 'HGNC:3133', 'HGNC:2649', 'HGNC:11022', 'HGNC:11067', 'HGNC:15684', 'HGNC:6708', 'HGNC:2859', 'HGNC:19980', 'HGNC:10980', 'HGNC:4061', 'HGNC:10545', 'HGNC:12…
C152_C152_GTAGGCCAGGTGCTTT-1.csv	0.003609884896241592	0.00329823433040511	854	0	['HGNC:30862', 'HGNC:2289', 'HGNC:24382', 'HGNC:2280', 'HGNC:12585', 'HGNC:833', 'HGNC:12586', 'HGNC:4061', 'HGNC:2277', 'HGNC:28883', 'HGNC:19980', 'HGNC:8016', 'HGNC:12582', 'HGNC:4432', 'HGNC:2267', 'HGNC:16232', 'HGNC:848', 'HGNC:10297', 'HGNC:7427', 'HGNC:2579', 'HGNC:2279', 'HGNC:10986', 'HGNC:8907', 'HGNC:4136', 'HGNC:12590', 'HGNC:5157', 'HGNC:16484', 'HGNC:837', 'HGNC:846', 'HGNC:2287', …
C149_C149_TTTGCGCCAATCACAC-1.csv	0.0036098848962415916	0.00329823433040511	1388	0	['HGNC:2898', 'HGNC:8808', 'HGNC:758', 'HGNC:7892', 'HGNC:11047', 'HGNC:4693', 'HGNC:746', 'HGNC:10979', 'HGNC:21350', 'HGNC:11063', 'HGNC:115', 'HGNC:2896', 'HGNC:18170', 'HGNC:5383', 'HGNC:3700', 'HGNC:10980', 'HGNC:4432']
C145_C145_AGCTCCTCAAGCGTAG-1.csv	0.00425399166217634	0.00329823433040511	1176	0	['HGNC:11782', 'HGNC:18070', 'HGNC:4136', 'HGNC:16484', 'HGNC:18170', 'HGNC:3700', 'HGNC:8582', 'HGNC:11067', 'HGNC:18044', 'HGNC:11063', 'HGNC:11064', 'HGNC:10980', 'HGNC:8646', 'HGNC:4175']
C149_C149_CATCGGGGTAGCCTCG-1.csv	0.006769040343480442	0.00329823433040511	1078	0	['HGNC:2579', 'HGNC:2279', 'HGNC:4136', 'HGNC:12590', 'HGNC:7683', 'HGNC:4378', 'HGNC:7458', 'HGNC:30862', 'HGNC:7698', 'HGNC:2289', 'HGNC:7684', 'HGNC:20371', 'HGNC:837', 'HGNC:823', 'HGNC:830', 'HGNC:7686', 'HGNC:7690', 'HGNC:838', 'HGNC:14247', 'HGNC:23987', 'HGNC:7462', 'HGNC:7688', 'HGNC:7693', 'HGNC:846', 'HGNC:7699', 'HGNC:2287', 'HGNC:11782', 'HGNC:8646', 'HGNC:2294', 'HGNC:7692', 'HGNC:4…
C148_C148_TCAGGATCACTTGGAT-1.csv	0.004483041295214671	0.00329823433040511	1086	0	['HGNC:4378', 'HGNC:16484', 'HGNC:758', 'HGNC:10942', 'HGNC:11067', 'HGNC:11064', 'HGNC:18170', 'HGNC:11047', 'HGNC:4693', 'HGNC:746']
C143_C143_CCTAGCTCACCATGTA-1.csv	0.003145373441610438	0.00329823433040511	862	0	['HGNC:30862', 'HGNC:2289', 'HGNC:10452', 'HGNC:838', 'HGNC:14247', 'HGNC:12590', 'HGNC:16484', 'HGNC:24382', 'HGNC:2280', 'HGNC:12585', 'HGNC:833', 'HGNC:12586', 'HGNC:846', 'HGNC:2287', 'HGNC:847', 'HGNC:837', 'HGNC:823', 'HGNC:830', 'HGNC:7892', 'HGNC:2265', 'HGNC:2288', 'HGNC:9020', 'HGNC:2277', 'HGNC:28883', 'HGNC:8016', 'HGNC:7850', 'HGNC:10451', 'HGNC:12582', 'HGNC:2267', 'HGNC:16232', 'HG…
C145_C145_TTCTCAACATAAAGGT-1.csv	0.002996156150889353	0.015214694512877103	1092	[['HGNC:30862', 40.89472816791839, 100.0], ['HGNC:2289', 40.89472816789639, 100.0], ['HGNC:24381', 40.894728167896396, 100.0], ['HGNC:2291', 40.89472816789936, 100.0], ['HGNC:24382', 40.89472816789737, 100.0], ['HGNC:2280', 40.89472816789689, 100.0], ['HGNC:12585', 40.8947281678984, 100.00000000000003], ['HGNC:833', 40.89472816790849, 100.0], ['HGNC:2294', 40.894728167896396, 100.0], ['HGNC:845',…	['HGNC:18070', 'HGNC:4175', 'HGNC:2501', 'HGNC:4432', 'HGNC:7892', 'HGNC:22921', 'HGNC:8091', 'HGNC:10979', 'HGNC:11064', 'HGNC:4136', 'HGNC:16484', 'HGNC:18170', 'HGNC:4693', 'HGNC:18044', 'HGNC:406']
C148_C148_TTGGAACCAGTGGAGT-1.csv	0.0075057767674764075	0.055163238012829144	1215	[['HGNC:11022', 28.711896129398824, 99.99999999999996], ['HGNC:8907', 28.711896129398827, 99.99999999999996], ['HGNC:12527', 28.711896129380648, 100.0], ['HGNC:2205', 28.711896129398806, 99.99999999999996], ['HGNC:19980', 28.711896129398824, 99.99999999999996], ['HGNC:12524', 28.711896129398852, 100.0], ['HGNC:14573', 28.711896129398816, 99.99999999999999], ['HGNC:4135', 28.711896129171038, 99.99…	['HGNC:10452', 'HGNC:11004', 'HGNC:18044', 'HGNC:17296', 'HGNC:10943', 'HGNC:10980', 'HGNC:10451', 'HGNC:4432', 'HGNC:758', 'HGNC:7892', 'HGNC:9020', 'HGNC:18170', 'HGNC:4693', 'HGNC:2858', 'HGNC:746', 'HGNC:11559', 'HGNC:341', 'HGNC:10293', 'HGNC:11060']
C143_C143_TCTGGAACACGGTGTC-1.csv	0.008474137037420972	0.006574662811355697	1272	0	['HGNC:25223', 'HGNC:9141', 'HGNC:8091', 'HGNC:2244', 'HGNC:18070', 'HGNC:11051', 'HGNC:406', 'HGNC:4136', 'HGNC:5006', 'HGNC:20661', 'HGNC:10920', 'HGNC:7892', 'HGNC:12563', 'HGNC:20233', 'HGNC:18175', 'HGNC:11064', 'HGNC:10980', 'HGNC:11054', 'HGNC:4432', 'HGNC:18170', 'HGNC:11047', 'HGNC:7529', 'HGNC:4175', 'HGNC:2501', 'HGNC:7530']
C152_C152_ATCATCTGTATGAAAC-1.csv	0.004483041295214671	0.00329823433040511	879	0	['HGNC:4136', 'HGNC:5006', 'HGNC:2244', 'HGNC:25223', 'HGNC:11004', 'HGNC:20661', 'HGNC:4249', 'HGNC:7892', 'HGNC:365', 'HGNC:11067', 'HGNC:7849', 'HGNC:11063', 'HGNC:10452', 'HGNC:17296', 'HGNC:7529', 'HGNC:4175', 'HGNC:7530', 'HGNC:18170', 'HGNC:3078', 'HGNC:4693', 'HGNC:2858', 'HGNC:20233', 'HGNC:18175', 'HGNC:7850', 'HGNC:10451', 'HGNC:9141']
C148_C148_CTCCTAGCAGTCGTGC-1.csv	0.003778244682811759	0.00329823433040511	1160	0	['HGNC:4378', 'HGNC:16484', 'HGNC:18170', 'HGNC:11047', 'HGNC:4693', 'HGNC:18070', 'HGNC:11054', 'HGNC:500', 'HGNC:18044', 'HGNC:11063', 'HGNC:9225', 'HGNC:11064']
C146_C146_CATCAAGGTGTCCTCT-1.csv	0.0029961561508893533	0.00329823433040511	918	0	['HGNC:11021', 'HGNC:25223', 'HGNC:17827', 'HGNC:2244', 'HGNC:12527', 'HGNC:2653', 'HGNC:4136', 'HGNC:2205', 'HGNC:2605', 'HGNC:5006', 'HGNC:16484', 'HGNC:10933', 'HGNC:1096', 'HGNC:3629', 'HGNC:10996', 'HGNC:20661', 'HGNC:3133', 'HGNC:4458', 'HGNC:2754', 'HGNC:341', 'HGNC:2649', 'HGNC:10293', 'HGNC:451', 'HGNC:5382', 'HGNC:9959', 'HGNC:406', 'HGNC:919', 'HGNC:7892', 'HGNC:4135', 'HGNC:11863', 'H…
C148_C148_GTAACGTTCCGAATGT-1.csv	0.010439742316604304	0.04344685760872619	935	[['HGNC:2911', 23.631320220852416, 99.99999999999999], ['HGNC:8124', 23.631320220922802, 100.0], ['HGNC:21350', 23.631320220716347, 100.0]]	['HGNC:2501', 'HGNC:16484', 'HGNC:4378', 'HGNC:11047', 'HGNC:4693', 'HGNC:18170']
C146_C146_CCGGGATTCGTATCAG-1.csv	0.003145373441610438	0.00329823433040511	852	0	['HGNC:18044', 'HGNC:341', 'HGNC:4175', 'HGNC:11067', 'HGNC:4136', 'HGNC:18826', 'HGNC:7892', 'HGNC:2501', 'HGNC:6469', 'HGNC:10922', 'HGNC:29832', 'HGNC:11064', 'HGNC:11063', 'HGNC:18170', 'HGNC:11047', 'HGNC:4693']
C152_C152_TGTTCCGTCTAAGCCA-1.csv	0.0036098848962415916	0.00329823433040511	620	0	['HGNC:4136', 'HGNC:12590', 'HGNC:5006', 'HGNC:16484', 'HGNC:7863', 'HGNC:20661', 'HGNC:837', 'HGNC:847', 'HGNC:4378', 'HGNC:30862', 'HGNC:25223', 'HGNC:5008', 'HGNC:2289', 'HGNC:2294', 'HGNC:16232', 'HGNC:848', 'HGNC:7427', 'HGNC:2579', 'HGNC:2279', 'HGNC:10986', 'HGNC:24382', 'HGNC:2244', 'HGNC:2280', 'HGNC:12585', 'HGNC:833', 'HGNC:12586', 'HGNC:5383', 'HGNC:7529', 'HGNC:4175', 'HGNC:845', 'HG…
C146_C146_GCTGCAGGTTGATTCG-1.csv	0.003145373441610438	0.018472325178078286	560	[['HGNC:642', 45.00924877144145, 100.0], ['HGNC:20305', 20.393649605741, 100.0]]	['HGNC:7892', 'HGNC:9020', 'HGNC:4693', 'HGNC:2858', 'HGNC:9160', 'HGNC:17027', 'HGNC:10451', 'HGNC:753', 'HGNC:18044', 'HGNC:18170', 'HGNC:10452', 'HGNC:17296', 'HGNC:4175', 'HGNC:4136', 'HGNC:16484', 'HGNC:9225', 'HGNC:26309']
C148_C148_CTGATCCCAGAAGCAC-1.csv	0.003145373441610438	0.06886824184802288	942	[['HGNC:30862', 35.160449935991984, 100.0], ['HGNC:5008', 27.237917094104187, 100.0], ['HGNC:2289', 34.15604153017222, 100.0], ['HGNC:14247', 34.15604153017318, 100.0], ['HGNC:2291', 34.156041530172224, 100.0], ['HGNC:24382', 34.156041530172224, 100.0], ['HGNC:2280', 34.15604153017066, 100.0], ['HGNC:12585', 35.160449935990776, 100.0], ['HGNC:833', 34.156041530173695, 100.0], ['HGNC:12586', 35.16…	['HGNC:11782', 'HGNC:18070', 'HGNC:11025', 'HGNC:10451', 'HGNC:11054', 'HGNC:8582', 'HGNC:11067', 'HGNC:7892', 'HGNC:9020', 'HGNC:18170', 'HGNC:4693', 'HGNC:2858', 'HGNC:18044', 'HGNC:4136', 'HGNC:10943', 'HGNC:10452', 'HGNC:8646', 'HGNC:17296', 'HGNC:4175', 'HGNC:2501', 'HGNC:11064']
C152_C152_GATCGATTCGGCATCG-1.csv	0.0019622463796554286	0.0011855598477439437	470	0	['HGNC:10452', 'HGNC:2294', 'HGNC:10547', 'HGNC:16148', 'HGNC:5383', 'HGNC:17296', 'HGNC:11279', 'HGNC:7529', 'HGNC:18044', 'HGNC:3133', 'HGNC:4458', 'HGNC:7421', 'HGNC:341', 'HGNC:2649', 'HGNC:10293', 'HGNC:30863', 'HGNC:29594', 'HGNC:7419', 'HGNC:845', 'HGNC:2501', 'HGNC:7530', 'HGNC:2267', 'HGNC:3700', 'HGNC:365', 'HGNC:10680', 'HGNC:11022', 'HGNC:16232', 'HGNC:848', 'HGNC:838', 'HGNC:14247', …
C149_C149_ATAACGCTCGTTACAG-1.csv	0.010439742316604304	0.06886824184802288	1402	0	['HGNC:4378', 'HGNC:2719', 'HGNC:16484', 'HGNC:115', 'HGNC:11782', 'HGNC:8646', 'HGNC:8021', 'HGNC:5383', 'HGNC:4432', 'HGNC:8582', 'HGNC:18170', 'HGNC:4693', 'HGNC:753', 'HGNC:10979', 'HGNC:11064']
C148_C148_GGGATGAGTCCCTTGT-1.csv	0.010439742316604304	0.08826994247244245	1094	[['HGNC:10293', 47.46511459816091, 100.0], ['HGNC:11559', 47.46511459816982, 100.0]]	['HGNC:30862', 'HGNC:2289', 'HGNC:10683', 'HGNC:4433', 'HGNC:3481', 'HGNC:7892', 'HGNC:2265', 'HGNC:2288', 'HGNC:24382', 'HGNC:2280', 'HGNC:12585', 'HGNC:12586', 'HGNC:2277', 'HGNC:10451', 'HGNC:12582', 'HGNC:10452', 'HGNC:2294', 'HGNC:17296', 'HGNC:4175', 'HGNC:2501', 'HGNC:3700', 'HGNC:2267', 'HGNC:10680', 'HGNC:16232', 'HGNC:7427', 'HGNC:2579', 'HGNC:2279', 'HGNC:4136', 'HGNC:12590', 'HGNC:164…
C148_C148_CAGTCCTAGATGGCGT-1.csv	0.0044830412952146705	0.00329823433040511	996	0	['HGNC:17027', 'HGNC:18044', 'HGNC:341', 'HGNC:11064', 'HGNC:4136', 'HGNC:16484', 'HGNC:10943', 'HGNC:4175', 'HGNC:18170', 'HGNC:11047', 'HGNC:4693', 'HGNC:20305', 'HGNC:11060']
C146_C146_GAATAAGAGTACTTGC-1.csv	0.003145373441610438	0.00329823433040511	898	[['HGNC:1769', 0.6776033071353649, 100.0]]	['HGNC:9225', 'HGNC:1516', 'HGNC:10986', 'HGNC:4136', 'HGNC:7863', 'HGNC:20661', 'HGNC:16815', 'HGNC:9068', 'HGNC:2690', 'HGNC:4378', 'HGNC:15463', 'HGNC:8830', 'HGNC:5383', 'HGNC:4175', 'HGNC:7892', 'HGNC:11003', 'HGNC:9067', 'HGNC:11004', 'HGNC:4693', 'HGNC:10979', 'HGNC:341', 'HGNC:5382', 'HGNC:18170', 'HGNC:2330', 'HGNC:10969', 'HGNC:27015', 'HGNC:2501', 'HGNC:1421', 'HGNC:365']
C145_C145_CAACCAAGTTTACTCT-1.csv	0.003609884896241592	0.00329823433040511	881	0	['HGNC:4378', 'HGNC:15463', 'HGNC:30862', 'HGNC:25223', 'HGNC:5008', 'HGNC:8830', 'HGNC:2289', 'HGNC:2294', 'HGNC:14247', 'HGNC:823', 'HGNC:3481', 'HGNC:830', 'HGNC:7892', 'HGNC:11003', 'HGNC:2265', 'HGNC:2288', 'HGNC:9020', 'HGNC:9067', 'HGNC:24382', 'HGNC:2244', 'HGNC:2280', 'HGNC:12585', 'HGNC:12527', 'HGNC:833', 'HGNC:16815', 'HGNC:12586', 'HGNC:9068', 'HGNC:4061', 'HGNC:12390', 'HGNC:2422', …
C145_C145_GAACGGAGTACGCACC-1.csv	0.0025215774988833	0.0012524312216750828	845	0	['HGNC:16484', 'HGNC:7892', 'HGNC:9020', 'HGNC:3569', 'HGNC:18170', 'HGNC:20123', 'HGNC:11047', 'HGNC:4693']
C148_C148_GGATTACGTGTATGGG-1.csv	0.0037782446828117573	0.00329823433040511	829	0	['HGNC:30862', 'HGNC:2289', 'HGNC:10683', 'HGNC:2294', 'HGNC:12590', 'HGNC:5157', 'HGNC:16484', 'HGNC:7892', 'HGNC:2265', 'HGNC:2288', 'HGNC:2911', 'HGNC:2898', 'HGNC:11449', 'HGNC:758', 'HGNC:2287', 'HGNC:2291', 'HGNC:24382', 'HGNC:2280', 'HGNC:18070', 'HGNC:12585', 'HGNC:12586', 'HGNC:2267', 'HGNC:3700', 'HGNC:10680', 'HGNC:16232', 'HGNC:7427', 'HGNC:2579', 'HGNC:2279', 'HGNC:2292', 'HGNC:18170…
C145_C145_TTGGAACTCAGTCAGT-1.csv	0.07496127996737144	0.05745652030763149	1133	0	['HGNC:16448', 'HGNC:9021', 'HGNC:10452', 'HGNC:17296', 'HGNC:7849', 'HGNC:10980', 'HGNC:7850', 'HGNC:10451', 'HGNC:11460', 'HGNC:16484', 'HGNC:1795', 'HGNC:21350', 'HGNC:2896', 'HGNC:18170', 'HGNC:3078', 'HGNC:11047', 'HGNC:4693', 'HGNC:2858', 'HGNC:2898', 'HGNC:8808', 'HGNC:4433', 'HGNC:7892']
C148_C148_TACGGATAGATCTGCT-1.csv	0.0026291227931800544	0.0023076158120552068	670	0	['HGNC:4378', 'HGNC:16484', 'HGNC:1516', 'HGNC:8906', 'HGNC:7892', 'HGNC:11004', 'HGNC:186', 'HGNC:24269', 'HGNC:341', 'HGNC:18170', 'HGNC:20123', 'HGNC:11047', 'HGNC:4693', 'HGNC:11064']
C145_C145_GAACATCTCCTAGTGA-1.csv	0.00412558273856182	0.003769410663320126	1164	0	['HGNC:11004', 'HGNC:24269', 'HGNC:7850', 'HGNC:10451', 'HGNC:11782', 'HGNC:10452', 'HGNC:8646', 'HGNC:17296', 'HGNC:16484', 'HGNC:8906', 'HGNC:2704', 'HGNC:8582', 'HGNC:7849', 'HGNC:2719', 'HGNC:7892', 'HGNC:18170', 'HGNC:3078', 'HGNC:11047', 'HGNC:4693', 'HGNC:11064']
C149_C149_TAGCCGGCATACTACG-1.csv	0.003145373441610438	0.00329823433040511	577	0	['HGNC:4378', 'HGNC:30862', 'HGNC:12592', 'HGNC:4982', 'HGNC:5008', 'HGNC:2703', 'HGNC:2289', 'HGNC:2321', 'HGNC:2294', 'HGNC:3481', 'HGNC:830', 'HGNC:7892', 'HGNC:7526', 'HGNC:11863', 'HGNC:8654', 'HGNC:2265', 'HGNC:2288', 'HGNC:11004', 'HGNC:8653', 'HGNC:16232', 'HGNC:848', 'HGNC:10606', 'HGNC:7427', 'HGNC:2579', 'HGNC:2279', 'HGNC:10986', 'HGNC:2860', 'HGNC:13398', 'HGNC:847', 'HGNC:2753', 'HG…
C146_C146_GACTGCGCACAACTGT-1.csv	0.0008517338258788378	0.0024576108398387956	588	0	['HGNC:18070', 'HGNC:11025', 'HGNC:7892', 'HGNC:4378', 'HGNC:18044', 'HGNC:341', 'HGNC:4136', 'HGNC:8906', 'HGNC:11054', 'HGNC:10451', 'HGNC:18170', 'HGNC:11047', 'HGNC:4693', 'HGNC:10452', 'HGNC:17296', 'HGNC:4175', 'HGNC:5028', 'HGNC:2501', 'HGNC:9020', 'HGNC:11004', 'HGNC:24269', 'HGNC:365', 'HGNC:11067', 'HGNC:2704', 'HGNC:11064']
C143_C143_AAGTCTGCAAGTTCTG-1.csv	0.010439742316604302	0.04344685760872619	1203	[['HGNC:30862', 23.184277578739547, 100.0], ['HGNC:2289', 23.184277578737195, 100.0], ['HGNC:2277', 23.184277578739543, 100.00000000000003], ['HGNC:8016', 23.184277578739554, 100.00000000000003], ['HGNC:12582', 23.184277578739536, 100.0], ['HGNC:838', 23.184277578739543, 100.0], ['HGNC:14247', 23.184277578739543, 100.0], ['HGNC:12590', 23.184277578739646, 100.00000000000003], ['HGNC:24382', 23.18…	['HGNC:7892', 'HGNC:17027', 'HGNC:18044', 'HGNC:9225', 'HGNC:18170', 'HGNC:4693']
C152_C152_TGCTACCAGTGGGTTG-1.csv	0.003145373441610438	0.00329823433040511	766	0	['HGNC:2579', 'HGNC:2279', 'HGNC:4136', 'HGNC:12590', 'HGNC:5157', 'HGNC:16484', 'HGNC:30927', 'HGNC:30862', 'HGNC:2289', 'HGNC:838', 'HGNC:14247', 'HGNC:2294', 'HGNC:4175', 'HGNC:845', 'HGNC:2501', 'HGNC:837', 'HGNC:823', 'HGNC:830', 'HGNC:7892', 'HGNC:2265', 'HGNC:2288', 'HGNC:18044', 'HGNC:7421', 'HGNC:30863', 'HGNC:29594', 'HGNC:7419', 'HGNC:2269', 'HGNC:12587', 'HGNC:24382', 'HGNC:2280', 'HG…
C148_C148_TACTTACGTAGAGGAA-1.csv	0.0026468630891160988	0.001252431221675082	559	0	['HGNC:4432', 'HGNC:4378', 'HGNC:30862', 'HGNC:25223', 'HGNC:5008', 'HGNC:2289', 'HGNC:2294', 'HGNC:7529', 'HGNC:4175', 'HGNC:845', 'HGNC:2579', 'HGNC:2279', 'HGNC:10986', 'HGNC:4136', 'HGNC:12590', 'HGNC:5006', 'HGNC:16484', 'HGNC:20661', 'HGNC:837', 'HGNC:4249', 'HGNC:823', 'HGNC:830', 'HGNC:7892', 'HGNC:2265', 'HGNC:2288', 'HGNC:11004', 'HGNC:847', 'HGNC:833', 'HGNC:12586', 'HGNC:9141', 'HGNC:…
C141_C141_GGGCACTCATCGGACC-1.csv	0.003145373441610438	0.02203239680694782	706	[['HGNC:7683', 27.82590519846574, 100.0], ['HGNC:7458', 27.825905198465744, 100.0], ['HGNC:30862', 22.88005767470217, 100.0], ['HGNC:25223', 0.5948434317762398, 100.0], ['HGNC:7698', 27.82590519845934, 100.0], ['HGNC:2289', 22.688866182636193, 100.0], ['HGNC:10683', 19.41918297826749, 100.0], ['HGNC:2267', 22.688866182636716, 100.0], ['HGNC:7459', 27.825905198497768, 100.0], ['HGNC:10680', 19.419…	['HGNC:5008', 'HGNC:3700', 'HGNC:17027', 'HGNC:9141', 'HGNC:10986', 'HGNC:4136', 'HGNC:11460', 'HGNC:5157', 'HGNC:5006', 'HGNC:1795', 'HGNC:4433', 'HGNC:11055', 'HGNC:18070', 'HGNC:4249', 'HGNC:7892', 'HGNC:9020', 'HGNC:10980', 'HGNC:2896', 'HGNC:2898', 'HGNC:8808', 'HGNC:18044', 'HGNC:7529', 'HGNC:4175', 'HGNC:2501', 'HGNC:7530', 'HGNC:18170', 'HGNC:4693', 'HGNC:21350', 'HGNC:11064']
C145_C145_ATTCTACAGAGCTTCT-1.csv	0.003145373441610438	0.02578735396763885	688	[['HGNC:642', 10.652207159679708, 100.0], ['HGNC:5382', 48.14872542591, 100.0], ['HGNC:10979', 48.14872542591, 100.0]]	['HGNC:7683', 'HGNC:4623', 'HGNC:7458', 'HGNC:30862', 'HGNC:7698', 'HGNC:2289', 'HGNC:10683', 'HGNC:10452', 'HGNC:2294', 'HGNC:838', 'HGNC:14247', 'HGNC:7708', 'HGNC:7715', 'HGNC:7716', 'HGNC:24382', 'HGNC:2280', 'HGNC:18070', 'HGNC:12585', 'HGNC:833', 'HGNC:7702', 'HGNC:12586', 'HGNC:11460', 'HGNC:12590', 'HGNC:16484', 'HGNC:1795', 'HGNC:7684', 'HGNC:20371', 'HGNC:837', 'HGNC:11004', 'HGNC:2898'…
C143_C143_CATCAAGCAGACGCTC-1.csv	0.006149494204101712	0.003298234330405139	925	0	['HGNC:10986', 'HGNC:8907', 'HGNC:2205', 'HGNC:5006', 'HGNC:16484', 'HGNC:4378', 'HGNC:5008', 'HGNC:4014', 'HGNC:5383', 'HGNC:7529', 'HGNC:2501', 'HGNC:1516', 'HGNC:4249', 'HGNC:7892', 'HGNC:11004', 'HGNC:12390', 'HGNC:22921', 'HGNC:7216', 'HGNC:12527', 'HGNC:4061', 'HGNC:15684', 'HGNC:19980', 'HGNC:10980', 'HGNC:4432', 'HGNC:12524', 'HGNC:9141', 'HGNC:4369', 'HGNC:14573', 'HGNC:10979', 'HGNC:82'…
C143_C143_ACGAGGACACGAGAGT-1.csv	0.003145373441610438	0.018472325178078286	1154	[['HGNC:2579', 32.31742958045273, 100.0], ['HGNC:2279', 32.31742958050378, 100.0], ['HGNC:12590', 32.31742958055914, 100.0], ['HGNC:30862', 32.31742958045271, 100.0], ['HGNC:5008', 42.5039500682275, 100.0], ['HGNC:2289', 32.31742958050652, 100.0], ['HGNC:2294', 32.317429580452725, 100.0], ['HGNC:24381', 32.31742958045273, 100.0], ['HGNC:2291', 32.317429580655265, 100.0], ['HGNC:24382', 32.3174295…	['HGNC:18170', 'HGNC:753', 'HGNC:11063', 'HGNC:2501', 'HGNC:11067']
C143_C143_GGGCATCTCCGTAGGC-1.csv	0.002206837412829919	0.0012524312216750828	708	0	['HGNC:2690', 'HGNC:4378', 'HGNC:4014', 'HGNC:4458', 'HGNC:4135', 'HGNC:9020', 'HGNC:16526', 'HGNC:12390', 'HGNC:12527', 'HGNC:4061', 'HGNC:12524', 'HGNC:4369', 'HGNC:14573', 'HGNC:20197', 'HGNC:119', 'HGNC:15684', 'HGNC:19980', 'HGNC:2646', 'HGNC:3247', 'HGNC:11022', 'HGNC:5213', 'HGNC:8907', 'HGNC:2205', 'HGNC:253', 'HGNC:2645', 'HGNC:16484', 'HGNC:20799', 'HGNC:403', 'HGNC:18170', 'HGNC:11047'…
C152_C152_TTCTCAAAGAGATGAG-1.csv	0.005585344057193922	0.00329823433040511	885	0	['HGNC:4432', 'HGNC:4378', 'HGNC:30862', 'HGNC:25223', 'HGNC:5008', 'HGNC:2289', 'HGNC:2291', 'HGNC:24382', 'HGNC:2244', 'HGNC:2280', 'HGNC:12585', 'HGNC:833', 'HGNC:12586', 'HGNC:2579', 'HGNC:2279', 'HGNC:8907', 'HGNC:2205', 'HGNC:12590', 'HGNC:5006', 'HGNC:7421', 'HGNC:10293', 'HGNC:30863', 'HGNC:29594', 'HGNC:7419', 'HGNC:2269', 'HGNC:12587', 'HGNC:11004', 'HGNC:2422', 'HGNC:847', 'HGNC:7530',…
C146_C146_GTGCTTCTCATCTGCC-1.csv	0.004483041295214671	0.00329823433040511	816	[['HGNC:2244', 5.359922597413398, 100.0], ['HGNC:25223', 5.359922597413408, 100.00000000000031], ['HGNC:20661', 5.359922597413398, 100.0], ['HGNC:20233', 5.359922597413401, 100.0000000073799], ['HGNC:18175', 5.359922597413414, 100.0000000073799]]	['HGNC:2294', 'HGNC:5383', 'HGNC:7529', 'HGNC:4175', 'HGNC:845', 'HGNC:79', 'HGNC:18044', 'HGNC:7216', 'HGNC:4458', 'HGNC:7421', 'HGNC:10293', 'HGNC:30863', 'HGNC:29594', 'HGNC:7419', 'HGNC:2269', 'HGNC:12587', 'HGNC:9020', 'HGNC:11004', 'HGNC:12390', 'HGNC:15629', 'HGNC:847', 'HGNC:2291', 'HGNC:24382', 'HGNC:2280', 'HGNC:18070', 'HGNC:12585', 'HGNC:12527', 'HGNC:833', 'HGNC:12586', 'HGNC:4432', …
C152_C152_TTGAACGGTCATATGC-1.csv	0.0025215774988833	0.0012524312216750826	408	0	['HGNC:11022', 'HGNC:17027', 'HGNC:10297', 'HGNC:8907', 'HGNC:2205', 'HGNC:5157', 'HGNC:16484', 'HGNC:4014', 'HGNC:2501', 'HGNC:12390', 'HGNC:18044', 'HGNC:7216', 'HGNC:9225', 'HGNC:15684', 'HGNC:18070', 'HGNC:12527', 'HGNC:4061', 'HGNC:12524', 'HGNC:4369', 'HGNC:14573', 'HGNC:10922', 'HGNC:7892', 'HGNC:4135', 'HGNC:9020', 'HGNC:11004', 'HGNC:18170', 'HGNC:11047', 'HGNC:4693', 'HGNC:20197', 'HGNC…
C148_C148_ACATGGTAGGCGATAC-1.csv	0.006149494204101712	0.0032982343304051097	587	0	['HGNC:2279', 'HGNC:4136', 'HGNC:12590', 'HGNC:16484', 'HGNC:838', 'HGNC:14247', 'HGNC:24382', 'HGNC:2280', 'HGNC:12585', 'HGNC:833', 'HGNC:12586', 'HGNC:847', 'HGNC:2294', 'HGNC:4175', 'HGNC:845', 'HGNC:2267', 'HGNC:365', 'HGNC:4378', 'HGNC:30862', 'HGNC:2289', 'HGNC:7421', 'HGNC:30863', 'HGNC:29594', 'HGNC:7419', 'HGNC:2269', 'HGNC:12587', 'HGNC:2292', 'HGNC:837', 'HGNC:823', 'HGNC:830', 'HGNC:…
C146_C146_GGTGCGTCAGTATCTG-1.csv	0.004483041295214671	0.00329823433040511	602	0	['HGNC:10959', 'HGNC:4378', 'HGNC:18044', 'HGNC:1096', 'HGNC:435', 'HGNC:2501', 'HGNC:365', 'HGNC:7892', 'HGNC:12563', 'HGNC:4260', 'HGNC:9020', 'HGNC:11004', 'HGNC:10999', 'HGNC:18170', 'HGNC:4693', 'HGNC:11063']
C143_C143_TTTACTGGTCCAGTAT-1.csv	0.003145373441610438	0.00329823433040511	521	0	['HGNC:5006', 'HGNC:16484', 'HGNC:3629', 'HGNC:837', 'HGNC:4249', 'HGNC:823', 'HGNC:14247', 'HGNC:4378', 'HGNC:30862', 'HGNC:5209', 'HGNC:2289', 'HGNC:2294', 'HGNC:24382', 'HGNC:8891', 'HGNC:2280', 'HGNC:12585', 'HGNC:833', 'HGNC:12586', 'HGNC:4061', 'HGNC:10545', 'HGNC:830', 'HGNC:7892', 'HGNC:11863', 'HGNC:2265', 'HGNC:2288', 'HGNC:9020', 'HGNC:16232', 'HGNC:848', 'HGNC:10942', 'HGNC:7427', 'HG…
C143_C143_GGCTGGTCATTGGCGC-1.csv	0.006149494204101711	0.007067644993725236	1094	[['HGNC:11004', 46.666666666666664, 100.0]]	['HGNC:4136', 'HGNC:12590', 'HGNC:5006', 'HGNC:1795', 'HGNC:20661', 'HGNC:837', 'HGNC:847', 'HGNC:838', 'HGNC:14247', 'HGNC:4249', 'HGNC:823', 'HGNC:830', 'HGNC:2265', 'HGNC:2288', 'HGNC:9141', 'HGNC:846', 'HGNC:2287', 'HGNC:30862', 'HGNC:25223', 'HGNC:2289', 'HGNC:11782', 'HGNC:2277', 'HGNC:28883', 'HGNC:8016', 'HGNC:12582', 'HGNC:4432', 'HGNC:16232', 'HGNC:8582', 'HGNC:848', 'HGNC:17027', 'HGNC…
C149_C149_TGCGGGTCACCCTATC-1.csv	0.00236273514241763	0.0016818362119636826	1137	0	['HGNC:7892', 'HGNC:12563', 'HGNC:9020', 'HGNC:11055', 'HGNC:18070', 'HGNC:10979', 'HGNC:9225', 'HGNC:18044', 'HGNC:115', 'HGNC:4432', 'HGNC:4136', 'HGNC:26057', 'HGNC:5157', 'HGNC:16484', 'HGNC:7863', 'HGNC:4175', 'HGNC:2501', 'HGNC:18170', 'HGNC:4693']
C142_C142_CAAGAAAGTTGTACAC-1.csv	0.0039853309882872424	0.0024576108398387956	1038	0	['HGNC:11004', 'HGNC:24269', 'HGNC:18044', 'HGNC:4378', 'HGNC:8906', 'HGNC:365', 'HGNC:18170', 'HGNC:11047', 'HGNC:4693', 'HGNC:341', 'HGNC:11063', 'HGNC:11064']
C143_C143_CTTAACTTCACTCCTG-1.csv	0.012050393884918378	0.0678579163819957	1111	0	['HGNC:9020', 'HGNC:11063', 'HGNC:18170', 'HGNC:4693', 'HGNC:2501', 'HGNC:11067', 'HGNC:11064']
C143_C143_CAGCTGGTCAACACCA-1.csv	0.02291650752425329	0.09995403371136467	1163	0	['HGNC:4432', 'HGNC:10452', 'HGNC:5383', 'HGNC:17296', 'HGNC:11022', 'HGNC:12527', 'HGNC:10979', 'HGNC:9721', 'HGNC:7892', 'HGNC:4135', 'HGNC:19980', 'HGNC:10451', 'HGNC:4458', 'HGNC:8907', 'HGNC:2205', 'HGNC:2710', 'HGNC:4061', 'HGNC:12524', 'HGNC:14573', 'HGNC:406', 'HGNC:20799', 'HGNC:115', 'HGNC:18170', 'HGNC:11047', 'HGNC:4693', 'HGNC:2858', 'HGNC:11559']
C143_C143_ACATACGCAGCTGCAC-1.csv	0.003609884896241592	0.00329823433040511	1033	0	['HGNC:20661', 'HGNC:837', 'HGNC:823', 'HGNC:830', 'HGNC:4432', 'HGNC:10992', 'HGNC:30862', 'HGNC:25223', 'HGNC:5008', 'HGNC:2289', 'HGNC:2265', 'HGNC:2288', 'HGNC:847', 'HGNC:9141', 'HGNC:846', 'HGNC:2287', 'HGNC:7421', 'HGNC:30863', 'HGNC:29594', 'HGNC:7419', 'HGNC:500', 'HGNC:7530', 'HGNC:2267', 'HGNC:16232', 'HGNC:848', 'HGNC:7427', 'HGNC:2277', 'HGNC:28883', 'HGNC:8016', 'HGNC:17376', 'HGNC:…
C148_C148_GTGGGTCCAAGAAGAG-1.csv	0.005734889134940241	0.00329823433040511	975	0	['HGNC:4432', 'HGNC:4623', 'HGNC:2289', 'HGNC:10683', 'HGNC:7892', 'HGNC:2265', 'HGNC:2288', 'HGNC:2911', 'HGNC:2291', 'HGNC:24382', 'HGNC:2280', 'HGNC:12527', 'HGNC:2898', 'HGNC:2422', 'HGNC:11460', 'HGNC:16484', 'HGNC:1795', 'HGNC:10680', 'HGNC:16232', 'HGNC:11067', 'HGNC:2279', 'HGNC:8907', 'HGNC:2277', 'HGNC:19980', 'HGNC:10980', 'HGNC:11449', 'HGNC:758', 'HGNC:2287', 'HGNC:10681', 'HGNC:1068…
C152_C152_GAACGGAGTGCGATAG-1.csv	0.010439742316604304	0.04344685760872619	811	[['HGNC:2898', 49.38491171937116, 100.0]]	['HGNC:3575', 'HGNC:17027', 'HGNC:18044', 'HGNC:11054', 'HGNC:10999', 'HGNC:10995', 'HGNC:2501', 'HGNC:4693', 'HGNC:18070', 'HGNC:9020', 'HGNC:9225', 'HGNC:3569', 'HGNC:18170']
C145_C145_GTACGTAAGTCACGCC-1.csv	0.004125582738561819	0.003769410663320126	985	0	['HGNC:7683', 'HGNC:7458', 'HGNC:30862', 'HGNC:7698', 'HGNC:2289', 'HGNC:10683', 'HGNC:838', 'HGNC:14247', 'HGNC:4136', 'HGNC:11460', 'HGNC:12590', 'HGNC:16484', 'HGNC:1795', 'HGNC:4433', 'HGNC:7684', 'HGNC:11004', 'HGNC:2898', 'HGNC:8808', 'HGNC:847', 'HGNC:24269', 'HGNC:7714', 'HGNC:20371', 'HGNC:837', 'HGNC:823', 'HGNC:830', 'HGNC:7686', 'HGNC:7690', 'HGNC:7892', 'HGNC:2265', 'HGNC:2288', 'HGN…
C146_C146_TTTGGTTGTATGCTTG-1.csv	0.003145373441610438	0.00329823433040511	707	0	['HGNC:12590', 'HGNC:5006', 'HGNC:16484', 'HGNC:3629', 'HGNC:7863', 'HGNC:7684', 'HGNC:20371', 'HGNC:20661', 'HGNC:837', 'HGNC:14247', 'HGNC:10992', 'HGNC:7683', 'HGNC:30927', 'HGNC:4378', 'HGNC:7458', 'HGNC:30862', 'HGNC:7698', 'HGNC:5008', 'HGNC:8830', 'HGNC:2289', 'HGNC:13398', 'HGNC:1769', 'HGNC:847', 'HGNC:7714', 'HGNC:8999', 'HGNC:18044', 'HGNC:3133', 'HGNC:7459', 'HGNC:7706', 'HGNC:16232',…
C143_C143_TAGTGGTCAACTTGAC-1.csv	0.002996156150889353	0.07456742471054174	1007	[['HGNC:2690', 30.18749917993711, 100.0], ['HGNC:30862', 8.826069846596276, 100.0], ['HGNC:2289', 8.826069846600259, 100.0], ['HGNC:14247', 9.085341726003557, 100.0], ['HGNC:837', 9.085341726003612, 100.0], ['HGNC:823', 9.08534172600353, 100.0], ['HGNC:830', 9.085341726029771, 100.0], ['HGNC:2265', 8.826069846530892, 100.0], ['HGNC:2288', 8.82606984653088, 100.0], ['HGNC:2291', 8.826069846530816,…	['HGNC:30927', 'HGNC:7892', 'HGNC:9020', 'HGNC:16484', 'HGNC:11067', 'HGNC:12805', 'HGNC:10293', 'HGNC:758', 'HGNC:10922', 'HGNC:500', 'HGNC:28883', 'HGNC:29437', 'HGNC:18170', 'HGNC:11047', 'HGNC:4693', 'HGNC:746', 'HGNC:11559']
C146_C146_ACGAGCCAGTGACATA-1.csv	0.006149494204101711	0.00329823433040511	1208	0	['HGNC:30927', 'HGNC:4378', 'HGNC:16484', 'HGNC:9020', 'HGNC:29437', 'HGNC:18170', 'HGNC:2330', 'HGNC:11047', 'HGNC:4693', 'HGNC:746', 'HGNC:2501', 'HGNC:1421', 'HGNC:3700', 'HGNC:365', 'HGNC:11067', 'HGNC:758']
C143_C143_CAGTCCTTCGAGCCCA-1.csv	0.003145373441610438	0.0020191638355483064	582	0	['HGNC:9020', 'HGNC:8582', 'HGNC:10942', 'HGNC:16484', 'HGNC:4693', 'HGNC:2719', 'HGNC:4378', 'HGNC:11782', 'HGNC:8646', 'HGNC:500', 'HGNC:18170', 'HGNC:11064']
C148_C148_TAAGTGCTCCAAACTG-1.csv	0.0041255827385618185	0.002732822730907091	592	0	['HGNC:4432', 'HGNC:7683', 'HGNC:7458', 'HGNC:30862', 'HGNC:7698', 'HGNC:5008', 'HGNC:2289', 'HGNC:2579', 'HGNC:2279', 'HGNC:10986', 'HGNC:8907', 'HGNC:2205', 'HGNC:12590', 'HGNC:5006', 'HGNC:3629', 'HGNC:7684', 'HGNC:20371', 'HGNC:186', 'HGNC:13398', 'HGNC:847', 'HGNC:24269', 'HGNC:7714', 'HGNC:3133', 'HGNC:7717', 'HGNC:7705', 'HGNC:10452', 'HGNC:2294', 'HGNC:7692', 'HGNC:5383', 'HGNC:17296', 'H…
C148_C148_CTTACCGTCTAACTTC-1.csv	0.004125582738561821	0.0037694106633201284	886	0	['HGNC:4432', 'HGNC:4136', 'HGNC:16484', 'HGNC:7892', 'HGNC:12805', 'HGNC:7849', 'HGNC:115', 'HGNC:500', 'HGNC:10452', 'HGNC:17296', 'HGNC:4175', 'HGNC:11004', 'HGNC:24269', 'HGNC:7850', 'HGNC:10451', 'HGNC:11064', 'HGNC:18170', 'HGNC:3078', 'HGNC:11047', 'HGNC:4693', 'HGNC:2858', 'HGNC:8906', 'HGNC:2704']
C149_C149_CTGTTTAGTCTGGAGA-1.csv	0.004483041295214671	0.00329823433040511	481	0	['HGNC:847', 'HGNC:18044', 'HGNC:30862', 'HGNC:2289', 'HGNC:4136', 'HGNC:12590', 'HGNC:837', 'HGNC:16232', 'HGNC:848', 'HGNC:10297', 'HGNC:7427', 'HGNC:2579', 'HGNC:2279', 'HGNC:838', 'HGNC:14247', 'HGNC:2277', 'HGNC:28883', 'HGNC:8016', 'HGNC:12582', 'HGNC:823', 'HGNC:3481', 'HGNC:830', 'HGNC:7892', 'HGNC:2265', 'HGNC:2288', 'HGNC:9020', 'HGNC:11004', 'HGNC:18761', 'HGNC:846', 'HGNC:2287', 'HGNC…
C146_C146_GTGCATAAGACTAGAT-1.csv	0.003145373441610438	0.00329823433040511	850	0	['HGNC:25223', 'HGNC:9141', 'HGNC:2244', 'HGNC:18070', 'HGNC:9721', 'HGNC:753', 'HGNC:18044', 'HGNC:17027', 'HGNC:28883', 'HGNC:4136', 'HGNC:5006', 'HGNC:16484', 'HGNC:10943', 'HGNC:20661', 'HGNC:4249', 'HGNC:11047', 'HGNC:4693', 'HGNC:7529', 'HGNC:4175', 'HGNC:2501', 'HGNC:7530', 'HGNC:406', 'HGNC:18170', 'HGNC:20233', 'HGNC:18175', 'HGNC:11064']
C149_C149_GTTTCTATCCAGTAGT-1.csv	0.0018922601154819309	0.001252431221675086	762	0	['HGNC:4136', 'HGNC:5157', 'HGNC:16484', 'HGNC:4432', 'HGNC:7892', 'HGNC:11055', 'HGNC:4175', 'HGNC:365', 'HGNC:9020', 'HGNC:115', 'HGNC:18170', 'HGNC:11047', 'HGNC:4693', 'HGNC:11064']
C146_C146_TCACAAGGTTGTCTTT-1.csv	0.010439742316604304	0.04344685760872619	1136	0	['HGNC:365', 'HGNC:18170', 'HGNC:4693', 'HGNC:5157', 'HGNC:16484', 'HGNC:10943', 'HGNC:11063', 'HGNC:11064', 'HGNC:7892']
C148_C148_CTAATGGAGCTTATCG-1.csv	0.004483041295214671	0.00329823433040511	759	0	['HGNC:4378', 'HGNC:30862', 'HGNC:25223', 'HGNC:5008', 'HGNC:2289', 'HGNC:4014', 'HGNC:2294', 'HGNC:10986', 'HGNC:8907', 'HGNC:4136', 'HGNC:2205', 'HGNC:12590', 'HGNC:5006', 'HGNC:16484', 'HGNC:18044', 'HGNC:7216', 'HGNC:7421', 'HGNC:341', 'HGNC:30863', 'HGNC:29594', 'HGNC:7419', 'HGNC:5383', 'HGNC:7529', 'HGNC:4175', 'HGNC:845', 'HGNC:2501', 'HGNC:7530', 'HGNC:2267', 'HGNC:3482', 'HGNC:840', 'HG…
C145_C145_GGCTCGAGTAACGCGA-1.csv	0.003145373441610438	0.00329823433040511	449	0	['HGNC:7529', 'HGNC:4175', 'HGNC:845', 'HGNC:2501', 'HGNC:7530', 'HGNC:24382', 'HGNC:2244', 'HGNC:2280', 'HGNC:12585', 'HGNC:833', 'HGNC:11025', 'HGNC:12586', 'HGNC:4378', 'HGNC:30862', 'HGNC:25223', 'HGNC:5008', 'HGNC:2289', 'HGNC:2294', 'HGNC:2277', 'HGNC:8016', 'HGNC:12582', 'HGNC:10986', 'HGNC:4136', 'HGNC:12590', 'HGNC:5006', 'HGNC:16484', 'HGNC:20661', 'HGNC:847', 'HGNC:18044', 'HGNC:837', …
C145_C145_TTAGGACAGAATAGGG-1.csv	0.00412558273856182	0.003769410663320126	1231	0	['HGNC:11782', 'HGNC:10451', 'HGNC:2719', 'HGNC:11004', 'HGNC:758', 'HGNC:2704', 'HGNC:365', 'HGNC:8582', 'HGNC:11067', 'HGNC:10920', 'HGNC:7892', 'HGNC:18170', 'HGNC:11047', 'HGNC:4693', 'HGNC:2858', 'HGNC:746', 'HGNC:10452', 'HGNC:8646', 'HGNC:17296', 'HGNC:2501']
C149_C149_CGTGTCTGTAGAGCTG-1.csv	0.003985330988287237	0.0024576108398387956	810	0	['HGNC:4136', 'HGNC:2205', 'HGNC:12590', 'HGNC:253', 'HGNC:5157', 'HGNC:2645', 'HGNC:5006', 'HGNC:16484', 'HGNC:4433', 'HGNC:2690', 'HGNC:30862', 'HGNC:2289', 'HGNC:10683', 'HGNC:4014', 'HGNC:2277', 'HGNC:15684', 'HGNC:28883', 'HGNC:19980', 'HGNC:8016', 'HGNC:12582', 'HGNC:94', 'HGNC:2646', 'HGNC:838', 'HGNC:1516', 'HGNC:14247', 'HGNC:2294', 'HGNC:7529', 'HGNC:4175', 'HGNC:845', 'HGNC:2501', 'HGN…
C148_C148_GAAATGACAAAGTGCG-1.csv	0.010439742316604304	0.09995403371136466	542	[['HGNC:3700', 23.081089172582182, 100.0], ['HGNC:10680', 24.108040841453278, 100.0], ['HGNC:3481', 24.108040841453274, 100.0], ['HGNC:2911', 24.10804084142781, 100.0], ['HGNC:4432', 43.4668377008044, 100.0], ['HGNC:10683', 24.10804084145371, 100.0], ['HGNC:2898', 23.08108917258217, 100.0], ['HGNC:10681', 24.108040841453278, 100.0], ['HGNC:10682', 24.108040841451395, 100.0], ['HGNC:8124', 24.1080…	['HGNC:10452', 'HGNC:17296', 'HGNC:10293', 'HGNC:18070', 'HGNC:7892', 'HGNC:11067', 'HGNC:16484', 'HGNC:11004', 'HGNC:18044', 'HGNC:11054', 'HGNC:10451', 'HGNC:18170', 'HGNC:11047', 'HGNC:4693', 'HGNC:2858', 'HGNC:11559', 'HGNC:11064']
C152_C152_CCACCTAAGACGACGT-1.csv	0.002521577498883293	0.0012524312216750828	512	0	['HGNC:2294', 'HGNC:7529', 'HGNC:845', 'HGNC:2501', 'HGNC:4432', 'HGNC:4378', 'HGNC:30862', 'HGNC:25223', 'HGNC:5008', 'HGNC:2289', 'HGNC:4014', 'HGNC:2579', 'HGNC:2279', 'HGNC:8907', 'HGNC:2205', 'HGNC:12590', 'HGNC:5006', 'HGNC:11004', 'HGNC:12390', 'HGNC:2422', 'HGNC:847', 'HGNC:18044', 'HGNC:7216', 'HGNC:2277', 'HGNC:15684', 'HGNC:28883', 'HGNC:19980', 'HGNC:8016', 'HGNC:12582', 'HGNC:4458', …
C152_C152_GTGCATATCGTGGACC-1.csv	0.0039853309882872424	0.0024576108398387956	812	0	['HGNC:4432', 'HGNC:23089', 'HGNC:7892', 'HGNC:8907', 'HGNC:4136', 'HGNC:2205', 'HGNC:5157', 'HGNC:16484', 'HGNC:18070', 'HGNC:12527', 'HGNC:2704', 'HGNC:4061', 'HGNC:12524', 'HGNC:14573', 'HGNC:10922', 'HGNC:8906', 'HGNC:9020', 'HGNC:11004', 'HGNC:24269', 'HGNC:19980', 'HGNC:10451', 'HGNC:94', 'HGNC:10452', 'HGNC:17296', 'HGNC:4175', 'HGNC:2501', 'HGNC:18044', 'HGNC:4458', 'HGNC:21298', 'HGNC:36…
C146_C146_CAGGTGCTCACATGCA-1.csv	0.0018981433988694485	0.0024576108398387956	883	0	['HGNC:30927', 'HGNC:10452', 'HGNC:17296', 'HGNC:4175', 'HGNC:11025', 'HGNC:10451', 'HGNC:29437', 'HGNC:9020', 'HGNC:11004', 'HGNC:23087', 'HGNC:2704', 'HGNC:7892', 'HGNC:2501', 'HGNC:11067', 'HGNC:4136', 'HGNC:10943', 'HGNC:18170', 'HGNC:11047', 'HGNC:2858']
C145_C145_CAGAGAGGTCAACATC-1.csv	0.043197867332180014	0.04344685760872619	1023	0	['HGNC:16484', 'HGNC:500', 'HGNC:18044', 'HGNC:18170', 'HGNC:11047', 'HGNC:4693', 'HGNC:11064']
C145_C145_CGAGCACCAGTAAGAT-1.csv	0.0037782446828117594	0.00329823433040511	1054	0	['HGNC:4378', 'HGNC:9020', 'HGNC:11022', 'HGNC:8907', 'HGNC:4136', 'HGNC:2205', 'HGNC:16484', 'HGNC:10921', 'HGNC:4135', 'HGNC:12527', 'HGNC:19980', 'HGNC:94', 'HGNC:4458', 'HGNC:21298', 'HGNC:20799', 'HGNC:4175', 'HGNC:500', 'HGNC:4061', 'HGNC:12524', 'HGNC:14573', 'HGNC:10922', 'HGNC:18170', 'HGNC:20123', 'HGNC:11047', 'HGNC:10955', 'HGNC:4693', 'HGNC:11064']
C144_C144_TGCCCATAGGCAATTA-1.csv	0.003985330988287241	0.0024576108398387956	676	0	['HGNC:28883', 'HGNC:4378', 'HGNC:4136', 'HGNC:29878', 'HGNC:24269', 'HGNC:18044', 'HGNC:4175', 'HGNC:500', 'HGNC:17027', 'HGNC:18170', 'HGNC:11047', 'HGNC:10922', 'HGNC:8906', 'HGNC:7892', 'HGNC:9020', 'HGNC:11004', 'HGNC:4693']
C145_C145_CGACCTTAGTACATGA-1.csv	0.003609884896241592	0.00329823433040511	1257	0	['HGNC:8830', 'HGNC:1769', 'HGNC:7892', 'HGNC:11003', 'HGNC:9067', 'HGNC:7850', 'HGNC:10451', 'HGNC:27015', 'HGNC:10452', 'HGNC:17296', 'HGNC:4175', 'HGNC:11067', 'HGNC:4136', 'HGNC:18170', 'HGNC:11047', 'HGNC:4693', 'HGNC:2858', 'HGNC:10943', 'HGNC:20661', 'HGNC:7849', 'HGNC:11063']
C144_C144_GCTCTGTTCGTCCGTT-1.csv	0.0025215774988833	0.0012524312216750672	723	0	['HGNC:12390', 'HGNC:847', 'HGNC:7714', 'HGNC:7216', 'HGNC:4432', 'HGNC:7683', 'HGNC:7458', 'HGNC:30862', 'HGNC:7698', 'HGNC:2289', 'HGNC:4014', 'HGNC:8907', 'HGNC:2205', 'HGNC:12590', 'HGNC:5157', 'HGNC:16484', 'HGNC:7863', 'HGNC:7684', 'HGNC:20371', 'HGNC:2294', 'HGNC:7692', 'HGNC:5383', 'HGNC:845', 'HGNC:7696', 'HGNC:7710', 'HGNC:2501', 'HGNC:7708', 'HGNC:7715', 'HGNC:7716', 'HGNC:24382', 'HGN…
C146_C146_CGGACGTTCATCATTC-1.csv	0.003985330988287242	0.0024576108398387956	1251	0	['HGNC:10452', 'HGNC:17296', 'HGNC:7892', 'HGNC:5157', 'HGNC:11004', 'HGNC:24269', 'HGNC:8906', 'HGNC:2704', 'HGNC:18044', 'HGNC:10451', 'HGNC:11064', 'HGNC:11063', 'HGNC:18170', 'HGNC:4693', 'HGNC:365', 'HGNC:17027']
C149_C149_TGTCCCACATACCATG-1.csv	0.004125582738561819	0.003769410663320126	1022	0	['HGNC:16484', 'HGNC:4432', 'HGNC:23089', 'HGNC:7850', 'HGNC:10451', 'HGNC:10293', 'HGNC:7849', 'HGNC:115', 'HGNC:2719', 'HGNC:8582', 'HGNC:7892', 'HGNC:11782', 'HGNC:10452', 'HGNC:8646', 'HGNC:17296', 'HGNC:500', 'HGNC:8906', 'HGNC:11004', 'HGNC:24269', 'HGNC:2704', 'HGNC:11064', 'HGNC:18170', 'HGNC:3078', 'HGNC:11047', 'HGNC:4693', 'HGNC:2858', 'HGNC:11559']
C152_C152_TTTATGCGTTAAGATG-1.csv	0.004483041295214671	0.00329823433040511	446	0	['HGNC:12590', 'HGNC:5157', 'HGNC:16484', 'HGNC:7684', 'HGNC:20371', 'HGNC:837', 'HGNC:14247', 'HGNC:4432', 'HGNC:7683', 'HGNC:7458', 'HGNC:30862', 'HGNC:7698', 'HGNC:2289', 'HGNC:10683', 'HGNC:2294', 'HGNC:23987', 'HGNC:7462', 'HGNC:7688', 'HGNC:758', 'HGNC:7693', 'HGNC:846', 'HGNC:7699', 'HGNC:2287', 'HGNC:10681', 'HGNC:7707', 'HGNC:10682', 'HGNC:7692', 'HGNC:845', 'HGNC:7696', 'HGNC:7710', 'HG…
C152_C152_AGGTCATCACGCCAGT-1.csv	0.0017169655821985001	0.0012524312216750828	889	0	['HGNC:30927', 'HGNC:4378', 'HGNC:4175', 'HGNC:4136', 'HGNC:29437', 'HGNC:365', 'HGNC:11067', 'HGNC:18170', 'HGNC:11047', 'HGNC:4693']
C143_C143_GCTGCGATCGGCCGAT-1.csv	0.003609884896241592	0.00329823433040511	691	[['HGNC:29500', 41.263572309668746, 100.0], ['HGNC:2728', 41.26357230909375, 100.0], ['HGNC:10381', 41.26357231071825, 100.0], ['HGNC:10933', 41.26357230383089, 100.0], ['HGNC:7044', 41.2635723052269, 100.0], ['HGNC:1096', 41.26357230803888, 100.0], ['HGNC:11021', 41.26357230966847, 100.0], ['HGNC:24862', 41.26357230889387, 100.0], ['HGNC:10866', 41.26357230971786, 100.0], ['HGNC:3007', 41.263572…	['HGNC:12590', 'HGNC:5006', 'HGNC:16484', 'HGNC:14247', 'HGNC:4378', 'HGNC:30862', 'HGNC:25223', 'HGNC:5008', 'HGNC:2289', 'HGNC:10683', 'HGNC:2294', 'HGNC:2898', 'HGNC:2422', 'HGNC:847', 'HGNC:24382', 'HGNC:2244', 'HGNC:2280', 'HGNC:12585', 'HGNC:833', 'HGNC:12586', 'HGNC:11449', 'HGNC:2277', 'HGNC:28883', 'HGNC:8016', 'HGNC:12582', 'HGNC:4432', 'HGNC:10992', 'HGNC:7529', 'HGNC:10995', 'HGNC:845…
C149_C149_AGAGCTTGTACCAGTT-1.csv	0.010439742316604304	0.04344685760872619	565	[['HGNC:837', 19.463357093386776, 100.0], ['HGNC:845', 19.463357093394826, 100.0], ['HGNC:833', 19.46335709339482, 100.0], ['HGNC:10989', 18.75777493324355, 100.0], ['HGNC:8124', 36.23454326880483, 100.0], ['HGNC:21350', 36.23454326880486, 100.0], ['HGNC:838', 19.463357093382562, 99.99999999708051], ['HGNC:14247', 19.46335709338487, 99.99999999708051], ['HGNC:847', 19.463357093394823, 99.99999999…	['HGNC:2579', 'HGNC:2279', 'HGNC:12590', 'HGNC:2294', 'HGNC:10992', 'HGNC:4378', 'HGNC:30862', 'HGNC:2289', 'HGNC:24382', 'HGNC:2280', 'HGNC:12585', 'HGNC:12586', 'HGNC:11449', 'HGNC:24380', 'HGNC:11450', 'HGNC:7422', 'HGNC:2285', 'HGNC:4693', 'HGNC:24381', 'HGNC:2291', 'HGNC:18044', 'HGNC:7421', 'HGNC:30863', 'HGNC:29594', 'HGNC:7419', 'HGNC:12587', 'HGNC:2269', 'HGNC:2292', 'HGNC:18170', 'HGNC:…
C152_C152_AAAGCAAAGGTGCACA-1.csv	0.006769040343480441	0.00329823433040511	711	0	['HGNC:10992', 'HGNC:4378', 'HGNC:30862', 'HGNC:2289', 'HGNC:2579', 'HGNC:2279', 'HGNC:4136', 'HGNC:12590', 'HGNC:16484', 'HGNC:837', 'HGNC:3481', 'HGNC:823', 'HGNC:830', 'HGNC:2265', 'HGNC:2288', 'HGNC:838', 'HGNC:14247', 'HGNC:24382', 'HGNC:10905', 'HGNC:2280', 'HGNC:12585', 'HGNC:833', 'HGNC:12586', 'HGNC:2277', 'HGNC:8016', 'HGNC:17376', 'HGNC:12582', 'HGNC:500', 'HGNC:2267', 'HGNC:16232', 'H…
C152_C152_CACATAGTCGGAAATA-1.csv	0.010439742316604302	0.03748572714154507	710	[['HGNC:10995', 38.840173589863525, 99.99999999708052], ['HGNC:7850', 14.580604082124527, 88.99563054381059], ['HGNC:10297', 44.79139413056947, 100.00000000000003], ['HGNC:12805', 45.636184119754084, 100.00000000000003], ['HGNC:10293', 44.79139413047155, 100.00000000000003], ['HGNC:7849', 14.580604082124527, 88.99563053253686], ['HGNC:3078', 14.580604082124522, 88.9956305438105], ['HGNC:642', 41.…	['HGNC:10986', 'HGNC:8907', 'HGNC:4136', 'HGNC:2205', 'HGNC:12590', 'HGNC:5006', 'HGNC:16484', 'HGNC:10996', 'HGNC:7684', 'HGNC:20371', 'HGNC:4432', 'HGNC:7683', 'HGNC:7458', 'HGNC:30862', 'HGNC:25223', 'HGNC:7698', 'HGNC:5008', 'HGNC:2289', 'HGNC:4014', 'HGNC:10452', 'HGNC:2294', 'HGNC:838', 'HGNC:14247', 'HGNC:7692', 'HGNC:5383', 'HGNC:17296', 'HGNC:7529', 'HGNC:4175', 'HGNC:845', 'HGNC:7696', …
C149_C149_AGGCCACGTCAGATAA-1.csv	0.010439742316604304	0.04344685760872619	633	[['HGNC:10989', 18.877277614955705, 100.0], ['HGNC:642', 13.15003528142292, 86.6240479387596]]	['HGNC:500', 'HGNC:18044', 'HGNC:11047', 'HGNC:4693', 'HGNC:11063', 'HGNC:18170']
C148_C148_GACGGCTTCCAGAAGG-1.csv	0.006149494204101711	0.00329823433040511	635	[['HGNC:14404', 5.007292701066966, 100.00000000000003]]	['HGNC:4136', 'HGNC:12590', 'HGNC:5157', 'HGNC:5006', 'HGNC:16484', 'HGNC:7421', 'HGNC:30863', 'HGNC:29594', 'HGNC:7419', 'HGNC:2269', 'HGNC:12587', 'HGNC:838', 'HGNC:1516', 'HGNC:14247', 'HGNC:24382', 'HGNC:2244', 'HGNC:2280', 'HGNC:12585', 'HGNC:833', 'HGNC:12586', 'HGNC:11449', 'HGNC:847', 'HGNC:4432', 'HGNC:10992', 'HGNC:30862', 'HGNC:25223', 'HGNC:5008', 'HGNC:2289', 'HGNC:2294', 'HGNC:7529'…
C149_C149_TCACAAGCAAAGGAAG-1.csv	0.0007530895498783753	0.0005015976055736115	628	0	['HGNC:10986', 'HGNC:4136', 'HGNC:12590', 'HGNC:5006', 'HGNC:16484', 'HGNC:20661', 'HGNC:10850', 'HGNC:847', 'HGNC:838', 'HGNC:14247', 'HGNC:5383', 'HGNC:7529', 'HGNC:4175', 'HGNC:845', 'HGNC:500', 'HGNC:7530', 'HGNC:2267', 'HGNC:7436', 'HGNC:4378', 'HGNC:30862', 'HGNC:25223', 'HGNC:2289', 'HGNC:2294', 'HGNC:24382', 'HGNC:2244', 'HGNC:2280', 'HGNC:12585', 'HGNC:833', 'HGNC:12586', 'HGNC:10937', '…
C143_C143_TAGTGGTAGACAAAGG-1.csv	0.0013234640726770845	0.0013310924512477396	1114	0	['HGNC:848', 'HGNC:847', 'HGNC:9280', 'HGNC:18170', 'HGNC:473', 'HGNC:16448', 'HGNC:2244', 'HGNC:833', 'HGNC:11449', 'HGNC:11047', 'HGNC:2858', 'HGNC:25223', 'HGNC:12592', 'HGNC:4982', 'HGNC:2321', 'HGNC:395', 'HGNC:4136', 'HGNC:5006', 'HGNC:4433', 'HGNC:20661', 'HGNC:9141', 'HGNC:846', 'HGNC:840', 'HGNC:10452', 'HGNC:435', 'HGNC:17296', 'HGNC:7529', 'HGNC:4175', 'HGNC:845', 'HGNC:2501', 'HGNC:75…
C143_C143_GCTTGAACAAGGCTCC-1.csv	0.0039853309882872424	0.0024576108398387956	666	0	['HGNC:4378', 'HGNC:30862', 'HGNC:2289', 'HGNC:10452', 'HGNC:838', 'HGNC:14247', 'HGNC:2279', 'HGNC:12590', 'HGNC:837', 'HGNC:823', 'HGNC:830', 'HGNC:7892', 'HGNC:2265', 'HGNC:2288', 'HGNC:2267', 'HGNC:365', 'HGNC:16232', 'HGNC:848', 'HGNC:7427', 'HGNC:2579', 'HGNC:2277', 'HGNC:8016', 'HGNC:10451', 'HGNC:12582', 'HGNC:4432', 'HGNC:24382', 'HGNC:2280', 'HGNC:12585', 'HGNC:833', 'HGNC:12586', 'HGNC…
C145_C145_TGGGAAGAGAGAGCTC-1.csv	0.003609884896241592	0.00329823433040511	1216	0	['HGNC:24382', 'HGNC:2280', 'HGNC:833', 'HGNC:16815', 'HGNC:15463', 'HGNC:8830', 'HGNC:2289', 'HGNC:838', 'HGNC:14247', 'HGNC:18044', 'HGNC:7421', 'HGNC:7419', 'HGNC:840', 'HGNC:24380', 'HGNC:9225', 'HGNC:21350', 'HGNC:7422', 'HGNC:2269', 'HGNC:2896', 'HGNC:2292', 'HGNC:18170', 'HGNC:2285', 'HGNC:4693', 'HGNC:24381', 'HGNC:2291', 'HGNC:2277', 'HGNC:10980', 'HGNC:8016', 'HGNC:27015', 'HGNC:2279', …
C146_C146_GATGCTATCCGGGTGT-1.csv	0.003145373441610438	0.0032982343304051105	771	0	['HGNC:4136', 'HGNC:18070', 'HGNC:4378', 'HGNC:341', 'HGNC:1516', 'HGNC:18044', 'HGNC:18170', 'HGNC:11047', 'HGNC:4693', 'HGNC:4175', 'HGNC:2501']
C146_C146_TGGCCAGTCCTACAGA-1.csv	0.00412558273856182	0.003769410663320126	884	0	['HGNC:838', 'HGNC:14247', 'HGNC:833', 'HGNC:837', 'HGNC:823', 'HGNC:830', 'HGNC:7892', 'HGNC:847', 'HGNC:24269', 'HGNC:753', 'HGNC:8016', 'HGNC:10451', 'HGNC:4432', 'HGNC:500', 'HGNC:848', 'HGNC:840', 'HGNC:10979', 'HGNC:10452', 'HGNC:5383', 'HGNC:17296', 'HGNC:84', 'HGNC:845', 'HGNC:846', 'HGNC:10922', 'HGNC:8906', 'HGNC:2704', 'HGNC:18170', 'HGNC:4693', 'HGNC:11063', 'HGNC:115']
C152_C152_CTTAACTAGCGACGTA-1.csv	0.004125582738561822	0.0037694106633201292	717	0	['HGNC:30862', 'HGNC:2289', 'HGNC:10452', 'HGNC:2294', 'HGNC:17296', 'HGNC:845', 'HGNC:838', 'HGNC:14247', 'HGNC:847', 'HGNC:24269', 'HGNC:18044', 'HGNC:2267', 'HGNC:16232', 'HGNC:848', 'HGNC:7427', 'HGNC:2579', 'HGNC:2279', 'HGNC:12590', 'HGNC:5157', 'HGNC:16484', 'HGNC:837', 'HGNC:823', 'HGNC:830', 'HGNC:7892', 'HGNC:2265', 'HGNC:2288', 'HGNC:2911', 'HGNC:11004', 'HGNC:2898', 'HGNC:24382', 'HGN…
C146_C146_GTTCATTGTTAAGGGC-1.csv	0.0018922601154819309	0.0012524312216750828	877	0	['HGNC:7458', 'HGNC:30862', 'HGNC:7698', 'HGNC:2289', 'HGNC:2294', 'HGNC:847', 'HGNC:7714', 'HGNC:18044', 'HGNC:4136', 'HGNC:12590', 'HGNC:16484', 'HGNC:7684', 'HGNC:20371', 'HGNC:837', 'HGNC:823', 'HGNC:830', 'HGNC:7686', 'HGNC:7690', 'HGNC:7892', 'HGNC:2265', 'HGNC:2288', 'HGNC:7719', 'HGNC:7700', 'HGNC:9020', 'HGNC:7459', 'HGNC:7706', 'HGNC:16232', 'HGNC:7455', 'HGNC:848', 'HGNC:7427', 'HGNC:2…
C148_C148_GAAATGACAGGGTACA-1.csv	0.002646863089116097	0.0012524312216750828	785	0	['HGNC:4136', 'HGNC:2205', 'HGNC:12590', 'HGNC:5006', 'HGNC:16484', 'HGNC:24382', 'HGNC:11055', 'HGNC:2280', 'HGNC:12585', 'HGNC:12527', 'HGNC:833', 'HGNC:12586', 'HGNC:2277', 'HGNC:28883', 'HGNC:19980', 'HGNC:8016', 'HGNC:12582', 'HGNC:94', 'HGNC:838', 'HGNC:1516', 'HGNC:14247', 'HGNC:5383', 'HGNC:7529', 'HGNC:4175', 'HGNC:845', 'HGNC:2501', 'HGNC:7530', 'HGNC:2267', 'HGNC:365', 'HGNC:4432', 'HG…
C143_C143_CGTCACTGTGACAAAT-1.csv	0.003145373441610438	0.00329823433040511	595	0	['HGNC:8907', 'HGNC:16484', 'HGNC:11054', 'HGNC:365', 'HGNC:10297', 'HGNC:18070', 'HGNC:18170', 'HGNC:11047', 'HGNC:4693', 'HGNC:11559', 'HGNC:10293', 'HGNC:7892', 'HGNC:9020', 'HGNC:4061', 'HGNC:2501', 'HGNC:11004', 'HGNC:14472', 'HGNC:18044']
C148_C148_ACACCCTTCTATCCCG-1.csv	0.0017389036212667908	0.0014313499676286662	1078	0	['HGNC:7850', 'HGNC:10451', 'HGNC:4432', 'HGNC:11055', 'HGNC:11067', 'HGNC:8906', 'HGNC:2704', 'HGNC:4136', 'HGNC:7892', 'HGNC:9020', 'HGNC:11004', 'HGNC:24269', 'HGNC:7849', 'HGNC:18170', 'HGNC:3078', 'HGNC:11047', 'HGNC:4693', 'HGNC:2858', 'HGNC:10979', 'HGNC:10452', 'HGNC:17296', 'HGNC:4175']
C152_C152_GATGAAAAGAGTGACC-1.csv	0.0018922601154819302	0.0012524312216750828	704	[['HGNC:2898', 28.18681484731182, 83.94054601641176], ['HGNC:21350', 28.186814849624632, 83.9405460090933]]	['HGNC:7683', 'HGNC:4378', 'HGNC:7458', 'HGNC:30862', 'HGNC:7698', 'HGNC:5008', 'HGNC:2289', 'HGNC:2279', 'HGNC:10986', 'HGNC:4136', 'HGNC:12590', 'HGNC:5006', 'HGNC:16484', 'HGNC:7863', 'HGNC:7684', 'HGNC:20371', 'HGNC:7530', 'HGNC:2267', 'HGNC:7459', 'HGNC:7706', 'HGNC:16232', 'HGNC:7455', 'HGNC:848', 'HGNC:7427', 'HGNC:2579', 'HGNC:2277', 'HGNC:7703', 'HGNC:17194', 'HGNC:30242', 'HGNC:8016', '…
C145_C145_GGCTGGTGTAAATACG-1.csv	0.0043846187573990435	0.007067644993725236	1274	[['HGNC:24269', 46.66666666666667, 100.0], ['HGNC:8906', 46.666666666666664, 99.99999997489797]]	['HGNC:847', 'HGNC:14247', 'HGNC:4136', 'HGNC:12590', 'HGNC:16484', 'HGNC:4433', 'HGNC:30862', 'HGNC:2289', 'HGNC:10683', 'HGNC:2277', 'HGNC:8016', 'HGNC:10451', 'HGNC:12582', 'HGNC:837', 'HGNC:3481', 'HGNC:823', 'HGNC:830', 'HGNC:7892', 'HGNC:2265', 'HGNC:2288', 'HGNC:2291', 'HGNC:24382', 'HGNC:2280', 'HGNC:12585', 'HGNC:833', 'HGNC:12586', 'HGNC:10682', 'HGNC:840', 'HGNC:24380', 'HGNC:7422', 'H…
C145_C145_GTCACAAGTTAGGGTG-1.csv	0.00883977900552486	0.04344685760872619	1040	[['HGNC:4378', 34.70364367675743, 100.0], ['HGNC:847', 22.516867142383525, 83.4847624616965], ['HGNC:846', 22.516867142383518, 83.48476246169645], ['HGNC:845', 22.516867142383518, 83.48476246169645], ['HGNC:840', 22.516867142383514, 83.48476246169646], ['HGNC:838', 22.516867142383518, 83.48476246169646], ['HGNC:14247', 22.516867142383525, 83.48476246169648], ['HGNC:848', 22.516867142383525, 83.48…	['HGNC:30862', 'HGNC:2289', 'HGNC:18044', 'HGNC:2287', 'HGNC:2294', 'HGNC:24380', 'HGNC:7422', 'HGNC:2267', 'HGNC:16232', 'HGNC:7427', 'HGNC:2291', 'HGNC:24382', 'HGNC:2280', 'HGNC:12585', 'HGNC:12586', 'HGNC:2265', 'HGNC:2288', 'HGNC:2579', 'HGNC:2279', 'HGNC:12590', 'HGNC:2277', 'HGNC:28883', 'HGNC:11054', 'HGNC:12582', 'HGNC:2292', 'HGNC:18170', 'HGNC:11047', 'HGNC:2285', 'HGNC:4693', 'HGNC:24…
C148_C148_GTGTTAGCAGCTTCGG-1.csv	0.003145373441610438	0.04344685760872619	437	[['HGNC:30862', 24.194699179251295, 100.0], ['HGNC:10683', 24.565998386583516, 100.0], ['HGNC:12582', 24.194699179254805, 100.0], ['HGNC:5384', 24.565998386583516, 100.0], ['HGNC:2422', 24.565998386583516, 100.0], ['HGNC:3700', 24.565998386583516, 100.0], ['HGNC:10680', 24.565998386583516, 100.0], ['HGNC:7427', 24.19469917925926, 100.0], ['HGNC:12585', 24.1946991792513, 100.0], ['HGNC:12586', 24.…	['HGNC:10452', 'HGNC:17296', 'HGNC:4175', 'HGNC:2501', 'HGNC:10451', 'HGNC:10999', 'HGNC:18044', 'HGNC:3575', 'HGNC:11055', 'HGNC:11025', 'HGNC:4693', 'HGNC:2858', 'HGNC:7892', 'HGNC:9020', 'HGNC:11067', 'HGNC:4136', 'HGNC:16484', 'HGNC:11063', 'HGNC:18170', 'HGNC:3569']
C143_C143_GCGCAGTGTGTCTGAT-1.csv	0.0044830412952146705	0.00329823433040511	913	0	['HGNC:30862', 'HGNC:2289', 'HGNC:10683', 'HGNC:2294', 'HGNC:838', 'HGNC:14247', 'HGNC:847', 'HGNC:10680', 'HGNC:16232', 'HGNC:848', 'HGNC:7427', 'HGNC:2579', 'HGNC:2279', 'HGNC:4136', 'HGNC:12590', 'HGNC:5157', 'HGNC:16484', 'HGNC:2277', 'HGNC:8016', 'HGNC:12582', 'HGNC:4432', 'HGNC:24382', 'HGNC:2280', 'HGNC:12585', 'HGNC:833', 'HGNC:12586', 'HGNC:846', 'HGNC:2287', 'HGNC:3482', 'HGNC:10681', '…
C152_C152_ATAAGAGCATTAGCCA-1.csv	0.003145373441610438	0.00329823433040511	818	0	['HGNC:4378', 'HGNC:30862', 'HGNC:2289', 'HGNC:2579', 'HGNC:2279', 'HGNC:12590', 'HGNC:16484', 'HGNC:10943', 'HGNC:2294', 'HGNC:845', 'HGNC:2267', 'HGNC:3700', 'HGNC:16232', 'HGNC:848', 'HGNC:7427', 'HGNC:24382', 'HGNC:2280', 'HGNC:18070', 'HGNC:12585', 'HGNC:833', 'HGNC:12586', 'HGNC:2277', 'HGNC:28883', 'HGNC:10980', 'HGNC:8016', 'HGNC:11054', 'HGNC:12582', 'HGNC:838', 'HGNC:14247', 'HGNC:837',…
C148_C148_CACACCTTCCTTAATC-1.csv	0.002206837412829921	0.0012524312216750828	894	0	['HGNC:12590', 'HGNC:5157', 'HGNC:16484', 'HGNC:838', 'HGNC:14247', 'HGNC:4432', 'HGNC:7683', 'HGNC:7458', 'HGNC:30862', 'HGNC:7698', 'HGNC:2289', 'HGNC:10683', 'HGNC:2294', 'HGNC:11004', 'HGNC:2422', 'HGNC:847', 'HGNC:7714', 'HGNC:2277', 'HGNC:7703', 'HGNC:17194', 'HGNC:30242', 'HGNC:8016', 'HGNC:7697', 'HGNC:12582', 'HGNC:7716', 'HGNC:24382', 'HGNC:2280', 'HGNC:12585', 'HGNC:833', 'HGNC:7702', …
C143_C143_AAGTCTGAGGATGTAT-1.csv	0.0010493179433368304	0.0010553661577749928	993	0	['HGNC:4432', 'HGNC:30862', 'HGNC:8830', 'HGNC:2289', 'HGNC:12590', 'HGNC:5006', 'HGNC:1795', 'HGNC:3629', 'HGNC:4433', 'HGNC:20661', 'HGNC:9068', 'HGNC:10545', 'HGNC:9141', 'HGNC:2287', 'HGNC:10452', 'HGNC:2294', 'HGNC:1907', 'HGNC:17296', 'HGNC:7529', 'HGNC:11279', 'HGNC:5147', 'HGNC:2501', 'HGNC:11004', 'HGNC:2898', 'HGNC:4892', 'HGNC:8808', 'HGNC:2860', 'HGNC:13398', 'HGNC:8999', 'HGNC:2277',…
C146_C146_GCTGGGTTCCTTCAAT-1.csv	0.010439742316604304	0.015616753830131983	945	0	['HGNC:20266', 'HGNC:7683', 'HGNC:11021', 'HGNC:7458', 'HGNC:24862', 'HGNC:30862', 'HGNC:25223', 'HGNC:7698', 'HGNC:5008', 'HGNC:2289', 'HGNC:3007', 'HGNC:847', 'HGNC:9251', 'HGNC:7714', 'HGNC:18044', 'HGNC:7717', 'HGNC:7705', 'HGNC:2267', 'HGNC:7459', 'HGNC:7706', 'HGNC:11022', 'HGNC:16232', 'HGNC:2664', 'HGNC:4006', 'HGNC:7455', 'HGNC:848', 'HGNC:10297', 'HGNC:7427', 'HGNC:23161', 'HGNC:2579', …
C152_C152_GGTGAAGGTATCACCA-1.csv	0.00412558273856182	0.003769410663320126	897	0	['HGNC:16484', 'HGNC:10452', 'HGNC:17296', 'HGNC:7892', 'HGNC:8906', 'HGNC:2704', 'HGNC:7850', 'HGNC:10451', 'HGNC:7849', 'HGNC:11063', 'HGNC:18170', 'HGNC:3078', 'HGNC:4693', 'HGNC:500', 'HGNC:11067', 'HGNC:11004', 'HGNC:24269', 'HGNC:18044', 'HGNC:9225', 'HGNC:11064', 'HGNC:9021']
C143_C143_TGGTTCCCACTATCTT-1.csv	0.0039853309882872424	0.0024576108398387956	1034	0	['HGNC:4136', 'HGNC:16484', 'HGNC:9225', 'HGNC:4378', 'HGNC:11055', 'HGNC:18070', 'HGNC:11004', 'HGNC:24269', 'HGNC:18044', 'HGNC:4175', 'HGNC:2501', 'HGNC:7892', 'HGNC:10922', 'HGNC:8906', 'HGNC:18170', 'HGNC:4693', 'HGNC:9021', 'HGNC:1516']
C146_C146_CTAGTGATCACGCGGT-1.csv	0.001545366781458479	0.0007675614201408722	1011	0	['HGNC:2579', 'HGNC:2279', 'HGNC:4136', 'HGNC:12590', 'HGNC:5006', 'HGNC:30862', 'HGNC:25223', 'HGNC:5008', 'HGNC:2289', 'HGNC:10683', 'HGNC:2277', 'HGNC:8016', 'HGNC:10451', 'HGNC:12582', 'HGNC:10452', 'HGNC:2294', 'HGNC:17296', 'HGNC:7529', 'HGNC:4632', 'HGNC:4175', 'HGNC:845', 'HGNC:2501', 'HGNC:20661', 'HGNC:837', 'HGNC:4249', 'HGNC:3481', 'HGNC:830', 'HGNC:7892', 'HGNC:2265', 'HGNC:2288', 'H…
C145_C145_TTATGCTCATGCATGT-1.csv	0.00019097089603544413	0.002307615812055207	1094	0	['HGNC:18070', 'HGNC:4432', 'HGNC:4378', 'HGNC:2710', 'HGNC:8906', 'HGNC:2704', 'HGNC:10979', 'HGNC:17027', 'HGNC:11004', 'HGNC:24269', 'HGNC:18044', 'HGNC:11047', 'HGNC:4693', 'HGNC:18170']
C146_C146_AGCGTATGTACAAGTA-1.csv	0.010439742316604304	0.09995403371136466	1404	[['HGNC:10683', 43.4668377008044, 100.0], ['HGNC:10682', 43.466837700804405, 100.0], ['HGNC:3700', 43.466837700804405, 100.0], ['HGNC:10680', 43.4668377008044, 100.0], ['HGNC:4433', 43.4668377008044, 100.0], ['HGNC:10681', 43.4668377008044, 100.0]]	['HGNC:10451', 'HGNC:11004', 'HGNC:18170', 'HGNC:4693', 'HGNC:2858', 'HGNC:7892', 'HGNC:9020', 'HGNC:10452', 'HGNC:17296', 'HGNC:2501', 'HGNC:11063']
C145_C145_AAGGCAGAGTCTCAAC-1.csv	0.0041255827385618185	0.003769410663320126	552	0	['HGNC:847', 'HGNC:24269', 'HGNC:7714', 'HGNC:7717', 'HGNC:7705', 'HGNC:7685', 'HGNC:2294', 'HGNC:7692', 'HGNC:17296', 'HGNC:845', 'HGNC:7696', 'HGNC:7710', 'HGNC:500', 'HGNC:2267', 'HGNC:365', 'HGNC:12590', 'HGNC:16484', 'HGNC:7684', 'HGNC:20371', 'HGNC:837', 'HGNC:10920', 'HGNC:2277', 'HGNC:28883', 'HGNC:7703', 'HGNC:17194', 'HGNC:30242', 'HGNC:8016', 'HGNC:7850', 'HGNC:10451', 'HGNC:7697', 'HG…
C146_C146_GGGTCTGTCCGAAGAG-1.csv	0.003609884896241592	0.00329823433040511	787	0	['HGNC:2579', 'HGNC:2279', 'HGNC:8907', 'HGNC:2205', 'HGNC:12590', 'HGNC:16484', 'HGNC:2898', 'HGNC:12390', 'HGNC:15629', 'HGNC:847', 'HGNC:4432', 'HGNC:4378', 'HGNC:30862', 'HGNC:2289', 'HGNC:2294', 'HGNC:845', 'HGNC:2291', 'HGNC:24382', 'HGNC:2280', 'HGNC:12585', 'HGNC:833', 'HGNC:12586', 'HGNC:2501', 'HGNC:2267', 'HGNC:11022', 'HGNC:16232', 'HGNC:848', 'HGNC:7427', 'HGNC:837', 'HGNC:823', 'HGN…
C152_C152_CGGACTGTCGCGTAGC-1.csv	0.003145373441610437	0.00386249467118498	682	[['HGNC:473', 43.33073618884033, 100.00000000000003], ['HGNC:11055', 49.76308751879538, 100.00000000000003], ['HGNC:4175', 49.76308751879538, 100.00000000000003], ['HGNC:10536', 43.330736188840355, 100.0], ['HGNC:4136', 49.76308751879539, 100.00000000000003]]	['HGNC:10452', 'HGNC:17296', 'HGNC:7892', 'HGNC:9020', 'HGNC:10451', 'HGNC:5157', 'HGNC:16484', 'HGNC:11063', 'HGNC:753', 'HGNC:18044', 'HGNC:18170', 'HGNC:4693', 'HGNC:12437', 'HGNC:2501', 'HGNC:11067', 'HGNC:11064']
C145_C145_GAAATGATCAGTACGT-1.csv	0.004125582738561819	0.003769410663320126	766	0	['HGNC:30862', 'HGNC:2289', 'HGNC:10683', 'HGNC:10452', 'HGNC:2291', 'HGNC:24382', 'HGNC:2280', 'HGNC:12585', 'HGNC:833', 'HGNC:12586', 'HGNC:8907', 'HGNC:12590', 'HGNC:16484', 'HGNC:2267', 'HGNC:3700', 'HGNC:10680', 'HGNC:16232', 'HGNC:848', 'HGNC:10297', 'HGNC:7427', 'HGNC:2579', 'HGNC:2279', 'HGNC:10681', 'HGNC:2704', 'HGNC:10682', 'HGNC:840', 'HGNC:24380', 'HGNC:10979', 'HGNC:8124', 'HGNC:213…
C149_C149_AGTAGTCGTAAGTGTA-1.csv	0.004483041295214671	0.00329823433040511	791	0	['HGNC:837', 'HGNC:823', 'HGNC:3481', 'HGNC:830', 'HGNC:7892', 'HGNC:2265', 'HGNC:2288', 'HGNC:9020', 'HGNC:2294', 'HGNC:845', 'HGNC:2501', 'HGNC:4801', 'HGNC:7421', 'HGNC:30863', 'HGNC:29594', 'HGNC:7419', 'HGNC:21298', 'HGNC:2269', 'HGNC:12587', 'HGNC:20799', 'HGNC:12390', 'HGNC:847', 'HGNC:7216', 'HGNC:4432', 'HGNC:30862', 'HGNC:2289', 'HGNC:10683', 'HGNC:4014', 'HGNC:8907', 'HGNC:2205', 'HGNC…
C143_C143_CTCCTAGAGTAGCCGA-1.csv	0.010439742316604302	0.04344685760872619	1286	[['HGNC:7683', 38.22890580559156, 100.00000000000003], ['HGNC:7458', 38.22890580559156, 100.00000000000003], ['HGNC:7698', 38.22890580559156, 100.00000000000003], ['HGNC:7713', 38.22890580559156, 100.00000000000003], ['HGNC:7694', 38.22890580559097, 100.00000000000003], ['HGNC:7695', 38.228905805577504, 100.00000000000003], ['HGNC:7687', 38.22890580557719, 100.00000000000003], ['HGNC:642', 33.807…	['HGNC:16484', 'HGNC:18170', 'HGNC:2858', 'HGNC:10452', 'HGNC:17296', 'HGNC:2501', 'HGNC:11054', 'HGNC:10451', 'HGNC:11064', 'HGNC:18044', 'HGNC:341', 'HGNC:10293', 'HGNC:10297', 'HGNC:11067', 'HGNC:7892']
C145_C145_CTCTAATCATCTCGCT-1.csv	0.00412558273856182	0.003769410663320126	812	0	['HGNC:4432', 'HGNC:30862', 'HGNC:2289', 'HGNC:10452', 'HGNC:12590', 'HGNC:16484', 'HGNC:837', 'HGNC:840', 'HGNC:24380', 'HGNC:10979', 'HGNC:7422', 'HGNC:846', 'HGNC:2287', 'HGNC:3482', 'HGNC:8906', 'HGNC:2704', 'HGNC:24382', 'HGNC:2280', 'HGNC:18070', 'HGNC:12585', 'HGNC:833', 'HGNC:12586', 'HGNC:11004', 'HGNC:847', 'HGNC:24269', 'HGNC:18044', 'HGNC:2277', 'HGNC:8016', 'HGNC:7850', 'HGNC:11054',…
C149_C149_GGTGAAGGTCTTGTCC-1.csv	0.0041255827385618185	0.003769410663320126	1085	0	['HGNC:7683', 'HGNC:7458', 'HGNC:30862', 'HGNC:7698', 'HGNC:2289', 'HGNC:10683', 'HGNC:10452', 'HGNC:2294', 'HGNC:7692', 'HGNC:17296', 'HGNC:845', 'HGNC:7696', 'HGNC:7710', 'HGNC:2579', 'HGNC:2279', 'HGNC:12590', 'HGNC:16484', 'HGNC:838', 'HGNC:14247', 'HGNC:24381', 'HGNC:2291', 'HGNC:7708', 'HGNC:7715', 'HGNC:7716', 'HGNC:24382', 'HGNC:2280', 'HGNC:12585', 'HGNC:833', 'HGNC:7702', 'HGNC:12586', …
C148_C148_TTCCCAGTCTGTTGAG-1.csv	0.010439742316604304	0.04344685760872619	1236	[['HGNC:833', 43.91655104562772, 100.0], ['HGNC:838', 43.916551045417975, 100.0], ['HGNC:14247', 43.91655104541434, 100.0], ['HGNC:837', 43.916551045417954, 100.0], ['HGNC:823', 43.91655104544731, 100.0], ['HGNC:830', 43.91655104541686, 100.0], ['HGNC:8016', 43.916551045417954, 100.0], ['HGNC:847', 43.91655104545421, 100.0], ['HGNC:845', 43.91655104539626, 100.0], ['HGNC:840', 43.91655104541793, …	['HGNC:7892', 'HGNC:10451', 'HGNC:18044', 'HGNC:10452', 'HGNC:17296', 'HGNC:2501', 'HGNC:11064', 'HGNC:11067', 'HGNC:18170', 'HGNC:4693', 'HGNC:2858']
C149_C149_TAGTTGGCATGTAAGA-1.csv	0.002206837412829919	0.0012524312216750815	662	0	['HGNC:2579', 'HGNC:2279', 'HGNC:8907', 'HGNC:12590', 'HGNC:5006', 'HGNC:16484', 'HGNC:24382', 'HGNC:2719', 'HGNC:2280', 'HGNC:12585', 'HGNC:12527', 'HGNC:833', 'HGNC:12586', 'HGNC:6983', 'HGNC:837', 'HGNC:4249', 'HGNC:823', 'HGNC:3481', 'HGNC:830', 'HGNC:2265', 'HGNC:2288', 'HGNC:14247', 'HGNC:2277', 'HGNC:19980', 'HGNC:8016', 'HGNC:12582', 'HGNC:11782', 'HGNC:8646', 'HGNC:2294', 'HGNC:7529', 'H…
C149_C149_TGCTGCTCAAGTCATC-1.csv	0.022916507524253293	0.09963327108772371	1056	[['HGNC:11559', 46.20337222507916, 100.0]]	['HGNC:12527', 'HGNC:833', 'HGNC:8907', 'HGNC:2205', 'HGNC:16484', 'HGNC:4012', 'HGNC:12390', 'HGNC:6071', 'HGNC:847', 'HGNC:79', 'HGNC:5383', 'HGNC:845', 'HGNC:2501', 'HGNC:18170', 'HGNC:11047', 'HGNC:4693', 'HGNC:20197', 'HGNC:11022', 'HGNC:848', 'HGNC:838', 'HGNC:14247', 'HGNC:7216', 'HGNC:4458', 'HGNC:7849', 'HGNC:21298', 'HGNC:20799', 'HGNC:115', 'HGNC:2704', 'HGNC:840', 'HGNC:10979', 'HGNC:…
C149_C149_ACATCAGCAGTGGAGT-1.csv	0.010439742316604304	0.015077642653280507	883	0	['HGNC:16484', 'HGNC:18070', 'HGNC:23087', 'HGNC:3575', 'HGNC:11054', 'HGNC:10999', 'HGNC:11047', 'HGNC:4693', 'HGNC:18170', 'HGNC:7892', 'HGNC:10995', 'HGNC:2501', 'HGNC:3569', 'HGNC:11064']
C152_C152_GATCGTAGTTCCCGAG-1.csv	0.003145373441610438	0.00329823433040511	635	[['HGNC:5008', 49.73900418130805, 80.53569671506878], ['HGNC:10986', 49.71308773724822, 80.50148331961236]]	['HGNC:14247', 'HGNC:4175', 'HGNC:845', 'HGNC:833', 'HGNC:9020', 'HGNC:847', 'HGNC:4136', 'HGNC:16484', 'HGNC:365', 'HGNC:848', 'HGNC:837', 'HGNC:823', 'HGNC:830', 'HGNC:18170', 'HGNC:4693', 'HGNC:406', 'HGNC:11063', 'HGNC:10980', 'HGNC:8016', 'HGNC:846', 'HGNC:8091', 'HGNC:840', 'HGNC:11026', 'HGNC:11064', 'HGNC:838']
C143_C143_CCACTACTCGCCCTTA-1.csv	0.006149494204101711	0.0032982343304051105	640	0	['HGNC:18044', 'HGNC:16484', 'HGNC:18070', 'HGNC:11047', 'HGNC:4693', 'HGNC:746', 'HGNC:10980', 'HGNC:11054', 'HGNC:7892', 'HGNC:9020', 'HGNC:758', 'HGNC:11060', 'HGNC:18170', 'HGNC:10989', 'HGNC:11064']
C152_C152_TCCACACTCCCTCTTT-1.csv	0.003985330988287251	0.0024576108398387995	575	[['HGNC:4623', 5.643684268260867, 99.99999999999955]]	['HGNC:837', 'HGNC:823', 'HGNC:3481', 'HGNC:830', 'HGNC:7892', 'HGNC:2265', 'HGNC:4432', 'HGNC:10992', 'HGNC:4378', 'HGNC:30862', 'HGNC:2289', 'HGNC:10683', 'HGNC:24382', 'HGNC:2280', 'HGNC:18070', 'HGNC:12585', 'HGNC:12527', 'HGNC:833', 'HGNC:12586', 'HGNC:838', 'HGNC:1516', 'HGNC:14247', 'HGNC:2579', 'HGNC:2279', 'HGNC:8907', 'HGNC:4136', 'HGNC:12590', 'HGNC:10452', 'HGNC:2294', 'HGNC:17296', '…
C143_C143_CGATGTATCATGCATG-1.csv	0.003145373441610438	0.00329823433040511	505	0	['HGNC:2579', 'HGNC:2279', 'HGNC:10986', 'HGNC:4136', 'HGNC:12590', 'HGNC:5006', 'HGNC:16484', 'HGNC:7421', 'HGNC:30863', 'HGNC:29594', 'HGNC:7419', 'HGNC:2269', 'HGNC:12587', 'HGNC:838', 'HGNC:14247', 'HGNC:2294', 'HGNC:7529', 'HGNC:4175', 'HGNC:845', 'HGNC:2501', 'HGNC:7530', 'HGNC:4378', 'HGNC:30862', 'HGNC:25223', 'HGNC:5008', 'HGNC:2289', 'HGNC:24382', 'HGNC:2244', 'HGNC:2280', 'HGNC:18070',…
C148_C148_TTTACTGAGGATGGAA-1.csv	0.003145373441610438	0.00329823433040511	490	0	['HGNC:4378', 'HGNC:30862', 'HGNC:25223', 'HGNC:5008', 'HGNC:2289', 'HGNC:2294', 'HGNC:7529', 'HGNC:4175', 'HGNC:845', 'HGNC:7530', 'HGNC:2279', 'HGNC:4136', 'HGNC:12590', 'HGNC:5006', 'HGNC:16484', 'HGNC:20661', 'HGNC:24382', 'HGNC:2244', 'HGNC:2280', 'HGNC:12585', 'HGNC:833', 'HGNC:12586', 'HGNC:2277', 'HGNC:28883', 'HGNC:8016', 'HGNC:11054', 'HGNC:12582', 'HGNC:2267', 'HGNC:16232', 'HGNC:848',…
C148_C148_AGTGAGGAGCCGTCGT-1.csv	0.010439742316604304	0.06886824184802288	935	[['HGNC:838', 32.58992175641565, 100.0], ['HGNC:14247', 32.5899217564161, 100.0], ['HGNC:8016', 32.589921756415634, 100.0], ['HGNC:10969', 21.25447478148427, 100.0], ['HGNC:847', 32.589921756415634, 100.0], ['HGNC:837', 32.58992175643127, 100.0], ['HGNC:6937', 21.25447478148427, 100.0], ['HGNC:846', 32.589921756408394, 100.0], ['HGNC:823', 32.58992175641565, 100.0], ['HGNC:6936', 21.2544747814842…	['HGNC:2690', 'HGNC:30862', 'HGNC:2289', 'HGNC:10683', 'HGNC:11782', 'HGNC:1516', 'HGNC:2277', 'HGNC:12582', 'HGNC:4136', 'HGNC:12590', 'HGNC:253', 'HGNC:2645', 'HGNC:4433', 'HGNC:10922', 'HGNC:2287', 'HGNC:10681', 'HGNC:10682', 'HGNC:7892', 'HGNC:2265', 'HGNC:2288', 'HGNC:9020', 'HGNC:16526', 'HGNC:24382', 'HGNC:11055', 'HGNC:2280', 'HGNC:12585', 'HGNC:12586', 'HGNC:2285', 'HGNC:4693', 'HGNC:243…
C148_C148_ACGCCAGGTATTACCG-1.csv	0.00412558273856182	0.003769410663320126	871	0	['HGNC:18070', 'HGNC:10293', 'HGNC:7849', 'HGNC:10452', 'HGNC:17296', 'HGNC:4175', 'HGNC:7850', 'HGNC:10451', 'HGNC:11054', 'HGNC:4136', 'HGNC:16484', 'HGNC:8906', 'HGNC:2704', 'HGNC:7892', 'HGNC:11004', 'HGNC:24269', 'HGNC:18170', 'HGNC:3078', 'HGNC:4693', 'HGNC:2858', 'HGNC:11559', 'HGNC:11064']
C152_C152_GGGATGAGTCCGAAGA-1.csv	0.010439742316604304	0.027503073466345392	710	[['HGNC:24269', 42.33997820440951, 100.0], ['HGNC:8906', 42.339978204409476, 100.0]]	['HGNC:10452', 'HGNC:7892', 'HGNC:11067', 'HGNC:758', 'HGNC:18044', 'HGNC:18170', 'HGNC:4693', 'HGNC:2858', 'HGNC:746', 'HGNC:18070', 'HGNC:16484', 'HGNC:10943', 'HGNC:10451', 'HGNC:11054', 'HGNC:17296', 'HGNC:2501', 'HGNC:11004', 'HGNC:11064']
C145_C145_CGAGCACGTTGCTCCT-1.csv	0.004483041295214671	0.00329823433040511	1088	0	['HGNC:30862', 'HGNC:25223', 'HGNC:2289', 'HGNC:14247', 'HGNC:847', 'HGNC:18044', 'HGNC:24382', 'HGNC:2244', 'HGNC:2280', 'HGNC:12585', 'HGNC:833', 'HGNC:12586', 'HGNC:2579', 'HGNC:2279', 'HGNC:4136', 'HGNC:12590', 'HGNC:5157', 'HGNC:5006', 'HGNC:16484', 'HGNC:10943', 'HGNC:2294', 'HGNC:7529', 'HGNC:4175', 'HGNC:845', 'HGNC:2501', 'HGNC:7530', 'HGNC:20661', 'HGNC:837', 'HGNC:4249', 'HGNC:823', 'H…
C148_C148_TCAGGATTCAACGCTA-1.csv	0.003145373441610438	0.00329823433040511	838	[['HGNC:25223', 1.937798754301787, 100.0], ['HGNC:5008', 1.9377985788877623, 100.0], ['HGNC:2244', 1.9377987543017845, 100.0], ['HGNC:20661', 1.93779875430185, 100.0], ['HGNC:20233', 1.937798754301787, 100.0], ['HGNC:18175', 1.937798744040908, 100.0]]	['HGNC:2690', 'HGNC:4378', 'HGNC:30862', 'HGNC:2289', 'HGNC:14247', 'HGNC:2277', 'HGNC:8016', 'HGNC:12582', 'HGNC:94', 'HGNC:24382', 'HGNC:2280', 'HGNC:12585', 'HGNC:833', 'HGNC:12586', 'HGNC:2294', 'HGNC:5383', 'HGNC:7529', 'HGNC:4175', 'HGNC:845', 'HGNC:2501', 'HGNC:7863', 'HGNC:837', 'HGNC:4249', 'HGNC:823', 'HGNC:830', 'HGNC:5007', 'HGNC:2265', 'HGNC:2288', 'HGNC:2579', 'HGNC:2279', 'HGNC:521…
C145_C145_TCATTTGCAGTGGAGT-1.csv	0.004483041295214671	0.00329823433040511	1241	0	['HGNC:10683', 'HGNC:408', 'HGNC:10980', 'HGNC:18761', 'HGNC:758', 'HGNC:10681', 'HGNC:10682', 'HGNC:7892', 'HGNC:9020', 'HGNC:10986', 'HGNC:5157', 'HGNC:10921', 'HGNC:23', 'HGNC:500', 'HGNC:18170', 'HGNC:4693', 'HGNC:746', 'HGNC:365', 'HGNC:10680', 'HGNC:10942', 'HGNC:11067', 'HGNC:11064']
C148_C148_GGACAAGGTCAAAGAT-1.csv	0.003145373441610438	0.04344685760872619	797	[['HGNC:30862', 45.606469618967544, 100.0], ['HGNC:2289', 45.60646961896879, 100.0], ['HGNC:2579', 45.60646961896752, 100.0], ['HGNC:2279', 45.60646961896757, 100.0], ['HGNC:12590', 45.606469618980064, 100.0], ['HGNC:24382', 45.60646961896755, 100.0], ['HGNC:2280', 45.60646961896755, 100.0], ['HGNC:12585', 45.60646961896519, 100.0], ['HGNC:12586', 45.60646961896519, 100.0], ['HGNC:2294', 45.60646…	['HGNC:16484', 'HGNC:2501', 'HGNC:7892', 'HGNC:11004', 'HGNC:18170', 'HGNC:11047', 'HGNC:4693', 'HGNC:365', 'HGNC:10942', 'HGNC:11064']
C145_C145_TCTTCGGCATCACCCT-1.csv	0.0043846187573990435	0.06886824184802288	1531	0	['HGNC:7892', 'HGNC:11782', 'HGNC:10452', 'HGNC:8646', 'HGNC:17296', 'HGNC:11064', 'HGNC:10451', 'HGNC:4432', 'HGNC:18170', 'HGNC:11047', 'HGNC:4693', 'HGNC:2858', 'HGNC:3700', 'HGNC:8582']
C143_C143_ATCTGCCCATATACCG-1.csv	0.0025215774988833024	0.0012524312216750828	852	0	['HGNC:4136', 'HGNC:12590', 'HGNC:5006', 'HGNC:20661', 'HGNC:837', 'HGNC:30862', 'HGNC:25223', 'HGNC:5008', 'HGNC:2289', 'HGNC:14247', 'HGNC:823', 'HGNC:3481', 'HGNC:830', 'HGNC:7892', 'HGNC:2265', 'HGNC:2288', 'HGNC:9141', 'HGNC:846', 'HGNC:2287', 'HGNC:3482', 'HGNC:16232', 'HGNC:848', 'HGNC:7427', 'HGNC:2579', 'HGNC:2279', 'HGNC:10986', 'HGNC:2277', 'HGNC:28883', 'HGNC:8016', 'HGNC:12582', 'HGN…
C149_C149_CGCTATCGTACGAAAT-1.csv	0.006769040343480441	0.00329823433040511	540	0	['HGNC:20266', 'HGNC:11021', 'HGNC:4378', 'HGNC:24862', 'HGNC:30862', 'HGNC:5008', 'HGNC:2289', 'HGNC:2294', 'HGNC:8907', 'HGNC:4136', 'HGNC:2728', 'HGNC:12590', 'HGNC:10381', 'HGNC:5006', 'HGNC:16484', 'HGNC:10933', 'HGNC:7044', 'HGNC:2277', 'HGNC:3005', 'HGNC:8016', 'HGNC:4019', 'HGNC:12582', 'HGNC:11036', 'HGNC:11004', 'HGNC:12390', 'HGNC:3007', 'HGNC:22921', 'HGNC:847', 'HGNC:9251', 'HGNC:400…
C148_C148_CTACGTCAGTTATCGC-1.csv	0.008839779005524859	0.04344685760872619	956	[['HGNC:30862', 43.52167483027093, 100.00000000000003], ['HGNC:2289', 43.52167483027094, 100.0], ['HGNC:2267', 43.52167483026632, 100.00000000000003], ['HGNC:16232', 43.52167483027357, 100.00000000000003], ['HGNC:848', 43.55532734185285, 100.00000000000003], ['HGNC:7427', 43.52167483026836, 100.00000000000003], ['HGNC:2579', 43.521674830273085, 100.00000000000003], ['HGNC:2279', 43.52167483028238…	['HGNC:4378', 'HGNC:365', 'HGNC:16484', 'HGNC:18070', 'HGNC:11054', 'HGNC:18044', 'HGNC:10956', 'HGNC:500', 'HGNC:2295', 'HGNC:18170', 'HGNC:4693']
C146_C146_TGCGCAGCACGGACAA-1.csv	0.010439742316604304	0.10507343997558044	1461	[['HGNC:30862', 41.34903893774114, 100.0], ['HGNC:2289', 41.34903893774054, 100.0], ['HGNC:10683', 41.34903893774054, 100.0], ['HGNC:2291', 41.34903893774054, 100.0], ['HGNC:24382', 41.34903893774054, 100.0], ['HGNC:2280', 41.34903893774046, 100.0], ['HGNC:12585', 41.349038937656516, 100.0], ['HGNC:12586', 41.349038937656516, 100.0], ['HGNC:11449', 49.52003468367296, 100.0], ['HGNC:24380', 41.349…	['HGNC:18170', 'HGNC:11047', 'HGNC:4693', 'HGNC:11067', 'HGNC:11063']
C148_C148_TTGCGTCGTCTTCAAG-1.csv	0.0005452321657505789	0.00033872355809239064	941	0	['HGNC:30862', 'HGNC:2289', 'HGNC:10683', 'HGNC:11782', 'HGNC:4433', 'HGNC:7892', 'HGNC:2265', 'HGNC:2288', 'HGNC:2422', 'HGNC:18044', 'HGNC:2579', 'HGNC:2279', 'HGNC:12590', 'HGNC:16484', 'HGNC:2287', 'HGNC:10681', 'HGNC:10452', 'HGNC:8646', 'HGNC:2294', 'HGNC:17296', 'HGNC:2501', 'HGNC:2267', 'HGNC:3700', 'HGNC:10680', 'HGNC:16232', 'HGNC:8582', 'HGNC:7427', 'HGNC:11067', 'HGNC:24382', 'HGNC:22…
C148_C148_TGATTTCCAGTTCCCT-1.csv	0.010439742316604304	0.09995403371136466	1738	0	['HGNC:7892', 'HGNC:18170', 'HGNC:4693']
C143_C143_TGCCCTACACAGCCCA-1.csv	0.002597932787767452	0.002821480528432663	1277	0	['HGNC:4982', 'HGNC:12592', 'HGNC:10683', 'HGNC:2321', 'HGNC:838', 'HGNC:14247', 'HGNC:8907', 'HGNC:395', 'HGNC:2205', 'HGNC:10452', 'HGNC:8021', 'HGNC:5383', 'HGNC:17296', 'HGNC:845', 'HGNC:847', 'HGNC:9280', 'HGNC:837', 'HGNC:823', 'HGNC:830', 'HGNC:7892', 'HGNC:11059', 'HGNC:4135', 'HGNC:10536', 'HGNC:473', 'HGNC:833', 'HGNC:10680', 'HGNC:11022', 'HGNC:848', 'HGNC:19980', 'HGNC:10980', 'HGNC:8…
C145_C145_TCAGCTCGTGATGTGG-1.csv	0.003145373441610438	0.003769410663320126	1052	0	['HGNC:4136', 'HGNC:5157', 'HGNC:9225', 'HGNC:24269', 'HGNC:3700', 'HGNC:17027', 'HGNC:10451', 'HGNC:7892', 'HGNC:12563', 'HGNC:11004', 'HGNC:18170', 'HGNC:4693', 'HGNC:10452', 'HGNC:17296', 'HGNC:4175', 'HGNC:2501', 'HGNC:18761', 'HGNC:10922', 'HGNC:8906', 'HGNC:2704']
C152_C152_GGCAATTCATGTCCTC-1.csv	0.003609884896241592	0.00329823433040511	758	0	['HGNC:4136', 'HGNC:12590', 'HGNC:5006', 'HGNC:16484', 'HGNC:7863', 'HGNC:837', 'HGNC:823', 'HGNC:3481', 'HGNC:830', 'HGNC:2265', 'HGNC:2288', 'HGNC:4378', 'HGNC:30862', 'HGNC:5008', 'HGNC:2289', 'HGNC:2294', 'HGNC:847', 'HGNC:18044', 'HGNC:16232', 'HGNC:848', 'HGNC:7427', 'HGNC:2579', 'HGNC:2279', 'HGNC:10986', 'HGNC:12586', 'HGNC:9141', 'HGNC:846', 'HGNC:2277', 'HGNC:28883', 'HGNC:8016', 'HGNC:…
C145_C145_TCTTTCCGTTCAGTAC-1.csv	0.0036792119618539285	0.002683781189303749	973	0	['HGNC:4432', 'HGNC:10452', 'HGNC:7892', 'HGNC:10451', 'HGNC:16484', 'HGNC:10920', 'HGNC:18170', 'HGNC:11047', 'HGNC:17296', 'HGNC:11064', 'HGNC:4693', 'HGNC:2858']
C141_C141_GGAACTTGTGAAGGCT-1.csv	0.0039853309882872424	0.0024576108398387956	543	0	['HGNC:890', 'HGNC:18070', 'HGNC:11121', 'HGNC:5386', 'HGNC:9068', 'HGNC:6937', 'HGNC:1516', 'HGNC:2690', 'HGNC:4378', 'HGNC:10683', 'HGNC:253', 'HGNC:2645', 'HGNC:16484', 'HGNC:4456', 'HGNC:29799', 'HGNC:2422', 'HGNC:24269', 'HGNC:18044', 'HGNC:341', 'HGNC:403', 'HGNC:18170', 'HGNC:10989', 'HGNC:9225', 'HGNC:82', 'HGNC:3569', 'HGNC:5385', 'HGNC:2646', 'HGNC:4693', 'HGNC:10817', 'HGNC:119', 'HGNC…
C143_C143_ACATCAGGTGTGCGTC-1.csv	0.001892260115481931	0.0012524312216750828	940	0	['HGNC:4136', 'HGNC:12590', 'HGNC:16484', 'HGNC:847', 'HGNC:4432', 'HGNC:30862', 'HGNC:2289', 'HGNC:10683', 'HGNC:10452', 'HGNC:2277', 'HGNC:8016', 'HGNC:10451', 'HGNC:12582', 'HGNC:10680', 'HGNC:16232', 'HGNC:848', 'HGNC:7427', 'HGNC:2579', 'HGNC:2279', 'HGNC:10682', 'HGNC:840', 'HGNC:24380', 'HGNC:8124', 'HGNC:21350', 'HGNC:7422', 'HGNC:837', 'HGNC:823', 'HGNC:3481', 'HGNC:830', 'HGNC:7892', 'H…
C149_C149_GCTGCTTAGGTGTTAA-1.csv	0.003145373441610438	0.00329823433040511	578	0	['HGNC:848', 'HGNC:10986', 'HGNC:823', 'HGNC:830', 'HGNC:9020', 'HGNC:2244', 'HGNC:833', 'HGNC:28883', 'HGNC:8016', 'HGNC:4378', 'HGNC:25223', 'HGNC:5008', 'HGNC:847', 'HGNC:5006', 'HGNC:16484', 'HGNC:20661', 'HGNC:837', 'HGNC:4249', 'HGNC:9141', 'HGNC:846', 'HGNC:840', 'HGNC:10979', 'HGNC:4693', 'HGNC:5383', 'HGNC:7529', 'HGNC:845', 'HGNC:500', 'HGNC:7530', 'HGNC:5382', 'HGNC:18170', 'HGNC:11047…
C145_C145_GTAACGTAGGGCACTA-1.csv	0.04319786733218001	0.04344685760872619	1225	0	['HGNC:10992', 'HGNC:2501', 'HGNC:18170', 'HGNC:11047', 'HGNC:4693', 'HGNC:18044']
C149_C149_CGTGTAACACCCAGTG-1.csv	0.010439742316604304	0.06853143240393218	961	[['HGNC:10293', 15.065067102069554, 100.0], ['HGNC:11559', 15.065067102083681, 100.0]]	['HGNC:30927', 'HGNC:7892', 'HGNC:16484', 'HGNC:5383', 'HGNC:3700', 'HGNC:365', 'HGNC:11067', 'HGNC:758', 'HGNC:753', 'HGNC:115', 'HGNC:18170', 'HGNC:11047', 'HGNC:4693', 'HGNC:746', 'HGNC:10980', 'HGNC:29437', 'HGNC:4432', 'HGNC:10979', 'HGNC:11064']
C146_C146_CATCAGAAGCGCCTTG-1.csv	0.002312230004850049	0.002575763953268758	1335	0	['HGNC:4136', 'HGNC:16484', 'HGNC:7892', 'HGNC:8582', 'HGNC:11067', 'HGNC:18170', 'HGNC:11047', 'HGNC:2858', 'HGNC:14409', 'HGNC:3148', 'HGNC:11054', 'HGNC:10451', 'HGNC:11004', 'HGNC:753', 'HGNC:11064', 'HGNC:11782', 'HGNC:10452', 'HGNC:8646', 'HGNC:17296', 'HGNC:4175']
C148_C148_CTCACACGTCAAGCGA-1.csv	0.003145373441610438	0.003769410663320126	956	0	['HGNC:4136', 'HGNC:12590', 'HGNC:253', 'HGNC:2645', 'HGNC:2861', 'HGNC:14247', 'HGNC:30862', 'HGNC:987', 'HGNC:2289', 'HGNC:10683', 'HGNC:986', 'HGNC:11782', 'HGNC:10452', 'HGNC:8646', 'HGNC:2294', 'HGNC:837', 'HGNC:823', 'HGNC:3481', 'HGNC:6936', 'HGNC:830', 'HGNC:7892', 'HGNC:5007', 'HGNC:21705', 'HGNC:2265', 'HGNC:2288', 'HGNC:4803', 'HGNC:24382', 'HGNC:2719', 'HGNC:890', 'HGNC:2280', 'HGNC:1…
C146_C146_TGCCCATAGTGCAAGC-1.csv	0.003145373441610438	0.04377901459199292	1367	0	['HGNC:16484', 'HGNC:11067', 'HGNC:18170', 'HGNC:4693', 'HGNC:11064']
C145_C145_CACACAACACCACGTG-1.csv	0.003609884896241592	0.00329823433040511	506	0	['HGNC:365', 'HGNC:9020', 'HGNC:4378', 'HGNC:11054', 'HGNC:16484', 'HGNC:18070', 'HGNC:11047', 'HGNC:4693', 'HGNC:18170', 'HGNC:10995', 'HGNC:2501', 'HGNC:11004', 'HGNC:11064']
C152_C152_GTACTCCAGAAGATTC-1.csv	0.003145373441610438	0.0032982343304050555	669	0	['HGNC:2294', 'HGNC:5383', 'HGNC:7529', 'HGNC:4175', 'HGNC:845', 'HGNC:4378', 'HGNC:30862', 'HGNC:25223', 'HGNC:5008', 'HGNC:2289', 'HGNC:2579', 'HGNC:2279', 'HGNC:10986', 'HGNC:4136', 'HGNC:12590', 'HGNC:5006', 'HGNC:7863', 'HGNC:20661', 'HGNC:837', 'HGNC:838', 'HGNC:14404', 'HGNC:1516', 'HGNC:14247', 'HGNC:11004', 'HGNC:186', 'HGNC:847', 'HGNC:18044', 'HGNC:7421', 'HGNC:341', 'HGNC:30863', 'HGN…
C143_C143_TCAGCTCAGCGTCTAT-1.csv	0.006149494204101711	0.00329823433040511	470	0	['HGNC:4432', 'HGNC:30862', 'HGNC:25223', 'HGNC:5008', 'HGNC:2289', 'HGNC:4014', 'HGNC:20661', 'HGNC:837', 'HGNC:4249', 'HGNC:823', 'HGNC:3481', 'HGNC:830', 'HGNC:7892', 'HGNC:4135', 'HGNC:2265', 'HGNC:2288', 'HGNC:9020', 'HGNC:10986', 'HGNC:8907', 'HGNC:4136', 'HGNC:2205', 'HGNC:12590', 'HGNC:5157', 'HGNC:5006', 'HGNC:16484', 'HGNC:7863', 'HGNC:2294', 'HGNC:5383', 'HGNC:7529', 'HGNC:4175', 'HGNC…
C148_C148_GGTATTGAGCTGCCCA-1.csv	0.0025215774988833	0.0012524312216750828	667	0	['HGNC:7892', 'HGNC:2265', 'HGNC:2288', 'HGNC:24382', 'HGNC:2280', 'HGNC:12585', 'HGNC:12586', 'HGNC:758', 'HGNC:2287', 'HGNC:1795', 'HGNC:4433', 'HGNC:2277', 'HGNC:10980', 'HGNC:10451', 'HGNC:12582', 'HGNC:4432', 'HGNC:4693', 'HGNC:2858', 'HGNC:746', 'HGNC:24381', 'HGNC:2291', 'HGNC:30862', 'HGNC:2289', 'HGNC:10452', 'HGNC:2294', 'HGNC:7421', 'HGNC:16232', 'HGNC:7427', 'HGNC:2579', 'HGNC:2279', …
C152_C152_TCACAAGAGTTGAGAT-1.csv	0.0017169655821985001	0.0012524312216750826	825	0	['HGNC:12592', 'HGNC:4982', 'HGNC:2321', 'HGNC:10452', 'HGNC:17296', 'HGNC:9020', 'HGNC:11004', 'HGNC:7852', 'HGNC:9280', 'HGNC:7892', 'HGNC:10451', 'HGNC:12591', 'HGNC:395', 'HGNC:16484', 'HGNC:2704', 'HGNC:10956', 'HGNC:3647', 'HGNC:11063', 'HGNC:18170', 'HGNC:2858', 'HGNC:14409']
C148_C148_TGTATTCCATGTCCTC-1.csv	0.010439742316604304	0.018780830154160648	490	[['HGNC:30862', 20.404762999751302, 100.0], ['HGNC:2289', 20.40476299974844, 100.0], ['HGNC:12590', 20.404762999738445, 100.0], ['HGNC:838', 20.404762999735603, 100.0], ['HGNC:14247', 20.404762999736626, 100.0], ['HGNC:2294', 20.404762999740775, 100.0], ['HGNC:845', 20.404762999744165, 100.0], ['HGNC:2267', 20.404762999743838, 100.0], ['HGNC:847', 20.40476299974078, 100.0], ['HGNC:24382', 20.4047…	['HGNC:4014', 'HGNC:10452', 'HGNC:8907', 'HGNC:2205', 'HGNC:17296', 'HGNC:2501', 'HGNC:365', 'HGNC:12390', 'HGNC:2422', 'HGNC:7216', 'HGNC:4061', 'HGNC:12524', 'HGNC:4369', 'HGNC:14573', 'HGNC:11022', 'HGNC:11067', 'HGNC:7892', 'HGNC:9020', 'HGNC:15684', 'HGNC:19980', 'HGNC:10451', 'HGNC:11047', 'HGNC:4693', 'HGNC:2858', 'HGNC:20197', 'HGNC:20799', 'HGNC:115', 'HGNC:18170', 'HGNC:10979', 'HGNC:11…
C152_C152_TCTGAGAAGGACATTA-1.csv	0.003145373441610438	0.00329823433040511	560	0	['HGNC:4249', 'HGNC:823', 'HGNC:830', 'HGNC:11863', 'HGNC:2265', 'HGNC:2288', 'HGNC:9020', 'HGNC:4136', 'HGNC:12590', 'HGNC:5006', 'HGNC:16484', 'HGNC:3629', 'HGNC:20661', 'HGNC:837', 'HGNC:840', 'HGNC:24380', 'HGNC:10989', 'HGNC:9225', 'HGNC:20233', 'HGNC:7422', 'HGNC:18175', 'HGNC:4378', 'HGNC:30862', 'HGNC:25223', 'HGNC:5008', 'HGNC:2289', 'HGNC:2294', 'HGNC:10547', 'HGNC:10850', 'HGNC:2860', …
C145_C145_TTGGAACAGAGTCTGG-1.csv	0.0019622463796554208	0.0014313499676286664	967	0	['HGNC:4432', 'HGNC:4378', 'HGNC:30862', 'HGNC:5008', 'HGNC:2289', 'HGNC:10683', 'HGNC:838', 'HGNC:14247', 'HGNC:10452', 'HGNC:2294', 'HGNC:10547', 'HGNC:17296', 'HGNC:7529', 'HGNC:11279', 'HGNC:845', 'HGNC:2291', 'HGNC:24382', 'HGNC:2280', 'HGNC:12585', 'HGNC:12527', 'HGNC:833', 'HGNC:12586', 'HGNC:9068', 'HGNC:11449', 'HGNC:2279', 'HGNC:8907', 'HGNC:2205', 'HGNC:12590', 'HGNC:5006', 'HGNC:3629'…
C143_C143_TCACGAAGTATAGGTA-1.csv	0.004483041295214671	0.00329823433040511	911	0	['HGNC:4378', 'HGNC:16484', 'HGNC:5383', 'HGNC:3700', 'HGNC:365', 'HGNC:11067', 'HGNC:10980', 'HGNC:4432', 'HGNC:758', 'HGNC:18170', 'HGNC:11047', 'HGNC:4693', 'HGNC:746', 'HGNC:115', 'HGNC:10979', 'HGNC:11064']
C145_C145_ACGAGCCCATTTGCCC-1.csv	0.010439742316604304	0.06886824184802288	1515	[['HGNC:5007', 34.211125274199766, 99.99999999708051], ['HGNC:12527', 10.40589021386012, 100.0], ['HGNC:4061', 10.40589021386012, 100.0], ['HGNC:94', 34.21112527414763, 99.99999999708051]]	['HGNC:2690', 'HGNC:30862', 'HGNC:2289', 'HGNC:10683', 'HGNC:16526', 'HGNC:1516', 'HGNC:4433', 'HGNC:3481', 'HGNC:7892', 'HGNC:2265', 'HGNC:2288', 'HGNC:2579', 'HGNC:2279', 'HGNC:5213', 'HGNC:12590', 'HGNC:253', 'HGNC:2645', 'HGNC:2291', 'HGNC:119', 'HGNC:24382', 'HGNC:2719', 'HGNC:2280', 'HGNC:12585', 'HGNC:12586', 'HGNC:10922', 'HGNC:2287', 'HGNC:3482', 'HGNC:10681', 'HGNC:403', 'HGNC:2292', 'H…
C152_C152_CCTTTCTGTAGGCATG-1.csv	0.007380774908288398	0.007067644993725236	1035	0	['HGNC:847', 'HGNC:4432', 'HGNC:4378', 'HGNC:30862', 'HGNC:5008', 'HGNC:2289', 'HGNC:24382', 'HGNC:2280', 'HGNC:12585', 'HGNC:12527', 'HGNC:833', 'HGNC:12586', 'HGNC:838', 'HGNC:14247', 'HGNC:4136', 'HGNC:2205', 'HGNC:12590', 'HGNC:5006', 'HGNC:16484', 'HGNC:7863', 'HGNC:837', 'HGNC:2294', 'HGNC:5383', 'HGNC:7529', 'HGNC:4175', 'HGNC:845', 'HGNC:7530', 'HGNC:2267', 'HGNC:4249', 'HGNC:823', 'HGNC:…
C152_C152_CACAAACTCTGTTTGT-1.csv	0.010439742316604302	0.04772536905916535	935	[['HGNC:30862', 36.439464792921925, 100.0], ['HGNC:2289', 36.439464792921946, 100.0], ['HGNC:24382', 36.439464792921925, 99.99999999707995], ['HGNC:2280', 36.439464792921875, 100.00000000000028], ['HGNC:12585', 36.43946479292049, 100.00000000000038], ['HGNC:833', 36.43946479292055, 100.00000000000003], ['HGNC:12586', 36.439464792925925, 100.0], ['HGNC:838', 36.43946479289852, 100.0], ['HGNC:14247…	['HGNC:8863', 'HGNC:4163', 'HGNC:17027', 'HGNC:11004', 'HGNC:9238', 'HGNC:291', 'HGNC:18044', 'HGNC:794', 'HGNC:4175', 'HGNC:2501', 'HGNC:7892', 'HGNC:9020', 'HGNC:4136', 'HGNC:10943', 'HGNC:18170']
C141_C141_ACGAGGATCAACCAAC-1.csv	0.003985330988287242	0.0024576108398387956	612	0	['HGNC:18044', 'HGNC:10452', 'HGNC:17296', 'HGNC:2501', 'HGNC:4378', 'HGNC:18070', 'HGNC:2704', 'HGNC:10943', 'HGNC:11004', 'HGNC:24269', 'HGNC:7892', 'HGNC:9020', 'HGNC:11054', 'HGNC:10451', 'HGNC:18170', 'HGNC:11047', 'HGNC:4693', 'HGNC:11064', 'HGNC:8906']
C143_C143_CAACCAACACGGCCAT-1.csv	0.0019622463796554286	0.0014313499676286662	961	[['HGNC:11021', 0.0, 99.99999999999997], ['HGNC:24862', 0.0, 99.99999999999997], ['HGNC:3007', 0.0, 99.99999999999997], ['HGNC:4122', 0.0, 99.99999997489797], ['HGNC:3006', 0.0, 100.0], ['HGNC:2664', 0.0, 100.0], ['HGNC:4006', 0.0, 100.0], ['HGNC:7045', 0.0, 99.99999999999977], ['HGNC:23056', 0.0, 99.99999999999997], ['HGNC:318', 0.0, 100.0], ['HGNC:6823', 0.0, 100.0], ['HGNC:23159', 0.0, 99.9999…	['HGNC:20266', 'HGNC:11021', 'HGNC:24862', 'HGNC:30862', 'HGNC:11058', 'HGNC:2289', 'HGNC:10683', 'HGNC:2277', 'HGNC:3005', 'HGNC:10451', 'HGNC:4019', 'HGNC:12582', 'HGNC:11036', 'HGNC:7758', 'HGNC:186', 'HGNC:3007', 'HGNC:24269', 'HGNC:9251', 'HGNC:4433', 'HGNC:7892', 'HGNC:29565', 'HGNC:4135', 'HGNC:2265', 'HGNC:2288', 'HGNC:9020', 'HGNC:4122', 'HGNC:2292', 'HGNC:18170', 'HGNC:11047', 'HGNC:228…
C149_C149_CAACCAATCACCTTAT-1.csv	0.0037782446828117607	0.00329823433040511	930	0	['HGNC:24382', 'HGNC:2280', 'HGNC:18070', 'HGNC:12585', 'HGNC:833', 'HGNC:12586', 'HGNC:10986', 'HGNC:12590', 'HGNC:5157', 'HGNC:16484', 'HGNC:7863', 'HGNC:838', 'HGNC:14247', 'HGNC:4432', 'HGNC:30862', 'HGNC:2289', 'HGNC:847', 'HGNC:18044', 'HGNC:846', 'HGNC:2287', 'HGNC:837', 'HGNC:823', 'HGNC:830', 'HGNC:7892', 'HGNC:2265', 'HGNC:2288', 'HGNC:2294', 'HGNC:5383', 'HGNC:845', 'HGNC:2501', 'HGNC:…
C141_C141_CTTGGCTTCATTTGGG-1.csv	0.010439742316604304	0.03286058057247808	768	[['HGNC:30862', 47.970037511694215, 100.0], ['HGNC:2289', 47.90839510604715, 100.0], ['HGNC:2294', 47.90839510604714, 100.0], ['HGNC:838', 33.4922091225396, 100.0], ['HGNC:14247', 33.49220912257132, 100.0], ['HGNC:24382', 47.90839510604713, 100.0], ['HGNC:2280', 47.90839510604713, 100.0], ['HGNC:12585', 47.970037511694194, 100.0], ['HGNC:833', 33.49220912261273, 100.0], ['HGNC:12586', 47.97003751…	['HGNC:18070', 'HGNC:11054', 'HGNC:10992', 'HGNC:5157', 'HGNC:16484', 'HGNC:2501', 'HGNC:7892', 'HGNC:18170', 'HGNC:11047', 'HGNC:4693', 'HGNC:18044', 'HGNC:11064']
C145_C145_CGCCAAGGTCCTCCAT-1.csv	0.0023172793887392715	0.0012575727380560644	965	0	['HGNC:30862', 'HGNC:2289', 'HGNC:10683', 'HGNC:838', 'HGNC:14247', 'HGNC:2898', 'HGNC:12390', 'HGNC:2422', 'HGNC:847', 'HGNC:79', 'HGNC:2294', 'HGNC:845', 'HGNC:2501', 'HGNC:837', 'HGNC:823', 'HGNC:3481', 'HGNC:830', 'HGNC:4135', 'HGNC:2265', 'HGNC:2288', 'HGNC:2911', 'HGNC:2267', 'HGNC:3700', 'HGNC:10680', 'HGNC:11022', 'HGNC:16232', 'HGNC:848', 'HGNC:7427', 'HGNC:11067', 'HGNC:11449', 'HGNC:40…
C141_C141_GCGAGAATCGCCATAA-1.csv	0.003985330988287239	0.0024576108398387947	961	0	['HGNC:18070', 'HGNC:12527', 'HGNC:82', 'HGNC:2342', 'HGNC:2205', 'HGNC:5006', 'HGNC:1096', 'HGNC:3629', 'HGNC:11021', 'HGNC:4378', 'HGNC:11782', 'HGNC:10452', 'HGNC:8646', 'HGNC:15684', 'HGNC:6708', 'HGNC:19980', 'HGNC:10451', 'HGNC:94', 'HGNC:3247', 'HGNC:11022', 'HGNC:8582', 'HGNC:17027', 'HGNC:8907', 'HGNC:4249', 'HGNC:7892', 'HGNC:5007', 'HGNC:4135', 'HGNC:11863', 'HGNC:13528', 'HGNC:18170',…
C148_C148_CCGTTCACATGCCTAA-1.csv	0.0036792119618539285	0.0020191638355483064	664	0	['HGNC:4432', 'HGNC:30862', 'HGNC:25223', 'HGNC:5008', 'HGNC:2289', 'HGNC:838', 'HGNC:1516', 'HGNC:14247', 'HGNC:9020', 'HGNC:847', 'HGNC:2753', 'HGNC:20661', 'HGNC:837', 'HGNC:4249', 'HGNC:823', 'HGNC:830', 'HGNC:2265', 'HGNC:2288', 'HGNC:2277', 'HGNC:8016', 'HGNC:12582', 'HGNC:7530', 'HGNC:2267', 'HGNC:16232', 'HGNC:848', 'HGNC:7427', 'HGNC:11067', 'HGNC:2294', 'HGNC:5383', 'HGNC:7529', 'HGNC:4…
C141_C141_CGACTTCTCAAGGCTT-1.csv	0.003145373441610438	0.00329823433040511	940	0	['HGNC:4378', 'HGNC:16484', 'HGNC:1795', 'HGNC:18070', 'HGNC:11025', 'HGNC:11054', 'HGNC:4432', 'HGNC:18044', 'HGNC:14430', 'HGNC:11067', 'HGNC:2501', 'HGNC:18170', 'HGNC:4693', 'HGNC:11064', 'HGNC:9021']
C145_C145_CGGACACTCTTGGGTA-1.csv	0.003609884896241592	0.00329823433040511	1073	0	['HGNC:2294', 'HGNC:845', 'HGNC:2277', 'HGNC:8016', 'HGNC:12582', 'HGNC:10992', 'HGNC:30862', 'HGNC:2289', 'HGNC:10683', 'HGNC:838', 'HGNC:14247', 'HGNC:11449', 'HGNC:846', 'HGNC:2287', 'HGNC:3482', 'HGNC:10681', 'HGNC:2292', 'HGNC:18170', 'HGNC:2285', 'HGNC:4693', 'HGNC:9020', 'HGNC:847', 'HGNC:7421', 'HGNC:30863', 'HGNC:29594', 'HGNC:7419', 'HGNC:2269', 'HGNC:12587', 'HGNC:2501', 'HGNC:2267', '…
C145_C145_GCTCCTAGTTAAAGTG-1.csv	0.010439742316604304	0.04344685760872619	1303	0	['HGNC:4136', 'HGNC:16484', 'HGNC:4175', 'HGNC:2501', 'HGNC:7892', 'HGNC:9020', 'HGNC:11064', 'HGNC:18170', 'HGNC:11047']
C148_C148_CCAATCCGTATGAATG-1.csv	0.0018922601154819307	0.0012524312216750828	935	0	['HGNC:12590', 'HGNC:5157', 'HGNC:16484', 'HGNC:4433', 'HGNC:847', 'HGNC:2277', 'HGNC:28883', 'HGNC:8016', 'HGNC:12582', 'HGNC:10992', 'HGNC:838', 'HGNC:14247', 'HGNC:845', 'HGNC:2267', 'HGNC:3700', 'HGNC:10680', 'HGNC:16232', 'HGNC:8582', 'HGNC:848', 'HGNC:7427', 'HGNC:11067', 'HGNC:2579', 'HGNC:2279', 'HGNC:24382', 'HGNC:2719', 'HGNC:2280', 'HGNC:12585', 'HGNC:833', 'HGNC:12586', 'HGNC:11449', …
C149_C149_CTGCGGAGTCAAAGCG-1.csv	0.010439742316604304	0.05777096040714368	884	[['HGNC:7683', 45.74562648607362, 100.0], ['HGNC:7458', 45.7456264860736, 100.0], ['HGNC:7698', 45.74562648608425, 100.0], ['HGNC:7459', 45.74562648607191, 100.0], ['HGNC:7706', 45.7456264860599, 100.0], ['HGNC:7455', 45.745626486086806, 100.0], ['HGNC:7708', 45.74562648607362, 100.0], ['HGNC:7715', 45.7456264860736, 100.0], ['HGNC:7716', 45.74562648607361, 100.0], ['HGNC:7702', 45.74562648607782…	['HGNC:30862', 'HGNC:25223', 'HGNC:5008', 'HGNC:2289', 'HGNC:4014', 'HGNC:14247', 'HGNC:7530', 'HGNC:2267', 'HGNC:365', 'HGNC:11022', 'HGNC:16232', 'HGNC:848', 'HGNC:10297', 'HGNC:7427', 'HGNC:24382', 'HGNC:2244', 'HGNC:2280', 'HGNC:12585', 'HGNC:12527', 'HGNC:833', 'HGNC:12586', 'HGNC:4061', 'HGNC:4458', 'HGNC:7421', 'HGNC:10293', 'HGNC:30863', 'HGNC:29594', 'HGNC:7419', 'HGNC:12587', 'HGNC:2269…
C152_C152_GTACTCCGTCGTGGCT-1.csv	0.0003318624452288687	0.00026748361465103493	537	[['HGNC:2898', 43.47315081537456, 100.0]]	['HGNC:2285', 'HGNC:4693', 'HGNC:11559', 'HGNC:24381', 'HGNC:2291', 'HGNC:30862', 'HGNC:25223', 'HGNC:5008', 'HGNC:2289', 'HGNC:2294', 'HGNC:838', 'HGNC:14247', 'HGNC:11279', 'HGNC:7529', 'HGNC:4795', 'HGNC:4175', 'HGNC:845', 'HGNC:500', 'HGNC:7530', 'HGNC:2267', 'HGNC:3700', 'HGNC:24382', 'HGNC:2244', 'HGNC:8891', 'HGNC:2280', 'HGNC:12585', 'HGNC:833', 'HGNC:12586', 'HGNC:4061', 'HGNC:4136', 'HG…
C148_C148_TTAGGCACAGGGAGAG-1.csv	0.004483041295214671	0.00329823433040511	505	0	['HGNC:847', 'HGNC:18044', 'HGNC:10986', 'HGNC:4136', 'HGNC:12590', 'HGNC:5006', 'HGNC:20661', 'HGNC:837', 'HGNC:2294', 'HGNC:7529', 'HGNC:4175', 'HGNC:845', 'HGNC:2501', 'HGNC:7530', 'HGNC:2267', 'HGNC:2277', 'HGNC:8016', 'HGNC:12582', 'HGNC:4378', 'HGNC:30862', 'HGNC:25223', 'HGNC:5008', 'HGNC:2289', 'HGNC:11782', 'HGNC:8646', 'HGNC:838', 'HGNC:14247', 'HGNC:9141', 'HGNC:846', 'HGNC:2287', 'HGN…
C146_C146_GCAATCAAGTGTACGG-1.csv	0.010439742316604304	0.04344685760872619	1719	[['HGNC:10943', 42.5170569168348, 100.0]]	['HGNC:10452', 'HGNC:17296', 'HGNC:18044', 'HGNC:11063', 'HGNC:28883', 'HGNC:10451', 'HGNC:18170', 'HGNC:4693', 'HGNC:2858', 'HGNC:2501', 'HGNC:11067', 'HGNC:7892', 'HGNC:9020']
C152_C152_TAGACCAGTTAAGACA-1.csv	0.004125582738561819	0.003769410663320126	1001	0	['HGNC:4432', 'HGNC:8906', 'HGNC:2704', 'HGNC:758', 'HGNC:10922', 'HGNC:7892', 'HGNC:11067', 'HGNC:5157', 'HGNC:16484', 'HGNC:2501', 'HGNC:3700', 'HGNC:8582', 'HGNC:11004', 'HGNC:24269', 'HGNC:10980', 'HGNC:10451', 'HGNC:11064', 'HGNC:11782', 'HGNC:10452', 'HGNC:8646', 'HGNC:17296', 'HGNC:18170', 'HGNC:11047', 'HGNC:4693', 'HGNC:746', 'HGNC:2719']
C143_C143_CGGAGCTAGTTGAGAT-1.csv	0.006149494204101712	0.00329823433040511	588	0	['HGNC:4432', 'HGNC:11025', 'HGNC:7892', 'HGNC:4136', 'HGNC:5157', 'HGNC:16484', 'HGNC:9020', 'HGNC:365', 'HGNC:11067', 'HGNC:341', 'HGNC:4175', 'HGNC:2501', 'HGNC:11064', 'HGNC:1516', 'HGNC:18170', 'HGNC:4693', 'HGNC:642']
C152_C152_GGGAGATCACATTCGA-1.csv	0.003145373441610438	0.007067644993725237	739	[['HGNC:12563', 37.97277865097144, 100.0], ['HGNC:11004', 46.666666666666664, 100.00000000000003], ['HGNC:365', 46.66666666666666, 100.0], ['HGNC:2704', 46.66666666666666, 100.00000000000003]]	['HGNC:3481', 'HGNC:830', 'HGNC:7892', 'HGNC:2265', 'HGNC:2288', 'HGNC:9020', 'HGNC:30862', 'HGNC:25223', 'HGNC:5008', 'HGNC:2289', 'HGNC:23089', 'HGNC:4136', 'HGNC:12590', 'HGNC:5157', 'HGNC:5006', 'HGNC:20661', 'HGNC:837', 'HGNC:4249', 'HGNC:823', 'HGNC:9141', 'HGNC:846', 'HGNC:2287', 'HGNC:3482', 'HGNC:11047', 'HGNC:2285', 'HGNC:4693', 'HGNC:24381', 'HGNC:2291', 'HGNC:838', 'HGNC:14247', 'HGNC…
C152_C152_GGCGACTTCTGCGACG-1.csv	0.003145373441610438	0.05745652030763149	701	[['HGNC:3481', 31.566777446503025, 100.0], ['HGNC:3482', 31.566777446509146, 100.0], ['HGNC:10989', 33.89526635210596, 100.0]]	['HGNC:10452', 'HGNC:17296', 'HGNC:16484', 'HGNC:10451', 'HGNC:7892', 'HGNC:9020', 'HGNC:18170', 'HGNC:20123', 'HGNC:11047', 'HGNC:4693', 'HGNC:2858', 'HGNC:2501', 'HGNC:365', 'HGNC:11067', 'HGNC:11064']
C145_C145_GACGCGTCACCCTATC-1.csv	0.0010493179433368304	0.0010553661577749926	1163	0	['HGNC:7892', 'HGNC:3579', 'HGNC:5147', 'HGNC:4432', 'HGNC:3700', 'HGNC:4892', 'HGNC:11064', 'HGNC:10980', 'HGNC:94', 'HGNC:10979', 'HGNC:18170', 'HGNC:11047', 'HGNC:4693', 'HGNC:4643', 'HGNC:21298']
C152_C152_TCAGATGTCTTCCTTC-1.csv	0.003145373441610438	0.003769410663320126	724	0	['HGNC:2579', 'HGNC:2279', 'HGNC:10986', 'HGNC:4136', 'HGNC:12590', 'HGNC:14247', 'HGNC:10452', 'HGNC:2294', 'HGNC:17296', 'HGNC:4175', 'HGNC:845', 'HGNC:30862', 'HGNC:2289', 'HGNC:11004', 'HGNC:6071', 'HGNC:22921', 'HGNC:847', 'HGNC:24269', 'HGNC:18044', 'HGNC:2291', 'HGNC:24382', 'HGNC:2280', 'HGNC:664', 'HGNC:12585', 'HGNC:833', 'HGNC:11025', 'HGNC:12586', 'HGNC:2277', 'HGNC:8016', 'HGNC:7850'…
C142_C142_GTCTTCGAGAACTCGG-1.csv	0.003145373441610438	0.0031131861795923492	929	0	['HGNC:10452', 'HGNC:4136', 'HGNC:16484', 'HGNC:7850', 'HGNC:10451', 'HGNC:11004', 'HGNC:24269', 'HGNC:18070', 'HGNC:17296', 'HGNC:4175', 'HGNC:2501', 'HGNC:7849', 'HGNC:11063', 'HGNC:7892', 'HGNC:500', 'HGNC:11067', 'HGNC:11064', 'HGNC:8906', 'HGNC:2704', 'HGNC:18170', 'HGNC:3078', 'HGNC:4693']
C152_C152_TTGGAACGTAGGGACT-1.csv	0.003145373441610438	0.0024576108398387956	736	0	['HGNC:4378', 'HGNC:7892', 'HGNC:9020', 'HGNC:16484', 'HGNC:11054', 'HGNC:2501', 'HGNC:11067', 'HGNC:11004', 'HGNC:24269', 'HGNC:18044', 'HGNC:8906', 'HGNC:18170', 'HGNC:4693', 'HGNC:11064']
C146_C146_GTTAAGCCAGCTGCAC-1.csv	0.003145373441610438	0.00329823433040511	666	[['HGNC:395', 26.667215208023382, 96.21308991353975], ['HGNC:12592', 26.667215208023375, 96.21308991345227], ['HGNC:4982', 26.6672152080234, 96.21308991345227], ['HGNC:2321', 26.667215208023375, 96.21308991345228], ['HGNC:12591', 26.667215208023393, 96.21308991345228], ['HGNC:2911', 27.023894732790627, 96.32252262249769], ['HGNC:2898', 27.02389473269126, 96.32252262285334], ['HGNC:9280', 26.66721…	['HGNC:10986', 'HGNC:4136', 'HGNC:5006', 'HGNC:16484', 'HGNC:4378', 'HGNC:5008', 'HGNC:9141', 'HGNC:4455', 'HGNC:11054', 'HGNC:10920', 'HGNC:4249', 'HGNC:4693', 'HGNC:365', 'HGNC:753', 'HGNC:18044', 'HGNC:18170', 'HGNC:7529', 'HGNC:10995', 'HGNC:4175', 'HGNC:2501', 'HGNC:7530', 'HGNC:11064']
C152_C152_GAAATGAAGGTGGGTT-1.csv	0.006149494204101711	0.007067644993725236	924	[['HGNC:15769', 46.666666666666664, 100.0], ['HGNC:11831', 46.666666666666664, 100.0], ['HGNC:7852', 46.666666670110615, 100.0]]	['HGNC:2690', 'HGNC:30927', 'HGNC:4014', 'HGNC:1516', 'HGNC:7892', 'HGNC:4061', 'HGNC:12524', 'HGNC:4369', 'HGNC:14573', 'HGNC:10922', 'HGNC:3247', 'HGNC:11022', 'HGNC:10297', 'HGNC:16526', 'HGNC:12390', 'HGNC:14472', 'HGNC:15684', 'HGNC:19980', 'HGNC:29437', 'HGNC:119', 'HGNC:12527', 'HGNC:82', 'HGNC:2342', 'HGNC:2646', 'HGNC:5213', 'HGNC:8907', 'HGNC:2205', 'HGNC:253', 'HGNC:5157', 'HGNC:2645',…
C143_C143_AACTGGTAGGGCTCTC-1.csv	0.0044830412952146705	0.00329823433040511	1461	0	['HGNC:4432', 'HGNC:7179', 'HGNC:10920', 'HGNC:7892', 'HGNC:4135', 'HGNC:2719', 'HGNC:20799', 'HGNC:115', 'HGNC:11022', 'HGNC:8582', 'HGNC:15684', 'HGNC:19980', 'HGNC:10979', 'HGNC:11064', 'HGNC:8907', 'HGNC:4136', 'HGNC:2205', 'HGNC:16484', 'HGNC:12390', 'HGNC:11782', 'HGNC:8646', 'HGNC:5383', 'HGNC:23', 'HGNC:4175', 'HGNC:4061', 'HGNC:12524', 'HGNC:4369', 'HGNC:14573', 'HGNC:18170', 'HGNC:4116'…
C148_C148_TTTGGTTAGAGTCTGG-1.csv	0.00773546763480341	0.00329823433040511	878	0	['HGNC:4136', 'HGNC:12590', 'HGNC:5157', 'HGNC:5006', 'HGNC:4432', 'HGNC:30862', 'HGNC:5008', 'HGNC:2289', 'HGNC:2294', 'HGNC:7529', 'HGNC:4175', 'HGNC:845', 'HGNC:2277', 'HGNC:8016', 'HGNC:12582', 'HGNC:2898', 'HGNC:847', 'HGNC:837', 'HGNC:4249', 'HGNC:3481', 'HGNC:823', 'HGNC:830', 'HGNC:7892', 'HGNC:2265', 'HGNC:2288', 'HGNC:9141', 'HGNC:846', 'HGNC:2287', 'HGNC:3482', 'HGNC:7421', 'HGNC:30863…
C152_C152_GTCGTAATCAGGCCCA-1.csv	0.010439742316604304	0.06532102410285272	748	[['HGNC:10992', 43.31562571548535, 100.0], ['HGNC:10683', 43.3156257153604, 100.0], ['HGNC:3700', 42.90229697641721, 100.0], ['HGNC:10680', 43.31562571549147, 100.0], ['HGNC:2898', 43.315625715487386, 100.0], ['HGNC:11449', 43.31562571548536, 100.0], ['HGNC:10681', 43.31562571548495, 100.0], ['HGNC:10682', 43.31562571548496, 100.0], ['HGNC:10979', 14.684652741115906, 100.0], ['HGNC:11450', 43.315…	['HGNC:7683', 'HGNC:7458', 'HGNC:30862', 'HGNC:25223', 'HGNC:7698', 'HGNC:5008', 'HGNC:2289', 'HGNC:838', 'HGNC:14247', 'HGNC:2267', 'HGNC:7459', 'HGNC:7706', 'HGNC:16232', 'HGNC:7455', 'HGNC:848', 'HGNC:7427', 'HGNC:11067', 'HGNC:2579', 'HGNC:2279', 'HGNC:4136', 'HGNC:12590', 'HGNC:5006', 'HGNC:16484', 'HGNC:18044', 'HGNC:7717', 'HGNC:7705', 'HGNC:7685', 'HGNC:7421', 'HGNC:7712', 'HGNC:30863', '…
C149_C149_GAGGTGACATGCAATC-1.csv	0.00189226011548193	0.0012524312216750828	813	0	['HGNC:2294', 'HGNC:5383', 'HGNC:845', 'HGNC:4432', 'HGNC:10992', 'HGNC:30862', 'HGNC:2289', 'HGNC:2291', 'HGNC:24382', 'HGNC:2280', 'HGNC:12585', 'HGNC:833', 'HGNC:12586', 'HGNC:847', 'HGNC:7421', 'HGNC:30863', 'HGNC:29594', 'HGNC:7419', 'HGNC:12587', 'HGNC:2269', 'HGNC:115', 'HGNC:2579', 'HGNC:2279', 'HGNC:10986', 'HGNC:8907', 'HGNC:2205', 'HGNC:12590', 'HGNC:5157', 'HGNC:16484', 'HGNC:840', 'H…
C145_C145_GATTCAGTCATATCGG-1.csv	0.003609884896241592	0.00329823433040511	855	0	['HGNC:4378', 'HGNC:5008', 'HGNC:5006', 'HGNC:16484', 'HGNC:4693', 'HGNC:4432', 'HGNC:4249', 'HGNC:9020', 'HGNC:5383', 'HGNC:7529', 'HGNC:2501', 'HGNC:7530', 'HGNC:9141', 'HGNC:10979', 'HGNC:11067', 'HGNC:10986', 'HGNC:11064', 'HGNC:341', 'HGNC:11063', 'HGNC:115', 'HGNC:18170']
C145_C145_ACCCACTGTACCAGTT-1.csv	0.003985330988287242	0.0024576108398387956	912	0	['HGNC:10992', 'HGNC:30862', 'HGNC:2289', 'HGNC:4014', 'HGNC:10452', 'HGNC:4433', 'HGNC:7892', 'HGNC:2265', 'HGNC:2288', 'HGNC:9020', 'HGNC:2267', 'HGNC:3700', 'HGNC:11022', 'HGNC:16232', 'HGNC:7427', 'HGNC:2579', 'HGNC:2279', 'HGNC:10986', 'HGNC:8907', 'HGNC:2205', 'HGNC:12590', 'HGNC:5157', 'HGNC:16484', 'HGNC:10996', 'HGNC:11004', 'HGNC:12390', 'HGNC:24269', 'HGNC:18044', 'HGNC:7216', 'HGNC:22…
C152_C152_TAGTGGTAGCTCCCAG-1.csv	0.0061494942041017105	0.00329823433040511	1004	0	['HGNC:10452', 'HGNC:4693', 'HGNC:2858', 'HGNC:7892', 'HGNC:18070', 'HGNC:11054', 'HGNC:10451', 'HGNC:16484', 'HGNC:17296', 'HGNC:500', 'HGNC:18044', 'HGNC:341', 'HGNC:18170', 'HGNC:11047', 'HGNC:11064']
C146_C146_GCACTCTGTCTCCATC-1.csv	0.003145373441610438	0.00329823433040511	669	0	['HGNC:12590', 'HGNC:4433', 'HGNC:838', 'HGNC:14247', 'HGNC:10992', 'HGNC:30927', 'HGNC:4378', 'HGNC:30862', 'HGNC:2289', 'HGNC:10683', 'HGNC:11449', 'HGNC:846', 'HGNC:2287', 'HGNC:3482', 'HGNC:10681', 'HGNC:11004', 'HGNC:847', 'HGNC:18044', 'HGNC:837', 'HGNC:823', 'HGNC:3481', 'HGNC:830', 'HGNC:2265', 'HGNC:2288', 'HGNC:9020', 'HGNC:10680', 'HGNC:16232', 'HGNC:848', 'HGNC:7427', 'HGNC:2579', 'HG…
C141_C141_TCGCGAGAGACGACGT-1.csv	0.0013248252231472706	0.0024576108398387956	529	0	['HGNC:4136', 'HGNC:4378', 'HGNC:10452', 'HGNC:10980', 'HGNC:11054', 'HGNC:10451', 'HGNC:10999', 'HGNC:17296', 'HGNC:10995', 'HGNC:4175', 'HGNC:500', 'HGNC:18070', 'HGNC:7892', 'HGNC:2911', 'HGNC:9020', 'HGNC:11004', 'HGNC:2898', 'HGNC:18170', 'HGNC:11047', 'HGNC:4693', 'HGNC:3575', 'HGNC:8124', 'HGNC:21350', 'HGNC:3569', 'HGNC:24269', 'HGNC:18044', 'HGNC:10922', 'HGNC:8906', 'HGNC:2704', 'HGNC:1…
C145_C145_CTTAACTGTGTGCCTG-1.csv	0.003145373441610438	0.002126700253722915	1026	0	['HGNC:3700', 'HGNC:17027', 'HGNC:9225', 'HGNC:28883', 'HGNC:10980', 'HGNC:11054', 'HGNC:7892', 'HGNC:26057', 'HGNC:5157', 'HGNC:16484', 'HGNC:18170', 'HGNC:11047', 'HGNC:4693']
C152_C152_AGCTTGAAGTTAAGTG-1.csv	0.003145373441610438	0.00329823433040511	1027	0	['HGNC:18070', 'HGNC:4378', 'HGNC:11067', 'HGNC:16484', 'HGNC:9020', 'HGNC:758', 'HGNC:10980', 'HGNC:18170', 'HGNC:4693', 'HGNC:746', 'HGNC:18044', 'HGNC:11063', 'HGNC:11064', 'HGNC:2501']
C152_C152_TACTCGCGTTGTACAC-1.csv	0.0037782446828117594	0.00329823433040511	828	0	['HGNC:11025', 'HGNC:7892', 'HGNC:4693', 'HGNC:18044', 'HGNC:365', 'HGNC:17027', 'HGNC:11067', 'HGNC:11063', 'HGNC:18170', 'HGNC:4136', 'HGNC:5157', 'HGNC:4175', 'HGNC:5028']
C145_C145_TGACAACGTGAACCTT-1.csv	0.007735467634803412	0.007067644993725236	905	0	['HGNC:18044', 'HGNC:30862', 'HGNC:2289', 'HGNC:10683', 'HGNC:2294', 'HGNC:2277', 'HGNC:12582', 'HGNC:12590', 'HGNC:16484', 'HGNC:4433', 'HGNC:24382', 'HGNC:2280', 'HGNC:18070', 'HGNC:12585', 'HGNC:12586', 'HGNC:2285', 'HGNC:4693', 'HGNC:24381', 'HGNC:2291', 'HGNC:2287', 'HGNC:10681', 'HGNC:10682', 'HGNC:2501', 'HGNC:3700', 'HGNC:2267', 'HGNC:365', 'HGNC:7892', 'HGNC:2265', 'HGNC:2288', 'HGNC:902…
C145_C145_TGTGTTTTCGAATGGG-1.csv	0.0017389036212667908	0.0014313499676286666	1117	0	['HGNC:10452', 'HGNC:17296', 'HGNC:9068', 'HGNC:8906', 'HGNC:2704', 'HGNC:7850', 'HGNC:10451', 'HGNC:13203', 'HGNC:341', 'HGNC:7849', 'HGNC:6071', 'HGNC:24269', 'HGNC:7892', 'HGNC:11004', 'HGNC:12437', 'HGNC:11064', 'HGNC:18170', 'HGNC:3078', 'HGNC:4693', 'HGNC:2858']
C146_C146_CCATTCGAGCCCGAAA-1.csv	0.003145373441610438	0.021294980263865254	656	[['HGNC:890', 48.932311643765324, 100.0], ['HGNC:2690', 48.932311643808276, 100.0], ['HGNC:6936', 48.93231164377806, 100.0], ['HGNC:6937', 48.93231164384686, 100.0], ['HGNC:10989', 48.932311643793206, 100.0]]	['HGNC:4136', 'HGNC:10943', 'HGNC:7892', 'HGNC:18044', 'HGNC:4458', 'HGNC:10293', 'HGNC:11063', 'HGNC:10452', 'HGNC:17296', 'HGNC:4175', 'HGNC:5028', 'HGNC:2501', 'HGNC:10451', 'HGNC:9020', 'HGNC:11004', 'HGNC:23087', 'HGNC:186', 'HGNC:365', 'HGNC:10297', 'HGNC:11067', 'HGNC:18170', 'HGNC:4693', 'HGNC:2858', 'HGNC:11559', 'HGNC:3569']
C148_C148_TCTATTGCAAAGAATC-1.csv	0.004125582738561819	0.003769410663320126	1036	0	['HGNC:10683', 'HGNC:10452', 'HGNC:10681', 'HGNC:2704', 'HGNC:10680', 'HGNC:17296', 'HGNC:3700', 'HGNC:16484', 'HGNC:7892', 'HGNC:11004', 'HGNC:10451', 'HGNC:10293', 'HGNC:18170', 'HGNC:11047', 'HGNC:2858', 'HGNC:11559', 'HGNC:10682']
C144_C144_CGACTTCTCCATTCTA-1.csv	0.004125582738561819	0.0037694106633201266	893	0	['HGNC:6983', 'HGNC:7892', 'HGNC:11067', 'HGNC:16484', 'HGNC:10452', 'HGNC:17296', 'HGNC:2501', 'HGNC:11004', 'HGNC:758', 'HGNC:18070', 'HGNC:10980', 'HGNC:10451', 'HGNC:18170', 'HGNC:4693', 'HGNC:2858', 'HGNC:746', 'HGNC:3700', 'HGNC:11831', 'HGNC:17027', 'HGNC:18044', 'HGNC:341', 'HGNC:11063', 'HGNC:2704', 'HGNC:11064']
C148_C148_ATTGGACAGCCGATTT-1.csv	0.001892260115481931	0.0012524312216750828	380	0	['HGNC:4432', 'HGNC:30862', 'HGNC:5008', 'HGNC:2289', 'HGNC:4014', 'HGNC:10452', 'HGNC:2294', 'HGNC:8907', 'HGNC:2205', 'HGNC:12590', 'HGNC:5006', 'HGNC:16484', 'HGNC:3629', 'HGNC:837', 'HGNC:5383', 'HGNC:17296', 'HGNC:11279', 'HGNC:7529', 'HGNC:10995', 'HGNC:845', 'HGNC:2501', 'HGNC:7530', 'HGNC:2267', 'HGNC:365', 'HGNC:838', 'HGNC:14247', 'HGNC:12390', 'HGNC:8808', 'HGNC:186', 'HGNC:13398', 'HG…
C148_C148_CGTCACTGTAGAGGAA-1.csv	0.003145373441610438	0.00329823433040511	539	[['HGNC:4623', 37.05157567323872, 100.0]]	['HGNC:4378', 'HGNC:4175', 'HGNC:2501', 'HGNC:7892', 'HGNC:19980', 'HGNC:9020', 'HGNC:11004', 'HGNC:18044', 'HGNC:4455', 'HGNC:12525', 'HGNC:12527', 'HGNC:1516', 'HGNC:365', 'HGNC:17027', 'HGNC:10297', 'HGNC:10986', 'HGNC:8907', 'HGNC:4136', 'HGNC:10943', 'HGNC:4458', 'HGNC:341', 'HGNC:10293', 'HGNC:18170', 'HGNC:4693', 'HGNC:11559']
C142_C142_GTGTTAGTCTACCAGA-1.csv	0.0044830412952146705	0.00329823433040511	593	0	['HGNC:4378', 'HGNC:11054', 'HGNC:18170', 'HGNC:11047', 'HGNC:4175', 'HGNC:5028', 'HGNC:500', 'HGNC:4136', 'HGNC:16484', 'HGNC:18044', 'HGNC:4693']
C142_C142_CAAGATCGTTCAGACT-1.csv	0.0039853309882872355	0.0024576108398387943	865	0	['HGNC:2690', 'HGNC:30862', 'HGNC:2289', 'HGNC:10683', 'HGNC:2646', 'HGNC:1516', 'HGNC:8907', 'HGNC:2205', 'HGNC:12590', 'HGNC:253', 'HGNC:2645', 'HGNC:5006', 'HGNC:3629', 'HGNC:10996', 'HGNC:4433', 'HGNC:10452', 'HGNC:2294', 'HGNC:17296', 'HGNC:11279', 'HGNC:7529', 'HGNC:2501', 'HGNC:7530', 'HGNC:2291', 'HGNC:119', 'HGNC:24382', 'HGNC:2280', 'HGNC:18070', 'HGNC:12585', 'HGNC:12586', 'HGNC:16526'…
C146_C146_TAGTTGGGTAAGAGGA-1.csv	0.003145373441610438	0.010230629468290212	553	[['HGNC:19129', 36.2454079525992, 100.0], ['HGNC:4623', 41.5343480512254, 81.87989049260831], ['HGNC:8923', 36.24540795257363, 100.0], ['HGNC:26309', 41.36813678734767, 81.55222530166412], ['HGNC:4455', 44.525814051613985, 100.0], ['HGNC:2719', 41.5343480512254, 81.87989049260831], ['HGNC:12442', 41.96162180690043, 82.7222084767955], ['HGNC:9160', 41.36813679040056, 81.55222530166412]]	['HGNC:11025', 'HGNC:10452', 'HGNC:17296', 'HGNC:4175', 'HGNC:11054', 'HGNC:10451', 'HGNC:753', 'HGNC:18044', 'HGNC:7892', 'HGNC:2501', 'HGNC:11067', 'HGNC:4136', 'HGNC:18170', 'HGNC:2858', 'HGNC:11064']
C146_C146_CCACGGATCTGTTGAG-1.csv	0.010439742316604304	0.04344685760872619	800	0	['HGNC:4378', 'HGNC:30862', 'HGNC:25223', 'HGNC:5008', 'HGNC:2289', 'HGNC:2294', 'HGNC:847', 'HGNC:18044', 'HGNC:4136', 'HGNC:12590', 'HGNC:5006', 'HGNC:16484', 'HGNC:20661', 'HGNC:837', 'HGNC:2277', 'HGNC:28883', 'HGNC:8016', 'HGNC:12582', 'HGNC:2285', 'HGNC:4693', 'HGNC:24381', 'HGNC:2291', 'HGNC:16232', 'HGNC:848', 'HGNC:7427', 'HGNC:11067', 'HGNC:2579', 'HGNC:2279', 'HGNC:10986', 'HGNC:7529',…
C152_C152_TATCTCAAGCACGCCT-1.csv	0.004483041295214671	0.00329823433040511	1076	0	['HGNC:30862', 'HGNC:25223', 'HGNC:5008', 'HGNC:2289', 'HGNC:2294', 'HGNC:4136', 'HGNC:2205', 'HGNC:12590', 'HGNC:5157', 'HGNC:5006', 'HGNC:16484', 'HGNC:20661', 'HGNC:838', 'HGNC:14247', 'HGNC:11022', 'HGNC:16232', 'HGNC:848', 'HGNC:10297', 'HGNC:7427', 'HGNC:11067', 'HGNC:2579', 'HGNC:2279', 'HGNC:8907', 'HGNC:11004', 'HGNC:847', 'HGNC:4061', 'HGNC:12524', 'HGNC:9141', 'HGNC:14573', 'HGNC:846',…
C152_C152_AAGACCTTCCACGAAT-1.csv	0.003985330988287242	0.0024576108398387956	1283	0	['HGNC:7892', 'HGNC:18070', 'HGNC:11004', 'HGNC:18044', 'HGNC:16484', 'HGNC:758', 'HGNC:17027', 'HGNC:11067', 'HGNC:18170', 'HGNC:4693', 'HGNC:746']
C143_C143_GGGATGATCCTATGTT-1.csv	0.0029961561508893533	0.00329823433040511	866	0	['HGNC:20661', 'HGNC:837', 'HGNC:4249', 'HGNC:823', 'HGNC:830', 'HGNC:7892', 'HGNC:2265', 'HGNC:2288', 'HGNC:30862', 'HGNC:25223', 'HGNC:2289', 'HGNC:9141', 'HGNC:846', 'HGNC:2287', 'HGNC:2277', 'HGNC:10980', 'HGNC:8016', 'HGNC:12582', 'HGNC:840', 'HGNC:24380', 'HGNC:10979', 'HGNC:20233', 'HGNC:7422', 'HGNC:18175', 'HGNC:24381', 'HGNC:2291', 'HGNC:24382', 'HGNC:2244', 'HGNC:2280', 'HGNC:12585', '…
C148_C148_ACATGGTTCACGCGGT-1.csv	0.006769040343480441	0.00329823433040511	532	0	['HGNC:12590', 'HGNC:16484', 'HGNC:365', 'HGNC:7459', 'HGNC:7706', 'HGNC:16232', 'HGNC:7455', 'HGNC:848', 'HGNC:7427', 'HGNC:2579', 'HGNC:2279', 'HGNC:7683', 'HGNC:4378', 'HGNC:7458', 'HGNC:30862', 'HGNC:7698', 'HGNC:2289', 'HGNC:2294', 'HGNC:7684', 'HGNC:20371', 'HGNC:837', 'HGNC:823', 'HGNC:3481', 'HGNC:830', 'HGNC:7686', 'HGNC:7690', 'HGNC:2265', 'HGNC:2288', 'HGNC:838', 'HGNC:14247', 'HGNC:23…
C145_C145_CGTTAGACACTGAAGG-1.csv	0.0018922601154819307	0.0012524312216750828	965	0	['HGNC:10452', 'HGNC:4136', 'HGNC:16484', 'HGNC:10996', 'HGNC:10451', 'HGNC:10979', 'HGNC:7892', 'HGNC:11055', 'HGNC:18070', 'HGNC:11004', 'HGNC:18044', 'HGNC:4458', 'HGNC:10293', 'HGNC:115', 'HGNC:5383', 'HGNC:17296', 'HGNC:4175', 'HGNC:2501', 'HGNC:365', 'HGNC:17027', 'HGNC:10297', 'HGNC:11067', 'HGNC:18170', 'HGNC:4693', 'HGNC:2858', 'HGNC:11559']
C148_C148_ATCGAGTCAATTCCTT-1.csv	0.00412558273856182	0.0037694106633201245	1005	0	['HGNC:30862', 'HGNC:2289', 'HGNC:10452', 'HGNC:24382', 'HGNC:2280', 'HGNC:12585', 'HGNC:833', 'HGNC:12586', 'HGNC:838', 'HGNC:14247', 'HGNC:837', 'HGNC:823', 'HGNC:3481', 'HGNC:830', 'HGNC:7892', 'HGNC:2265', 'HGNC:2288', 'HGNC:2579', 'HGNC:2279', 'HGNC:12590', 'HGNC:16484', 'HGNC:2267', 'HGNC:3700', 'HGNC:16232', 'HGNC:848', 'HGNC:7427', 'HGNC:11067', 'HGNC:2292', 'HGNC:18170', 'HGNC:2285', 'HG…
C152_C152_CCTACACAGATATGCA-1.csv	0.003145373441610438	0.03731593536070747	425	0	['HGNC:10452', 'HGNC:3575', 'HGNC:10297', 'HGNC:17296', 'HGNC:2501', 'HGNC:11004', 'HGNC:7892', 'HGNC:9020', 'HGNC:8907', 'HGNC:16484', 'HGNC:12525', 'HGNC:10922', 'HGNC:19980', 'HGNC:10451', 'HGNC:10999', 'HGNC:94', 'HGNC:12527', 'HGNC:18170', 'HGNC:11047', 'HGNC:4693', 'HGNC:2858', 'HGNC:11559', 'HGNC:4458', 'HGNC:10293', 'HGNC:21298', 'HGNC:3569', 'HGNC:11064']
C146_C146_CACAAACGTCTGGTCG-1.csv	0.004483041295214671	0.00329823433040511	1022	0	['HGNC:4136', 'HGNC:16484', 'HGNC:18044', 'HGNC:4378', 'HGNC:4175', 'HGNC:500', 'HGNC:18170', 'HGNC:11047', 'HGNC:4693', 'HGNC:11067', 'HGNC:11063', 'HGNC:10956', 'HGNC:11064', 'HGNC:9021']
C148_C148_ATCTACTTCCAAACTG-1.csv	0.004483041295214671	0.00329823433040511	871	0	['HGNC:30862', 'HGNC:2289', 'HGNC:10683', 'HGNC:10452', 'HGNC:2294', 'HGNC:2277', 'HGNC:7850', 'HGNC:11054', 'HGNC:10451', 'HGNC:12582', 'HGNC:7892', 'HGNC:2265', 'HGNC:2288', 'HGNC:2911', 'HGNC:2898', 'HGNC:24382', 'HGNC:2280', 'HGNC:12585', 'HGNC:12586', 'HGNC:11449', 'HGNC:17296', 'HGNC:2267', 'HGNC:3700', 'HGNC:2287', 'HGNC:10681', 'HGNC:10682', 'HGNC:24380', 'HGNC:8124', 'HGNC:21350', 'HGNC:…
C141_C141_ACCAGTAAGTTTCCTT-1.csv	0.006149494204101712	0.00329823433040511	632	0	['HGNC:16484', 'HGNC:2501', 'HGNC:18044', 'HGNC:4378', 'HGNC:18070', 'HGNC:18170', 'HGNC:11047', 'HGNC:4693', 'HGNC:11054', 'HGNC:365', 'HGNC:11051', 'HGNC:9020']
C152_C152_CACAGTACATCCGGGT-1.csv	0.003145373441610438	0.030483872800822365	547	[['HGNC:7684', 25.268428839714318, 100.0], ['HGNC:20371', 25.268428839714318, 100.0], ['HGNC:7683', 25.268428839746747, 100.0], ['HGNC:7458', 25.26842883974096, 100.0], ['HGNC:7698', 25.268428839740352, 100.0], ['HGNC:7459', 25.268428839714314, 100.0], ['HGNC:7706', 25.26842883971433, 100.0], ['HGNC:7455', 25.268428839714325, 100.0], ['HGNC:7714', 25.268428839694746, 100.0], ['HGNC:7686', 25.2684…	['HGNC:4432', 'HGNC:7892', 'HGNC:9020', 'HGNC:10922', 'HGNC:12805', 'HGNC:11063', 'HGNC:18170', 'HGNC:11047', 'HGNC:4693']
C146_C146_CTGTTTATCAGGCCCA-1.csv	0.010041940355249473	0.008256984894240982	621	0	['HGNC:10986', 'HGNC:8907', 'HGNC:395', 'HGNC:4136', 'HGNC:2205', 'HGNC:12590', 'HGNC:5006', 'HGNC:16484', 'HGNC:20661', 'HGNC:837', 'HGNC:11004', 'HGNC:2898', 'HGNC:847', 'HGNC:9280', 'HGNC:12591', 'HGNC:4432', 'HGNC:30862', 'HGNC:25223', 'HGNC:12592', 'HGNC:4982', 'HGNC:5008', 'HGNC:2289', 'HGNC:2321', 'HGNC:18044', 'HGNC:4180', 'HGNC:4458', 'HGNC:7421', 'HGNC:10293', 'HGNC:30863', 'HGNC:29594'…
C145_C145_GTATTCTAGATAGCAT-1.csv	0.010439742316604304	0.04344685760872619	879	[['HGNC:987', 32.998123954007, 100.0], ['HGNC:2289', 21.928024823614496, 100.0], ['HGNC:986', 32.99812397083544, 100.0], ['HGNC:2294', 21.92802482365999, 100.0], ['HGNC:14247', 21.251639717291148, 100.0], ['HGNC:16232', 21.92802482361299, 100.0], ['HGNC:848', 21.25163971719818, 100.0], ['HGNC:2279', 21.928024823590267, 100.0], ['HGNC:830', 21.251639717198202, 100.0], ['HGNC:7526', 32.998123970694…	['HGNC:10452', 'HGNC:10606', 'HGNC:10986', 'HGNC:4136', 'HGNC:7892', 'HGNC:11863', 'HGNC:9020', 'HGNC:3978', 'HGNC:10917', 'HGNC:4693', 'HGNC:2858', 'HGNC:186', 'HGNC:2860', 'HGNC:13398', 'HGNC:18044', 'HGNC:3133', 'HGNC:2605', 'HGNC:5006', 'HGNC:16484', 'HGNC:3629', 'HGNC:7863', 'HGNC:4249', 'HGNC:6708', 'HGNC:2859', 'HGNC:10980', 'HGNC:10451', 'HGNC:8891', 'HGNC:18070', 'HGNC:4061', 'HGNC:4458'…
C152_C152_CGGCTAGAGGCGTACA-1.csv	0.003145373441610438	0.0020191638355483064	1020	0	['HGNC:30862', 'HGNC:2289', 'HGNC:10452', 'HGNC:2294', 'HGNC:847', 'HGNC:18044', 'HGNC:24381', 'HGNC:2291', 'HGNC:24382', 'HGNC:2280', 'HGNC:12585', 'HGNC:833', 'HGNC:838', 'HGNC:14247', 'HGNC:2704', 'HGNC:840', 'HGNC:24380', 'HGNC:7422', 'HGNC:2277', 'HGNC:28883', 'HGNC:8016', 'HGNC:10451', 'HGNC:12582', 'HGNC:16232', 'HGNC:848', 'HGNC:7427', 'HGNC:2579', 'HGNC:2279', 'HGNC:4136', 'HGNC:12590', …
C146_C146_CTGCTGTAGGACGAAA-1.csv	0.003145373441610438	0.007067644993725236	631	[['HGNC:24269', 46.666666666666664, 100.0], ['HGNC:8906', 46.666666666666664, 100.0], ['HGNC:2704', 46.666666666666664, 100.0]]	['HGNC:18044', 'HGNC:4175', 'HGNC:2501', 'HGNC:7892', 'HGNC:12563', 'HGNC:9020', 'HGNC:4136', 'HGNC:5157', 'HGNC:16484', 'HGNC:11054', 'HGNC:18070', 'HGNC:365', 'HGNC:18170', 'HGNC:4693', 'HGNC:11064', 'HGNC:1516']
C148_C148_GCATACAGTCCGAACC-1.csv	0.0025215774988833	0.0012524312216750828	668	0	['HGNC:2690', 'HGNC:4378', 'HGNC:30862', 'HGNC:2289', 'HGNC:10683', 'HGNC:2422', 'HGNC:847', 'HGNC:4458', 'HGNC:838', 'HGNC:1516', 'HGNC:14247', 'HGNC:5213', 'HGNC:8907', 'HGNC:2205', 'HGNC:12590', 'HGNC:253', 'HGNC:2645', 'HGNC:16484', 'HGNC:4433', 'HGNC:837', 'HGNC:24382', 'HGNC:2280', 'HGNC:12585', 'HGNC:12527', 'HGNC:833', 'HGNC:12586', 'HGNC:11449', 'HGNC:4061', 'HGNC:2277', 'HGNC:19980', 'H…
C146_C146_ACGAGCCTCGTGGGAA-1.csv	0.003145373441610438	0.003769410663320126	757	0	['HGNC:4136', 'HGNC:12590', 'HGNC:5157', 'HGNC:5006', 'HGNC:7684', 'HGNC:20371', 'HGNC:20661', 'HGNC:7683', 'HGNC:7458', 'HGNC:30862', 'HGNC:25223', 'HGNC:7698', 'HGNC:5008', 'HGNC:2289', 'HGNC:10452', 'HGNC:2422', 'HGNC:847', 'HGNC:7714', 'HGNC:18044', 'HGNC:837', 'HGNC:823', 'HGNC:3481', 'HGNC:830', 'HGNC:7686', 'HGNC:7690', 'HGNC:7892', 'HGNC:2265', 'HGNC:2288', 'HGNC:7719', 'HGNC:7700', 'HGNC…
C152_C152_TACGGGCGTGCTCTTC-1.csv	0.003778244682811761	0.00329823433040511	877	0	['HGNC:5157', 'HGNC:16484', 'HGNC:7892', 'HGNC:11047', 'HGNC:4693', 'HGNC:2501', 'HGNC:4432', 'HGNC:10979', 'HGNC:11063', 'HGNC:18170']
C141_C141_TGAGGGAGTGACTACT-1.csv	0.0039853309882872424	0.0024576108398387956	823	0	['HGNC:4378', 'HGNC:30862', 'HGNC:2289', 'HGNC:10452', 'HGNC:14247', 'HGNC:2279', 'HGNC:4136', 'HGNC:12590', 'HGNC:10943', 'HGNC:2277', 'HGNC:28883', 'HGNC:8016', 'HGNC:10451', 'HGNC:12582', 'HGNC:24380', 'HGNC:7422', 'HGNC:838', 'HGNC:837', 'HGNC:823', 'HGNC:830', 'HGNC:7892', 'HGNC:2265', 'HGNC:2288', 'HGNC:9020', 'HGNC:2267', 'HGNC:365', 'HGNC:16232', 'HGNC:848', 'HGNC:17027', 'HGNC:7427', 'HG…
C149_C149_ACATACGAGATGCGAC-1.csv	0.007380774908288395	0.007067644993725236	704	[['HGNC:24269', 46.666666666666664, 100.0], ['HGNC:8906', 46.666666666666664, 100.0]]	['HGNC:2294', 'HGNC:845', 'HGNC:2279', 'HGNC:8907', 'HGNC:395', 'HGNC:2205', 'HGNC:12590', 'HGNC:16484', 'HGNC:4378', 'HGNC:30862', 'HGNC:4982', 'HGNC:12592', 'HGNC:2289', 'HGNC:4014', 'HGNC:2321', 'HGNC:24382', 'HGNC:2280', 'HGNC:12585', 'HGNC:833', 'HGNC:12586', 'HGNC:838', 'HGNC:14247', 'HGNC:2277', 'HGNC:15684', 'HGNC:19980', 'HGNC:8016', 'HGNC:12582', 'HGNC:12591', 'HGNC:12390', 'HGNC:847', …
C142_C142_CTCACACTCAGTTCGA-1.csv	0.004483041295214671	0.00329823433040511	665	0	['HGNC:4378', 'HGNC:12592', 'HGNC:4982', 'HGNC:2321', 'HGNC:18070', 'HGNC:16484', 'HGNC:2911', 'HGNC:2898', 'HGNC:18170', 'HGNC:4693', 'HGNC:10980', 'HGNC:11054', 'HGNC:12591', 'HGNC:11067', 'HGNC:395', 'HGNC:4136', 'HGNC:9280', 'HGNC:18044', 'HGNC:4175', 'HGNC:5028', 'HGNC:500', 'HGNC:8124', 'HGNC:21350', 'HGNC:10956', 'HGNC:3647']
C152_C152_AACCATGAGTGGGTTG-1.csv	0.003145373441610438	0.00329823433040511	729	0	['HGNC:2501', 'HGNC:16484', 'HGNC:4378', 'HGNC:18070', 'HGNC:18170', 'HGNC:11047', 'HGNC:4693', 'HGNC:11063', 'HGNC:18044', 'HGNC:17027', 'HGNC:11054', 'HGNC:9225']
C143_C143_GTACGTACATCGGAAG-1.csv	0.003609884896241592	0.00329823433040511	861	0	['HGNC:4623', 'HGNC:11782', 'HGNC:16484', 'HGNC:2719', 'HGNC:7892', 'HGNC:8582', 'HGNC:10297', 'HGNC:10451', 'HGNC:4432', 'HGNC:9020', 'HGNC:11004', 'HGNC:10293', 'HGNC:18170', 'HGNC:11047', 'HGNC:4693', 'HGNC:2858', 'HGNC:11559', 'HGNC:10452', 'HGNC:8646', 'HGNC:17296', 'HGNC:10979', 'HGNC:11064']
C149_C149_AGCTCCTGTGATAAGT-1.csv	0.010439742316604304	0.06886824184802288	1322	[['HGNC:119', 30.043970138261116, 100.0], ['HGNC:5007', 9.543860547402149, 100.0], ['HGNC:115', 28.068876522954312, 100.0], ['HGNC:5383', 28.06887652319488, 100.0], ['HGNC:84', 30.043970138204372, 100.0], ['HGNC:5213', 30.043970138261045, 100.0], ['HGNC:10305', 30.043970138260796, 100.0], ['HGNC:10979', 7.5687669323360005, 100.0], ['HGNC:94', 9.543860547402186, 99.99999999999999], ['HGNC:4432', 2…	['HGNC:2719', 'HGNC:7892', 'HGNC:9020', 'HGNC:11782', 'HGNC:10452', 'HGNC:8646', 'HGNC:17296', 'HGNC:16484', 'HGNC:18170', 'HGNC:11047', 'HGNC:4693', 'HGNC:2858', 'HGNC:11064', 'HGNC:8582', 'HGNC:753', 'HGNC:10451']
C146_C146_CAGCTGGGTACCATCA-1.csv	0.0044830412952146705	0.00329823433040511	917	0	['HGNC:12590', 'HGNC:16484', 'HGNC:4378', 'HGNC:30862', 'HGNC:2289', 'HGNC:10683', 'HGNC:14247', 'HGNC:847', 'HGNC:24380', 'HGNC:9225', 'HGNC:10956', 'HGNC:7422', 'HGNC:838', 'HGNC:2294', 'HGNC:845', 'HGNC:500', 'HGNC:2277', 'HGNC:28883', 'HGNC:8016', 'HGNC:12582', 'HGNC:2267', 'HGNC:3700', 'HGNC:10680', 'HGNC:16232', 'HGNC:848', 'HGNC:7427', 'HGNC:2579', 'HGNC:2279', 'HGNC:24382', 'HGNC:2280', '…
C145_C145_TTATGCTTCACAACGT-1.csv	0.010439742316604304	0.04344685760872619	1113	0	['HGNC:4378', 'HGNC:16484', 'HGNC:18170', 'HGNC:18044', 'HGNC:11047', 'HGNC:4693']
C145_C145_ACGGGTCCAGGTCTCG-1.csv	0.004125582738561819	0.003769410663320126	1056	0	['HGNC:2289', 'HGNC:7892', 'HGNC:2265', 'HGNC:2288', 'HGNC:24382', 'HGNC:2280', 'HGNC:11004', 'HGNC:2898', 'HGNC:8808', 'HGNC:4136', 'HGNC:11460', 'HGNC:16484', 'HGNC:1795', 'HGNC:4433', 'HGNC:2277', 'HGNC:10980', 'HGNC:10451', 'HGNC:2287', 'HGNC:2704', 'HGNC:24380', 'HGNC:21350', 'HGNC:7422', 'HGNC:10452', 'HGNC:2294', 'HGNC:17296', 'HGNC:4175', 'HGNC:2267', 'HGNC:16232', 'HGNC:10297', 'HGNC:227…
C146_C146_ACACCCTAGGCCGAAT-1.csv	0.00377824468281176	0.00329823433040511	888	[['HGNC:10980', 33.486424497412045, 100.0], ['HGNC:2911', 33.486424489485955, 99.99999999708066], ['HGNC:2898', 33.48642451501791, 99.99999999708051], ['HGNC:10979', 33.48642449741208, 100.0], ['HGNC:8124', 33.4864245334412, 99.99999999708051], ['HGNC:21350', 33.486424489485955, 99.99999999708051]]	['HGNC:5213', 'HGNC:10986', 'HGNC:8907', 'HGNC:387', 'HGNC:4136', 'HGNC:8756', 'HGNC:2205', 'HGNC:12590', 'HGNC:2605', 'HGNC:5006', 'HGNC:3629', 'HGNC:10996', 'HGNC:4432', 'HGNC:4378', 'HGNC:30862', 'HGNC:5008', 'HGNC:8830', 'HGNC:2703', 'HGNC:2289', 'HGNC:2860', 'HGNC:13398', 'HGNC:10987', 'HGNC:847', 'HGNC:2753', 'HGNC:388', 'HGNC:3151', 'HGNC:18044', 'HGNC:3133', 'HGNC:11782', 'HGNC:8646', 'HG…
C152_C152_CCCTCCTGTCAAACTC-1.csv	0.010439742316604304	0.14052268609388313	641	[['HGNC:4433', 3.7093489035584777, 100.0], ['HGNC:7684', 5.70817313269727, 83.27230992624126], ['HGNC:20371', 5.70817313269727, 83.27230992624126], ['HGNC:7683', 5.70817313273546, 83.27230992624123], ['HGNC:7458', 5.708173132723166, 83.27230992624133], ['HGNC:7698', 5.708173132723635, 83.27230992604552], ['HGNC:7703', 5.70817313273546, 83.27230992624126], ['HGNC:17194', 5.708173132735452, 83.2723…	['HGNC:4136', 'HGNC:12590', 'HGNC:838', 'HGNC:1516', 'HGNC:14247', 'HGNC:30862', 'HGNC:2289', 'HGNC:10683', 'HGNC:2294', 'HGNC:2277', 'HGNC:28883', 'HGNC:8016', 'HGNC:11054', 'HGNC:12582', 'HGNC:365', 'HGNC:10680', 'HGNC:16232', 'HGNC:848', 'HGNC:7427', 'HGNC:2579', 'HGNC:2279', 'HGNC:2898', 'HGNC:847', 'HGNC:753', 'HGNC:18044', 'HGNC:24382', 'HGNC:2280', 'HGNC:18070', 'HGNC:12585', 'HGNC:833', '…
C146_C146_AGCATACCATGAGCGA-1.csv	0.003145373441610438	0.002457610839838796	1015	0	['HGNC:4378', 'HGNC:25223', 'HGNC:5008', 'HGNC:7892', 'HGNC:9020', 'HGNC:11004', 'HGNC:22921', 'HGNC:24269', 'HGNC:4136', 'HGNC:5006', 'HGNC:16484', 'HGNC:20661', 'HGNC:4249', 'HGNC:10986', 'HGNC:4693', 'HGNC:16448', 'HGNC:2244', 'HGNC:7529', 'HGNC:4175', 'HGNC:2501', 'HGNC:7530', 'HGNC:9141', 'HGNC:10922', 'HGNC:8906', 'HGNC:8091', 'HGNC:406', 'HGNC:18170', 'HGNC:20233', 'HGNC:18175', 'HGNC:1106…
C152_C152_GTAACTGGTCGTGGCT-1.csv	0.02118195297606437	0.09995403371136466	760	[['HGNC:10683', 38.26900417549488, 100.00000000000003], ['HGNC:3700', 38.2690041754949, 99.99999997489797], ['HGNC:10680', 38.26900417550746, 99.99999997489797], ['HGNC:11449', 38.26900417549487, 99.99999997489802], ['HGNC:10681', 38.26900417551988, 99.99999997489793], ['HGNC:10682', 38.26900417549493, 99.99999999999987], ['HGNC:10989', 31.941538787847644, 99.9999999748979], ['HGNC:8124', 38.2690…	['HGNC:30862', 'HGNC:2289', 'HGNC:4014', 'HGNC:24382', 'HGNC:11055', 'HGNC:2280', 'HGNC:12585', 'HGNC:12527', 'HGNC:833', 'HGNC:12586', 'HGNC:2267', 'HGNC:11022', 'HGNC:16232', 'HGNC:848', 'HGNC:7427', 'HGNC:2579', 'HGNC:2279', 'HGNC:8907', 'HGNC:4136', 'HGNC:2205', 'HGNC:12590', 'HGNC:2294', 'HGNC:4175', 'HGNC:845', 'HGNC:2501', 'HGNC:4061', 'HGNC:12524', 'HGNC:4369', 'HGNC:14573', 'HGNC:846', '…
C142_C142_TTCGGTCAGTGTCCAT-1.csv	0.0025215774988833	0.0012524312216750828	651	0	['HGNC:10986', 'HGNC:29878', 'HGNC:16484', 'HGNC:4378', 'HGNC:18170', 'HGNC:20123', 'HGNC:4693', 'HGNC:11064']
C145_C145_CTACGTCGTATAGTAG-1.csv	0.004125582738561819	0.003769410663320126	1263	0	['HGNC:18070', 'HGNC:9068', 'HGNC:4136', 'HGNC:16484', 'HGNC:11004', 'HGNC:6071', 'HGNC:24269', 'HGNC:8582', 'HGNC:9021', 'HGNC:7850', 'HGNC:10451', 'HGNC:18044', 'HGNC:7849', 'HGNC:11782', 'HGNC:10452', 'HGNC:8646', 'HGNC:17296', 'HGNC:4175', 'HGNC:10922', 'HGNC:8906', 'HGNC:2704', 'HGNC:18170', 'HGNC:3078', 'HGNC:11047', 'HGNC:4693']
C149_C149_ACACCGGAGAGTCTGG-1.csv	0.010439742316604304	0.145068390346535	1331	[['HGNC:30862', 32.33004067916676, 100.0], ['HGNC:2289', 32.330040679208075, 100.0], ['HGNC:838', 49.49542567599573, 100.0], ['HGNC:14247', 49.49542567598967, 100.0], ['HGNC:2291', 32.33004067916676, 100.0], ['HGNC:24382', 32.330040679193296, 100.0], ['HGNC:2280', 32.33004067922904, 100.0], ['HGNC:12585', 32.33004067917613, 100.0], ['HGNC:833', 49.495425676010804, 100.0], ['HGNC:12586', 32.330040…	['HGNC:10452', 'HGNC:7892', 'HGNC:11063', 'HGNC:115', 'HGNC:10979', 'HGNC:18170', 'HGNC:11047', 'HGNC:4693', 'HGNC:2858', 'HGNC:5383', 'HGNC:17296', 'HGNC:2501', 'HGNC:10451', 'HGNC:4432']
C149_C149_AGCCTAATCTGGCGAC-1.csv	0.00033401992985581427	0.00030640459647791505	589	[['HGNC:3481', 40.380363997174726, 100.0], ['HGNC:4455', 37.857536998886296, 100.0], ['HGNC:3482', 40.38036399717472, 99.99999999999999]]	['HGNC:2294', 'HGNC:5383', 'HGNC:7529', 'HGNC:4175', 'HGNC:845', 'HGNC:2690', 'HGNC:4378', 'HGNC:30862', 'HGNC:25223', 'HGNC:5209', 'HGNC:2289', 'HGNC:10683', 'HGNC:2646', 'HGNC:838', 'HGNC:14247', 'HGNC:2422', 'HGNC:847', 'HGNC:18044', 'HGNC:2277', 'HGNC:10980', 'HGNC:8016', 'HGNC:12582', 'HGNC:2579', 'HGNC:2279', 'HGNC:5213', 'HGNC:387', 'HGNC:4136', 'HGNC:12590', 'HGNC:253', 'HGNC:2645', 'HGNC…
C149_C149_CAAGGCCGTCGCGAAA-1.csv	0.0033475451842519266	0.002764234486434759	797	0	['HGNC:30862', 'HGNC:2289', 'HGNC:2579', 'HGNC:2279', 'HGNC:12590', 'HGNC:10452', 'HGNC:2294', 'HGNC:17296', 'HGNC:845', 'HGNC:837', 'HGNC:823', 'HGNC:3481', 'HGNC:830', 'HGNC:7892', 'HGNC:2265', 'HGNC:2288', 'HGNC:24381', 'HGNC:2291', 'HGNC:24382', 'HGNC:2280', 'HGNC:12585', 'HGNC:833', 'HGNC:12586', 'HGNC:758', 'HGNC:846', 'HGNC:2287', 'HGNC:7421', 'HGNC:10293', 'HGNC:30863', 'HGNC:29594', 'HGN…
C142_C142_CTCGGGAAGGATTCGG-1.csv	0.010439742316604304	0.04344685760872619	816	0	['HGNC:18070', 'HGNC:18170', 'HGNC:10995', 'HGNC:4693', 'HGNC:9020', 'HGNC:18044', 'HGNC:3575', 'HGNC:17027', 'HGNC:9225', 'HGNC:3569', 'HGNC:11054', 'HGNC:10999']
C149_C149_CTGAAGTGTGATGTGG-1.csv	0.00377824468281176	0.00329823433040511	840	[['HGNC:25223', 33.54226498602703, 100.0], ['HGNC:20661', 33.542264986027064, 100.0], ['HGNC:2244', 33.54226498602703, 100.0], ['HGNC:20233', 33.54226498602709, 100.0], ['HGNC:18175', 33.54226498602706, 100.0]]	['HGNC:30862', 'HGNC:5008', 'HGNC:2289', 'HGNC:838', 'HGNC:14247', 'HGNC:847', 'HGNC:11022', 'HGNC:16232', 'HGNC:848', 'HGNC:7427', 'HGNC:2579', 'HGNC:2279', 'HGNC:10986', 'HGNC:8907', 'HGNC:4136', 'HGNC:2205', 'HGNC:12590', 'HGNC:5006', 'HGNC:16484', 'HGNC:7863', 'HGNC:837', 'HGNC:4249', 'HGNC:823', 'HGNC:3481', 'HGNC:830', 'HGNC:7892', 'HGNC:2265', 'HGNC:2288', 'HGNC:9020', 'HGNC:4061', 'HGNC:1…
C152_C152_GTTCATTCAGTATAAG-1.csv	0.00594487218524803	0.007067644993725236	733	0	['HGNC:4378', 'HGNC:30862', 'HGNC:2289', 'HGNC:2279', 'HGNC:4136', 'HGNC:12590', 'HGNC:16484', 'HGNC:2265', 'HGNC:2288', 'HGNC:2277', 'HGNC:11054', 'HGNC:12582', 'HGNC:10992', 'HGNC:2294', 'HGNC:4175', 'HGNC:2287', 'HGNC:24382', 'HGNC:2280', 'HGNC:18070', 'HGNC:12585', 'HGNC:12586', 'HGNC:2267', 'HGNC:16232', 'HGNC:7427', 'HGNC:11067', 'HGNC:2579', 'HGNC:18044', 'HGNC:7421', 'HGNC:30863', 'HGNC:2…
C145_C145_CGAGCACAGGAGTTGC-1.csv	0.003145373441610438	0.00329823433040511	435	0	['HGNC:5006', 'HGNC:16484', 'HGNC:7863', 'HGNC:7684', 'HGNC:20371', 'HGNC:20661', 'HGNC:837', 'HGNC:4249', 'HGNC:823', 'HGNC:3481', 'HGNC:838', 'HGNC:14247', 'HGNC:7683', 'HGNC:4378', 'HGNC:7458', 'HGNC:30862', 'HGNC:25223', 'HGNC:7698', 'HGNC:5008', 'HGNC:2289', 'HGNC:2294', 'HGNC:2277', 'HGNC:7703', 'HGNC:17194', 'HGNC:30242', 'HGNC:10980', 'HGNC:8016', 'HGNC:7697', 'HGNC:12582', 'HGNC:11036', …
C152_C152_CCCTCCTGTGTGGCTC-1.csv	0.00377824468281176	0.00329823433040511	499	0	['HGNC:4432', 'HGNC:7683', 'HGNC:7458', 'HGNC:30862', 'HGNC:25223', 'HGNC:7698', 'HGNC:5008', 'HGNC:2289', 'HGNC:4014', 'HGNC:2294', 'HGNC:7692', 'HGNC:7529', 'HGNC:4175', 'HGNC:845', 'HGNC:7696', 'HGNC:7710', 'HGNC:2501', 'HGNC:7530', 'HGNC:2267', 'HGNC:7700', 'HGNC:11004', 'HGNC:12390', 'HGNC:847', 'HGNC:7714', 'HGNC:18044', 'HGNC:7216', 'HGNC:2579', 'HGNC:2279', 'HGNC:10986', 'HGNC:8907', 'HGN…
C145_C145_CGAGCCATCATCGGAT-1.csv	0.006149494204101776	0.0032982343304051097	672	0	['HGNC:20266', 'HGNC:11021', 'HGNC:4378', 'HGNC:24862', 'HGNC:30862', 'HGNC:25223', 'HGNC:5008', 'HGNC:17827', 'HGNC:2289', 'HGNC:10683', 'HGNC:14247', 'HGNC:2277', 'HGNC:3005', 'HGNC:19980', 'HGNC:10980', 'HGNC:8016', 'HGNC:4019', 'HGNC:12582', 'HGNC:7045', 'HGNC:23056', 'HGNC:24382', 'HGNC:2244', 'HGNC:2280', 'HGNC:18070', 'HGNC:12585', 'HGNC:12527', 'HGNC:833', 'HGNC:12586', 'HGNC:11449', 'HGN…
C143_C143_CATGGCGCACATTTCT-1.csv	0.003145373441610438	0.00329823433040511	510	0	['HGNC:4378', 'HGNC:5006', 'HGNC:16484', 'HGNC:3629', 'HGNC:4249', 'HGNC:6708', 'HGNC:2859', 'HGNC:4432', 'HGNC:7892', 'HGNC:11863', 'HGNC:9020', 'HGNC:3978', 'HGNC:2898', 'HGNC:8891', 'HGNC:4061', 'HGNC:10545', 'HGNC:9141', 'HGNC:2860', 'HGNC:13398', 'HGNC:753', 'HGNC:3133', 'HGNC:4458', 'HGNC:12805', 'HGNC:2649', 'HGNC:10293', 'HGNC:115', 'HGNC:18170', 'HGNC:10547', 'HGNC:5383', 'HGNC:11279', '…
C152_C152_CTCTACGGTGTCCTCT-1.csv	0.001892260115481931	0.0012524312216750828	927	0	['HGNC:4432', 'HGNC:30862', 'HGNC:2289', 'HGNC:2579', 'HGNC:2279', 'HGNC:4136', 'HGNC:12590', 'HGNC:5157', 'HGNC:16484', 'HGNC:847', 'HGNC:2294', 'HGNC:4175', 'HGNC:845', 'HGNC:838', 'HGNC:14247', 'HGNC:24382', 'HGNC:2280', 'HGNC:12585', 'HGNC:833', 'HGNC:12586', 'HGNC:846', 'HGNC:2287', 'HGNC:7421', 'HGNC:30863', 'HGNC:29594', 'HGNC:7419', 'HGNC:12587', 'HGNC:2269', 'HGNC:837', 'HGNC:823', 'HGNC…
C146_C146_CCTTCGAGTCTCTTAT-1.csv	0.00412558273856182	0.003769410663320126	907	0	['HGNC:10452', 'HGNC:17296', 'HGNC:4175', 'HGNC:2501', 'HGNC:1516', 'HGNC:7850', 'HGNC:10451', 'HGNC:4136', 'HGNC:16484', 'HGNC:11063', 'HGNC:18170', 'HGNC:3078', 'HGNC:11047', 'HGNC:4693', 'HGNC:2858', 'HGNC:11559', 'HGNC:11004', 'HGNC:24269', 'HGNC:11055', 'HGNC:341', 'HGNC:10293', 'HGNC:7849', 'HGNC:8906', 'HGNC:4433', 'HGNC:7892', 'HGNC:2704', 'HGNC:11064']
C148_C148_CCTATTAGTACATCCA-1.csv	0.004483041295214671	0.00329823433040511	703	0	['HGNC:4014', 'HGNC:10452', 'HGNC:11055', 'HGNC:18070', 'HGNC:7892', 'HGNC:11022', 'HGNC:11067', 'HGNC:17296', 'HGNC:4175', 'HGNC:2501', 'HGNC:8907', 'HGNC:4136', 'HGNC:2205', 'HGNC:16484', 'HGNC:10996', 'HGNC:9020', 'HGNC:12390', 'HGNC:15684', 'HGNC:7850', 'HGNC:10451', 'HGNC:4432', 'HGNC:18044', 'HGNC:7216', 'HGNC:7849', 'HGNC:4061', 'HGNC:26309', 'HGNC:12524', 'HGNC:4369', 'HGNC:14573', 'HGNC:…
C146_C146_CAGCATATCCGATATG-1.csv	0.003145373441610438	0.00329823433040511	1098	0	['HGNC:5157', 'HGNC:11067', 'HGNC:7892', 'HGNC:12563', 'HGNC:9020', 'HGNC:2501', 'HGNC:18170', 'HGNC:4693', 'HGNC:18044', 'HGNC:341', 'HGNC:11063']
C149_C149_GAATGAAGTGCCTTGG-1.csv	0.010439742316604304	0.04344685760872619	752	[['HGNC:10683', 49.199878168313845, 100.0], ['HGNC:3700', 38.510391041825734, 100.0], ['HGNC:10680', 49.199878168331814, 100.0], ['HGNC:10995', 44.967836209234164, 100.0], ['HGNC:2911', 27.17484648637153, 100.00000008026599], ['HGNC:2898', 27.146291845143335, 99.9999999970805], ['HGNC:2422', 38.51039104204474, 100.0], ['HGNC:10681', 49.19987816831395, 100.0], ['HGNC:10682', 49.19987816830701, 100…	['HGNC:30862', 'HGNC:2289', 'HGNC:14247', 'HGNC:12590', 'HGNC:24382', 'HGNC:2280', 'HGNC:12585', 'HGNC:833', 'HGNC:12586', 'HGNC:2267', 'HGNC:365', 'HGNC:16232', 'HGNC:848', 'HGNC:7427', 'HGNC:2579', 'HGNC:2279', 'HGNC:2294', 'HGNC:845', 'HGNC:500', 'HGNC:2277', 'HGNC:8016', 'HGNC:12582', 'HGNC:837', 'HGNC:823', 'HGNC:830', 'HGNC:2265', 'HGNC:2288', 'HGNC:9020', 'HGNC:847', 'HGNC:846', 'HGNC:2287…
C152_C152_TGCCCTATCACAAACC-1.csv	0.022916507524253293	0.06795095412989155	1151	0	['HGNC:29878', 'HGNC:7892', 'HGNC:10451', 'HGNC:10452', 'HGNC:17296', 'HGNC:11064', 'HGNC:18170', 'HGNC:11047', 'HGNC:2858', 'HGNC:14409']
C148_C148_GTGCGGTGTTGTACAC-1.csv	0.00377824468281176	0.00329823433040511	986	0	['HGNC:24382', 'HGNC:2280', 'HGNC:12585', 'HGNC:833', 'HGNC:12586', 'HGNC:12590', 'HGNC:5157', 'HGNC:16484', 'HGNC:7421', 'HGNC:30863', 'HGNC:29594', 'HGNC:7419', 'HGNC:2269', 'HGNC:12587', 'HGNC:2292', 'HGNC:4432', 'HGNC:30862', 'HGNC:2289', 'HGNC:10683', 'HGNC:2898', 'HGNC:847', 'HGNC:838', 'HGNC:14247', 'HGNC:837', 'HGNC:3481', 'HGNC:823', 'HGNC:830', 'HGNC:7892', 'HGNC:2265', 'HGNC:2288', 'HG…
C148_C148_ACACTGATCAACGGGA-1.csv	0.003145373441610438	0.00329823433040511	459	0	['HGNC:4136', 'HGNC:16484', 'HGNC:4175', 'HGNC:2501', 'HGNC:365', 'HGNC:9020', 'HGNC:4378', 'HGNC:10942', 'HGNC:11067', 'HGNC:4455', 'HGNC:18170', 'HGNC:11047', 'HGNC:4693', 'HGNC:11064']
C145_C145_CGGACGTCATCTACGA-1.csv	0.0039853309882872424	0.0024576108398387956	1152	0	['HGNC:11004', 'HGNC:24269', 'HGNC:4378', 'HGNC:18070', 'HGNC:10922', 'HGNC:8906', 'HGNC:2501', 'HGNC:18170', 'HGNC:4693', 'HGNC:7892', 'HGNC:9020', 'HGNC:18044', 'HGNC:11063', 'HGNC:9225', 'HGNC:11064']
C145_C145_GACCTGGTCCCTCAGT-1.csv	0.010439742316604304	0.020944345438521507	1042	0	['HGNC:4432', 'HGNC:12527', 'HGNC:2501', 'HGNC:11022', 'HGNC:4061', 'HGNC:12524', 'HGNC:4369', 'HGNC:14573', 'HGNC:12390', 'HGNC:79', 'HGNC:7892', 'HGNC:4135', 'HGNC:18170', 'HGNC:11047', 'HGNC:4693', 'HGNC:11559', 'HGNC:20197', 'HGNC:15684', 'HGNC:19980', 'HGNC:10980', 'HGNC:10979', 'HGNC:8907', 'HGNC:2205', 'HGNC:16484', 'HGNC:4012', 'HGNC:4458', 'HGNC:20799', 'HGNC:115']
C152_C152_CCTAGCTAGAATTGTG-1.csv	0.003609884896241592	0.00329823433040511	923	0	['HGNC:8907', 'HGNC:2205', 'HGNC:5006', 'HGNC:16484', 'HGNC:7863', 'HGNC:20661', 'HGNC:12390', 'HGNC:7216', 'HGNC:2244', 'HGNC:21298', 'HGNC:20799', 'HGNC:11063', 'HGNC:115', 'HGNC:5383', 'HGNC:7529', 'HGNC:2501', 'HGNC:7530', 'HGNC:4432', 'HGNC:4378', 'HGNC:25223', 'HGNC:5008', 'HGNC:4014', 'HGNC:18170', 'HGNC:11047', 'HGNC:4693', 'HGNC:20197', 'HGNC:4249', 'HGNC:11022', 'HGNC:10979', 'HGNC:2023…
C152_C152_AGAGCTTAGATGTTAG-1.csv	0.010439742316604304	0.045840927538469176	685	[['HGNC:7892', 35.63350014523703, 100.0], ['HGNC:642', 15.885313506033224, 97.00231469646567], ['HGNC:10989', 35.17144729235468, 100.0]]	['HGNC:16484', 'HGNC:9020', 'HGNC:18170', 'HGNC:11047', 'HGNC:4693', 'HGNC:2501', 'HGNC:11064']
C142_C142_TTGTAGGTCAAACAAG-1.csv	0.003985330988287244	0.0024576108398387956	544	0	['HGNC:837', 'HGNC:823', 'HGNC:3481', 'HGNC:830', 'HGNC:7892', 'HGNC:2265', 'HGNC:2288', 'HGNC:4378', 'HGNC:30862', 'HGNC:2289', 'HGNC:14247', 'HGNC:2267', 'HGNC:16232', 'HGNC:8582', 'HGNC:848', 'HGNC:3575', 'HGNC:7427', 'HGNC:2579', 'HGNC:2279', 'HGNC:12590', 'HGNC:24382', 'HGNC:2280', 'HGNC:18070', 'HGNC:12585', 'HGNC:833', 'HGNC:12586', 'HGNC:2277', 'HGNC:8016', 'HGNC:11054', 'HGNC:10451', 'HG…
C145_C145_CCAGCGAGTCTGATTG-1.csv	0.0038547025116430025	0.0031803987867875276	949	0	['HGNC:30862', 'HGNC:2289', 'HGNC:10683', 'HGNC:11004', 'HGNC:2898', 'HGNC:24269', 'HGNC:2277', 'HGNC:7850', 'HGNC:10451', 'HGNC:12582', 'HGNC:13203', 'HGNC:24382', 'HGNC:2280', 'HGNC:18070', 'HGNC:12585', 'HGNC:12586', 'HGNC:11449', 'HGNC:12590', 'HGNC:29878', 'HGNC:16484', 'HGNC:4433', 'HGNC:2287', 'HGNC:8906', 'HGNC:10681', 'HGNC:2704', 'HGNC:10682', 'HGNC:7892', 'HGNC:2265', 'HGNC:2288', 'HGN…
C152_C152_GCTCTGTCACAACGTT-1.csv	0.003145373441610438	0.00329823433040511	369	[['HGNC:22921', 49.49365619718446, 100.0], ['HGNC:10980', 49.49365619718474, 100.0], ['HGNC:8091', 49.49365619718568, 100.0], ['HGNC:10917', 49.493656197185224, 100.0]]	['HGNC:7683', 'HGNC:4378', 'HGNC:7458', 'HGNC:30862', 'HGNC:7698', 'HGNC:2289', 'HGNC:2294', 'HGNC:2267', 'HGNC:7459', 'HGNC:7706', 'HGNC:16232', 'HGNC:7455', 'HGNC:848', 'HGNC:7427', 'HGNC:2579', 'HGNC:7692', 'HGNC:845', 'HGNC:7696', 'HGNC:7710', 'HGNC:2279', 'HGNC:12590', 'HGNC:7684', 'HGNC:20371', 'HGNC:837', 'HGNC:823', 'HGNC:3481', 'HGNC:830', 'HGNC:7686', 'HGNC:7690', 'HGNC:7892', 'HGNC:226…
C141_C141_CGACCTTCAACGATGG-1.csv	0.006149494204101714	0.0032982343304051105	471	0	['HGNC:4378', 'HGNC:16484', 'HGNC:2501', 'HGNC:18044', 'HGNC:11054', 'HGNC:18170', 'HGNC:11047', 'HGNC:4693']
C152_C152_GGCTCGATCGACAGCC-1.csv	0.001215279331222186	0.0022019921946929573	849	0	['HGNC:7529', 'HGNC:4175', 'HGNC:2244', 'HGNC:10293', 'HGNC:11063', 'HGNC:20661', 'HGNC:4249', 'HGNC:7892', 'HGNC:11003', 'HGNC:18170', 'HGNC:4693', 'HGNC:11559', 'HGNC:11067', 'HGNC:10986', 'HGNC:4136', 'HGNC:5006', 'HGNC:16484', 'HGNC:11004', 'HGNC:7530', 'HGNC:365', 'HGNC:4378', 'HGNC:25223', 'HGNC:5008', 'HGNC:9141', 'HGNC:20233', 'HGNC:18175', 'HGNC:11064']
C141_C141_AGCTTGATCATATCGG-1.csv	0.003609884896241592	0.00329823433040511	1058	0	['HGNC:11025', 'HGNC:4378', 'HGNC:4175', 'HGNC:5028', 'HGNC:18044', 'HGNC:4136', 'HGNC:11067', 'HGNC:11063', 'HGNC:18170', 'HGNC:4693']
C144_C144_AAGCCGCGTGCACTTA-1.csv	0.010439742316604304	0.04344685760872619	918	[['HGNC:5008', 49.88939883707032, 99.99999999999999]]	['HGNC:10986', 'HGNC:341', 'HGNC:4432', 'HGNC:987', 'HGNC:986', 'HGNC:10452', 'HGNC:17296', 'HGNC:7892', 'HGNC:2898', 'HGNC:500', 'HGNC:3700', 'HGNC:17027', 'HGNC:10980', 'HGNC:10451', 'HGNC:758', 'HGNC:11060', 'HGNC:9225', 'HGNC:11064', 'HGNC:18170', 'HGNC:11047', 'HGNC:10955', 'HGNC:2698', 'HGNC:2858', 'HGNC:746', 'HGNC:976']
C149_C149_CATCGAAGTTAGTGGG-1.csv	0.003609884896241592	0.00329823433040511	1273	0	['HGNC:4623', 'HGNC:30862', 'HGNC:2289', 'HGNC:10683', 'HGNC:2277', 'HGNC:19980', 'HGNC:10451', 'HGNC:12582', 'HGNC:4432', 'HGNC:8907', 'HGNC:4136', 'HGNC:12590', 'HGNC:16484', 'HGNC:2898', 'HGNC:2292', 'HGNC:18170', 'HGNC:11047', 'HGNC:2285', 'HGNC:4693', 'HGNC:2858', 'HGNC:4458', 'HGNC:7421', 'HGNC:30863', 'HGNC:29594', 'HGNC:7419', 'HGNC:2269', 'HGNC:12587', 'HGNC:3481', 'HGNC:7892', 'HGNC:226…
C148_C148_CACACTCGTAATCGTC-1.csv	0.006149494204101711	0.00329823433040511	574	0	['HGNC:17027', 'HGNC:10980', 'HGNC:11054', 'HGNC:18070', 'HGNC:7892', 'HGNC:12563', 'HGNC:9020', 'HGNC:11004', 'HGNC:5157', 'HGNC:16484', 'HGNC:18044', 'HGNC:10917', 'HGNC:4693', 'HGNC:746', 'HGNC:18170', 'HGNC:758', 'HGNC:11060']
C148_C148_GCTGCAGAGGAGTACC-1.csv	0.004483041295214671	0.00329823433040511	462	0	['HGNC:2579', 'HGNC:2279', 'HGNC:395', 'HGNC:4136', 'HGNC:12590', 'HGNC:16484', 'HGNC:2267', 'HGNC:16232', 'HGNC:848', 'HGNC:7427', 'HGNC:4378', 'HGNC:30862', 'HGNC:12592', 'HGNC:4982', 'HGNC:2289', 'HGNC:2321', 'HGNC:2294', 'HGNC:5383', 'HGNC:4175', 'HGNC:845', 'HGNC:24382', 'HGNC:2280', 'HGNC:12585', 'HGNC:833', 'HGNC:12586', 'HGNC:838', 'HGNC:14247', 'HGNC:7863', 'HGNC:837', 'HGNC:823', 'HGNC:…
C148_C148_TGCGGGTAGATCCTGT-1.csv	0.0023172793887392715	0.0012575727380560644	927	0	['HGNC:976', 'HGNC:4433', 'HGNC:7892', 'HGNC:3700', 'HGNC:2501', 'HGNC:21350', 'HGNC:5157', 'HGNC:16484', 'HGNC:1795', 'HGNC:2898', 'HGNC:8808', 'HGNC:10980', 'HGNC:18044', 'HGNC:11063', 'HGNC:2896', 'HGNC:18170', 'HGNC:11047', 'HGNC:4693']
C146_C146_GTTACAGGTACCGAGA-1.csv	0.04099947210980115	0.06920696540611528	1827	0	['HGNC:2898', 'HGNC:847', 'HGNC:753', 'HGNC:30862', 'HGNC:2289', 'HGNC:10683', 'HGNC:14247', 'HGNC:2291', 'HGNC:24382', 'HGNC:11055', 'HGNC:2280', 'HGNC:12585', 'HGNC:833', 'HGNC:12586', 'HGNC:4136', 'HGNC:12590', 'HGNC:11449', 'HGNC:846', 'HGNC:2287', 'HGNC:3482', 'HGNC:10681', 'HGNC:10682', 'HGNC:840', 'HGNC:24380', 'HGNC:8124', 'HGNC:21350', 'HGNC:7422', 'HGNC:11064', 'HGNC:838', 'HGNC:7421', …
C143_C143_TGCGGGTAGCTACCTA-1.csv	0.010439742316604302	0.03156575568494103	767	[['HGNC:10999', 35.55936842460054, 100.0], ['HGNC:3575', 35.559368424634194, 99.99999999708051], ['HGNC:10995', 35.559368424607385, 100.0], ['HGNC:3569', 35.55936842460016, 100.0], ['HGNC:9021', 47.184749525078594, 100.00000000000003]]	['HGNC:7892', 'HGNC:4982', 'HGNC:12592', 'HGNC:23089', 'HGNC:2321', 'HGNC:2719', 'HGNC:11055', 'HGNC:2911', 'HGNC:2898', 'HGNC:9280', 'HGNC:28883', 'HGNC:10980', 'HGNC:12591', 'HGNC:4432', 'HGNC:395', 'HGNC:4136', 'HGNC:16484', 'HGNC:8582', 'HGNC:11067', 'HGNC:11782', 'HGNC:8646', 'HGNC:4175', 'HGNC:2501', 'HGNC:8124', 'HGNC:21350', 'HGNC:10956', 'HGNC:3647', 'HGNC:11064', 'HGNC:26309', 'HGNC:110…
C143_C143_TACACGACAACACCTA-1.csv	0.003145373441610438	0.00329823433040511	882	0	['HGNC:2690', 'HGNC:4378', 'HGNC:25223', 'HGNC:7529', 'HGNC:845', 'HGNC:2501', 'HGNC:5213', 'HGNC:253', 'HGNC:2645', 'HGNC:5006', 'HGNC:9141', 'HGNC:846', 'HGNC:20661', 'HGNC:837', 'HGNC:4249', 'HGNC:823', 'HGNC:830', 'HGNC:5007', 'HGNC:2244', 'HGNC:833', 'HGNC:403', 'HGNC:16526', 'HGNC:847', 'HGNC:28883', 'HGNC:10980', 'HGNC:8016', 'HGNC:94', 'HGNC:2646', 'HGNC:838', 'HGNC:1516', 'HGNC:14247', '…
C148_C148_ATTACTCTCAAAGACA-1.csv	0.004125582738561819	0.003769410663320126	1013	0	['HGNC:4136', 'HGNC:12590', 'HGNC:4432', 'HGNC:30862', 'HGNC:2289', 'HGNC:10683', 'HGNC:838', 'HGNC:1516', 'HGNC:14247', 'HGNC:7421', 'HGNC:341', 'HGNC:30863', 'HGNC:29594', 'HGNC:7419', 'HGNC:2269', 'HGNC:12587', 'HGNC:837', 'HGNC:823', 'HGNC:3481', 'HGNC:830', 'HGNC:7892', 'HGNC:2265', 'HGNC:2288', 'HGNC:9020', 'HGNC:24382', 'HGNC:11055', 'HGNC:2280', 'HGNC:12585', 'HGNC:833', 'HGNC:12586', 'HG…
C146_C146_TCAACGACAAGCGATG-1.csv	0.003609884896241592	0.00329823433040511	1086	0	['HGNC:7892', 'HGNC:18170', 'HGNC:2858', 'HGNC:14409', 'HGNC:10452', 'HGNC:17296', 'HGNC:10451', 'HGNC:341', 'HGNC:11063', 'HGNC:500', 'HGNC:365']
C146_C146_GCCAAATAGACTGTAA-1.csv	0.022916507524253293	0.04311282454363326	1584	[['HGNC:4623', 45.47187073874692, 100.0], ['HGNC:5383', 42.846474044823886, 100.0], ['HGNC:2501', 46.52305008242005, 100.0], ['HGNC:11460', 45.47187073874692, 100.0], ['HGNC:1795', 45.47187073874692, 100.0], ['HGNC:10980', 45.47187073874692, 100.0], ['HGNC:4432', 42.846474044823886, 100.0], ['HGNC:10979', 42.846474044823886, 100.0], ['HGNC:115', 42.846474044823886, 100.0]]	['HGNC:753', 'HGNC:18170', 'HGNC:4693', 'HGNC:7892', 'HGNC:11067', 'HGNC:11063']
C146_C146_CCCAGTTAGGTCATCT-1.csv	0.003145373441610438	0.003769410663320126	637	0	['HGNC:7683', 'HGNC:7458', 'HGNC:30862', 'HGNC:7698', 'HGNC:2289', 'HGNC:10683', 'HGNC:4136', 'HGNC:12590', 'HGNC:7684', 'HGNC:20371', 'HGNC:837', 'HGNC:823', 'HGNC:3481', 'HGNC:830', 'HGNC:7686', 'HGNC:7690', 'HGNC:7892', 'HGNC:2265', 'HGNC:2288', 'HGNC:2911', 'HGNC:7719', 'HGNC:7700', 'HGNC:9020', 'HGNC:2267', 'HGNC:365', 'HGNC:7459', 'HGNC:10680', 'HGNC:7706', 'HGNC:16232', 'HGNC:7455', 'HGNC:…
C152_C152_AAAGCAAGTCCCTTGT-1.csv	0.0015162542455118872	0.0009077379131744149	721	0	['HGNC:7683', 'HGNC:7458', 'HGNC:30862', 'HGNC:7698', 'HGNC:2289', 'HGNC:10683', 'HGNC:14247', 'HGNC:12590', 'HGNC:7684', 'HGNC:20371', 'HGNC:837', 'HGNC:823', 'HGNC:3481', 'HGNC:830', 'HGNC:7686', 'HGNC:7690', 'HGNC:7892', 'HGNC:2265', 'HGNC:2288', 'HGNC:7719', 'HGNC:7700', 'HGNC:9020', 'HGNC:7459', 'HGNC:10680', 'HGNC:7706', 'HGNC:16232', 'HGNC:7455', 'HGNC:848', 'HGNC:10297', 'HGNC:7427', 'HGN…
C143_C143_AAGGTTCTCTCCAGGG-1.csv	0.007735467634803411	0.00329823433040511	723	0	['HGNC:4136', 'HGNC:16484', 'HGNC:7892', 'HGNC:9020', 'HGNC:18070', 'HGNC:18170', 'HGNC:4693', 'HGNC:11064', 'HGNC:18044', 'HGNC:4175', 'HGNC:2501']
C148_C148_AGGTCCGAGAAAGTGG-1.csv	0.010439742316604304	0.09995403371136466	747	[['HGNC:11460', 43.4668377008044, 100.0], ['HGNC:1795', 43.4668377008044, 100.0], ['HGNC:2898', 43.4668377008044, 100.0], ['HGNC:8808', 43.4668377008044, 100.0], ['HGNC:22921', 43.46683770071607, 100.0], ['HGNC:10992', 43.4668377008044, 100.0], ['HGNC:4623', 43.4668377008044, 100.0], ['HGNC:10683', 43.4668377008044, 100.0], ['HGNC:10682', 43.4668377008044, 100.0], ['HGNC:8091', 43.4668377008044, …	['HGNC:341', 'HGNC:4378', 'HGNC:4570', 'HGNC:11063', 'HGNC:18170', 'HGNC:11047', 'HGNC:4693']
C149_C149_GTTAAGCAGGGATACC-1.csv	0.00883977900552486	0.04344685760872619	649	0	['HGNC:2501', 'HGNC:4378', 'HGNC:17027', 'HGNC:18044', 'HGNC:9020', 'HGNC:18170', 'HGNC:4693']
C149_C149_ATTCTACTCACCATAG-1.csv	0.0015215406686084414	0.0012524312216750828	1750	0	['HGNC:758', 'HGNC:16484', 'HGNC:7892', 'HGNC:10451', 'HGNC:4432', 'HGNC:11004', 'HGNC:753', 'HGNC:10452', 'HGNC:17296', 'HGNC:11063', 'HGNC:18170', 'HGNC:4693', 'HGNC:2858', 'HGNC:746']
C143_C143_CGGTTAAGTTCATGGT-1.csv	0.0036098848962415903	0.00329823433040511	492	0	['HGNC:2579', 'HGNC:2279', 'HGNC:10986', 'HGNC:8907', 'HGNC:4136', 'HGNC:2205', 'HGNC:12590', 'HGNC:5006', 'HGNC:16484', 'HGNC:2294', 'HGNC:7692', 'HGNC:5383', 'HGNC:7529', 'HGNC:4175', 'HGNC:845', 'HGNC:7696', 'HGNC:7710', 'HGNC:7684', 'HGNC:20371', 'HGNC:20661', 'HGNC:2861', 'HGNC:837', 'HGNC:4249', 'HGNC:823', 'HGNC:3481', 'HGNC:830', 'HGNC:7686', 'HGNC:7690', 'HGNC:7892', 'HGNC:4135', 'HGNC:2…
C146_C146_GTAACTGAGTACGCGA-1.csv	0.010439742316604302	0.08432423117605783	922	[['HGNC:4378', 5.252413769600653, 94.75169455785499], ['HGNC:30862', 30.854418152905172, 99.99999999708051], ['HGNC:2289', 30.854418152917262, 99.9999999970805], ['HGNC:837', 37.37140296567939, 100.0], ['HGNC:823', 37.37140296567939, 100.00000000000003], ['HGNC:3481', 41.89249435226564, 100.00000000000003], ['HGNC:830', 37.37140296567938, 100.0], ['HGNC:2265', 30.85441815286925, 100.0], ['HGNC:22…	['HGNC:10999', 'HGNC:3575', 'HGNC:341', 'HGNC:18170', 'HGNC:11047', 'HGNC:4693', 'HGNC:3569']
C148_C148_AAGGTTCCAGGTCCAC-1.csv	0.04319786733218001	0.04344685760872619	838	[['HGNC:4456', 34.427083182236956, 100.0]]	['HGNC:10992', 'HGNC:4378', 'HGNC:30862', 'HGNC:2289', 'HGNC:24382', 'HGNC:2280', 'HGNC:12585', 'HGNC:833', 'HGNC:12586', 'HGNC:11449', 'HGNC:838', 'HGNC:14247', 'HGNC:2279', 'HGNC:12590', 'HGNC:2267', 'HGNC:16232', 'HGNC:848', 'HGNC:17027', 'HGNC:7427', 'HGNC:2579', 'HGNC:840', 'HGNC:24380', 'HGNC:11450', 'HGNC:10956', 'HGNC:7422', 'HGNC:2295', 'HGNC:847', 'HGNC:18044', 'HGNC:846', 'HGNC:2287', …
C145_C145_GCATGCGTCAGTCCCT-1.csv	0.0023172793887392715	0.0012575727380560644	729	0	['HGNC:4136', 'HGNC:12590', 'HGNC:5157', 'HGNC:16484', 'HGNC:14247', 'HGNC:846', 'HGNC:2287', 'HGNC:10681', 'HGNC:10682', 'HGNC:4175', 'HGNC:845', 'HGNC:2501', 'HGNC:3700', 'HGNC:11004', 'HGNC:2898', 'HGNC:847', 'HGNC:18044', 'HGNC:837', 'HGNC:823', 'HGNC:830', 'HGNC:7892', 'HGNC:2265', 'HGNC:2288', 'HGNC:2911', 'HGNC:24382', 'HGNC:2280', 'HGNC:18070', 'HGNC:12585', 'HGNC:833', 'HGNC:11025', 'HGN…
C145_C145_GACGCGTCACAAGACG-1.csv	0.0039853309882872424	0.0024576108398387956	962	0	['HGNC:387', 'HGNC:2605', 'HGNC:5006', 'HGNC:3629', 'HGNC:10996', 'HGNC:4378', 'HGNC:5008', 'HGNC:18170', 'HGNC:11047', 'HGNC:4693', 'HGNC:18070', 'HGNC:2653', 'HGNC:4061', 'HGNC:4249', 'HGNC:7892', 'HGNC:11863', 'HGNC:9020', 'HGNC:12805', 'HGNC:2649', 'HGNC:365', 'HGNC:21497', 'HGNC:10606', 'HGNC:5213', 'HGNC:10986', 'HGNC:3978', 'HGNC:2860', 'HGNC:13398', 'HGNC:24269', 'HGNC:388', 'HGNC:3133', …
C149_C149_CTGCTGTGTGCGGTAA-1.csv	0.00412558273856182	0.003769410663320126	906	0	['HGNC:4432', 'HGNC:10452', 'HGNC:9721', 'HGNC:7892', 'HGNC:7850', 'HGNC:10451', 'HGNC:16484', 'HGNC:17296', 'HGNC:500', 'HGNC:11067', 'HGNC:7849', 'HGNC:406', 'HGNC:758', 'HGNC:8906', 'HGNC:2704', 'HGNC:18170', 'HGNC:3078', 'HGNC:11047', 'HGNC:4693', 'HGNC:2858', 'HGNC:746', 'HGNC:11004', 'HGNC:24269', 'HGNC:10979']
C148_C148_AACTTTCGTTCTGAAC-1.csv	0.0029961561508893538	0.00329823433040511	935	0	['HGNC:10452', 'HGNC:7892', 'HGNC:9020', 'HGNC:16484', 'HGNC:10943', 'HGNC:18070', 'HGNC:12527', 'HGNC:17296', 'HGNC:500', 'HGNC:365', 'HGNC:10293', 'HGNC:10297', 'HGNC:11004', 'HGNC:18826', 'HGNC:18044', 'HGNC:10451', 'HGNC:18170', 'HGNC:4693', 'HGNC:2858', 'HGNC:11559', 'HGNC:29832', 'HGNC:11064']
C145_C145_TTAACTCAGACGCTTT-1.csv	0.010439742316604302	0.03707853459106462	1205	0	['HGNC:4432', 'HGNC:4175', 'HGNC:2501', 'HGNC:7892', 'HGNC:9021', 'HGNC:4136', 'HGNC:16484', 'HGNC:3700', 'HGNC:18170', 'HGNC:4693', 'HGNC:18044', 'HGNC:11064']
C146_C146_CTGTTTACATCACCCT-1.csv	0.010439742316604304	0.14895814093801574	981	[['HGNC:10683', 3.499289587945996, 100.0], ['HGNC:3700', 3.499289587699265, 100.0], ['HGNC:8903', 39.37766651176805, 100.0], ['HGNC:10680', 3.499289587945996, 100.0], ['HGNC:4432', 12.401017535365835, 100.0], ['HGNC:23', 3.4992895875880192, 100.0], ['HGNC:408', 3.499289587775594, 100.0], ['HGNC:4057', 39.37766651175182, 100.0], ['HGNC:10681', 3.499289587699264, 100.0], ['HGNC:10682', 3.4992895876…	['HGNC:30862', 'HGNC:2289', 'HGNC:2267', 'HGNC:16232', 'HGNC:848', 'HGNC:7427', 'HGNC:837', 'HGNC:823', 'HGNC:3481', 'HGNC:830', 'HGNC:7892', 'HGNC:2265', 'HGNC:2288', 'HGNC:2277', 'HGNC:8016', 'HGNC:10451', 'HGNC:12582', 'HGNC:10452', 'HGNC:2294', 'HGNC:17296', 'HGNC:845', 'HGNC:2579', 'HGNC:2279', 'HGNC:12590', 'HGNC:838', 'HGNC:14247', 'HGNC:11004', 'HGNC:847', 'HGNC:753', 'HGNC:18044', 'HGNC:…
C152_C152_GGAACTTCAAGCTGGA-1.csv	0.00377824468281176	0.00329823433040511	882	0	['HGNC:12590', 'HGNC:16484', 'HGNC:24382', 'HGNC:2280', 'HGNC:18070', 'HGNC:12585', 'HGNC:12586', 'HGNC:4432', 'HGNC:30862', 'HGNC:2289', 'HGNC:10683', 'HGNC:11782', 'HGNC:8646', 'HGNC:2294', 'HGNC:3481', 'HGNC:2265', 'HGNC:2288', 'HGNC:2911', 'HGNC:7421', 'HGNC:30863', 'HGNC:29594', 'HGNC:7419', 'HGNC:2269', 'HGNC:12587', 'HGNC:2267', 'HGNC:3700', 'HGNC:2287', 'HGNC:3482', 'HGNC:10681', 'HGNC:10…
C148_C148_CCGTACTAGCCGCCTA-1.csv	0.0015548368753998147	0.0012524312216750828	576	0	['HGNC:4432', 'HGNC:2289', 'HGNC:11782', 'HGNC:10452', 'HGNC:8646', 'HGNC:2294', 'HGNC:14247', 'HGNC:847', 'HGNC:18044', 'HGNC:17296', 'HGNC:4175', 'HGNC:845', 'HGNC:2267', 'HGNC:16232', 'HGNC:8582', 'HGNC:848', 'HGNC:17027', 'HGNC:2279', 'HGNC:24382', 'HGNC:2280', 'HGNC:833', 'HGNC:4136', 'HGNC:10943', 'HGNC:26309', 'HGNC:846', 'HGNC:2287', 'HGNC:2704', 'HGNC:837', 'HGNC:823', 'HGNC:830', 'HGNC:…
C146_C146_GCACTCTGTCTCATCC-1.csv	0.0013445765544265389	0.002750413809669286	588	[['HGNC:642', 39.074554681858196, 100.00000000000003], ['HGNC:14472', 39.356201936367356, 100.00000000000004], ['HGNC:10989', 31.027930960044458, 88.50790820751851]]	['HGNC:30862', 'HGNC:25223', 'HGNC:12592', 'HGNC:4982', 'HGNC:5008', 'HGNC:2289', 'HGNC:2321', 'HGNC:2285', 'HGNC:4693', 'HGNC:24381', 'HGNC:2291', 'HGNC:847', 'HGNC:9280', 'HGNC:18044', 'HGNC:16232', 'HGNC:848', 'HGNC:7427', 'HGNC:2579', 'HGNC:2279', 'HGNC:10986', 'HGNC:2277', 'HGNC:10980', 'HGNC:8016', 'HGNC:12582', 'HGNC:12591', 'HGNC:823', 'HGNC:3481', 'HGNC:830', 'HGNC:10536', 'HGNC:2265', '…
C145_C145_CATATTCCATAGACTC-1.csv	0.003145373441610438	0.003769410663320126	794	0	['HGNC:2579', 'HGNC:2279', 'HGNC:4136', 'HGNC:12590', 'HGNC:5006', 'HGNC:16484', 'HGNC:7684', 'HGNC:20371', 'HGNC:838', 'HGNC:14247', 'HGNC:847', 'HGNC:24269', 'HGNC:7714', 'HGNC:18044', 'HGNC:7683', 'HGNC:7458', 'HGNC:30862', 'HGNC:25223', 'HGNC:7698', 'HGNC:2289', 'HGNC:20661', 'HGNC:837', 'HGNC:4249', 'HGNC:823', 'HGNC:830', 'HGNC:7686', 'HGNC:7690', 'HGNC:7892', 'HGNC:2265', 'HGNC:2288', 'HGN…
C148_C148_CGTTAGAAGAAACGCC-1.csv	0.0007101591821806856	0.003769410663320126	865	0	['HGNC:17027', 'HGNC:18070', 'HGNC:10452', 'HGNC:7892', 'HGNC:9020', 'HGNC:16484', 'HGNC:4693', 'HGNC:2858', 'HGNC:10451', 'HGNC:18170', 'HGNC:17296', 'HGNC:8906', 'HGNC:2704', 'HGNC:24269', 'HGNC:18044', 'HGNC:9225']
C146_C146_ACGATGTCATCCAACA-1.csv	0.010439742316604304	0.018472325178078286	1088	0	['HGNC:5157', 'HGNC:16484', 'HGNC:11054', 'HGNC:753', 'HGNC:18170', 'HGNC:11047', 'HGNC:4693', 'HGNC:7892']
C149_C149_AGTAGTCCACCCATGG-1.csv	0.0036098848962415925	0.00329823433040511	1911	0	['HGNC:9721', 'HGNC:2501', 'HGNC:406', 'HGNC:18170', 'HGNC:4693', 'HGNC:4432']
C148_C148_TGACGGCAGATCTGCT-1.csv	0.004483041295214671	0.00329823433040511	472	0	['HGNC:3151', 'HGNC:8907', 'HGNC:2205', 'HGNC:12590', 'HGNC:5157', 'HGNC:16484', 'HGNC:24382', 'HGNC:2280', 'HGNC:12585', 'HGNC:12527', 'HGNC:12586', 'HGNC:11449', 'HGNC:4061', 'HGNC:12524', 'HGNC:1516', 'HGNC:2294', 'HGNC:2501', 'HGNC:2267', 'HGNC:3700', 'HGNC:365', 'HGNC:4432', 'HGNC:10992', 'HGNC:30862', 'HGNC:2289', 'HGNC:10683', 'HGNC:2285', 'HGNC:4693', 'HGNC:642', 'HGNC:24381', 'HGNC:2291'…
C152_C152_CGGCTAGCAGCCACCA-1.csv	0.003145373441610438	0.00329823433040511	837	0	['HGNC:2690', 'HGNC:30862', 'HGNC:5008', 'HGNC:2289', 'HGNC:838', 'HGNC:1516', 'HGNC:14247', 'HGNC:24382', 'HGNC:11055', 'HGNC:2280', 'HGNC:12585', 'HGNC:833', 'HGNC:12586', 'HGNC:5213', 'HGNC:10986', 'HGNC:4136', 'HGNC:12590', 'HGNC:253', 'HGNC:2645', 'HGNC:5006', 'HGNC:16484', 'HGNC:2277', 'HGNC:28883', 'HGNC:8016', 'HGNC:10451', 'HGNC:12582', 'HGNC:94', 'HGNC:16526', 'HGNC:11004', 'HGNC:186', …
C149_C149_CTACATTAGTACATGA-1.csv	0.0022068374128299214	0.0012524312216750828	668	0	['HGNC:115', 'HGNC:500', 'HGNC:4432', 'HGNC:4378', 'HGNC:18170', 'HGNC:10917', 'HGNC:4693', 'HGNC:10942', 'HGNC:4061']
C145_C145_TCTTCGGCATTACCTT-1.csv	0.0043846187573990435	0.059335459243781946	1007	[['HGNC:7708', 49.21507412999288, 99.99999999999997], ['HGNC:7715', 49.21507412998904, 99.99999999999997], ['HGNC:7716', 49.21507413000111, 100.0], ['HGNC:24382', 46.097691541985, 100.0], ['HGNC:2280', 46.09769154199688, 100.0], ['HGNC:12585', 46.0976915419954, 100.0], ['HGNC:12527', 29.890938901756016, 99.99999999999997], ['HGNC:833', 46.09769154198816, 100.0], ['HGNC:7702', 49.21507413000105, 1…	['HGNC:2719', 'HGNC:2244', 'HGNC:25223', 'HGNC:5008', 'HGNC:11782', 'HGNC:10452', 'HGNC:8646', 'HGNC:8582', 'HGNC:10297', 'HGNC:10451', 'HGNC:9141', 'HGNC:10979', 'HGNC:11004', 'HGNC:4249', 'HGNC:7892', 'HGNC:9020', 'HGNC:10986', 'HGNC:5006', 'HGNC:1096', 'HGNC:7863', 'HGNC:20661', 'HGNC:4458', 'HGNC:10293', 'HGNC:8021', 'HGNC:5383', 'HGNC:17296', 'HGNC:7529', 'HGNC:2501', 'HGNC:7530', 'HGNC:1817…
C145_C145_ACTGAGTTCAGCATGT-1.csv	0.005593777925273687	0.004642927441261909	997	0	['HGNC:2205', 'HGNC:12590', 'HGNC:5006', 'HGNC:16484', 'HGNC:3629', 'HGNC:10996', 'HGNC:2267', 'HGNC:10680', 'HGNC:11022', 'HGNC:16232', 'HGNC:7427', 'HGNC:2579', 'HGNC:2279', 'HGNC:8907', 'HGNC:4432', 'HGNC:30927', 'HGNC:30862', 'HGNC:5008', 'HGNC:2289', 'HGNC:10683', 'HGNC:3133', 'HGNC:7421', 'HGNC:2649', 'HGNC:30863', 'HGNC:8818', 'HGNC:29594', 'HGNC:7419', 'HGNC:2269', 'HGNC:12587', 'HGNC:207…
C145_C145_GTTACAGAGTTATCGC-1.csv	0.001048214076987176	0.00329823433040511	615	[['HGNC:2898', 38.06144016561475, 100.00000000000003], ['HGNC:642', 29.395740511969485, 100.00000000000003]]	['HGNC:2321', 'HGNC:7529', 'HGNC:4175', 'HGNC:4378', 'HGNC:10908', 'HGNC:25223', 'HGNC:4982', 'HGNC:12592', 'HGNC:9141', 'HGNC:4249', 'HGNC:7892', 'HGNC:11003', 'HGNC:10536', 'HGNC:9020', 'HGNC:11004', 'HGNC:473', 'HGNC:2244', 'HGNC:18070', 'HGNC:500', 'HGNC:7530', 'HGNC:10297', 'HGNC:4458', 'HGNC:10293', 'HGNC:18170', 'HGNC:11047', 'HGNC:10980', 'HGNC:11054', 'HGNC:12591', 'HGNC:9280', 'HGNC:180…
C143_C143_AGTGTCACAGTGGAGT-1.csv	0.0037782446828117594	0.09995403371136466	847	[['HGNC:12390', 4.494577506077541, 83.21642750857207], ['HGNC:7714', 13.411326052985798, 100.0], ['HGNC:7216', 4.494577505937923, 83.21642750857207], ['HGNC:7692', 13.411326052984645, 100.0], ['HGNC:7696', 13.411326052963771, 100.0], ['HGNC:7710', 13.411326052963771, 100.0], ['HGNC:7459', 13.41132605298633, 100.0], ['HGNC:7706', 13.411326052984219, 100.0], ['HGNC:11022', 4.494577506077543, 83.216…	['HGNC:847', 'HGNC:5383', 'HGNC:7529', 'HGNC:4175', 'HGNC:845', 'HGNC:500', 'HGNC:7530', 'HGNC:848', 'HGNC:4432', 'HGNC:4378', 'HGNC:25223', 'HGNC:23089', 'HGNC:4136', 'HGNC:5006', 'HGNC:16484', 'HGNC:8016', 'HGNC:838', 'HGNC:14247', 'HGNC:2244', 'HGNC:833', 'HGNC:20661', 'HGNC:837', 'HGNC:4249', 'HGNC:823', 'HGNC:830', 'HGNC:7892', 'HGNC:11003', 'HGNC:9020', 'HGNC:5382', 'HGNC:406', 'HGNC:115', …
C148_C148_TACCTATGTCACACGC-1.csv	0.006769040343480439	0.00329823433040511	702	0	['HGNC:3978', 'HGNC:2860', 'HGNC:13398', 'HGNC:3133', 'HGNC:11782', 'HGNC:8646', 'HGNC:10547', 'HGNC:11279', 'HGNC:7529', 'HGNC:341', 'HGNC:2649', 'HGNC:406', 'HGNC:16448', 'HGNC:4061', 'HGNC:10545', 'HGNC:4378', 'HGNC:5008', 'HGNC:5213', 'HGNC:2605', 'HGNC:5006', 'HGNC:16484', 'HGNC:3629', 'HGNC:4249', 'HGNC:9721', 'HGNC:11863', 'HGNC:9020', 'HGNC:6708', 'HGNC:2859', 'HGNC:9141', 'HGNC:18170', '…
C148_C148_GATGAAAGTGAAGGCT-1.csv	0.056435026047711376	0.09995403371136466	862	[['HGNC:8907', 43.4668377008044, 100.0], ['HGNC:19980', 43.466837700804405, 99.99999999999993], ['HGNC:4061', 43.4668377008044, 100.0]]	['HGNC:16484', 'HGNC:500', 'HGNC:18170', 'HGNC:11047', 'HGNC:4693', 'HGNC:11064']
C152_C152_TGGTTAGAGCTTCGCG-1.csv	0.003145373441610438	0.018472325178078293	807	[['HGNC:10922', 8.50168479500145, 100.0]]	['HGNC:10452', 'HGNC:10451', 'HGNC:4136', 'HGNC:16484', 'HGNC:7892', 'HGNC:9020', 'HGNC:11004', 'HGNC:753', 'HGNC:18044', 'HGNC:11067', 'HGNC:8891', 'HGNC:11025', 'HGNC:4061', 'HGNC:17296', 'HGNC:4795', 'HGNC:4175', 'HGNC:2501', 'HGNC:18170', 'HGNC:4693', 'HGNC:2858', 'HGNC:11559', 'HGNC:11064', 'HGNC:4458', 'HGNC:10293', 'HGNC:11063']
C148_C148_TTGTAGGAGTATCGAA-1.csv	0.003145373441610438	0.006430095163387243	567	[['HGNC:2596', 46.91104044857483, 100.0], ['HGNC:9208', 46.91104044857483, 100.0], ['HGNC:4455', 28.601931277750065, 89.90679060932976], ['HGNC:1907', 46.91104044857483, 100.0], ['HGNC:2501', 27.165569908258973, 83.31079745307906], ['HGNC:10989', 32.02588042509876, 95.3936741065644]]	['HGNC:4378', 'HGNC:16484', 'HGNC:365', 'HGNC:18170', 'HGNC:4693', 'HGNC:18044', 'HGNC:11064']
C149_C149_CTAAGACCAGCTGCAC-1.csv	0.003145373441610438	0.007067644993725236	647	[['HGNC:7892', 46.666666666666664, 100.0], ['HGNC:8906', 46.666666666666664, 100.0], ['HGNC:2704', 46.666666666666664, 100.0], ['HGNC:10452', 46.666666666666664, 100.0], ['HGNC:17296', 46.666666666666664, 100.0], ['HGNC:11004', 46.666666666666664, 100.0], ['HGNC:24269', 46.666666666666664, 100.0], ['HGNC:10451', 46.666666666666664, 100.0]]	['HGNC:4378', 'HGNC:2911', 'HGNC:9020', 'HGNC:4693', 'HGNC:642', 'HGNC:2898', 'HGNC:18044', 'HGNC:18070', 'HGNC:10980', 'HGNC:11054', 'HGNC:9225', 'HGNC:8124', 'HGNC:21350', 'HGNC:18170', 'HGNC:11064']
C142_C142_CCTCTGAGTGACGCCT-1.csv	0.0039853309882872424	0.0024576108398387956	741	0	['HGNC:4378', 'HGNC:4136', 'HGNC:18070', 'HGNC:11054', 'HGNC:10451', 'HGNC:7892', 'HGNC:9020', 'HGNC:11004', 'HGNC:24269', 'HGNC:18044', 'HGNC:18170', 'HGNC:11047', 'HGNC:365', 'HGNC:10452', 'HGNC:17296', 'HGNC:4175', 'HGNC:5028', 'HGNC:2501', 'HGNC:8906', 'HGNC:2704', 'HGNC:4693', 'HGNC:11064']
C148_C148_TCTATTGTCTGGTTCC-1.csv	0.003985330988287242	0.0024576108398387964	868	0	['HGNC:10980', 'HGNC:7892', 'HGNC:4378', 'HGNC:18070', 'HGNC:758', 'HGNC:8906', 'HGNC:11004', 'HGNC:24269', 'HGNC:18044', 'HGNC:11064', 'HGNC:18170', 'HGNC:4693', 'HGNC:746']
C145_C145_TGACGGCCACACCGCA-1.csv	0.014486804935171536	0.04344685760872619	1336	0	['HGNC:10452', 'HGNC:17296', 'HGNC:7892', 'HGNC:10451', 'HGNC:11064', 'HGNC:16484', 'HGNC:18170', 'HGNC:11047', 'HGNC:4693', 'HGNC:2858', 'HGNC:2501', 'HGNC:10942']
C152_C152_TGAGAGGAGGCGACAT-1.csv	0.010439742316604304	0.06950826150773301	804	[['HGNC:10683', 25.071316385253397, 100.0], ['HGNC:8907', 19.309855226794458, 99.99999999999999], ['HGNC:2205', 19.309855226794458, 100.0], ['HGNC:4012', 19.309855226794458, 99.9999999970805], ['HGNC:2898', 25.071316385253397, 99.99999999708048], ['HGNC:12390', 19.309855226794458, 99.99999999708048], ['HGNC:4135', 19.309855226755214, 99.99999999999997], ['HGNC:2911', 25.071316385253397, 99.999999…	['HGNC:30862', 'HGNC:2289', 'HGNC:838', 'HGNC:14247', 'HGNC:2579', 'HGNC:2279', 'HGNC:12590', 'HGNC:11004', 'HGNC:2422', 'HGNC:847', 'HGNC:837', 'HGNC:823', 'HGNC:830', 'HGNC:7892', 'HGNC:2265', 'HGNC:2288', 'HGNC:24382', 'HGNC:2280', 'HGNC:12585', 'HGNC:833', 'HGNC:12586', 'HGNC:10452', 'HGNC:2294', 'HGNC:17296', 'HGNC:845', 'HGNC:2277', 'HGNC:8016', 'HGNC:10451', 'HGNC:12582', 'HGNC:7421', 'HGN…
C149_C149_TAGCCGGTCTGCGGCA-1.csv	0.010439742316604302	0.04077721901822841	993	[['HGNC:5383', 40.39771846796195, 100.0], ['HGNC:9020', 47.38196526557227, 100.00000000000003], ['HGNC:115', 40.39771846789602, 100.0], ['HGNC:10989', 47.76773053352497, 100.00000000000003]]	['HGNC:16484', 'HGNC:10943', 'HGNC:14472', 'HGNC:18044', 'HGNC:4432', 'HGNC:17027', 'HGNC:11067', 'HGNC:11047', 'HGNC:4693', 'HGNC:11063', 'HGNC:18170', 'HGNC:10979', 'HGNC:11064']
C145_C145_TATCTCACACTCTGTC-1.csv	0.001962246379655429	0.0014313499676286662	916	0	['HGNC:10452', 'HGNC:17027', 'HGNC:1516', 'HGNC:18070', 'HGNC:10451', 'HGNC:7892', 'HGNC:2704', 'HGNC:9225', 'HGNC:4136', 'HGNC:8906', 'HGNC:18044', 'HGNC:18170', 'HGNC:4693', 'HGNC:2858', 'HGNC:11004', 'HGNC:186', 'HGNC:24269', 'HGNC:17296', 'HGNC:4175', 'HGNC:5028', 'HGNC:2501']
C143_C143_TAAGCGTAGCGCCTTG-1.csv	0.010439742316604304	0.08894381475344856	1155	[['HGNC:7683', 34.04559372653468, 100.0], ['HGNC:7458', 34.045593726534676, 100.0], ['HGNC:7698', 34.04559372653199, 100.0], ['HGNC:7684', 34.0455937265343, 100.0], ['HGNC:20371', 34.0455937265343, 100.0], ['HGNC:7708', 34.04559372653468, 100.0], ['HGNC:7715', 34.04559372653468, 100.0], ['HGNC:7716', 34.04559372653467, 100.0], ['HGNC:7702', 34.04559372653467, 100.0], ['HGNC:7692', 34.045593726534…	['HGNC:30862', 'HGNC:2289', 'HGNC:10683', 'HGNC:14247', 'HGNC:12590', 'HGNC:24382', 'HGNC:2280', 'HGNC:12585', 'HGNC:833', 'HGNC:12586', 'HGNC:10452', 'HGNC:2294', 'HGNC:17296', 'HGNC:845', 'HGNC:2501', 'HGNC:2277', 'HGNC:10980', 'HGNC:8016', 'HGNC:10451', 'HGNC:12582', 'HGNC:4432', 'HGNC:837', 'HGNC:823', 'HGNC:3481', 'HGNC:830', 'HGNC:7892', 'HGNC:2265', 'HGNC:2288', 'HGNC:9020', 'HGNC:758', 'H…
C143_C143_GAACATCAGCGTGTCC-1.csv	0.003985330988287251	0.0024576108398387925	831	0	['HGNC:4378', 'HGNC:30862', 'HGNC:2289', 'HGNC:10683', 'HGNC:10452', 'HGNC:2205', 'HGNC:12590', 'HGNC:837', 'HGNC:823', 'HGNC:3481', 'HGNC:830', 'HGNC:7892', 'HGNC:2265', 'HGNC:2288', 'HGNC:11004', 'HGNC:2704', 'HGNC:10682', 'HGNC:840', 'HGNC:24380', 'HGNC:10979', 'HGNC:7422', 'HGNC:2277', 'HGNC:19980', 'HGNC:10980', 'HGNC:8016', 'HGNC:10451', 'HGNC:12582', 'HGNC:4432', 'HGNC:2291', 'HGNC:24382',…
C149_C149_AGGGATGGTGCTCTTC-1.csv	0.0026323062951605033	0.002307615812055207	1341	0	['HGNC:4432', 'HGNC:365', 'HGNC:7892', 'HGNC:2704', 'HGNC:9020', 'HGNC:11004', 'HGNC:11063', 'HGNC:18170', 'HGNC:4693']
C143_C143_TCAGGTAGTCTAGGTT-1.csv	0.0010493179433368304	0.0010553661577749928	720	0	['HGNC:4136', 'HGNC:12590', 'HGNC:2710', 'HGNC:5006', 'HGNC:16484', 'HGNC:20661', 'HGNC:10992', 'HGNC:30862', 'HGNC:25223', 'HGNC:2289', 'HGNC:2291', 'HGNC:24382', 'HGNC:2244', 'HGNC:2280', 'HGNC:12585', 'HGNC:833', 'HGNC:12586', 'HGNC:7421', 'HGNC:30863', 'HGNC:29594', 'HGNC:7419', 'HGNC:2269', 'HGNC:12587', 'HGNC:406', 'HGNC:11004', 'HGNC:4892', 'HGNC:847', 'HGNC:837', 'HGNC:4249', 'HGNC:823', …
C146_C146_TAGCCGGTCGGCGGTT-1.csv	0.003603695056339458	0.004014422356435934	1663	0	['HGNC:7892', 'HGNC:365', 'HGNC:12441', 'HGNC:11004', 'HGNC:186', 'HGNC:753', 'HGNC:10452', 'HGNC:17296', 'HGNC:4175', 'HGNC:4136', 'HGNC:16484', 'HGNC:2861', 'HGNC:3148', 'HGNC:10451', 'HGNC:10293', 'HGNC:11063', 'HGNC:18170', 'HGNC:4693', 'HGNC:2858', 'HGNC:11559']
C146_C146_GTGGGTCGTATAGGGC-1.csv	0.003145373441610438	0.00329823433040511	741	0	['HGNC:10680', 'HGNC:16232', 'HGNC:848', 'HGNC:7427', 'HGNC:2579', 'HGNC:2279', 'HGNC:4378', 'HGNC:30862', 'HGNC:4982', 'HGNC:12592', 'HGNC:2289', 'HGNC:10683', 'HGNC:2321', 'HGNC:395', 'HGNC:4136', 'HGNC:12590', 'HGNC:16484', 'HGNC:837', 'HGNC:2277', 'HGNC:10980', 'HGNC:8016', 'HGNC:12582', 'HGNC:12591', 'HGNC:4432', 'HGNC:823', 'HGNC:3481', 'HGNC:830', 'HGNC:10536', 'HGNC:2265', 'HGNC:2288', 'H…
C146_C146_GCATGCGAGGCTCATT-1.csv	0.003145373441610438	0.03326395615746267	1056	[['HGNC:30862', 45.80161497852937, 100.0], ['HGNC:2289', 45.80161497863099, 100.0], ['HGNC:12590', 45.80161497851826, 100.0], ['HGNC:837', 45.80161497850616, 100.0], ['HGNC:24382', 45.80161497850566, 100.0], ['HGNC:8891', 8.883640192870264, 100.0], ['HGNC:2280', 45.80161497641826, 100.0], ['HGNC:12585', 45.801614975856154, 100.0], ['HGNC:833', 45.80161497560412, 100.0], ['HGNC:12586', 45.80161497…	['HGNC:4378', 'HGNC:25223', 'HGNC:5008', 'HGNC:4136', 'HGNC:5006', 'HGNC:20661', 'HGNC:2244', 'HGNC:3824', 'HGNC:8021', 'HGNC:7529', 'HGNC:4175', 'HGNC:500', 'HGNC:7530', 'HGNC:10920', 'HGNC:10986', 'HGNC:11004', 'HGNC:9141', 'HGNC:4248', 'HGNC:4458', 'HGNC:10293', 'HGNC:10980', 'HGNC:4249', 'HGNC:7892', 'HGNC:11003', 'HGNC:18170', 'HGNC:11047', 'HGNC:4693', 'HGNC:11559', 'HGNC:10956', 'HGNC:2023…
C152_C152_CAGGTGCTCGCTGATA-1.csv	0.010439742316604304	0.08154828227690313	740	[['HGNC:253', 34.19732263060267, 100.0], ['HGNC:7684', 27.889875487372585, 100.0], ['HGNC:7683', 27.889875487385073, 100.0], ['HGNC:7458', 27.889875487385073, 100.0], ['HGNC:7698', 27.88987548736807, 100.0], ['HGNC:7708', 27.889875487369984, 100.0], ['HGNC:7715', 27.889875487369984, 100.0], ['HGNC:7716', 27.889875487369984, 100.0], ['HGNC:7702', 27.88987548735406, 100.0], ['HGNC:7692', 27.8898754…	['HGNC:10986', 'HGNC:8907', 'HGNC:2205', 'HGNC:12590', 'HGNC:5006', 'HGNC:16484', 'HGNC:10996', 'HGNC:4432', 'HGNC:30862', 'HGNC:25223', 'HGNC:5008', 'HGNC:2289', 'HGNC:23089', 'HGNC:4014', 'HGNC:24382', 'HGNC:2244', 'HGNC:2280', 'HGNC:12585', 'HGNC:833', 'HGNC:12586', 'HGNC:10452', 'HGNC:2294', 'HGNC:17296', 'HGNC:7529', 'HGNC:845', 'HGNC:2501', 'HGNC:838', 'HGNC:14247', 'HGNC:7421', 'HGNC:10293…
C146_C146_GGGAATGAGACACGAC-1.csv	0.003145373441610438	0.00652436079918708	640	[['HGNC:30862', 39.62815880158508, 100.0], ['HGNC:2289', 39.62815880160806, 100.00000000000003], ['HGNC:2294', 39.62815880154522, 100.0], ['HGNC:823', 39.285465315205606, 100.0], ['HGNC:830', 39.2854653151793, 100.0], ['HGNC:2265', 39.62815880155467, 100.0], ['HGNC:2288', 39.62815880155467, 100.0], ['HGNC:24382', 39.628158801511816, 100.0], ['HGNC:2280', 39.62815880144631, 100.0], ['HGNC:12585', …	['HGNC:4378', 'HGNC:10452', 'HGNC:7892', 'HGNC:11004', 'HGNC:11025', 'HGNC:18044', 'HGNC:10451', 'HGNC:17296', 'HGNC:4175', 'HGNC:500', 'HGNC:10297', 'HGNC:11067', 'HGNC:4136', 'HGNC:11047', 'HGNC:2858', 'HGNC:11559', 'HGNC:9225', 'HGNC:10956', 'HGNC:341', 'HGNC:10293', 'HGNC:18170']
C146_C146_GTTCTCGTCAACGAAA-1.csv	0.010439742316604304	0.08328660089480507	1079	[['HGNC:2898', 10.308436433120699, 81.7677583400715], ['HGNC:2911', 10.308436433180626, 81.76775834102224], ['HGNC:8124', 10.308436433166962, 81.76775834054683], ['HGNC:21350', 10.308436433180626, 81.76775833745852]]	['HGNC:838', 'HGNC:14247', 'HGNC:8907', 'HGNC:4136', 'HGNC:2205', 'HGNC:16484', 'HGNC:833', 'HGNC:4061', 'HGNC:12524', 'HGNC:4369', 'HGNC:14573', 'HGNC:846', 'HGNC:10452', 'HGNC:17296', 'HGNC:4175', 'HGNC:845', 'HGNC:2501', 'HGNC:12390', 'HGNC:15629', 'HGNC:847', 'HGNC:18170', 'HGNC:4693', 'HGNC:2858', 'HGNC:4116', 'HGNC:20197', 'HGNC:3700', 'HGNC:365', 'HGNC:11022', 'HGNC:848', 'HGNC:7216', 'HGN…
C152_C152_ATAGACCAGGAGTTGC-1.csv	0.006149494204101711	0.00329823433040511	668	0	['HGNC:4378', 'HGNC:16484', 'HGNC:18070', 'HGNC:18044', 'HGNC:11067', 'HGNC:4693', 'HGNC:18170', 'HGNC:9020', 'HGNC:2501', 'HGNC:11064']
C146_C146_CACAGTAAGCGGATCA-1.csv	0.010439742316604304	0.09119227167321886	1285	[['HGNC:2291', 27.663728150502937, 100.0], ['HGNC:24382', 27.66372815050122, 100.0], ['HGNC:2280', 27.663728150506, 100.0], ['HGNC:12585', 27.66372815050181, 100.0], ['HGNC:833', 27.663728150512597, 100.0], ['HGNC:12586', 27.66372815051275, 100.0], ['HGNC:838', 27.66372815049898, 100.0], ['HGNC:14247', 27.663728150504856, 100.0], ['HGNC:30862', 27.66372815044347, 100.0], ['HGNC:2289', 27.66372815…	['HGNC:4432', 'HGNC:11063', 'HGNC:10452', 'HGNC:17296', 'HGNC:2501', 'HGNC:18170', 'HGNC:4693', 'HGNC:2858', 'HGNC:7892', 'HGNC:10451', 'HGNC:3700', 'HGNC:18044', 'HGNC:11064', 'HGNC:10943']
C141_C141_GTGTTAGCACACGCTG-1.csv	0.00412558273856182	0.003769410663320126	1222	0	['HGNC:2719', 'HGNC:4623', 'HGNC:11782', 'HGNC:10452', 'HGNC:8646', 'HGNC:8582', 'HGNC:4892', 'HGNC:8808', 'HGNC:24269', 'HGNC:16484', 'HGNC:1795', 'HGNC:4433', 'HGNC:7892', 'HGNC:3579', 'HGNC:11004', 'HGNC:2898', 'HGNC:10980', 'HGNC:7850', 'HGNC:10451', 'HGNC:4432', 'HGNC:17296', 'HGNC:5147', 'HGNC:3700', 'HGNC:8906', 'HGNC:2704', 'HGNC:21350', 'HGNC:4458', 'HGNC:7849', 'HGNC:2896', 'HGNC:18170'…
C148_C148_TCAGCAAGTAGGACAC-1.csv	0.0003340199298558144	0.00030640459647791505	449	0	['HGNC:4623', 'HGNC:61', 'HGNC:30862', 'HGNC:2289', 'HGNC:10571', 'HGNC:2422', 'HGNC:847', 'HGNC:18044', 'HGNC:838', 'HGNC:14247', 'HGNC:4136', 'HGNC:12590', 'HGNC:5157', 'HGNC:16484', 'HGNC:2267', 'HGNC:16232', 'HGNC:848', 'HGNC:7427', 'HGNC:2579', 'HGNC:2279', 'HGNC:846', 'HGNC:2287', 'HGNC:3482', 'HGNC:840', 'HGNC:24380', 'HGNC:2277', 'HGNC:8016', 'HGNC:11054', 'HGNC:12582', 'HGNC:2294', 'HGNC…
C143_C143_CACACCTCAGTCAGAG-1.csv	0.001892260115481931	0.0012524312216750828	983	0	['HGNC:4432', 'HGNC:7683', 'HGNC:7458', 'HGNC:30862', 'HGNC:7698', 'HGNC:2289', 'HGNC:10683', 'HGNC:2579', 'HGNC:2279', 'HGNC:12590', 'HGNC:5157', 'HGNC:16484', 'HGNC:2422', 'HGNC:847', 'HGNC:7714', 'HGNC:2294', 'HGNC:7692', 'HGNC:845', 'HGNC:7696', 'HGNC:7710', 'HGNC:2501', 'HGNC:2267', 'HGNC:3700', 'HGNC:365', 'HGNC:7459', 'HGNC:10680', 'HGNC:7706', 'HGNC:16232', 'HGNC:7455', 'HGNC:848', 'HGNC:…
C146_C146_TGACAACTCGAGAACG-1.csv	0.0036098848962415916	0.002683781189303749	1405	0	['HGNC:753', 'HGNC:2719', 'HGNC:4693', 'HGNC:11782', 'HGNC:8646', 'HGNC:2501', 'HGNC:8582', 'HGNC:10942', 'HGNC:11064', 'HGNC:18170']
C149_C149_TCGCGTTTCTCGATGA-1.csv	0.00377824468281176	0.00329823433040511	792	0	['HGNC:2205', 'HGNC:5157', 'HGNC:16484', 'HGNC:837', 'HGNC:823', 'HGNC:830', 'HGNC:7892', 'HGNC:4982', 'HGNC:12592', 'HGNC:10683', 'HGNC:23089', 'HGNC:2321', 'HGNC:847', 'HGNC:9280', 'HGNC:838', 'HGNC:14247', 'HGNC:833', 'HGNC:11449', 'HGNC:845', 'HGNC:500', 'HGNC:28883', 'HGNC:19980', 'HGNC:10980', 'HGNC:8016', 'HGNC:12591', 'HGNC:4432', 'HGNC:20799', 'HGNC:115', 'HGNC:18170', 'HGNC:4061', 'HGNC…
C144_C144_GCATGATCAGCTGTTA-1.csv	0.003145373441610438	0.00329823433040511	806	0	['HGNC:2579', 'HGNC:2279', 'HGNC:5213', 'HGNC:12590', 'HGNC:253', 'HGNC:2645', 'HGNC:5006', 'HGNC:16484', 'HGNC:3629', 'HGNC:7684', 'HGNC:20371', 'HGNC:2690', 'HGNC:7683', 'HGNC:4378', 'HGNC:7458', 'HGNC:30862', 'HGNC:7698', 'HGNC:2289', 'HGNC:10683', 'HGNC:7708', 'HGNC:7715', 'HGNC:7716', 'HGNC:24382', 'HGNC:2280', 'HGNC:18070', 'HGNC:12585', 'HGNC:833', 'HGNC:7702', 'HGNC:12586', 'HGNC:2277', '…
C145_C145_AAGCCGCTCACCCTCA-1.csv	0.010439742316604302	0.04344685760872619	1048	[['HGNC:30862', 31.255934636670485, 100.0], ['HGNC:2289', 25.395255357669637, 100.0], ['HGNC:837', 25.395255357619657, 100.0], ['HGNC:823', 25.395255357619668, 100.0], ['HGNC:3481', 39.074691650206326, 100.0], ['HGNC:830', 25.39525535761965, 100.0], ['HGNC:2265', 25.39525535761108, 100.0], ['HGNC:838', 25.395255357623935, 100.0], ['HGNC:14247', 25.395255357558643, 100.0], ['HGNC:24381', 25.395255…	['HGNC:4378', 'HGNC:9021', 'HGNC:18070', 'HGNC:10995', 'HGNC:2501', 'HGNC:3575', 'HGNC:17027', 'HGNC:11054', 'HGNC:10999', 'HGNC:9225', 'HGNC:3569', 'HGNC:18170', 'HGNC:4693', 'HGNC:18044']
C143_C143_CCTACCAGTAAGGGCT-1.csv	0.003145373441610438	0.0024576108398387964	489	0	['HGNC:4378', 'HGNC:10908', 'HGNC:12592', 'HGNC:4982', 'HGNC:2321', 'HGNC:4693', 'HGNC:642', 'HGNC:18070', 'HGNC:2501', 'HGNC:4175', 'HGNC:5028', 'HGNC:9225', 'HGNC:8124', 'HGNC:21350', 'HGNC:3647', 'HGNC:395', 'HGNC:4136', 'HGNC:16484', 'HGNC:7892', 'HGNC:2911', 'HGNC:9020', 'HGNC:11004', 'HGNC:2898', 'HGNC:24269', 'HGNC:9280', 'HGNC:18044', 'HGNC:341', 'HGNC:11063', 'HGNC:18170', 'HGNC:10980', …
C145_C145_GACGTGCCAGGAATGC-1.csv	0.0029961561508893533	0.037792390419645085	1075	[['HGNC:30862', 7.044235288995197, 88.34413201623278], ['HGNC:2289', 7.044235288995197, 88.34413201623278], ['HGNC:2287', 7.044235288995197, 88.34413201623278], ['HGNC:11004', 27.820953856398024, 100.00000000000003], ['HGNC:2265', 7.044235288995197, 88.34413201916543], ['HGNC:2288', 7.044235288995197, 88.34413201916543], ['HGNC:2279', 7.044235288995197, 88.34413201623278], ['HGNC:12590', 7.044235…	['HGNC:4433', 'HGNC:7892', 'HGNC:18170', 'HGNC:11047', 'HGNC:4693', 'HGNC:10979', 'HGNC:11064']
C149_C149_GAAGCAGGTTTAGCTG-1.csv	0.003145373441610438	0.002683781189303749	1141	[['HGNC:24269', 46.66666666666667, 80.16782571904228], ['HGNC:8906', 46.66666666666666, 80.16782571904237]]	['HGNC:833', 'HGNC:11449', 'HGNC:14247', 'HGNC:2690', 'HGNC:5008', 'HGNC:18170', 'HGNC:4693', 'HGNC:119', 'HGNC:7530', 'HGNC:3247', 'HGNC:8582', 'HGNC:848', 'HGNC:5213', 'HGNC:11460', 'HGNC:253', 'HGNC:2645', 'HGNC:2710', 'HGNC:5006', 'HGNC:1795', 'HGNC:4433', 'HGNC:403', 'HGNC:82', 'HGNC:11064', 'HGNC:2646', 'HGNC:838', 'HGNC:16526', 'HGNC:847', 'HGNC:408', 'HGNC:11782', 'HGNC:10452', 'HGNC:8646…
C152_C152_CCTTACGTCATCACCC-1.csv	0.00614949420410171	0.00329823433040511	824	0	['HGNC:30862', 'HGNC:2289', 'HGNC:2294', 'HGNC:14247', 'HGNC:2422', 'HGNC:847', 'HGNC:4136', 'HGNC:2205', 'HGNC:12590', 'HGNC:5157', 'HGNC:16484', 'HGNC:2277', 'HGNC:19980', 'HGNC:8016', 'HGNC:12582', 'HGNC:4432', 'HGNC:24382', 'HGNC:2280', 'HGNC:12585', 'HGNC:12527', 'HGNC:833', 'HGNC:12586', 'HGNC:4061', 'HGNC:4175', 'HGNC:845', 'HGNC:2267', 'HGNC:365', 'HGNC:11022', 'HGNC:16232', 'HGNC:848', '…
C148_C148_GGGAATGTCTTGGGTA-1.csv	0.006149494204101711	0.00329823433040511	540	0	['HGNC:17027', 'HGNC:5008', 'HGNC:18070', 'HGNC:10986', 'HGNC:5157', 'HGNC:5006', 'HGNC:4249', 'HGNC:7892', 'HGNC:12563', 'HGNC:9020', 'HGNC:10980', 'HGNC:7529', 'HGNC:2501', 'HGNC:7530', 'HGNC:2422', 'HGNC:18044', 'HGNC:9141', 'HGNC:758', 'HGNC:11060', 'HGNC:18170', 'HGNC:10917', 'HGNC:4693', 'HGNC:746', 'HGNC:10979', 'HGNC:9225', 'HGNC:11064']
C152_C152_TTCTCCTGTGGTGTAG-1.csv	0.0039853309882872424	0.0024576108398387956	518	0	['HGNC:10452', 'HGNC:17296', 'HGNC:10995', 'HGNC:4175', 'HGNC:18070', 'HGNC:18044', 'HGNC:4136', 'HGNC:2704', 'HGNC:3569', 'HGNC:7892', 'HGNC:4378', 'HGNC:9020', 'HGNC:11004', 'HGNC:24269', 'HGNC:11054', 'HGNC:10451', 'HGNC:10999', 'HGNC:2501', 'HGNC:365', 'HGNC:3575', 'HGNC:18170', 'HGNC:11047', 'HGNC:4693', 'HGNC:10922', 'HGNC:8906']
C152_C152_GCCTCTACATGAACCT-1.csv	0.003145373441610438	0.00329823433040511	470	[['HGNC:14404', 43.06607540395066, 100.0]]	['HGNC:2294', 'HGNC:7529', 'HGNC:845', 'HGNC:2501', 'HGNC:2579', 'HGNC:2279', 'HGNC:10986', 'HGNC:12590', 'HGNC:5006', 'HGNC:16484', 'HGNC:4378', 'HGNC:30862', 'HGNC:25223', 'HGNC:5008', 'HGNC:2289', 'HGNC:838', 'HGNC:14247', 'HGNC:847', 'HGNC:24382', 'HGNC:2244', 'HGNC:2280', 'HGNC:12585', 'HGNC:833', 'HGNC:12586', 'HGNC:2277', 'HGNC:28883', 'HGNC:8016', 'HGNC:12582', 'HGNC:9141', 'HGNC:846', 'H…
C145_C145_CGGAGCTCAAATTGCC-1.csv	0.010439742316604304	0.042791415455959984	1181	[['HGNC:5008', 46.38988603009183, 100.0]]	['HGNC:30927', 'HGNC:25223', 'HGNC:2289', 'HGNC:9141', 'HGNC:846', 'HGNC:2287', 'HGNC:14247', 'HGNC:2898', 'HGNC:8808', 'HGNC:847', 'HGNC:18044', 'HGNC:2292', 'HGNC:18170', 'HGNC:11047', 'HGNC:2285', 'HGNC:4693', 'HGNC:24381', 'HGNC:20661', 'HGNC:837', 'HGNC:823', 'HGNC:830', 'HGNC:7892', 'HGNC:11003', 'HGNC:2265', 'HGNC:2288', 'HGNC:9020', 'HGNC:2291', 'HGNC:24382', 'HGNC:2244', 'HGNC:2280', 'HG…
C141_C141_TGAGCATTCTAACGGT-1.csv	0.010439742316604304	0.04344685760872619	1241	0	['HGNC:18170', 'HGNC:11047', 'HGNC:4693', 'HGNC:500', 'HGNC:18044', 'HGNC:11054']
C148_C148_AGCTCCTGTTCCACAA-1.csv	0.0018922601154819302	0.0012524312216750828	1010	0	['HGNC:4136', 'HGNC:5157', 'HGNC:16484', 'HGNC:7892', 'HGNC:341', 'HGNC:18044', 'HGNC:10922', 'HGNC:11064', 'HGNC:4175', 'HGNC:2501', 'HGNC:18170', 'HGNC:4693']
C148_C148_TACACGAGTGTCTGAT-1.csv	0.0018922601154819313	0.0012524312216750828	541	0	['HGNC:2294', 'HGNC:845', 'HGNC:2579', 'HGNC:2279', 'HGNC:8907', 'HGNC:2205', 'HGNC:12590', 'HGNC:5157', 'HGNC:16484', 'HGNC:2422', 'HGNC:847', 'HGNC:30862', 'HGNC:2289', 'HGNC:838', 'HGNC:14247', 'HGNC:24382', 'HGNC:2280', 'HGNC:12585', 'HGNC:833', 'HGNC:12586', 'HGNC:4061', 'HGNC:7631', 'HGNC:2285', 'HGNC:4693', 'HGNC:4116', 'HGNC:24381', 'HGNC:2291', 'HGNC:2277', 'HGNC:19980', 'HGNC:10980', 'H…
C148_C148_ACCTTTACACGGACAA-1.csv	0.00594487218524803	0.00329823433040511	701	0	['HGNC:4136', 'HGNC:10992', 'HGNC:4378', 'HGNC:4175', 'HGNC:500', 'HGNC:9020', 'HGNC:365', 'HGNC:18170', 'HGNC:4693']
C148_C148_TAGACCAGTGCAGACA-1.csv	0.004483041295214671	0.00329823433040511	1031	0	['HGNC:12590', 'HGNC:16484', 'HGNC:30862', 'HGNC:2289', 'HGNC:847', 'HGNC:838', 'HGNC:14247', 'HGNC:2294', 'HGNC:845', 'HGNC:2267', 'HGNC:16232', 'HGNC:848', 'HGNC:7427', 'HGNC:2579', 'HGNC:2279', 'HGNC:2277', 'HGNC:8016', 'HGNC:12582', 'HGNC:4432', 'HGNC:24381', 'HGNC:2291', 'HGNC:24382', 'HGNC:2280', 'HGNC:12585', 'HGNC:833', 'HGNC:12586', 'HGNC:7421', 'HGNC:30863', 'HGNC:29594', 'HGNC:7419', '…
C152_C152_TATTACCCAAAGTGCG-1.csv	0.003145373441610438	0.010218086429579287	551	[['HGNC:24382', 47.47579232333548, 100.0], ['HGNC:2280', 47.47579232333548, 100.0], ['HGNC:12585', 47.47579232333548, 100.0], ['HGNC:833', 47.47579232333548, 100.0], ['HGNC:12586', 47.47579232333548, 100.0], ['HGNC:2294', 47.47579232333548, 100.0], ['HGNC:845', 47.475792323334026, 100.0], ['HGNC:30862', 47.47579232333548, 100.0], ['HGNC:2289', 47.47579232333549, 100.0], ['HGNC:838', 47.4757923233…	['HGNC:30029', 'HGNC:16815', 'HGNC:9068', 'HGNC:10452', 'HGNC:10547', 'HGNC:2366', 'HGNC:16148', 'HGNC:17296', 'HGNC:11279', 'HGNC:7529', 'HGNC:4175', 'HGNC:5028', 'HGNC:4623', 'HGNC:15463', 'HGNC:4982', 'HGNC:12592', 'HGNC:2321', 'HGNC:1516', 'HGNC:7530', 'HGNC:365', 'HGNC:3247', 'HGNC:17027', 'HGNC:10297', 'HGNC:4249', 'HGNC:7892', 'HGNC:5007', 'HGNC:11863', 'HGNC:2911', 'HGNC:9020', 'HGNC:6708…
C146_C146_TGTGTTTAGTTAAGTG-1.csv	0.04099947210980114	0.06886824184802288	1627	[['HGNC:11004', 47.904815557192826, 83.54684391280018]]	['HGNC:30862', 'HGNC:2289', 'HGNC:10683', 'HGNC:11782', 'HGNC:10452', 'HGNC:8646', 'HGNC:2294', 'HGNC:17296', 'HGNC:4175', 'HGNC:3481', 'HGNC:7892', 'HGNC:2265', 'HGNC:2288', 'HGNC:2277', 'HGNC:10451', 'HGNC:12582', 'HGNC:7421', 'HGNC:30863', 'HGNC:29594', 'HGNC:7419', 'HGNC:12587', 'HGNC:2898', 'HGNC:753', 'HGNC:2579', 'HGNC:2279', 'HGNC:4136', 'HGNC:12590', 'HGNC:11449', 'HGNC:2287', 'HGNC:3482…
C148_C148_TCTCATACACGGCTAC-1.csv	0.0019622463796554286	0.0014313499676286662	853	0	['HGNC:30927', 'HGNC:4378', 'HGNC:2289', 'HGNC:838', 'HGNC:14247', 'HGNC:24382', 'HGNC:2280', 'HGNC:18070', 'HGNC:833', 'HGNC:10452', 'HGNC:2294', 'HGNC:17296', 'HGNC:4175', 'HGNC:845', 'HGNC:2501', 'HGNC:2267', 'HGNC:365', 'HGNC:16232', 'HGNC:848', 'HGNC:837', 'HGNC:823', 'HGNC:830', 'HGNC:7892', 'HGNC:2265', 'HGNC:2288', 'HGNC:2279', 'HGNC:4136', 'HGNC:24380', 'HGNC:9225', 'HGNC:7422', 'HGNC:84…
C148_C148_CGTGTCTGTTCGTTGA-1.csv	0.003609884896241592	0.00329823433040511	793	0	['HGNC:30927', 'HGNC:4136', 'HGNC:5157', 'HGNC:16484', 'HGNC:11025', 'HGNC:7892', 'HGNC:29437', 'HGNC:4432', 'HGNC:4175', 'HGNC:2501', 'HGNC:115', 'HGNC:11067', 'HGNC:11064', 'HGNC:9021', 'HGNC:18170', 'HGNC:11047', 'HGNC:4693']
C148_C148_GTGCTTCGTGGTACAG-1.csv	0.00377824468281176	0.00329823433040511	603	0	['HGNC:16484', 'HGNC:6983', 'HGNC:4378', 'HGNC:500', 'HGNC:3700', 'HGNC:10980', 'HGNC:11047', 'HGNC:4693', 'HGNC:746', 'HGNC:758', 'HGNC:18170']
C146_C146_TACAGTGGTGGACGAT-1.csv	0.00594487218524803	0.00329823433040511	938	0	['HGNC:4378', 'HGNC:18170', 'HGNC:4693', 'HGNC:4175', 'HGNC:753', 'HGNC:4136', 'HGNC:9020', 'HGNC:11055', 'HGNC:18044', 'HGNC:11063', 'HGNC:500', 'HGNC:11067', 'HGNC:9225', 'HGNC:10956']
C146_C146_GTCCTCACACAGTCGC-1.csv	0.00019097089603544413	0.0032982343304051105	772	0	['HGNC:4136', 'HGNC:12590', 'HGNC:5006', 'HGNC:16484', 'HGNC:11004', 'HGNC:847', 'HGNC:4432', 'HGNC:30862', 'HGNC:25223', 'HGNC:5008', 'HGNC:2289', 'HGNC:24382', 'HGNC:2244', 'HGNC:2280', 'HGNC:12585', 'HGNC:833', 'HGNC:12586', 'HGNC:2277', 'HGNC:28883', 'HGNC:19980', 'HGNC:8016', 'HGNC:10451', 'HGNC:12582', 'HGNC:838', 'HGNC:10920', 'HGNC:14247', 'HGNC:10452', 'HGNC:2294', 'HGNC:17296', 'HGNC:75…
C148_C148_ATGAGGGGTCCGAACC-1.csv	0.003985330988287245	0.0024576108398387977	515	[['HGNC:2244', 31.265147018859036, 99.99999999999997], ['HGNC:25223', 31.265147018859036, 99.99999999999993], ['HGNC:20661', 31.26514701885898, 99.99999999999991], ['HGNC:20233', 31.265147018858997, 99.99999999999987], ['HGNC:18175', 31.265147015015838, 99.99999999999984]]	['HGNC:7529', 'HGNC:4175', 'HGNC:5213', 'HGNC:10986', 'HGNC:8907', 'HGNC:4136', 'HGNC:2205', 'HGNC:5006', 'HGNC:18070', 'HGNC:4061', 'HGNC:7631', 'HGNC:9020', 'HGNC:11004', 'HGNC:24269', 'HGNC:18044', 'HGNC:10293', 'HGNC:918', 'HGNC:861', 'HGNC:18170', 'HGNC:11047', 'HGNC:4693', 'HGNC:4116', 'HGNC:11559', 'HGNC:14409', 'HGNC:119', 'HGNC:4378', 'HGNC:5008', 'HGNC:4249', 'HGNC:7892', 'HGNC:16832', …
C148_C148_ACGATACGTAAAGTCA-1.csv	0.0044830412952146705	0.00329823433040511	569	[['HGNC:2244', 42.7725905103612, 100.00000000000003], ['HGNC:25223', 42.7725905103612, 100.00000000000003], ['HGNC:20661', 42.7725905103612, 100.0], ['HGNC:28883', 42.7725905103612, 100.00000000000003], ['HGNC:20233', 42.77259050270514, 100.0], ['HGNC:18175', 42.77259050657105, 100.0]]	['HGNC:2321', 'HGNC:845', 'HGNC:833', 'HGNC:11449', 'HGNC:11047', 'HGNC:4693', 'HGNC:746', 'HGNC:11448', 'HGNC:838', 'HGNC:14247', 'HGNC:500', 'HGNC:10680', 'HGNC:848', 'HGNC:12591', 'HGNC:4378', 'HGNC:12592', 'HGNC:4982', 'HGNC:10683', 'HGNC:395', 'HGNC:837', 'HGNC:823', 'HGNC:830', 'HGNC:18170', 'HGNC:9020', 'HGNC:847', 'HGNC:9280', 'HGNC:10980', 'HGNC:8016', 'HGNC:758', 'HGNC:846', 'HGNC:10681…
C148_C148_TTAACTCGTTGTACAC-1.csv	0.006769040343480441	0.00329823433040511	1121	0	['HGNC:10680', 'HGNC:4378', 'HGNC:10683', 'HGNC:16484', 'HGNC:18170', 'HGNC:10681', 'HGNC:10682', 'HGNC:4432', 'HGNC:4693', 'HGNC:3700', 'HGNC:10979']
C143_C143_CAAGGCCTCCCTAATT-1.csv	0.0026323062951605055	0.002307615812055207	613	0	['HGNC:4136', 'HGNC:16484', 'HGNC:4378', 'HGNC:794', 'HGNC:4175', 'HGNC:2501', 'HGNC:4693', 'HGNC:10850', 'HGNC:24269', 'HGNC:18044', 'HGNC:7849', 'HGNC:18170', 'HGNC:11004', 'HGNC:9225', 'HGNC:11064', 'HGNC:7850', 'HGNC:13203', 'HGNC:8906', 'HGNC:2704']
C149_C149_GTCGTAATCGTACCGG-1.csv	0.003778244682811759	0.030483872800822362	582	[['HGNC:7683', 14.817124473824562, 100.00000000000004], ['HGNC:7458', 14.817124473824562, 100.00000000000003], ['HGNC:7698', 14.817124473824562, 100.00000000000004], ['HGNC:7684', 14.817124473829168, 99.99999999708052], ['HGNC:20371', 14.817124473829168, 99.99999999708052], ['HGNC:7708', 14.817124473824562, 100.00000000000004], ['HGNC:7715', 14.817124473824562, 100.00000000000004], ['HGNC:7716', …	['HGNC:30862', 'HGNC:25223', 'HGNC:5008', 'HGNC:2289', 'HGNC:4136', 'HGNC:12590', 'HGNC:5006', 'HGNC:7863', 'HGNC:20661', 'HGNC:24382', 'HGNC:2244', 'HGNC:2280', 'HGNC:12585', 'HGNC:833', 'HGNC:12586', 'HGNC:838', 'HGNC:14247', 'HGNC:11004', 'HGNC:186', 'HGNC:847', 'HGNC:365', 'HGNC:16232', 'HGNC:848', 'HGNC:7427', 'HGNC:2579', 'HGNC:2279', 'HGNC:10986', 'HGNC:2277', 'HGNC:28883', 'HGNC:8016', 'H…
C152_C152_CGACCTTCACGTCAGC-1.csv	0.003145373441610438	0.007067644993725237	928	[['HGNC:8906', 46.66666660947763, 100.0], ['HGNC:24269', 46.66666673074359, 100.0], ['HGNC:365', 46.666666670110615, 100.0], ['HGNC:10989', 42.042884679961915, 100.0]]	['HGNC:395', 'HGNC:4136', 'HGNC:5157', 'HGNC:12592', 'HGNC:4982', 'HGNC:2321', 'HGNC:838', 'HGNC:14247', 'HGNC:837', 'HGNC:823', 'HGNC:830', 'HGNC:7892', 'HGNC:846', 'HGNC:2898', 'HGNC:847', 'HGNC:9280', 'HGNC:8016', 'HGNC:12591', 'HGNC:3700', 'HGNC:848', 'HGNC:4175', 'HGNC:845', 'HGNC:500', 'HGNC:11055', 'HGNC:833', 'HGNC:18044', 'HGNC:18170', 'HGNC:4693', 'HGNC:840', 'HGNC:21350', 'HGNC:10956',…
C146_C146_GGTGCGTTCTACCTGC-1.csv	0.007735467634803412	0.007067644993725236	1151	[['HGNC:24269', 46.666666670110615, 100.00000000344393], ['HGNC:8906', 46.666666666666664, 99.99999999999999]]	['HGNC:838', 'HGNC:14247', 'HGNC:12805', 'HGNC:833', 'HGNC:28883', 'HGNC:8016', 'HGNC:837', 'HGNC:823', 'HGNC:830', 'HGNC:7892', 'HGNC:4136', 'HGNC:5157', 'HGNC:18407', 'HGNC:29957', 'HGNC:4175', 'HGNC:845', 'HGNC:11004', 'HGNC:22921', 'HGNC:847', 'HGNC:846', 'HGNC:8091', 'HGNC:840', 'HGNC:11064', 'HGNC:2501', 'HGNC:848', 'HGNC:406', 'HGNC:643', 'HGNC:11063', 'HGNC:18170', 'HGNC:4693']
C152_C152_CGTAGGCGTAGCTTGT-1.csv	0.003145373441610438	0.06702826150916136	754	[['HGNC:8891', 33.62265246113015, 100.0], ['HGNC:10293', 33.622652461122904, 100.0], ['HGNC:8903', 33.62265246113017, 100.0], ['HGNC:10942', 40.31361408853265, 100.0], ['HGNC:3575', 42.37744349668926, 100.0], ['HGNC:10999', 42.37744349671442, 100.0], ['HGNC:10995', 42.3774434966896, 100.0], ['HGNC:4057', 33.62265246112823, 100.0], ['HGNC:11004', 25.56750809009009, 100.0], ['HGNC:3569', 42.3774434…	['HGNC:10452', 'HGNC:16484', 'HGNC:7892', 'HGNC:10451', 'HGNC:17296', 'HGNC:2501', 'HGNC:18170', 'HGNC:4693', 'HGNC:2858', 'HGNC:9020', 'HGNC:11064']
C145_C145_TAGACCAAGTGTTGAA-1.csv	0.010439742316604304	0.06771901299739953	869	[['HGNC:642', 42.264700462988884, 100.0], ['HGNC:11004', 47.082496564318646, 100.0]]	['HGNC:2690', 'HGNC:30862', 'HGNC:2289', 'HGNC:10683', 'HGNC:10452', 'HGNC:2294', 'HGNC:24382', 'HGNC:11055', 'HGNC:2280', 'HGNC:18070', 'HGNC:12585', 'HGNC:833', 'HGNC:12586', 'HGNC:14472', 'HGNC:847', 'HGNC:18044', 'HGNC:4136', 'HGNC:12590', 'HGNC:253', 'HGNC:2645', 'HGNC:5006', 'HGNC:16484', 'HGNC:4433', 'HGNC:2277', 'HGNC:28883', 'HGNC:19980', 'HGNC:8016', 'HGNC:10451', 'HGNC:12582', 'HGNC:94…
C152_C152_CTAGTGAAGCGATAGC-1.csv	0.002206837412829921	0.0012524312216750828	983	0	['HGNC:24382', 'HGNC:2280', 'HGNC:833', 'HGNC:4061', 'HGNC:14247', 'HGNC:847', 'HGNC:4378', 'HGNC:5008', 'HGNC:2289', 'HGNC:2294', 'HGNC:2205', 'HGNC:5006', 'HGNC:16484', 'HGNC:10996', 'HGNC:6983', 'HGNC:837', 'HGNC:11022', 'HGNC:16232', 'HGNC:848', 'HGNC:2279', 'HGNC:5213', 'HGNC:10986', 'HGNC:8907', 'HGNC:4136', 'HGNC:4249', 'HGNC:823', 'HGNC:830', 'HGNC:2265', 'HGNC:2288', 'HGNC:9020', 'HGNC:1…
C148_C148_GGTGTTATCACGAAGG-1.csv	0.0037782446828117607	0.0032982343304051092	868	0	['HGNC:12590', 'HGNC:5006', 'HGNC:16484', 'HGNC:7684', 'HGNC:20371', 'HGNC:14247', 'HGNC:7683', 'HGNC:7458', 'HGNC:30862', 'HGNC:7698', 'HGNC:5008', 'HGNC:2289', 'HGNC:10683', 'HGNC:10452', 'HGNC:2294', 'HGNC:2898', 'HGNC:847', 'HGNC:7714', 'HGNC:837', 'HGNC:4249', 'HGNC:823', 'HGNC:3481', 'HGNC:830', 'HGNC:7686', 'HGNC:7690', 'HGNC:7892', 'HGNC:2265', 'HGNC:2288', 'HGNC:2911', 'HGNC:7719', 'HGNC…
C152_C152_TGCGGGTCAAAGTGCG-1.csv	0.003145373441610438	0.0024576108398387956	371	0	['HGNC:7683', 'HGNC:4378', 'HGNC:7458', 'HGNC:30862', 'HGNC:7698', 'HGNC:2289', 'HGNC:2294', 'HGNC:7459', 'HGNC:7706', 'HGNC:16232', 'HGNC:7455', 'HGNC:848', 'HGNC:3575', 'HGNC:7427', 'HGNC:2579', 'HGNC:7692', 'HGNC:845', 'HGNC:7696', 'HGNC:7710', 'HGNC:2267', 'HGNC:823', 'HGNC:830', 'HGNC:7686', 'HGNC:7690', 'HGNC:7892', 'HGNC:2265', 'HGNC:2288', 'HGNC:7719', 'HGNC:7700', 'HGNC:9020', 'HGNC:1100…
C144_C144_CGAGCCAGTATTCGTG-1.csv	0.006149494204101711	0.00329823433040511	602	0	['HGNC:18044', 'HGNC:18070', 'HGNC:500', 'HGNC:11047', 'HGNC:4693', 'HGNC:18170']
C149_C149_ATAGACCCACCGAATT-1.csv	0.010439742316604304	0.048362229568356355	499	[['HGNC:10986', 43.725670458698936, 100.0], ['HGNC:29932', 15.740373345778252, 100.0], ['HGNC:8907', 14.884700818914206, 100.0], ['HGNC:2205', 14.884700818914215, 100.0], ['HGNC:7216', 14.884700818914204, 100.0], ['HGNC:12805', 19.798573047090688, 100.0], ['HGNC:20799', 14.884700818891009, 100.0], ['HGNC:10995', 43.72567045868567, 100.0], ['HGNC:12527', 14.884700818914201, 100.0], ['HGNC:5386', 1…	['HGNC:2579', 'HGNC:2279', 'HGNC:12590', 'HGNC:16484', 'HGNC:18044', 'HGNC:7421', 'HGNC:30863', 'HGNC:29594', 'HGNC:7419', 'HGNC:2269', 'HGNC:12587', 'HGNC:10452', 'HGNC:2294', 'HGNC:17296', 'HGNC:845', 'HGNC:2291', 'HGNC:24382', 'HGNC:2280', 'HGNC:18070', 'HGNC:12585', 'HGNC:833', 'HGNC:12586', 'HGNC:11004', 'HGNC:2898', 'HGNC:847', 'HGNC:4432', 'HGNC:30862', 'HGNC:5008', 'HGNC:2289', 'HGNC:1068…
C145_C145_CTAAGACTCATTGCCC-1.csv	0.010439742316604304	0.052032403919274106	972	[['HGNC:2501', 17.178249058978782, 100.0], ['HGNC:18044', 16.500383729854185, 81.7677583400715]]	['HGNC:7892', 'HGNC:11067', 'HGNC:11054', 'HGNC:16484', 'HGNC:18170', 'HGNC:4693', 'HGNC:11064']
C148_C148_TCGGGACTCCCACTTG-1.csv	0.010439742316604304	0.02235447517881471	445	[['HGNC:2267', 49.66189062814958, 100.0], ['HGNC:16232', 49.66189062814958, 100.0], ['HGNC:848', 49.66189062814561, 100.0], ['HGNC:7427', 49.66189062814562, 100.0], ['HGNC:2579', 49.66189062814562, 100.0], ['HGNC:2279', 49.66189062814561, 100.0], ['HGNC:30862', 49.66189062814958, 100.0], ['HGNC:2289', 49.66189062814198, 100.0], ['HGNC:2294', 49.66189062814198, 100.0], ['HGNC:12590', 49.6618906281…	['HGNC:3700', 'HGNC:365', 'HGNC:16484', 'HGNC:18070', 'HGNC:758', 'HGNC:2422', 'HGNC:18044', 'HGNC:10980', 'HGNC:11054', 'HGNC:11060', 'HGNC:10979', 'HGNC:18170', 'HGNC:11047', 'HGNC:4693', 'HGNC:746']
C148_C148_ACTGAACCATCCGGGT-1.csv	0.003145373441610438	0.00329823433040511	966	0	['HGNC:30862', 'HGNC:2289', 'HGNC:14247', 'HGNC:2279', 'HGNC:4136', 'HGNC:12590', 'HGNC:16484', 'HGNC:2267', 'HGNC:16232', 'HGNC:848', 'HGNC:7427', 'HGNC:2579', 'HGNC:2277', 'HGNC:28883', 'HGNC:10980', 'HGNC:8016', 'HGNC:11054', 'HGNC:10451', 'HGNC:12582', 'HGNC:847', 'HGNC:18044', 'HGNC:846', 'HGNC:2287', 'HGNC:837', 'HGNC:823', 'HGNC:830', 'HGNC:7892', 'HGNC:2265', 'HGNC:2288', 'HGNC:10452', 'H…
C149_C149_GGAAAGCGTCAGCTAT-1.csv	0.010439742316604302	0.021677791348891744	1058	0	['HGNC:7892', 'HGNC:8582', 'HGNC:17027', 'HGNC:11782', 'HGNC:10452', 'HGNC:8646', 'HGNC:18044', 'HGNC:10451', 'HGNC:4136', 'HGNC:10943', 'HGNC:18170', 'HGNC:4693', 'HGNC:2858', 'HGNC:11064', 'HGNC:17296', 'HGNC:4175', 'HGNC:2501']
C148_C148_TGATTTCCACTGCCAG-1.csv	0.004384618757399044	0.00329823433040511	1055	0	['HGNC:30862', 'HGNC:2289', 'HGNC:10683', 'HGNC:10452', 'HGNC:12590', 'HGNC:16484', 'HGNC:2294', 'HGNC:17296', 'HGNC:11449', 'HGNC:2287', 'HGNC:10681', 'HGNC:24382', 'HGNC:2280', 'HGNC:12585', 'HGNC:12586', 'HGNC:11004', 'HGNC:2898', 'HGNC:2277', 'HGNC:7850', 'HGNC:10451', 'HGNC:12582', 'HGNC:4433', 'HGNC:7892', 'HGNC:2265', 'HGNC:2288', 'HGNC:2911', 'HGNC:7421', 'HGNC:30863', 'HGNC:29594', 'HGNC…
C146_C146_GTCTTCGCATCGGACC-1.csv	0.003145373441610438	0.0027114485791648684	766	0	['HGNC:9020', 'HGNC:7892', 'HGNC:12563', 'HGNC:4136', 'HGNC:26057', 'HGNC:16484', 'HGNC:4175', 'HGNC:2501', 'HGNC:365', 'HGNC:11067', 'HGNC:11063', 'HGNC:18170', 'HGNC:4693', 'HGNC:11064']
C152_C152_GACAGAGTCATCTGCC-1.csv	0.0046289253504292445	0.004014422356435961	763	0	['HGNC:8582', 'HGNC:11782', 'HGNC:10452', 'HGNC:8646', 'HGNC:2719', 'HGNC:7892', 'HGNC:17296', 'HGNC:500', 'HGNC:18170', 'HGNC:20123', 'HGNC:11047', 'HGNC:2858', 'HGNC:14409', 'HGNC:11064', 'HGNC:10451']
C143_C143_TCATTTGCAGTTAACC-1.csv	0.003145373441610438	0.0024576108398387956	443	0	['HGNC:7683', 'HGNC:4378', 'HGNC:7458', 'HGNC:30862', 'HGNC:7698', 'HGNC:5008', 'HGNC:2289', 'HGNC:10452', 'HGNC:2294', 'HGNC:12590', 'HGNC:5006', 'HGNC:3629', 'HGNC:7684', 'HGNC:20371', 'HGNC:837', 'HGNC:4249', 'HGNC:823', 'HGNC:3481', 'HGNC:830', 'HGNC:7686', 'HGNC:7690', 'HGNC:7892', 'HGNC:11863', 'HGNC:2265', 'HGNC:2288', 'HGNC:7719', 'HGNC:7700', 'HGNC:9020', 'HGNC:11004', 'HGNC:11050', 'HGN…
C152_C152_CTACGTCAGTGATCGG-1.csv	0.0037782446828117594	0.00329823433040511	662	0	['HGNC:30862', 'HGNC:2289', 'HGNC:10683', 'HGNC:2277', 'HGNC:8016', 'HGNC:11054', 'HGNC:12582', 'HGNC:837', 'HGNC:823', 'HGNC:3481', 'HGNC:830', 'HGNC:7892', 'HGNC:2265', 'HGNC:2288', 'HGNC:2911', 'HGNC:9020', 'HGNC:2291', 'HGNC:24382', 'HGNC:2280', 'HGNC:18070', 'HGNC:12585', 'HGNC:833', 'HGNC:12586', 'HGNC:2294', 'HGNC:4175', 'HGNC:845', 'HGNC:2501', 'HGNC:2267', 'HGNC:4136', 'HGNC:12590', 'HGN…
C152_C152_CCACGGAAGTGAACGC-1.csv	0.0010493179433368304	0.0010553661577749928	704	0	['HGNC:4378', 'HGNC:30862', 'HGNC:5008', 'HGNC:2289', 'HGNC:14247', 'HGNC:2277', 'HGNC:28883', 'HGNC:10980', 'HGNC:8016', 'HGNC:12582', 'HGNC:4432', 'HGNC:2294', 'HGNC:5383', 'HGNC:7529', 'HGNC:5147', 'HGNC:4175', 'HGNC:845', 'HGNC:2501', 'HGNC:7530', 'HGNC:2267', 'HGNC:3700', 'HGNC:16232', 'HGNC:848', 'HGNC:7427', 'HGNC:10850', 'HGNC:847', 'HGNC:18044', 'HGNC:4248', 'HGNC:24382', 'HGNC:11055', '…
C142_C142_ACATACGCAAGACGTG-1.csv	0.004483041295214671	0.00329823433040511	1077	0	['HGNC:25223', 'HGNC:5008', 'HGNC:9141', 'HGNC:2244', 'HGNC:11064', 'HGNC:7530', 'HGNC:22921', 'HGNC:5383', 'HGNC:7529', 'HGNC:11063', 'HGNC:18170', 'HGNC:20123', 'HGNC:4693', 'HGNC:10980', 'HGNC:20661', 'HGNC:4249', 'HGNC:7892', 'HGNC:10986', 'HGNC:5006', 'HGNC:16484', 'HGNC:8091', 'HGNC:10979', 'HGNC:9225', 'HGNC:20233', 'HGNC:18175', 'HGNC:18044', 'HGNC:10293', 'HGNC:5382', 'HGNC:406']
C143_C143_GAACCTAGTGACCAAG-1.csv	0.001892260115481931	0.0012524312216750826	1175	0	['HGNC:4136', 'HGNC:115', 'HGNC:7892', 'HGNC:18170', 'HGNC:2858', 'HGNC:10980', 'HGNC:10451', 'HGNC:4432', 'HGNC:10452', 'HGNC:5383', 'HGNC:17296', 'HGNC:4175', 'HGNC:10979', 'HGNC:11064']
C146_C146_GTGGGTCCATCAGTAC-1.csv	0.003145373441610438	0.00329823433040511	738	0	['HGNC:4136', 'HGNC:16484', 'HGNC:1516', 'HGNC:4175', 'HGNC:18170', 'HGNC:4693', 'HGNC:341', 'HGNC:6315', 'HGNC:406', 'HGNC:11063', 'HGNC:10980', 'HGNC:2501', 'HGNC:11067', 'HGNC:7892', 'HGNC:9020', 'HGNC:8091', 'HGNC:11064']
C146_C146_GCTCTGTAGAGGGATA-1.csv	0.00412558273856182	0.003769410663320126	1136	0	['HGNC:25223', 'HGNC:20661', 'HGNC:4249', 'HGNC:7892', 'HGNC:11054', 'HGNC:10451', 'HGNC:4432', 'HGNC:11004', 'HGNC:24269', 'HGNC:4136', 'HGNC:5006', 'HGNC:16484', 'HGNC:10452', 'HGNC:17296', 'HGNC:7529', 'HGNC:4175', 'HGNC:2501', 'HGNC:7530', 'HGNC:365', 'HGNC:2244', 'HGNC:9141', 'HGNC:8906', 'HGNC:2704', 'HGNC:10979', 'HGNC:20233', 'HGNC:18175', 'HGNC:11026', 'HGNC:11064', 'HGNC:18170', 'HGNC:4…
C152_C152_TCACGAAGTTGGAGGT-1.csv	0.003934703216072671	0.002457610839838796	837	[['HGNC:2690', 1.2703530111642791, 99.99999999999997], ['HGNC:2646', 1.2703530110776917, 100.00000001439481], ['HGNC:1516', 1.2703530111642805, 100.00000001139571], ['HGNC:5213', 1.2703530111642787, 100.0], ['HGNC:2205', 1.2703530113470232, 100.00000000000023], ['HGNC:253', 1.27035301134713, 100.00000000000003], ['HGNC:2645', 1.2703530113471297, 100.00000000000003], ['HGNC:3247', 1.27035301116427…	['HGNC:4249', 'HGNC:7892', 'HGNC:11863', 'HGNC:12527', 'HGNC:4378', 'HGNC:5008', 'HGNC:10452', 'HGNC:8907', 'HGNC:5006', 'HGNC:3629', 'HGNC:10996', 'HGNC:365', 'HGNC:11022', 'HGNC:4061', 'HGNC:10545', 'HGNC:9141', 'HGNC:758', 'HGNC:14573', 'HGNC:8906', 'HGNC:10547', 'HGNC:17296', 'HGNC:11279', 'HGNC:7529', 'HGNC:2501', 'HGNC:7530', 'HGNC:6708', 'HGNC:2859', 'HGNC:10980', 'HGNC:10451', 'HGNC:4458'…
C143_C143_CTGCTGTAGAGGTAGA-1.csv	0.010439742316604304	0.09995403371136466	1035	[['HGNC:7684', 14.394730257572173, 100.0], ['HGNC:20371', 14.394730257572173, 100.0], ['HGNC:7683', 14.394730257571545, 100.0], ['HGNC:7458', 14.394730257571547, 100.0], ['HGNC:7698', 14.394730257571547, 100.0], ['HGNC:7715', 14.394730257571538, 100.0], ['HGNC:7716', 14.39473025757155, 100.0], ['HGNC:7702', 14.394730257574986, 100.0], ['HGNC:7714', 14.394730257569346, 100.0], ['HGNC:7703', 14.394…	['HGNC:12590', 'HGNC:16484', 'HGNC:838', 'HGNC:14247', 'HGNC:30862', 'HGNC:2289', 'HGNC:10683', 'HGNC:24382', 'HGNC:2280', 'HGNC:12585', 'HGNC:833', 'HGNC:12586', 'HGNC:11449', 'HGNC:2898', 'HGNC:2422', 'HGNC:847', 'HGNC:2277', 'HGNC:8016', 'HGNC:12582', 'HGNC:4432', 'HGNC:2294', 'HGNC:845', 'HGNC:2267', 'HGNC:3700', 'HGNC:7421', 'HGNC:30863', 'HGNC:29594', 'HGNC:7419', 'HGNC:2269', 'HGNC:12587',…
C145_C145_ATAACGCGTGATGCCC-1.csv	0.004483041295214674	0.00329823433040511	907	0	['HGNC:30927', 'HGNC:30862', 'HGNC:2289', 'HGNC:11004', 'HGNC:847', 'HGNC:14247', 'HGNC:2267', 'HGNC:16232', 'HGNC:848', 'HGNC:7427', 'HGNC:2579', 'HGNC:24382', 'HGNC:2280', 'HGNC:18070', 'HGNC:12585', 'HGNC:833', 'HGNC:12586', 'HGNC:837', 'HGNC:823', 'HGNC:830', 'HGNC:7892', 'HGNC:2265', 'HGNC:2288', 'HGNC:2279', 'HGNC:4136', 'HGNC:12590', 'HGNC:846', 'HGNC:2287', 'HGNC:8091', 'HGNC:2277', 'HGNC…
C152_C152_GGGATGAAGGCATGTG-1.csv	0.003145373441610438	0.003769410663320126	1090	0	['HGNC:16484', 'HGNC:11004', 'HGNC:10452', 'HGNC:17296', 'HGNC:11064', 'HGNC:7892', 'HGNC:12563', 'HGNC:341', 'HGNC:18170', 'HGNC:11047', 'HGNC:28883', 'HGNC:10451', 'HGNC:2704']
C146_C146_CCTTCGATCGGTGTTA-1.csv	0.003145373441610438	0.06493790827370015	982	[['HGNC:30862', 24.619475004486006, 100.0], ['HGNC:2289', 24.619475004488432, 100.0], ['HGNC:2291', 24.619475004486006, 100.0], ['HGNC:24382', 24.61947500448599, 100.0], ['HGNC:2280', 24.619475004487043, 100.0], ['HGNC:12585', 24.61947500448894, 100.0], ['HGNC:12586', 24.619475004484432, 100.0], ['HGNC:2579', 24.619475004485984, 100.0], ['HGNC:2279', 24.61947500448599, 100.0], ['HGNC:12590', 24.6…	['HGNC:4136', 'HGNC:16484', 'HGNC:7892', 'HGNC:9020', 'HGNC:753', 'HGNC:10451', 'HGNC:18170', 'HGNC:4693', 'HGNC:2858', 'HGNC:2501', 'HGNC:11067', 'HGNC:10452', 'HGNC:17296', 'HGNC:4175', 'HGNC:11064']
C145_C145_ACGCCGAGTTAAGAAC-1.csv	0.003145373441610438	0.00329823433040511	799	0	['HGNC:12590', 'HGNC:16484', 'HGNC:7684', 'HGNC:20371', 'HGNC:837', 'HGNC:4378', 'HGNC:7458', 'HGNC:30862', 'HGNC:7698', 'HGNC:2289', 'HGNC:10683', 'HGNC:2294', 'HGNC:838', 'HGNC:10920', 'HGNC:14247', 'HGNC:23987', 'HGNC:7462', 'HGNC:7688', 'HGNC:7693', 'HGNC:846', 'HGNC:7699', 'HGNC:2287', 'HGNC:3482', 'HGNC:10681', 'HGNC:7707', 'HGNC:823', 'HGNC:3481', 'HGNC:830', 'HGNC:7686', 'HGNC:7690', 'HGN…
C145_C145_GTCAAGTAGACCACGA-1.csv	0.010439742316604302	0.014657360151188766	1124	0	['HGNC:10986', 'HGNC:4136', 'HGNC:5006', 'HGNC:20661', 'HGNC:10942', 'HGNC:25223', 'HGNC:5008', 'HGNC:987', 'HGNC:986', 'HGNC:11055', 'HGNC:2244', 'HGNC:2898', 'HGNC:2698', 'HGNC:976', 'HGNC:90', 'HGNC:18170', 'HGNC:9141', 'HGNC:4455', 'HGNC:4249', 'HGNC:7892', 'HGNC:11003', 'HGNC:7529', 'HGNC:23', 'HGNC:4175', 'HGNC:2501', 'HGNC:7530', 'HGNC:20233', 'HGNC:18175', 'HGNC:11064', 'HGNC:4907', 'HGNC…
C146_C146_ACGGGTCCAGTAACGG-1.csv	0.003145373441610438	0.0032982343304051105	997	0	['HGNC:4378', 'HGNC:30862', 'HGNC:25223', 'HGNC:2289', 'HGNC:14247', 'HGNC:10986', 'HGNC:4136', 'HGNC:12590', 'HGNC:5006', 'HGNC:7863', 'HGNC:20661', 'HGNC:837', 'HGNC:4249', 'HGNC:823', 'HGNC:830', 'HGNC:2265', 'HGNC:2288', 'HGNC:847', 'HGNC:16232', 'HGNC:848', 'HGNC:7427', 'HGNC:11067', 'HGNC:2579', 'HGNC:2279', 'HGNC:2277', 'HGNC:28883', 'HGNC:8016', 'HGNC:12582', 'HGNC:9141', 'HGNC:846', 'HGN…
C149_C149_ACACCAACAGTCACTA-1.csv	0.010439742316604304	0.06886824184802288	1210	[['HGNC:7683', 11.904920852103624, 100.0], ['HGNC:7458', 11.904920852101478, 100.0], ['HGNC:30862', 11.886476459664792, 100.0], ['HGNC:7698', 11.904920852102672, 100.0], ['HGNC:2289', 11.886476459646598, 100.0], ['HGNC:14247', 11.886476459661104, 100.0], ['HGNC:847', 11.8864764596661, 100.0], ['HGNC:7714', 11.904920852102906, 100.0], ['HGNC:2277', 11.886476459665289, 100.0], ['HGNC:7703', 11.9049…	['HGNC:4432', 'HGNC:8582', 'HGNC:2719', 'HGNC:16484', 'HGNC:11782', 'HGNC:8646', 'HGNC:7892', 'HGNC:9020', 'HGNC:11064', 'HGNC:18170', 'HGNC:11047', 'HGNC:4693']
C141_C141_TCTGAGAAGTTAACGA-1.csv	0.004483041295214672	0.00329823433040511	1214	0	['HGNC:4378', 'HGNC:5008', 'HGNC:18170', 'HGNC:4693', 'HGNC:5383', 'HGNC:7529', 'HGNC:4175', 'HGNC:19980', 'HGNC:4432', 'HGNC:4136', 'HGNC:2205', 'HGNC:5006', 'HGNC:16484', 'HGNC:7863', 'HGNC:406', 'HGNC:20799', 'HGNC:115', 'HGNC:4061', 'HGNC:12524', 'HGNC:9141', 'HGNC:14573', 'HGNC:7530', 'HGNC:11022', 'HGNC:10986', 'HGNC:8907', 'HGNC:8091', 'HGNC:10979', 'HGNC:11064']
C143_C143_TGGTTAGAGCGGCTTC-1.csv	0.00377824468281176	0.00329823433040511	432	0	['HGNC:10995', 'HGNC:845', 'HGNC:14247', 'HGNC:837', 'HGNC:823', 'HGNC:830', 'HGNC:7892', 'HGNC:4135', 'HGNC:2265', 'HGNC:2288', 'HGNC:2911', 'HGNC:4432', 'HGNC:10992', 'HGNC:30862', 'HGNC:2289', 'HGNC:4014', 'HGNC:2294', 'HGNC:9020', 'HGNC:2898', 'HGNC:12390', 'HGNC:847', 'HGNC:7216', 'HGNC:2279', 'HGNC:29932', 'HGNC:10986', 'HGNC:8907', 'HGNC:2205', 'HGNC:12590', 'HGNC:5157', 'HGNC:16484', 'HGN…
C149_C149_CTGATCCCACGCTTTC-1.csv	0.003985330988287249	0.0024576108398387956	471	0	['HGNC:24382', 'HGNC:2280', 'HGNC:18070', 'HGNC:12585', 'HGNC:833', 'HGNC:12586', 'HGNC:10452', 'HGNC:2294', 'HGNC:17296', 'HGNC:845', 'HGNC:838', 'HGNC:14247', 'HGNC:2579', 'HGNC:2279', 'HGNC:12590', 'HGNC:4378', 'HGNC:30862', 'HGNC:2289', 'HGNC:11004', 'HGNC:847', 'HGNC:24269', 'HGNC:18044', 'HGNC:11047', 'HGNC:2285', 'HGNC:4693', 'HGNC:642', 'HGNC:24381', 'HGNC:2291', 'HGNC:2267', 'HGNC:365', …
C146_C146_CGGACACTCGAGAACG-1.csv	0.003145373441610438	0.04344685760872619	1033	0	['HGNC:4136', 'HGNC:11055', 'HGNC:10451', 'HGNC:18170', 'HGNC:2858', 'HGNC:3061', 'HGNC:14409', 'HGNC:7892', 'HGNC:18044', 'HGNC:2501', 'HGNC:365', 'HGNC:11064', 'HGNC:10452', 'HGNC:17296', 'HGNC:4175', 'HGNC:11063']
C145_C145_TCTGAGAGTTTGGGCC-1.csv	0.010439742316604304	0.015077642653280505	840	0	['HGNC:23089', 'HGNC:18044', 'HGNC:4432', 'HGNC:7892', 'HGNC:115', 'HGNC:18170', 'HGNC:11047', 'HGNC:4693', 'HGNC:2501', 'HGNC:5157', 'HGNC:16484']
C145_C145_TCAACGAGTCCCGACA-1.csv	0.0019622463796554286	0.0014313499676286662	763	0	['HGNC:11021', 'HGNC:10452', 'HGNC:10451', 'HGNC:10933', 'HGNC:14573', 'HGNC:8906', 'HGNC:2704', 'HGNC:17174', 'HGNC:11004', 'HGNC:24269', 'HGNC:9251', 'HGNC:17296', 'HGNC:4298', 'HGNC:2501', 'HGNC:7892', 'HGNC:4135', 'HGNC:9020', 'HGNC:4122', 'HGNC:7758', 'HGNC:18170', 'HGNC:20123', 'HGNC:11047', 'HGNC:4693', 'HGNC:2858', 'HGNC:11559', 'HGNC:18290', 'HGNC:11022', 'HGNC:10297', 'HGNC:8907', 'HGNC…
C145_C145_ACCCACTAGCTAGTTC-1.csv	0.004483041295214671	0.00329823433040511	910	0	['HGNC:2690', 'HGNC:30862', 'HGNC:5008', 'HGNC:2289', 'HGNC:10683', 'HGNC:1516', 'HGNC:14247', 'HGNC:24382', 'HGNC:2280', 'HGNC:18070', 'HGNC:12585', 'HGNC:833', 'HGNC:12586', 'HGNC:11449', 'HGNC:8907', 'HGNC:4136', 'HGNC:2205', 'HGNC:12590', 'HGNC:253', 'HGNC:5157', 'HGNC:2645', 'HGNC:5006', 'HGNC:16484', 'HGNC:3629', 'HGNC:4433', 'HGNC:837', 'HGNC:823', 'HGNC:3481', 'HGNC:830', 'HGNC:7892', 'HG…
C148_C148_CTCATTACAGGTCGTC-1.csv	0.04099947210980115	0.06657964647451417	676	0	['HGNC:8907', 'HGNC:2205', 'HGNC:16484', 'HGNC:10996', 'HGNC:10452', 'HGNC:8646', 'HGNC:17296', 'HGNC:2501', 'HGNC:4432', 'HGNC:11782', 'HGNC:11004', 'HGNC:10293', 'HGNC:7849', 'HGNC:11022', 'HGNC:8582', 'HGNC:19980', 'HGNC:7850', 'HGNC:10451', 'HGNC:18170', 'HGNC:3078', 'HGNC:11047', 'HGNC:4693', 'HGNC:2858', 'HGNC:11559', 'HGNC:7892', 'HGNC:11064', 'HGNC:10979', 'HGNC:4061', 'HGNC:12524', 'HGNC…
C145_C145_TATCTCATCGTTTAGG-1.csv	0.0017389036212667906	0.0014313499676286666	776	0	['HGNC:24862', 'HGNC:10866', 'HGNC:10452', 'HGNC:23056', 'HGNC:18070', 'HGNC:12527', 'HGNC:17174', 'HGNC:18170', 'HGNC:3006', 'HGNC:4693', 'HGNC:2858', 'HGNC:20197', 'HGNC:7045', 'HGNC:8907', 'HGNC:29500', 'HGNC:2728', 'HGNC:10381', 'HGNC:10933', 'HGNC:7044', 'HGNC:1096', 'HGNC:4458', 'HGNC:19358', 'HGNC:341', 'HGNC:10293', 'HGNC:20799', 'HGNC:3005', 'HGNC:11054', 'HGNC:10451', 'HGNC:4019', 'HGNC…
C145_C145_ACACCGGCAGCCAGAA-1.csv	0.010439742316604304	0.04344685760872619	1289	0	['HGNC:10452', 'HGNC:18044', 'HGNC:7892', 'HGNC:3575', 'HGNC:4693', 'HGNC:2858', 'HGNC:16484', 'HGNC:3569', 'HGNC:11054', 'HGNC:10451', 'HGNC:10999', 'HGNC:17296', 'HGNC:10995', 'HGNC:2501', 'HGNC:18170', 'HGNC:11047']
C149_C149_GTAACGTAGGAGTAGA-1.csv	0.05420306375257345	0.09995403371136466	1345	[['HGNC:642', 49.14264887829295, 100.0]]	['HGNC:16484', 'HGNC:11063', 'HGNC:18170', 'HGNC:11047', 'HGNC:4693']
C145_C145_CTCGAGGTCCTGCAGG-1.csv	0.0036098848962415916	0.00329823433040511	873	0	['HGNC:7683', 'HGNC:7458', 'HGNC:30862', 'HGNC:25223', 'HGNC:7698', 'HGNC:5008', 'HGNC:2289', 'HGNC:4136', 'HGNC:12590', 'HGNC:5157', 'HGNC:5006', 'HGNC:16484', 'HGNC:10943', 'HGNC:2898', 'HGNC:847', 'HGNC:7714', 'HGNC:24381', 'HGNC:2291', 'HGNC:7708', 'HGNC:7715', 'HGNC:473', 'HGNC:7716', 'HGNC:24382', 'HGNC:2244', 'HGNC:2280', 'HGNC:12585', 'HGNC:833', 'HGNC:7459', 'HGNC:7706', 'HGNC:16232', 'H…
C148_C148_GACACGCCAGACGTAG-1.csv	0.0037782446828117594	0.00329823433040511	814	0	['HGNC:4136', 'HGNC:16484', 'HGNC:4432', 'HGNC:4378', 'HGNC:23089', 'HGNC:11782', 'HGNC:8646', 'HGNC:8582', 'HGNC:11067', 'HGNC:4175', 'HGNC:2501', 'HGNC:11025', 'HGNC:18044', 'HGNC:115', 'HGNC:18170', 'HGNC:11047', 'HGNC:4693', 'HGNC:11064']
C143_C143_TGAGAGGCAGAGTGTG-1.csv	0.003145373441610438	0.00329823433040511	449	0	['HGNC:2279', 'HGNC:10986', 'HGNC:5006', 'HGNC:16484', 'HGNC:10943', 'HGNC:3629', 'HGNC:5008', 'HGNC:2289', 'HGNC:10452', 'HGNC:24382', 'HGNC:8891', 'HGNC:2280', 'HGNC:18070', 'HGNC:833', 'HGNC:3133', 'HGNC:4458', 'HGNC:7421', 'HGNC:2649', 'HGNC:10293', 'HGNC:7419', 'HGNC:2269', 'HGNC:2294', 'HGNC:10547', 'HGNC:17296', 'HGNC:7529', 'HGNC:11279', 'HGNC:4795', 'HGNC:845', 'HGNC:11004', 'HGNC:2860',…
C148_C148_TGGACGCTCGCTAGCG-1.csv	0.017458100558659203	0.04344685760872619	1174	[['HGNC:11004', 46.42722917369884, 84.37771196291858]]	['HGNC:16484', 'HGNC:10451', 'HGNC:10452', 'HGNC:17296', 'HGNC:18170', 'HGNC:11047', 'HGNC:4693', 'HGNC:2858', 'HGNC:7892']
C144_C144_CCATTCGAGCTCCTCT-1.csv	0.008839779005524859	0.04344685760872619	759	[['HGNC:4378', 34.70364367675741, 99.99999999999997], ['HGNC:24862', 16.267332973480038, 87.50747761871362], ['HGNC:10683', 7.564043613733709, 100.00000000000003], ['HGNC:8907', 16.267332973480038, 87.50747761871364], ['HGNC:2728', 16.267332973480038, 87.50747761871362], ['HGNC:10381', 16.267332976794133, 87.50747761871361], ['HGNC:7044', 16.26733296693076, 87.50747760699831], ['HGNC:29565', 16.2…	['HGNC:30862', 'HGNC:12592', 'HGNC:4982', 'HGNC:2289', 'HGNC:2321', 'HGNC:2294', 'HGNC:395', 'HGNC:12590', 'HGNC:838', 'HGNC:14247', 'HGNC:837', 'HGNC:823', 'HGNC:3481', 'HGNC:830', 'HGNC:10536', 'HGNC:2265', 'HGNC:2288', 'HGNC:2911', 'HGNC:16232', 'HGNC:848', 'HGNC:17027', 'HGNC:7427', 'HGNC:2579', 'HGNC:2279', 'HGNC:846', 'HGNC:2287', 'HGNC:3482', 'HGNC:2277', 'HGNC:8016', 'HGNC:12582', 'HGNC:1…
C143_C143_GTATTCTGTGAAGGCT-1.csv	0.010439742316604304	0.04344685760872619	1316	[['HGNC:30862', 48.59663403539617, 100.0], ['HGNC:2289', 48.5966340353817, 100.0], ['HGNC:24382', 48.59663403539617, 100.0], ['HGNC:2280', 48.59663403539756, 100.0], ['HGNC:12585', 48.59663403540792, 100.0], ['HGNC:833', 48.59663403540252, 100.0], ['HGNC:12586', 48.59663403540449, 100.0], ['HGNC:2267', 48.5966340353962, 100.0], ['HGNC:16232', 48.59663403539551, 100.0], ['HGNC:848', 48.59663403537…	['HGNC:18044', 'HGNC:500', 'HGNC:11064', 'HGNC:18170', 'HGNC:11047', 'HGNC:4693']
C143_C143_GACTACATCATCGGAT-1.csv	0.04099947210980115	0.04344685760872619	1151	0	['HGNC:2294', 'HGNC:10992', 'HGNC:4378', 'HGNC:30862', 'HGNC:2289', 'HGNC:2265', 'HGNC:2288', 'HGNC:2267', 'HGNC:365', 'HGNC:16232', 'HGNC:7427', 'HGNC:2579', 'HGNC:2279', 'HGNC:12590', 'HGNC:2291', 'HGNC:24382', 'HGNC:2280', 'HGNC:12585', 'HGNC:12586', 'HGNC:2292', 'HGNC:18170', 'HGNC:11047', 'HGNC:2285', 'HGNC:4693', 'HGNC:642', 'HGNC:24381', 'HGNC:2277', 'HGNC:17376', 'HGNC:12582', 'HGNC:2287'…
C149_C149_ATGAGGGAGGCGCTCT-1.csv	0.010439742316604304	0.04344685760872619	1075	[['HGNC:30862', 30.359643585693867, 100.0], ['HGNC:2289', 30.359643585704593, 99.99999999999999], ['HGNC:2294', 30.359643585693867, 100.0], ['HGNC:845', 30.35964358569806, 99.99999999999999], ['HGNC:24382', 30.359643585693867, 100.0], ['HGNC:2280', 30.359643585693853, 100.0], ['HGNC:12585', 30.359643585690417, 100.0], ['HGNC:833', 30.359643585699164, 100.0], ['HGNC:12586', 30.35964358570147, 100.…	['HGNC:18070', 'HGNC:11067', 'HGNC:18170', 'HGNC:11047', 'HGNC:4693', 'HGNC:18044', 'HGNC:11063', 'HGNC:11064']
C143_C143_CACAGTAAGACTGGGT-1.csv	0.0019622463796554277	0.0014313499676286675	1300	0	['HGNC:11021', 'HGNC:30862', 'HGNC:2289', 'HGNC:11782', 'HGNC:10452', 'HGNC:8646', 'HGNC:2294', 'HGNC:17296', 'HGNC:4175', 'HGNC:4298', 'HGNC:2579', 'HGNC:2279', 'HGNC:8907', 'HGNC:4136', 'HGNC:12590', 'HGNC:10933', 'HGNC:1096', 'HGNC:7631', 'HGNC:16872', 'HGNC:14573', 'HGNC:10922', 'HGNC:2287', 'HGNC:8906', 'HGNC:2704', 'HGNC:24381', 'HGNC:2291', 'HGNC:24382', 'HGNC:2280', 'HGNC:12585', 'HGNC:17…
C148_C148_GTCGGGTGTGTGAATA-1.csv	0.006149494204101711	0.08894381475344852	710	[['HGNC:7892', 39.28111857179925, 98.05765397564525]]	['HGNC:16484', 'HGNC:10980', 'HGNC:500', 'HGNC:11067', 'HGNC:18170', 'HGNC:4693', 'HGNC:746', 'HGNC:758', 'HGNC:11064']
C143_C143_CTTAGGATCAAGAAGT-1.csv	0.005944872185248031	0.00329823433040511	697	0	['HGNC:4175', 'HGNC:4136', 'HGNC:16484', 'HGNC:4378', 'HGNC:18170', 'HGNC:11047', 'HGNC:4693', 'HGNC:642', 'HGNC:500', 'HGNC:11067', 'HGNC:4432', 'HGNC:11064']
C148_C148_TAAGTGCTCTAACTTC-1.csv	0.001892260115481931	0.0012524312216750828	935	0	['HGNC:12592', 'HGNC:4982', 'HGNC:2321', 'HGNC:395', 'HGNC:4136', 'HGNC:16484', 'HGNC:9280', 'HGNC:16297', 'HGNC:3148', 'HGNC:10451', 'HGNC:12591', 'HGNC:11067', 'HGNC:10452', 'HGNC:17296', 'HGNC:4175', 'HGNC:2501', 'HGNC:18044', 'HGNC:7892', 'HGNC:7526', 'HGNC:9020', 'HGNC:18170', 'HGNC:2858', 'HGNC:14409', 'HGNC:3013', 'HGNC:10956', 'HGNC:3647', 'HGNC:11064']
C148_C148_CATGGCGGTCCGTGAC-1.csv	0.0037782446828117594	0.00329823433040511	564	0	['HGNC:5157', 'HGNC:16484', 'HGNC:7892', 'HGNC:500', 'HGNC:11067', 'HGNC:18170', 'HGNC:4693', 'HGNC:11064']
C145_C145_AAATGCCCACAGGCCT-1.csv	0.0039853309882872424	0.0024576108398387956	543	0	['HGNC:30927', 'HGNC:4378', 'HGNC:10452', 'HGNC:17296', 'HGNC:4415', 'HGNC:4175', 'HGNC:845', 'HGNC:838', 'HGNC:14247', 'HGNC:500', 'HGNC:365', 'HGNC:848', 'HGNC:473', 'HGNC:18070', 'HGNC:833', 'HGNC:837', 'HGNC:823', 'HGNC:830', 'HGNC:7892', 'HGNC:10536', 'HGNC:2911', 'HGNC:8906', 'HGNC:2704', 'HGNC:840', 'HGNC:8124', 'HGNC:21350', 'HGNC:9020', 'HGNC:11004', 'HGNC:2898', 'HGNC:847', 'HGNC:24269'…
C143_C143_GAACATCAGCTAGCCC-1.csv	0.005206720379168694	0.0062453223888758	968	0	['HGNC:18070', 'HGNC:10920', 'HGNC:16484', 'HGNC:14472', 'HGNC:7892', 'HGNC:2501', 'HGNC:18170', 'HGNC:11047', 'HGNC:4693', 'HGNC:11064']
C152_C152_CAAGAAAGTTGATTGC-1.csv	0.00883977900552486	0.04344685760872619	864	[['HGNC:7684', 17.313252015485283, 99.99999999999997], ['HGNC:20371', 17.313252015485283, 99.99999999999997], ['HGNC:7683', 17.31325201548782, 99.99999999999997], ['HGNC:7458', 17.313252015460215, 99.99999999999997], ['HGNC:7698', 17.31325201548627, 99.99999999999996], ['HGNC:14472', 16.267332973480038, 87.50747761871361], ['HGNC:7714', 17.31325201547028, 99.99999999999997], ['HGNC:7708', 17.3132…	['HGNC:4378', 'HGNC:18044', 'HGNC:18170', 'HGNC:11047', 'HGNC:4693', 'HGNC:642', 'HGNC:11063', 'HGNC:365']
C152_C152_TAAGTGCAGCATCATC-1.csv	0.004483041295214671	0.00329823433040511	877	[['HGNC:30862', 40.42830523493286, 98.48896596714383], ['HGNC:2289', 40.42830523493287, 98.48896596685928], ['HGNC:10683', 40.42830523493288, 100.0], ['HGNC:12590', 40.42830523493287, 98.48896596707067], ['HGNC:4433', 40.42830523493287, 100.0], ['HGNC:24382', 40.42830523493288, 98.48896596714378], ['HGNC:2280', 40.42830523791645, 98.48896596673141], ['HGNC:12585', 40.428305238758625, 98.488965959…	['HGNC:16484', 'HGNC:753', 'HGNC:18044', 'HGNC:9021', 'HGNC:11047', 'HGNC:4693', 'HGNC:2858', 'HGNC:7892', 'HGNC:10452', 'HGNC:17296', 'HGNC:2501', 'HGNC:7850', 'HGNC:10451', 'HGNC:7849', 'HGNC:11063', 'HGNC:18170', 'HGNC:3078']
C145_C145_ACGGGTCGTCAGTGGA-1.csv	0.02118195297606437	0.09995403371136466	1467	0	['HGNC:7892', 'HGNC:10451', 'HGNC:18170', 'HGNC:4693', 'HGNC:2858', 'HGNC:11004', 'HGNC:10452', 'HGNC:17296', 'HGNC:16484']
C143_C143_AAGCCGCTCCAAACAC-1.csv	0.004384618757399046	0.0866097051749919	1255	[['HGNC:8907', 36.826020798219616, 99.99999997489788], ['HGNC:2205', 36.826020798270804, 99.99999997489788], ['HGNC:20910', 44.589190548422835, 99.99999997489788], ['HGNC:20799', 36.826020798219616, 99.99999997489788], ['HGNC:12524', 36.826020798422306, 99.99999997489788], ['HGNC:14573', 36.8260207982076, 99.99999997489793], ['HGNC:3482', 14.396964034456197, 99.99999997489788], ['HGNC:3481', 14.3…	['HGNC:7683', 'HGNC:7458', 'HGNC:30862', 'HGNC:7698', 'HGNC:2289', 'HGNC:10452', 'HGNC:2294', 'HGNC:7692', 'HGNC:17296', 'HGNC:845', 'HGNC:7696', 'HGNC:7710', 'HGNC:838', 'HGNC:14247', 'HGNC:847', 'HGNC:7714', 'HGNC:2579', 'HGNC:2279', 'HGNC:12590', 'HGNC:16484', 'HGNC:2291', 'HGNC:7708', 'HGNC:7715', 'HGNC:7716', 'HGNC:24382', 'HGNC:2280', 'HGNC:12585', 'HGNC:833', 'HGNC:7702', 'HGNC:12586', 'HG…
C152_C152_AGAGTGGCAGCAGTTT-1.csv	0.001547625674998606	0.0014196746303476748	633	0	['HGNC:2690', 'HGNC:4378', 'HGNC:30862', 'HGNC:8830', 'HGNC:2289', 'HGNC:13398', 'HGNC:847', 'HGNC:24269', 'HGNC:8999', 'HGNC:18044', 'HGNC:3133', 'HGNC:2646', 'HGNC:838', 'HGNC:1516', 'HGNC:14247', 'HGNC:7530', 'HGNC:2267', 'HGNC:365', 'HGNC:3247', 'HGNC:16232', 'HGNC:848', 'HGNC:10606', 'HGNC:17027', 'HGNC:7427', 'HGNC:2277', 'HGNC:28883', 'HGNC:6708', 'HGNC:2859', 'HGNC:8016', 'HGNC:10451', 'H…
C148_C148_TAGGCATAGTTGAGAT-1.csv	0.004483041295214671	0.00329823433040511	921	0	['HGNC:10992', 'HGNC:30862', 'HGNC:2289', 'HGNC:11782', 'HGNC:2898', 'HGNC:12590', 'HGNC:5157', 'HGNC:16484', 'HGNC:7892', 'HGNC:2265', 'HGNC:2288', 'HGNC:2911', 'HGNC:2277', 'HGNC:10980', 'HGNC:11054', 'HGNC:12582', 'HGNC:2291', 'HGNC:24382', 'HGNC:2280', 'HGNC:12585', 'HGNC:12586', 'HGNC:11449', 'HGNC:758', 'HGNC:2287', 'HGNC:8646', 'HGNC:2294', 'HGNC:3700', 'HGNC:2267', 'HGNC:16232', 'HGNC:858…
C148_C148_CTTCTCTTCAACGGCC-1.csv	0.048495939608830016	0.10507343997558047	1337	[['HGNC:3700', 41.34903893774053, 89.0752250201059], ['HGNC:10980', 41.34903893774053, 89.0752250201059], ['HGNC:4432', 41.34903893774053, 89.0752250201059]]	['HGNC:16484', 'HGNC:10452', 'HGNC:17296', 'HGNC:7892', 'HGNC:11063', 'HGNC:18170', 'HGNC:2858', 'HGNC:2501', 'HGNC:11067', 'HGNC:10451']
C145_C145_TGAGCCGAGATAGGAG-1.csv	0.010439742316604304	0.09995403371136466	1204	[['HGNC:10683', 37.671319079423974, 100.0], ['HGNC:2898', 23.174257563303392, 100.0], ['HGNC:642', 6.63766683301825, 100.0], ['HGNC:3700', 35.01681486412295, 100.0], ['HGNC:10680', 37.67131907860427, 100.0], ['HGNC:8891', 26.964850530122824, 100.0], ['HGNC:3481', 15.960273363670579, 100.0], ['HGNC:3482', 15.960273363612886, 99.99999999708051], ['HGNC:10681', 37.67131907776912, 99.99999999708051],…	['HGNC:18044', 'HGNC:4693', 'HGNC:28883', 'HGNC:18170', 'HGNC:11047']
C145_C145_TCACGAAGTGTTCGAT-1.csv	0.003145373441610438	0.0024576108398387956	734	0	['HGNC:10992', 'HGNC:30862', 'HGNC:2289', 'HGNC:10452', 'HGNC:14247', 'HGNC:837', 'HGNC:823', 'HGNC:830', 'HGNC:7892', 'HGNC:2265', 'HGNC:2288', 'HGNC:18170', 'HGNC:2285', 'HGNC:4693', 'HGNC:24381', 'HGNC:2291', 'HGNC:2277', 'HGNC:8016', 'HGNC:10451', 'HGNC:12582', 'HGNC:4136', 'HGNC:12590', 'HGNC:5157', 'HGNC:2294', 'HGNC:17296', 'HGNC:4175', 'HGNC:845', 'HGNC:846', 'HGNC:10922', 'HGNC:2287', 'H…
C149_C149_CGATTGATCTTGTATC-1.csv	0.010439742316604304	0.04344685760872619	1228	[['HGNC:30862', 40.49548069737979, 100.0], ['HGNC:2289', 33.91408731589898, 100.0], ['HGNC:838', 33.78235967192473, 100.0], ['HGNC:14247', 33.7823596719356, 100.0], ['HGNC:2294', 33.91408731590989, 100.0], ['HGNC:845', 33.78235967192473, 99.99999999999997], ['HGNC:837', 33.78235967192474, 100.0], ['HGNC:823', 33.78235967192474, 100.0], ['HGNC:830', 33.78235967190601, 100.0], ['HGNC:2265', 33.9140…	['HGNC:4378', 'HGNC:11054', 'HGNC:9225', 'HGNC:18044', 'HGNC:18761', 'HGNC:18170', 'HGNC:4693', 'HGNC:17027']
C146_C146_TGACTAGTCGGTCCGA-1.csv	0.010439742316604304	0.09995403371136466	1056	[['HGNC:30862', 43.4668377008044, 100.0], ['HGNC:5008', 43.4668377008044, 100.0], ['HGNC:10683', 43.4668377008044, 100.0], ['HGNC:1516', 43.4668377008044, 100.0], ['HGNC:119', 43.4668377008044, 100.0], ['HGNC:12585', 43.4668377008044, 100.0], ['HGNC:12586', 43.4668377008044, 100.0], ['HGNC:12590', 43.466837701364916, 100.0], ['HGNC:253', 43.4668377008044, 100.0], ['HGNC:2645', 43.4668377008044, 1…	['HGNC:4136', 'HGNC:18170', 'HGNC:4693', 'HGNC:18044', 'HGNC:11036', 'HGNC:7892', 'HGNC:9020', 'HGNC:11067', 'HGNC:4175', 'HGNC:2501', 'HGNC:11064']
C145_C145_ATCATCTAGTTAGCGG-1.csv	0.0039853309882872424	0.002457610839838797	1385	0	['HGNC:30927', 'HGNC:10959', 'HGNC:11025', 'HGNC:2501', 'HGNC:11067', 'HGNC:10451', 'HGNC:29437', 'HGNC:10999', 'HGNC:4432', 'HGNC:4136', 'HGNC:7892', 'HGNC:4260', 'HGNC:10452', 'HGNC:435', 'HGNC:17296', 'HGNC:4175', 'HGNC:18170', 'HGNC:11047', 'HGNC:2858', 'HGNC:14409', 'HGNC:4061', 'HGNC:10979']
C152_C152_GCACTCTGTCGACTGC-1.csv	0.002206837412829921	0.0012524312216750828	1146	0	['HGNC:4432', 'HGNC:4378', 'HGNC:30862', 'HGNC:2289', 'HGNC:10683', 'HGNC:2277', 'HGNC:19980', 'HGNC:10980', 'HGNC:12582', 'HGNC:2294', 'HGNC:2501', 'HGNC:3481', 'HGNC:2265', 'HGNC:2288', 'HGNC:2911', 'HGNC:2898', 'HGNC:24381', 'HGNC:2291', 'HGNC:24382', 'HGNC:2280', 'HGNC:12585', 'HGNC:12586', 'HGNC:2292', 'HGNC:18170', 'HGNC:11047', 'HGNC:2285', 'HGNC:10917', 'HGNC:4693', 'HGNC:746', 'HGNC:2579…
C148_C148_TCAGGATGTCGGCATC-1.csv	0.002312230004850049	0.0025757639532687586	851	0	['HGNC:11455', 'HGNC:16484', 'HGNC:1096', 'HGNC:7892', 'HGNC:18070', 'HGNC:10297', 'HGNC:758', 'HGNC:2704', 'HGNC:11060', 'HGNC:11004', 'HGNC:18044', 'HGNC:3148', 'HGNC:10980', 'HGNC:10451', 'HGNC:10452', 'HGNC:17296', 'HGNC:341', 'HGNC:10293', 'HGNC:11063', 'HGNC:18170', 'HGNC:11047', 'HGNC:4693', 'HGNC:2858', 'HGNC:746', 'HGNC:11559']
C145_C145_TACACGATCACGATGT-1.csv	0.0041255827385618185	0.003769410663320126	1229	0	['HGNC:4982', 'HGNC:12592', 'HGNC:9280', 'HGNC:18044', 'HGNC:2321', 'HGNC:10452', 'HGNC:17296', 'HGNC:4175', 'HGNC:2501', 'HGNC:10956', 'HGNC:3647', 'HGNC:11064', 'HGNC:7892', 'HGNC:10451', 'HGNC:12591', 'HGNC:4432', 'HGNC:2704', 'HGNC:395', 'HGNC:4136', 'HGNC:115', 'HGNC:18170']
C144_C144_ATTACTCTCAACCATG-1.csv	0.003145373441610438	0.003769410663320126	660	0	['HGNC:10452', 'HGNC:9021', 'HGNC:7892', 'HGNC:9020', 'HGNC:11004', 'HGNC:16484', 'HGNC:17027', 'HGNC:4136', 'HGNC:10980', 'HGNC:7850', 'HGNC:10451', 'HGNC:10922', 'HGNC:8906', 'HGNC:2704', 'HGNC:341', 'HGNC:7849', 'HGNC:11063', 'HGNC:18170', 'HGNC:3078', 'HGNC:4693', 'HGNC:2858', 'HGNC:17296', 'HGNC:4175', 'HGNC:2501', 'HGNC:24269', 'HGNC:18044', 'HGNC:11064']
C148_C148_AGGGATGCATGGTTGT-1.csv	0.003145373441610438	0.0024576108398387956	609	0	['HGNC:12590', 'HGNC:16484', 'HGNC:837', 'HGNC:4378', 'HGNC:30862', 'HGNC:2289', 'HGNC:838', 'HGNC:14247', 'HGNC:2277', 'HGNC:28883', 'HGNC:8016', 'HGNC:12582', 'HGNC:16232', 'HGNC:848', 'HGNC:7427', 'HGNC:2579', 'HGNC:2279', 'HGNC:24382', 'HGNC:2280', 'HGNC:12585', 'HGNC:833', 'HGNC:12586', 'HGNC:9453', 'HGNC:823', 'HGNC:3481', 'HGNC:830', 'HGNC:7892', 'HGNC:2265', 'HGNC:2288', 'HGNC:9020', 'HGN…
C148_C148_CTCTGGTTCAGGCGAA-1.csv	0.0025215774988833	0.0012524312216750828	502	0	['HGNC:10986', 'HGNC:4136', 'HGNC:12590', 'HGNC:5006', 'HGNC:7684', 'HGNC:20371', 'HGNC:20661', 'HGNC:837', 'HGNC:2244', 'HGNC:2280', 'HGNC:18070', 'HGNC:12585', 'HGNC:833', 'HGNC:7702', 'HGNC:12586', 'HGNC:23987', 'HGNC:7692', 'HGNC:7529', 'HGNC:4175', 'HGNC:845', 'HGNC:7696', 'HGNC:7710', 'HGNC:7530', 'HGNC:2267', 'HGNC:847', 'HGNC:7714', 'HGNC:18044', 'HGNC:7717', 'HGNC:7705', 'HGNC:7685', 'HG…
C146_C146_CAGCTAAAGTATCGAA-1.csv	0.004253991662176339	0.00427851145043916	876	0	['HGNC:7719', 'HGNC:7700', 'HGNC:2898', 'HGNC:847', 'HGNC:9280', 'HGNC:7683', 'HGNC:10959', 'HGNC:7458', 'HGNC:30862', 'HGNC:12592', 'HGNC:4982', 'HGNC:7698', 'HGNC:2289', 'HGNC:2321', 'HGNC:4433', 'HGNC:7684', 'HGNC:20371', 'HGNC:837', 'HGNC:823', 'HGNC:830', 'HGNC:7686', 'HGNC:7690', 'HGNC:7892', 'HGNC:2265', 'HGNC:2288', 'HGNC:2911', 'HGNC:14247', 'HGNC:2579', 'HGNC:2279', 'HGNC:395', 'HGNC:41…
C145_C145_GACTACAGTTCCCTTG-1.csv	0.010439742316604304	0.02235447517881471	791	0	['HGNC:2422', 'HGNC:5157', 'HGNC:16484', 'HGNC:500', 'HGNC:3700', 'HGNC:758', 'HGNC:7892', 'HGNC:18170', 'HGNC:11047', 'HGNC:4693', 'HGNC:746', 'HGNC:10942', 'HGNC:11067', 'HGNC:10980', 'HGNC:10979', 'HGNC:25686', 'HGNC:11064']
C148_C148_GGACGTCAGACGACGT-1.csv	0.003145373441610438	0.002457610839838795	597	0	['HGNC:4378', 'HGNC:7892', 'HGNC:10451', 'HGNC:365', 'HGNC:8906', 'HGNC:10452', 'HGNC:17296', 'HGNC:4175', 'HGNC:4136', 'HGNC:11004', 'HGNC:24269', 'HGNC:18170', 'HGNC:11047', 'HGNC:4693', 'HGNC:2704']
C148_C148_TGCTGCTGTGAGGCTA-1.csv	0.003145373441610438	0.08894381475344856	1162	[['HGNC:2579', 18.183555346807136, 100.0], ['HGNC:2279', 18.183555346810348, 100.0], ['HGNC:10986', 36.958217904281845, 100.0], ['HGNC:12590', 18.183555346804557, 100.0], ['HGNC:7683', 39.799053787599526, 100.0], ['HGNC:7458', 39.799053787587795, 100.0], ['HGNC:30862', 18.18355534680238, 100.0], ['HGNC:7698', 39.79905378759804, 99.99999999999999], ['HGNC:2289', 18.183555346808927, 100.0], ['HGNC:…	['HGNC:4432', 'HGNC:10451', 'HGNC:500', 'HGNC:7892', 'HGNC:115', 'HGNC:10452', 'HGNC:5383', 'HGNC:17296', 'HGNC:10979', 'HGNC:11064', 'HGNC:18170', 'HGNC:11047', 'HGNC:4693', 'HGNC:2858', 'HGNC:746', 'HGNC:758']
C149_C149_TTAGTTCCAGCTGTGC-1.csv	0.003145373441610438	0.0024576108398387956	610	0	['HGNC:7892', 'HGNC:4136', 'HGNC:4378', 'HGNC:10452', 'HGNC:10451', 'HGNC:17296', 'HGNC:4175', 'HGNC:5028', 'HGNC:24269', 'HGNC:8906', 'HGNC:2704', 'HGNC:365', 'HGNC:10942', 'HGNC:11067', 'HGNC:18170', 'HGNC:11047', 'HGNC:4693', 'HGNC:11064']
C152_C152_TCTTCGGTCAGAGACG-1.csv	0.010439742316604304	0.022415219615985214	932	0	['HGNC:5008', 'HGNC:7434', 'HGNC:10452', 'HGNC:5383', 'HGNC:17296', 'HGNC:4175', 'HGNC:10986', 'HGNC:4136', 'HGNC:1795', 'HGNC:4433', 'HGNC:7892', 'HGNC:341', 'HGNC:10293', 'HGNC:115', 'HGNC:2896', 'HGNC:18170', 'HGNC:11004', 'HGNC:2898', 'HGNC:8808', 'HGNC:10979', 'HGNC:21350', 'HGNC:11047', 'HGNC:4693', 'HGNC:2858', 'HGNC:976', 'HGNC:2501', 'HGNC:17027', 'HGNC:10297', 'HGNC:10980', 'HGNC:10451']
C149_C149_AGAGCTTCAGCGTAAG-1.csv	0.0104397423166043	0.09995403371136466	1550	0	['HGNC:18170', 'HGNC:11047', 'HGNC:2858', 'HGNC:14409', 'HGNC:500', 'HGNC:10452', 'HGNC:17296', 'HGNC:10451', 'HGNC:4432', 'HGNC:7892', 'HGNC:16484']
C141_C141_CTCGAAAGTATAATGG-1.csv	0.004483041295214714	0.00329823433040511	997	0	['HGNC:16232', 'HGNC:8582', 'HGNC:848', 'HGNC:17027', 'HGNC:7427', 'HGNC:4378', 'HGNC:30862', 'HGNC:2289', 'HGNC:11782', 'HGNC:10452', 'HGNC:8646', 'HGNC:24382', 'HGNC:2280', 'HGNC:12585', 'HGNC:833', 'HGNC:12586', 'HGNC:838', 'HGNC:14247', 'HGNC:7863', 'HGNC:837', 'HGNC:823', 'HGNC:830', 'HGNC:2265', 'HGNC:2288', 'HGNC:847', 'HGNC:840', 'HGNC:24380', 'HGNC:10979', 'HGNC:7422', 'HGNC:2579', 'HGNC…
C149_C149_GGACGTCAGACCTAGG-1.csv	0.010439742316604304	0.06280566400901176	1284	0	['HGNC:30862', 'HGNC:2289', 'HGNC:2277', 'HGNC:12582', 'HGNC:7892', 'HGNC:2265', 'HGNC:2288', 'HGNC:12590', 'HGNC:16484', 'HGNC:4433', 'HGNC:2287', 'HGNC:2292', 'HGNC:18170', 'HGNC:2285', 'HGNC:4693', 'HGNC:24381', 'HGNC:24380', 'HGNC:10979', 'HGNC:7422', 'HGNC:11064', 'HGNC:2291', 'HGNC:24382', 'HGNC:2719', 'HGNC:2280', 'HGNC:12585', 'HGNC:12586', 'HGNC:11782', 'HGNC:8646', 'HGNC:2294', 'HGNC:53…
C145_C145_CATTCGCCACAGTCGC-1.csv	0.0018922601154819309	0.0012524312216750828	636	0	['HGNC:14472', 'HGNC:847', 'HGNC:2294', 'HGNC:5383', 'HGNC:7529', 'HGNC:4175', 'HGNC:845', 'HGNC:14247', 'HGNC:4136', 'HGNC:12590', 'HGNC:5006', 'HGNC:7863', 'HGNC:20661', 'HGNC:500', 'HGNC:7530', 'HGNC:2267', 'HGNC:11051', 'HGNC:16232', 'HGNC:848', 'HGNC:7427', 'HGNC:2579', 'HGNC:2279', 'HGNC:30927', 'HGNC:4378', 'HGNC:30862', 'HGNC:25223', 'HGNC:5008', 'HGNC:2289', 'HGNC:24381', 'HGNC:2291', 'H…
C145_C145_AGTTGGTAGTAATCCC-1.csv	0.0019622463796554286	0.0014313499676286662	941	0	['HGNC:365', 'HGNC:17027', 'HGNC:18070', 'HGNC:8906', 'HGNC:2704', 'HGNC:24269', 'HGNC:18044', 'HGNC:11047', 'HGNC:4693', 'HGNC:2858', 'HGNC:12437', 'HGNC:7849', 'HGNC:18170', 'HGNC:7850', 'HGNC:10451', 'HGNC:13203', 'HGNC:7892', 'HGNC:9020', 'HGNC:10452', 'HGNC:17296']
C146_C146_AGAGCTTTCATCGGAT-1.csv	0.0039853309882872424	0.0024576108398387956	828	0	['HGNC:16484', 'HGNC:18044', 'HGNC:341', 'HGNC:4378', 'HGNC:24269', 'HGNC:11054', 'HGNC:9020', 'HGNC:18170', 'HGNC:11047', 'HGNC:4693', 'HGNC:8906']
C145_C145_CAACCAACAGTGACAG-1.csv	0.004125582738561812	0.003769410663320124	1130	0	['HGNC:4136', 'HGNC:5006', 'HGNC:20661', 'HGNC:2861', 'HGNC:14247', 'HGNC:25223', 'HGNC:5008', 'HGNC:2289', 'HGNC:10452', 'HGNC:2294', 'HGNC:16232', 'HGNC:848', 'HGNC:12441', 'HGNC:2279', 'HGNC:11004', 'HGNC:847', 'HGNC:24269', 'HGNC:24382', 'HGNC:11055', 'HGNC:2244', 'HGNC:2280', 'HGNC:833', 'HGNC:837', 'HGNC:10920', 'HGNC:4249', 'HGNC:823', 'HGNC:830', 'HGNC:7892', 'HGNC:2265', 'HGNC:2288', 'HG…
C152_C152_TGGTTAGCAGTCAGAG-1.csv	0.002629122793180056	0.0023076158120552085	730	0	['HGNC:4378', 'HGNC:5383', 'HGNC:4175', 'HGNC:9068', 'HGNC:406', 'HGNC:18170', 'HGNC:4693', 'HGNC:2501', 'HGNC:11067', 'HGNC:10986', 'HGNC:4136', 'HGNC:16484', 'HGNC:7863', 'HGNC:7892', 'HGNC:11004', 'HGNC:6071', 'HGNC:22921', 'HGNC:24269', 'HGNC:13203', 'HGNC:11064', 'HGNC:15917', 'HGNC:8906', 'HGNC:2704', 'HGNC:8091', 'HGNC:10979']
C145_C145_CTCTGGTTCGTAGGAG-1.csv	0.010439742316604298	0.09301724261463411	1694	[['HGNC:30862', 46.708391248195134, 100.00000000000003], ['HGNC:2289', 46.708391248195134, 100.00000000000003], ['HGNC:10683', 46.708391248195134, 100.00000000000003], ['HGNC:24382', 46.708391248195134, 100.00000000000003], ['HGNC:2280', 46.708391248195134, 100.0], ['HGNC:664', 13.725259777342854, 100.00000000000003], ['HGNC:12585', 46.708391248195134, 100.00000000000003], ['HGNC:12586', 46.70839…	['HGNC:7892', 'HGNC:18170', 'HGNC:10451', 'HGNC:4136', 'HGNC:2858', 'HGNC:14409', 'HGNC:11064', 'HGNC:10452', 'HGNC:17296', 'HGNC:4175', 'HGNC:2501']
C143_C143_ACTTACTAGGCAATTA-1.csv	0.004483041295214671	0.00329823433040511	798	0	['HGNC:2277', 'HGNC:8016', 'HGNC:10451', 'HGNC:12582', 'HGNC:2294', 'HGNC:17296', 'HGNC:4175', 'HGNC:845', 'HGNC:4136', 'HGNC:12590', 'HGNC:16484', 'HGNC:4432', 'HGNC:30862', 'HGNC:2289', 'HGNC:10683', 'HGNC:10452', 'HGNC:7421', 'HGNC:10293', 'HGNC:30863', 'HGNC:29594', 'HGNC:7419', 'HGNC:837', 'HGNC:823', 'HGNC:3481', 'HGNC:830', 'HGNC:7892', 'HGNC:2265', 'HGNC:2288', 'HGNC:2911', 'HGNC:11004', …
C143_C143_GCTGGGTGTCGGCATC-1.csv	0.003145373441610438	0.003769410663320126	896	0	['HGNC:847', 'HGNC:24269', 'HGNC:18044', 'HGNC:30862', 'HGNC:2289', 'HGNC:12590', 'HGNC:5157', 'HGNC:837', 'HGNC:24382', 'HGNC:2280', 'HGNC:18070', 'HGNC:12585', 'HGNC:833', 'HGNC:12586', 'HGNC:10452', 'HGNC:2294', 'HGNC:17296', 'HGNC:845', 'HGNC:823', 'HGNC:3481', 'HGNC:830', 'HGNC:7892', 'HGNC:12563', 'HGNC:10536', 'HGNC:2265', 'HGNC:2288', 'HGNC:9225', 'HGNC:7422', 'HGNC:838', 'HGNC:14247', 'H…
C148_C148_GTCTCGTGTTTGGCGC-1.csv	0.0019622463796554286	0.0014313499676286662	718	0	['HGNC:4432', 'HGNC:5008', 'HGNC:11782', 'HGNC:24269', 'HGNC:10986', 'HGNC:4136', 'HGNC:5006', 'HGNC:7530', 'HGNC:8582', 'HGNC:10452', 'HGNC:8646', 'HGNC:5383', 'HGNC:17296', 'HGNC:7529', 'HGNC:4175', 'HGNC:2719', 'HGNC:7863', 'HGNC:4249', 'HGNC:7892', 'HGNC:10451', 'HGNC:26309', 'HGNC:9141', 'HGNC:8906', 'HGNC:2704', 'HGNC:115', 'HGNC:18170', 'HGNC:4693', 'HGNC:9160', 'HGNC:12805', 'HGNC:10293',…
C152_C152_GACGTGCCAGAGTGTG-1.csv	0.002842339489028568	0.0014760889095988081	1004	0	['HGNC:2287', 'HGNC:10850', 'HGNC:186', 'HGNC:18044', 'HGNC:2294', 'HGNC:17296', 'HGNC:4175', 'HGNC:2267', 'HGNC:10986', 'HGNC:4136', 'HGNC:12590', 'HGNC:16484', 'HGNC:30927', 'HGNC:7436', 'HGNC:30862', 'HGNC:2289', 'HGNC:10452', 'HGNC:7892', 'HGNC:2265', 'HGNC:2288', 'HGNC:2277', 'HGNC:10451', 'HGNC:29437', 'HGNC:12582', 'HGNC:11047', 'HGNC:2285', 'HGNC:4693', 'HGNC:2858', 'HGNC:24381', 'HGNC:16…
C141_C141_GACAGAGAGAGCTTCT-1.csv	0.005944872185248026	0.0032982343304051105	587	0	['HGNC:4378', 'HGNC:500', 'HGNC:16484', 'HGNC:758', 'HGNC:10942', 'HGNC:11064', 'HGNC:18170', 'HGNC:11047', 'HGNC:4693', 'HGNC:746']
C142_C142_TCTCTAAGTTCTCATT-1.csv	0.006149494204101711	0.0032982343304051105	994	0	['HGNC:4136', 'HGNC:2867', 'HGNC:16484', 'HGNC:4378', 'HGNC:18044', 'HGNC:11067', 'HGNC:4693', 'HGNC:473', 'HGNC:1424', 'HGNC:11025', 'HGNC:4175', 'HGNC:2501', 'HGNC:341', 'HGNC:18170', 'HGNC:11064', 'HGNC:9021']
C143_C143_CGTGTAACAAGTAATG-1.csv	0.004483041295214671	0.0032982343304051105	477	0	['HGNC:30862', 'HGNC:2289', 'HGNC:24382', 'HGNC:2280', 'HGNC:18070', 'HGNC:12585', 'HGNC:833', 'HGNC:12586', 'HGNC:10452', 'HGNC:2294', 'HGNC:17296', 'HGNC:845', 'HGNC:2579', 'HGNC:2279', 'HGNC:12590', 'HGNC:16484', 'HGNC:838', 'HGNC:1516', 'HGNC:14247', 'HGNC:6071', 'HGNC:847', 'HGNC:18044', 'HGNC:9068', 'HGNC:846', 'HGNC:2287', 'HGNC:2277', 'HGNC:8016', 'HGNC:7850', 'HGNC:10451', 'HGNC:12582', …
C148_C148_AATCCAGTCCTGCCAT-1.csv	0.0010493179433368304	0.0010553661577749928	1139	0	['HGNC:4432', 'HGNC:3579', 'HGNC:11059', 'HGNC:10980', 'HGNC:341', 'HGNC:4892', 'HGNC:4570', 'HGNC:5147', 'HGNC:18170', 'HGNC:11047', 'HGNC:4693', 'HGNC:4643', 'HGNC:16484', 'HGNC:11026', 'HGNC:3700']
C152_C152_TTGGCAACATCACGTA-1.csv	0.001738903621266791	0.0014313499676286653	685	[['HGNC:14404', 17.93314732905331, 99.99999999999996]]	['HGNC:30862', 'HGNC:25223', 'HGNC:5008', 'HGNC:2289', 'HGNC:10452', 'HGNC:2294', 'HGNC:24380', 'HGNC:20233', 'HGNC:7422', 'HGNC:18175', 'HGNC:838', 'HGNC:10986', 'HGNC:4136', 'HGNC:12590', 'HGNC:5006', 'HGNC:16484', 'HGNC:7863', 'HGNC:1516', 'HGNC:14247', 'HGNC:9141', 'HGNC:846', 'HGNC:2287', 'HGNC:3482', 'HGNC:8906', 'HGNC:2704', 'HGNC:840', 'HGNC:2277', 'HGNC:28883', 'HGNC:8016', 'HGNC:7850', …
C142_C142_CCTAAAGGTTACCGAT-1.csv	0.00412558273856182	0.003769410663320126	821	0	['HGNC:10452', 'HGNC:7850', 'HGNC:10451', 'HGNC:7892', 'HGNC:11004', 'HGNC:10943', 'HGNC:18070', 'HGNC:24269', 'HGNC:18044', 'HGNC:4693', 'HGNC:2858', 'HGNC:8906', 'HGNC:2704', 'HGNC:11067', 'HGNC:17296', 'HGNC:11064', 'HGNC:7849', 'HGNC:11063', 'HGNC:18170', 'HGNC:3078']
C143_C143_ATTTCTGCACAAGCCC-1.csv	0.0037782446828117603	0.00329823433040511	624	0	['HGNC:12590', 'HGNC:5006', 'HGNC:16484', 'HGNC:3629', 'HGNC:838', 'HGNC:14247', 'HGNC:4458', 'HGNC:7421', 'HGNC:341', 'HGNC:2649', 'HGNC:30863', 'HGNC:29594', 'HGNC:7419', 'HGNC:2269', 'HGNC:12587', 'HGNC:2898', 'HGNC:2860', 'HGNC:13398', 'HGNC:2422', 'HGNC:847', 'HGNC:3133', 'HGNC:9160', 'HGNC:24381', 'HGNC:2291', 'HGNC:24382', 'HGNC:2719', 'HGNC:2280', 'HGNC:12585', 'HGNC:833', 'HGNC:12586', '…
C148_C148_ATTTCTGCATGTCCTC-1.csv	0.002697918730063447	0.0015816973110937256	392	0	['HGNC:4378', 'HGNC:15463', 'HGNC:10908', 'HGNC:12592', 'HGNC:4982', 'HGNC:2321', 'HGNC:395', 'HGNC:4136', 'HGNC:8756', 'HGNC:16484', 'HGNC:29799', 'HGNC:10995', 'HGNC:4175', 'HGNC:5028', 'HGNC:500', 'HGNC:365', 'HGNC:24289', 'HGNC:3575', 'HGNC:4693', 'HGNC:642', 'HGNC:18170', 'HGNC:11047', 'HGNC:7892', 'HGNC:2911', 'HGNC:9020', 'HGNC:11004', 'HGNC:2898', 'HGNC:8124', 'HGNC:21350', 'HGNC:3569', '…
C146_C146_CGGACGTAGGGTGTTG-1.csv	0.0037782446828117594	0.09995403371136466	1388	[['HGNC:7683', 29.284907482653804, 100.00000000000003], ['HGNC:7458', 29.28490748265382, 99.99999999708052], ['HGNC:7698', 29.28490748265382, 99.99999999708051], ['HGNC:1516', 13.329202501136617, 99.99999999708055], ['HGNC:7692', 29.284907482653804, 99.99999999999999], ['HGNC:7696', 29.28490748265405, 100.00000000000003], ['HGNC:7710', 29.28490748265405, 100.00000000000003], ['HGNC:7714', 29.2849…	['HGNC:30862', 'HGNC:2289', 'HGNC:10683', 'HGNC:838', 'HGNC:2294', 'HGNC:4175', 'HGNC:845', 'HGNC:2501', 'HGNC:12390', 'HGNC:15629', 'HGNC:847', 'HGNC:473', 'HGNC:24382', 'HGNC:2280', 'HGNC:12585', 'HGNC:833', 'HGNC:12586', 'HGNC:11449', 'HGNC:8907', 'HGNC:4136', 'HGNC:2205', 'HGNC:12590', 'HGNC:4433', 'HGNC:837', 'HGNC:3700', 'HGNC:2267', 'HGNC:3247', 'HGNC:10680', 'HGNC:11022', 'HGNC:16232', 'H…
C148_C148_ACACTGAAGTTATCGC-1.csv	0.003260444289875232	0.002683781189303748	1044	0	['HGNC:16484', 'HGNC:10943', 'HGNC:11782', 'HGNC:8646', 'HGNC:7892', 'HGNC:8582', 'HGNC:11067', 'HGNC:18044', 'HGNC:11064', 'HGNC:11063', 'HGNC:18170', 'HGNC:4693']
C143_C143_CGGAGTCGTACCGTAT-1.csv	0.0073807749082883956	0.0999540337113647	783	[['HGNC:2911', 43.85683690111359, 100.0], ['HGNC:2898', 43.85683690111359, 100.0], ['HGNC:642', 9.477320230232989, 99.99999999999999], ['HGNC:8124', 43.85683690111359, 100.0], ['HGNC:21350', 43.856836901102206, 99.99999999999999]]	['HGNC:7683', 'HGNC:7458', 'HGNC:30862', 'HGNC:25223', 'HGNC:7698', 'HGNC:2289', 'HGNC:14247', 'HGNC:4136', 'HGNC:12590', 'HGNC:5006', 'HGNC:16484', 'HGNC:365', 'HGNC:7459', 'HGNC:7706', 'HGNC:16232', 'HGNC:7455', 'HGNC:848', 'HGNC:7427', 'HGNC:2579', 'HGNC:2279', 'HGNC:7684', 'HGNC:20371', 'HGNC:20661', 'HGNC:837', 'HGNC:3481', 'HGNC:823', 'HGNC:830', 'HGNC:7686', 'HGNC:7690', 'HGNC:7892', 'HGNC…
C145_C145_GAACCTACACAAGACG-1.csv	0.021181952976064376	0.04344685760872619	986	[['HGNC:7892', 43.400957428744206, 99.99999997489795]]	['HGNC:18170', 'HGNC:11047', 'HGNC:4693', 'HGNC:10942', 'HGNC:16484', 'HGNC:2501', 'HGNC:11064']
C146_C146_CTCCTAGGTCCGCTGA-1.csv	0.010439742316604302	0.06642656641436703	1851	0	['HGNC:11063', 'HGNC:18170']
C149_C149_GAACGGAAGAGACTAT-1.csv	0.010439742316604304	0.016364715857579735	673	[['HGNC:2898', 44.0581455664152, 100.0], ['HGNC:7683', 46.0547422001326, 96.9093797028778], ['HGNC:7458', 46.05474220015735, 96.9093797028881], ['HGNC:7698', 46.05474220016886, 96.90937970288589], ['HGNC:7692', 46.054742200169, 96.9093797028537], ['HGNC:7696', 46.05474219997183, 96.90937970287104], ['HGNC:7686', 46.05474220016077, 96.90937970287503], ['HGNC:7690', 46.05474220016077, 96.9093797028…	['HGNC:11004', 'HGNC:12390', 'HGNC:14472', 'HGNC:847', 'HGNC:4432', 'HGNC:4014', 'HGNC:10452', 'HGNC:5383', 'HGNC:17296', 'HGNC:845', 'HGNC:838', 'HGNC:14247', 'HGNC:837', 'HGNC:823', 'HGNC:830', 'HGNC:7892', 'HGNC:9020', 'HGNC:8907', 'HGNC:2205', 'HGNC:16484', 'HGNC:18070', 'HGNC:833', 'HGNC:15684', 'HGNC:19980', 'HGNC:8016', 'HGNC:10451', 'HGNC:18044', 'HGNC:7216', 'HGNC:10293', 'HGNC:20799', '…
C146_C146_TTGTAGGTCCCAACGG-1.csv	0.003609884896241592	0.00329823433040511	555	0	['HGNC:7892', 'HGNC:9020', 'HGNC:11054', 'HGNC:10451', 'HGNC:18044', 'HGNC:2858', 'HGNC:3061', 'HGNC:4136', 'HGNC:16484', 'HGNC:10452', 'HGNC:17296', 'HGNC:4175', 'HGNC:2501', 'HGNC:406', 'HGNC:18170', 'HGNC:11047', 'HGNC:10956']
C152_C152_GCGCAACCACCGGAAA-1.csv	0.02921673543501593	0.024887717160672927	929	[['HGNC:24269', 16.731444078680816, 99.99357975452494], ['HGNC:8906', 16.731444078700925, 99.993579762829]]	['HGNC:8907', 'HGNC:4136', 'HGNC:2205', 'HGNC:2710', 'HGNC:23089', 'HGNC:4014', 'HGNC:12390', 'HGNC:18044', 'HGNC:20799', 'HGNC:115', 'HGNC:11782', 'HGNC:10452', 'HGNC:8646', 'HGNC:17296', 'HGNC:4175', 'HGNC:2501', 'HGNC:11022', 'HGNC:8582', 'HGNC:7892', 'HGNC:4135', 'HGNC:18070', 'HGNC:4061', 'HGNC:12524', 'HGNC:4369', 'HGNC:14573', 'HGNC:15684', 'HGNC:19980', 'HGNC:11054', 'HGNC:10451', 'HGNC:4…
C143_C143_TTTGCGCAGGGAAACA-1.csv	0.003609884896241592	0.00329823433040511	1257	0	['HGNC:25223', 'HGNC:5008', 'HGNC:10452', 'HGNC:2858', 'HGNC:9141', 'HGNC:7892', 'HGNC:28883', 'HGNC:7850', 'HGNC:10451', 'HGNC:17376', 'HGNC:4432', 'HGNC:16297', 'HGNC:2244', 'HGNC:3012', 'HGNC:7849', 'HGNC:18170', 'HGNC:3078', 'HGNC:20233', 'HGNC:18175', 'HGNC:11064', 'HGNC:17296', 'HGNC:7529', 'HGNC:4175', 'HGNC:2501', 'HGNC:7530', 'HGNC:4136', 'HGNC:5006', 'HGNC:16484', 'HGNC:20661', 'HGNC:10…
C146_C146_TATCTCAGTTCTGAAC-1.csv	0.004483041295214671	0.00329823433040511	1287	0	['HGNC:7892', 'HGNC:4136', 'HGNC:11004', 'HGNC:753', 'HGNC:11067', 'HGNC:10452', 'HGNC:17296', 'HGNC:4175', 'HGNC:10451', 'HGNC:18170', 'HGNC:4693', 'HGNC:2858', 'HGNC:11559', 'HGNC:4458', 'HGNC:341', 'HGNC:10293', 'HGNC:11063']
C145_C145_CCTACCATCCCTCAGT-1.csv	0.00676904034348044	0.00329823433040511	473	0	['HGNC:12590', 'HGNC:16484', 'HGNC:837', 'HGNC:847', 'HGNC:845', 'HGNC:500', 'HGNC:2267', 'HGNC:7421', 'HGNC:30863', 'HGNC:29594', 'HGNC:7419', 'HGNC:2269', 'HGNC:12587', 'HGNC:2292', 'HGNC:24382', 'HGNC:2280', 'HGNC:12585', 'HGNC:833', 'HGNC:12586', 'HGNC:4378', 'HGNC:30862', 'HGNC:2289', 'HGNC:2294', 'HGNC:18170', 'HGNC:11047', 'HGNC:2285', 'HGNC:4693', 'HGNC:642', 'HGNC:24381', 'HGNC:2291', 'H…
C149_C149_CACCACTCACATCTTT-1.csv	0.0039853309882872424	0.0024576108398387956	803	0	['HGNC:30862', 'HGNC:2289', 'HGNC:2267', 'HGNC:3700', 'HGNC:16232', 'HGNC:7427', 'HGNC:7892', 'HGNC:2265', 'HGNC:2288', 'HGNC:10452', 'HGNC:2294', 'HGNC:17296', 'HGNC:500', 'HGNC:24382', 'HGNC:2280', 'HGNC:12585', 'HGNC:12586', 'HGNC:11449', 'HGNC:2579', 'HGNC:2279', 'HGNC:12590', 'HGNC:2277', 'HGNC:10980', 'HGNC:10451', 'HGNC:12582', 'HGNC:758', 'HGNC:2287', 'HGNC:8906', 'HGNC:2704', 'HGNC:2911'…
C143_C143_GTATCTTTCGAACGGA-1.csv	0.0031453734416104382	0.00329823433040511	951	0	['HGNC:18070', 'HGNC:4136', 'HGNC:16484', 'HGNC:10452', 'HGNC:17296', 'HGNC:4175', 'HGNC:10451', 'HGNC:7892', 'HGNC:10979', 'HGNC:18044', 'HGNC:18170', 'HGNC:11047', 'HGNC:4693', 'HGNC:2858']
C146_C146_CCTACACCAACTGCTA-1.csv	0.010439742316604304	0.14052268609388313	990	[['HGNC:5383', 3.709348903558481, 100.0], ['HGNC:23087', 18.76451111401356, 100.0], ['HGNC:3482', 8.595990368667657, 100.0], ['HGNC:4432', 3.709348903558479, 100.0], ['HGNC:7863', 3.709348903558479, 100.0], ['HGNC:3481', 8.595990368668934, 100.0], ['HGNC:1421', 8.741476169760002, 100.0], ['HGNC:115', 3.709348903558479, 100.0], ['HGNC:2330', 8.61064239269194, 100.0], ['HGNC:642', 8.791205642319078…	['HGNC:30927', 'HGNC:30862', 'HGNC:5008', 'HGNC:2289', 'HGNC:14247', 'HGNC:2294', 'HGNC:7529', 'HGNC:4175', 'HGNC:845', 'HGNC:9020', 'HGNC:847', 'HGNC:753', 'HGNC:12586', 'HGNC:9141', 'HGNC:846', 'HGNC:2287', 'HGNC:2277', 'HGNC:28883', 'HGNC:8016', 'HGNC:29437', 'HGNC:12582', 'HGNC:837', 'HGNC:823', 'HGNC:830', 'HGNC:7892', 'HGNC:2265', 'HGNC:2288', 'HGNC:2501', 'HGNC:7530', 'HGNC:2267', 'HGNC:16…
C145_C145_CCATGTCGTCAAACTC-1.csv	0.0036098848962415916	0.00329823433040511	1272	0	['HGNC:7892', 'HGNC:4175', 'HGNC:18170', 'HGNC:20123', 'HGNC:11047', 'HGNC:4693', 'HGNC:4136', 'HGNC:16484', 'HGNC:11064']
C148_C148_GTCACGGGTTCCAACA-1.csv	0.00377824468281176	0.00329823433040511	1048	0	['HGNC:847', 'HGNC:4432', 'HGNC:30862', 'HGNC:2289', 'HGNC:10683', 'HGNC:838', 'HGNC:14247', 'HGNC:2294', 'HGNC:845', 'HGNC:2267', 'HGNC:3700', 'HGNC:10680', 'HGNC:16232', 'HGNC:848', 'HGNC:7427', 'HGNC:11067', 'HGNC:758', 'HGNC:846', 'HGNC:2287', 'HGNC:3482', 'HGNC:10681', 'HGNC:10682', 'HGNC:2277', 'HGNC:10980', 'HGNC:8016', 'HGNC:12582', 'HGNC:7421', 'HGNC:341', 'HGNC:30863', 'HGNC:29594', 'HG…
C146_C146_ATTCTACTCTTCAACT-1.csv	0.010439742316604302	0.01847232517807829	1665	0	['HGNC:4378', 'HGNC:18170', 'HGNC:4693', 'HGNC:753', 'HGNC:4136', 'HGNC:4175', 'HGNC:11064']
C152_C152_CATCAAGTCGTTGCCT-1.csv	0.003145373441610438	0.0026837811893037477	773	[['HGNC:25223', 4.818104637909817, 100.0], ['HGNC:20661', 4.818104640831171, 100.0], ['HGNC:2244', 4.818104636615065, 100.0], ['HGNC:20233', 4.818104639849599, 100.0], ['HGNC:18175', 4.818104639370492, 100.0]]	['HGNC:4432', 'HGNC:4378', 'HGNC:30862', 'HGNC:2289', 'HGNC:14247', 'HGNC:2579', 'HGNC:2279', 'HGNC:4136', 'HGNC:12590', 'HGNC:5006', 'HGNC:837', 'HGNC:9238', 'HGNC:291', 'HGNC:847', 'HGNC:24269', 'HGNC:9141', 'HGNC:846', 'HGNC:10922', 'HGNC:2287', 'HGNC:3482', 'HGNC:8906', 'HGNC:2704', 'HGNC:840', 'HGNC:823', 'HGNC:3481', 'HGNC:830', 'HGNC:5007', 'HGNC:2265', 'HGNC:2288', 'HGNC:8863', 'HGNC:2294…
C152_C152_ACGCCGACAGGTTTCA-1.csv	0.002240795930714589	0.002307615812055207	602	0	['HGNC:4458', 'HGNC:7421', 'HGNC:30863', 'HGNC:29594', 'HGNC:7419', 'HGNC:2269', 'HGNC:12587', 'HGNC:2294', 'HGNC:5383', 'HGNC:845', 'HGNC:2501', 'HGNC:2279', 'HGNC:8907', 'HGNC:2205', 'HGNC:12590', 'HGNC:5157', 'HGNC:16484', 'HGNC:7863', 'HGNC:11004', 'HGNC:847', 'HGNC:24269', 'HGNC:840', 'HGNC:24380', 'HGNC:10979', 'HGNC:7422', 'HGNC:2277', 'HGNC:19980', 'HGNC:8016', 'HGNC:12582', 'HGNC:2291', …
C152_C152_CGTCCATCAGTAAGCG-1.csv	0.004052038773988462	0.002955737683153193	970	0	['HGNC:30862', 'HGNC:2289', 'HGNC:4014', 'HGNC:14247', 'HGNC:4136', 'HGNC:2205', 'HGNC:12590', 'HGNC:5006', 'HGNC:3629', 'HGNC:11022', 'HGNC:16232', 'HGNC:848', 'HGNC:7427', 'HGNC:11067', 'HGNC:2579', 'HGNC:2279', 'HGNC:10986', 'HGNC:8907', 'HGNC:24382', 'HGNC:2280', 'HGNC:12585', 'HGNC:12527', 'HGNC:833', 'HGNC:12586', 'HGNC:4061', 'HGNC:11004', 'HGNC:12390', 'HGNC:2860', 'HGNC:13398', 'HGNC:847…
C145_C145_TGGTTAGCAAGTAATG-1.csv	0.0017389036212667906	0.0014313499676286664	727	0	['HGNC:12590', 'HGNC:16484', 'HGNC:837', 'HGNC:823', 'HGNC:830', 'HGNC:7892', 'HGNC:2265', 'HGNC:2288', 'HGNC:9020', 'HGNC:838', 'HGNC:14247', 'HGNC:16232', 'HGNC:848', 'HGNC:7427', 'HGNC:2579', 'HGNC:2279', 'HGNC:24382', 'HGNC:2280', 'HGNC:18070', 'HGNC:12585', 'HGNC:833', 'HGNC:12586', 'HGNC:30927', 'HGNC:30862', 'HGNC:2289', 'HGNC:10452', 'HGNC:847', 'HGNC:24269', 'HGNC:18044', 'HGNC:840', 'HG…
C142_C142_GGGATGACATGAAGTA-1.csv	0.010439742316604304	0.015077642653280505	1008	0	['HGNC:30862', 'HGNC:2289', 'HGNC:840', 'HGNC:24380', 'HGNC:7422', 'HGNC:838', 'HGNC:14247', 'HGNC:9020', 'HGNC:847', 'HGNC:12590', 'HGNC:846', 'HGNC:2287', 'HGNC:837', 'HGNC:823', 'HGNC:830', 'HGNC:7892', 'HGNC:2265', 'HGNC:2288', 'HGNC:18044', 'HGNC:7421', 'HGNC:30863', 'HGNC:29594', 'HGNC:7419', 'HGNC:2269', 'HGNC:12587', 'HGNC:24381', 'HGNC:2291', 'HGNC:24382', 'HGNC:2280', 'HGNC:12585', 'HGN…
C146_C146_GGATTACAGCAAATCA-1.csv	0.003778244682811759	0.00329823433040511	693	0	['HGNC:4378', 'HGNC:4175', 'HGNC:2501', 'HGNC:4136', 'HGNC:16484', 'HGNC:20910', 'HGNC:10922', 'HGNC:9020', 'HGNC:3978', 'HGNC:18044', 'HGNC:18170', 'HGNC:11047', 'HGNC:4693', 'HGNC:365', 'HGNC:11064']
C146_C146_CGTAGCGTCGCCAAAT-1.csv	0.018364063981706077	0.04344685760872619	569	[['HGNC:2898', 25.567056272478585, 90.4290308840099], ['HGNC:2911', 45.45923300126209, 99.9999999999947], ['HGNC:642', 29.265514104573793, 83.20547717268357], ['HGNC:8124', 45.45923300124893, 99.99999999999997], ['HGNC:21350', 45.459233001248926, 99.99999999999997]]	['HGNC:16484', 'HGNC:18044', 'HGNC:10995', 'HGNC:2501', 'HGNC:9020', 'HGNC:10999', 'HGNC:18170', 'HGNC:11047', 'HGNC:4693', 'HGNC:3575', 'HGNC:4455', 'HGNC:3569']
C152_C152_CCTAGCTTCACAACGT-1.csv	0.001962246379655445	0.0014313499676286766	770	[['HGNC:20266', 1.0760555304578783, 99.99999999999916], ['HGNC:11021', 1.0760555304578567, 99.99999999999916], ['HGNC:24862', 1.076055530457864, 99.99999999999916], ['HGNC:10866', 1.0760555304578567, 99.99999999999916], ['HGNC:23056', 1.0760555304578783, 99.99999999999916], ['HGNC:17174', 1.0760555304578783, 99.99999999999916], ['HGNC:4061', 1.0760555304578783, 99.99999999999918], ['HGNC:6831', 1…	['HGNC:7683', 'HGNC:4378', 'HGNC:7458', 'HGNC:30862', 'HGNC:7698', 'HGNC:2289', 'HGNC:10452', 'HGNC:2294', 'HGNC:7716', 'HGNC:24382', 'HGNC:11055', 'HGNC:2280', 'HGNC:18070', 'HGNC:12585', 'HGNC:833', 'HGNC:7702', 'HGNC:12586', 'HGNC:2579', 'HGNC:2279', 'HGNC:4136', 'HGNC:12590', 'HGNC:2277', 'HGNC:28883', 'HGNC:7703', 'HGNC:17194', 'HGNC:30242', 'HGNC:8016', 'HGNC:10451', 'HGNC:7697', 'HGNC:1258…
C152_C152_TCACAAGTCTGCTTGC-1.csv	0.003145373441610438	0.049331667153514655	639	0	['HGNC:30862', 'HGNC:25223', 'HGNC:5008', 'HGNC:2289', 'HGNC:10452', 'HGNC:22921', 'HGNC:847', 'HGNC:838', 'HGNC:14247', 'HGNC:2579', 'HGNC:2279', 'HGNC:4136', 'HGNC:12590', 'HGNC:29878', 'HGNC:5006', 'HGNC:7863', 'HGNC:4433', 'HGNC:20661', 'HGNC:837', 'HGNC:4249', 'HGNC:823', 'HGNC:3481', 'HGNC:830', 'HGNC:7892', 'HGNC:2265', 'HGNC:2288', 'HGNC:9020', 'HGNC:2294', 'HGNC:17296', 'HGNC:7529', 'HGN…
C148_C148_GTTAAGCAGTGTTTGC-1.csv	0.004483041295214671	0.00329823433040511	500	0	['HGNC:2294', 'HGNC:2579', 'HGNC:2279', 'HGNC:12590', 'HGNC:5157', 'HGNC:16484', 'HGNC:7892', 'HGNC:2265', 'HGNC:2288', 'HGNC:2911', 'HGNC:24382', 'HGNC:2280', 'HGNC:18070', 'HGNC:12585', 'HGNC:12586', 'HGNC:11449', 'HGNC:2292', 'HGNC:18170', 'HGNC:2285', 'HGNC:4693', 'HGNC:24381', 'HGNC:2291', 'HGNC:4432', 'HGNC:30862', 'HGNC:2289', 'HGNC:10683', 'HGNC:9020', 'HGNC:2898', 'HGNC:18044', 'HGNC:742…
C152_C152_GACTACAAGATCCCGC-1.csv	0.004384618757399044	0.0032982343304051105	753	0	['HGNC:30862', 'HGNC:2289', 'HGNC:838', 'HGNC:14247', 'HGNC:2579', 'HGNC:2279', 'HGNC:4136', 'HGNC:12590', 'HGNC:2277', 'HGNC:28883', 'HGNC:8016', 'HGNC:10451', 'HGNC:12582', 'HGNC:846', 'HGNC:2287', 'HGNC:2267', 'HGNC:16232', 'HGNC:8582', 'HGNC:848', 'HGNC:7427', 'HGNC:24382', 'HGNC:2719', 'HGNC:2280', 'HGNC:12585', 'HGNC:833', 'HGNC:12586', 'HGNC:11004', 'HGNC:847', 'HGNC:18044', 'HGNC:837', 'H…
C152_C152_CAGCGACAGAGCCTAG-1.csv	0.0023172793887392715	0.0012575727380560644	923	0	['HGNC:12590', 'HGNC:837', 'HGNC:30862', 'HGNC:2289', 'HGNC:10452', 'HGNC:2294', 'HGNC:847', 'HGNC:753', 'HGNC:18044', 'HGNC:17296', 'HGNC:845', 'HGNC:2501', 'HGNC:2267', 'HGNC:838', 'HGNC:14247', 'HGNC:758', 'HGNC:846', 'HGNC:2287', 'HGNC:24382', 'HGNC:2280', 'HGNC:18070', 'HGNC:12585', 'HGNC:833', 'HGNC:12586', 'HGNC:16232', 'HGNC:848', 'HGNC:7427', 'HGNC:11067', 'HGNC:2579', 'HGNC:2279', 'HGNC…
C149_C149_CATCAGACAGACGCTC-1.csv	0.007380774908288398	0.04014187972247654	1228	[['HGNC:24382', 47.60429545954249, 99.99999999999996], ['HGNC:2280', 47.60429545952237, 100.0], ['HGNC:12585', 47.60429545954837, 100.0], ['HGNC:833', 47.60429545949935, 99.99999999999997], ['HGNC:12586', 47.604295459554194, 100.0], ['HGNC:838', 47.60429545956001, 100.0], ['HGNC:14247', 47.60429545952858, 100.0], ['HGNC:823', 47.60429545956188, 99.99999999999999], ['HGNC:830', 47.60429545953943, …	['HGNC:2719', 'HGNC:7892', 'HGNC:4135', 'HGNC:406', 'HGNC:20799', 'HGNC:11063', 'HGNC:115', 'HGNC:11782', 'HGNC:4136', 'HGNC:2205', 'HGNC:11022', 'HGNC:8582', 'HGNC:8907', 'HGNC:19980', 'HGNC:4432', 'HGNC:4061', 'HGNC:12524', 'HGNC:14573', 'HGNC:8091', 'HGNC:10979', 'HGNC:18170', 'HGNC:2330', 'HGNC:4693', 'HGNC:4116', 'HGNC:2898', 'HGNC:22921', 'HGNC:2422', 'HGNC:8646', 'HGNC:5383', 'HGNC:4175', …
C146_C146_TCGTAGACATCGATTG-1.csv	0.010439742316604304	0.04344685760872619	1399	0	['HGNC:16484', 'HGNC:18044', 'HGNC:2501', 'HGNC:18170', 'HGNC:4693', 'HGNC:11064']
C142_C142_CTGCGGAAGTACGACG-1.csv	0.010439742316604304	0.04344685760872619	915	[['HGNC:30862', 22.93360292245584, 100.0], ['HGNC:2289', 22.933602922455858, 100.0], ['HGNC:2291', 22.933602922455876, 100.0], ['HGNC:24382', 22.933602922436773, 100.0], ['HGNC:2280', 22.93360292245196, 100.0], ['HGNC:12585', 22.933602922178046, 100.0], ['HGNC:12586', 22.933602922556727, 100.0], ['HGNC:2579', 22.933602922455922, 100.0], ['HGNC:2279', 22.93360292245588, 100.0], ['HGNC:12590', 22.9…	['HGNC:4378', 'HGNC:18044', 'HGNC:11063', 'HGNC:500', 'HGNC:18170', 'HGNC:11047', 'HGNC:4693']
C143_C143_ATTCTACGTCCATGAT-1.csv	0.0029961561508893533	0.09995403371136466	877	[['HGNC:642', 24.69227408588572, 100.0], ['HGNC:10989', 19.426180782404494, 100.00000008026598]]	['HGNC:12590', 'HGNC:16484', 'HGNC:7684', 'HGNC:20371', 'HGNC:14247', 'HGNC:2422', 'HGNC:847', 'HGNC:7714', 'HGNC:7717', 'HGNC:7705', 'HGNC:7716', 'HGNC:24382', 'HGNC:2280', 'HGNC:12585', 'HGNC:833', 'HGNC:7702', 'HGNC:12586', 'HGNC:11449', 'HGNC:4061', 'HGNC:7683', 'HGNC:7458', 'HGNC:30862', 'HGNC:7698', 'HGNC:2289', 'HGNC:10683', 'HGNC:2294', 'HGNC:7692', 'HGNC:845', 'HGNC:7696', 'HGNC:7710', '…
C152_C152_ATTCTACAGGATGGTC-1.csv	0.006149494204101712	0.00329823433040511	731	0	['HGNC:4378', 'HGNC:30862', 'HGNC:2703', 'HGNC:2289', 'HGNC:10683', 'HGNC:7179', 'HGNC:4014', 'HGNC:2294', 'HGNC:4803', 'HGNC:24382', 'HGNC:2280', 'HGNC:18070', 'HGNC:12585', 'HGNC:12527', 'HGNC:833', 'HGNC:11025', 'HGNC:12586', 'HGNC:8907', 'HGNC:4136', 'HGNC:2205', 'HGNC:12590', 'HGNC:16484', 'HGNC:10943', 'HGNC:838', 'HGNC:14247', 'HGNC:837', 'HGNC:823', 'HGNC:3481', 'HGNC:830', 'HGNC:2265', '…
C146_C146_TGCTACCGTTCCACGG-1.csv	0.003145373441610438	0.023996279002875254	921	[['HGNC:3575', 43.974029298814635, 100.0], ['HGNC:3569', 39.538143615356816, 100.0], ['HGNC:10995', 45.5081274230058, 100.0]]	['HGNC:9020', 'HGNC:18170', 'HGNC:4693', 'HGNC:18044', 'HGNC:4136', 'HGNC:10943', 'HGNC:4175', 'HGNC:2501']
C146_C146_CTGATCCCATCGGAAG-1.csv	0.00196224637965543	0.0014313499676286662	641	0	['HGNC:30862', 'HGNC:5008', 'HGNC:2703', 'HGNC:2289', 'HGNC:10452', 'HGNC:4136', 'HGNC:12590', 'HGNC:5157', 'HGNC:16484', 'HGNC:10943', 'HGNC:2277', 'HGNC:28883', 'HGNC:8016', 'HGNC:10451', 'HGNC:12582', 'HGNC:10992', 'HGNC:7863', 'HGNC:837', 'HGNC:823', 'HGNC:3481', 'HGNC:830', 'HGNC:7892', 'HGNC:2265', 'HGNC:2288', 'HGNC:4803', 'HGNC:24382', 'HGNC:2280', 'HGNC:18070', 'HGNC:12585', 'HGNC:833', …
C144_C144_TACGGGCAGCTTCGCG-1.csv	0.00377824468281176	0.09995403371136466	1237	[['HGNC:10683', 43.4668377008044, 99.99999999999999], ['HGNC:14247', 16.543249327474136, 100.00000000000003], ['HGNC:847', 16.543249327268853, 99.99999999999997], ['HGNC:845', 16.543249327894788, 99.99999999999999], ['HGNC:833', 16.543249327138142, 99.99999999708051], ['HGNC:846', 16.54324932726884, 100.0], ['HGNC:10681', 43.4668377008044, 100.0], ['HGNC:10682', 43.4668377008044, 99.9999999999999…	['HGNC:30862', 'HGNC:2289', 'HGNC:12590', 'HGNC:16484', 'HGNC:10943', 'HGNC:2294', 'HGNC:2501', 'HGNC:24381', 'HGNC:2291', 'HGNC:24382', 'HGNC:2280', 'HGNC:12585', 'HGNC:12586', 'HGNC:2287', 'HGNC:2277', 'HGNC:28883', 'HGNC:12582', 'HGNC:18044', 'HGNC:7421', 'HGNC:30863', 'HGNC:29594', 'HGNC:7419', 'HGNC:2269', 'HGNC:12587', 'HGNC:24380', 'HGNC:7422', 'HGNC:11064', 'HGNC:7892', 'HGNC:2265', 'HGNC…
C141_C141_CCTACACTCAGTTGAC-1.csv	0.004125582738561819	0.003769410663320126	1106	0	['HGNC:11782', 'HGNC:10452', 'HGNC:8646', 'HGNC:2294', 'HGNC:17296', 'HGNC:845', 'HGNC:2277', 'HGNC:8016', 'HGNC:10451', 'HGNC:29437', 'HGNC:12582', 'HGNC:4432', 'HGNC:838', 'HGNC:1516', 'HGNC:14247', 'HGNC:30927', 'HGNC:30862', 'HGNC:2289', 'HGNC:10683', 'HGNC:2579', 'HGNC:2279', 'HGNC:12590', 'HGNC:5157', 'HGNC:758', 'HGNC:846', 'HGNC:2287', 'HGNC:3482', 'HGNC:8906', 'HGNC:10681', 'HGNC:2704', …
C152_C152_CCTTACGGTCTAAACC-1.csv	0.008832846003898638	0.005465645461814182	902	0	['HGNC:4432', 'HGNC:10986', 'HGNC:8907', 'HGNC:387', 'HGNC:18057', 'HGNC:2205', 'HGNC:2605', 'HGNC:5006', 'HGNC:16484', 'HGNC:3629', 'HGNC:10996', 'HGNC:10452', 'HGNC:10547', 'HGNC:435', 'HGNC:5383', 'HGNC:17296', 'HGNC:11279', 'HGNC:7529', 'HGNC:2501', 'HGNC:7530', 'HGNC:186', 'HGNC:2860', 'HGNC:13398', 'HGNC:10987', 'HGNC:388', 'HGNC:18044', 'HGNC:3133', 'HGNC:4249', 'HGNC:7892', 'HGNC:11863', …
C152_C152_TCTTCGGAGGTGCTTT-1.csv	0.0042539916621763384	0.0042785114504391595	703	0	['HGNC:18070', 'HGNC:4433', 'HGNC:758', 'HGNC:10980', 'HGNC:11054', 'HGNC:11067', 'HGNC:2898', 'HGNC:14472', 'HGNC:18044', 'HGNC:2501', 'HGNC:3700', 'HGNC:18170', 'HGNC:4693', 'HGNC:746', 'HGNC:21350', 'HGNC:11064']
C143_C143_TCAGGTAGTAGGAGTC-1.csv	0.0018922601154819309	0.0012524312216750828	438	0	['HGNC:4378', 'HGNC:30862', 'HGNC:5008', 'HGNC:2289', 'HGNC:2294', 'HGNC:14247', 'HGNC:10986', 'HGNC:12590', 'HGNC:5006', 'HGNC:3629', 'HGNC:837', 'HGNC:4249', 'HGNC:11279', 'HGNC:7529', 'HGNC:4795', 'HGNC:845', 'HGNC:7530', 'HGNC:2267', 'HGNC:365', 'HGNC:16232', 'HGNC:848', 'HGNC:7427', 'HGNC:2579', 'HGNC:2279', 'HGNC:2277', 'HGNC:6708', 'HGNC:2859', 'HGNC:8016', 'HGNC:12582', 'HGNC:9141', 'HGNC…
C146_C146_TGAGGGACAGTTCATG-1.csv	0.0017447338117781153	0.0014313499676286662	627	0	['HGNC:2579', 'HGNC:2279', 'HGNC:10986', 'HGNC:4136', 'HGNC:12590', 'HGNC:5006', 'HGNC:7863', 'HGNC:30862', 'HGNC:25223', 'HGNC:5008', 'HGNC:2289', 'HGNC:10452', 'HGNC:2291', 'HGNC:24382', 'HGNC:2244', 'HGNC:2280', 'HGNC:12585', 'HGNC:833', 'HGNC:12586', 'HGNC:2294', 'HGNC:5383', 'HGNC:17296', 'HGNC:7529', 'HGNC:4175', 'HGNC:845', 'HGNC:2501', 'HGNC:7530', 'HGNC:2267', 'HGNC:365', 'HGNC:20661', '…
C100_C100_AACACACTCGGAGATG-1.csv	0.006149494204101711	0.00329823433040511	1117	0	['HGNC:847', 'HGNC:14247', 'HGNC:4136', 'HGNC:12590', 'HGNC:5006', 'HGNC:16484', 'HGNC:7863', 'HGNC:20661', 'HGNC:837', 'HGNC:4249', 'HGNC:4378', 'HGNC:30862', 'HGNC:25223', 'HGNC:5008', 'HGNC:2289', 'HGNC:2294', 'HGNC:823', 'HGNC:830', 'HGNC:2265', 'HGNC:2288', 'HGNC:5383', 'HGNC:7529', 'HGNC:4175', 'HGNC:845', 'HGNC:7530', 'HGNC:2267', 'HGNC:16232', 'HGNC:848', 'HGNC:7427', 'HGNC:2579', 'HGNC:2…
C146_C146_ACGCCGAAGGAGCGAG-1.csv	0.003180256964762751	0.002307615812055207	869	0	['HGNC:20266', 'HGNC:24862', 'HGNC:10452', 'HGNC:17296', 'HGNC:318', 'HGNC:6823', 'HGNC:6826', 'HGNC:7892', 'HGNC:29565', 'HGNC:3005', 'HGNC:7850', 'HGNC:10451', 'HGNC:13203', 'HGNC:9068', 'HGNC:4061', 'HGNC:6831', 'HGNC:10382', 'HGNC:9588', 'HGNC:14573', 'HGNC:8907', 'HGNC:2728', 'HGNC:10381', 'HGNC:16484', 'HGNC:7044', 'HGNC:23159', 'HGNC:365', 'HGNC:2664', 'HGNC:23161', 'HGNC:19358', 'HGNC:784…
C148_C148_ACGCCAGAGCTAACAA-1.csv	0.00377824468281176	0.00329823433040511	839	0	['HGNC:16484', 'HGNC:4432', 'HGNC:23089', 'HGNC:115', 'HGNC:9020', 'HGNC:7892', 'HGNC:500', 'HGNC:18170', 'HGNC:11047', 'HGNC:4693', 'HGNC:11064']
C146_C146_ACACCCTTCCGAATGT-1.csv	0.003145373441610438	0.006590186309704692	764	0	['HGNC:30927', 'HGNC:7892', 'HGNC:9020', 'HGNC:23087', 'HGNC:11067', 'HGNC:10451', 'HGNC:29437', 'HGNC:4432', 'HGNC:10986', 'HGNC:16484', 'HGNC:10943', 'HGNC:10452', 'HGNC:17296', 'HGNC:2501', 'HGNC:18170', 'HGNC:11047', 'HGNC:2858', 'HGNC:14409']
C152_C152_GCTGCGACACCTGGTG-1.csv	0.00377824468281176	0.00329823433040511	733	0	['HGNC:2294', 'HGNC:845', 'HGNC:30862', 'HGNC:2289', 'HGNC:14247', 'HGNC:837', 'HGNC:823', 'HGNC:830', 'HGNC:7892', 'HGNC:2265', 'HGNC:2288', 'HGNC:9020', 'HGNC:11004', 'HGNC:847', 'HGNC:753', 'HGNC:2501', 'HGNC:2267', 'HGNC:16232', 'HGNC:848', 'HGNC:10297', 'HGNC:7427', 'HGNC:24382', 'HGNC:2280', 'HGNC:12585', 'HGNC:833', 'HGNC:12586', 'HGNC:7421', 'HGNC:10293', 'HGNC:30863', 'HGNC:29594', 'HGNC…
C148_C148_GCTCCTAGTCCGAGTC-1.csv	0.004483041295214671	0.00329823433040511	880	0	['HGNC:4136', 'HGNC:12590', 'HGNC:5157', 'HGNC:14247', 'HGNC:10992', 'HGNC:30862', 'HGNC:2289', 'HGNC:10683', 'HGNC:2294', 'HGNC:24382', 'HGNC:2280', 'HGNC:12585', 'HGNC:833', 'HGNC:11025', 'HGNC:12586', 'HGNC:11449', 'HGNC:846', 'HGNC:2287', 'HGNC:3482', 'HGNC:10681', 'HGNC:2277', 'HGNC:8016', 'HGNC:12582', 'HGNC:837', 'HGNC:823', 'HGNC:3481', 'HGNC:830', 'HGNC:7892', 'HGNC:2265', 'HGNC:2288', '…
C143_C143_GCATACACAGTAACGG-1.csv	0.010439742316604304	0.08206846350842419	739	[['HGNC:7683', 49.361282743059185, 100.0], ['HGNC:7458', 49.36128274304916, 100.0], ['HGNC:30862', 6.701189201490696, 81.09426434197664], ['HGNC:7698', 49.361282743073126, 100.0], ['HGNC:5008', 16.938508406721255, 100.0], ['HGNC:2289', 6.701189201490678, 81.09426434197667], ['HGNC:23987', 49.361282743075954, 100.0], ['HGNC:7462', 49.361282743045976, 100.0], ['HGNC:89', 48.78844095191092, 100.0], …	['HGNC:4432', 'HGNC:10452', 'HGNC:16484', 'HGNC:18044', 'HGNC:10979', 'HGNC:17027', 'HGNC:7892', 'HGNC:9020', 'HGNC:11004', 'HGNC:2898', 'HGNC:18170', 'HGNC:11047', 'HGNC:4693', 'HGNC:2858', 'HGNC:18070', 'HGNC:10293', 'HGNC:115', 'HGNC:28883', 'HGNC:11054', 'HGNC:10451', 'HGNC:17296', 'HGNC:2501', 'HGNC:365']
C148_C148_GTCTTCGTCTCATTCA-1.csv	0.0023172793887392715	0.0012575727380560644	617	0	['HGNC:4432', 'HGNC:10992', 'HGNC:4378', 'HGNC:30862', 'HGNC:5008', 'HGNC:2289', 'HGNC:2294', 'HGNC:10547', 'HGNC:5383', 'HGNC:11279', 'HGNC:7529', 'HGNC:845', 'HGNC:7530', 'HGNC:2267', 'HGNC:3700', 'HGNC:838', 'HGNC:14247', 'HGNC:24381', 'HGNC:2291', 'HGNC:24382', 'HGNC:2280', 'HGNC:18070', 'HGNC:12585', 'HGNC:833', 'HGNC:12586', 'HGNC:7421', 'HGNC:2649', 'HGNC:30863', 'HGNC:29594', 'HGNC:7419',…
C143_C143_AGCTCTCTCCGCATAA-1.csv	0.001135565250069439	0.007067644993725236	694	[['HGNC:10452', 46.666666666666664, 100.00000000000016], ['HGNC:8021', 34.77269786499888, 100.00000000000017], ['HGNC:17296', 46.666666666666664, 100.00000000000016], ['HGNC:2704', 46.666666666666664, 100.00000000000016], ['HGNC:10451', 46.666666666666664, 100.00000000000016]]	['HGNC:4136', 'HGNC:12590', 'HGNC:5006', 'HGNC:20661', 'HGNC:837', 'HGNC:4378', 'HGNC:30862', 'HGNC:25223', 'HGNC:987', 'HGNC:2289', 'HGNC:986', 'HGNC:2294', 'HGNC:5383', 'HGNC:7529', 'HGNC:4175', 'HGNC:845', 'HGNC:7530', 'HGNC:2267', 'HGNC:4249', 'HGNC:823', 'HGNC:830', 'HGNC:5007', 'HGNC:2265', 'HGNC:2288', 'HGNC:9020', 'HGNC:2898', 'HGNC:9141', 'HGNC:846', 'HGNC:10922', 'HGNC:2287', 'HGNC:8091…
C148_C148_ACGAGCCGTTCGGCAC-1.csv	0.0019622463796554286	0.0014313499676286662	1125	0	['HGNC:11782', 'HGNC:10452', 'HGNC:18070', 'HGNC:2704', 'HGNC:8582', 'HGNC:17027', 'HGNC:24269', 'HGNC:18044', 'HGNC:8646', 'HGNC:17296', 'HGNC:11054', 'HGNC:10451', 'HGNC:7892', 'HGNC:341', 'HGNC:8906', 'HGNC:18170', 'HGNC:11047', 'HGNC:4693']
C142_C142_ATCCGAAGTTCTGAAC-1.csv	0.0039853309882872424	0.0024576108398387956	753	0	['HGNC:4378', 'HGNC:30862', 'HGNC:2289', 'HGNC:2294', 'HGNC:4136', 'HGNC:12590', 'HGNC:2277', 'HGNC:28883', 'HGNC:8016', 'HGNC:12582', 'HGNC:16232', 'HGNC:848', 'HGNC:17027', 'HGNC:7427', 'HGNC:2579', 'HGNC:2279', 'HGNC:4175', 'HGNC:845', 'HGNC:2501', 'HGNC:2267', 'HGNC:24382', 'HGNC:11055', 'HGNC:2280', 'HGNC:12585', 'HGNC:833', 'HGNC:12586', 'HGNC:847', 'HGNC:24269', 'HGNC:18044', 'HGNC:7421', …
C152_C152_GTGAAGGTCCCACTTG-1.csv	0.0031802569647627526	0.00230761581205521	462	[['HGNC:365', 16.979789313041852, 99.99999999999987]]	['HGNC:2279', 'HGNC:8907', 'HGNC:4136', 'HGNC:2205', 'HGNC:12590', 'HGNC:5157', 'HGNC:16484', 'HGNC:24382', 'HGNC:2280', 'HGNC:12585', 'HGNC:12527', 'HGNC:833', 'HGNC:12586', 'HGNC:11449', 'HGNC:4061', 'HGNC:12524', 'HGNC:2294', 'HGNC:4175', 'HGNC:845', 'HGNC:5028', 'HGNC:2501', 'HGNC:2267', 'HGNC:11047', 'HGNC:2285', 'HGNC:4693', 'HGNC:642', 'HGNC:11448', 'HGNC:20197', 'HGNC:24381', 'HGNC:2291',…
C148_C148_CGAGCACTCGCCTGAG-1.csv	0.0009571278939574532	0.003769410663320126	885	0	['HGNC:11782', 'HGNC:10452', 'HGNC:8646', 'HGNC:17296', 'HGNC:16484', 'HGNC:7850', 'HGNC:10451', 'HGNC:2719', 'HGNC:7849', 'HGNC:11004', 'HGNC:2422', 'HGNC:24269', 'HGNC:3700', 'HGNC:8582', 'HGNC:18170', 'HGNC:3078', 'HGNC:11047', 'HGNC:4693', 'HGNC:746', 'HGNC:758', 'HGNC:8906', 'HGNC:2704', 'HGNC:10979', 'HGNC:11064', 'HGNC:9021']
C148_C148_TCGCGTTTCCTGCCAT-1.csv	0.003145373441610438	0.0032982343304051105	772	0	['HGNC:12590', 'HGNC:5157', 'HGNC:16484', 'HGNC:837', 'HGNC:30862', 'HGNC:2289', 'HGNC:2294', 'HGNC:3481', 'HGNC:823', 'HGNC:830', 'HGNC:7892', 'HGNC:2265', 'HGNC:2288', 'HGNC:838', 'HGNC:14247', 'HGNC:845', 'HGNC:2501', 'HGNC:2267', 'HGNC:24382', 'HGNC:2280', 'HGNC:12585', 'HGNC:833', 'HGNC:12586', 'HGNC:9453', 'HGNC:2277', 'HGNC:8016', 'HGNC:12582', 'HGNC:846', 'HGNC:2287', 'HGNC:3482', 'HGNC:8…
C146_C146_ACACCCTCATTTGCCC-1.csv	0.003145373441610438	0.00329823433040511	420	0	['HGNC:365', 'HGNC:17027', 'HGNC:4378', 'HGNC:18044', 'HGNC:4136', 'HGNC:10536', 'HGNC:9020', 'HGNC:4415', 'HGNC:4175', 'HGNC:10980', 'HGNC:18170', 'HGNC:10979', 'HGNC:9225', 'HGNC:4693', 'HGNC:20305']
C152_C152_GAGTCCGTCTCCTATA-1.csv	0.003145373441610438	0.0016015028496716027	508	0	['HGNC:4136', 'HGNC:12590', 'HGNC:5006', 'HGNC:16484', 'HGNC:837', 'HGNC:30862', 'HGNC:5008', 'HGNC:2289', 'HGNC:2294', 'HGNC:14247', 'HGNC:7421', 'HGNC:30863', 'HGNC:29594', 'HGNC:7419', 'HGNC:2269', 'HGNC:12587', 'HGNC:2292', 'HGNC:18170', 'HGNC:11047', 'HGNC:16232', 'HGNC:848', 'HGNC:7427', 'HGNC:2579', 'HGNC:2279', 'HGNC:10986', 'HGNC:847', 'HGNC:18044', 'HGNC:823', 'HGNC:3481', 'HGNC:830', '…
C152_C152_GATCGTATCACGGTTA-1.csv	0.0037782446828117655	0.00329823433040511	854	0	['HGNC:4378', 'HGNC:11782', 'HGNC:16484', 'HGNC:8582', 'HGNC:11067', 'HGNC:2719', 'HGNC:9020', 'HGNC:8646', 'HGNC:2501', 'HGNC:18170', 'HGNC:11047', 'HGNC:4693']
C152_C152_CAAGATCGTATAATGG-1.csv	0.0031128819950905382	0.0012524312216750828	767	0	['HGNC:4136', 'HGNC:16484', 'HGNC:4163', 'HGNC:341', 'HGNC:4378', 'HGNC:8863', 'HGNC:18170', 'HGNC:4693', 'HGNC:11004', 'HGNC:9238', 'HGNC:291', 'HGNC:794', 'HGNC:4175', 'HGNC:2501', 'HGNC:7892', 'HGNC:9020', 'HGNC:11067', 'HGNC:11064']
C146_C146_GGCCGATTCGATGAGG-1.csv	0.010439742316604304	0.017891543479465758	1074	[['HGNC:30862', 49.75691566632206, 99.99999999999999], ['HGNC:2289', 49.75691566610489, 99.99999999999999], ['HGNC:840', 48.966950729739644, 99.99999999999999], ['HGNC:24380', 49.75691566624641, 99.99999999999999], ['HGNC:7422', 49.756915666163394, 99.99999999999999], ['HGNC:2291', 49.7569156662464, 99.99999999999999], ['HGNC:24382', 49.75691566650078, 99.99999999999999], ['HGNC:2280', 49.7569156…	['HGNC:11782', 'HGNC:9021', 'HGNC:11055', 'HGNC:14472', 'HGNC:7892', 'HGNC:18044', 'HGNC:115', 'HGNC:4432', 'HGNC:365', 'HGNC:8582', 'HGNC:4136', 'HGNC:5157', 'HGNC:10943', 'HGNC:8646', 'HGNC:4175', 'HGNC:2501', 'HGNC:18170', 'HGNC:11047', 'HGNC:10917', 'HGNC:4693']
C148_C148_GCAGTTACATCCTAGA-1.csv	0.0033475451842519283	0.0027642344864347588	944	0	['HGNC:10452', 'HGNC:17296', 'HGNC:845', 'HGNC:11004', 'HGNC:10850', 'HGNC:847', 'HGNC:18044', 'HGNC:14412', 'HGNC:10293', 'HGNC:7849', 'HGNC:848', 'HGNC:12441', 'HGNC:16297', 'HGNC:18070', 'HGNC:833', 'HGNC:4432', 'HGNC:2861', 'HGNC:837', 'HGNC:823', 'HGNC:830', 'HGNC:7892', 'HGNC:7526', 'HGNC:838', 'HGNC:14247', 'HGNC:758', 'HGNC:846', 'HGNC:11060', 'HGNC:2704', 'HGNC:3013', 'HGNC:840', 'HGNC:1…
C146_C146_AGTGAGGGTTCCACAA-1.csv	0.003145373441610438	0.003769410663320126	507	0	['HGNC:12590', 'HGNC:16484', 'HGNC:837', 'HGNC:14247', 'HGNC:30862', 'HGNC:2289', 'HGNC:10452', 'HGNC:2294', 'HGNC:17296', 'HGNC:845', 'HGNC:2501', 'HGNC:2267', 'HGNC:3700', 'HGNC:16232', 'HGNC:848', 'HGNC:10297', 'HGNC:7427', 'HGNC:2579', 'HGNC:2279', 'HGNC:2277', 'HGNC:10980', 'HGNC:8016', 'HGNC:11054', 'HGNC:10451', 'HGNC:12582', 'HGNC:10920', 'HGNC:823', 'HGNC:830', 'HGNC:7892', 'HGNC:2265', …
C148_C148_TAGTTGGTCCCTAACC-1.csv	0.010439742316604304	0.08826994247244245	1091	[['HGNC:3481', 35.416346435195386, 100.0], ['HGNC:3482', 35.41634643518817, 99.99999999708051]]	['HGNC:847', 'HGNC:18044', 'HGNC:14247', 'HGNC:30862', 'HGNC:2289', 'HGNC:2294', 'HGNC:837', 'HGNC:823', 'HGNC:830', 'HGNC:7892', 'HGNC:2265', 'HGNC:2288', 'HGNC:2277', 'HGNC:10980', 'HGNC:8016', 'HGNC:12582', 'HGNC:4136', 'HGNC:12590', 'HGNC:16484', 'HGNC:1795', 'HGNC:4433', 'HGNC:4175', 'HGNC:845', 'HGNC:2501', 'HGNC:2267', 'HGNC:3700', 'HGNC:758', 'HGNC:846', 'HGNC:2287', 'HGNC:24382', 'HGNC:2…
C152_C152_TACTCGCGTCACCCAG-1.csv	0.00377824468281176	0.00329823433040511	619	0	['HGNC:30862', 'HGNC:4982', 'HGNC:12592', 'HGNC:2289', 'HGNC:2321', 'HGNC:2267', 'HGNC:365', 'HGNC:16232', 'HGNC:848', 'HGNC:7427', 'HGNC:2579', 'HGNC:2279', 'HGNC:395', 'HGNC:4136', 'HGNC:12590', 'HGNC:5157', 'HGNC:16484', 'HGNC:14247', 'HGNC:24382', 'HGNC:2280', 'HGNC:18070', 'HGNC:12585', 'HGNC:833', 'HGNC:12586', 'HGNC:11047', 'HGNC:2285', 'HGNC:4693', 'HGNC:642', 'HGNC:20305', 'HGNC:24381', …
C144_C144_TCCACACAGGATGGTC-1.csv	0.006769040343480442	0.00329823433040511	390	0	['HGNC:10547', 'HGNC:5383', 'HGNC:11279', 'HGNC:7529', 'HGNC:2501', 'HGNC:7530', 'HGNC:4432', 'HGNC:4378', 'HGNC:5008', 'HGNC:4014', 'HGNC:15684', 'HGNC:6708', 'HGNC:2859', 'HGNC:19980', 'HGNC:94', 'HGNC:2898', 'HGNC:12390', 'HGNC:2860', 'HGNC:13398', 'HGNC:18044', 'HGNC:7216', 'HGNC:8907', 'HGNC:2205', 'HGNC:5006', 'HGNC:16484', 'HGNC:10943', 'HGNC:3629', 'HGNC:4249', 'HGNC:4135', 'HGNC:11863', …
C148_C148_TGACGGCAGTCTCCTC-1.csv	0.010439742316604304	0.04344685760872619	869	[['HGNC:4136', 31.25947837680194, 100.0], ['HGNC:4175', 31.25947837680194, 100.0]]	['HGNC:16484', 'HGNC:18044', 'HGNC:11782', 'HGNC:10452', 'HGNC:8646', 'HGNC:17296', 'HGNC:500', 'HGNC:7892', 'HGNC:10451', 'HGNC:18170', 'HGNC:11047', 'HGNC:4693', 'HGNC:2858', 'HGNC:8582', 'HGNC:11064']
C145_C145_TTTGTCACATCGGTTA-1.csv	0.004483041295214671	0.00329823433040511	871	0	['HGNC:4136', 'HGNC:12590', 'HGNC:16484', 'HGNC:4378', 'HGNC:30862', 'HGNC:2289', 'HGNC:2294', 'HGNC:2277', 'HGNC:28883', 'HGNC:12582', 'HGNC:16232', 'HGNC:7427', 'HGNC:2579', 'HGNC:2279', 'HGNC:2265', 'HGNC:2288', 'HGNC:24382', 'HGNC:11055', 'HGNC:2280', 'HGNC:12585', 'HGNC:12586', 'HGNC:8149', 'HGNC:4175', 'HGNC:2501', 'HGNC:2267', 'HGNC:7422', 'HGNC:11064', 'HGNC:2287', 'HGNC:24380', 'HGNC:228…
C152_C152_TGCCCTATCTTGCAAG-1.csv	0.005585344057193923	0.00329823433040511	828	0	['HGNC:30862', 'HGNC:2289', 'HGNC:7179', 'HGNC:4014', 'HGNC:2294', 'HGNC:2205', 'HGNC:12590', 'HGNC:5157', 'HGNC:16484', 'HGNC:837', 'HGNC:2277', 'HGNC:15684', 'HGNC:28883', 'HGNC:19980', 'HGNC:8016', 'HGNC:12582', 'HGNC:4908', 'HGNC:1516', 'HGNC:14247', 'HGNC:12390', 'HGNC:847', 'HGNC:7216', 'HGNC:4803', 'HGNC:24382', 'HGNC:2280', 'HGNC:12585', 'HGNC:833', 'HGNC:12586', 'HGNC:4061', 'HGNC:823', …
C149_C149_GGGACCTTCGGTCTAA-1.csv	0.007380774908288396	0.04344685760872619	1443	0	['HGNC:16484', 'HGNC:2719', 'HGNC:11004', 'HGNC:11782', 'HGNC:10452', 'HGNC:8646', 'HGNC:17296', 'HGNC:8582', 'HGNC:10942', 'HGNC:7892', 'HGNC:10293', 'HGNC:11064', 'HGNC:11056', 'HGNC:6469', 'HGNC:10451', 'HGNC:18170', 'HGNC:11047', 'HGNC:4693', 'HGNC:2858', 'HGNC:11559']
C146_C146_GGGTCTGCAATGAAAC-1.csv	0.004125582738561819	0.003769410663320126	813	0	['HGNC:5008', 'HGNC:5006', 'HGNC:9141', 'HGNC:758', 'HGNC:10452', 'HGNC:17296', 'HGNC:7529', 'HGNC:7530', 'HGNC:4249', 'HGNC:7892', 'HGNC:11004', 'HGNC:24269', 'HGNC:10980', 'HGNC:7850', 'HGNC:10451', 'HGNC:8906', 'HGNC:2704', 'HGNC:11064', 'HGNC:17027', 'HGNC:10297', 'HGNC:11067', 'HGNC:18170', 'HGNC:3078', 'HGNC:4693', 'HGNC:2858', 'HGNC:746', 'HGNC:11559', 'HGNC:4458', 'HGNC:10293', 'HGNC:7849…
C143_C143_CGTGAGCGTACCGCTG-1.csv	0.010439742316604304	0.04344685760872619	1514	0	['HGNC:4136', 'HGNC:10451', 'HGNC:10452', 'HGNC:17296', 'HGNC:4175', 'HGNC:2501', 'HGNC:18170', 'HGNC:4693', 'HGNC:2858', 'HGNC:10942', 'HGNC:11055', 'HGNC:7892', 'HGNC:11064']
C152_C152_TTTGGTTTCAAACCAC-1.csv	0.010439742316604304	0.06668302800800627	659	[['HGNC:10989', 37.2990714559995, 100.0]]	['HGNC:30862', 'HGNC:2289', 'HGNC:838', 'HGNC:14247', 'HGNC:186', 'HGNC:847', 'HGNC:10986', 'HGNC:12590', 'HGNC:16484', 'HGNC:837', 'HGNC:24382', 'HGNC:2280', 'HGNC:12585', 'HGNC:833', 'HGNC:12586', 'HGNC:365', 'HGNC:16232', 'HGNC:848', 'HGNC:10297', 'HGNC:7427', 'HGNC:2579', 'HGNC:2279', 'HGNC:3481', 'HGNC:823', 'HGNC:830', 'HGNC:7892', 'HGNC:2265', 'HGNC:2288', 'HGNC:9020', 'HGNC:11004', 'HGNC:…
C148_C148_CTCAGAACAATCGGTT-1.csv	0.004483041295214671	0.00329823433040511	457	0	['HGNC:2267', 'HGNC:11022', 'HGNC:16232', 'HGNC:848', 'HGNC:7427', 'HGNC:2579', 'HGNC:2279', 'HGNC:4432', 'HGNC:30862', 'HGNC:5008', 'HGNC:2289', 'HGNC:4014', 'HGNC:2294', 'HGNC:2277', 'HGNC:15684', 'HGNC:28883', 'HGNC:6708', 'HGNC:2859', 'HGNC:19980', 'HGNC:8016', 'HGNC:12582', 'HGNC:94', 'HGNC:2898', 'HGNC:12390', 'HGNC:8808', 'HGNC:2860', 'HGNC:13398', 'HGNC:847', 'HGNC:7216', 'HGNC:3133', 'HG…
C143_C143_GACGTTATCGCGATCG-1.csv	0.001892260115481931	0.0012524312216750828	726	0	['HGNC:4378', 'HGNC:30862', 'HGNC:2289', 'HGNC:2294', 'HGNC:845', 'HGNC:14247', 'HGNC:2579', 'HGNC:2279', 'HGNC:12590', 'HGNC:16484', 'HGNC:837', 'HGNC:823', 'HGNC:3481', 'HGNC:830', 'HGNC:2265', 'HGNC:2288', 'HGNC:24382', 'HGNC:2280', 'HGNC:12585', 'HGNC:833', 'HGNC:12586', 'HGNC:2277', 'HGNC:10980', 'HGNC:8016', 'HGNC:12582', 'HGNC:847', 'HGNC:2267', 'HGNC:16232', 'HGNC:848', 'HGNC:7427', 'HGNC…
C148_C148_CTCGTACGTTAGAACA-1.csv	0.049144480852604505	0.04481025387678549	1315	0	['HGNC:10452', 'HGNC:5383', 'HGNC:17296', 'HGNC:2898', 'HGNC:8808', 'HGNC:4433', 'HGNC:7892', 'HGNC:11460', 'HGNC:1795', 'HGNC:758', 'HGNC:10980', 'HGNC:10451', 'HGNC:2896', 'HGNC:18170', 'HGNC:4693', 'HGNC:2858', 'HGNC:746', 'HGNC:10979', 'HGNC:21350', 'HGNC:11064', 'HGNC:115', 'HGNC:2501', 'HGNC:3700']
C144_C144_GATCTAGAGCGCTTAT-1.csv	0.003145373441610438	0.00329823433040511	601	0	['HGNC:4378', 'HGNC:18044', 'HGNC:18070', 'HGNC:16484', 'HGNC:10943', 'HGNC:18170', 'HGNC:4693', 'HGNC:11063', 'HGNC:11064']
C143_C143_CGCGGTATCACCGGGT-1.csv	0.002565122035680851	0.00329823433040511	562	0	['HGNC:473', 'HGNC:24382', 'HGNC:2244', 'HGNC:2280', 'HGNC:18070', 'HGNC:12585', 'HGNC:16815', 'HGNC:12586', 'HGNC:9068', 'HGNC:4136', 'HGNC:12590', 'HGNC:5006', 'HGNC:20661', 'HGNC:4249', 'HGNC:7529', 'HGNC:4175', 'HGNC:7530', 'HGNC:2267', 'HGNC:1769', 'HGNC:18044', 'HGNC:7421', 'HGNC:30863', 'HGNC:29594', 'HGNC:7419', 'HGNC:2269', 'HGNC:12587', 'HGNC:2292', 'HGNC:18170', 'HGNC:16232', 'HGNC:170…
C152_C152_TGCGCAGGTGTTCTTT-1.csv	0.002521577498883293	0.0012524312216750828	545	0	['HGNC:4014', 'HGNC:2294', 'HGNC:7529', 'HGNC:4175', 'HGNC:845', 'HGNC:2501', 'HGNC:7216', 'HGNC:4458', 'HGNC:7421', 'HGNC:341', 'HGNC:10293', 'HGNC:30863', 'HGNC:29594', 'HGNC:7419', 'HGNC:2269', 'HGNC:12587', 'HGNC:7530', 'HGNC:2267', 'HGNC:3700', 'HGNC:10680', 'HGNC:11022', 'HGNC:16232', 'HGNC:848', 'HGNC:10297', 'HGNC:7427', 'HGNC:20661', 'HGNC:837', 'HGNC:4249', 'HGNC:823', 'HGNC:3481', 'HGN…
C148_C148_CGAGCACGTGGCTCCA-1.csv	0.0036792119618539276	0.002683781189303749	601	0	['HGNC:2294', 'HGNC:7692', 'HGNC:845', 'HGNC:7717', 'HGNC:7705', 'HGNC:7685', 'HGNC:7421', 'HGNC:7712', 'HGNC:30863', 'HGNC:29594', 'HGNC:7419', 'HGNC:12587', 'HGNC:406', 'HGNC:7708', 'HGNC:7715', 'HGNC:7716', 'HGNC:24382', 'HGNC:2280', 'HGNC:12585', 'HGNC:833', 'HGNC:7702', 'HGNC:12586', 'HGNC:9453', 'HGNC:7696', 'HGNC:7710', 'HGNC:500', 'HGNC:2267', 'HGNC:3700', 'HGNC:7459', 'HGNC:7706', 'HGNC:…
C152_C152_GACAGAGGTATTACCG-1.csv	0.006769040343480441	0.00329823433040511	831	0	['HGNC:4378', 'HGNC:4136', 'HGNC:16484', 'HGNC:9020', 'HGNC:21298', 'HGNC:10922', 'HGNC:94', 'HGNC:18044', 'HGNC:4175', 'HGNC:18170', 'HGNC:11047', 'HGNC:4693']
C143_C143_AGAGCGATCCTCAACC-1.csv	0.004125582738561819	0.003769410663320126	1243	0	['HGNC:11004', 'HGNC:10992', 'HGNC:4623', 'HGNC:4378', 'HGNC:30862', 'HGNC:2289', 'HGNC:10683', 'HGNC:8907', 'HGNC:11455', 'HGNC:11460', 'HGNC:12590', 'HGNC:1096', 'HGNC:24381', 'HGNC:2291', 'HGNC:24382', 'HGNC:2280', 'HGNC:12585', 'HGNC:12586', 'HGNC:4433', 'HGNC:7892', 'HGNC:12563', 'HGNC:2265', 'HGNC:2288', 'HGNC:2292', 'HGNC:18170', 'HGNC:11047', 'HGNC:2285', 'HGNC:4693', 'HGNC:10971', 'HGNC:…
C146_C146_AGACGTTGTGACTACT-1.csv	0.0028239470711634647	0.001649117165202555	903	0	['HGNC:12590', 'HGNC:837', 'HGNC:14247', 'HGNC:30862', 'HGNC:5008', 'HGNC:2289', 'HGNC:24382', 'HGNC:2280', 'HGNC:12585', 'HGNC:833', 'HGNC:12586', 'HGNC:2267', 'HGNC:16232', 'HGNC:848', 'HGNC:7427', 'HGNC:2579', 'HGNC:2279', 'HGNC:847', 'HGNC:823', 'HGNC:830', 'HGNC:7892', 'HGNC:2265', 'HGNC:2288', 'HGNC:9020', 'HGNC:2330', 'HGNC:2285', 'HGNC:4693', 'HGNC:2858', 'HGNC:24381', 'HGNC:2291', 'HGNC:…
C145_C145_GTCACAATCTTGAGAC-1.csv	0.00412558273856182	0.003769410663320126	1118	0	['HGNC:30862', 'HGNC:2289', 'HGNC:4136', 'HGNC:2205', 'HGNC:12590', 'HGNC:5157', 'HGNC:16484', 'HGNC:4012', 'HGNC:10996', 'HGNC:11004', 'HGNC:12390', 'HGNC:79', 'HGNC:9021', 'HGNC:2277', 'HGNC:15684', 'HGNC:28883', 'HGNC:19980', 'HGNC:10451', 'HGNC:12582', 'HGNC:4432', 'HGNC:115', 'HGNC:2292', 'HGNC:18170', 'HGNC:2285', 'HGNC:4693', 'HGNC:20197', 'HGNC:24381', 'HGNC:7216', 'HGNC:4458', 'HGNC:7421…
C145_C145_TGAGGGAGTCATGCAT-1.csv	0.010439742316604304	0.022949579758380478	940	[['HGNC:253', 49.08722488271575, 100.0], ['HGNC:3465', 49.08722488267446, 100.0]]	['HGNC:10452', 'HGNC:4803', 'HGNC:18070', 'HGNC:2653', 'HGNC:10545', 'HGNC:9141', 'HGNC:21497', 'HGNC:10606', 'HGNC:5213', 'HGNC:6708', 'HGNC:2859', 'HGNC:10451', 'HGNC:2649', 'HGNC:451', 'HGNC:387', 'HGNC:2605', 'HGNC:5006', 'HGNC:3629', 'HGNC:10996', 'HGNC:4249', 'HGNC:7892', 'HGNC:11863', 'HGNC:18170', 'HGNC:11047', 'HGNC:4693', 'HGNC:2858', 'HGNC:18324', 'HGNC:10547', 'HGNC:1907', 'HGNC:17296…
C146_C146_CGCCAAGCAATGGAAT-1.csv	0.010439742316604304	0.036671102204545114	849	[['HGNC:10943', 35.11204341968734, 100.0], ['HGNC:7684', 21.02074767402966, 81.20434940044484], ['HGNC:20371', 21.02074767402966, 81.20434940044484], ['HGNC:7683', 21.020747674028666, 81.20434940044777], ['HGNC:7458', 21.02074767402865, 81.20434940044777], ['HGNC:7698', 21.020747674028655, 81.20434940046577], ['HGNC:6176', 19.688579206677826, 90.68199594342809], ['HGNC:24269', 44.07841184442903, …	['HGNC:8907', 'HGNC:4136', 'HGNC:2728', 'HGNC:12590', 'HGNC:10381', 'HGNC:7044', 'HGNC:24862', 'HGNC:30862', 'HGNC:2289', 'HGNC:10683', 'HGNC:3007', 'HGNC:2422', 'HGNC:847', 'HGNC:753', 'HGNC:18044', 'HGNC:10680', 'HGNC:16232', 'HGNC:2664', 'HGNC:848', 'HGNC:10297', 'HGNC:7427', 'HGNC:11067', 'HGNC:23161', 'HGNC:2579', 'HGNC:2279', 'HGNC:23056', 'HGNC:24382', 'HGNC:2280', 'HGNC:12585', 'HGNC:1252…
C152_C152_CGCTATCTCCAAGCCG-1.csv	0.001892260115481931	0.0012524312216750828	1128	0	['HGNC:11782', 'HGNC:16484', 'HGNC:2719', 'HGNC:10980', 'HGNC:8646', 'HGNC:2501', 'HGNC:7892', 'HGNC:3700', 'HGNC:8582', 'HGNC:758', 'HGNC:11064', 'HGNC:18170', 'HGNC:11047', 'HGNC:4693', 'HGNC:746']
C145_C145_CTCTGGTCATAGAAAC-1.csv	0.010439742316604302	0.06886824184802288	1001	0	['HGNC:4432', 'HGNC:30862', 'HGNC:2289', 'HGNC:10683', 'HGNC:11782', 'HGNC:14247', 'HGNC:12590', 'HGNC:24382', 'HGNC:2280', 'HGNC:12585', 'HGNC:833', 'HGNC:12586', 'HGNC:10680', 'HGNC:16232', 'HGNC:8582', 'HGNC:848', 'HGNC:7427', 'HGNC:2579', 'HGNC:2279', 'HGNC:846', 'HGNC:2287', 'HGNC:3482', 'HGNC:10681', 'HGNC:837', 'HGNC:823', 'HGNC:3481', 'HGNC:830', 'HGNC:7892', 'HGNC:2265', 'HGNC:2288', 'HG…
C148_C148_CCTTCCCAGGCCCTCA-1.csv	0.022916507524253293	0.04486905347194247	1004	[['HGNC:12390', 49.99999999981788, 81.58854723762212], ['HGNC:15684', 49.999999999999964, 81.58854723762211], ['HGNC:4369', 49.999999999999986, 81.58854723762217], ['HGNC:7216', 49.99999999999999, 81.58854723762211], ['HGNC:20197', 49.999999999893404, 81.5885472377903]]	['HGNC:30862', 'HGNC:2289', 'HGNC:10683', 'HGNC:14247', 'HGNC:10452', 'HGNC:2294', 'HGNC:17296', 'HGNC:845', 'HGNC:2898', 'HGNC:847', 'HGNC:24382', 'HGNC:2280', 'HGNC:12585', 'HGNC:833', 'HGNC:12586', 'HGNC:11449', 'HGNC:837', 'HGNC:3481', 'HGNC:823', 'HGNC:830', 'HGNC:7892', 'HGNC:4135', 'HGNC:2265', 'HGNC:2288', 'HGNC:2911', 'HGNC:2277', 'HGNC:19980', 'HGNC:8016', 'HGNC:10451', 'HGNC:12582', 'H…
C152_C152_CGCCAAGAGATGGGTC-1.csv	0.002842339489028568	0.00329823433040511	829	0	['HGNC:753', 'HGNC:4175', 'HGNC:2501', 'HGNC:4136', 'HGNC:4432', 'HGNC:4378', 'HGNC:11055', 'HGNC:18170', 'HGNC:4693', 'HGNC:28883', 'HGNC:11064']
C152_C152_CTGATCCCAACACGCC-1.csv	0.003145373441610438	0.00329823433040511	551	0	['HGNC:794', 'HGNC:4175', 'HGNC:845', 'HGNC:5028', 'HGNC:2267', 'HGNC:3700', 'HGNC:5213', 'HGNC:4136', 'HGNC:12590', 'HGNC:253', 'HGNC:2645', 'HGNC:837', 'HGNC:1516', 'HGNC:14247', 'HGNC:890', 'HGNC:11055', 'HGNC:2280', 'HGNC:12585', 'HGNC:833', 'HGNC:12586', 'HGNC:5386', 'HGNC:11449', 'HGNC:10992', 'HGNC:2690', 'HGNC:4623', 'HGNC:4378', 'HGNC:30862', 'HGNC:2289', 'HGNC:10683', 'HGNC:2294', 'HGNC…
C149_C149_GTGCAGCCATGGATGG-1.csv	0.003145373441610438	0.00329823433040511	717	0	['HGNC:4378', 'HGNC:4136', 'HGNC:16484', 'HGNC:4175', 'HGNC:10942', 'HGNC:11064', 'HGNC:18170', 'HGNC:11047', 'HGNC:4693']
C145_C145_CCTAGCTAGGAACTGC-1.csv	0.00883977900552486	0.00989470299121533	634	0	['HGNC:16484', 'HGNC:10999', 'HGNC:4378', 'HGNC:18070', 'HGNC:9020', 'HGNC:18044', 'HGNC:4693', 'HGNC:10995', 'HGNC:2501', 'HGNC:3575', 'HGNC:11067', 'HGNC:11063', 'HGNC:18170', 'HGNC:3569']
C144_C144_CGGAGCTCAAGTAGTA-1.csv	0.004628925350429209	0.004014422356435934	393	0	['HGNC:4136', 'HGNC:12590', 'HGNC:16484', 'HGNC:7684', 'HGNC:20371', 'HGNC:2898', 'HGNC:7714', 'HGNC:18044', 'HGNC:7692', 'HGNC:17296', 'HGNC:4415', 'HGNC:4175', 'HGNC:7696', 'HGNC:7710', 'HGNC:2501', 'HGNC:2267', 'HGNC:7459', 'HGNC:7706', 'HGNC:16232', 'HGNC:7455', 'HGNC:17027', 'HGNC:7427', 'HGNC:2579', 'HGNC:2279', 'HGNC:473', 'HGNC:7716', 'HGNC:24382', 'HGNC:11055', 'HGNC:2280', 'HGNC:12585',…
C145_C145_TGAGCCGAGAATTGTG-1.csv	0.003145373441610438	0.00329823433040511	1101	0	['HGNC:4136', 'HGNC:5006', 'HGNC:16484', 'HGNC:20661', 'HGNC:2244', 'HGNC:18070', 'HGNC:18170', 'HGNC:11047', 'HGNC:4693', 'HGNC:4249', 'HGNC:115', 'HGNC:10986', 'HGNC:18044', 'HGNC:9141', 'HGNC:4432', 'HGNC:4378', 'HGNC:25223', 'HGNC:10979', 'HGNC:20233', 'HGNC:18175', 'HGNC:11064', 'HGNC:3594', 'HGNC:5383', 'HGNC:7529', 'HGNC:84', 'HGNC:4175', 'HGNC:2501', 'HGNC:7530']
C141_C141_TGGACGCAGGGATACC-1.csv	0.0039853309882872424	0.0024576108398387956	636	0	['HGNC:11004', 'HGNC:2704', 'HGNC:7892', 'HGNC:10451', 'HGNC:10999', 'HGNC:11067', 'HGNC:10452', 'HGNC:17296', 'HGNC:18170', 'HGNC:2858', 'HGNC:14409', 'HGNC:18044', 'HGNC:11063', 'HGNC:11064']
C142_C142_GACGTGCTCTCAAGTG-1.csv	0.003145373441610438	0.0037694106633201266	666	0	['HGNC:4378', 'HGNC:4136', 'HGNC:17027', 'HGNC:28883', 'HGNC:10451', 'HGNC:10922', 'HGNC:8906', 'HGNC:10452', 'HGNC:17296', 'HGNC:4175', 'HGNC:2704', 'HGNC:7892', 'HGNC:12563', 'HGNC:11004', 'HGNC:24269', 'HGNC:18044', 'HGNC:18170', 'HGNC:11047', 'HGNC:4693']
C152_C152_GAGCAGAGTCTGCGGT-1.csv	0.0041255827385618185	0.003769410663320126	1065	0	['HGNC:10996', 'HGNC:11004', 'HGNC:24269', 'HGNC:7892', 'HGNC:10452', 'HGNC:17296', 'HGNC:10293', 'HGNC:7849', 'HGNC:10297', 'HGNC:7850', 'HGNC:10451', 'HGNC:4061', 'HGNC:8906', 'HGNC:2704', 'HGNC:18170', 'HGNC:3078', 'HGNC:20123', 'HGNC:4693', 'HGNC:2858', 'HGNC:11559']
C148_C148_CAGGTGCCAGTAAGAT-1.csv	0.004483041295214671	0.0032982343304051105	509	0	['HGNC:2898', 'HGNC:2501', 'HGNC:17027', 'HGNC:2911', 'HGNC:9020', 'HGNC:10943', 'HGNC:8124', 'HGNC:21350', 'HGNC:18170']
C148_C148_CGTGTAAGTTTAGCTG-1.csv	0.003145373441610438	0.00329823433040511	692	0	['HGNC:12590', 'HGNC:2605', 'HGNC:5006', 'HGNC:16484', 'HGNC:3629', 'HGNC:20661', 'HGNC:14247', 'HGNC:7421', 'HGNC:2649', 'HGNC:30863', 'HGNC:5382', 'HGNC:29594', 'HGNC:7419', 'HGNC:2269', 'HGNC:12587', 'HGNC:2896', 'HGNC:24382', 'HGNC:2280', 'HGNC:18070', 'HGNC:12585', 'HGNC:833', 'HGNC:12586', 'HGNC:9068', 'HGNC:11449', 'HGNC:3978', 'HGNC:2898', 'HGNC:8808', 'HGNC:2860', 'HGNC:13398', 'HGNC:176…
C148_C148_CGCTATCTCATTCACT-1.csv	0.00412558273856182	0.0037694106633201266	857	0	['HGNC:12590', 'HGNC:5006', 'HGNC:16484', 'HGNC:20661', 'HGNC:838', 'HGNC:14247', 'HGNC:4432', 'HGNC:10992', 'HGNC:30862', 'HGNC:25223', 'HGNC:5008', 'HGNC:2289', 'HGNC:10452', 'HGNC:2294', 'HGNC:16232', 'HGNC:848', 'HGNC:10297', 'HGNC:7427', 'HGNC:11067', 'HGNC:2579', 'HGNC:2279', 'HGNC:17296', 'HGNC:7529', 'HGNC:845', 'HGNC:7530', 'HGNC:2267', 'HGNC:24382', 'HGNC:2244', 'HGNC:2280', 'HGNC:12585…
C146_C146_TAGCCGGTCATCATTC-1.csv	0.0031802569647627517	0.002307615812055207	966	0	['HGNC:11021', 'HGNC:24862', 'HGNC:30862', 'HGNC:17827', 'HGNC:2289', 'HGNC:10683', 'HGNC:838', 'HGNC:14247', 'HGNC:2277', 'HGNC:3005', 'HGNC:19980', 'HGNC:8016', 'HGNC:7850', 'HGNC:10451', 'HGNC:4019', 'HGNC:12582', 'HGNC:13203', 'HGNC:4432', 'HGNC:20266', 'HGNC:10863', 'HGNC:18044', 'HGNC:4458', 'HGNC:19358', 'HGNC:7421', 'HGNC:10293', 'HGNC:30863', 'HGNC:29594', 'HGNC:7849', 'HGNC:7419', 'HGNC…
C142_C142_TGAGGGAAGATGCCAG-1.csv	0.003985330988287242	0.0024576108398387956	1121	0	['HGNC:4136', 'HGNC:11004', 'HGNC:24269', 'HGNC:10451', 'HGNC:7892', 'HGNC:9020', 'HGNC:10452', 'HGNC:17296', 'HGNC:4175', 'HGNC:2501', 'HGNC:2704', 'HGNC:11064', 'HGNC:18170', 'HGNC:20123', 'HGNC:11047', 'HGNC:4693', 'HGNC:2858', 'HGNC:365', 'HGNC:11067']
C146_C146_CTGATAGAGGTCGGAT-1.csv	0.004125582738561819	0.003206223927488212	891	0	['HGNC:4136', 'HGNC:26057', 'HGNC:5157', 'HGNC:7892', 'HGNC:11067', 'HGNC:10452', 'HGNC:17296', 'HGNC:4175', 'HGNC:365', 'HGNC:11004', 'HGNC:18044', 'HGNC:10451', 'HGNC:4432', 'HGNC:2704', 'HGNC:11063', 'HGNC:115', 'HGNC:18170', 'HGNC:10917', 'HGNC:4693']
C146_C146_TCAGATGTCTGCTTGC-1.csv	0.003401534091875436	0.003959774011592932	1398	0	['HGNC:847', 'HGNC:14247', 'HGNC:10992', 'HGNC:30862', 'HGNC:2289', 'HGNC:2294', 'HGNC:4175', 'HGNC:845', 'HGNC:2277', 'HGNC:8016', 'HGNC:12582', 'HGNC:10969', 'HGNC:2579', 'HGNC:2279', 'HGNC:4136', 'HGNC:12590', 'HGNC:5157', 'HGNC:16484', 'HGNC:840', 'HGNC:24380', 'HGNC:7422', 'HGNC:11064', 'HGNC:838', 'HGNC:846', 'HGNC:2287', 'HGNC:2501', 'HGNC:2267', 'HGNC:365', 'HGNC:16232', 'HGNC:848', 'HGNC…
C146_C146_AGCTTGATCGTACCGG-1.csv	0.003145373441610438	0.003769410663320126	607	[['HGNC:1907', 2.0074418613977727, 100.0], ['HGNC:2596', 2.007441861397773, 100.0], ['HGNC:9208', 2.0074418507679326, 100.0]]	['HGNC:30862', 'HGNC:5008', 'HGNC:2289', 'HGNC:10452', 'HGNC:2294', 'HGNC:17296', 'HGNC:11279', 'HGNC:7529', 'HGNC:845', 'HGNC:2501', 'HGNC:8808', 'HGNC:2860', 'HGNC:13398', 'HGNC:847', 'HGNC:24269', 'HGNC:3133', 'HGNC:2291', 'HGNC:24382', 'HGNC:2280', 'HGNC:12585', 'HGNC:833', 'HGNC:12586', 'HGNC:10545', 'HGNC:9141', 'HGNC:758', 'HGNC:846', 'HGNC:10922', 'HGNC:2287', 'HGNC:8906', 'HGNC:4249', 'H…
C148_C148_AGTGTCATCTACGAGT-1.csv	0.006149494204101712	0.00329823433040511	682	0	['HGNC:8907', 'HGNC:4136', 'HGNC:2205', 'HGNC:12590', 'HGNC:16484', 'HGNC:7684', 'HGNC:20371', 'HGNC:7683', 'HGNC:4378', 'HGNC:7458', 'HGNC:30862', 'HGNC:7698', 'HGNC:2289', 'HGNC:2294', 'HGNC:7716', 'HGNC:24382', 'HGNC:2280', 'HGNC:18070', 'HGNC:12585', 'HGNC:12527', 'HGNC:833', 'HGNC:7702', 'HGNC:12586', 'HGNC:4061', 'HGNC:2277', 'HGNC:28883', 'HGNC:7703', 'HGNC:17194', 'HGNC:19980', 'HGNC:3024…
C149_C149_CAGAATCTCTGGGCCA-1.csv	0.003609884896241591	0.0032982343304051075	1385	0	['HGNC:7892', 'HGNC:2265', 'HGNC:2288', 'HGNC:9020', 'HGNC:2277', 'HGNC:12582', 'HGNC:30862', 'HGNC:2289', 'HGNC:10683', 'HGNC:2267', 'HGNC:10680', 'HGNC:16232', 'HGNC:7427', 'HGNC:2579', 'HGNC:2279', 'HGNC:7421', 'HGNC:30863', 'HGNC:29594', 'HGNC:7419', 'HGNC:2269', 'HGNC:12587', 'HGNC:2292', 'HGNC:12590', 'HGNC:16484', 'HGNC:4433', 'HGNC:24382', 'HGNC:2280', 'HGNC:12585', 'HGNC:12586', 'HGNC:24…
C148_C148_CGCCAAGGTGTGAAAT-1.csv	0.0039853309882872424	0.0024576108398387956	970	0	['HGNC:4378', 'HGNC:16484', 'HGNC:18070', 'HGNC:11054', 'HGNC:24269', 'HGNC:18044', 'HGNC:8906', 'HGNC:18170', 'HGNC:11047', 'HGNC:4693']
C145_C145_TCAACGACAAGTTCTG-1.csv	0.003609884896241592	0.0024576108398387956	1159	0	['HGNC:18170', 'HGNC:11047', 'HGNC:11063']
C145_C145_GTATCTTGTTATGCGT-1.csv	0.003145373441610438	0.007067644993725236	759	[['HGNC:10452', 46.666666666666664, 100.0], ['HGNC:2704', 46.666666666666664, 95.25597537172932], ['HGNC:10451', 46.666666666666664, 100.0], ['HGNC:17296', 46.666666666666664, 100.0]]	['HGNC:4378', 'HGNC:16484', 'HGNC:18070', 'HGNC:11047', 'HGNC:4693', 'HGNC:11054', 'HGNC:9020', 'HGNC:18044', 'HGNC:18170', 'HGNC:11064', 'HGNC:2501']
C148_C148_CTAACTTTCCGTAGGC-1.csv	0.004125582738561817	0.003769410663320126	642	0	['HGNC:10452', 'HGNC:16484', 'HGNC:7892', 'HGNC:10451', 'HGNC:29437', 'HGNC:30927', 'HGNC:18170', 'HGNC:4693', 'HGNC:2858', 'HGNC:11559', 'HGNC:17296', 'HGNC:2501', 'HGNC:365', 'HGNC:10297', 'HGNC:11067', 'HGNC:11004', 'HGNC:24269', 'HGNC:18044', 'HGNC:4061', 'HGNC:8906', 'HGNC:2704', 'HGNC:4458', 'HGNC:10293']
C152_C152_AGGGAGTTCCAATGGT-1.csv	0.0025215774988833	0.0012524312216750828	539	0	['HGNC:2579', 'HGNC:2279', 'HGNC:8907', 'HGNC:4136', 'HGNC:2205', 'HGNC:12590', 'HGNC:5157', 'HGNC:16484', 'HGNC:838', 'HGNC:1516', 'HGNC:14247', 'HGNC:2294', 'HGNC:7692', 'HGNC:4175', 'HGNC:845', 'HGNC:7696', 'HGNC:7710', 'HGNC:2501', 'HGNC:4432', 'HGNC:7683', 'HGNC:7458', 'HGNC:30862', 'HGNC:7698', 'HGNC:2289', 'HGNC:10683', 'HGNC:4014', 'HGNC:7708', 'HGNC:7715', 'HGNC:7716', 'HGNC:24382', 'HGN…
C148_C148_TCGAGGCAGATCACGG-1.csv	0.00676904034348044	0.00329823433040511	758	0	['HGNC:4378', 'HGNC:2719', 'HGNC:16484', 'HGNC:8582', 'HGNC:18170', 'HGNC:11047', 'HGNC:4693', 'HGNC:11782', 'HGNC:8646', 'HGNC:500', 'HGNC:11064']
C145_C145_CGTTGGGAGCTAACAA-1.csv	0.021181952976064376	0.09995403371136466	1288	0	['HGNC:10452', 'HGNC:7892', 'HGNC:4136', 'HGNC:16484', 'HGNC:11064', 'HGNC:17296', 'HGNC:4175', 'HGNC:2501', 'HGNC:18170', 'HGNC:11047', 'HGNC:2858', 'HGNC:10451']
C146_C146_ATCATGGTCACAACGT-1.csv	0.006149494204101711	0.0032982343304051105	823	0	['HGNC:4378', 'HGNC:9020', 'HGNC:2501', 'HGNC:11064', 'HGNC:11063', 'HGNC:18170', 'HGNC:4693']
C152_C152_CGAATGTAGTGCCATT-1.csv	0.003145373441610438	0.0024576108398387956	395	0	['HGNC:17296', 'HGNC:11004', 'HGNC:24269', 'HGNC:4378', 'HGNC:10452', 'HGNC:4693', 'HGNC:10451', 'HGNC:7892', 'HGNC:9020', 'HGNC:18170', 'HGNC:8906', 'HGNC:2704']
C145_C145_CGATCGGTCTCTAAGG-1.csv	0.0039853309882872424	0.0024576108398387956	679	0	['HGNC:7683', 'HGNC:7458', 'HGNC:30862', 'HGNC:7698', 'HGNC:2289', 'HGNC:2279', 'HGNC:12590', 'HGNC:5157', 'HGNC:16484', 'HGNC:14247', 'HGNC:7684', 'HGNC:20371', 'HGNC:837', 'HGNC:823', 'HGNC:3481', 'HGNC:830', 'HGNC:7686', 'HGNC:7690', 'HGNC:7892', 'HGNC:2265', 'HGNC:2288', 'HGNC:7719', 'HGNC:7700', 'HGNC:11004', 'HGNC:847', 'HGNC:24269', 'HGNC:7714', 'HGNC:2277', 'HGNC:28883', 'HGNC:7703', 'HGN…
C152_C152_GGCGTGTGTGGCGAAT-1.csv	0.010439742316604304	0.010433930581172026	927	0	['HGNC:30927', 'HGNC:30862', 'HGNC:2289', 'HGNC:10683', 'HGNC:11004', 'HGNC:2898', 'HGNC:14472', 'HGNC:11782', 'HGNC:10452', 'HGNC:8646', 'HGNC:2294', 'HGNC:17296', 'HGNC:4175', 'HGNC:3481', 'HGNC:7892', 'HGNC:2265', 'HGNC:2288', 'HGNC:2911', 'HGNC:11449', 'HGNC:2287', 'HGNC:3482', 'HGNC:2292', 'HGNC:18170', 'HGNC:11047', 'HGNC:2285', 'HGNC:4693', 'HGNC:2858', 'HGNC:11448', 'HGNC:24381', 'HGNC:22…
C144_C144_ACTTACTCAAGTAGTA-1.csv	0.010439742316604304	0.05340760343849555	733	[['HGNC:3575', 49.75402691025171, 100.0], ['HGNC:10995', 49.754026910239055, 100.0], ['HGNC:2501', 4.64135927331462, 90.49974045446714]]	['HGNC:4136', 'HGNC:5157', 'HGNC:16484', 'HGNC:18070', 'HGNC:18044', 'HGNC:4693', 'HGNC:11054', 'HGNC:7892', 'HGNC:9020', 'HGNC:4175', 'HGNC:341', 'HGNC:18170']
C148_C148_CAGCCGAAGTGACATA-1.csv	0.004483041295214671	0.00329823433040511	896	0	['HGNC:4136', 'HGNC:12590', 'HGNC:16484', 'HGNC:1096', 'HGNC:838', 'HGNC:14247', 'HGNC:7459', 'HGNC:10680', 'HGNC:7706', 'HGNC:16232', 'HGNC:7455', 'HGNC:8582', 'HGNC:848', 'HGNC:7427', 'HGNC:2579', 'HGNC:2279', 'HGNC:2277', 'HGNC:7703', 'HGNC:17194', 'HGNC:30242', 'HGNC:8016', 'HGNC:7697', 'HGNC:12582', 'HGNC:4432', 'HGNC:7683', 'HGNC:4623', 'HGNC:7458', 'HGNC:30862', 'HGNC:7698', 'HGNC:2703', '…
C145_C145_GGCTCGAGTCAGCTAT-1.csv	0.010439742316604304	0.04344685760872619	899	0	['HGNC:16484', 'HGNC:18170', 'HGNC:4693', 'HGNC:11054', 'HGNC:2501', 'HGNC:18044']
C148_C148_CACAGGCTCTGTCTAT-1.csv	0.004483041295214673	0.00329823433040511	857	0	['HGNC:30862', 'HGNC:2289', 'HGNC:10683', 'HGNC:2294', 'HGNC:7892', 'HGNC:2265', 'HGNC:2288', 'HGNC:2911', 'HGNC:2277', 'HGNC:12582', 'HGNC:4432', 'HGNC:12590', 'HGNC:5157', 'HGNC:16484', 'HGNC:10680', 'HGNC:16232', 'HGNC:7427', 'HGNC:2579', 'HGNC:2279', 'HGNC:2898', 'HGNC:24382', 'HGNC:2280', 'HGNC:12585', 'HGNC:12586', 'HGNC:11449', 'HGNC:18170', 'HGNC:2285', 'HGNC:4693', 'HGNC:24381', 'HGNC:22…
C146_C146_AGTGTCACATTTCAGG-1.csv	0.010439742316604304	0.0999540337113646	1195	[['HGNC:24381', 18.05266254190705, 100.0], ['HGNC:2291', 18.052662541907054, 100.0], ['HGNC:24382', 18.05266254190705, 100.0], ['HGNC:2280', 18.05266254190397, 100.0], ['HGNC:12585', 18.05266254190811, 100.0], ['HGNC:833', 18.17258660550238, 100.0], ['HGNC:12586', 18.052662541905203, 100.0], ['HGNC:838', 18.17258660550648, 100.0], ['HGNC:14247', 18.172586605528572, 100.0], ['HGNC:2294', 18.052662…	['HGNC:4175', 'HGNC:18044', 'HGNC:341', 'HGNC:9020', 'HGNC:4432', 'HGNC:11063', 'HGNC:18170', 'HGNC:4693', 'HGNC:2501', 'HGNC:11067', 'HGNC:4136', 'HGNC:10943']
C143_C143_CACATAGGTCGACTAT-1.csv	0.006149494204101715	0.007067644993725236	1091	0	['HGNC:4432', 'HGNC:30862', 'HGNC:2289', 'HGNC:10683', 'HGNC:1516', 'HGNC:2277', 'HGNC:10980', 'HGNC:12582', 'HGNC:2291', 'HGNC:24382', 'HGNC:11055', 'HGNC:2280', 'HGNC:12585', 'HGNC:12586', 'HGNC:2287', 'HGNC:3482', 'HGNC:10681', 'HGNC:2579', 'HGNC:2279', 'HGNC:4136', 'HGNC:12590', 'HGNC:5157', 'HGNC:3700', 'HGNC:2267', 'HGNC:10680', 'HGNC:16232', 'HGNC:7427', 'HGNC:10682', 'HGNC:10979', 'HGNC:2…
C148_C148_TTGTAGGCAGGAATGC-1.csv	0.003145373441610438	0.00329823433040511	717	0	['HGNC:16484', 'HGNC:4378', 'HGNC:11054', 'HGNC:365', 'HGNC:11047', 'HGNC:4693', 'HGNC:18044', 'HGNC:18170', 'HGNC:11064']
C143_C143_CGGACGTGTCTAGGTT-1.csv	0.010439742316604304	0.04344685760872619	541	0	['HGNC:2294', 'HGNC:7692', 'HGNC:5383', 'HGNC:17296', 'HGNC:845', 'HGNC:7696', 'HGNC:7710', 'HGNC:2501', 'HGNC:7683', 'HGNC:7458', 'HGNC:30862', 'HGNC:7698', 'HGNC:5008', 'HGNC:2289', 'HGNC:10683', 'HGNC:10452', 'HGNC:7708', 'HGNC:7715', 'HGNC:7716', 'HGNC:24382', 'HGNC:2280', 'HGNC:12585', 'HGNC:833', 'HGNC:7702', 'HGNC:12586', 'HGNC:9453', 'HGNC:823', 'HGNC:3481', 'HGNC:830', 'HGNC:7686', 'HGNC…
C146_C146_CACACCTGTGATAAGT-1.csv	0.010439742316604302	0.10000104089244007	1526	[['HGNC:4982', 43.44640537837713, 99.99999999999999], ['HGNC:12592', 43.44640537846083, 99.99999999999999], ['HGNC:2898', 43.44640537837713, 100.0], ['HGNC:9280', 43.44640537846084, 100.0], ['HGNC:395', 43.44640537837713, 100.0], ['HGNC:1096', 43.44640537837713, 100.0], ['HGNC:1795', 43.44640537837713, 100.0], ['HGNC:4433', 43.44640537837713, 100.0], ['HGNC:51', 43.44640537837713, 100.0], ['HGNC:…	['HGNC:16484', 'HGNC:28883', 'HGNC:18044', 'HGNC:2501', 'HGNC:11063', 'HGNC:18170']
C152_C152_TTTATGCCACCCTATC-1.csv	0.003145373441610438	0.04344685760872619	822	[['HGNC:7703', 24.470691585345023, 100.0], ['HGNC:17194', 24.47069158534503, 100.0], ['HGNC:30242', 24.47069158536763, 100.0], ['HGNC:7697', 24.47069158535981, 100.0], ['HGNC:7684', 24.47069158535796, 100.0], ['HGNC:20371', 24.47069158535796, 100.0], ['HGNC:7683', 24.47069158534504, 100.0], ['HGNC:7458', 24.47069158534699, 100.0], ['HGNC:7698', 24.470691585220543, 100.0], ['HGNC:7459', 24.4706915…	['HGNC:10451', 'HGNC:4136', 'HGNC:29878', 'HGNC:16484', 'HGNC:10452', 'HGNC:11004', 'HGNC:7892', 'HGNC:18070', 'HGNC:18044', 'HGNC:10293', 'HGNC:17296', 'HGNC:4175', 'HGNC:18170', 'HGNC:4693', 'HGNC:2858', 'HGNC:11559', 'HGNC:11064']
C152_C152_CTGTGCTCAGTTAACC-1.csv	0.003145373441610438	0.003769410663320126	740	0	['HGNC:12590', 'HGNC:837', 'HGNC:3481', 'HGNC:4432', 'HGNC:30862', 'HGNC:2289', 'HGNC:10683', 'HGNC:10452', 'HGNC:823', 'HGNC:830', 'HGNC:7892', 'HGNC:2265', 'HGNC:2288', 'HGNC:11004', 'HGNC:24382', 'HGNC:2280', 'HGNC:18070', 'HGNC:12585', 'HGNC:833', 'HGNC:12586', 'HGNC:9021', 'HGNC:838', 'HGNC:14247', 'HGNC:847', 'HGNC:24269', 'HGNC:18044', 'HGNC:2294', 'HGNC:17296', 'HGNC:845', 'HGNC:2501', 'H…
C148_C148_CGAGCACTCCTGCCAT-1.csv	0.003145373441610438	0.003769410663320126	943	0	['HGNC:4136', 'HGNC:12590', 'HGNC:5006', 'HGNC:16484', 'HGNC:20661', 'HGNC:30862', 'HGNC:25223', 'HGNC:5008', 'HGNC:2289', 'HGNC:23089', 'HGNC:10452', 'HGNC:2294', 'HGNC:2277', 'HGNC:8016', 'HGNC:10451', 'HGNC:12582', 'HGNC:4432', 'HGNC:838', 'HGNC:14247', 'HGNC:16232', 'HGNC:848', 'HGNC:7427', 'HGNC:2579', 'HGNC:2279', 'HGNC:10986', 'HGNC:9141', 'HGNC:846', 'HGNC:2287', 'HGNC:3482', 'HGNC:8906',…
C141_C141_ACGCCAGGTTTGTTTC-1.csv	0.010439742316604304	0.09995403371136466	882	[['HGNC:7715', 20.72864365964123, 100.0], ['HGNC:7716', 20.72864365964123, 100.0], ['HGNC:7702', 20.728643659644117, 100.0], ['HGNC:5386', 32.06016896080894, 100.0], ['HGNC:7459', 20.72864365964123, 100.0], ['HGNC:7706', 20.728643659641225, 100.0], ['HGNC:7455', 20.728643659641236, 100.0], ['HGNC:7684', 20.72864365963625, 100.0], ['HGNC:20371', 20.72864365963625, 100.0], ['HGNC:7683', 20.72864365…	['HGNC:24382', 'HGNC:2280', 'HGNC:18070', 'HGNC:12585', 'HGNC:12527', 'HGNC:833', 'HGNC:12586', 'HGNC:10680', 'HGNC:11022', 'HGNC:16232', 'HGNC:848', 'HGNC:10297', 'HGNC:7427', 'HGNC:2579', 'HGNC:2279', 'HGNC:8907', 'HGNC:2205', 'HGNC:12590', 'HGNC:5006', 'HGNC:16484', 'HGNC:4012', 'HGNC:3629', 'HGNC:838', 'HGNC:14247', 'HGNC:30862', 'HGNC:5008', 'HGNC:2289', 'HGNC:10683', 'HGNC:2294', 'HGNC:1054…
C142_C142_ATGGGAGCAGAGCCAA-1.csv	0.003609884896241592	0.0024576108398387956	778	0	['HGNC:4378', 'HGNC:8830', 'HGNC:2289', 'HGNC:4136', 'HGNC:24382', 'HGNC:11055', 'HGNC:2280', 'HGNC:11025', 'HGNC:9068', 'HGNC:16232', 'HGNC:11067', 'HGNC:2279', 'HGNC:2277', 'HGNC:28883', 'HGNC:10980', 'HGNC:27015', 'HGNC:10922', 'HGNC:2287', 'HGNC:8906', 'HGNC:7421', 'HGNC:7419', 'HGNC:2269', 'HGNC:11063', 'HGNC:2292', 'HGNC:18170', 'HGNC:2285', 'HGNC:4693', 'HGNC:24381', 'HGNC:2291', 'HGNC:206…
C145_C145_CGCTTCAAGGTTACCT-1.csv	0.010439742316604304	0.09995403371136471	1351	[['HGNC:18044', 22.067177598797784, 100.0]]	['HGNC:10452', 'HGNC:2294', 'HGNC:17296', 'HGNC:24381', 'HGNC:2291', 'HGNC:24382', 'HGNC:2280', 'HGNC:12585', 'HGNC:30862', 'HGNC:2289', 'HGNC:10683', 'HGNC:3700', 'HGNC:2267', 'HGNC:10680', 'HGNC:16232', 'HGNC:10297', 'HGNC:7427', 'HGNC:4433', 'HGNC:7892', 'HGNC:2265', 'HGNC:2277', 'HGNC:10451', 'HGNC:12582', 'HGNC:2579', 'HGNC:2279', 'HGNC:12590', 'HGNC:16484', 'HGNC:2288', 'HGNC:2911', 'HGNC:1…
C148_C148_GGACAGACAATCCAAC-1.csv	0.010439742316604304	0.03370066463241673	661	[['HGNC:3481', 16.77675629952575, 82.39741507881021], ['HGNC:7892', 39.93434324358287, 86.42517934554083], ['HGNC:10995', 31.608304053042712, 99.99999999999999], ['HGNC:4795', 12.479459599132646, 82.2450311652091], ['HGNC:11004', 39.934343243582866, 86.42517934554083], ['HGNC:10980', 46.882887434600896, 100.0], ['HGNC:8891', 12.47945959915736, 82.2450311656074], ['HGNC:4061', 12.479459599028855, …	['HGNC:14247', 'HGNC:823', 'HGNC:830', 'HGNC:2911', 'HGNC:848', 'HGNC:16484', 'HGNC:837', 'HGNC:845', 'HGNC:500', 'HGNC:2898', 'HGNC:847', 'HGNC:28883', 'HGNC:8016', 'HGNC:833', 'HGNC:846', 'HGNC:18170', 'HGNC:11047', 'HGNC:4693', 'HGNC:840', 'HGNC:8124', 'HGNC:21350', 'HGNC:11064', 'HGNC:838']
C149_C149_CGAGAAGCATTGCGGC-1.csv	0.006149494204101712	0.005293456485596672	762	[['HGNC:642', 48.74857249310446, 100.0]]	['HGNC:18070', 'HGNC:18044', 'HGNC:11063', 'HGNC:11067', 'HGNC:7892', 'HGNC:12563', 'HGNC:4136', 'HGNC:26057', 'HGNC:5157', 'HGNC:18170', 'HGNC:4693', 'HGNC:4175', 'HGNC:2501', 'HGNC:1667', 'HGNC:11064']
C148_C148_TGCCAAACAATCAGAA-1.csv	0.010439742316604304	0.08894381475344856	500	[['HGNC:642', 16.616253840320372, 100.0]]	['HGNC:8907', 'HGNC:2205', 'HGNC:12590', 'HGNC:7684', 'HGNC:20371', 'HGNC:837', 'HGNC:2277', 'HGNC:28883', 'HGNC:7703', 'HGNC:17194', 'HGNC:19980', 'HGNC:30242', 'HGNC:8016', 'HGNC:10451', 'HGNC:7697', 'HGNC:12582', 'HGNC:10452', 'HGNC:2294', 'HGNC:7692', 'HGNC:17296', 'HGNC:10995', 'HGNC:845', 'HGNC:7696', 'HGNC:7710', 'HGNC:2501', 'HGNC:2267', 'HGNC:3700', 'HGNC:7716', 'HGNC:24382', 'HGNC:2280'…
C141_C141_GCGACCAAGCGCTCCA-1.csv	0.0039853309882872424	0.0024576108398387956	563	0	['HGNC:847', 'HGNC:24269', 'HGNC:18044', 'HGNC:2289', 'HGNC:10452', 'HGNC:2294', 'HGNC:17296', 'HGNC:4175', 'HGNC:845', 'HGNC:2501', 'HGNC:24382', 'HGNC:2280', 'HGNC:833', 'HGNC:823', 'HGNC:830', 'HGNC:7892', 'HGNC:2265', 'HGNC:2288', 'HGNC:11004', 'HGNC:4136', 'HGNC:837', 'HGNC:9225', 'HGNC:7422', 'HGNC:9021', 'HGNC:838', 'HGNC:14247', 'HGNC:2267', 'HGNC:16232', 'HGNC:848', 'HGNC:17027', 'HGNC:2…
C146_C146_CAAGTTGAGTGGAGAA-1.csv	0.0008517338258788376	0.0009415803882178373	763	0	['HGNC:2898', 'HGNC:847', 'HGNC:753', 'HGNC:9280', 'HGNC:7714', 'HGNC:7683', 'HGNC:7458', 'HGNC:30862', 'HGNC:4982', 'HGNC:12592', 'HGNC:7698', 'HGNC:2289', 'HGNC:395', 'HGNC:12590', 'HGNC:16484', 'HGNC:7684', 'HGNC:20371', 'HGNC:837', 'HGNC:823', 'HGNC:830', 'HGNC:7686', 'HGNC:7690', 'HGNC:7892', 'HGNC:10536', 'HGNC:2265', 'HGNC:2288', 'HGNC:2911', 'HGNC:7719', 'HGNC:7700', 'HGNC:2321', 'HGNC:10…
C145_C145_AGCGGTCAGTGAATTG-1.csv	0.0019622463796554286	0.0014313499676286662	808	0	['HGNC:2579', 'HGNC:2279', 'HGNC:4136', 'HGNC:12590', 'HGNC:5006', 'HGNC:30862', 'HGNC:25223', 'HGNC:2289', 'HGNC:10683', 'HGNC:7179', 'HGNC:10452', 'HGNC:2294', 'HGNC:17296', 'HGNC:7529', 'HGNC:4175', 'HGNC:845', 'HGNC:20661', 'HGNC:837', 'HGNC:823', 'HGNC:3481', 'HGNC:830', 'HGNC:7892', 'HGNC:2265', 'HGNC:2288', 'HGNC:11004', 'HGNC:847', 'HGNC:24269', 'HGNC:18044', 'HGNC:2501', 'HGNC:7530', 'HG…
C149_C149_GTCTTCGAGTTAGGTA-1.csv	0.0036098848962415925	0.00329823433040511	674	0	['HGNC:18170', 'HGNC:20123', 'HGNC:2285', 'HGNC:4693', 'HGNC:24381', 'HGNC:2291', 'HGNC:10986', 'HGNC:4136', 'HGNC:12590', 'HGNC:5157', 'HGNC:5006', 'HGNC:16484', 'HGNC:7863', 'HGNC:30862', 'HGNC:25223', 'HGNC:5008', 'HGNC:2289', 'HGNC:838', 'HGNC:14247', 'HGNC:24382', 'HGNC:2244', 'HGNC:2280', 'HGNC:12585', 'HGNC:833', 'HGNC:12586', 'HGNC:847', 'HGNC:2294', 'HGNC:7529', 'HGNC:4175', 'HGNC:845', …
C143_C143_GTACTTTGTTGGTGGA-1.csv	0.001710236989982897	0.0009077379131744149	1056	0	['HGNC:12590', 'HGNC:16484', 'HGNC:14247', 'HGNC:30862', 'HGNC:2289', 'HGNC:10452', 'HGNC:2267', 'HGNC:16232', 'HGNC:848', 'HGNC:7427', 'HGNC:2579', 'HGNC:2279', 'HGNC:2277', 'HGNC:28883', 'HGNC:8016', 'HGNC:10451', 'HGNC:12582', 'HGNC:4432', 'HGNC:2294', 'HGNC:17296', 'HGNC:84', 'HGNC:845', 'HGNC:24382', 'HGNC:2280', 'HGNC:12585', 'HGNC:833', 'HGNC:12586', 'HGNC:846', 'HGNC:2287', 'HGNC:840', 'H…
C148_C148_AGATCTGGTAGCGTGA-1.csv	0.010439742316604304	0.04344685760872619	657	[['HGNC:20266', 18.935065676980823, 100.0], ['HGNC:11021', 18.935065676980823, 100.0], ['HGNC:4378', 34.703643677909454, 100.0], ['HGNC:24862', 18.935065677161933, 100.0], ['HGNC:10866', 18.935065677161933, 100.0], ['HGNC:8907', 18.935065676980823, 100.0], ['HGNC:29500', 18.935065676980823, 100.0], ['HGNC:2728', 18.935065676980823, 100.0], ['HGNC:10381', 18.935065676980813, 100.0], ['HGNC:10933',…	['HGNC:7683', 'HGNC:7458', 'HGNC:30862', 'HGNC:7698', 'HGNC:2289', 'HGNC:10683', 'HGNC:838', 'HGNC:14247', 'HGNC:2279', 'HGNC:12590', 'HGNC:16484', 'HGNC:2277', 'HGNC:28883', 'HGNC:7703', 'HGNC:17194', 'HGNC:30242', 'HGNC:8016', 'HGNC:7697', 'HGNC:12582', 'HGNC:23987', 'HGNC:7462', 'HGNC:7688', 'HGNC:7693', 'HGNC:846', 'HGNC:7699', 'HGNC:2287', 'HGNC:3482', 'HGNC:10681', 'HGNC:7684', 'HGNC:20371'…
C145_C145_TACTTACGTCGCGAAA-1.csv	0.0039853309882872424	0.0024576108398387956	1310	0	['HGNC:30862', 'HGNC:2289', 'HGNC:11782', 'HGNC:8646', 'HGNC:2294', 'HGNC:4175', 'HGNC:11004', 'HGNC:24380', 'HGNC:7422', 'HGNC:11064', 'HGNC:2277', 'HGNC:12582', 'HGNC:2279', 'HGNC:4136', 'HGNC:12590', 'HGNC:16484', 'HGNC:2287', 'HGNC:3482', 'HGNC:3481', 'HGNC:7892', 'HGNC:2265', 'HGNC:2288', 'HGNC:2267', 'HGNC:16232', 'HGNC:8582', 'HGNC:7427', 'HGNC:2579', 'HGNC:2292', 'HGNC:18170', 'HGNC:20123…
C149_C149_CACCTTGCAGGAACGT-1.csv	0.010439742316604304	0.012143481755524117	702	0	['HGNC:11055', 'HGNC:18070', 'HGNC:12527', 'HGNC:4432', 'HGNC:4014', 'HGNC:10452', 'HGNC:365', 'HGNC:11022', 'HGNC:10297', 'HGNC:11067', 'HGNC:7892', 'HGNC:4061', 'HGNC:12524', 'HGNC:4369', 'HGNC:14573', 'HGNC:15684', 'HGNC:19980', 'HGNC:10451', 'HGNC:17296', 'HGNC:4175', 'HGNC:5028', 'HGNC:2501', 'HGNC:7216', 'HGNC:4458', 'HGNC:10293', 'HGNC:9020', 'HGNC:11004', 'HGNC:12390', 'HGNC:20799', 'HGNC…
C141_C141_GACTAACGTGACCAAG-1.csv	0.003145373441610438	0.00329823433040511	534	0	['HGNC:30862', 'HGNC:25223', 'HGNC:5008', 'HGNC:2289', 'HGNC:2294', 'HGNC:10547', 'HGNC:2277', 'HGNC:6708', 'HGNC:2859', 'HGNC:8016', 'HGNC:11054', 'HGNC:12582', 'HGNC:11004', 'HGNC:2860', 'HGNC:13398', 'HGNC:22921', 'HGNC:847', 'HGNC:18044', 'HGNC:16232', 'HGNC:848', 'HGNC:7427', 'HGNC:2579', 'HGNC:3133', 'HGNC:4458', 'HGNC:7421', 'HGNC:2649', 'HGNC:10293', 'HGNC:30863', 'HGNC:5382', 'HGNC:29594…
C145_C145_GTGCTTCAGGAGTCTG-1.csv	0.0039853309882872424	0.0024576108398387956	1250	0	['HGNC:847', 'HGNC:30862', 'HGNC:2289', 'HGNC:10683', 'HGNC:14247', 'HGNC:2277', 'HGNC:8016', 'HGNC:10451', 'HGNC:12582', 'HGNC:4432', 'HGNC:2267', 'HGNC:3700', 'HGNC:10680', 'HGNC:16232', 'HGNC:848', 'HGNC:7427', 'HGNC:2579', 'HGNC:2279', 'HGNC:4136', 'HGNC:12590', 'HGNC:10452', 'HGNC:2294', 'HGNC:17296', 'HGNC:4175', 'HGNC:845', 'HGNC:24382', 'HGNC:11055', 'HGNC:2280', 'HGNC:12585', 'HGNC:833',…
C141_C141_AGCGTCGGTCAAAGAT-1.csv	0.005585344057193923	0.00329823433040511	688	0	['HGNC:4378', 'HGNC:11054', 'HGNC:16484', 'HGNC:18070', 'HGNC:18170', 'HGNC:11047', 'HGNC:4693', 'HGNC:746', 'HGNC:18044', 'HGNC:9020', 'HGNC:365', 'HGNC:11067', 'HGNC:758', 'HGNC:10922', 'HGNC:11064']
C152_C152_AACACGTAGATGAGAG-1.csv	0.003609884896241591	0.00329823433040511	562	0	['HGNC:2579', 'HGNC:2279', 'HGNC:10986', 'HGNC:8907', 'HGNC:2205', 'HGNC:12590', 'HGNC:5006', 'HGNC:16484', 'HGNC:6983', 'HGNC:7684', 'HGNC:20371', 'HGNC:11782', 'HGNC:10452', 'HGNC:8646', 'HGNC:2294', 'HGNC:7692', 'HGNC:5383', 'HGNC:17296', 'HGNC:7529', 'HGNC:845', 'HGNC:7696', 'HGNC:7717', 'HGNC:7705', 'HGNC:7685', 'HGNC:7421', 'HGNC:7712', 'HGNC:10293', 'HGNC:30863', 'HGNC:29594', 'HGNC:7419',…
C143_C143_CGCCAAGTCCTTTCGG-1.csv	0.0025215774988833	0.0012524312216750828	738	0	['HGNC:4432', 'HGNC:30862', 'HGNC:25223', 'HGNC:5008', 'HGNC:2289', 'HGNC:10683', 'HGNC:4136', 'HGNC:12590', 'HGNC:5006', 'HGNC:16484', 'HGNC:838', 'HGNC:14247', 'HGNC:2898', 'HGNC:22921', 'HGNC:2422', 'HGNC:847', 'HGNC:2294', 'HGNC:7529', 'HGNC:4175', 'HGNC:845', 'HGNC:7530', 'HGNC:2277', 'HGNC:28883', 'HGNC:10980', 'HGNC:8016', 'HGNC:12582', 'HGNC:2267', 'HGNC:3700', 'HGNC:10680', 'HGNC:16232',…
C146_C146_CGTGAGCAGATAGTCA-1.csv	0.005585344057193922	0.00329823433040511	1009	0	['HGNC:4378', 'HGNC:18044', 'HGNC:365', 'HGNC:4136', 'HGNC:16484', 'HGNC:18170', 'HGNC:11047', 'HGNC:4693', 'HGNC:11063', 'HGNC:4175', 'HGNC:2501']
C145_C145_TACGGATAGTGGTAGC-1.csv	0.002632306295160504	0.002307615812055207	1270	0	['HGNC:4432', 'HGNC:4378', 'HGNC:473', 'HGNC:833', 'HGNC:8016', 'HGNC:845', 'HGNC:837', 'HGNC:823', 'HGNC:830', 'HGNC:18170', 'HGNC:11047', 'HGNC:4693', 'HGNC:746', 'HGNC:2704', 'HGNC:840', 'HGNC:2710', 'HGNC:11064', 'HGNC:838', 'HGNC:14247', 'HGNC:500', 'HGNC:8582', 'HGNC:848', 'HGNC:758', 'HGNC:846', 'HGNC:8906', 'HGNC:9020', 'HGNC:11004', 'HGNC:847', 'HGNC:24269', 'HGNC:9752']
C146_C146_AACTCAGAGTCCAGGA-1.csv	0.00412558273856182	0.003769410663320126	611	0	['HGNC:8907', 'HGNC:4136', 'HGNC:2205', 'HGNC:5157', 'HGNC:4014', 'HGNC:10452', 'HGNC:17296', 'HGNC:4175', 'HGNC:18070', 'HGNC:18044', 'HGNC:7216', 'HGNC:341', 'HGNC:7892', 'HGNC:9020', 'HGNC:11004', 'HGNC:12390', 'HGNC:11022', 'HGNC:17027', 'HGNC:15684', 'HGNC:19980', 'HGNC:10451', 'HGNC:20799', 'HGNC:18170', 'HGNC:4693', 'HGNC:20197', 'HGNC:4061', 'HGNC:12524', 'HGNC:4369', 'HGNC:14573', 'HGNC:…
C143_C143_CGGTTAAGTGTGAAAT-1.csv	0.004483041295214672	0.00329823433040511	1254	0	['HGNC:4432', 'HGNC:5383', 'HGNC:10980', 'HGNC:94', 'HGNC:18170', 'HGNC:4693', 'HGNC:10986', 'HGNC:16484', 'HGNC:10979', 'HGNC:9225', 'HGNC:7892', 'HGNC:5007', 'HGNC:341', 'HGNC:11063', 'HGNC:115']
C145_C145_CAGCGACAGCTTCGCG-1.csv	0.0007530895498783754	0.0005015976055736115	1165	0	['HGNC:7436', 'HGNC:10850', 'HGNC:10937', 'HGNC:18170', 'HGNC:4693', 'HGNC:2861', 'HGNC:10942']
C148_C148_GCAGCCACACCGTTGG-1.csv	0.003145373441610438	0.03346175100558782	533	[['HGNC:7684', 47.18095192014024, 100.0], ['HGNC:20371', 47.18095192014024, 100.0], ['HGNC:7683', 47.1809519201411, 100.0], ['HGNC:7458', 47.1809519201411, 100.0], ['HGNC:7698', 47.18095192012732, 100.0], ['HGNC:7716', 47.18095192013791, 100.0], ['HGNC:7702', 47.18095192014869, 100.0], ['HGNC:3012', 45.307514144057016, 100.0], ['HGNC:7714', 47.180951920100675, 100.0], ['HGNC:7717', 47.18095192009…	['HGNC:4136', 'HGNC:12590', 'HGNC:5006', 'HGNC:16484', 'HGNC:7863', 'HGNC:20661', 'HGNC:14247', 'HGNC:30862', 'HGNC:25223', 'HGNC:5008', 'HGNC:2289', 'HGNC:10452', 'HGNC:24382', 'HGNC:2244', 'HGNC:2280', 'HGNC:18070', 'HGNC:12585', 'HGNC:833', 'HGNC:12586', 'HGNC:847', 'HGNC:18044', 'HGNC:2294', 'HGNC:17296', 'HGNC:7529', 'HGNC:4175', 'HGNC:845', 'HGNC:2501', 'HGNC:7530', 'HGNC:2267', 'HGNC:16232…
C148_C148_TTTGGTTAGGCAAAGA-1.csv	0.004125582738561819	0.003769410663320126	983	0	['HGNC:16484', 'HGNC:10452', 'HGNC:17296', 'HGNC:6071', 'HGNC:24269', 'HGNC:9068', 'HGNC:7850', 'HGNC:10451', 'HGNC:8906', 'HGNC:2704', 'HGNC:10942', 'HGNC:7892', 'HGNC:11004', 'HGNC:4693', 'HGNC:2858', 'HGNC:11559', 'HGNC:10293', 'HGNC:7849', 'HGNC:18170', 'HGNC:3078', 'HGNC:11047']
C148_C148_CTCTGGTGTTGATTCG-1.csv	0.004483041295214671	0.00329823433040511	615	0	['HGNC:4378', 'HGNC:30862', 'HGNC:2289', 'HGNC:2579', 'HGNC:2279', 'HGNC:12590', 'HGNC:16484', 'HGNC:838', 'HGNC:14247', 'HGNC:24382', 'HGNC:2280', 'HGNC:12585', 'HGNC:833', 'HGNC:12586', 'HGNC:846', 'HGNC:2287', 'HGNC:3482', 'HGNC:837', 'HGNC:823', 'HGNC:3481', 'HGNC:830', 'HGNC:2267', 'HGNC:3700', 'HGNC:365', 'HGNC:16232', 'HGNC:848', 'HGNC:7427', 'HGNC:840', 'HGNC:24380', 'HGNC:7422', 'HGNC:22…
C148_C148_TCTTCGGGTTGTCGCG-1.csv	0.003145373441610438	0.00329823433040511	466	[['HGNC:7683', 45.088379283073245, 80.24323273198823], ['HGNC:7458', 45.0883792830561, 80.24323273231511], ['HGNC:7698', 45.0883792830561, 80.24323273193608], ['HGNC:10921', 45.61816083880557, 100.0], ['HGNC:7684', 45.08837928267231, 80.24323273200726], ['HGNC:20371', 45.08837928267231, 80.24323273200726], ['HGNC:7686', 45.088379283073245, 80.24323273198809], ['HGNC:7690', 45.088379283073245, 80.…	['HGNC:4378', 'HGNC:30862', 'HGNC:10908', 'HGNC:25223', 'HGNC:12592', 'HGNC:4982', 'HGNC:5008', 'HGNC:2289', 'HGNC:2321', 'HGNC:2294', 'HGNC:4136', 'HGNC:12590', 'HGNC:5006', 'HGNC:20661', 'HGNC:837', 'HGNC:4249', 'HGNC:823', 'HGNC:838', 'HGNC:14247', 'HGNC:3481', 'HGNC:830', 'HGNC:2265', 'HGNC:2288', 'HGNC:2911', 'HGNC:9020', 'HGNC:2898', 'HGNC:7529', 'HGNC:4175', 'HGNC:845', 'HGNC:500', 'HGNC:7…
C146_C146_CACCAGGCAGATGGGT-1.csv	0.010439742316604304	0.09995403371136466	680	[['HGNC:8907', 43.4668377008044, 100.0], ['HGNC:2205', 43.466837700804376, 100.0], ['HGNC:7684', 39.84678367540969, 100.0], ['HGNC:20371', 39.84678367540969, 100.0], ['HGNC:4432', 43.4668377008044, 100.0], ['HGNC:7683', 39.84678367539184, 100.0], ['HGNC:7458', 39.84678367539584, 100.0], ['HGNC:7698', 39.846783675398484, 100.0], ['HGNC:10683', 43.73103339315826, 100.0], ['HGNC:4014', 43.4668377007…	['HGNC:4378', 'HGNC:18070', 'HGNC:10995', 'HGNC:18044', 'HGNC:9225', 'HGNC:3569', 'HGNC:365', 'HGNC:3575', 'HGNC:18170', 'HGNC:11047', 'HGNC:4693', 'HGNC:11054', 'HGNC:10999', 'HGNC:9020']
C152_C152_ATTCTACCATGGGACA-1.csv	0.010439742316604304	0.013621714676223922	780	0	['HGNC:30862', 'HGNC:5008', 'HGNC:2289', 'HGNC:14247', 'HGNC:2279', 'HGNC:8907', 'HGNC:2205', 'HGNC:12590', 'HGNC:5006', 'HGNC:16484', 'HGNC:3629', 'HGNC:30029', 'HGNC:24382', 'HGNC:2280', 'HGNC:12585', 'HGNC:12527', 'HGNC:833', 'HGNC:12586', 'HGNC:9068', 'HGNC:4061', 'HGNC:2277', 'HGNC:6708', 'HGNC:2859', 'HGNC:19980', 'HGNC:8016', 'HGNC:10451', 'HGNC:12582', 'HGNC:10999', 'HGNC:9587', 'HGNC:110…
C148_C148_GCTCCTAAGATAGCAT-1.csv	0.00676904034348044	0.00329823433040511	580	0	['HGNC:2294', 'HGNC:845', 'HGNC:2501', 'HGNC:2579', 'HGNC:2279', 'HGNC:12590', 'HGNC:16484', 'HGNC:24382', 'HGNC:2280', 'HGNC:18070', 'HGNC:12585', 'HGNC:833', 'HGNC:12586', 'HGNC:838', 'HGNC:14247', 'HGNC:4378', 'HGNC:30862', 'HGNC:2289', 'HGNC:847', 'HGNC:18044', 'HGNC:18170', 'HGNC:2285', 'HGNC:4693', 'HGNC:24381', 'HGNC:2291', 'HGNC:7421', 'HGNC:341', 'HGNC:30863', 'HGNC:29594', 'HGNC:7419', …
C100_C100_GCGAGAAGTTCATCGA-1.csv	0.0019622463796554286	0.001431349967628666	768	0	['HGNC:30862', 'HGNC:25223', 'HGNC:5008', 'HGNC:2289', 'HGNC:10452', 'HGNC:16232', 'HGNC:7427', 'HGNC:2579', 'HGNC:2279', 'HGNC:4136', 'HGNC:12590', 'HGNC:5006', 'HGNC:11004', 'HGNC:24269', 'HGNC:18044', 'HGNC:18170', 'HGNC:2285', 'HGNC:24381', 'HGNC:2291', 'HGNC:2277', 'HGNC:28883', 'HGNC:11054', 'HGNC:10451', 'HGNC:12582', 'HGNC:9141', 'HGNC:2287', 'HGNC:3482', 'HGNC:8906', 'HGNC:2704', 'HGNC:2…
C152_C152_TTAACTCTCGCAAACT-1.csv	0.00448304129521467	0.00329823433040511	604	0	['HGNC:24382', 'HGNC:2244', 'HGNC:2280', 'HGNC:18070', 'HGNC:12585', 'HGNC:12527', 'HGNC:833', 'HGNC:12586', 'HGNC:4061', 'HGNC:7631', 'HGNC:12524', 'HGNC:9141', 'HGNC:2579', 'HGNC:2279', 'HGNC:5213', 'HGNC:10986', 'HGNC:8907', 'HGNC:4136', 'HGNC:2205', 'HGNC:12590', 'HGNC:253', 'HGNC:2645', 'HGNC:5006', 'HGNC:20661', 'HGNC:837', 'HGNC:11004', 'HGNC:847', 'HGNC:18044', 'HGNC:2294', 'HGNC:5383', '…
C149_C149_TATCAGGCAGCTGTAT-1.csv	0.0043846187573990435	0.14895814093801574	1534	[['HGNC:11559', 12.252196601432406, 99.99999997489793]]	['HGNC:10451', 'HGNC:4432', 'HGNC:10452', 'HGNC:5383', 'HGNC:17296', 'HGNC:7892', 'HGNC:115', 'HGNC:18170', 'HGNC:11047', 'HGNC:4693', 'HGNC:2858', 'HGNC:10979', 'HGNC:11064']
C143_C143_ACGATGTAGAGTCGGT-1.csv	0.0025215774988833	0.0012524312216750828	646	0	['HGNC:4136', 'HGNC:12590', 'HGNC:5006', 'HGNC:16484', 'HGNC:7863', 'HGNC:20661', 'HGNC:837', 'HGNC:838', 'HGNC:14247', 'HGNC:4378', 'HGNC:30862', 'HGNC:25223', 'HGNC:5008', 'HGNC:2289', 'HGNC:2294', 'HGNC:4249', 'HGNC:823', 'HGNC:3481', 'HGNC:830', 'HGNC:2265', 'HGNC:2288', 'HGNC:9020', 'HGNC:24382', 'HGNC:2244', 'HGNC:2280', 'HGNC:664', 'HGNC:12585', 'HGNC:833', 'HGNC:12586', 'HGNC:2277', 'HGNC…
C148_C148_GTGAAGGTCAAACCAC-1.csv	0.00412558273856182	0.003769410663320126	477	0	['HGNC:2422', 'HGNC:847', 'HGNC:24269', 'HGNC:7714', 'HGNC:7717', 'HGNC:7705', 'HGNC:7692', 'HGNC:17296', 'HGNC:10995', 'HGNC:845', 'HGNC:7696', 'HGNC:7710', 'HGNC:2501', 'HGNC:2267', 'HGNC:7683', 'HGNC:7458', 'HGNC:30862', 'HGNC:7698', 'HGNC:2289', 'HGNC:10452', 'HGNC:2294', 'HGNC:823', 'HGNC:3481', 'HGNC:830', 'HGNC:7686', 'HGNC:7690', 'HGNC:7892', 'HGNC:2265', 'HGNC:2288', 'HGNC:7719', 'HGNC:7…
C143_C143_CAGATCAGTGGCAAAC-1.csv	0.010439742316604302	0.04344685760872619	1501	0	['HGNC:18044', 'HGNC:18170', 'HGNC:11047', 'HGNC:2501']
C145_C145_AGCATACTCCTTGACC-1.csv	0.0044830412952146705	0.00329823433040511	699	0	['HGNC:11054', 'HGNC:7892', 'HGNC:9020', 'HGNC:4175', 'HGNC:5028', 'HGNC:2501', 'HGNC:365', 'HGNC:18170', 'HGNC:4693', 'HGNC:11067', 'HGNC:11050', 'HGNC:4136', 'HGNC:5157', 'HGNC:16484', 'HGNC:11064']
C146_C146_TAGCCGGAGTCCGTAT-1.csv	0.003985330988287242	0.0024576108398387956	1160	0	['HGNC:341', 'HGNC:20799', 'HGNC:4175', 'HGNC:5028', 'HGNC:7892', 'HGNC:9020', 'HGNC:11004', 'HGNC:24269', 'HGNC:18044', 'HGNC:8907', 'HGNC:4136', 'HGNC:5157', 'HGNC:16484', 'HGNC:10943', 'HGNC:11022', 'HGNC:4061', 'HGNC:14573', 'HGNC:8906', 'HGNC:18170', 'HGNC:4693', 'HGNC:20197']
C142_C142_GGGCACTAGATCTGCT-1.csv	0.0007530895498783753	0.0005015976055736115	933	0	['HGNC:7436', 'HGNC:4136', 'HGNC:5157', 'HGNC:16484', 'HGNC:2861', 'HGNC:7892', 'HGNC:17027', 'HGNC:10986', 'HGNC:11036', 'HGNC:10850', 'HGNC:22921', 'HGNC:753', 'HGNC:18044', 'HGNC:4175', 'HGNC:2501', 'HGNC:664', 'HGNC:10937', 'HGNC:643', 'HGNC:18170', 'HGNC:11047', 'HGNC:4693']
C143_C143_GCAGTTAGTCGATTGT-1.csv	0.004483041295214669	0.00329823433040511	893	0	['HGNC:2501', 'HGNC:5157', 'HGNC:16484', 'HGNC:7892', 'HGNC:18170', 'HGNC:11047', 'HGNC:4693']
C52_C52_TCGTAGATCCACGTGG-1.csv	0.003145373441610438	0.00329823433040511	868	0	['HGNC:7892', 'HGNC:18070', 'HGNC:18170', 'HGNC:4693', 'HGNC:5157', 'HGNC:16484', 'HGNC:9721', 'HGNC:18044', 'HGNC:11067', 'HGNC:406', 'HGNC:11063', 'HGNC:11064']
C148_C148_AGGCCACCATTTGCTT-1.csv	0.004483041295214671	0.00329823433040511	1129	0	['HGNC:10452', 'HGNC:17296', 'HGNC:2501', 'HGNC:7892', 'HGNC:11004', 'HGNC:6071', 'HGNC:9068', 'HGNC:10451', 'HGNC:10979', 'HGNC:11064', 'HGNC:341', 'HGNC:10293', 'HGNC:11063', 'HGNC:18170', 'HGNC:11047', 'HGNC:4693', 'HGNC:2858', 'HGNC:11559']
C148_C148_CGTCCATCAATGGAAT-1.csv	0.0026301155747929725	0.002019163835548305	839	0	['HGNC:18070', 'HGNC:4061', 'HGNC:24269', 'HGNC:18044', 'HGNC:7849', 'HGNC:8907', 'HGNC:2205', 'HGNC:16484', 'HGNC:10996', 'HGNC:17296', 'HGNC:2501', 'HGNC:10452', 'HGNC:18170', 'HGNC:3078', 'HGNC:4693', 'HGNC:2858', 'HGNC:11022', 'HGNC:7892', 'HGNC:11004', 'HGNC:19980', 'HGNC:7850', 'HGNC:10451', 'HGNC:94', 'HGNC:9225', 'HGNC:12524', 'HGNC:14573', 'HGNC:8906', 'HGNC:2704']
C148_C148_CATCAGATCTTTAGGG-1.csv	0.002892904669148135	0.002261646397992076	814	0	['HGNC:9068', 'HGNC:6071', 'HGNC:24269', 'HGNC:10452', 'HGNC:17296', 'HGNC:7849', 'HGNC:7892', 'HGNC:11004', 'HGNC:18170', 'HGNC:3078', 'HGNC:11047', 'HGNC:4693', 'HGNC:2858', 'HGNC:8906', 'HGNC:2704', 'HGNC:10980', 'HGNC:7850', 'HGNC:10451', 'HGNC:13203']
C149_C149_CGTAGCGTCGACCAGC-1.csv	0.010439742316604304	0.04344685760872619	787	0	['HGNC:18044', 'HGNC:2501', 'HGNC:4693', 'HGNC:3575', 'HGNC:10999', 'HGNC:3569', 'HGNC:18170', 'HGNC:11047']
C142_C142_CTCGAGGGTAGAAGGA-1.csv	0.021181952976064376	0.09995403371136466	694	[['HGNC:4432', 43.4668377008044, 100.0], ['HGNC:10683', 43.46683770071607, 100.0], ['HGNC:10980', 43.4668377008044, 100.0], ['HGNC:3700', 43.4668377008044, 100.0], ['HGNC:10680', 43.4668377008044, 100.0], ['HGNC:3481', 22.298312919017256, 100.0], ['HGNC:642', 24.30620611383583, 100.0], ['HGNC:976', 43.46683770071607, 100.0], ['HGNC:3482', 22.298312919015967, 99.99999999999999], ['HGNC:10681', 43.…	['HGNC:12590', 'HGNC:16484', 'HGNC:30862', 'HGNC:2289', 'HGNC:10452', 'HGNC:2294', 'HGNC:847', 'HGNC:2277', 'HGNC:28883', 'HGNC:8016', 'HGNC:10451', 'HGNC:12582', 'HGNC:24382', 'HGNC:2280', 'HGNC:12585', 'HGNC:833', 'HGNC:12586', 'HGNC:17296', 'HGNC:845', 'HGNC:2267', 'HGNC:16232', 'HGNC:848', 'HGNC:7427', 'HGNC:2579', 'HGNC:2279', 'HGNC:837', 'HGNC:823', 'HGNC:830', 'HGNC:7892', 'HGNC:2265', 'HG…
C148_C148_CGATCGGCAGCTGTTA-1.csv	0.0036792119618539285	0.002683781189303749	835	0	['HGNC:30862', 'HGNC:2289', 'HGNC:10683', 'HGNC:11782', 'HGNC:8646', 'HGNC:2294', 'HGNC:2267', 'HGNC:3700', 'HGNC:12590', 'HGNC:5157', 'HGNC:16484', 'HGNC:6983', 'HGNC:4433', 'HGNC:7892', 'HGNC:2265', 'HGNC:2288', 'HGNC:2291', 'HGNC:24382', 'HGNC:2719', 'HGNC:2280', 'HGNC:12585', 'HGNC:12586', 'HGNC:7421', 'HGNC:30863', 'HGNC:29594', 'HGNC:7419', 'HGNC:2269', 'HGNC:12587', 'HGNC:2277', 'HGNC:1098…
C148_C148_AGCCTAATCGCGCCAA-1.csv	0.004175249123197687	0.004534522277838205	780	0	['HGNC:10986', 'HGNC:10980', 'HGNC:4136', 'HGNC:16484', 'HGNC:10943', 'HGNC:7863', 'HGNC:18044', 'HGNC:7892', 'HGNC:5382', 'HGNC:406', 'HGNC:18170', 'HGNC:4693', 'HGNC:5383', 'HGNC:4175', 'HGNC:2501', 'HGNC:8091', 'HGNC:10979', 'HGNC:9021']
C152_C152_GGCAATTTCATCTGTT-1.csv	0.0073807749082883956	0.08894381475344856	1026	[['HGNC:14247', 11.20155703005378, 99.99999998508791], ['HGNC:833', 11.201557030043043, 100.00000000000003], ['HGNC:847', 11.201557030050955, 100.00000001767108], ['HGNC:845', 11.20155703004194, 99.99999998508791], ['HGNC:837', 11.201557030053852, 99.99999999999999], ['HGNC:823', 11.201557030053765, 99.9999999850879], ['HGNC:830', 11.201557030048935, 99.99999998508791], ['HGNC:846', 11.2015570300…	['HGNC:30862', 'HGNC:2289', 'HGNC:10683', 'HGNC:24382', 'HGNC:2280', 'HGNC:12585', 'HGNC:12586', 'HGNC:12590', 'HGNC:10452', 'HGNC:2294', 'HGNC:8021', 'HGNC:17296', 'HGNC:2501', 'HGNC:3481', 'HGNC:7892', 'HGNC:2265', 'HGNC:2288', 'HGNC:758', 'HGNC:2287', 'HGNC:3482', 'HGNC:10681', 'HGNC:10682', 'HGNC:2267', 'HGNC:3700', 'HGNC:10680', 'HGNC:16232', 'HGNC:7427', 'HGNC:11067', 'HGNC:2579', 'HGNC:227…
C152_C152_GACACGCCAAACGCGA-1.csv	0.003609884896241592	0.00329823433040511	655	0	['HGNC:8907', 'HGNC:2205', 'HGNC:12590', 'HGNC:16484', 'HGNC:7863', 'HGNC:837', 'HGNC:2294', 'HGNC:5383', 'HGNC:845', 'HGNC:2267', 'HGNC:365', 'HGNC:823', 'HGNC:830', 'HGNC:7892', 'HGNC:4135', 'HGNC:2265', 'HGNC:2288', 'HGNC:9020', 'HGNC:11004', 'HGNC:12390', 'HGNC:847', 'HGNC:24269', 'HGNC:7216', 'HGNC:4432', 'HGNC:4378', 'HGNC:30862', 'HGNC:2289', 'HGNC:4014', 'HGNC:24382', 'HGNC:2280', 'HGNC:1…
C143_C143_CGAGCACCACAGGAGT-1.csv	0.025868206629222432	0.03326395615746267	693	0	['HGNC:12590', 'HGNC:16484', 'HGNC:837', 'HGNC:847', 'HGNC:2277', 'HGNC:10980', 'HGNC:8016', 'HGNC:12582', 'HGNC:4432', 'HGNC:30862', 'HGNC:2289', 'HGNC:2294', 'HGNC:8021', 'HGNC:845', 'HGNC:2267', 'HGNC:365', 'HGNC:846', 'HGNC:2287', 'HGNC:10920', 'HGNC:823', 'HGNC:830', 'HGNC:7892', 'HGNC:2265', 'HGNC:2288', 'HGNC:24382', 'HGNC:2280', 'HGNC:12585', 'HGNC:833', 'HGNC:12586', 'HGNC:16232', 'HGNC:…
C143_C143_CGCTGGAAGCCAACAG-1.csv	0.010439742316604304	0.04344685760872619	785	0	['HGNC:10992', 'HGNC:4378', 'HGNC:30862', 'HGNC:2289', 'HGNC:838', 'HGNC:14247', 'HGNC:24382', 'HGNC:2280', 'HGNC:18070', 'HGNC:12585', 'HGNC:833', 'HGNC:12586', 'HGNC:2279', 'HGNC:12590', 'HGNC:16484', 'HGNC:16232', 'HGNC:848', 'HGNC:3575', 'HGNC:7427', 'HGNC:2579', 'HGNC:2277', 'HGNC:8016', 'HGNC:11054', 'HGNC:12582', 'HGNC:10999', 'HGNC:2294', 'HGNC:10995', 'HGNC:845', 'HGNC:2501', 'HGNC:2267'…
C149_C149_GCTTCCAGTTATTCTC-1.csv	0.010439742316604304	0.08894381475344855	1024	[['HGNC:7421', 11.362881108722394, 100.0], ['HGNC:30863', 11.362881108722398, 100.0], ['HGNC:29594', 11.3628811087224, 100.0], ['HGNC:7419', 11.3628811087224, 100.0], ['HGNC:12587', 11.362881108722398, 100.0], ['HGNC:2269', 11.362881108722403, 100.0], ['HGNC:30862', 11.36288110873407, 100.0], ['HGNC:5008', 44.123348096986916, 100.0], ['HGNC:2289', 11.362881108707656, 100.0], ['HGNC:838', 8.832989…	['HGNC:4432', 'HGNC:16484', 'HGNC:18170', 'HGNC:11047', 'HGNC:4693', 'HGNC:746', 'HGNC:9020', 'HGNC:7892', 'HGNC:758', 'HGNC:11064']
C152_C152_CGATCGGAGTATCGAA-1.csv	0.010439742316604304	0.018882569470170286	984	[['HGNC:5008', 42.807647843414856, 96.6810163825975], ['HGNC:3481', 42.591877724148354, 95.967106023186], ['HGNC:3482', 42.59187772415355, 95.96710602314461], ['HGNC:642', 37.100229439458, 87.94144124663347]]	['HGNC:10992', 'HGNC:25223', 'HGNC:838', 'HGNC:14247', 'HGNC:4136', 'HGNC:5157', 'HGNC:5006', 'HGNC:16484', 'HGNC:20661', 'HGNC:837', 'HGNC:848', 'HGNC:10920', 'HGNC:4249', 'HGNC:823', 'HGNC:830', 'HGNC:7892', 'HGNC:28883', 'HGNC:8016', 'HGNC:847', 'HGNC:18044', 'HGNC:9141', 'HGNC:846', 'HGNC:7529', 'HGNC:4175', 'HGNC:845', 'HGNC:2501', 'HGNC:7530', 'HGNC:2244', 'HGNC:18070', 'HGNC:833', 'HGNC:18…
C143_C143_CAGATCAGTTACGGAG-1.csv	0.010439742316604304	0.024365389676071707	1163	0	['HGNC:5008', 'HGNC:12527', 'HGNC:4061', 'HGNC:2205', 'HGNC:5006', 'HGNC:16484', 'HGNC:19980', 'HGNC:4432', 'HGNC:4249', 'HGNC:7892', 'HGNC:4135', 'HGNC:9020', 'HGNC:11004', 'HGNC:11022', 'HGNC:10297', 'HGNC:8907', 'HGNC:18170', 'HGNC:11047', 'HGNC:4693', 'HGNC:11559', 'HGNC:12524', 'HGNC:9141', 'HGNC:14573', 'HGNC:5383', 'HGNC:7529', 'HGNC:2501', 'HGNC:7530', 'HGNC:4458', 'HGNC:10293', 'HGNC:207…
C149_C149_ACTATCTAGGGATGGG-1.csv	0.0007291286912139985	0.0005015976055736115	812	0	['HGNC:10452', 'HGNC:17296', 'HGNC:10943', 'HGNC:18044', 'HGNC:10937', 'HGNC:7849', 'HGNC:7436', 'HGNC:18170', 'HGNC:3078', 'HGNC:4693', 'HGNC:2501', 'HGNC:17027', 'HGNC:8906', 'HGNC:2704', 'HGNC:9020', 'HGNC:11004', 'HGNC:10850', 'HGNC:24269', 'HGNC:9021', 'HGNC:7850', 'HGNC:10451']
C152_C152_AGCAGCCTCAAACAAG-1.csv	0.007735467634803412	0.007067644993725236	915	0	['HGNC:4378', 'HGNC:30862', 'HGNC:2289', 'HGNC:10683', 'HGNC:4014', 'HGNC:2277', 'HGNC:15684', 'HGNC:19980', 'HGNC:12582', 'HGNC:4432', 'HGNC:2294', 'HGNC:4175', 'HGNC:2501', 'HGNC:3481', 'HGNC:4135', 'HGNC:2265', 'HGNC:2288', 'HGNC:9020', 'HGNC:2579', 'HGNC:2279', 'HGNC:8907', 'HGNC:4136', 'HGNC:2205', 'HGNC:12590', 'HGNC:16484', 'HGNC:2267', 'HGNC:3700', 'HGNC:10680', 'HGNC:11022', 'HGNC:16232'…
C152_C152_AGAGCTTAGCGATATA-1.csv	0.010439742316604304	0.06738262845693635	602	[['HGNC:7684', 31.280430491191957, 100.0], ['HGNC:20371', 31.280430491191957, 100.0], ['HGNC:7716', 31.280430491194934, 100.0], ['HGNC:7702', 31.280430491194934, 100.0], ['HGNC:11449', 40.47423460222862, 100.0], ['HGNC:7714', 31.280430491192412, 100.0], ['HGNC:7717', 31.280430491202647, 100.0], ['HGNC:7683', 31.280430491194945, 100.0], ['HGNC:7458', 31.280430491194938, 100.0], ['HGNC:7698', 31.28…	['HGNC:8907', 'HGNC:4136', 'HGNC:2205', 'HGNC:12590', 'HGNC:16484', 'HGNC:837', 'HGNC:838', 'HGNC:1516', 'HGNC:14247', 'HGNC:24382', 'HGNC:2280', 'HGNC:18070', 'HGNC:12585', 'HGNC:12527', 'HGNC:833', 'HGNC:12586', 'HGNC:4061', 'HGNC:12390', 'HGNC:847', 'HGNC:753', 'HGNC:18044', 'HGNC:7216', 'HGNC:4432', 'HGNC:30862', 'HGNC:2289', 'HGNC:4014', 'HGNC:11782', 'HGNC:10452', 'HGNC:8646', 'HGNC:2294', …
C145_C145_GTAACGTTCCTTGGTC-1.csv	0.006769040343480442	0.00329823433040511	733	0	['HGNC:12390', 'HGNC:2860', 'HGNC:13398', 'HGNC:847', 'HGNC:7216', 'HGNC:3133', 'HGNC:10986', 'HGNC:8907', 'HGNC:2205', 'HGNC:12590', 'HGNC:5006', 'HGNC:16484', 'HGNC:3629', 'HGNC:837', 'HGNC:4378', 'HGNC:30862', 'HGNC:2289', 'HGNC:4014', 'HGNC:2294', 'HGNC:10547', 'HGNC:11279', 'HGNC:7529', 'HGNC:845', 'HGNC:2501', 'HGNC:7530', 'HGNC:2267', 'HGNC:2277', 'HGNC:15684', 'HGNC:28883', 'HGNC:6708', '…
C152_C152_CACAAACGTTTGTTTC-1.csv	0.006769040343480441	0.00329823433040511	745	0	['HGNC:4432', 'HGNC:4378', 'HGNC:30862', 'HGNC:2289', 'HGNC:10683', 'HGNC:2279', 'HGNC:12590', 'HGNC:2898', 'HGNC:2267', 'HGNC:3700', 'HGNC:10680', 'HGNC:16232', 'HGNC:7427', 'HGNC:2579', 'HGNC:24382', 'HGNC:2280', 'HGNC:12585', 'HGNC:12586', 'HGNC:11449', 'HGNC:2287', 'HGNC:3482', 'HGNC:10681', 'HGNC:2294', 'HGNC:2501', 'HGNC:11047', 'HGNC:2285', 'HGNC:4693', 'HGNC:642', 'HGNC:11448', 'HGNC:2438…
C148_C148_ACAGCCGCACTGTTAG-1.csv	0.00412558273856182	0.003769410663320126	748	0	['HGNC:11782', 'HGNC:4136', 'HGNC:10943', 'HGNC:500', 'HGNC:8582', 'HGNC:10452', 'HGNC:8646', 'HGNC:17296', 'HGNC:4175', 'HGNC:7892', 'HGNC:8906', 'HGNC:2704', 'HGNC:7850', 'HGNC:10451', 'HGNC:11047', 'HGNC:4693', 'HGNC:2858', 'HGNC:7849', 'HGNC:18170', 'HGNC:3078', 'HGNC:11004', 'HGNC:24269', 'HGNC:18044']
C152_C152_GAACCTAGTCGTTGTA-1.csv	0.004384618757399044	0.007067644993725236	892	[['HGNC:7683', 34.28548132430565, 81.7220700852208], ['HGNC:7458', 34.285481324305664, 81.7220700852208], ['HGNC:7698', 34.28548132430566, 81.7220700852208], ['HGNC:7715', 34.28548132433846, 81.72207008522079], ['HGNC:7716', 34.28548132433846, 81.7220700852208], ['HGNC:7702', 34.28548132433847, 81.72207008492339], ['HGNC:7714', 34.28548132433848, 81.72207008510084], ['HGNC:7717', 34.2854813243384…	['HGNC:30862', 'HGNC:2289', 'HGNC:2294', 'HGNC:14247', 'HGNC:24382', 'HGNC:2280', 'HGNC:12585', 'HGNC:12527', 'HGNC:833', 'HGNC:12586', 'HGNC:4061', 'HGNC:847', 'HGNC:18044', 'HGNC:12590', 'HGNC:5157', 'HGNC:837', 'HGNC:823', 'HGNC:2277', 'HGNC:8016', 'HGNC:12582', 'HGNC:830', 'HGNC:7892', 'HGNC:2265', 'HGNC:2288', 'HGNC:11022', 'HGNC:16232', 'HGNC:848', 'HGNC:10297', 'HGNC:7427', 'HGNC:11067', '…
C146_C146_TCAGCTCCAGTCAGAG-1.csv	0.0005073900077021067	0.004349207249497172	518	[['HGNC:7683', 41.58992997067224, 100.00000000000011], ['HGNC:7458', 41.58992997063919, 100.00000000000011], ['HGNC:7698', 41.58992997066085, 100.00000000000011], ['HGNC:22921', 20.02451275264678, 100.00000000000009], ['HGNC:7714', 41.58992997171411, 100.00000000000011], ['HGNC:7717', 41.58992997151988, 100.00000000000011], ['HGNC:7705', 41.58992997151988, 100.00000000000011], ['HGNC:7685', 41.58…	['HGNC:30862', 'HGNC:12592', 'HGNC:4982', 'HGNC:2289', 'HGNC:10683', 'HGNC:2321', 'HGNC:2294', 'HGNC:14472', 'HGNC:847', 'HGNC:9280', 'HGNC:18044', 'HGNC:395', 'HGNC:12590', 'HGNC:16484', 'HGNC:1096', 'HGNC:837', 'HGNC:823', 'HGNC:11449', 'HGNC:758', 'HGNC:846', 'HGNC:2287', 'HGNC:10681', 'HGNC:2277', 'HGNC:28883', 'HGNC:10980', 'HGNC:8016', 'HGNC:12582', 'HGNC:12591', 'HGNC:845', 'HGNC:2501', 'H…
C148_C148_CTAACTTCATGTCCTC-1.csv	0.004125582738561819	0.003769410663320126	973	0	['HGNC:10452', 'HGNC:16484', 'HGNC:2704', 'HGNC:10979', 'HGNC:7892', 'HGNC:11004', 'HGNC:7850', 'HGNC:10451', 'HGNC:4432', 'HGNC:17296', 'HGNC:7849', 'HGNC:11067', 'HGNC:115', 'HGNC:18170', 'HGNC:3078', 'HGNC:11047', 'HGNC:4693', 'HGNC:2858', 'HGNC:11559']
C149_C149_ACACCCTGTTTGTGTG-1.csv	0.00594487218524803	0.00329823433040511	808	0	['HGNC:500', 'HGNC:8582', 'HGNC:4378', 'HGNC:11782', 'HGNC:8646', 'HGNC:18070', 'HGNC:16484', 'HGNC:11054', 'HGNC:18044', 'HGNC:18170', 'HGNC:11047', 'HGNC:4693', 'HGNC:10956']
C149_C149_GGACAGACAGACGCAA-1.csv	0.010439742316604304	0.08826994247244244	1418	[['HGNC:642', 9.61385692486382, 100.0], ['HGNC:10989', 9.257366013494114, 100.0]]	['HGNC:30862', 'HGNC:2289', 'HGNC:10683', 'HGNC:2422', 'HGNC:3481', 'HGNC:7892', 'HGNC:4135', 'HGNC:2265', 'HGNC:2288', 'HGNC:8907', 'HGNC:4136', 'HGNC:2205', 'HGNC:12590', 'HGNC:16484', 'HGNC:2291', 'HGNC:24382', 'HGNC:11055', 'HGNC:2280', 'HGNC:12585', 'HGNC:12586', 'HGNC:2292', 'HGNC:18170', 'HGNC:2285', 'HGNC:4693', 'HGNC:2858', 'HGNC:4116', 'HGNC:24381', 'HGNC:7421', 'HGNC:30863', 'HGNC:2959…
C143_C143_TTTACTGAGTCGTACT-1.csv	0.0015496020456454733	0.0016818362119636826	396	0	['HGNC:7683', 'HGNC:7458', 'HGNC:30862', 'HGNC:7698', 'HGNC:2289', 'HGNC:10683', 'HGNC:2294', 'HGNC:7692', 'HGNC:845', 'HGNC:7696', 'HGNC:7710', 'HGNC:2267', 'HGNC:3700', 'HGNC:7459', 'HGNC:838', 'HGNC:14247', 'HGNC:26057', 'HGNC:12590', 'HGNC:5157', 'HGNC:16484', 'HGNC:7684', 'HGNC:20371', 'HGNC:837', 'HGNC:7708', 'HGNC:7715', 'HGNC:7716', 'HGNC:24382', 'HGNC:2280', 'HGNC:18070', 'HGNC:12585', '…
C142_C142_CACATAGCACGAAACG-1.csv	0.004483041295214671	0.003298234330405111	826	0	['HGNC:395', 'HGNC:4136', 'HGNC:12590', 'HGNC:16484', 'HGNC:10943', 'HGNC:4378', 'HGNC:30862', 'HGNC:4982', 'HGNC:12592', 'HGNC:2289', 'HGNC:10683', 'HGNC:2321', 'HGNC:24382', 'HGNC:2280', 'HGNC:12585', 'HGNC:833', 'HGNC:12586', 'HGNC:2267', 'HGNC:3700', 'HGNC:10680', 'HGNC:16232', 'HGNC:848', 'HGNC:7427', 'HGNC:2579', 'HGNC:2279', 'HGNC:846', 'HGNC:2287', 'HGNC:3482', 'HGNC:10681', 'HGNC:2277', …
C152_C152_TACGGGCTCACCTCGT-1.csv	0.002646863089116089	0.0012524312216750828	631	0	['HGNC:7892', 'HGNC:2501', 'HGNC:18044', 'HGNC:18070', 'HGNC:365', 'HGNC:11067', 'HGNC:5157', 'HGNC:16484', 'HGNC:10943', 'HGNC:9020', 'HGNC:18170', 'HGNC:4693', 'HGNC:11064']
C149_C149_GCTGCAGGTCCTCTTG-1.csv	0.003145373441610438	0.0024576108398387956	730	0	['HGNC:18070', 'HGNC:11025', 'HGNC:4136', 'HGNC:5157', 'HGNC:24269', 'HGNC:4693', 'HGNC:4175', 'HGNC:18170', 'HGNC:7892', 'HGNC:9020', 'HGNC:11067', 'HGNC:9225', 'HGNC:11064', 'HGNC:10922', 'HGNC:8906']
C148_C148_GGAACTTGTCATCCCT-1.csv	0.004483041295214671	0.00329823433040511	1123	0	['HGNC:4136', 'HGNC:12590', 'HGNC:5157', 'HGNC:30862', 'HGNC:2289', 'HGNC:10683', 'HGNC:11782', 'HGNC:2277', 'HGNC:8016', 'HGNC:12582', 'HGNC:4432', 'HGNC:847', 'HGNC:14247', 'HGNC:8646', 'HGNC:2294', 'HGNC:4175', 'HGNC:845', 'HGNC:2501', 'HGNC:24382', 'HGNC:2280', 'HGNC:12585', 'HGNC:833', 'HGNC:12586', 'HGNC:7421', 'HGNC:30863', 'HGNC:29594', 'HGNC:7419', 'HGNC:2269', 'HGNC:12587', 'HGNC:2292',…
C143_C143_CCCATACCAATGGAAT-1.csv	0.006769040343480441	0.00329823433040511	780	0	['HGNC:12590', 'HGNC:5157', 'HGNC:16484', 'HGNC:10992', 'HGNC:30862', 'HGNC:2289', 'HGNC:2294', 'HGNC:838', 'HGNC:14247', 'HGNC:14472', 'HGNC:847', 'HGNC:18044', 'HGNC:16232', 'HGNC:848', 'HGNC:7427', 'HGNC:2579', 'HGNC:2279', 'HGNC:846', 'HGNC:2287', 'HGNC:3482', 'HGNC:840', 'HGNC:24380', 'HGNC:10979', 'HGNC:11450', 'HGNC:7422', 'HGNC:2277', 'HGNC:28883', 'HGNC:8016', 'HGNC:11054', 'HGNC:12582',…
C146_C146_TTGCCGTAGCCTTGAT-1.csv	0.008839779005524859	0.0402231020304857	705	[['HGNC:1516', 22.011873581907953, 100.00000000000003], ['HGNC:14472', 22.01187358190795, 100.0], ['HGNC:341', 14.446342277702037, 100.00000000000003], ['HGNC:15827', 21.335537132573084, 100.00000000000003]]	['HGNC:12590', 'HGNC:5006', 'HGNC:16484', 'HGNC:3629', 'HGNC:7684', 'HGNC:20371', 'HGNC:20661', 'HGNC:837', 'HGNC:7683', 'HGNC:4378', 'HGNC:7458', 'HGNC:30862', 'HGNC:25223', 'HGNC:7698', 'HGNC:2289', 'HGNC:10452', 'HGNC:2294', 'HGNC:838', 'HGNC:14247', 'HGNC:2277', 'HGNC:28883', 'HGNC:6708', 'HGNC:7703', 'HGNC:17194', 'HGNC:30242', 'HGNC:8016', 'HGNC:11054', 'HGNC:10451', 'HGNC:7697', 'HGNC:1258…
C145_C145_CTACCCATCGAACGGA-1.csv	0.004483041295214671	0.00329823433040511	1273	0	['HGNC:11004', 'HGNC:28883', 'HGNC:10451', 'HGNC:11055', 'HGNC:11063', 'HGNC:18170', 'HGNC:4693', 'HGNC:2858', 'HGNC:11559', 'HGNC:4136', 'HGNC:16484', 'HGNC:8582', 'HGNC:11067', 'HGNC:7892', 'HGNC:11782', 'HGNC:10452', 'HGNC:8646', 'HGNC:17296', 'HGNC:4175', 'HGNC:18044', 'HGNC:10293', 'HGNC:11064']
C141_C141_GAGTCCGGTGGGTCAA-1.csv	0.0010493179433368304	0.0010553661577749928	877	0	['HGNC:16484', 'HGNC:11782', 'HGNC:8646', 'HGNC:365', 'HGNC:8582', 'HGNC:10980', 'HGNC:4432', 'HGNC:18070', 'HGNC:7892', 'HGNC:3579', 'HGNC:9020', 'HGNC:18170', 'HGNC:4892', 'HGNC:4693', 'HGNC:4643', 'HGNC:8021', 'HGNC:5147', 'HGNC:2501', 'HGNC:3700', 'HGNC:9225']
C152_C152_CCGTGGATCTTCTGGC-1.csv	0.0018922601154819317	0.0012524312216750828	842	0	['HGNC:2277', 'HGNC:15684', 'HGNC:28883', 'HGNC:19980', 'HGNC:8016', 'HGNC:12582', 'HGNC:838', 'HGNC:14247', 'HGNC:4432', 'HGNC:10992', 'HGNC:30862', 'HGNC:25223', 'HGNC:5008', 'HGNC:2289', 'HGNC:10683', 'HGNC:2294', 'HGNC:24382', 'HGNC:2244', 'HGNC:2280', 'HGNC:18070', 'HGNC:12585', 'HGNC:833', 'HGNC:12586', 'HGNC:11449', 'HGNC:2285', 'HGNC:4693', 'HGNC:20197', 'HGNC:24381', 'HGNC:2291', 'HGNC:1…
C148_C148_GGACGTCCAAAGGAAG-1.csv	0.006149494204101712	0.00329823433040511	567	[['HGNC:2501', 35.8192379110081, 99.99999997489796]]	['HGNC:7892', 'HGNC:13528', 'HGNC:11022', 'HGNC:10297', 'HGNC:4432', 'HGNC:12527', 'HGNC:19980', 'HGNC:94', 'HGNC:8907', 'HGNC:2205', 'HGNC:5157', 'HGNC:16484', 'HGNC:4458', 'HGNC:10293', 'HGNC:21298', 'HGNC:365', 'HGNC:4061', 'HGNC:12524', 'HGNC:14573', 'HGNC:10922', 'HGNC:20799', 'HGNC:115', 'HGNC:18170', 'HGNC:11047', 'HGNC:4693', 'HGNC:4116', 'HGNC:9020', 'HGNC:11004', 'HGNC:11064']
C145_C145_TGTATTCGTGTATGGG-1.csv	0.00594487218524803	0.00329823433040511	818	0	['HGNC:4378', 'HGNC:18044', 'HGNC:4175', 'HGNC:18170', 'HGNC:11047', 'HGNC:4693', 'HGNC:18070', 'HGNC:11025', 'HGNC:4136', 'HGNC:16484', 'HGNC:2501', 'HGNC:11067', 'HGNC:11054', 'HGNC:4432', 'HGNC:11064']
C145_C145_CCAATCCTCTGTCCGT-1.csv	0.0043846187573990435	0.09995403371136466	694	[['HGNC:10992', 3.7711441183104037, 94.09216551837945], ['HGNC:8907', 2.24948462802253, 100.0], ['HGNC:5386', 11.402608918925466, 99.99999999999997], ['HGNC:2422', 4.548656804142654, 99.99999999999997], ['HGNC:5384', 11.402608918845981, 99.99999999999997], ['HGNC:5385', 11.402608918788845, 99.99999999999997], ['HGNC:4260', 33.38355953693207, 100.0], ['HGNC:20799', 2.2494846280648373, 99.999999999…	['HGNC:30862', 'HGNC:2289', 'HGNC:10683', 'HGNC:10452', 'HGNC:4136', 'HGNC:12590', 'HGNC:6983', 'HGNC:24382', 'HGNC:2280', 'HGNC:12585', 'HGNC:11025', 'HGNC:12586', 'HGNC:11449', 'HGNC:11004', 'HGNC:2898', 'HGNC:23087', 'HGNC:2277', 'HGNC:10451', 'HGNC:12582', 'HGNC:4432', 'HGNC:10682', 'HGNC:24380', 'HGNC:10979', 'HGNC:9225', 'HGNC:8124', 'HGNC:21350', 'HGNC:7422', 'HGNC:3481', 'HGNC:7892', 'HGN…
C146_C146_CATCCACAGATGGCGT-1.csv	0.0007530895498783753	0.0005015976055736115	789	0	['HGNC:10850', 'HGNC:847', 'HGNC:2579', 'HGNC:2279', 'HGNC:4136', 'HGNC:12590', 'HGNC:5006', 'HGNC:16484', 'HGNC:838', 'HGNC:14247', 'HGNC:20661', 'HGNC:2861', 'HGNC:837', 'HGNC:4249', 'HGNC:823', 'HGNC:3481', 'HGNC:830', 'HGNC:2265', 'HGNC:2288', 'HGNC:2294', 'HGNC:7529', 'HGNC:4175', 'HGNC:845', 'HGNC:2501', 'HGNC:2292', 'HGNC:18170', 'HGNC:2285', 'HGNC:4693', 'HGNC:24381', 'HGNC:2291', 'HGNC:2…
C143_C143_GCTGCTTAGGTCATCT-1.csv	0.0017169655821984995	0.0012524312216750828	947	0	['HGNC:4432', 'HGNC:30862', 'HGNC:5008', 'HGNC:2289', 'HGNC:4249', 'HGNC:3481', 'HGNC:4135', 'HGNC:2277', 'HGNC:19980', 'HGNC:12582', 'HGNC:2294', 'HGNC:5383', 'HGNC:7529', 'HGNC:2265', 'HGNC:2288', 'HGNC:4458', 'HGNC:7421', 'HGNC:30863', 'HGNC:29594', 'HGNC:7419', 'HGNC:2579', 'HGNC:2279', 'HGNC:8907', 'HGNC:2205', 'HGNC:12590', 'HGNC:5006', 'HGNC:2501', 'HGNC:7530', 'HGNC:2267', 'HGNC:11022', '…
C145_C145_AGGGAGTCAACGATGG-1.csv	0.0023172793887392715	0.0012575727380560644	979	0	['HGNC:4432', 'HGNC:30927', 'HGNC:4378', 'HGNC:18070', 'HGNC:12527', 'HGNC:11022', 'HGNC:4458', 'HGNC:115', 'HGNC:4135', 'HGNC:8907', 'HGNC:2205', 'HGNC:16484', 'HGNC:4012', 'HGNC:19980', 'HGNC:29437', 'HGNC:4061', 'HGNC:12524', 'HGNC:4369', 'HGNC:14573', 'HGNC:12390', 'HGNC:18044', 'HGNC:7216', 'HGNC:18170', 'HGNC:11047', 'HGNC:10917', 'HGNC:4693', 'HGNC:20197']
C152_C152_GATGCTATCCACGTTC-1.csv	0.0017389036212667904	0.001431349967628666	840	0	['HGNC:30862', 'HGNC:2289', 'HGNC:10452', 'HGNC:2294', 'HGNC:4136', 'HGNC:12590', 'HGNC:16484', 'HGNC:9068', 'HGNC:846', 'HGNC:2287', 'HGNC:3482', 'HGNC:8906', 'HGNC:2704', 'HGNC:2277', 'HGNC:28883', 'HGNC:8016', 'HGNC:7850', 'HGNC:10451', 'HGNC:12582', 'HGNC:13203', 'HGNC:17296', 'HGNC:4175', 'HGNC:845', 'HGNC:2501', 'HGNC:840', 'HGNC:24380', 'HGNC:12437', 'HGNC:7422', 'HGNC:838', 'HGNC:1516', '…
C152_C152_GATCAGTAGTTGCAGG-1.csv	0.003274332971597498	0.0020191638355483064	801	0	['HGNC:4432', 'HGNC:4982', 'HGNC:12592', 'HGNC:23089', 'HGNC:8907', 'HGNC:395', 'HGNC:4136', 'HGNC:2205', 'HGNC:5157', 'HGNC:16484', 'HGNC:4014', 'HGNC:2321', 'HGNC:4175', 'HGNC:7892', 'HGNC:18070', 'HGNC:12527', 'HGNC:11025', 'HGNC:15684', 'HGNC:28883', 'HGNC:19980', 'HGNC:12591', 'HGNC:18044', 'HGNC:7216', 'HGNC:4458', 'HGNC:10293', 'HGNC:11004', 'HGNC:2898', 'HGNC:12390', 'HGNC:9280', 'HGNC:40…
C152_C152_CAGCAGCGTCATATGC-1.csv	0.0023172793887392715	0.0012575727380560644	655	0	['HGNC:5157', 'HGNC:16484', 'HGNC:365', 'HGNC:10297', 'HGNC:758', 'HGNC:8906', 'HGNC:2501', 'HGNC:10980', 'HGNC:4432', 'HGNC:7892', 'HGNC:18070', 'HGNC:11004', 'HGNC:24269', 'HGNC:18044', 'HGNC:10293', 'HGNC:11063', 'HGNC:18170', 'HGNC:11047', 'HGNC:10917', 'HGNC:4693', 'HGNC:746', 'HGNC:642', 'HGNC:976', 'HGNC:11064']
C143_C143_AGCGTATTCAGCGACC-1.csv	0.002774225415964659	0.00329823433040511	538	0	['HGNC:9020', 'HGNC:18070', 'HGNC:500', 'HGNC:16484', 'HGNC:4455', 'HGNC:341', 'HGNC:18170', 'HGNC:18044', 'HGNC:11067', 'HGNC:11064']
C145_C145_GATCGATAGGACATTA-1.csv	0.004125582738561821	0.003769410663320126	967	0	['HGNC:30862', 'HGNC:2289', 'HGNC:10683', 'HGNC:10452', 'HGNC:2294', 'HGNC:14247', 'HGNC:4136', 'HGNC:12590', 'HGNC:5157', 'HGNC:16484', 'HGNC:10943', 'HGNC:837', 'HGNC:3481', 'HGNC:823', 'HGNC:830', 'HGNC:7892', 'HGNC:12563', 'HGNC:2265', 'HGNC:2288', 'HGNC:9020', 'HGNC:2277', 'HGNC:8016', 'HGNC:11054', 'HGNC:10451', 'HGNC:12582', 'HGNC:4432', 'HGNC:11004', 'HGNC:2295', 'HGNC:847', 'HGNC:24269',…
C148_C148_ACTATCTGTGCACCAC-1.csv	0.005585344057193922	0.00329823433040511	558	0	['HGNC:5213', 'HGNC:8907', 'HGNC:2205', 'HGNC:253', 'HGNC:5157', 'HGNC:2645', 'HGNC:16484', 'HGNC:1516', 'HGNC:11025', 'HGNC:4061', 'HGNC:7631', 'HGNC:18044', 'HGNC:2690', 'HGNC:4623', 'HGNC:5209', 'HGNC:4693', 'HGNC:4116', 'HGNC:119', 'HGNC:7892', 'HGNC:5007', 'HGNC:16832', 'HGNC:9020', 'HGNC:16526', 'HGNC:918', 'HGNC:403', 'HGNC:861', 'HGNC:18170', 'HGNC:19980', 'HGNC:20460', 'HGNC:94', 'HGNC:1…
C146_C146_GCAGTTACAAACAACA-1.csv	0.003145373441610438	0.09995403371136466	1205	0	['HGNC:30862', 'HGNC:2289', 'HGNC:10683', 'HGNC:2291', 'HGNC:24382', 'HGNC:2280', 'HGNC:12585', 'HGNC:833', 'HGNC:12586', 'HGNC:9453', 'HGNC:4136', 'HGNC:12590', 'HGNC:2277', 'HGNC:8016', 'HGNC:10451', 'HGNC:12582', 'HGNC:11004', 'HGNC:847', 'HGNC:837', 'HGNC:3481', 'HGNC:823', 'HGNC:830', 'HGNC:7892', 'HGNC:2265', 'HGNC:2288', 'HGNC:7421', 'HGNC:10293', 'HGNC:30863', 'HGNC:29594', 'HGNC:7419', '…
C149_C149_CACAGGCGTGGCGAAT-1.csv	0.004483041295214671	0.00329823433040511	1344	0	['HGNC:16484', 'HGNC:11064', 'HGNC:2501', 'HGNC:18170', 'HGNC:11047', 'HGNC:4693']
C149_C149_TGGCCAGTCGTCGTTC-1.csv	0.010439742316604304	0.06886824184802288	1162	[['HGNC:8021', 19.01561500918326, 100.0]]	['HGNC:2719', 'HGNC:19980', 'HGNC:10451', 'HGNC:20799', 'HGNC:115', 'HGNC:7892', 'HGNC:4432', 'HGNC:11782', 'HGNC:10452', 'HGNC:8646', 'HGNC:5383', 'HGNC:17296', 'HGNC:8907', 'HGNC:2205', 'HGNC:16484', 'HGNC:10996', 'HGNC:2501', 'HGNC:11022', 'HGNC:8582', 'HGNC:4061', 'HGNC:12524', 'HGNC:11056', 'HGNC:14573', 'HGNC:10979', 'HGNC:11064', 'HGNC:18170', 'HGNC:11047', 'HGNC:4693', 'HGNC:2858']
C146_C146_CCTCAGTCAGGAATGC-1.csv	0.010439742316604304	0.04344685760872619	614	0	['HGNC:18044', 'HGNC:18070', 'HGNC:11063', 'HGNC:2501', 'HGNC:18170', 'HGNC:4693', 'HGNC:11054', 'HGNC:11056', 'HGNC:11064']
C148_C148_GGGATGATCTATCCCG-1.csv	0.003985330988287245	0.0024576108398387956	755	0	['HGNC:4378', 'HGNC:4136', 'HGNC:7892', 'HGNC:11004', 'HGNC:24269', 'HGNC:10451', 'HGNC:10452', 'HGNC:17296', 'HGNC:4175', 'HGNC:2501', 'HGNC:8906', 'HGNC:2704', 'HGNC:11064', 'HGNC:18170', 'HGNC:11047', 'HGNC:4693']
C148_C148_ATCCGAAAGTCAAGGC-1.csv	0.006149494204101715	0.00329823433040511	690	0	['HGNC:16484', 'HGNC:4378', 'HGNC:341', 'HGNC:18170', 'HGNC:4693', 'HGNC:11064']
C152_C152_GGATTACCAGCTGCAC-1.csv	0.004483041295214671	0.00329823433040511	850	0	['HGNC:10452', 'HGNC:17296', 'HGNC:4175', 'HGNC:18044', 'HGNC:4136', 'HGNC:16484', 'HGNC:11054', 'HGNC:10451', 'HGNC:11036', 'HGNC:7892', 'HGNC:9020', 'HGNC:2501', 'HGNC:10942', 'HGNC:17027', 'HGNC:18170', 'HGNC:2858']
C148_C148_GATGAAAGTGCAACTT-1.csv	0.004483041295214672	0.00329823433040511	891	0	['HGNC:24382', 'HGNC:2280', 'HGNC:12585', 'HGNC:12586', 'HGNC:4061', 'HGNC:2294', 'HGNC:2501', 'HGNC:1421', 'HGNC:2646', 'HGNC:1516', 'HGNC:2285', 'HGNC:4693', 'HGNC:24381', 'HGNC:119', 'HGNC:2291', 'HGNC:2277', 'HGNC:19980', 'HGNC:12582', 'HGNC:2267', 'HGNC:3700', 'HGNC:3247', 'HGNC:10680', 'HGNC:11022', 'HGNC:16232', 'HGNC:10606', 'HGNC:7427', 'HGNC:3481', 'HGNC:2265', 'HGNC:2288', 'HGNC:16526'…
C145_C145_TTTACTGGTTCCATGA-1.csv	0.0019622463796554286	0.0014313499676286677	897	0	['HGNC:20266', 'HGNC:2690', 'HGNC:11021', 'HGNC:4623', 'HGNC:24862', 'HGNC:25223', 'HGNC:5008', 'HGNC:2703', 'HGNC:7045', 'HGNC:4803', 'HGNC:23056', 'HGNC:2244', 'HGNC:12527', 'HGNC:17174', 'HGNC:4061', 'HGNC:3247', 'HGNC:11022', 'HGNC:2664', 'HGNC:4006', 'HGNC:10297', 'HGNC:23161', 'HGNC:5213', 'HGNC:10986', 'HGNC:8907', 'HGNC:1516', 'HGNC:4136', 'HGNC:29500', 'HGNC:2205', 'HGNC:2728', 'HGNC:103…
C149_C149_AGTGTCAGTTGTCTTT-1.csv	0.0025215774988833002	0.0012524312216750828	718	0	['HGNC:3700', 'HGNC:8891', 'HGNC:18070', 'HGNC:11460', 'HGNC:5006', 'HGNC:16484', 'HGNC:1795', 'HGNC:3629', 'HGNC:10992', 'HGNC:4623', 'HGNC:4378', 'HGNC:5008', 'HGNC:7863', 'HGNC:4433', 'HGNC:7892', 'HGNC:11863', 'HGNC:9020', 'HGNC:11004', 'HGNC:2898', 'HGNC:8808', 'HGNC:2860', 'HGNC:13398', 'HGNC:18044', 'HGNC:3133', 'HGNC:412', 'HGNC:10547', 'HGNC:5383', 'HGNC:7529', 'HGNC:11279', 'HGNC:4795',…
C148_C148_CATATTCTCAAGGTAA-1.csv	0.004483041295214671	0.00329823433040511	1047	0	['HGNC:435', 'HGNC:11004', 'HGNC:7892', 'HGNC:4260', 'HGNC:2501', 'HGNC:11067', 'HGNC:11063', 'HGNC:18170', 'HGNC:10955', 'HGNC:10956', 'HGNC:11064']
C143_C143_ATCATCTAGTAGGTGC-1.csv	0.003145373441610438	0.00329823433040511	725	0	['HGNC:11782', 'HGNC:16484', 'HGNC:8582', 'HGNC:18070', 'HGNC:18170', 'HGNC:18044', 'HGNC:8646', 'HGNC:11047']
C143_C143_CACTCCAGTAGATTAG-1.csv	0.010439742316604304	0.01847232517807829	1114	0	['HGNC:2501', 'HGNC:18170', 'HGNC:11047', 'HGNC:753', 'HGNC:11064']
C145_C145_TTAGGCAAGCTTATCG-1.csv	0.002279832886634493	0.0029557376831531954	812	[['HGNC:11047', 36.50969020429386, 100.00000000000003]]	['HGNC:10452', 'HGNC:11004', 'HGNC:18044', 'HGNC:18070', 'HGNC:17027', 'HGNC:10451', 'HGNC:2704', 'HGNC:7892', 'HGNC:341', 'HGNC:11063', 'HGNC:18170', 'HGNC:2858', 'HGNC:17296']
C152_C152_GGACATTTCCCTGACT-1.csv	0.003145373441610438	0.00329823433040511	628	0	['HGNC:4378', 'HGNC:18044', 'HGNC:18070', 'HGNC:9020', 'HGNC:2501', 'HGNC:9225', 'HGNC:16484', 'HGNC:11047', 'HGNC:4693', 'HGNC:18170']
C148_C148_AGTTGGTTCAGCTCGG-1.csv	0.002521577498883295	0.0012524312216750828	599	0	['HGNC:2279', 'HGNC:10986', 'HGNC:12590', 'HGNC:5006', 'HGNC:20661', 'HGNC:847', 'HGNC:2753', 'HGNC:3151', 'HGNC:838', 'HGNC:1516', 'HGNC:14247', 'HGNC:4803', 'HGNC:24382', 'HGNC:2244', 'HGNC:2280', 'HGNC:12585', 'HGNC:833', 'HGNC:12586', 'HGNC:2294', 'HGNC:7529', 'HGNC:845', 'HGNC:1421', 'HGNC:7530', 'HGNC:2267', 'HGNC:4378', 'HGNC:30862', 'HGNC:25223', 'HGNC:5008', 'HGNC:2703', 'HGNC:2289', 'HG…
C145_C145_TACTTGTAGGGATACC-1.csv	0.010439742316604304	0.04344685760872619	1145	[['HGNC:30862', 26.15750957363244, 100.0], ['HGNC:2289', 26.157509573632414, 100.0], ['HGNC:2291', 26.157509573632424, 100.0], ['HGNC:24382', 26.15750957363242, 100.0], ['HGNC:2280', 26.157509573632403, 100.0], ['HGNC:12585', 26.157509573632424, 100.0], ['HGNC:12586', 26.15750957363438, 100.0], ['HGNC:2277', 26.157509573632424, 100.0], ['HGNC:12582', 26.157509573632414, 100.0], ['HGNC:2294', 26.1…	['HGNC:5157', 'HGNC:18044', 'HGNC:18170', 'HGNC:11047', 'HGNC:4693', 'HGNC:7892']
C152_C152_GGACAAGTCCAGATCA-1.csv	0.003145373441610438	0.003769410663320126	735	0	['HGNC:7683', 'HGNC:7458', 'HGNC:30862', 'HGNC:7698', 'HGNC:2289', 'HGNC:10683', 'HGNC:4136', 'HGNC:12590', 'HGNC:16484', 'HGNC:7684', 'HGNC:20371', 'HGNC:837', 'HGNC:1516', 'HGNC:14247', 'HGNC:7716', 'HGNC:24382', 'HGNC:2280', 'HGNC:12585', 'HGNC:833', 'HGNC:7702', 'HGNC:12586', 'HGNC:11449', 'HGNC:847', 'HGNC:24269', 'HGNC:7714', 'HGNC:7717', 'HGNC:7705', 'HGNC:823', 'HGNC:3481', 'HGNC:830', 'H…
C145_C145_TCAGGTACACCCAGTG-1.csv	0.007380774908288398	0.00329823433040511	1110	0	['HGNC:4136', 'HGNC:2205', 'HGNC:16484', 'HGNC:7892', 'HGNC:13528', 'HGNC:19980', 'HGNC:4432', 'HGNC:4061', 'HGNC:12524', 'HGNC:14573', 'HGNC:10979', 'HGNC:11064', 'HGNC:12805', 'HGNC:10293', 'HGNC:20799', 'HGNC:115', 'HGNC:18170', 'HGNC:11047', 'HGNC:4693', 'HGNC:11559', 'HGNC:5383', 'HGNC:4175', 'HGNC:11022', 'HGNC:10297', 'HGNC:11067', 'HGNC:8907']
C145_C145_AAATGCCAGACCACGA-1.csv	0.003145373441610438	0.0024576108398387956	1201	0	['HGNC:10451', 'HGNC:10452', 'HGNC:10942', 'HGNC:7892', 'HGNC:17296', 'HGNC:2501', 'HGNC:8906', 'HGNC:2704', 'HGNC:24269', 'HGNC:11064', 'HGNC:18170', 'HGNC:11047', 'HGNC:4693']
C149_C149_CTGAAACTCACCGTAA-1.csv	0.04099947210980115	0.05363938085802088	1447	0	['HGNC:10452', 'HGNC:2294', 'HGNC:17296', 'HGNC:4432', 'HGNC:30862', 'HGNC:2289', 'HGNC:10683', 'HGNC:3481', 'HGNC:7892', 'HGNC:2265', 'HGNC:2288', 'HGNC:21350', 'HGNC:7422', 'HGNC:11064', 'HGNC:2898', 'HGNC:2277', 'HGNC:19980', 'HGNC:10451', 'HGNC:12582', 'HGNC:2285', 'HGNC:4693', 'HGNC:2858', 'HGNC:24381', 'HGNC:2291', 'HGNC:24382', 'HGNC:2280', 'HGNC:12585', 'HGNC:12586', 'HGNC:4061', 'HGNC:74…
C143_C143_ACGCAGCGTCCGCTGA-1.csv	0.010439742316604304	0.04344685760872619	1052	0	['HGNC:4136', 'HGNC:18044', 'HGNC:11063', 'HGNC:18170', 'HGNC:4693', 'HGNC:4175', 'HGNC:2501', 'HGNC:20661', 'HGNC:7892', 'HGNC:9020', 'HGNC:11064']
C146_C146_CTTCTCTTCTCCGGTT-1.csv	0.010439742316604304	0.04344685760872619	561	0	['HGNC:12590', 'HGNC:5006', 'HGNC:16484', 'HGNC:7684', 'HGNC:20371', 'HGNC:837', 'HGNC:7692', 'HGNC:17296', 'HGNC:7529', 'HGNC:845', 'HGNC:7696', 'HGNC:7710', 'HGNC:2501', 'HGNC:7530', 'HGNC:2267', 'HGNC:7716', 'HGNC:24382', 'HGNC:2280', 'HGNC:12585', 'HGNC:833', 'HGNC:7702', 'HGNC:12586', 'HGNC:7683', 'HGNC:7458', 'HGNC:30862', 'HGNC:7698', 'HGNC:5008', 'HGNC:2289', 'HGNC:10452', 'HGNC:2294', 'H…
C152_C152_CAGAGAGTCGGTCTAA-1.csv	0.054203063752573444	0.04785001054599242	862	0	['HGNC:4432', 'HGNC:30862', 'HGNC:2289', 'HGNC:10683', 'HGNC:838', 'HGNC:14247', 'HGNC:11004', 'HGNC:2898', 'HGNC:12390', 'HGNC:6071', 'HGNC:847', 'HGNC:79', 'HGNC:2579', 'HGNC:2279', 'HGNC:8907', 'HGNC:2205', 'HGNC:12590', 'HGNC:4012', 'HGNC:837', 'HGNC:3481', 'HGNC:823', 'HGNC:830', 'HGNC:7892', 'HGNC:4135', 'HGNC:2265', 'HGNC:2288', 'HGNC:2911', 'HGNC:10452', 'HGNC:2294', 'HGNC:17296', 'HGNC:8…
C146_C146_CACTCCATCAACACCA-1.csv	0.00412558273856182	0.003769410663320126	1139	0	['HGNC:4432', 'HGNC:30927', 'HGNC:18044', 'HGNC:11067', 'HGNC:7892', 'HGNC:18170', 'HGNC:11047', 'HGNC:4693', 'HGNC:746', 'HGNC:10451', 'HGNC:29437', 'HGNC:11004', 'HGNC:10452', 'HGNC:17296', 'HGNC:2704', 'HGNC:758']
C152_C152_TAGCCGGGTATAGGTA-1.csv	0.003934703216072671	0.002457610839838799	655	0	['HGNC:7892', 'HGNC:4432', 'HGNC:10452', 'HGNC:2704', 'HGNC:8907', 'HGNC:4136', 'HGNC:2205', 'HGNC:5157', 'HGNC:16484', 'HGNC:17296', 'HGNC:4175', 'HGNC:2501', 'HGNC:1516', 'HGNC:18070', 'HGNC:11025', 'HGNC:19980', 'HGNC:10451', 'HGNC:94', 'HGNC:18044', 'HGNC:341', 'HGNC:4061', 'HGNC:12524', 'HGNC:14573', 'HGNC:10922', 'HGNC:8906', 'HGNC:9020', 'HGNC:11004', 'HGNC:24269', 'HGNC:365', 'HGNC:11022'…
C145_C145_CAGATCACAGTCACTA-1.csv	0.003985330988287241	0.002457610839838795	838	0	['HGNC:16484', 'HGNC:4378', 'HGNC:18070', 'HGNC:11004', 'HGNC:24269', 'HGNC:18044', 'HGNC:2501', 'HGNC:11054', 'HGNC:7892', 'HGNC:9020', 'HGNC:11047', 'HGNC:4693', 'HGNC:18170', 'HGNC:8906']
C148_C148_GAACGGACAAGGCTCC-1.csv	0.00594487218524803	0.00329823433040511	785	0	['HGNC:4432', 'HGNC:30862', 'HGNC:25223', 'HGNC:5008', 'HGNC:2289', 'HGNC:10683', 'HGNC:8907', 'HGNC:2205', 'HGNC:12590', 'HGNC:5157', 'HGNC:5006', 'HGNC:16484', 'HGNC:2294', 'HGNC:7529', 'HGNC:845', 'HGNC:2501', 'HGNC:7530', 'HGNC:2267', 'HGNC:3700', 'HGNC:10680', 'HGNC:11022', 'HGNC:16232', 'HGNC:848', 'HGNC:7427', 'HGNC:2579', 'HGNC:2279', 'HGNC:12524', 'HGNC:9141', 'HGNC:14573', 'HGNC:846', '…
C148_C148_GCAATCAAGTTGAGTA-1.csv	0.003145373441610438	0.00329823433040511	494	0	['HGNC:10680', 'HGNC:16232', 'HGNC:848', 'HGNC:10942', 'HGNC:7427', 'HGNC:7529', 'HGNC:845', 'HGNC:7530', 'HGNC:2267', 'HGNC:4378', 'HGNC:30862', 'HGNC:25223', 'HGNC:5008', 'HGNC:2289', 'HGNC:10683', 'HGNC:2294', 'HGNC:24382', 'HGNC:2244', 'HGNC:2280', 'HGNC:12585', 'HGNC:833', 'HGNC:12586', 'HGNC:10682', 'HGNC:840', 'HGNC:24380', 'HGNC:20233', 'HGNC:7422', 'HGNC:18175', 'HGNC:2579', 'HGNC:2279',…
C149_C149_AAGGAGCTCTCGCTTG-1.csv	0.004483041295214671	0.00329823433040511	1511	0	['HGNC:4432', 'HGNC:7892', 'HGNC:3700', 'HGNC:758', 'HGNC:10979', 'HGNC:11064', 'HGNC:11063', 'HGNC:115', 'HGNC:18170', 'HGNC:11047', 'HGNC:10917', 'HGNC:4693', 'HGNC:746']
C148_C148_TGAGAGGAGAATCTCC-1.csv	0.010439742316604304	0.06512464895761794	879	0	['HGNC:7892', 'HGNC:11004', 'HGNC:4136', 'HGNC:29878', 'HGNC:16484', 'HGNC:10943', 'HGNC:10293', 'HGNC:11054', 'HGNC:10451', 'HGNC:10452', 'HGNC:17296', 'HGNC:4175', 'HGNC:2501', 'HGNC:10297', 'HGNC:11067', 'HGNC:18070', 'HGNC:11025', 'HGNC:18170', 'HGNC:4693', 'HGNC:2858', 'HGNC:11064']
C152_C152_GCTCCTAGTGAGTATA-1.csv	0.003145373441610438	0.00329823433040511	539	0	['HGNC:2294', 'HGNC:7529', 'HGNC:845', 'HGNC:24382', 'HGNC:2280', 'HGNC:12585', 'HGNC:833', 'HGNC:12586', 'HGNC:838', 'HGNC:14247', 'HGNC:847', 'HGNC:9280', 'HGNC:18044', 'HGNC:2277', 'HGNC:8016', 'HGNC:12582', 'HGNC:12591', 'HGNC:4249', 'HGNC:823', 'HGNC:830', 'HGNC:2265', 'HGNC:2288', 'HGNC:9020', 'HGNC:9141', 'HGNC:846', 'HGNC:2287', 'HGNC:4378', 'HGNC:30862', 'HGNC:12592', 'HGNC:4982', 'HGNC:…
C143_C143_CGGACTGAGTCTCAAC-1.csv	0.004483041295214671	0.00329823433040511	423	0	['HGNC:4378', 'HGNC:30862', 'HGNC:25223', 'HGNC:5008', 'HGNC:2289', 'HGNC:2294', 'HGNC:14247', 'HGNC:837', 'HGNC:4249', 'HGNC:823', 'HGNC:3481', 'HGNC:830', 'HGNC:2265', 'HGNC:2288', 'HGNC:9020', 'HGNC:847', 'HGNC:18044', 'HGNC:24382', 'HGNC:2244', 'HGNC:2280', 'HGNC:18070', 'HGNC:12585', 'HGNC:833', 'HGNC:12586', 'HGNC:7529', 'HGNC:4175', 'HGNC:845', 'HGNC:2501', 'HGNC:7530', 'HGNC:2579', 'HGNC:…
C152_C152_AGGCCACCATTAGGCT-1.csv	0.003145373441610438	0.00329823433040511	458	0	['HGNC:4623', 'HGNC:4378', 'HGNC:18044', 'HGNC:341', 'HGNC:4175', 'HGNC:5028', 'HGNC:4136', 'HGNC:16484', 'HGNC:1516', 'HGNC:9020', 'HGNC:9225', 'HGNC:18170', 'HGNC:11047', 'HGNC:4693', 'HGNC:2501']
C145_C145_AACCATGTCTCAACTT-1.csv	0.004483041295214673	0.00329823433040511	843	0	['HGNC:4432', 'HGNC:2690', 'HGNC:7683', 'HGNC:7458', 'HGNC:30862', 'HGNC:7698', 'HGNC:2289', 'HGNC:10683', 'HGNC:11460', 'HGNC:12590', 'HGNC:253', 'HGNC:2645', 'HGNC:5006', 'HGNC:16484', 'HGNC:1795', 'HGNC:3629', 'HGNC:4433', 'HGNC:7684', 'HGNC:20371', 'HGNC:2646', 'HGNC:838', 'HGNC:1516', 'HGNC:14247', 'HGNC:7708', 'HGNC:7715', 'HGNC:7716', 'HGNC:24382', 'HGNC:8891', 'HGNC:2280', 'HGNC:18070', '…
C146_C146_GGATGTTCAAAGCAAT-1.csv	0.010439742316604302	0.07961831397561989	1052	[['HGNC:7683', 44.60789990365712, 100.0], ['HGNC:7458', 44.60789990365866, 100.00000000000003], ['HGNC:30862', 27.03048234251885, 100.00000000000003], ['HGNC:7698', 44.60789990364937, 100.00000000000003], ['HGNC:2289', 26.981439378362076, 100.00000000000003], ['HGNC:10683', 48.41434579918012, 100.00000000000003], ['HGNC:838', 26.580186283977646, 100.00000000000003], ['HGNC:14247', 26.580186284006…	['HGNC:4136', 'HGNC:22921', 'HGNC:11055', 'HGNC:4175', 'HGNC:2501', 'HGNC:9020', 'HGNC:8091', 'HGNC:18170', 'HGNC:4693', 'HGNC:11064', 'HGNC:406', 'HGNC:11063']
C152_C152_GTCTTCGGTACGACCC-1.csv	0.003145373441610438	0.016122446054228076	566	[['HGNC:395', 27.103476175211338, 100.0], ['HGNC:7863', 14.93274927772488, 100.0], ['HGNC:20661', 14.93274927790943, 100.0], ['HGNC:2321', 27.103476175186046, 100.0], ['HGNC:14404', 25.73328778012678, 100.0], ['HGNC:2898', 32.10251217575338, 100.0], ['HGNC:9280', 27.103476175105374, 100.0], ['HGNC:12591', 27.103476175186046, 100.0], ['HGNC:25223', 14.932749277706177, 100.0], ['HGNC:12592', 27.103…	['HGNC:4136', 'HGNC:10943', 'HGNC:4175', 'HGNC:845', 'HGNC:838', 'HGNC:14247', 'HGNC:847', 'HGNC:753', 'HGNC:18044', 'HGNC:14679', 'HGNC:833', 'HGNC:837', 'HGNC:823', 'HGNC:830', 'HGNC:7892', 'HGNC:8016', 'HGNC:840', 'HGNC:10989', 'HGNC:18170', 'HGNC:4693', 'HGNC:365', 'HGNC:848', 'HGNC:17027', 'HGNC:846']
C143_C143_CAACCTCAGGCTATCT-1.csv	0.010439742316604304	0.06642656641436703	1187	[['HGNC:4378', 22.69821167517014, 99.99999999999999], ['HGNC:10980', 30.635603369065645, 100.0], ['HGNC:4693', 22.69821167517014, 99.99999999999999], ['HGNC:3482', 48.08995058810454, 100.0], ['HGNC:3481', 48.08995058810026, 99.99999999999999], ['HGNC:10979', 28.67596853902161, 100.0]]	['HGNC:847', 'HGNC:7714', 'HGNC:18044', 'HGNC:4136', 'HGNC:12590', 'HGNC:5006', 'HGNC:10943', 'HGNC:10992', 'HGNC:7683', 'HGNC:7458', 'HGNC:30862', 'HGNC:25223', 'HGNC:7698', 'HGNC:2289', 'HGNC:838', 'HGNC:14247', 'HGNC:2294', 'HGNC:7692', 'HGNC:7529', 'HGNC:4175', 'HGNC:845', 'HGNC:7696', 'HGNC:7710', 'HGNC:2501', 'HGNC:7530', 'HGNC:2277', 'HGNC:28883', 'HGNC:7703', 'HGNC:17194', 'HGNC:30242', '…
C145_C145_GAAGCAGCAGGCTGAA-1.csv	0.022916507524253293	0.06886824184802288	1167	[['HGNC:7683', 41.14133226895794, 100.0], ['HGNC:7458', 41.14133226895797, 100.0], ['HGNC:30862', 35.913286114276666, 100.0], ['HGNC:7698', 41.141332268952944, 100.0], ['HGNC:2289', 35.913286114274925, 100.0], ['HGNC:7708', 41.14133226895796, 100.0], ['HGNC:7715', 41.141332268957946, 100.0], ['HGNC:7716', 41.141332268957946, 100.0], ['HGNC:24382', 35.91328611427901, 100.0], ['HGNC:2280', 35.91328…	['HGNC:11782', 'HGNC:18070', 'HGNC:8582', 'HGNC:17027', 'HGNC:753', 'HGNC:18044', 'HGNC:341', 'HGNC:10943', 'HGNC:18170', 'HGNC:4693', 'HGNC:8646', 'HGNC:2501']
C146_C146_ATCACGATCTTTAGGG-1.csv	0.004483041295214671	0.00329823433040511	1283	0	['HGNC:30927', 'HGNC:30862', 'HGNC:2289', 'HGNC:24382', 'HGNC:2280', 'HGNC:12585', 'HGNC:12586', 'HGNC:24380', 'HGNC:11450', 'HGNC:7422', 'HGNC:2294', 'HGNC:7892', 'HGNC:7526', 'HGNC:2265', 'HGNC:2288', 'HGNC:9020', 'HGNC:7421', 'HGNC:30863', 'HGNC:29594', 'HGNC:7419', 'HGNC:12587', 'HGNC:2269', 'HGNC:11063', 'HGNC:2277', 'HGNC:10980', 'HGNC:29437', 'HGNC:12582', 'HGNC:10992', 'HGNC:16732', 'HGNC…
C144_C144_TCGGTAATCCTTAATC-1.csv	0.001962246379655428	0.001431349967628666	613	0	['HGNC:30927', 'HGNC:4378', 'HGNC:30862', 'HGNC:12592', 'HGNC:4982', 'HGNC:2289', 'HGNC:2321', 'HGNC:24381', 'HGNC:2291', 'HGNC:24382', 'HGNC:2280', 'HGNC:12585', 'HGNC:10452', 'HGNC:2294', 'HGNC:17296', 'HGNC:845', 'HGNC:500', 'HGNC:838', 'HGNC:14247', 'HGNC:823', 'HGNC:3481', 'HGNC:830', 'HGNC:7892', 'HGNC:2265', 'HGNC:2288', 'HGNC:9020', 'HGNC:11004', 'HGNC:395', 'HGNC:12590', 'HGNC:837', 'HGN…
C146_C146_GTAACTGAGAGGTACC-1.csv	0.009228369654694335	0.03326395615746267	1095	0	['HGNC:11004', 'HGNC:16484', 'HGNC:10293', 'HGNC:11063', 'HGNC:4432', 'HGNC:18170', 'HGNC:4693', 'HGNC:746', 'HGNC:11559', 'HGNC:10920', 'HGNC:7892', 'HGNC:11067', 'HGNC:758', 'HGNC:10922']
C143_C143_GGCGTGTGTGGGTCAA-1.csv	0.006149494204101711	0.00329823433040511	820	0	['HGNC:4136', 'HGNC:12590', 'HGNC:5006', 'HGNC:30862', 'HGNC:25223', 'HGNC:987', 'HGNC:2289', 'HGNC:986', 'HGNC:2898', 'HGNC:847', 'HGNC:3151', 'HGNC:9141', 'HGNC:846', 'HGNC:2287', 'HGNC:3482', 'HGNC:4907', 'HGNC:838', 'HGNC:14247', 'HGNC:3247', 'HGNC:16232', 'HGNC:848', 'HGNC:7427', 'HGNC:2579', 'HGNC:2279', 'HGNC:20661', 'HGNC:837', 'HGNC:823', 'HGNC:3481', 'HGNC:830', 'HGNC:7892', 'HGNC:11003…
C143_C143_TGGGAAGTCCTCGCAT-1.csv	0.004453037580592367	0.0016818362119636826	681	0	['HGNC:18070', 'HGNC:26057', 'HGNC:5157', 'HGNC:16484', 'HGNC:18044', 'HGNC:4693', 'HGNC:11054', 'HGNC:10920', 'HGNC:7892', 'HGNC:12563', 'HGNC:18170', 'HGNC:9225', 'HGNC:11064']
C146_C146_CTAGCCTAGTGGTAGC-1.csv	0.003609884896241591	0.00329823433040511	1397	0	['HGNC:10920', 'HGNC:7892', 'HGNC:28883', 'HGNC:10451', 'HGNC:11063', 'HGNC:18170', 'HGNC:2858', 'HGNC:11067', 'HGNC:753', 'HGNC:10452', 'HGNC:17296']
C145_C145_CTGCCTAAGTATCGAA-1.csv	0.004483041295214671	0.00329823433040511	716	0	['HGNC:12590', 'HGNC:10943', 'HGNC:4378', 'HGNC:30862', 'HGNC:2289', 'HGNC:2294', 'HGNC:847', 'HGNC:846', 'HGNC:2287', 'HGNC:3482', 'HGNC:2291', 'HGNC:24382', 'HGNC:2280', 'HGNC:12585', 'HGNC:833', 'HGNC:12586', 'HGNC:840', 'HGNC:24380', 'HGNC:2277', 'HGNC:28883', 'HGNC:8016', 'HGNC:12582', 'HGNC:837', 'HGNC:823', 'HGNC:3481', 'HGNC:830', 'HGNC:2265', 'HGNC:2288', 'HGNC:7422', 'HGNC:838', 'HGNC:1…
C145_C145_CATATTCGTCCGAACC-1.csv	0.00448304129521467	0.00329823433040511	1185	0	['HGNC:4378', 'HGNC:16484', 'HGNC:18070', 'HGNC:18170', 'HGNC:11047', 'HGNC:4693', 'HGNC:2501', 'HGNC:11054', 'HGNC:18044']
C149_C149_GGGACCTCAGCTCGCA-1.csv	0.010439742316604304	0.04344685760872619	731	[['HGNC:10683', 25.493571759381233, 100.0], ['HGNC:11449', 34.38496743970123, 100.0], ['HGNC:2898', 23.432814031662204, 100.0], ['HGNC:2422', 25.493571759413765, 99.99999999708051], ['HGNC:3700', 25.493571759371903, 100.0], ['HGNC:10680', 25.493571759378685, 100.0], ['HGNC:10682', 25.49357175940019, 100.0], ['HGNC:10989', 15.184773168044059, 93.94771599224318], ['HGNC:8124', 25.49357175939546, 10…	['HGNC:2579', 'HGNC:2279', 'HGNC:12590', 'HGNC:7684', 'HGNC:20371', 'HGNC:838', 'HGNC:14247', 'HGNC:7683', 'HGNC:7458', 'HGNC:30862', 'HGNC:7698', 'HGNC:2289', 'HGNC:7716', 'HGNC:24382', 'HGNC:2280', 'HGNC:18070', 'HGNC:12585', 'HGNC:833', 'HGNC:7702', 'HGNC:12586', 'HGNC:2294', 'HGNC:7692', 'HGNC:845', 'HGNC:7696', 'HGNC:7710', 'HGNC:847', 'HGNC:7714', 'HGNC:18044', 'HGNC:2267', 'HGNC:7459', 'HG…
C143_C143_GTCTCGTGTAACGACG-1.csv	0.0023122300048500494	0.002575763953268759	807	0	['HGNC:10452', 'HGNC:4136', 'HGNC:16484', 'HGNC:7892', 'HGNC:9020', 'HGNC:11004', 'HGNC:3148', 'HGNC:10451', 'HGNC:10942', 'HGNC:10293', 'HGNC:18170', 'HGNC:17296', 'HGNC:4175', 'HGNC:11047', 'HGNC:2858', 'HGNC:11559', 'HGNC:14409', 'HGNC:11064']
C146_C146_TGTATTCTCCTGCAGG-1.csv	0.003145373441610438	0.0023076158120552085	945	[['HGNC:10683', 40.76188645822887, 100.0], ['HGNC:3700', 40.761886458228865, 100.0], ['HGNC:10680', 40.76188645822888, 100.0], ['HGNC:2898', 40.76188645822887, 100.0], ['HGNC:2911', 40.76188645822889, 99.99999999999997], ['HGNC:10681', 40.761886458228865, 100.0], ['HGNC:10682', 40.761886458228894, 100.0], ['HGNC:10979', 40.76188645822909, 100.0], ['HGNC:8124', 40.76188647129933, 100.0], ['HGNC:21…	['HGNC:30862', 'HGNC:2289', 'HGNC:2267', 'HGNC:16232', 'HGNC:848', 'HGNC:7427', 'HGNC:838', 'HGNC:14247', 'HGNC:2579', 'HGNC:2279', 'HGNC:12590', 'HGNC:5157', 'HGNC:24381', 'HGNC:2291', 'HGNC:24382', 'HGNC:2280', 'HGNC:12585', 'HGNC:833', 'HGNC:2294', 'HGNC:845', 'HGNC:2501', 'HGNC:11004', 'HGNC:847', 'HGNC:24269', 'HGNC:753', 'HGNC:7421', 'HGNC:30863', 'HGNC:29594', 'HGNC:7419', 'HGNC:2269', 'HG…
C152_C152_AGATTGCAGGAATCGC-1.csv	0.006149494204101711	0.00329823433040511	649	[['HGNC:20266', 39.72078659540997, 100.0], ['HGNC:11021', 39.720786595342794, 100.0], ['HGNC:24862', 39.7207865961447, 100.0], ['HGNC:10866', 39.720786593801705, 100.0], ['HGNC:10933', 39.72078659873418, 100.0], ['HGNC:7044', 39.72078659922068, 100.0], ['HGNC:1096', 39.72078659935895, 100.0], ['HGNC:29565', 39.720786599414495, 100.00000000000003], ['HGNC:7045', 39.72078659873418, 100.0], ['HGNC:2…	['HGNC:4432', 'HGNC:10992', 'HGNC:4378', 'HGNC:30862', 'HGNC:2289', 'HGNC:10683', 'HGNC:11782', 'HGNC:837', 'HGNC:823', 'HGNC:3481', 'HGNC:830', 'HGNC:7892', 'HGNC:838', 'HGNC:14247', 'HGNC:24382', 'HGNC:2280', 'HGNC:12585', 'HGNC:12527', 'HGNC:833', 'HGNC:12586', 'HGNC:11449', 'HGNC:2277', 'HGNC:15684', 'HGNC:28883', 'HGNC:19980', 'HGNC:8016', 'HGNC:12582', 'HGNC:8646', 'HGNC:2294', 'HGNC:5383',…
C146_C146_AACTTTCGTTCTGAAC-1.csv	0.003145373441610438	0.0024576108398387956	562	0	['HGNC:4136', 'HGNC:16484', 'HGNC:11025', 'HGNC:9020', 'HGNC:8906', 'HGNC:18170', 'HGNC:11047', 'HGNC:4693', 'HGNC:4175', 'HGNC:2501', 'HGNC:365', 'HGNC:24269', 'HGNC:11067', 'HGNC:11064']
C148_C148_ACTATCTTCGCAAGCC-1.csv	0.0007530895498783753	0.0005015976055736115	635	0	['HGNC:7436', 'HGNC:4378', 'HGNC:11782', 'HGNC:8646', 'HGNC:4136', 'HGNC:2861', 'HGNC:4175', 'HGNC:11055', 'HGNC:10937', 'HGNC:10850', 'HGNC:18044', 'HGNC:8582', 'HGNC:17027', 'HGNC:18170', 'HGNC:4693', 'HGNC:9225']
C146_C146_CGTCTACAGTGTACGG-1.csv	0.003145373441610438	0.00329823433040511	712	0	['HGNC:8016', 'HGNC:794', 'HGNC:7529', 'HGNC:4175', 'HGNC:845', 'HGNC:4378', 'HGNC:25223', 'HGNC:14247', 'HGNC:847', 'HGNC:18044', 'HGNC:837', 'HGNC:4249', 'HGNC:823', 'HGNC:830', 'HGNC:9020', 'HGNC:9141', 'HGNC:846', 'HGNC:840', 'HGNC:4136', 'HGNC:5006', 'HGNC:10943', 'HGNC:20661', 'HGNC:20233', 'HGNC:18175', 'HGNC:838', 'HGNC:7530', 'HGNC:365', 'HGNC:848', 'HGNC:4693', 'HGNC:473', 'HGNC:2244', …
C148_C148_TAAGAGACACAGCGTC-1.csv	0.04099947210980115	0.06886824184802288	1410	0	['HGNC:2719', 'HGNC:23089', 'HGNC:7892', 'HGNC:7849', 'HGNC:11063', 'HGNC:115', 'HGNC:18170', 'HGNC:3078', 'HGNC:11047', 'HGNC:4693', 'HGNC:2858', 'HGNC:8582', 'HGNC:11782', 'HGNC:10452', 'HGNC:8646', 'HGNC:17296', 'HGNC:2501', 'HGNC:9068', 'HGNC:11064', 'HGNC:7850', 'HGNC:10451']
C152_C152_CGAGCCACAATCAGAA-1.csv	0.0028929046691481353	0.002261646397992076	700	[['HGNC:21350', 33.32851331783537, 99.99999997489792], ['HGNC:2898', 33.32851330946923, 99.99999997489793]]	['HGNC:10452', 'HGNC:2294', 'HGNC:17296', 'HGNC:4175', 'HGNC:5028', 'HGNC:2277', 'HGNC:7850', 'HGNC:10451', 'HGNC:12582', 'HGNC:13203', 'HGNC:4623', 'HGNC:30862', 'HGNC:2289', 'HGNC:10683', 'HGNC:2579', 'HGNC:2279', 'HGNC:4136', 'HGNC:12590', 'HGNC:16484', 'HGNC:4433', 'HGNC:24380', 'HGNC:7422', 'HGNC:3481', 'HGNC:7892', 'HGNC:2265', 'HGNC:2288', 'HGNC:9020', 'HGNC:11004', 'HGNC:2287', 'HGNC:3482…
C152_C152_TGATTTCAGGGCTTGA-1.csv	0.005585344057193923	0.00329823433040511	704	0	['HGNC:837', 'HGNC:823', 'HGNC:3481', 'HGNC:830', 'HGNC:7892', 'HGNC:4135', 'HGNC:2265', 'HGNC:2288', 'HGNC:4432', 'HGNC:10992', 'HGNC:30862', 'HGNC:2289', 'HGNC:10683', 'HGNC:2294', 'HGNC:24382', 'HGNC:2280', 'HGNC:12585', 'HGNC:833', 'HGNC:12586', 'HGNC:11449', 'HGNC:4061', 'HGNC:8907', 'HGNC:4136', 'HGNC:2205', 'HGNC:12590', 'HGNC:5157', 'HGNC:16484', 'HGNC:2277', 'HGNC:28883', 'HGNC:19980', '…
C141_C141_CCTCAGTAGTCTCAAC-1.csv	0.00398533098828724	0.0024576108398387964	1044	0	['HGNC:838', 'HGNC:1516', 'HGNC:14247', 'HGNC:2860', 'HGNC:13398', 'HGNC:847', 'HGNC:24269', 'HGNC:11279', 'HGNC:7529', 'HGNC:845', 'HGNC:10545', 'HGNC:9141', 'HGNC:846', 'HGNC:10922', 'HGNC:8906', 'HGNC:840', 'HGNC:10979', 'HGNC:9225', 'HGNC:5006', 'HGNC:3629', 'HGNC:3133', 'HGNC:2649', 'HGNC:8818', 'HGNC:28883', 'HGNC:6708', 'HGNC:2859', 'HGNC:8016', 'HGNC:94', 'HGNC:4432', 'HGNC:115', 'HGNC:40…
C145_C145_ACGTCAACACATAACC-1.csv	0.004483041295214671	0.00329823433040511	621	0	['HGNC:4432', 'HGNC:8907', 'HGNC:4136', 'HGNC:2205', 'HGNC:16484', 'HGNC:4012', 'HGNC:1096', 'HGNC:10996', 'HGNC:2861', 'HGNC:2719', 'HGNC:11055', 'HGNC:18070', 'HGNC:12527', 'HGNC:10850', 'HGNC:12390', 'HGNC:14472', 'HGNC:79', 'HGNC:18044', 'HGNC:7216', 'HGNC:7892', 'HGNC:4135', 'HGNC:9020', 'HGNC:11004', 'HGNC:18170', 'HGNC:3078', 'HGNC:4693', 'HGNC:2858', 'HGNC:20197', 'HGNC:9160', 'HGNC:10452…
C149_C149_GTGCTTCTCCCAGGTG-1.csv	0.010439742316604304	0.06886824184802288	1243	0	['HGNC:11782', 'HGNC:8646', 'HGNC:5383', 'HGNC:4432', 'HGNC:19980', 'HGNC:8907', 'HGNC:7892', 'HGNC:2719', 'HGNC:2501', 'HGNC:365', 'HGNC:8582', 'HGNC:10979', 'HGNC:11063', 'HGNC:115', 'HGNC:18170', 'HGNC:11047', 'HGNC:4693']
C141_C141_GTGGGTCAGAATTGTG-1.csv	0.00412558273856182	0.003769410663320126	1055	0	['HGNC:11021', 'HGNC:24862', 'HGNC:10866', 'HGNC:10452', 'HGNC:4249', 'HGNC:7892', 'HGNC:29565', 'HGNC:4135', 'HGNC:11863', 'HGNC:4122', 'HGNC:7758', 'HGNC:11004', 'HGNC:2898', 'HGNC:11047', 'HGNC:3006', 'HGNC:4693', 'HGNC:11559', 'HGNC:11184', 'HGNC:20197', 'HGNC:9225', 'HGNC:23157', 'HGNC:2995', 'HGNC:3007', 'HGNC:13398', 'HGNC:24269', 'HGNC:9251', 'HGNC:18044', 'HGNC:3133', 'HGNC:8907', 'HGNC:…
C148_C148_TGGACGCAGAGTAATC-1.csv	0.003145373441610438	0.00329823433040511	542	0	['HGNC:7684', 'HGNC:20371', 'HGNC:20661', 'HGNC:837', 'HGNC:823', 'HGNC:830', 'HGNC:7686', 'HGNC:7690', 'HGNC:11003', 'HGNC:2265', 'HGNC:2288', 'HGNC:7683', 'HGNC:4378', 'HGNC:7458', 'HGNC:30862', 'HGNC:7698', 'HGNC:8830', 'HGNC:2289', 'HGNC:2294', 'HGNC:12590', 'HGNC:16484', 'HGNC:9068', 'HGNC:23987', 'HGNC:7462', 'HGNC:7688', 'HGNC:7693', 'HGNC:10974', 'HGNC:846', 'HGNC:7699', 'HGNC:2287', 'HGN…
C152_C152_GTCGTAATCAGTTGAC-1.csv	0.004483041295214671	0.00329823433040511	754	0	['HGNC:4378', 'HGNC:16484', 'HGNC:28883', 'HGNC:9020', 'HGNC:18044', 'HGNC:18170', 'HGNC:11047', 'HGNC:4693']
C149_C149_TTCGGTCTCATCACCC-1.csv	0.010439742316604304	0.04344685760872619	1103	0	['HGNC:5157', 'HGNC:10942', 'HGNC:11067', 'HGNC:18044', 'HGNC:11063', 'HGNC:7892', 'HGNC:9020', 'HGNC:2501', 'HGNC:365', 'HGNC:18170', 'HGNC:4693', 'HGNC:11064']
C145_C145_CGATTGATCCAAGTAC-1.csv	0.0039853309882872424	0.0024576108398387956	758	[['HGNC:30862', 44.74116883188411, 100.0], ['HGNC:2289', 44.7411688383245, 100.0], ['HGNC:838', 44.7411688383245, 100.0], ['HGNC:14247', 44.741168838324505, 100.0], ['HGNC:24382', 44.741168831884096, 100.0], ['HGNC:2280', 44.7411688318841, 100.0], ['HGNC:12585', 44.741168831884316, 100.0], ['HGNC:833', 44.741168831884096, 100.0], ['HGNC:12586', 44.741168831884096, 100.00000007126467], ['HGNC:1259…	['HGNC:4378', 'HGNC:10452', 'HGNC:18070', 'HGNC:4136', 'HGNC:365', 'HGNC:10451', 'HGNC:9225', 'HGNC:341', 'HGNC:7892', 'HGNC:9020', 'HGNC:17296', 'HGNC:4175', 'HGNC:2501', 'HGNC:8906', 'HGNC:2704', 'HGNC:11004', 'HGNC:186', 'HGNC:24269', 'HGNC:753', 'HGNC:18044', 'HGNC:18170', 'HGNC:4693']
C149_C149_AAGGAGCCATGTCTCC-1.csv	0.010439742316604304	0.09995403371136466	1360	0	['HGNC:7892', 'HGNC:9020', 'HGNC:8021', 'HGNC:5383', 'HGNC:19980', 'HGNC:4432', 'HGNC:115', 'HGNC:2501', 'HGNC:1421', 'HGNC:10979', 'HGNC:11064', 'HGNC:18170', 'HGNC:2330', 'HGNC:4693', 'HGNC:10986', 'HGNC:8907', 'HGNC:16484']
C148_C148_GTGCTTCTCAGTCAGT-1.csv	0.00220683741282992	0.0012524312216750828	783	0	['HGNC:4378', 'HGNC:16484', 'HGNC:18170', 'HGNC:11047', 'HGNC:500', 'HGNC:4693', 'HGNC:11064']
C148_C148_TTGGCAAGTTTGCATG-1.csv	0.0037782446828117594	0.00329823433040511	824	0	['HGNC:2579', 'HGNC:2279', 'HGNC:8907', 'HGNC:4136', 'HGNC:2205', 'HGNC:12590', 'HGNC:16484', 'HGNC:2294', 'HGNC:4175', 'HGNC:10992', 'HGNC:4378', 'HGNC:30862', 'HGNC:2289', 'HGNC:2277', 'HGNC:19980', 'HGNC:11054', 'HGNC:12582', 'HGNC:2898', 'HGNC:18044', 'HGNC:24382', 'HGNC:2280', 'HGNC:18070', 'HGNC:12585', 'HGNC:12586', 'HGNC:11449', 'HGNC:4061', 'HGNC:7421', 'HGNC:30863', 'HGNC:29594', 'HGNC:…
C146_C146_TCGCGAGTCCGCGCAA-1.csv	0.010439742316604304	0.018536240640132963	535	[['HGNC:12527', 31.811021476991336, 88.25710367464804], ['HGNC:11004', 35.013591047524386, 81.63187999600275], ['HGNC:321', 34.46220302545764, 98.17237934284661], ['HGNC:11036', 34.462203025458464, 98.1723793421977], ['HGNC:4180', 34.462203025643134, 98.17237934293048], ['HGNC:4455', 32.88071162759444, 100.0]]	['HGNC:18070', 'HGNC:18044', 'HGNC:5383', 'HGNC:2501', 'HGNC:11047', 'HGNC:4693', 'HGNC:11559', 'HGNC:7892', 'HGNC:2898', 'HGNC:10979', 'HGNC:9225', 'HGNC:17027', 'HGNC:4458', 'HGNC:10293', 'HGNC:5382', 'HGNC:18170']
C152_C152_GTTAAGCCACCCATGG-1.csv	0.00377824468281176	0.00329823433040511	639	0	['HGNC:23089', 'HGNC:1516', 'HGNC:4136', 'HGNC:2205', 'HGNC:5157', 'HGNC:16484', 'HGNC:7892', 'HGNC:4061', 'HGNC:12524', 'HGNC:14573', 'HGNC:10922', 'HGNC:19980', 'HGNC:10999', 'HGNC:94', 'HGNC:4432', 'HGNC:18070', 'HGNC:12527', 'HGNC:18044', 'HGNC:4458', 'HGNC:341', 'HGNC:21298', 'HGNC:10995', 'HGNC:4175', 'HGNC:5028', 'HGNC:2501', 'HGNC:365', 'HGNC:20799', 'HGNC:115', 'HGNC:18170', 'HGNC:4693',…
C142_C142_TCAATCTCAGGGTATG-1.csv	0.003985330988287242	0.0024576108398387956	365	0	['HGNC:3575', 'HGNC:4378', 'HGNC:4136', 'HGNC:16484', 'HGNC:18761', 'HGNC:4175', 'HGNC:5028', 'HGNC:2501', 'HGNC:9225', 'HGNC:3569', 'HGNC:12437', 'HGNC:4693', 'HGNC:10999', 'HGNC:7892', 'HGNC:9020', 'HGNC:11004', 'HGNC:24269', 'HGNC:18044', 'HGNC:10922', 'HGNC:8906', 'HGNC:14679', 'HGNC:18170', 'HGNC:11047']
C152_C152_GCTGGGTAGAATGTGT-1.csv	0.003145373441610438	0.0024576108398387956	937	0	['HGNC:10452', 'HGNC:18044', 'HGNC:4136', 'HGNC:11067', 'HGNC:10451', 'HGNC:17296', 'HGNC:4175', 'HGNC:7892', 'HGNC:9020', 'HGNC:11063', 'HGNC:11064', 'HGNC:18170', 'HGNC:2858', 'HGNC:14409']
C152_C152_AAAGTAGCATCGGGTC-1.csv	0.003145373441610438	0.0031594005507016867	417	[['HGNC:10996', 49.71844231836105, 100.0]]	['HGNC:7683', 'HGNC:7458', 'HGNC:30862', 'HGNC:7698', 'HGNC:2289', 'HGNC:10452', 'HGNC:2294', 'HGNC:7692', 'HGNC:16148', 'HGNC:17296', 'HGNC:11279', 'HGNC:7529', 'HGNC:845', 'HGNC:7696', 'HGNC:7710', 'HGNC:2860', 'HGNC:13398', 'HGNC:847', 'HGNC:7714', 'HGNC:8999', 'HGNC:18044', 'HGNC:3133', 'HGNC:7717', 'HGNC:7705', 'HGNC:500', 'HGNC:7530', 'HGNC:2267', 'HGNC:7459', 'HGNC:7706', 'HGNC:16232', 'HG…
C152_C152_TCAGCAACAGACACTT-1.csv	0.0023172793887392715	0.0012575727380560644	899	0	['HGNC:8891', 'HGNC:4432', 'HGNC:7892', 'HGNC:4135', 'HGNC:11863', 'HGNC:7216', 'HGNC:3133', 'HGNC:4458', 'HGNC:2649', 'HGNC:10293', 'HGNC:21298', 'HGNC:7529', 'HGNC:11279', 'HGNC:4795', 'HGNC:4175', 'HGNC:11004', 'HGNC:12390', 'HGNC:13398', 'HGNC:8907', 'HGNC:4136', 'HGNC:2205', 'HGNC:5157', 'HGNC:5006', 'HGNC:4012', 'HGNC:3629', 'HGNC:10996', 'HGNC:6708', 'HGNC:2859', 'HGNC:19980', 'HGNC:18170'…
C145_C145_GACTAACTCGGTGTTA-1.csv	0.0017169655821985001	0.0012524312216750828	1187	0	['HGNC:30927', 'HGNC:18170', 'HGNC:11047', 'HGNC:4693', 'HGNC:2858', 'HGNC:4136', 'HGNC:16484', 'HGNC:10451', 'HGNC:29437', 'HGNC:4432', 'HGNC:10452', 'HGNC:17296', 'HGNC:4175', 'HGNC:7892', 'HGNC:9020', 'HGNC:2501', 'HGNC:11067']
C148_C148_CTCATTATCAGGCCCA-1.csv	0.0044830412952146705	0.00329823433040511	570	0	['HGNC:4378', 'HGNC:16484', 'HGNC:9020', 'HGNC:18070', 'HGNC:2501', 'HGNC:17027', 'HGNC:18044', 'HGNC:341', 'HGNC:18170', 'HGNC:4693', 'HGNC:11064', 'HGNC:1516']
C141_C141_CTCATTAAGCTAGCCC-1.csv	0.0036098848962415925	0.0024576108398387956	703	[['HGNC:10908', 44.74116883188409, 99.99999999999999], ['HGNC:12592', 44.7411688383245, 99.99999999999999], ['HGNC:4982', 44.7411688383245, 99.99999999999999], ['HGNC:2321', 44.741168838324505, 99.99999999999999], ['HGNC:395', 44.741168831884096, 100.0], ['HGNC:2911', 44.741168831884096, 100.0], ['HGNC:2898', 44.741168831884096, 99.99999999999999], ['HGNC:9280', 44.741168831884096, 99.99999999999…	['HGNC:4378', 'HGNC:7458', 'HGNC:30862', 'HGNC:7698', 'HGNC:2289', 'HGNC:2579', 'HGNC:2279', 'HGNC:4136', 'HGNC:12590', 'HGNC:16484', 'HGNC:838', 'HGNC:14247', 'HGNC:7684', 'HGNC:20371', 'HGNC:837', 'HGNC:823', 'HGNC:830', 'HGNC:7686', 'HGNC:7690', 'HGNC:7892', 'HGNC:2265', 'HGNC:2288', 'HGNC:7716', 'HGNC:24382', 'HGNC:2280', 'HGNC:12585', 'HGNC:833', 'HGNC:7702', 'HGNC:12586', 'HGNC:2267', 'HGNC…
C145_C145_TGACTAGTCTGACCTC-1.csv	0.00412558273856182	0.003769410663320126	1235	0	['HGNC:25223', 'HGNC:5008', 'HGNC:2244', 'HGNC:10986', 'HGNC:4136', 'HGNC:5006', 'HGNC:16484', 'HGNC:20661', 'HGNC:7530', 'HGNC:2704', 'HGNC:8091', 'HGNC:20233', 'HGNC:18175', 'HGNC:10452', 'HGNC:8021', 'HGNC:17296', 'HGNC:7529', 'HGNC:4175', 'HGNC:28883', 'HGNC:10451', 'HGNC:9141', 'HGNC:406', 'HGNC:18170', 'HGNC:20123', 'HGNC:11047', 'HGNC:4693', 'HGNC:2858']
C149_C149_ACTATCTTCACAGGCC-1.csv	0.010439742316604304	0.09995403371136466	1077	[['HGNC:4433', 43.4668377008044, 100.0], ['HGNC:7684', 27.990961639904928, 100.0], ['HGNC:20371', 27.990961639904928, 100.0], ['HGNC:7683', 27.990961639904206, 100.0], ['HGNC:4378', 15.084576473241615, 100.0], ['HGNC:7458', 27.99096163990404, 100.0], ['HGNC:7698', 27.99096163990405, 100.0], ['HGNC:10683', 43.4668377008044, 100.0], ['HGNC:7708', 27.99096163990404, 100.0], ['HGNC:7715', 27.99096163…	['HGNC:4693', 'HGNC:9020', 'HGNC:11063', 'HGNC:18170', 'HGNC:11064', 'HGNC:500', 'HGNC:365', 'HGNC:17027', 'HGNC:11067']
C148_C148_GTTCGGGCATCGATGT-1.csv	0.003145373441610438	0.005465645461814182	501	0	['HGNC:16232', 'HGNC:848', 'HGNC:17027', 'HGNC:10297', 'HGNC:7427', 'HGNC:2579', 'HGNC:2279', 'HGNC:838', 'HGNC:14247', 'HGNC:30862', 'HGNC:25223', 'HGNC:5008', 'HGNC:2289', 'HGNC:10452', 'HGNC:2294', 'HGNC:10986', 'HGNC:8907', 'HGNC:4136', 'HGNC:12590', 'HGNC:5006', 'HGNC:20661', 'HGNC:837', 'HGNC:4249', 'HGNC:3481', 'HGNC:823', 'HGNC:830', 'HGNC:7892', 'HGNC:2265', 'HGNC:2288', 'HGNC:9020', 'HG…
C148_C148_ACGAGCCCAAGAAGAG-1.csv	0.010439742316604304	0.04344685760872619	1153	[['HGNC:7703', 35.03477610528303, 100.0], ['HGNC:17194', 35.03477610528303, 100.0], ['HGNC:30242', 35.034776105282994, 100.0], ['HGNC:7697', 35.03477610529924, 100.0], ['HGNC:7683', 35.034776105283015, 100.0], ['HGNC:7458', 35.03477610528303, 100.0], ['HGNC:7698', 35.034776105283015, 100.0], ['HGNC:2898', 37.24505424216476, 100.0], ['HGNC:7714', 35.03477610529468, 100.0], ['HGNC:23987', 35.034776…	['HGNC:18044', 'HGNC:16484', 'HGNC:500', 'HGNC:11047', 'HGNC:4693', 'HGNC:11064', 'HGNC:18170']
C146_C146_ACTTGTTGTCATACTG-1.csv	0.010439742316604304	0.14052268609388313	1467	[['HGNC:4432', 13.145439851425083, 100.0], ['HGNC:5383', 13.145439851425083, 99.99999999999999], ['HGNC:10979', 13.145439851425083, 100.0], ['HGNC:115', 13.145439851398372, 99.9999999970805]]	['HGNC:21705', 'HGNC:2911', 'HGNC:500', 'HGNC:2898', 'HGNC:22921', 'HGNC:753', 'HGNC:10986', 'HGNC:4136', 'HGNC:8091', 'HGNC:17366', 'HGNC:4175', 'HGNC:18170', 'HGNC:4693', 'HGNC:8124', 'HGNC:21350', 'HGNC:10956', 'HGNC:17929', 'HGNC:11064', 'HGNC:406', 'HGNC:11063']
C148_C148_CCTAGCTCATGCAACT-1.csv	0.003145373441610438	0.0037694106633201266	565	0	['HGNC:10452', 'HGNC:7892', 'HGNC:10980', 'HGNC:10451', 'HGNC:17296', 'HGNC:2501', 'HGNC:500', 'HGNC:17027', 'HGNC:11067', 'HGNC:758', 'HGNC:8906', 'HGNC:2704', 'HGNC:11004', 'HGNC:24269', 'HGNC:18044', 'HGNC:12805', 'HGNC:11063', 'HGNC:18170', 'HGNC:4693', 'HGNC:2858', 'HGNC:746', 'HGNC:10956', 'HGNC:11064']
C143_C143_CGCGTTTGTACCATCA-1.csv	0.0023172793887392715	0.0012575727380560644	1118	0	['HGNC:4378', 'HGNC:18170', 'HGNC:10452', 'HGNC:17296', 'HGNC:10920', 'HGNC:7892', 'HGNC:11004', 'HGNC:24269', 'HGNC:18070', 'HGNC:9225', 'HGNC:4693', 'HGNC:10451', 'HGNC:4432', 'HGNC:8906', 'HGNC:2704']
C146_C146_GCACATATCTTCTGGC-1.csv	0.010439742316604302	0.02528479717816036	1182	0	['HGNC:25223', 'HGNC:5008', 'HGNC:10986', 'HGNC:8907', 'HGNC:9141', 'HGNC:10922', 'HGNC:19980', 'HGNC:94', 'HGNC:2244', 'HGNC:12527', 'HGNC:4136', 'HGNC:5006', 'HGNC:186', 'HGNC:18170', 'HGNC:7529', 'HGNC:4175', 'HGNC:2501', 'HGNC:7530', 'HGNC:20661', 'HGNC:7892', 'HGNC:20233', 'HGNC:18175', 'HGNC:4458', 'HGNC:12805', 'HGNC:21298', 'HGNC:11063']
C148_C148_CCTTTCTCAGAGCCAA-1.csv	0.003145373441610438	0.00329823433040511	1295	0	['HGNC:2244', 'HGNC:19129', 'HGNC:8923', 'HGNC:25223', 'HGNC:20661', 'HGNC:4249', 'HGNC:7892', 'HGNC:10452', 'HGNC:5383', 'HGNC:17296', 'HGNC:7529', 'HGNC:4175', 'HGNC:10980', 'HGNC:10451', 'HGNC:4432', 'HGNC:18170', 'HGNC:11047', 'HGNC:4693', 'HGNC:2858', 'HGNC:10986', 'HGNC:4136', 'HGNC:5006', 'HGNC:16484', 'HGNC:9141', 'HGNC:7530', 'HGNC:365', 'HGNC:406', 'HGNC:11063', 'HGNC:115', 'HGNC:8091',…
C149_C149_TCGAGGCGTACCATCA-1.csv	0.004483041295214671	0.00329823433040511	951	0	['HGNC:11004', 'HGNC:25223', 'HGNC:5008', 'HGNC:10683', 'HGNC:10986', 'HGNC:8907', 'HGNC:4136', 'HGNC:2205', 'HGNC:5006', 'HGNC:16484', 'HGNC:10996', 'HGNC:20661', 'HGNC:4249', 'HGNC:7892', 'HGNC:10452', 'HGNC:5383', 'HGNC:17296', 'HGNC:7529', 'HGNC:4175', 'HGNC:11055', 'HGNC:2244', 'HGNC:18170', 'HGNC:10917', 'HGNC:4693', 'HGNC:2858', 'HGNC:746', 'HGNC:11559', 'HGNC:7530', 'HGNC:365', 'HGNC:1068…
C146_C146_CTGTTTAGTATGGTTC-1.csv	0.006540935353755582	0.015077642653280505	1856	0	['HGNC:10992', 'HGNC:5157', 'HGNC:18170', 'HGNC:4693', 'HGNC:7892', 'HGNC:9020', 'HGNC:2501', 'HGNC:17376', 'HGNC:11064']
C149_C149_TGTGGTACATGTCGAT-1.csv	0.0043846187573990435	0.00329823433040511	1202	0	['HGNC:11067', 'HGNC:2579', 'HGNC:2279', 'HGNC:12590', 'HGNC:2294', 'HGNC:845', 'HGNC:14247', 'HGNC:2898', 'HGNC:847', 'HGNC:30862', 'HGNC:2289', 'HGNC:10683', 'HGNC:2291', 'HGNC:24382', 'HGNC:2280', 'HGNC:12585', 'HGNC:833', 'HGNC:12586', 'HGNC:2277', 'HGNC:10980', 'HGNC:8016', 'HGNC:12582', 'HGNC:4432', 'HGNC:2501', 'HGNC:3700', 'HGNC:2267', 'HGNC:10680', 'HGNC:16232', 'HGNC:848', 'HGNC:7427', …
C143_C143_ACGATGTGTCCTGCTT-1.csv	0.010439742316604304	0.08894381475344856	1169	[['HGNC:2422', 41.66647541309565, 100.0], ['HGNC:9280', 49.50424721096114, 100.0], ['HGNC:4432', 25.13325433677554, 100.0], ['HGNC:4982', 49.50424721099047, 100.0], ['HGNC:12592', 49.50424721099047, 100.0], ['HGNC:395', 49.50424721098579, 100.0], ['HGNC:2321', 49.504247210971364, 100.0], ['HGNC:5383', 48.847531139922964, 100.0], ['HGNC:12591', 49.50424721097909, 100.0], ['HGNC:642', 26.0397001340…	['HGNC:5157', 'HGNC:758', 'HGNC:10980', 'HGNC:3700', 'HGNC:7892', 'HGNC:18170', 'HGNC:11047', 'HGNC:4693', 'HGNC:746', 'HGNC:341', 'HGNC:11064']
C152_C152_GTGCAGCCAGGCTGAA-1.csv	0.0037782446828117594	0.00329823433040511	789	0	['HGNC:4014', 'HGNC:4136', 'HGNC:2205', 'HGNC:5157', 'HGNC:16484', 'HGNC:12390', 'HGNC:7216', 'HGNC:12527', 'HGNC:4061', 'HGNC:7892', 'HGNC:4135', 'HGNC:9020', 'HGNC:11004', 'HGNC:15684', 'HGNC:19980', 'HGNC:94', 'HGNC:11022', 'HGNC:10942', 'HGNC:10297', 'HGNC:11067', 'HGNC:8907', 'HGNC:4175', 'HGNC:2501', 'HGNC:11047', 'HGNC:4693', 'HGNC:11559', 'HGNC:20197', 'HGNC:12524', 'HGNC:4369', 'HGNC:145…
C152_C152_GACGTGCAGGCTAGCA-1.csv	0.0039853309882872424	0.0024576108398387956	896	0	['HGNC:4432', 'HGNC:11782', 'HGNC:10452', 'HGNC:8646', 'HGNC:2719', 'HGNC:5157', 'HGNC:16484', 'HGNC:7892', 'HGNC:9020', 'HGNC:758', 'HGNC:8906', 'HGNC:2704', 'HGNC:17296', 'HGNC:10980', 'HGNC:10451', 'HGNC:11004', 'HGNC:2898', 'HGNC:24269', 'HGNC:365', 'HGNC:8582', 'HGNC:11067', 'HGNC:18170', 'HGNC:11047', 'HGNC:4693', 'HGNC:746']
C148_C148_GCCAAATCAGACAGGT-1.csv	0.010439742316604304	0.05968995093791371	724	[['HGNC:7692', 37.04379140646902, 100.0], ['HGNC:7696', 37.043791406472586, 100.0], ['HGNC:7710', 37.043791406471996, 100.0], ['HGNC:7708', 37.04379140645787, 100.0], ['HGNC:7715', 37.04379140645786, 100.0], ['HGNC:7716', 37.04379140645786, 100.0], ['HGNC:2244', 42.22182988117099, 100.0], ['HGNC:7702', 37.04379140647409, 100.0], ['HGNC:10992', 38.605473666817325, 100.0], ['HGNC:7683', 37.04379140…	['HGNC:11782', 'HGNC:10452', 'HGNC:8646', 'HGNC:2294', 'HGNC:17296', 'HGNC:24382', 'HGNC:2280', 'HGNC:18070', 'HGNC:12585', 'HGNC:12586', 'HGNC:4432', 'HGNC:30862', 'HGNC:2289', 'HGNC:10683', 'HGNC:7421', 'HGNC:30863', 'HGNC:29594', 'HGNC:7419', 'HGNC:2269', 'HGNC:12587', 'HGNC:2267', 'HGNC:3700', 'HGNC:365', 'HGNC:10680', 'HGNC:16232', 'HGNC:8582', 'HGNC:17027', 'HGNC:7427', 'HGNC:9020', 'HGNC:1…
C146_C146_ACCCACTAGTTTGCGT-1.csv	0.003609884896241591	0.0032982343304051105	1510	0	['HGNC:7892', 'HGNC:11063', 'HGNC:18170', 'HGNC:2501']
C141_C141_CGGAGCTAGCGATAGC-1.csv	0.00377824468281176	0.00329823433040511	742	0	['HGNC:7683', 'HGNC:7458', 'HGNC:30862', 'HGNC:25223', 'HGNC:7698', 'HGNC:5008', 'HGNC:2289', 'HGNC:4014', 'HGNC:2294', 'HGNC:14247', 'HGNC:837', 'HGNC:4249', 'HGNC:823', 'HGNC:3481', 'HGNC:830', 'HGNC:7686', 'HGNC:7690', 'HGNC:7892', 'HGNC:4135', 'HGNC:2265', 'HGNC:2288', 'HGNC:7719', 'HGNC:7700', 'HGNC:9020', 'HGNC:7459', 'HGNC:7706', 'HGNC:11022', 'HGNC:16232', 'HGNC:7455', 'HGNC:848', 'HGNC:1…
C146_C146_AGGGAGTAGAGGTTAT-1.csv	0.003145373441610438	0.04344685760872619	466	[['HGNC:10683', 40.14728418028965, 100.0], ['HGNC:2422', 40.14728418028966, 100.0], ['HGNC:10682', 40.14728418029673, 100.0], ['HGNC:28883', 0.28132606890105855, 100.0], ['HGNC:3700', 40.14728418028966, 100.0], ['HGNC:10680', 40.147284180289645, 100.0], ['HGNC:10681', 40.14728418029673, 100.0], ['HGNC:642', 41.316383054748904, 100.0]]	['HGNC:7683', 'HGNC:4623', 'HGNC:7458', 'HGNC:30862', 'HGNC:7698', 'HGNC:2289', 'HGNC:10452', 'HGNC:2294', 'HGNC:22921', 'HGNC:847', 'HGNC:7714', 'HGNC:18044', 'HGNC:7717', 'HGNC:7705', 'HGNC:7692', 'HGNC:17296', 'HGNC:4175', 'HGNC:845', 'HGNC:7696', 'HGNC:5028', 'HGNC:7710', 'HGNC:2501', 'HGNC:838', 'HGNC:1516', 'HGNC:14247', 'HGNC:7707', 'HGNC:8091', 'HGNC:7704', 'HGNC:840', 'HGNC:24380', 'HGNC…
C148_C148_GGATGTTGTCGAACAG-1.csv	0.003145373441610438	0.00329823433040511	506	0	['HGNC:4378', 'HGNC:30862', 'HGNC:2289', 'HGNC:10683', 'HGNC:2294', 'HGNC:2579', 'HGNC:2279', 'HGNC:10986', 'HGNC:12590', 'HGNC:16484', 'HGNC:24382', 'HGNC:2280', 'HGNC:12585', 'HGNC:833', 'HGNC:12586', 'HGNC:5386', 'HGNC:2277', 'HGNC:28883', 'HGNC:8016', 'HGNC:12582', 'HGNC:10999', 'HGNC:5384', 'HGNC:435', 'HGNC:10995', 'HGNC:845', 'HGNC:2267', 'HGNC:11449', 'HGNC:846', 'HGNC:2287', 'HGNC:3482',…
C149_C149_CGTGTCTTCAGCTTAG-1.csv	0.004384618757399043	0.06886824184802288	1280	[['HGNC:24382', 28.031586077002306, 99.9999999999999], ['HGNC:2280', 28.03158607700233, 100.00000000000004], ['HGNC:12585', 28.031586077002324, 100.00000000000004], ['HGNC:833', 28.534942419748877, 100.00000000000004], ['HGNC:12586', 28.031586077002324, 100.00000000000003], ['HGNC:837', 28.534942419748866, 100.00000000000009], ['HGNC:823', 28.53494241974886, 100.00000000000004], ['HGNC:3481', 42.…	['HGNC:7892', 'HGNC:8582', 'HGNC:10451', 'HGNC:18170', 'HGNC:11047', 'HGNC:4693', 'HGNC:2858', 'HGNC:11782', 'HGNC:10452', 'HGNC:8646', 'HGNC:17296', 'HGNC:11064']
C152_C152_TCGGTAATCGTTGCCT-1.csv	0.0018922601154819309	0.0012524312216750828	711	0	['HGNC:30862', 'HGNC:2289', 'HGNC:837', 'HGNC:823', 'HGNC:3481', 'HGNC:830', 'HGNC:7892', 'HGNC:21705', 'HGNC:2294', 'HGNC:845', 'HGNC:838', 'HGNC:14247', 'HGNC:2579', 'HGNC:2279', 'HGNC:12590', 'HGNC:5157', 'HGNC:758', 'HGNC:846', 'HGNC:2287', 'HGNC:3482', 'HGNC:24381', 'HGNC:2291', 'HGNC:24382', 'HGNC:2280', 'HGNC:12585', 'HGNC:833', 'HGNC:12586', 'HGNC:2277', 'HGNC:10980', 'HGNC:8016', 'HGNC:1…
C141_C141_CGTCACTCACGAGAGT-1.csv	0.004081738672247514	0.0031895013305016447	874	0	['HGNC:2579', 'HGNC:2279', 'HGNC:4136', 'HGNC:12590', 'HGNC:11004', 'HGNC:2898', 'HGNC:847', 'HGNC:13203', 'HGNC:30862', 'HGNC:2289', 'HGNC:10683', 'HGNC:7421', 'HGNC:30863', 'HGNC:29594', 'HGNC:7849', 'HGNC:7419', 'HGNC:2269', 'HGNC:12587', 'HGNC:2291', 'HGNC:24382', 'HGNC:2719', 'HGNC:11055', 'HGNC:2280', 'HGNC:12585', 'HGNC:833', 'HGNC:12586', 'HGNC:10682', 'HGNC:840', 'HGNC:24380', 'HGNC:2135…
C143_C143_CTCCTAGTCTCCAACC-1.csv	0.010439742316604304	0.03326395615746267	958	0	['HGNC:5157', 'HGNC:16484', 'HGNC:2501', 'HGNC:10920', 'HGNC:7892', 'HGNC:18170', 'HGNC:11047', 'HGNC:4693', 'HGNC:341']
C152_C152_TGTTCCGCACTTCTGC-1.csv	0.003145373441610438	0.00329823433040511	723	0	['HGNC:12590', 'HGNC:16484', 'HGNC:7684', 'HGNC:20371', 'HGNC:4378', 'HGNC:7458', 'HGNC:30862', 'HGNC:7698', 'HGNC:2289', 'HGNC:2294', 'HGNC:838', 'HGNC:14247', 'HGNC:837', 'HGNC:823', 'HGNC:3481', 'HGNC:830', 'HGNC:7686', 'HGNC:7690', 'HGNC:2265', 'HGNC:2288', 'HGNC:7719', 'HGNC:7700', 'HGNC:23987', 'HGNC:7462', 'HGNC:7688', 'HGNC:758', 'HGNC:7693', 'HGNC:846', 'HGNC:7699', 'HGNC:2287', 'HGNC:34…
C148_C148_GCTTCCATCACCAGGC-1.csv	0.0018922601154819313	0.0012524312216750828	715	0	['HGNC:5157', 'HGNC:16484', 'HGNC:10943', 'HGNC:18070', 'HGNC:18044', 'HGNC:7892', 'HGNC:11054', 'HGNC:18170', 'HGNC:4693', 'HGNC:2501', 'HGNC:11067', 'HGNC:11064']
C149_C149_CAACCAAAGCCCAGCT-1.csv	0.0018922601154819309	0.0012524312216750828	967	0	['HGNC:30862', 'HGNC:2289', 'HGNC:10683', 'HGNC:14247', 'HGNC:14472', 'HGNC:2422', 'HGNC:847', 'HGNC:2205', 'HGNC:12590', 'HGNC:16484', 'HGNC:837', 'HGNC:24382', 'HGNC:2280', 'HGNC:12585', 'HGNC:12527', 'HGNC:833', 'HGNC:12586', 'HGNC:11449', 'HGNC:2277', 'HGNC:19980', 'HGNC:8016', 'HGNC:12582', 'HGNC:4432', 'HGNC:2294', 'HGNC:845', 'HGNC:2501', 'HGNC:2267', 'HGNC:3700', 'HGNC:823', 'HGNC:3481', …
C142_C142_ACACTGAGTACTCTCC-1.csv	0.0036098848962415925	0.00329823433040511	958	0	['HGNC:4378', 'HGNC:18070', 'HGNC:9225', 'HGNC:16484', 'HGNC:18044', 'HGNC:341', 'HGNC:18170', 'HGNC:11047', 'HGNC:4693']
C146_C146_GCTGGGTGTCATATGC-1.csv	0.010439742316604304	0.04344685760872619	1708	0	['HGNC:18170', 'HGNC:4693', 'HGNC:10942', 'HGNC:9020', 'HGNC:2501', 'HGNC:11064']
C149_C149_ACTGCTCTCTTTAGTC-1.csv	0.010439742316604304	0.09995403371136466	1175	[['HGNC:10683', 21.687760407439168, 100.0], ['HGNC:1795', 40.60047367849393, 100.0], ['HGNC:3481', 14.686255354186848, 100.0], ['HGNC:10980', 21.687760407439168, 100.0], ['HGNC:11449', 21.687760407439168, 99.99999999999999], ['HGNC:1421', 12.837057367042878, 100.0], ['HGNC:3482', 14.686255354186859, 99.99999999999999], ['HGNC:10681', 21.687760407439168, 99.99999999999999], ['HGNC:10682', 21.68776…	['HGNC:4136', 'HGNC:16484', 'HGNC:7892', 'HGNC:4432', 'HGNC:4175', 'HGNC:18170', 'HGNC:11047', 'HGNC:4693', 'HGNC:11064']
C152_C152_GACTACACACTCGACG-1.csv	0.001516254245511887	0.0009077379131744149	707	0	['HGNC:10683', 'HGNC:10452', 'HGNC:2294', 'HGNC:17296', 'HGNC:845', 'HGNC:14247', 'HGNC:2579', 'HGNC:2279', 'HGNC:10986', 'HGNC:8907', 'HGNC:12590', 'HGNC:16484', 'HGNC:2267', 'HGNC:3700', 'HGNC:10680', 'HGNC:11022', 'HGNC:16232', 'HGNC:848', 'HGNC:10297', 'HGNC:7427', 'HGNC:837', 'HGNC:823', 'HGNC:3481', 'HGNC:830', 'HGNC:7892', 'HGNC:2265', 'HGNC:2288', 'HGNC:2911', 'HGNC:11004', 'HGNC:2898', '…
C148_C148_GAATGAATCAGCGACC-1.csv	0.004125582738561821	0.003769410663320126	1067	0	['HGNC:4136', 'HGNC:12590', 'HGNC:16484', 'HGNC:30862', 'HGNC:2289', 'HGNC:10452', 'HGNC:2277', 'HGNC:10451', 'HGNC:12582', 'HGNC:3481', 'HGNC:7892', 'HGNC:2265', 'HGNC:2288', 'HGNC:24269', 'HGNC:24382', 'HGNC:2280', 'HGNC:12585', 'HGNC:12586', 'HGNC:16232', 'HGNC:7427', 'HGNC:2579', 'HGNC:2279', 'HGNC:2287', 'HGNC:3482', 'HGNC:8906', 'HGNC:2704', 'HGNC:2294', 'HGNC:17296', 'HGNC:4175', 'HGNC:500…
C148_C148_ACACCAACAGGACGTA-1.csv	0.010439742316604304	0.04344685760872619	811	[['HGNC:5383', 43.492858205065076, 100.0], ['HGNC:3482', 28.288630913502928, 100.0], ['HGNC:3481', 28.28863091349168, 100.0], ['HGNC:10979', 43.49285820506515, 100.0], ['HGNC:10917', 43.49285820506512, 100.0], ['HGNC:642', 15.37567796239047, 92.04552280277308]]	['HGNC:28883', 'HGNC:10980', 'HGNC:11054', 'HGNC:18044', 'HGNC:18070', 'HGNC:16484', 'HGNC:18170', 'HGNC:11047', 'HGNC:4693']
C143_C143_CCACCTAGTGCCTTGG-1.csv	0.0036792119618539298	0.002683781189303749	991	0	['HGNC:847', 'HGNC:9251', 'HGNC:12590', 'HGNC:253', 'HGNC:2645', 'HGNC:5006', 'HGNC:4433', 'HGNC:20661', 'HGNC:837', 'HGNC:29799', 'HGNC:7421', 'HGNC:30863', 'HGNC:29594', 'HGNC:7419', 'HGNC:2269', 'HGNC:12587', 'HGNC:20799', 'HGNC:403', 'HGNC:2292', 'HGNC:18170', 'HGNC:2277', 'HGNC:28883', 'HGNC:2859', 'HGNC:8016', 'HGNC:10451', 'HGNC:12582', 'HGNC:94', 'HGNC:10680', 'HGNC:11022', 'HGNC:16232', …
C142_C142_TTATGCTCATGCCCGA-1.csv	0.006162081341555775	0.004053302422170564	461	0	['HGNC:4175', 'HGNC:4136', 'HGNC:10921', 'HGNC:5028', 'HGNC:500', 'HGNC:17027', 'HGNC:2898', 'HGNC:18044', 'HGNC:9225', 'HGNC:8124', 'HGNC:21350', 'HGNC:2911', 'HGNC:9020', 'HGNC:18170', 'HGNC:11047', 'HGNC:4693']
C145_C145_CGCTATCCAAGTTGTC-1.csv	0.003145373441610438	0.00329823433040511	977	0	['HGNC:7529', 'HGNC:4175', 'HGNC:4136', 'HGNC:5006', 'HGNC:16484', 'HGNC:4378', 'HGNC:25223', 'HGNC:18170', 'HGNC:4693', 'HGNC:20661', 'HGNC:9020', 'HGNC:473', 'HGNC:2244', 'HGNC:7530', 'HGNC:20233', 'HGNC:18175', 'HGNC:11064', 'HGNC:9141']
C149_C149_ACATCAGGTCGGGTCT-1.csv	0.00180419222104482	0.0012524312216750828	394	0	['HGNC:2205', 'HGNC:5157', 'HGNC:16484', 'HGNC:4415', 'HGNC:4175', 'HGNC:10680', 'HGNC:11022', 'HGNC:17027', 'HGNC:8907', 'HGNC:395', 'HGNC:4136', 'HGNC:12591', 'HGNC:4432', 'HGNC:12592', 'HGNC:4982', 'HGNC:10683', 'HGNC:23089', 'HGNC:4014', 'HGNC:2321', 'HGNC:7892', 'HGNC:10536', 'HGNC:2911', 'HGNC:9020', 'HGNC:2898', 'HGNC:15684', 'HGNC:28883', 'HGNC:19980', 'HGNC:10980', 'HGNC:11054', 'HGNC:47…
C143_C143_CCTACCAAGATCTGCT-1.csv	0.0039853309882872424	0.0024576108398388	707	0	['HGNC:4136', 'HGNC:2205', 'HGNC:12590', 'HGNC:5157', 'HGNC:16484', 'HGNC:30862', 'HGNC:2289', 'HGNC:4014', 'HGNC:2277', 'HGNC:15684', 'HGNC:19980', 'HGNC:8016', 'HGNC:12582', 'HGNC:4432', 'HGNC:24382', 'HGNC:2280', 'HGNC:12585', 'HGNC:12527', 'HGNC:833', 'HGNC:12586', 'HGNC:4061', 'HGNC:837', 'HGNC:823', 'HGNC:3481', 'HGNC:830', 'HGNC:7892', 'HGNC:4135', 'HGNC:2265', 'HGNC:2288', 'HGNC:9020', 'H…
C148_C148_CTGCGGATCCCAAGTA-1.csv	0.00883977900552486	0.09995403371136466	915	[['HGNC:4432', 43.4668377008044, 99.99999999999997], ['HGNC:3482', 36.9135425461021, 99.9999999748979], ['HGNC:2898', 10.873746839773116, 99.9999999748979], ['HGNC:3481', 36.91354254607555, 99.99999997489792], ['HGNC:2911', 10.873746839773123, 99.99999997489788], ['HGNC:10989', 8.22401535397729, 99.99999997489792], ['HGNC:8124', 10.87374683977312, 99.99999997489792], ['HGNC:21350', 10.87374683977…	['HGNC:4378', 'HGNC:16484', 'HGNC:11064', 'HGNC:18170', 'HGNC:11047', 'HGNC:4693']
C146_C146_CTAACTTTCAATCTCT-1.csv	0.0019622463796554286	0.0014313499676286662	992	0	['HGNC:846', 'HGNC:8906', 'HGNC:838', 'HGNC:14247', 'HGNC:10452', 'HGNC:17296', 'HGNC:845', 'HGNC:833', 'HGNC:16484', 'HGNC:848', 'HGNC:17027', 'HGNC:11004', 'HGNC:847', 'HGNC:24269', 'HGNC:2704', 'HGNC:840', 'HGNC:8016', 'HGNC:7850', 'HGNC:11054', 'HGNC:10451', 'HGNC:7849', 'HGNC:18170', 'HGNC:3078', 'HGNC:11047', 'HGNC:4693', 'HGNC:2858', 'HGNC:837', 'HGNC:823', 'HGNC:830', 'HGNC:7892']
C143_C143_CAGATCACATGCATGT-1.csv	0.0027742254159646576	0.00329823433040511	521	0	['HGNC:30862', 'HGNC:5008', 'HGNC:2289', 'HGNC:2294', 'HGNC:10547', 'HGNC:12590', 'HGNC:5006', 'HGNC:16484', 'HGNC:3629', 'HGNC:837', 'HGNC:10920', 'HGNC:2860', 'HGNC:13398', 'HGNC:847', 'HGNC:3133', 'HGNC:11279', 'HGNC:7529', 'HGNC:845', 'HGNC:500', 'HGNC:7530', 'HGNC:2267', 'HGNC:9141', 'HGNC:846', 'HGNC:2287', 'HGNC:3482', 'HGNC:840', 'HGNC:24380', 'HGNC:16232', 'HGNC:848', 'HGNC:10942', 'HGNC…
C145_C145_GATCGATGTCTCTTTA-1.csv	0.003679211961853929	0.002683781189303749	884	0	['HGNC:30862', 'HGNC:25223', 'HGNC:2289', 'HGNC:10452', 'HGNC:4136', 'HGNC:12590', 'HGNC:5006', 'HGNC:20661', 'HGNC:9141', 'HGNC:846', 'HGNC:2287', 'HGNC:2704', 'HGNC:24382', 'HGNC:2244', 'HGNC:2280', 'HGNC:12585', 'HGNC:833', 'HGNC:12586', 'HGNC:9068', 'HGNC:838', 'HGNC:14247', 'HGNC:16232', 'HGNC:848', 'HGNC:7427', 'HGNC:2579', 'HGNC:2279', 'HGNC:11004', 'HGNC:186', 'HGNC:6071', 'HGNC:2422', 'H…
C152_C152_GTACTCCTCTAACCGA-1.csv	0.003985330988287241	0.0024576108398387956	1181	0	['HGNC:4378', 'HGNC:11004', 'HGNC:10452', 'HGNC:17296', 'HGNC:18070', 'HGNC:18044', 'HGNC:7892', 'HGNC:18170', 'HGNC:11047', 'HGNC:4693', 'HGNC:17027', 'HGNC:10451', 'HGNC:4432', 'HGNC:2704', 'HGNC:9225']
C152_C152_GACCAATGTATTCGTG-1.csv	0.00594487218524803	0.00329823433040511	742	0	['HGNC:119', 'HGNC:8891', 'HGNC:18070', 'HGNC:833', 'HGNC:5213', 'HGNC:395', 'HGNC:11460', 'HGNC:253', 'HGNC:2645', 'HGNC:16484', 'HGNC:1795', 'HGNC:2690', 'HGNC:4623', 'HGNC:4378', 'HGNC:12592', 'HGNC:4982', 'HGNC:23089', 'HGNC:2321', 'HGNC:16526', 'HGNC:2898', 'HGNC:847', 'HGNC:9280', 'HGNC:18044', 'HGNC:2646', 'HGNC:838', 'HGNC:1516', 'HGNC:14247', 'HGNC:3247', 'HGNC:848', 'HGNC:11067', 'HGNC:…
C51_C51_AGTGGGACACCAGATT-1.csv	0.003145373441610438	0.00329823433040511	737	[['HGNC:11047', 19.344821241267212, 100.0]]	['HGNC:4136', 'HGNC:16484', 'HGNC:4378', 'HGNC:18044', 'HGNC:18070', 'HGNC:3575', 'HGNC:9020', 'HGNC:4175', 'HGNC:5028', 'HGNC:2501', 'HGNC:10999', 'HGNC:4693', 'HGNC:18170', 'HGNC:9225', 'HGNC:3569']
C145_C145_GCGCAGTCAATGGATA-1.csv	0.004483041295214671	0.00329823433040511	1056	0	['HGNC:30862', 'HGNC:2289', 'HGNC:2294', 'HGNC:2277', 'HGNC:12582', 'HGNC:2291', 'HGNC:24382', 'HGNC:2280', 'HGNC:12585', 'HGNC:12586', 'HGNC:2267', 'HGNC:12590', 'HGNC:16484', 'HGNC:7892', 'HGNC:2265', 'HGNC:2288', 'HGNC:9020', 'HGNC:7421', 'HGNC:341', 'HGNC:30863', 'HGNC:29594', 'HGNC:7419', 'HGNC:2269', 'HGNC:12587', 'HGNC:2292', 'HGNC:16232', 'HGNC:7427', 'HGNC:2579', 'HGNC:2279', 'HGNC:2287'…
C141_C141_CGATCGGGTAATCGTC-1.csv	0.0015162542455118859	0.0009077379131744149	1060	0	['HGNC:16484', 'HGNC:10452', 'HGNC:17296', 'HGNC:7892', 'HGNC:8906', 'HGNC:7850', 'HGNC:10451', 'HGNC:13203', 'HGNC:11067', 'HGNC:4458', 'HGNC:10293', 'HGNC:7849', 'HGNC:11004', 'HGNC:2898', 'HGNC:24269', 'HGNC:18170', 'HGNC:3078', 'HGNC:11047', 'HGNC:4693', 'HGNC:2858', 'HGNC:11559', 'HGNC:2704', 'HGNC:11064']
C149_C149_GATCGCGCAATGCCAT-1.csv	0.002646863089116097	0.0012524312216750828	713	0	['HGNC:4432', 'HGNC:4378', 'HGNC:11004', 'HGNC:18170', 'HGNC:11047', 'HGNC:4693', 'HGNC:746', 'HGNC:10293', 'HGNC:11063', 'HGNC:7892', 'HGNC:10980', 'HGNC:3700', 'HGNC:365', 'HGNC:10297', 'HGNC:758']
C149_C149_AGGCCACGTCAGAATA-1.csv	0.0037782446828117594	0.00329823433040511	882	0	['HGNC:18044', 'HGNC:4458', 'HGNC:20799', 'HGNC:18070', 'HGNC:12527', 'HGNC:11025', 'HGNC:8907', 'HGNC:4136', 'HGNC:2205', 'HGNC:5157', 'HGNC:16484', 'HGNC:10996', 'HGNC:4175', 'HGNC:2501', 'HGNC:7892', 'HGNC:4135', 'HGNC:9020', 'HGNC:12390', 'HGNC:115', 'HGNC:18170', 'HGNC:4693', 'HGNC:20197', 'HGNC:365', 'HGNC:11022', 'HGNC:11067', 'HGNC:10979', 'HGNC:11064', 'HGNC:15684', 'HGNC:19980', 'HGNC:1…
C146_C146_ACTGTCCCAAACTGCT-1.csv	0.0037782446828117594	0.00329823433040511	1262	0	['HGNC:10452', 'HGNC:2294', 'HGNC:17296', 'HGNC:2501', 'HGNC:30862', 'HGNC:2289', 'HGNC:10683', 'HGNC:10682', 'HGNC:24380', 'HGNC:7422', 'HGNC:2277', 'HGNC:10451', 'HGNC:12582', 'HGNC:2898', 'HGNC:2291', 'HGNC:24382', 'HGNC:2280', 'HGNC:12585', 'HGNC:12586', 'HGNC:2579', 'HGNC:2279', 'HGNC:12590', 'HGNC:4433', 'HGNC:3481', 'HGNC:7892', 'HGNC:2265', 'HGNC:2288', 'HGNC:11449', 'HGNC:2287', 'HGNC:34…
[truncated: 814 more rows]
