# Supplementary material for: Metabolic modeling elucidates phenformin and atpenin A5 as broad-spectrum antiviral drugs against RNA viruses
Source: Commun Biol. 2025 May 23;8:791. doi: 10.1038/s42003-025-08148-y (PMC12102274; doi:10.1038/s42003-025-08148-y)
Supplement: Supplementary file 4 — Supplementary Data 2 [file 42003_2025_8148_MOESM4_ESM.zip › Supplementary Data S1/BALF1/BALF1_metadata.csv]

	Status1	Status2	Sex	Age
C141_C141_AAACCTGAGATGTCGG-1	mild	Moderate	Male	36
C141_C141_AAACCTGAGGCTCATT-1	mild	Moderate	Male	36
C141_C141_AAACCTGCAATCCGAT-1	mild	Moderate	Male	36
C141_C141_AAACCTGCATGGTCAT-1	mild	Moderate	Male	36
C141_C141_AAACCTGGTTTAGCTG-1	mild	Moderate	Male	36
C141_C141_AAACCTGTCAATCACG-1	mild	Moderate	Male	36
C141_C141_AAACCTGTCCGAGCCA-1	mild	Moderate	Male	36
C141_C141_AAACCTGTCCTCCTAG-1	mild	Moderate	Male	36
C141_C141_AAACGGGAGAACTCGG-1	mild	Moderate	Male	36
C141_C141_AAACGGGAGTCAAGCG-1	mild	Moderate	Male	36
C141_C141_AAACGGGCACTCTGTC-1	mild	Moderate	Male	36
C141_C141_AAACGGGCAGCGTAAG-1	mild	Moderate	Male	36
C141_C141_AAACGGGGTGGAAAGA-1	mild	Moderate	Male	36
C141_C141_AAACGGGTCGTTACAG-1	mild	Moderate	Male	36
C141_C141_AAACGGGTCTTCATGT-1	mild	Moderate	Male	36
C141_C141_AAACGGGTCTTGCAAG-1	mild	Moderate	Male	36
C141_C141_AAAGATGAGTAAGTAC-1	mild	Moderate	Male	36
C141_C141_AAAGATGAGTGGTCCC-1	mild	Moderate	Male	36
C141_C141_AAAGATGCAATGGAGC-1	mild	Moderate	Male	36
C141_C141_AAAGATGCACTCTGTC-1	mild	Moderate	Male	36
C141_C141_AAAGATGGTCTAGTCA-1	mild	Moderate	Male	36
C141_C141_AAAGATGTCACTCTTA-1	mild	Moderate	Male	36
C141_C141_AAAGATGTCAGGTTCA-1	mild	Moderate	Male	36
C141_C141_AAAGATGTCGGATGGA-1	mild	Moderate	Male	36
C141_C141_AAAGATGTCTCCAACC-1	mild	Moderate	Male	36
C141_C141_AAAGCAAAGTGAAGAG-1	mild	Moderate	Male	36
C141_C141_AAAGCAACAGCGTCCA-1	mild	Moderate	Male	36
C141_C141_AAAGCAACAGTGAGTG-1	mild	Moderate	Male	36
C141_C141_AAAGCAAGTCATATCG-1	mild	Moderate	Male	36
C141_C141_AAAGCAAGTCCAACTA-1	mild	Moderate	Male	36
C141_C141_AAAGCAAGTTTGTGTG-1	mild	Moderate	Male	36
C141_C141_AAAGCAATCGTCCAGG-1	mild	Moderate	Male	36
C141_C141_AAAGCAATCTGCCCTA-1	mild	Moderate	Male	36
C141_C141_AAAGTAGAGATCACGG-1	mild	Moderate	Male	36
C141_C141_AAAGTAGAGCCCAATT-1	mild	Moderate	Male	36
C141_C141_AAAGTAGAGTAATCCC-1	mild	Moderate	Male	36
C141_C141_AAAGTAGCACCAGTTA-1	mild	Moderate	Male	36
C141_C141_AAAGTAGCATACTACG-1	mild	Moderate	Male	36
C141_C141_AAAGTAGGTAAACACA-1	mild	Moderate	Male	36
C141_C141_AAAGTAGTCAACTCTT-1	mild	Moderate	Male	36
C141_C141_AAATGCCAGGCTAGGT-1	mild	Moderate	Male	36
C141_C141_AAATGCCAGGTTACCT-1	mild	Moderate	Male	36
C141_C141_AAATGCCAGTACGACG-1	mild	Moderate	Male	36
C141_C141_AAATGCCAGTTACGGG-1	mild	Moderate	Male	36
C141_C141_AAATGCCCAGCTTAAC-1	mild	Moderate	Male	36
C141_C141_AAATGCCCAGGGTATG-1	mild	Moderate	Male	36
C141_C141_AAATGCCCATGTCTCC-1	mild	Moderate	Male	36
C141_C141_AAATGCCGTGCCTGCA-1	mild	Moderate	Male	36
C141_C141_AAATGCCGTGGGTATG-1	mild	Moderate	Male	36
C141_C141_AAATGCCGTTCTGGTA-1	mild	Moderate	Male	36
C141_C141_AACACGTAGGGTATCG-1	mild	Moderate	Male	36
C141_C141_AACACGTCAAGCGATG-1	mild	Moderate	Male	36
C141_C141_AACACGTCACTATCTT-1	mild	Moderate	Male	36
C141_C141_AACACGTCAGGACGTA-1	mild	Moderate	Male	36
C141_C141_AACACGTGTACACCGC-1	mild	Moderate	Male	36
C141_C141_AACACGTGTAGCGATG-1	mild	Moderate	Male	36
C141_C141_AACACGTGTGCAGACA-1	mild	Moderate	Male	36
C141_C141_AACACGTGTTAAGGGC-1	mild	Moderate	Male	36
C141_C141_AACACGTTCACTCCTG-1	mild	Moderate	Male	36
C141_C141_AACCATGAGACAAGCC-1	mild	Moderate	Male	36
C141_C141_AACCATGAGGTGCTTT-1	mild	Moderate	Male	36
C141_C141_AACCATGGTGTGGTTT-1	mild	Moderate	Male	36
C141_C141_AACCATGTCCAAACTG-1	mild	Moderate	Male	36
C141_C141_AACCATGTCTGCTGTC-1	mild	Moderate	Male	36
C141_C141_AACCGCGAGAAACCGC-1	mild	Moderate	Male	36
C141_C141_AACCGCGAGCAGGTCA-1	mild	Moderate	Male	36
C141_C141_AACCGCGAGCCCAGCT-1	mild	Moderate	Male	36
C141_C141_AACCGCGAGTTAGCGG-1	mild	Moderate	Male	36
C141_C141_AACCGCGCATGCCCGA-1	mild	Moderate	Male	36
C141_C141_AACCGCGGTAGCGATG-1	mild	Moderate	Male	36
C141_C141_AACCGCGGTTCTCATT-1	mild	Moderate	Male	36
C141_C141_AACCGCGTCAAAGTAG-1	mild	Moderate	Male	36
C141_C141_AACCGCGTCATGCATG-1	mild	Moderate	Male	36
C141_C141_AACCGCGTCTCGGACG-1	mild	Moderate	Male	36
C141_C141_AACGTTGAGGGATCTG-1	mild	Moderate	Male	36
C141_C141_AACGTTGCAAGCCTAT-1	mild	Moderate	Male	36
C141_C141_AACGTTGCACCTCGGA-1	mild	Moderate	Male	36
C141_C141_AACGTTGCAGCGTTCG-1	mild	Moderate	Male	36
C141_C141_AACGTTGGTAGCGTCC-1	mild	Moderate	Male	36
C141_C141_AACGTTGGTTCGGGCT-1	mild	Moderate	Male	36
C141_C141_AACGTTGTCGCTGATA-1	mild	Moderate	Male	36
C141_C141_AACGTTGTCGTGGACC-1	mild	Moderate	Male	36
C141_C141_AACTCAGAGGCGACAT-1	mild	Moderate	Male	36
C141_C141_AACTCAGGTCATGCAT-1	mild	Moderate	Male	36
C141_C141_AACTCAGGTGTCTGAT-1	mild	Moderate	Male	36
C141_C141_AACTCAGTCAGAGCTT-1	mild	Moderate	Male	36
C141_C141_AACTCAGTCGTTACGA-1	mild	Moderate	Male	36
C141_C141_AACTCCCAGTATCGAA-1	mild	Moderate	Male	36
C141_C141_AACTCCCCAATCTGCA-1	mild	Moderate	Male	36
C141_C141_AACTCCCCAGACACTT-1	mild	Moderate	Male	36
C141_C141_AACTCCCCAGACTCGC-1	mild	Moderate	Male	36
C141_C141_AACTCCCGTAGCTTGT-1	mild	Moderate	Male	36
C141_C141_AACTCCCGTTGATTCG-1	mild	Moderate	Male	36
C141_C141_AACTCCCTCCGCGGTA-1	mild	Moderate	Male	36
C141_C141_AACTCCCTCGGTGTTA-1	mild	Moderate	Male	36
C141_C141_AACTCTTCAGTATGCT-1	mild	Moderate	Male	36
C141_C141_AACTCTTCATGAACCT-1	mild	Moderate	Male	36
C141_C141_AACTCTTGTAGGAGTC-1	mild	Moderate	Male	36
C141_C141_AACTCTTTCCAGATCA-1	mild	Moderate	Male	36
C141_C141_AACTCTTTCGATGAGG-1	mild	Moderate	Male	36
C141_C141_AACTCTTTCGTGGACC-1	mild	Moderate	Male	36
C141_C141_AACTCTTTCGTGTAGT-1	mild	Moderate	Male	36
C141_C141_AACTCTTTCTTTACAC-1	mild	Moderate	Male	36
C141_C141_AACTGGTAGATCCCGC-1	mild	Moderate	Male	36
C141_C141_AACTGGTAGGCAGTCA-1	mild	Moderate	Male	36
C141_C141_AACTGGTCATCGGTTA-1	mild	Moderate	Male	36
C141_C141_AACTGGTGTATCACCA-1	mild	Moderate	Male	36
C141_C141_AACTGGTTCACAATGC-1	mild	Moderate	Male	36
C141_C141_AACTGGTTCACGCGGT-1	mild	Moderate	Male	36
C141_C141_AACTGGTTCCGTTGCT-1	mild	Moderate	Male	36
C141_C141_AACTGGTTCTGGCGTG-1	mild	Moderate	Male	36
C141_C141_AACTTTCCACGTAAGG-1	mild	Moderate	Male	36
C141_C141_AACTTTCCATGTTGAC-1	mild	Moderate	Male	36
C141_C141_AACTTTCGTATAGGGC-1	mild	Moderate	Male	36
C141_C141_AACTTTCGTCTCAACA-1	mild	Moderate	Male	36
C141_C141_AACTTTCTCACAGGCC-1	mild	Moderate	Male	36
C141_C141_AACTTTCTCGATAGAA-1	mild	Moderate	Male	36
C141_C141_AAGACCTAGTTGCAGG-1	mild	Moderate	Male	36
C141_C141_AAGACCTCAACACCCG-1	mild	Moderate	Male	36
C141_C141_AAGACCTCATTGCGGC-1	mild	Moderate	Male	36
C141_C141_AAGACCTGTCATCCCT-1	mild	Moderate	Male	36
C141_C141_AAGACCTGTCCAAGTT-1	mild	Moderate	Male	36
C141_C141_AAGACCTGTGTTGAGG-1	mild	Moderate	Male	36
C141_C141_AAGACCTGTTACCAGT-1	mild	Moderate	Male	36
C141_C141_AAGACCTTCATGTGGT-1	mild	Moderate	Male	36
C141_C141_AAGACCTTCGTGGGAA-1	mild	Moderate	Male	36
C141_C141_AAGCCGCAGTGCGATG-1	mild	Moderate	Male	36
C141_C141_AAGCCGCCAAGAGTCG-1	mild	Moderate	Male	36
C141_C141_AAGCCGCCACGCTTTC-1	mild	Moderate	Male	36
C141_C141_AAGCCGCCAGACAGGT-1	mild	Moderate	Male	36
C141_C141_AAGCCGCCAGTCTTCC-1	mild	Moderate	Male	36
C141_C141_AAGCCGCCAGTGGGAT-1	mild	Moderate	Male	36
C141_C141_AAGCCGCCATGTAAGA-1	mild	Moderate	Male	36
C141_C141_AAGCCGCGTAAGTGTA-1	mild	Moderate	Male	36
C141_C141_AAGCCGCGTCAGAAGC-1	mild	Moderate	Male	36
C141_C141_AAGCCGCGTTCCACTC-1	mild	Moderate	Male	36
C141_C141_AAGCCGCTCCTGCCAT-1	mild	Moderate	Male	36
C141_C141_AAGCCGCTCTTAACCT-1	mild	Moderate	Male	36
C141_C141_AAGGAGCAGAATGTGT-1	mild	Moderate	Male	36
C141_C141_AAGGAGCCAAGTAATG-1	mild	Moderate	Male	36
C141_C141_AAGGAGCGTCCAAGTT-1	mild	Moderate	Male	36
C141_C141_AAGGAGCGTGTGGCTC-1	mild	Moderate	Male	36
C141_C141_AAGGAGCTCGCCCTTA-1	mild	Moderate	Male	36
C141_C141_AAGGAGCTCTAAGCCA-1	mild	Moderate	Male	36
C141_C141_AAGGCAGAGCAACGGT-1	mild	Moderate	Male	36
C141_C141_AAGGCAGAGGCGATAC-1	mild	Moderate	Male	36
C141_C141_AAGGCAGAGTACACCT-1	mild	Moderate	Male	36
C141_C141_AAGGCAGCATCGGTTA-1	mild	Moderate	Male	36
C141_C141_AAGGTTCAGCTAGGCA-1	mild	Moderate	Male	36
C141_C141_AAGGTTCAGTACCGGA-1	mild	Moderate	Male	36
C141_C141_AAGGTTCAGTTAGCGG-1	mild	Moderate	Male	36
C141_C141_AAGGTTCCACACTGCG-1	mild	Moderate	Male	36
C141_C141_AAGGTTCGTAGTACCT-1	mild	Moderate	Male	36
C141_C141_AAGGTTCGTCCGAGTC-1	mild	Moderate	Male	36
C141_C141_AAGGTTCGTTCCCTTG-1	mild	Moderate	Male	36
C141_C141_AAGGTTCTCAGTACGT-1	mild	Moderate	Male	36
C141_C141_AAGGTTCTCGCCAAAT-1	mild	Moderate	Male	36
C141_C141_AAGTCTGAGCAGATCG-1	mild	Moderate	Male	36
C141_C141_AAGTCTGCATGAAGTA-1	mild	Moderate	Male	36
C141_C141_AAGTCTGGTGAGTATA-1	mild	Moderate	Male	36
C141_C141_AATCCAGAGAGCAATT-1	mild	Moderate	Male	36
C141_C141_AATCCAGAGCCACGTC-1	mild	Moderate	Male	36
C141_C141_AATCCAGAGCGTCTAT-1	mild	Moderate	Male	36
C141_C141_AATCCAGCAACTGGCC-1	mild	Moderate	Male	36
C141_C141_AATCCAGCACAGGCCT-1	mild	Moderate	Male	36
C141_C141_AATCCAGCACGAAACG-1	mild	Moderate	Male	36
C141_C141_AATCCAGCAGTAAGAT-1	mild	Moderate	Male	36
C141_C141_AATCCAGCATGCGCAC-1	mild	Moderate	Male	36
C141_C141_AATCCAGGTAAATGAC-1	mild	Moderate	Male	36
C141_C141_AATCCAGGTGAGGGAG-1	mild	Moderate	Male	36
C141_C141_AATCCAGTCAGCTTAG-1	mild	Moderate	Male	36
C141_C141_AATCCAGTCATTATCC-1	mild	Moderate	Male	36
C141_C141_AATCCAGTCTGAAAGA-1	mild	Moderate	Male	36
C141_C141_AATCGGTAGGATCGCA-1	mild	Moderate	Male	36
C141_C141_AATCGGTAGGTAGCCA-1	mild	Moderate	Male	36
C141_C141_AATCGGTCACAGACAG-1	mild	Moderate	Male	36
C141_C141_AATCGGTCAGCTTCGG-1	mild	Moderate	Male	36
C141_C141_AATCGGTGTAGCTAAA-1	mild	Moderate	Male	36
C141_C141_AATCGGTGTCGGGTCT-1	mild	Moderate	Male	36
C141_C141_AATCGGTTCACGACTA-1	mild	Moderate	Male	36
C141_C141_AATCGGTTCGTGACAT-1	mild	Moderate	Male	36
C141_C141_ACACCAAAGATAGTCA-1	mild	Moderate	Male	36
C141_C141_ACACCAAAGTCTCGGC-1	mild	Moderate	Male	36
C141_C141_ACACCAAGTGCCTTGG-1	mild	Moderate	Male	36
C141_C141_ACACCAAGTGTTCTTT-1	mild	Moderate	Male	36
C141_C141_ACACCAAGTTTGACTG-1	mild	Moderate	Male	36
C141_C141_ACACCAATCAGGCCCA-1	mild	Moderate	Male	36
C141_C141_ACACCCTAGGCCCTCA-1	mild	Moderate	Male	36
C141_C141_ACACCCTAGTTACCCA-1	mild	Moderate	Male	36
C141_C141_ACACCCTCAAACGCGA-1	mild	Moderate	Male	36
C141_C141_ACACCCTCAAGGTTCT-1	mild	Moderate	Male	36
C141_C141_ACACCCTCAAGTACCT-1	mild	Moderate	Male	36
C141_C141_ACACCCTCAATCGGTT-1	mild	Moderate	Male	36
C141_C141_ACACCCTCAGTCTTCC-1	mild	Moderate	Male	36
C141_C141_ACACCCTCATTCTTAC-1	mild	Moderate	Male	36
C141_C141_ACACCCTGTGTCAATC-1	mild	Moderate	Male	36
C141_C141_ACACCCTGTTACGGAG-1	mild	Moderate	Male	36
C141_C141_ACACCCTGTTGGGACA-1	mild	Moderate	Male	36
C141_C141_ACACCCTTCAGTCAGT-1	mild	Moderate	Male	36
C141_C141_ACACCCTTCGGTCCGA-1	mild	Moderate	Male	36
C141_C141_ACACCCTTCTTTCCTC-1	mild	Moderate	Male	36
C141_C141_ACACCGGAGGTGATAT-1	mild	Moderate	Male	36
C141_C141_ACACCGGGTTATCGGT-1	mild	Moderate	Male	36
C141_C141_ACACCGGGTTCTGTTT-1	mild	Moderate	Male	36
C141_C141_ACACCGGTCAGAGCTT-1	mild	Moderate	Male	36
C141_C141_ACACCGGTCTACTTAC-1	mild	Moderate	Male	36
C141_C141_ACACTGAAGAATTGTG-1	mild	Moderate	Male	36
C141_C141_ACACTGACACTACAGT-1	mild	Moderate	Male	36
C141_C141_ACACTGACATGCCTAA-1	mild	Moderate	Male	36
C141_C141_ACACTGAGTCCAGTTA-1	mild	Moderate	Male	36
C141_C141_ACAGCCGAGACACGAC-1	mild	Moderate	Male	36
C141_C141_ACAGCCGAGGGATCTG-1	mild	Moderate	Male	36
C141_C141_ACAGCCGAGTCATGCT-1	mild	Moderate	Male	36
C141_C141_ACAGCCGCAAAGCGGT-1	mild	Moderate	Male	36
C141_C141_ACAGCCGCAATCCGAT-1	mild	Moderate	Male	36
C141_C141_ACAGCCGCATCACGTA-1	mild	Moderate	Male	36
C141_C141_ACAGCCGCATGGTAGG-1	mild	Moderate	Male	36
C141_C141_ACAGCCGGTTAGAACA-1	mild	Moderate	Male	36
C141_C141_ACAGCCGGTTGCGCAC-1	mild	Moderate	Male	36
C141_C141_ACAGCTAAGATCCCGC-1	mild	Moderate	Male	36
C141_C141_ACAGCTAAGGTGATTA-1	mild	Moderate	Male	36
C141_C141_ACAGCTAGTGTAAGTA-1	mild	Moderate	Male	36
C141_C141_ACATACGAGCCCTAAT-1	mild	Moderate	Male	36
C141_C141_ACATACGAGGATATAC-1	mild	Moderate	Male	36
C141_C141_ACATACGAGGCGCTCT-1	mild	Moderate	Male	36
C141_C141_ACATACGCACATTAGC-1	mild	Moderate	Male	36
C141_C141_ACATACGCACGACGAA-1	mild	Moderate	Male	36
C141_C141_ACATACGCACTGTCGG-1	mild	Moderate	Male	36
C141_C141_ACATACGCAGGGTACA-1	mild	Moderate	Male	36
C141_C141_ACATACGTCAGCTGGC-1	mild	Moderate	Male	36
C141_C141_ACATACGTCTAGCACA-1	mild	Moderate	Male	36
C141_C141_ACATCAGCAGGTGGAT-1	mild	Moderate	Male	36
C141_C141_ACATCAGCATTAGGCT-1	mild	Moderate	Male	36
C141_C141_ACATCAGGTCCGTCAG-1	mild	Moderate	Male	36
C141_C141_ACATCAGGTTCATGGT-1	mild	Moderate	Male	36
C141_C141_ACATCAGGTTGGTTTG-1	mild	Moderate	Male	36
C141_C141_ACATCAGTCATAACCG-1	mild	Moderate	Male	36
C141_C141_ACATCAGTCCACGAAT-1	mild	Moderate	Male	36
C141_C141_ACATCAGTCCGTAGGC-1	mild	Moderate	Male	36
C141_C141_ACATGGTAGTAAGTAC-1	mild	Moderate	Male	36
C141_C141_ACATGGTCAGCTCGAC-1	mild	Moderate	Male	36
C141_C141_ACATGGTTCCATTCTA-1	mild	Moderate	Male	36
C141_C141_ACCAGTAAGCGTGTCC-1	mild	Moderate	Male	36
C141_C141_ACCAGTAAGGATTCGG-1	mild	Moderate	Male	36
C141_C141_ACCAGTAAGGTCGGAT-1	mild	Moderate	Male	36
C141_C141_ACCAGTAAGTGCGATG-1	mild	Moderate	Male	36
C141_C141_ACCAGTAAGTTTCCTT-1	mild	Moderate	Male	36
C141_C141_ACCAGTAGTACAGTGG-1	mild	Moderate	Male	36
C141_C141_ACCAGTAGTATTCTCT-1	mild	Moderate	Male	36
C141_C141_ACCAGTAGTGTAATGA-1	mild	Moderate	Male	36
C141_C141_ACCAGTAGTTGAGTTC-1	mild	Moderate	Male	36
C141_C141_ACCAGTATCCAGAGGA-1	mild	Moderate	Male	36
C141_C141_ACCAGTATCTCGCTTG-1	mild	Moderate	Male	36
C141_C141_ACCAGTATCTGCTGTC-1	mild	Moderate	Male	36
C141_C141_ACCCACTAGTGCGTGA-1	mild	Moderate	Male	36
C141_C141_ACCCACTCAACACCCG-1	mild	Moderate	Male	36
C141_C141_ACCCACTCACCAGGCT-1	mild	Moderate	Male	36
C141_C141_ACCCACTCATAACCTG-1	mild	Moderate	Male	36
C141_C141_ACCCACTTCACGAAGG-1	mild	Moderate	Male	36
C141_C141_ACCGTAAAGGCCCGTT-1	mild	Moderate	Male	36
C141_C141_ACCGTAAGTACGCTGC-1	mild	Moderate	Male	36
C141_C141_ACCGTAAGTCAACATC-1	mild	Moderate	Male	36
C141_C141_ACCGTAAGTGCCTTGG-1	mild	Moderate	Male	36
C141_C141_ACCTTTAAGGAACTGC-1	mild	Moderate	Male	36
C141_C141_ACCTTTACAGATGGCA-1	mild	Moderate	Male	36
C141_C141_ACCTTTACATGTTCCC-1	mild	Moderate	Male	36
C141_C141_ACCTTTAGTAGCCTCG-1	mild	Moderate	Male	36
C141_C141_ACCTTTAGTGAGTGAC-1	mild	Moderate	Male	36
C141_C141_ACCTTTAGTGTTCTTT-1	mild	Moderate	Male	36
C141_C141_ACCTTTATCCCAACGG-1	mild	Moderate	Male	36
C141_C141_ACCTTTATCTCGCATC-1	mild	Moderate	Male	36
C141_C141_ACGAGCCAGAAACGAG-1	mild	Moderate	Male	36
C141_C141_ACGAGCCAGACATAAC-1	mild	Moderate	Male	36
C141_C141_ACGAGCCAGATGGCGT-1	mild	Moderate	Male	36
C141_C141_ACGAGCCAGTGTGGCA-1	mild	Moderate	Male	36
C141_C141_ACGAGCCCAGACAAAT-1	mild	Moderate	Male	36
C141_C141_ACGAGCCCAGATCGGA-1	mild	Moderate	Male	36
C141_C141_ACGAGCCGTGTGACCC-1	mild	Moderate	Male	36
C141_C141_ACGAGCCTCACATGCA-1	mild	Moderate	Male	36
C141_C141_ACGAGCCTCTGTCCGT-1	mild	Moderate	Male	36
C141_C141_ACGAGGAAGAGCTGGT-1	mild	Moderate	Male	36
C141_C141_ACGAGGAAGATCACGG-1	mild	Moderate	Male	36
C141_C141_ACGAGGAAGTCGCCGT-1	mild	Moderate	Male	36
C141_C141_ACGAGGACACAACTGT-1	mild	Moderate	Male	36
C141_C141_ACGAGGACACAAGACG-1	mild	Moderate	Male	36
C141_C141_ACGAGGACACGACGAA-1	mild	Moderate	Male	36
C141_C141_ACGAGGACAGCCAGAA-1	mild	Moderate	Male	36
C141_C141_ACGAGGAGTATTAGCC-1	mild	Moderate	Male	36
C141_C141_ACGAGGAGTCAGATAA-1	mild	Moderate	Male	36
C141_C141_ACGAGGAGTGTCAATC-1	mild	Moderate	Male	36
C141_C141_ACGAGGATCAACCAAC-1	mild	Moderate	Male	36
C141_C141_ACGAGGATCCAGTATG-1	mild	Moderate	Male	36
C141_C141_ACGATACAGCTGCGAA-1	mild	Moderate	Male	36
C141_C141_ACGATACAGTGGAGAA-1	mild	Moderate	Male	36
C141_C141_ACGATACAGTTCGCGC-1	mild	Moderate	Male	36
C141_C141_ACGATACAGTTTCCTT-1	mild	Moderate	Male	36
C141_C141_ACGATACGTCTCTCTG-1	mild	Moderate	Male	36
C141_C141_ACGATACGTCTGATCA-1	mild	Moderate	Male	36
C141_C141_ACGATACGTCTTCTCG-1	mild	Moderate	Male	36
C141_C141_ACGATACGTTCTCATT-1	mild	Moderate	Male	36
C141_C141_ACGATACTCACGATGT-1	mild	Moderate	Male	36
C141_C141_ACGATACTCGTTACGA-1	mild	Moderate	Male	36
C141_C141_ACGATACTCGTTTAGG-1	mild	Moderate	Male	36
C141_C141_ACGATGTCACACGCTG-1	mild	Moderate	Male	36
C141_C141_ACGATGTCATACTCTT-1	mild	Moderate	Male	36
C141_C141_ACGATGTGTAGCACGA-1	mild	Moderate	Male	36
C141_C141_ACGATGTGTGTAACGG-1	mild	Moderate	Male	36
C141_C141_ACGATGTGTGTAATGA-1	mild	Moderate	Male	36
C141_C141_ACGATGTTCCGTAGTA-1	mild	Moderate	Male	36
C141_C141_ACGATGTTCTGGTGTA-1	mild	Moderate	Male	36
C141_C141_ACGCAGCAGGCTACGA-1	mild	Moderate	Male	36
C141_C141_ACGCAGCCACGGCGTT-1	mild	Moderate	Male	36
C141_C141_ACGCAGCCAGCTGTAT-1	mild	Moderate	Male	36
C141_C141_ACGCAGCGTCCCTTGT-1	mild	Moderate	Male	36
C141_C141_ACGCAGCGTGACAAAT-1	mild	Moderate	Male	36
C141_C141_ACGCAGCGTGGTCTCG-1	mild	Moderate	Male	36
C141_C141_ACGCAGCGTGTCAATC-1	mild	Moderate	Male	36
C141_C141_ACGCAGCGTTGACGTT-1	mild	Moderate	Male	36
C141_C141_ACGCAGCTCGGCGGTT-1	mild	Moderate	Male	36
C141_C141_ACGCCAGAGACGACGT-1	mild	Moderate	Male	36
C141_C141_ACGCCAGAGTACGTTC-1	mild	Moderate	Male	36
C141_C141_ACGCCAGCACTTGGAT-1	mild	Moderate	Male	36
C141_C141_ACGCCAGCATACGCCG-1	mild	Moderate	Male	36
C141_C141_ACGCCAGCATGCCCGA-1	mild	Moderate	Male	36
C141_C141_ACGCCAGGTGCAACGA-1	mild	Moderate	Male	36
C141_C141_ACGCCAGGTGCTCTTC-1	mild	Moderate	Male	36
C141_C141_ACGCCAGGTTTGTTTC-1	mild	Moderate	Male	36
C141_C141_ACGCCAGTCAACACCA-1	mild	Moderate	Male	36
C141_C141_ACGCCAGTCAGTGCAT-1	mild	Moderate	Male	36
C141_C141_ACGCCGACAAGTTAAG-1	mild	Moderate	Male	36
C141_C141_ACGCCGAGTACATGTC-1	mild	Moderate	Male	36
C141_C141_ACGCCGAGTATTCTCT-1	mild	Moderate	Male	36
C141_C141_ACGCCGAGTCTCTTAT-1	mild	Moderate	Male	36
C141_C141_ACGCCGAGTTGGTGGA-1	mild	Moderate	Male	36
C141_C141_ACGCCGATCCTCAACC-1	mild	Moderate	Male	36
C141_C141_ACGCCGATCGCCAAAT-1	mild	Moderate	Male	36
C141_C141_ACGCCGATCGTTTATC-1	mild	Moderate	Male	36
C141_C141_ACGGAGAAGAACTCGG-1	mild	Moderate	Male	36
C141_C141_ACGGAGAAGCCACGCT-1	mild	Moderate	Male	36
C141_C141_ACGGAGAAGTGGCACA-1	mild	Moderate	Male	36
C141_C141_ACGGAGACAAGTAATG-1	mild	Moderate	Male	36
C141_C141_ACGGAGAGTACAGTTC-1	mild	Moderate	Male	36
C141_C141_ACGGAGAGTATCTGCA-1	mild	Moderate	Male	36
C141_C141_ACGGAGAGTCTACCTC-1	mild	Moderate	Male	36
C141_C141_ACGGAGATCAATCTCT-1	mild	Moderate	Male	36
C141_C141_ACGGAGATCTGAGGGA-1	mild	Moderate	Male	36
C141_C141_ACGGCCAAGAATAGGG-1	mild	Moderate	Male	36
C141_C141_ACGGCCAAGATCCGAG-1	mild	Moderate	Male	36
C141_C141_ACGGCCAAGTCCGGTC-1	mild	Moderate	Male	36
C141_C141_ACGGCCACAATCTACG-1	mild	Moderate	Male	36
C141_C141_ACGGCCACACCGAAAG-1	mild	Moderate	Male	36
C141_C141_ACGGGCTAGCCAGGAT-1	mild	Moderate	Male	36
C141_C141_ACGGGCTAGCCTATGT-1	mild	Moderate	Male	36
C141_C141_ACGGGCTAGGCGCTCT-1	mild	Moderate	Male	36
C141_C141_ACGGGCTCAGCTGCAC-1	mild	Moderate	Male	36
C141_C141_ACGGGCTCAGGATTGG-1	mild	Moderate	Male	36
C141_C141_ACGGGCTCAGTATCTG-1	mild	Moderate	Male	36
C141_C141_ACGGGCTCATTGGGCC-1	mild	Moderate	Male	36
C141_C141_ACGGGCTTCCATGAGT-1	mild	Moderate	Male	36
C141_C141_ACGGGCTTCCCAAGTA-1	mild	Moderate	Male	36
C141_C141_ACGGGCTTCCCGACTT-1	mild	Moderate	Male	36
C141_C141_ACGGGCTTCTCGCATC-1	mild	Moderate	Male	36
C141_C141_ACGGGTCAGAATTGTG-1	mild	Moderate	Male	36
C141_C141_ACGGGTCAGTCCCACG-1	mild	Moderate	Male	36
C141_C141_ACGGGTCCAGGACGTA-1	mild	Moderate	Male	36
C141_C141_ACGGGTCGTACGAAAT-1	mild	Moderate	Male	36
C141_C141_ACGTCAACAGCGTCCA-1	mild	Moderate	Male	36
C141_C141_ACGTCAACATTCACTT-1	mild	Moderate	Male	36
C141_C141_ACGTCAAGTGTTGGGA-1	mild	Moderate	Male	36
C141_C141_ACGTCAATCGCGATCG-1	mild	Moderate	Male	36
C141_C141_ACTATCTAGAATTGTG-1	mild	Moderate	Male	36
C141_C141_ACTATCTAGACGCACA-1	mild	Moderate	Male	36
C141_C141_ACTATCTGTATAAACG-1	mild	Moderate	Male	36
C141_C141_ACTATCTGTATGAATG-1	mild	Moderate	Male	36
C141_C141_ACTATCTTCGCGGATC-1	mild	Moderate	Male	36
C141_C141_ACTGAACCACAGACAG-1	mild	Moderate	Male	36
C141_C141_ACTGAACCATCACAAC-1	mild	Moderate	Male	36
C141_C141_ACTGAACGTAAGTGGC-1	mild	Moderate	Male	36
C141_C141_ACTGAACGTAGAAGGA-1	mild	Moderate	Male	36
C141_C141_ACTGAGTAGAACAACT-1	mild	Moderate	Male	36
C141_C141_ACTGAGTAGAGAGCTC-1	mild	Moderate	Male	36
C141_C141_ACTGAGTAGCCGGTAA-1	mild	Moderate	Male	36
C141_C141_ACTGAGTAGGGCATGT-1	mild	Moderate	Male	36
C141_C141_ACTGAGTAGTCAAGGC-1	mild	Moderate	Male	36
C141_C141_ACTGAGTAGTCTCAAC-1	mild	Moderate	Male	36
C141_C141_ACTGAGTAGTGATCGG-1	mild	Moderate	Male	36
C141_C141_ACTGAGTAGTGGGTTG-1	mild	Moderate	Male	36
C141_C141_ACTGAGTCAAGCTGAG-1	mild	Moderate	Male	36
C141_C141_ACTGAGTGTAATTGGA-1	mild	Moderate	Male	36
C141_C141_ACTGAGTGTAGGCATG-1	mild	Moderate	Male	36
C141_C141_ACTGAGTGTTACCGAT-1	mild	Moderate	Male	36
C141_C141_ACTGAGTGTTCGCGAC-1	mild	Moderate	Male	36
C141_C141_ACTGAGTGTTGTACAC-1	mild	Moderate	Male	36
C141_C141_ACTGAGTTCACCAGGC-1	mild	Moderate	Male	36
C141_C141_ACTGATGAGATGAGAG-1	mild	Moderate	Male	36
C141_C141_ACTGATGAGTCAAGCG-1	mild	Moderate	Male	36
C141_C141_ACTGATGCAAGACACG-1	mild	Moderate	Male	36
C141_C141_ACTGATGGTCGGCATC-1	mild	Moderate	Male	36
C141_C141_ACTGATGGTTACGGAG-1	mild	Moderate	Male	36
C141_C141_ACTGATGTCACAAACC-1	mild	Moderate	Male	36
C141_C141_ACTGATGTCGGCTTGG-1	mild	Moderate	Male	36
C141_C141_ACTGATGTCTGCAAGT-1	mild	Moderate	Male	36
C141_C141_ACTGCTCAGAACTCGG-1	mild	Moderate	Male	36
C141_C141_ACTGCTCCAGCCTGTG-1	mild	Moderate	Male	36
C141_C141_ACTGCTCGTGACGGTA-1	mild	Moderate	Male	36
C141_C141_ACTGCTCTCAGCAACT-1	mild	Moderate	Male	36
C141_C141_ACTGCTCTCCACGACG-1	mild	Moderate	Male	36
C141_C141_ACTGCTCTCCGATATG-1	mild	Moderate	Male	36
C141_C141_ACTGCTCTCTACGAGT-1	mild	Moderate	Male	36
C141_C141_ACTGTCCAGTTAACGA-1	mild	Moderate	Male	36
C141_C141_ACTGTCCCAAGCCATT-1	mild	Moderate	Male	36
C141_C141_ACTGTCCCACCTCGGA-1	mild	Moderate	Male	36
C141_C141_ACTGTCCCATGATCCA-1	mild	Moderate	Male	36
C141_C141_ACTGTCCTCGGATGGA-1	mild	Moderate	Male	36
C141_C141_ACTTACTAGCACAGGT-1	mild	Moderate	Male	36
C141_C141_ACTTACTCACCGAAAG-1	mild	Moderate	Male	36
C141_C141_ACTTACTCATGTCCTC-1	mild	Moderate	Male	36
C141_C141_ACTTACTGTAGCTAAA-1	mild	Moderate	Male	36
C141_C141_ACTTACTGTTCACCTC-1	mild	Moderate	Male	36
C141_C141_ACTTACTTCCAGTATG-1	mild	Moderate	Male	36
C141_C141_ACTTACTTCTGTTTGT-1	mild	Moderate	Male	36
C141_C141_ACTTACTTCTTTAGTC-1	mild	Moderate	Male	36
C141_C141_ACTTGTTAGAAGGTTT-1	mild	Moderate	Male	36
C141_C141_ACTTGTTAGTTGAGTA-1	mild	Moderate	Male	36
C141_C141_ACTTGTTCAATGTTGC-1	mild	Moderate	Male	36
C141_C141_ACTTGTTCACTGTCGG-1	mild	Moderate	Male	36
C141_C141_ACTTGTTCAGCTGTAT-1	mild	Moderate	Male	36
C141_C141_ACTTGTTCAGTAACGG-1	mild	Moderate	Male	36
C141_C141_ACTTGTTCATTATCTC-1	mild	Moderate	Male	36
C141_C141_ACTTGTTTCTAACTTC-1	mild	Moderate	Male	36
C141_C141_ACTTTCAAGACAATAC-1	mild	Moderate	Male	36
C141_C141_ACTTTCAAGTCATGCT-1	mild	Moderate	Male	36
C141_C141_ACTTTCAAGTGGACGT-1	mild	Moderate	Male	36
C141_C141_ACTTTCAGTGACAAAT-1	mild	Moderate	Male	36
C141_C141_ACTTTCATCGCCAGCA-1	mild	Moderate	Male	36
C141_C141_AGAATAGAGCCAGGAT-1	mild	Moderate	Male	36
C141_C141_AGAATAGAGTCCAGGA-1	mild	Moderate	Male	36
C141_C141_AGAATAGAGTTAAGTG-1	mild	Moderate	Male	36
C141_C141_AGAATAGCACATGTGT-1	mild	Moderate	Male	36
C141_C141_AGAATAGGTCTCAACA-1	mild	Moderate	Male	36
C141_C141_AGAATAGGTGCCTGGT-1	mild	Moderate	Male	36
C141_C141_AGAATAGGTTCCCTTG-1	mild	Moderate	Male	36
C141_C141_AGAATAGTCCGCATAA-1	mild	Moderate	Male	36
C141_C141_AGACGTTAGCGAAGGG-1	mild	Moderate	Male	36
C141_C141_AGACGTTCACGCCAGT-1	mild	Moderate	Male	36
C141_C141_AGACGTTGTGGCGAAT-1	mild	Moderate	Male	36
C141_C141_AGACGTTTCCGGGTGT-1	mild	Moderate	Male	36
C141_C141_AGACGTTTCCGTTGTC-1	mild	Moderate	Male	36
C141_C141_AGACGTTTCGTGGACC-1	mild	Moderate	Male	36
C141_C141_AGAGCGAAGGATGCGT-1	mild	Moderate	Male	36
C141_C141_AGAGCGAGTTTGGCGC-1	mild	Moderate	Male	36
C141_C141_AGAGCGATCACCTCGT-1	mild	Moderate	Male	36
C141_C141_AGAGCTTAGTACATGA-1	mild	Moderate	Male	36
C141_C141_AGAGCTTAGTCAAGGC-1	mild	Moderate	Male	36
C141_C141_AGAGCTTGTAAATACG-1	mild	Moderate	Male	36
C141_C141_AGAGCTTGTCGCCATG-1	mild	Moderate	Male	36
C141_C141_AGAGCTTGTTATGCGT-1	mild	Moderate	Male	36
C141_C141_AGAGCTTTCAAAGACA-1	mild	Moderate	Male	36
C141_C141_AGAGCTTTCGGCGGTT-1	mild	Moderate	Male	36
C141_C141_AGAGTGGAGCCAGGAT-1	mild	Moderate	Male	36
C141_C141_AGAGTGGAGGAGTTGC-1	mild	Moderate	Male	36
C141_C141_AGAGTGGAGTAGCCGA-1	mild	Moderate	Male	36
C141_C141_AGAGTGGCAAGCGAGT-1	mild	Moderate	Male	36
C141_C141_AGAGTGGCATACAGCT-1	mild	Moderate	Male	36
C141_C141_AGAGTGGTCCACGCAG-1	mild	Moderate	Male	36
C141_C141_AGAGTGGTCTGATACG-1	mild	Moderate	Male	36
C141_C141_AGAGTGGTCTTCCTTC-1	mild	Moderate	Male	36
C141_C141_AGATCTGAGTTCCACA-1	mild	Moderate	Male	36
C141_C141_AGATCTGCAAGGTTCT-1	mild	Moderate	Male	36
C141_C141_AGATCTGCACATTAGC-1	mild	Moderate	Male	36
C141_C141_AGATCTGCACCTCGGA-1	mild	Moderate	Male	36
C141_C141_AGATCTGCATTGGTAC-1	mild	Moderate	Male	36
C141_C141_AGATCTGGTCACAAGG-1	mild	Moderate	Male	36
C141_C141_AGATCTGGTTAGTGGG-1	mild	Moderate	Male	36
C141_C141_AGATCTGTCGAATGCT-1	mild	Moderate	Male	36
C141_C141_AGATCTGTCTCCGGTT-1	mild	Moderate	Male	36
C141_C141_AGATTGCCATGACATC-1	mild	Moderate	Male	36
C141_C141_AGATTGCGTGAGGGAG-1	mild	Moderate	Male	36
C141_C141_AGATTGCGTTAAAGTG-1	mild	Moderate	Male	36
C141_C141_AGCAGCCAGACAGAGA-1	mild	Moderate	Male	36
C141_C141_AGCAGCCAGCAGCCTC-1	mild	Moderate	Male	36
C141_C141_AGCAGCCGTACCAGTT-1	mild	Moderate	Male	36
C141_C141_AGCAGCCGTAGGAGTC-1	mild	Moderate	Male	36
C141_C141_AGCAGCCGTCACCTAA-1	mild	Moderate	Male	36
C141_C141_AGCAGCCGTCCCTACT-1	mild	Moderate	Male	36
C141_C141_AGCAGCCGTCGAATCT-1	mild	Moderate	Male	36
C141_C141_AGCAGCCGTCTAGAGG-1	mild	Moderate	Male	36
C141_C141_AGCAGCCTCCTTGACC-1	mild	Moderate	Male	36
C141_C141_AGCAGCCTCCTTTCGG-1	mild	Moderate	Male	36
C141_C141_AGCATACCAAAGTGCG-1	mild	Moderate	Male	36
C141_C141_AGCATACGTATAAACG-1	mild	Moderate	Male	36
C141_C141_AGCATACTCGTCTGAA-1	mild	Moderate	Male	36
C141_C141_AGCCTAAGTCAGAAGC-1	mild	Moderate	Male	36
C141_C141_AGCCTAATCACTTACT-1	mild	Moderate	Male	36
C141_C141_AGCCTAATCGCGGATC-1	mild	Moderate	Male	36
C141_C141_AGCGGTCAGCGATGAC-1	mild	Moderate	Male	36
C141_C141_AGCGGTCAGGATTCGG-1	mild	Moderate	Male	36
C141_C141_AGCGGTCAGGCAGTCA-1	mild	Moderate	Male	36
C141_C141_AGCGGTCAGGGAAACA-1	mild	Moderate	Male	36
C141_C141_AGCGGTCAGTTAGCGG-1	mild	Moderate	Male	36
C141_C141_AGCGGTCCAGATGGGT-1	mild	Moderate	Male	36
C141_C141_AGCGGTCCAGTCCTTC-1	mild	Moderate	Male	36
C141_C141_AGCGGTCGTAGTACCT-1	mild	Moderate	Male	36
C141_C141_AGCGGTCGTGCTGTAT-1	mild	Moderate	Male	36
C141_C141_AGCGGTCTCACGGTTA-1	mild	Moderate	Male	36
C141_C141_AGCGTATAGTGTTTGC-1	mild	Moderate	Male	36
C141_C141_AGCGTATCACACGCTG-1	mild	Moderate	Male	36
C141_C141_AGCGTATGTACGAAAT-1	mild	Moderate	Male	36
C141_C141_AGCGTATTCCACTGGG-1	mild	Moderate	Male	36
C141_C141_AGCGTATTCTCCAACC-1	mild	Moderate	Male	36
C141_C141_AGCGTCGCAACTGCGC-1	mild	Moderate	Male	36
C141_C141_AGCGTCGGTAAGGATT-1	mild	Moderate	Male	36
C141_C141_AGCGTCGGTCAAAGAT-1	mild	Moderate	Male	36
C141_C141_AGCGTCGGTTAGGGTG-1	mild	Moderate	Male	36
C141_C141_AGCGTCGTCATAAAGG-1	mild	Moderate	Male	36
C141_C141_AGCGTCGTCTCAAGTG-1	mild	Moderate	Male	36
C141_C141_AGCTCCTAGCTCAACT-1	mild	Moderate	Male	36
C141_C141_AGCTCCTAGGAGTTTA-1	mild	Moderate	Male	36
C141_C141_AGCTCCTCAAATCCGT-1	mild	Moderate	Male	36
C141_C141_AGCTCCTCACCCATTC-1	mild	Moderate	Male	36
C141_C141_AGCTCCTCAGTAACGG-1	mild	Moderate	Male	36
C141_C141_AGCTCCTCATGGTCTA-1	mild	Moderate	Male	36
C141_C141_AGCTCTCAGCAGACTG-1	mild	Moderate	Male	36
C141_C141_AGCTCTCAGCGATTCT-1	mild	Moderate	Male	36
C141_C141_AGCTCTCCACTAGTAC-1	mild	Moderate	Male	36
C141_C141_AGCTCTCCAGGAATGC-1	mild	Moderate	Male	36
C141_C141_AGCTCTCCATACTCTT-1	mild	Moderate	Male	36
C141_C141_AGCTCTCGTCACTTCC-1	mild	Moderate	Male	36
C141_C141_AGCTCTCGTCATATCG-1	mild	Moderate	Male	36
C141_C141_AGCTCTCGTCGCGGTT-1	mild	Moderate	Male	36
C141_C141_AGCTCTCTCAAACCGT-1	mild	Moderate	Male	36
C141_C141_AGCTCTCTCAAACGGG-1	mild	Moderate	Male	36
C141_C141_AGCTCTCTCGGTTAAC-1	mild	Moderate	Male	36
C141_C141_AGCTTGAAGGCTAGAC-1	mild	Moderate	Male	36
C141_C141_AGCTTGACAACGATCT-1	mild	Moderate	Male	36
C141_C141_AGCTTGACAGAGTGTG-1	mild	Moderate	Male	36
C141_C141_AGCTTGAGTCGCCATG-1	mild	Moderate	Male	36
C141_C141_AGCTTGATCATATCGG-1	mild	Moderate	Male	36
C141_C141_AGCTTGATCGCCTGAG-1	mild	Moderate	Male	36
C141_C141_AGCTTGATCTTGAGGT-1	mild	Moderate	Male	36
C141_C141_AGGCCACAGACTTGAA-1	mild	Moderate	Male	36
C141_C141_AGGCCACAGCACCGTC-1	mild	Moderate	Male	36
C141_C141_AGGCCACAGCAGCCTC-1	mild	Moderate	Male	36
C141_C141_AGGCCACAGCGTCAAG-1	mild	Moderate	Male	36
C141_C141_AGGCCACCACCTCGTT-1	mild	Moderate	Male	36
C141_C141_AGGCCACCAGTATAAG-1	mild	Moderate	Male	36
C141_C141_AGGCCACGTAGAGTGC-1	mild	Moderate	Male	36
C141_C141_AGGCCACGTCGAGTTT-1	mild	Moderate	Male	36
C141_C141_AGGCCACTCACCGGGT-1	mild	Moderate	Male	36
C141_C141_AGGCCACTCGTTGCCT-1	mild	Moderate	Male	36
C141_C141_AGGCCGTAGCGACGTA-1	mild	Moderate	Male	36
C141_C141_AGGCCGTAGGGAACGG-1	mild	Moderate	Male	36
C141_C141_AGGCCGTAGTCCAGGA-1	mild	Moderate	Male	36
C141_C141_AGGCCGTCACACATGT-1	mild	Moderate	Male	36
C141_C141_AGGCCGTCACTATCTT-1	mild	Moderate	Male	36
C141_C141_AGGCCGTGTCCGACGT-1	mild	Moderate	Male	36
C141_C141_AGGCCGTGTTCCACGG-1	mild	Moderate	Male	36
C141_C141_AGGCCGTTCCCTGACT-1	mild	Moderate	Male	36
C141_C141_AGGCCGTTCTAACCGA-1	mild	Moderate	Male	36
C141_C141_AGGGAGTAGTGCTGCC-1	mild	Moderate	Male	36
C141_C141_AGGGAGTCACTTCGAA-1	mild	Moderate	Male	36
C141_C141_AGGGAGTGTGAGTATA-1	mild	Moderate	Male	36
C141_C141_AGGGAGTGTTTGTTGG-1	mild	Moderate	Male	36
C141_C141_AGGGATGAGCCACCTG-1	mild	Moderate	Male	36
C141_C141_AGGGATGCAAGCTGGA-1	mild	Moderate	Male	36
C141_C141_AGGGATGCACGGATAG-1	mild	Moderate	Male	36
C141_C141_AGGGATGCATACGCTA-1	mild	Moderate	Male	36
C141_C141_AGGGATGGTAACGACG-1	mild	Moderate	Male	36
C141_C141_AGGGATGGTATCTGCA-1	mild	Moderate	Male	36
C141_C141_AGGGATGTCACCGGGT-1	mild	Moderate	Male	36
C141_C141_AGGGATGTCATTGCCC-1	mild	Moderate	Male	36
C141_C141_AGGGATGTCGGCGCAT-1	mild	Moderate	Male	36
C141_C141_AGGGTGAAGTCTTGCA-1	mild	Moderate	Male	36
C141_C141_AGGGTGACACGCATCG-1	mild	Moderate	Male	36
C141_C141_AGGGTGACACTTACGA-1	mild	Moderate	Male	36
C141_C141_AGGGTGACAGTGGGAT-1	mild	Moderate	Male	36
C141_C141_AGGGTGAGTGATGTCT-1	mild	Moderate	Male	36
C141_C141_AGGGTGATCCATGCTC-1	mild	Moderate	Male	36
C141_C141_AGGTCATAGCTAGTGG-1	mild	Moderate	Male	36
C141_C141_AGGTCATAGGGTGTGT-1	mild	Moderate	Male	36
C141_C141_AGGTCATAGTGCCATT-1	mild	Moderate	Male	36
C141_C141_AGGTCATCACCGGAAA-1	mild	Moderate	Male	36
C141_C141_AGGTCATGTCGAAAGC-1	mild	Moderate	Male	36
C141_C141_AGGTCATGTCTTCAAG-1	mild	Moderate	Male	36
C141_C141_AGGTCATGTTATCGGT-1	mild	Moderate	Male	36
C141_C141_AGGTCATTCACCGTAA-1	mild	Moderate	Male	36
C141_C141_AGGTCATTCCCGGATG-1	mild	Moderate	Male	36
C141_C141_AGGTCATTCCGCGGTA-1	mild	Moderate	Male	36
C141_C141_AGGTCCGAGAGTGACC-1	mild	Moderate	Male	36
C141_C141_AGGTCCGAGCGATGAC-1	mild	Moderate	Male	36
C141_C141_AGGTCCGAGCTGTTCA-1	mild	Moderate	Male	36
C141_C141_AGGTCCGAGGGTCGAT-1	mild	Moderate	Male	36
C141_C141_AGGTCCGAGGTGTTAA-1	mild	Moderate	Male	36
C141_C141_AGGTCCGCAATCGAAA-1	mild	Moderate	Male	36
C141_C141_AGGTCCGCACCCATGG-1	mild	Moderate	Male	36
C141_C141_AGGTCCGCATGAGCGA-1	mild	Moderate	Male	36
C141_C141_AGGTCCGGTACTCAAC-1	mild	Moderate	Male	36
C141_C141_AGGTCCGGTCCTCCAT-1	mild	Moderate	Male	36
C141_C141_AGGTCCGGTTCAGTAC-1	mild	Moderate	Male	36
C141_C141_AGGTCCGTCGGTCCGA-1	mild	Moderate	Male	36
C141_C141_AGTAGTCAGGGATACC-1	mild	Moderate	Male	36
C141_C141_AGTAGTCAGGGCTTGA-1	mild	Moderate	Male	36
C141_C141_AGTAGTCCACATTCGA-1	mild	Moderate	Male	36
C141_C141_AGTAGTCCACGTCTCT-1	mild	Moderate	Male	36
C141_C141_AGTAGTCGTATATGGA-1	mild	Moderate	Male	36
C141_C141_AGTAGTCGTATTCGTG-1	mild	Moderate	Male	36
C141_C141_AGTAGTCGTGCGCTTG-1	mild	Moderate	Male	36
C141_C141_AGTAGTCGTTAAGTAG-1	mild	Moderate	Male	36
C141_C141_AGTAGTCTCAAAGACA-1	mild	Moderate	Male	36
C141_C141_AGTAGTCTCTCCGGTT-1	mild	Moderate	Male	36
C141_C141_AGTAGTCTCTTACCGC-1	mild	Moderate	Male	36
C141_C141_AGTCTTTAGATAGGAG-1	mild	Moderate	Male	36
C141_C141_AGTCTTTAGCGTGTCC-1	mild	Moderate	Male	36
C141_C141_AGTCTTTAGTTTCCTT-1	mild	Moderate	Male	36
C141_C141_AGTCTTTCAAACGCGA-1	mild	Moderate	Male	36
C141_C141_AGTCTTTCAACTTGAC-1	mild	Moderate	Male	36
C141_C141_AGTCTTTCAAGTCTAC-1	mild	Moderate	Male	36
C141_C141_AGTCTTTCACAGTCGC-1	mild	Moderate	Male	36
C141_C141_AGTCTTTCACCTTGTC-1	mild	Moderate	Male	36
C141_C141_AGTCTTTCATCACCCT-1	mild	Moderate	Male	36
C141_C141_AGTCTTTCATGAAGTA-1	mild	Moderate	Male	36
C141_C141_AGTCTTTGTGGGTATG-1	mild	Moderate	Male	36
C141_C141_AGTCTTTTCCACTGGG-1	mild	Moderate	Male	36
C141_C141_AGTCTTTTCCTAGTGA-1	mild	Moderate	Male	36
C141_C141_AGTCTTTTCCTTGGTC-1	mild	Moderate	Male	36
C141_C141_AGTCTTTTCGCTTAGA-1	mild	Moderate	Male	36
C141_C141_AGTGAGGAGAGTGACC-1	mild	Moderate	Male	36
C141_C141_AGTGAGGCAACGCACC-1	mild	Moderate	Male	36
C141_C141_AGTGAGGCAGCGTCCA-1	mild	Moderate	Male	36
C141_C141_AGTGAGGTCATTTGGG-1	mild	Moderate	Male	36
C141_C141_AGTGAGGTCCTGTAGA-1	mild	Moderate	Male	36
C141_C141_AGTGGGAAGTGGTAAT-1	mild	Moderate	Male	36
C141_C141_AGTGGGACAAACCTAC-1	mild	Moderate	Male	36
C141_C141_AGTGGGAGTAACGACG-1	mild	Moderate	Male	36
C141_C141_AGTGGGAGTGCACCAC-1	mild	Moderate	Male	36
C141_C141_AGTGGGAGTTTACTCT-1	mild	Moderate	Male	36
C141_C141_AGTGGGATCTGACCTC-1	mild	Moderate	Male	36
C141_C141_AGTGGGATCTGTGCAA-1	mild	Moderate	Male	36
C141_C141_AGTGTCAAGCTGGAAC-1	mild	Moderate	Male	36
C141_C141_AGTGTCACAAGGCTCC-1	mild	Moderate	Male	36
C141_C141_AGTGTCAGTCGGCACT-1	mild	Moderate	Male	36
C141_C141_AGTGTCAGTCGGCATC-1	mild	Moderate	Male	36
C141_C141_AGTGTCAGTGAGTATA-1	mild	Moderate	Male	36
C141_C141_AGTGTCATCGCTAGCG-1	mild	Moderate	Male	36
C141_C141_AGTGTCATCGGATGGA-1	mild	Moderate	Male	36
C141_C141_AGTGTCATCGGTTAAC-1	mild	Moderate	Male	36
C141_C141_AGTGTCATCTACCTGC-1	mild	Moderate	Male	36
C141_C141_AGTGTCATCTTTACGT-1	mild	Moderate	Male	36
C141_C141_AGTTGGTCATGCAATC-1	mild	Moderate	Male	36
C141_C141_AGTTGGTGTAGCGTAG-1	mild	Moderate	Male	36
C141_C141_AGTTGGTGTCAGGACA-1	mild	Moderate	Male	36
C141_C141_AGTTGGTGTGGCGAAT-1	mild	Moderate	Male	36
C141_C141_AGTTGGTTCGCATGGC-1	mild	Moderate	Male	36
C141_C141_AGTTGGTTCGCCGTGA-1	mild	Moderate	Male	36
C141_C141_AGTTGGTTCTTAGAGC-1	mild	Moderate	Male	36
C141_C141_ATAACGCAGCAGGTCA-1	mild	Moderate	Male	36
C141_C141_ATAACGCAGCTAGTGG-1	mild	Moderate	Male	36
C141_C141_ATAACGCAGTGGACGT-1	mild	Moderate	Male	36
C141_C141_ATAACGCGTCCGTCAG-1	mild	Moderate	Male	36
C141_C141_ATAACGCTCGCCTGAG-1	mild	Moderate	Male	36
C141_C141_ATAAGAGAGCAAATCA-1	mild	Moderate	Male	36
C141_C141_ATAAGAGAGCCAGAAC-1	mild	Moderate	Male	36
C141_C141_ATAAGAGAGGAGTTTA-1	mild	Moderate	Male	36
C141_C141_ATAAGAGCAATGGTCT-1	mild	Moderate	Male	36
C141_C141_ATAAGAGCATCCCACT-1	mild	Moderate	Male	36
C141_C141_ATAAGAGGTAACGCGA-1	mild	Moderate	Male	36
C141_C141_ATAAGAGGTTCAGCGC-1	mild	Moderate	Male	36
C141_C141_ATAAGAGTCACTCTTA-1	mild	Moderate	Male	36
C141_C141_ATAAGAGTCAGGATCT-1	mild	Moderate	Male	36
C141_C141_ATAAGAGTCCGAACGC-1	mild	Moderate	Male	36
C141_C141_ATAAGAGTCTGGTTCC-1	mild	Moderate	Male	36
C141_C141_ATAGACCAGACAGAGA-1	mild	Moderate	Male	36
C141_C141_ATAGACCAGTAGATGT-1	mild	Moderate	Male	36
C141_C141_ATAGACCCATCCCATC-1	mild	Moderate	Male	36
C141_C141_ATAGACCCATCTATGG-1	mild	Moderate	Male	36
C141_C141_ATAGACCTCCACGCAG-1	mild	Moderate	Male	36
C141_C141_ATAGACCTCGACGGAA-1	mild	Moderate	Male	36
C141_C141_ATCATCTAGCGACGTA-1	mild	Moderate	Male	36
C141_C141_ATCATCTAGCGGATCA-1	mild	Moderate	Male	36
C141_C141_ATCATCTAGCTTATCG-1	mild	Moderate	Male	36
C141_C141_ATCATCTAGTACGACG-1	mild	Moderate	Male	36
C141_C141_ATCATCTAGTCTTGCA-1	mild	Moderate	Male	36
C141_C141_ATCATCTAGTGTCTCA-1	mild	Moderate	Male	36
C141_C141_ATCATCTCACCGAAAG-1	mild	Moderate	Male	36
C141_C141_ATCATCTCATGCAATC-1	mild	Moderate	Male	36
C141_C141_ATCATCTGTCTAAACC-1	mild	Moderate	Male	36
C141_C141_ATCATCTGTCTCCCTA-1	mild	Moderate	Male	36
C141_C141_ATCATCTTCATCGGAT-1	mild	Moderate	Male	36
C141_C141_ATCATCTTCGTCGTTC-1	mild	Moderate	Male	36
C141_C141_ATCATGGAGACACGAC-1	mild	Moderate	Male	36
C141_C141_ATCATGGAGGAGTACC-1	mild	Moderate	Male	36
C141_C141_ATCATGGCACACCGCA-1	mild	Moderate	Male	36
C141_C141_ATCATGGCATGGTTGT-1	mild	Moderate	Male	36
C141_C141_ATCATGGGTATATGAG-1	mild	Moderate	Male	36
C141_C141_ATCATGGGTGCACCAC-1	mild	Moderate	Male	36
C141_C141_ATCATGGGTGGCTCCA-1	mild	Moderate	Male	36
C141_C141_ATCATGGTCCAGATCA-1	mild	Moderate	Male	36
C141_C141_ATCATGGTCCGAATGT-1	mild	Moderate	Male	36
C141_C141_ATCATGGTCTGGTATG-1	mild	Moderate	Male	36
C141_C141_ATCCACCAGCGATGAC-1	mild	Moderate	Male	36
C141_C141_ATCCACCCACATGGGA-1	mild	Moderate	Male	36
C141_C141_ATCCACCCAGAGTGTG-1	mild	Moderate	Male	36
C141_C141_ATCCACCCAGCCTTGG-1	mild	Moderate	Male	36
C141_C141_ATCCACCGTAGCACGA-1	mild	Moderate	Male	36
C141_C141_ATCCACCGTTCGCGAC-1	mild	Moderate	Male	36
C141_C141_ATCCACCTCAGAGCTT-1	mild	Moderate	Male	36
C141_C141_ATCCACCTCTATGTGG-1	mild	Moderate	Male	36
C141_C141_ATCCACCTCTTCATGT-1	mild	Moderate	Male	36
C141_C141_ATCCGAACACGTGAGA-1	mild	Moderate	Male	36
C141_C141_ATCCGAAGTATCACCA-1	mild	Moderate	Male	36
C141_C141_ATCCGAAGTTATGCGT-1	mild	Moderate	Male	36
C141_C141_ATCCGAATCACTGGGC-1	mild	Moderate	Male	36
C141_C141_ATCCGAATCGTCCGTT-1	mild	Moderate	Male	36
C141_C141_ATCGAGTCAAGCGATG-1	mild	Moderate	Male	36
C141_C141_ATCGAGTCACACCGAC-1	mild	Moderate	Male	36
C141_C141_ATCGAGTCATGCAACT-1	mild	Moderate	Male	36
C141_C141_ATCGAGTGTCACCTAA-1	mild	Moderate	Male	36
C141_C141_ATCGAGTGTTATGTGC-1	mild	Moderate	Male	36
C141_C141_ATCGAGTTCATCTGCC-1	mild	Moderate	Male	36
C141_C141_ATCGAGTTCCCTTGCA-1	mild	Moderate	Male	36
C141_C141_ATCGAGTTCGGCTACG-1	mild	Moderate	Male	36
C141_C141_ATCTACTAGCAATCTC-1	mild	Moderate	Male	36
C141_C141_ATCTACTAGCACCGTC-1	mild	Moderate	Male	36
C141_C141_ATCTACTAGTACGTAA-1	mild	Moderate	Male	36
C141_C141_ATCTACTAGTATCTCG-1	mild	Moderate	Male	36
C141_C141_ATCTACTCAAAGAATC-1	mild	Moderate	Male	36
C141_C141_ATCTACTCAGCTTCGG-1	mild	Moderate	Male	36
C141_C141_ATCTACTCATCACGTA-1	mild	Moderate	Male	36
C141_C141_ATCTACTCATCCTTGC-1	mild	Moderate	Male	36
C141_C141_ATCTACTCATTAGCCA-1	mild	Moderate	Male	36
C141_C141_ATCTACTGTACCCAAT-1	mild	Moderate	Male	36
C141_C141_ATCTACTTCGGCGCTA-1	mild	Moderate	Male	36
C141_C141_ATCTACTTCTGGCGTG-1	mild	Moderate	Male	36
C141_C141_ATCTGCCAGATCCTGT-1	mild	Moderate	Male	36
C141_C141_ATCTGCCAGGTAGCTG-1	mild	Moderate	Male	36
C141_C141_ATCTGCCCACTAGTAC-1	mild	Moderate	Male	36
C141_C141_ATCTGCCGTCTCTCTG-1	mild	Moderate	Male	36
C141_C141_ATCTGCCGTGTAAGTA-1	mild	Moderate	Male	36
C141_C141_ATCTGCCTCTCTAAGG-1	mild	Moderate	Male	36
C141_C141_ATGAGGGAGACAAGCC-1	mild	Moderate	Male	36
C141_C141_ATGAGGGAGCTCAACT-1	mild	Moderate	Male	36
C141_C141_ATGAGGGCAGATCCAT-1	mild	Moderate	Male	36
C141_C141_ATGAGGGGTTACGACT-1	mild	Moderate	Male	36
C141_C141_ATGAGGGTCAACACAC-1	mild	Moderate	Male	36
C141_C141_ATGAGGGTCCATGAGT-1	mild	Moderate	Male	36
C141_C141_ATGCGATAGCGAGAAA-1	mild	Moderate	Male	36
C141_C141_ATGCGATAGTCCTCCT-1	mild	Moderate	Male	36
C141_C141_ATGCGATCACATTAGC-1	mild	Moderate	Male	36
C141_C141_ATGCGATCAGGCTGAA-1	mild	Moderate	Male	36
C141_C141_ATGCGATCATGTCGAT-1	mild	Moderate	Male	36
C141_C141_ATGCGATGTCTCTTTA-1	mild	Moderate	Male	36
C141_C141_ATGCGATTCACAGGCC-1	mild	Moderate	Male	36
C141_C141_ATGCGATTCAGCAACT-1	mild	Moderate	Male	36
C141_C141_ATGCGATTCTGGTTCC-1	mild	Moderate	Male	36
C141_C141_ATGGGAGAGCTAACTC-1	mild	Moderate	Male	36
C141_C141_ATGGGAGAGTGTCCCG-1	mild	Moderate	Male	36
C141_C141_ATGGGAGGTCATGCAT-1	mild	Moderate	Male	36
C141_C141_ATGGGAGGTCGATTGT-1	mild	Moderate	Male	36
C141_C141_ATGGGAGGTGCCTGTG-1	mild	Moderate	Male	36
C141_C141_ATGGGAGGTTTGGGCC-1	mild	Moderate	Male	36
C141_C141_ATGTGTGAGAGTGACC-1	mild	Moderate	Male	36
C141_C141_ATGTGTGAGCAGGTCA-1	mild	Moderate	Male	36
C141_C141_ATGTGTGCACTAGTAC-1	mild	Moderate	Male	36
C141_C141_ATGTGTGCATGCAACT-1	mild	Moderate	Male	36
C141_C141_ATGTGTGGTCTTGCGG-1	mild	Moderate	Male	36
C141_C141_ATGTGTGGTCTTTCAT-1	mild	Moderate	Male	36
C141_C141_ATGTGTGGTGAGCGAT-1	mild	Moderate	Male	36
C141_C141_ATTACTCCAACTTGAC-1	mild	Moderate	Male	36
C141_C141_ATTACTCCAATCCGAT-1	mild	Moderate	Male	36
C141_C141_ATTACTCTCATGTCTT-1	mild	Moderate	Male	36
C141_C141_ATTACTCTCCTCATTA-1	mild	Moderate	Male	36
C141_C141_ATTATCCAGAATGTGT-1	mild	Moderate	Male	36
C141_C141_ATTATCCAGCTGTTCA-1	mild	Moderate	Male	36
C141_C141_ATTATCCAGGATGGTC-1	mild	Moderate	Male	36
C141_C141_ATTATCCAGGCCCTCA-1	mild	Moderate	Male	36
C141_C141_ATTATCCAGGCTCTTA-1	mild	Moderate	Male	36
C141_C141_ATTATCCCAAGTCTGT-1	mild	Moderate	Male	36
C141_C141_ATTATCCCACAGGAGT-1	mild	Moderate	Male	36
C141_C141_ATTATCCCACCAGTTA-1	mild	Moderate	Male	36
C141_C141_ATTATCCCAGTCCTTC-1	mild	Moderate	Male	36
C141_C141_ATTATCCGTACAAGTA-1	mild	Moderate	Male	36
C141_C141_ATTATCCGTAGGAGTC-1	mild	Moderate	Male	36
C141_C141_ATTATCCGTCAGATAA-1	mild	Moderate	Male	36
C141_C141_ATTATCCGTCTAGTGT-1	mild	Moderate	Male	36
C141_C141_ATTATCCTCTCTTATG-1	mild	Moderate	Male	36
C141_C141_ATTCTACAGAATAGGG-1	mild	Moderate	Male	36
C141_C141_ATTCTACAGTGGGCTA-1	mild	Moderate	Male	36
C141_C141_ATTCTACGTATGAAAC-1	mild	Moderate	Male	36
C141_C141_ATTCTACGTATTACCG-1	mild	Moderate	Male	36
C141_C141_ATTCTACGTTCAACCA-1	mild	Moderate	Male	36
C141_C141_ATTCTACTCATACGGT-1	mild	Moderate	Male	36
C141_C141_ATTGGACCAATGAAAC-1	mild	Moderate	Male	36
C141_C141_ATTGGACGTCGGATCC-1	mild	Moderate	Male	36
C141_C141_ATTGGACGTGTAACGG-1	mild	Moderate	Male	36
C141_C141_ATTGGACTCTAACCGA-1	mild	Moderate	Male	36
C141_C141_ATTGGTGAGAAACCGC-1	mild	Moderate	Male	36
C141_C141_ATTGGTGAGGAGTCTG-1	mild	Moderate	Male	36
C141_C141_ATTGGTGCAAGAAGAG-1	mild	Moderate	Male	36
C141_C141_ATTGGTGGTACAAGTA-1	mild	Moderate	Male	36
C141_C141_ATTGGTGGTCTTGTCC-1	mild	Moderate	Male	36
C141_C141_ATTGGTGGTGTAAGTA-1	mild	Moderate	Male	36
C141_C141_ATTGGTGGTTAAGTAG-1	mild	Moderate	Male	36
C141_C141_ATTGGTGGTTACCAGT-1	mild	Moderate	Male	36
C141_C141_ATTGGTGGTTCCCGAG-1	mild	Moderate	Male	36
C141_C141_ATTTCTGAGACCGGAT-1	mild	Moderate	Male	36
C141_C141_ATTTCTGAGCACCGTC-1	mild	Moderate	Male	36
C141_C141_ATTTCTGAGCTAGGCA-1	mild	Moderate	Male	36
C141_C141_ATTTCTGGTGGACGAT-1	mild	Moderate	Male	36
C141_C141_ATTTCTGTCAATCTCT-1	mild	Moderate	Male	36
C141_C141_ATTTCTGTCATAAAGG-1	mild	Moderate	Male	36
C141_C141_ATTTCTGTCCAAGCCG-1	mild	Moderate	Male	36
C141_C141_CAACCAAAGAACAATC-1	mild	Moderate	Male	36
C141_C141_CAACCAAAGGCACATG-1	mild	Moderate	Male	36
C141_C141_CAACCAAAGTGCGATG-1	mild	Moderate	Male	36
C141_C141_CAACCAACATGACGGA-1	mild	Moderate	Male	36
C141_C141_CAACCAAGTCACTTCC-1	mild	Moderate	Male	36
C141_C141_CAACCAAGTGTGGCTC-1	mild	Moderate	Male	36
C141_C141_CAACCAATCCGTTGCT-1	mild	Moderate	Male	36
C141_C141_CAACCAATCTCGTATT-1	mild	Moderate	Male	36
C141_C141_CAACCTCAGGACATTA-1	mild	Moderate	Male	36
C141_C141_CAACCTCAGGCATGGT-1	mild	Moderate	Male	36
C141_C141_CAACCTCAGGTGATTA-1	mild	Moderate	Male	36
C141_C141_CAACCTCAGTACGTAA-1	mild	Moderate	Male	36
C141_C141_CAACCTCAGTTAGGTA-1	mild	Moderate	Male	36
C141_C141_CAACCTCCATAGAAAC-1	mild	Moderate	Male	36
C141_C141_CAACCTCCATATGAGA-1	mild	Moderate	Male	36
C141_C141_CAACCTCGTGGACGAT-1	mild	Moderate	Male	36
C141_C141_CAACCTCTCACGGTTA-1	mild	Moderate	Male	36
C141_C141_CAACCTCTCATTTGGG-1	mild	Moderate	Male	36
C141_C141_CAACCTCTCGCACTCT-1	mild	Moderate	Male	36
C141_C141_CAACCTCTCGGCGGTT-1	mild	Moderate	Male	36
C141_C141_CAACCTCTCTGCCCTA-1	mild	Moderate	Male	36
C141_C141_CAACTAGAGTAGATGT-1	mild	Moderate	Male	36
C141_C141_CAACTAGCAAACGCGA-1	mild	Moderate	Male	36
C141_C141_CAACTAGGTATAATGG-1	mild	Moderate	Male	36
C141_C141_CAACTAGGTCAGAATA-1	mild	Moderate	Male	36
C141_C141_CAACTAGGTGCGGTAA-1	mild	Moderate	Male	36
C141_C141_CAACTAGTCATCGGAT-1	mild	Moderate	Male	36
C141_C141_CAACTAGTCATGTAGC-1	mild	Moderate	Male	36
C141_C141_CAACTAGTCCGCGGTA-1	mild	Moderate	Male	36
C141_C141_CAAGAAACACGAGGTA-1	mild	Moderate	Male	36
C141_C141_CAAGAAACAGGAATGC-1	mild	Moderate	Male	36
C141_C141_CAAGAAAGTACGCACC-1	mild	Moderate	Male	36
C141_C141_CAAGAAAGTTGATTGC-1	mild	Moderate	Male	36
C141_C141_CAAGAAATCACAGTAC-1	mild	Moderate	Male	36
C141_C141_CAAGAAATCCGCAGTG-1	mild	Moderate	Male	36
C141_C141_CAAGAAATCGAATCCA-1	mild	Moderate	Male	36
C141_C141_CAAGAAATCGGAATCT-1	mild	Moderate	Male	36
C141_C141_CAAGATCAGACTTGAA-1	mild	Moderate	Male	36
C141_C141_CAAGATCCAAGCGATG-1	mild	Moderate	Male	36
C141_C141_CAAGATCGTGCGCTTG-1	mild	Moderate	Male	36
C141_C141_CAAGATCGTGTATGGG-1	mild	Moderate	Male	36
C141_C141_CAAGATCGTTATCCGA-1	mild	Moderate	Male	36
C141_C141_CAAGATCTCCTGTACC-1	mild	Moderate	Male	36
C141_C141_CAAGGCCAGCCACGCT-1	mild	Moderate	Male	36
C141_C141_CAAGGCCAGCGTGAAC-1	mild	Moderate	Male	36
C141_C141_CAAGGCCCAGACGCCT-1	mild	Moderate	Male	36
C141_C141_CAAGGCCCAGGCGATA-1	mild	Moderate	Male	36
C141_C141_CAAGGCCGTAACGACG-1	mild	Moderate	Male	36
C141_C141_CAAGGCCTCCGTCATC-1	mild	Moderate	Male	36
C141_C141_CAAGGCCTCGGTTAAC-1	mild	Moderate	Male	36
C141_C141_CAAGGCCTCTCGCATC-1	mild	Moderate	Male	36
C141_C141_CAAGTTGAGTCTCAAC-1	mild	Moderate	Male	36
C141_C141_CAAGTTGGTCTCTTAT-1	mild	Moderate	Male	36
C141_C141_CAAGTTGTCGCCCTTA-1	mild	Moderate	Male	36
C141_C141_CAAGTTGTCGGCTACG-1	mild	Moderate	Male	36
C141_C141_CACAAACAGGAGTAGA-1	mild	Moderate	Male	36
C141_C141_CACAAACAGTAGGCCA-1	mild	Moderate	Male	36
C141_C141_CACAAACCACCCAGTG-1	mild	Moderate	Male	36
C141_C141_CACAAACCATCAGTCA-1	mild	Moderate	Male	36
C141_C141_CACAAACGTGAGCGAT-1	mild	Moderate	Male	36
C141_C141_CACAAACGTGATGCCC-1	mild	Moderate	Male	36
C141_C141_CACAAACTCCCTTGTG-1	mild	Moderate	Male	36
C141_C141_CACAAACTCTGGTTCC-1	mild	Moderate	Male	36
C141_C141_CACACAAAGACAGACC-1	mild	Moderate	Male	36
C141_C141_CACACAAAGACATAAC-1	mild	Moderate	Male	36
C141_C141_CACACAACAAGCGCTC-1	mild	Moderate	Male	36
C141_C141_CACACAACAATACGCT-1	mild	Moderate	Male	36
C141_C141_CACACAACATTTCAGG-1	mild	Moderate	Male	36
C141_C141_CACACAAGTGGCTCCA-1	mild	Moderate	Male	36
C141_C141_CACACCTAGACCGGAT-1	mild	Moderate	Male	36
C141_C141_CACACCTGTCTTCGTC-1	mild	Moderate	Male	36
C141_C141_CACACCTTCAGTTTGG-1	mild	Moderate	Male	36
C141_C141_CACACCTTCTACTCAT-1	mild	Moderate	Male	36
C141_C141_CACACCTTCTGTGCAA-1	mild	Moderate	Male	36
C141_C141_CACACTCAGGATGGTC-1	mild	Moderate	Male	36
C141_C141_CACACTCCAAGGTGTG-1	mild	Moderate	Male	36
C141_C141_CACACTCCATGTTGAC-1	mild	Moderate	Male	36
C141_C141_CACACTCTCAGCAACT-1	mild	Moderate	Male	36
C141_C141_CACACTCTCGTCTGCT-1	mild	Moderate	Male	36
C141_C141_CACAGGCAGCCCAATT-1	mild	Moderate	Male	36
C141_C141_CACAGGCAGGGAACGG-1	mild	Moderate	Male	36
C141_C141_CACAGGCAGGTGCAAC-1	mild	Moderate	Male	36
C141_C141_CACAGGCTCCTTAATC-1	mild	Moderate	Male	36
C141_C141_CACAGTAAGAGTAAGG-1	mild	Moderate	Male	36
C141_C141_CACAGTAAGAGTTGGC-1	mild	Moderate	Male	36
C141_C141_CACAGTAAGGCGATAC-1	mild	Moderate	Male	36
C141_C141_CACAGTACACACAGAG-1	mild	Moderate	Male	36
C141_C141_CACAGTACACTCGACG-1	mild	Moderate	Male	36
C141_C141_CACAGTACATGACGGA-1	mild	Moderate	Male	36
C141_C141_CACAGTAGTCTCGTTC-1	mild	Moderate	Male	36
C141_C141_CACAGTAGTGCGAAAC-1	mild	Moderate	Male	36
C141_C141_CACAGTATCATGCTCC-1	mild	Moderate	Male	36
C141_C141_CACAGTATCGTTGCCT-1	mild	Moderate	Male	36
C141_C141_CACAGTATCTTGGGTA-1	mild	Moderate	Male	36
C141_C141_CACATAGAGTGTCCAT-1	mild	Moderate	Male	36
C141_C141_CACATAGCACCTCGTT-1	mild	Moderate	Male	36
C141_C141_CACATAGCATCCTAGA-1	mild	Moderate	Male	36
C141_C141_CACATAGGTTCCACTC-1	mild	Moderate	Male	36
C141_C141_CACATAGTCTCAAGTG-1	mild	Moderate	Male	36
C141_C141_CACATTTAGACTTGAA-1	mild	Moderate	Male	36
C141_C141_CACATTTAGGAACTGC-1	mild	Moderate	Male	36
C141_C141_CACATTTCATGGTAGG-1	mild	Moderate	Male	36
C141_C141_CACATTTTCAGTGTTG-1	mild	Moderate	Male	36
C141_C141_CACATTTTCTGCTGCT-1	mild	Moderate	Male	36
C141_C141_CACCACTAGATCACGG-1	mild	Moderate	Male	36
C141_C141_CACCACTTCCTACAGA-1	mild	Moderate	Male	36
C141_C141_CACCACTTCTTCCTTC-1	mild	Moderate	Male	36
C141_C141_CACCAGGCAAGCGAGT-1	mild	Moderate	Male	36
C141_C141_CACCAGGCACCATCCT-1	mild	Moderate	Male	36
C141_C141_CACCAGGCACGGACAA-1	mild	Moderate	Male	36
C141_C141_CACCAGGGTCGACTGC-1	mild	Moderate	Male	36
C141_C141_CACCAGGGTCTAGCGC-1	mild	Moderate	Male	36
C141_C141_CACCAGGGTGTGAATA-1	mild	Moderate	Male	36
C141_C141_CACCAGGGTTGTCGCG-1	mild	Moderate	Male	36
C141_C141_CACCAGGTCACCCGAG-1	mild	Moderate	Male	36
C141_C141_CACCAGGTCTTGCAAG-1	mild	Moderate	Male	36
C141_C141_CACCTTGAGCAGGTCA-1	mild	Moderate	Male	36
C141_C141_CACCTTGCAATACGCT-1	mild	Moderate	Male	36
C141_C141_CACCTTGCACATTTCT-1	mild	Moderate	Male	36
C141_C141_CACCTTGCAGTTTACG-1	mild	Moderate	Male	36
C141_C141_CACCTTGCATGGTTGT-1	mild	Moderate	Male	36
C141_C141_CACCTTGTCATGTCTT-1	mild	Moderate	Male	36
C141_C141_CACTCCACACACATGT-1	mild	Moderate	Male	36
C141_C141_CACTCCACACCATGTA-1	mild	Moderate	Male	36
C141_C141_CACTCCACATTGTGCA-1	mild	Moderate	Male	36
C141_C141_CACTCCAGTCGAATCT-1	mild	Moderate	Male	36
C141_C141_CACTCCAGTCGCGTGT-1	mild	Moderate	Male	36
C141_C141_CACTCCAGTCTTTCAT-1	mild	Moderate	Male	36
C141_C141_CACTCCAGTGGTCTCG-1	mild	Moderate	Male	36
C141_C141_CACTCCAGTTGATTGC-1	mild	Moderate	Male	36
C141_C141_CACTCCATCAACCAAC-1	mild	Moderate	Male	36
C141_C141_CACTCCATCCTGCTTG-1	mild	Moderate	Male	36
C141_C141_CACTCCATCGCTTGTC-1	mild	Moderate	Male	36
C141_C141_CAGAATCAGATAGTCA-1	mild	Moderate	Male	36
C141_C141_CAGAATCGTTGAGGTG-1	mild	Moderate	Male	36
C141_C141_CAGAATCTCGGAAACG-1	mild	Moderate	Male	36
C141_C141_CAGAGAGAGAATAGGG-1	mild	Moderate	Male	36
C141_C141_CAGAGAGAGCCATCGC-1	mild	Moderate	Male	36
C141_C141_CAGAGAGCACTTCTGC-1	mild	Moderate	Male	36
C141_C141_CAGAGAGCAGAGCCAA-1	mild	Moderate	Male	36
C141_C141_CAGAGAGCAGGAATCG-1	mild	Moderate	Male	36
C141_C141_CAGAGAGCAGGCAGTA-1	mild	Moderate	Male	36
C141_C141_CAGAGAGGTAAGAGAG-1	mild	Moderate	Male	36
C141_C141_CAGAGAGGTAGCGTGA-1	mild	Moderate	Male	36
C141_C141_CAGAGAGGTATGAATG-1	mild	Moderate	Male	36
C141_C141_CAGAGAGGTCAGAGGT-1	mild	Moderate	Male	36
C141_C141_CAGAGAGGTCATACTG-1	mild	Moderate	Male	36
C141_C141_CAGAGAGGTCTGGTCG-1	mild	Moderate	Male	36
C141_C141_CAGAGAGGTGATAAAC-1	mild	Moderate	Male	36
C141_C141_CAGAGAGTCTCGGACG-1	mild	Moderate	Male	36
C141_C141_CAGAGAGTCTGACCTC-1	mild	Moderate	Male	36
C141_C141_CAGAGAGTCTGCTGCT-1	mild	Moderate	Male	36
C141_C141_CAGATCAAGAACAACT-1	mild	Moderate	Male	36
C141_C141_CAGATCAAGAAGGTGA-1	mild	Moderate	Male	36
C141_C141_CAGATCAAGTGGACGT-1	mild	Moderate	Male	36
C141_C141_CAGATCAGTTCGGGCT-1	mild	Moderate	Male	36
C141_C141_CAGATCATCAACACAC-1	mild	Moderate	Male	36
C141_C141_CAGATCATCTCTAGGA-1	mild	Moderate	Male	36
C141_C141_CAGCAGCAGATGCGAC-1	mild	Moderate	Male	36
C141_C141_CAGCAGCAGGAGCGAG-1	mild	Moderate	Male	36
C141_C141_CAGCAGCAGGCGACAT-1	mild	Moderate	Male	36
C141_C141_CAGCAGCAGTAAGTAC-1	mild	Moderate	Male	36
C141_C141_CAGCAGCAGTTAGCGG-1	mild	Moderate	Male	36
C141_C141_CAGCAGCCAAGGACTG-1	mild	Moderate	Male	36
C141_C141_CAGCAGCCAGTCTTCC-1	mild	Moderate	Male	36
C141_C141_CAGCAGCGTAAGGATT-1	mild	Moderate	Male	36
C141_C141_CAGCAGCGTGAGGGTT-1	mild	Moderate	Male	36
C141_C141_CAGCAGCTCTTGAGGT-1	mild	Moderate	Male	36
C141_C141_CAGCATAAGACAAGCC-1	mild	Moderate	Male	36
C141_C141_CAGCATACAGATGGGT-1	mild	Moderate	Male	36
C141_C141_CAGCATATCCTGTAGA-1	mild	Moderate	Male	36
C141_C141_CAGCCGAAGGGAGTAA-1	mild	Moderate	Male	36
C141_C141_CAGCCGACACAACGTT-1	mild	Moderate	Male	36
C141_C141_CAGCCGACAGTCAGAG-1	mild	Moderate	Male	36
C141_C141_CAGCCGACAGTTCCCT-1	mild	Moderate	Male	36
C141_C141_CAGCCGAGTCTAACGT-1	mild	Moderate	Male	36
C141_C141_CAGCCGAGTTACGACT-1	mild	Moderate	Male	36
C141_C141_CAGCCGAGTTGCGTTA-1	mild	Moderate	Male	36
C141_C141_CAGCCGATCAACACGT-1	mild	Moderate	Male	36
C141_C141_CAGCCGATCCACGTTC-1	mild	Moderate	Male	36
C141_C141_CAGCCGATCTATCGCC-1	mild	Moderate	Male	36
C141_C141_CAGCGACAGCGCCTCA-1	mild	Moderate	Male	36
C141_C141_CAGCGACAGCGGCTTC-1	mild	Moderate	Male	36
C141_C141_CAGCGACCAAGGGTCA-1	mild	Moderate	Male	36
C141_C141_CAGCGACCAATACGCT-1	mild	Moderate	Male	36
C141_C141_CAGCGACCAGGCTCAC-1	mild	Moderate	Male	36
C141_C141_CAGCGACGTAAGGATT-1	mild	Moderate	Male	36
C141_C141_CAGCGACGTAGATTAG-1	mild	Moderate	Male	36
C141_C141_CAGCGACGTCCAGTTA-1	mild	Moderate	Male	36
C141_C141_CAGCGACGTGACAAAT-1	mild	Moderate	Male	36
C141_C141_CAGCTAACACATAACC-1	mild	Moderate	Male	36
C141_C141_CAGCTAACAGCGTCCA-1	mild	Moderate	Male	36
C141_C141_CAGCTAACAGCGTTCG-1	mild	Moderate	Male	36
C141_C141_CAGCTAACATGAAGTA-1	mild	Moderate	Male	36
C141_C141_CAGCTAACATGGTTGT-1	mild	Moderate	Male	36
C141_C141_CAGCTAAGTTCGAATC-1	mild	Moderate	Male	36
C141_C141_CAGCTAATCAAACGGG-1	mild	Moderate	Male	36
C141_C141_CAGCTAATCCACGCAG-1	mild	Moderate	Male	36
C141_C141_CAGCTAATCCATGAGT-1	mild	Moderate	Male	36
C141_C141_CAGCTGGAGTAGCGGT-1	mild	Moderate	Male	36
C141_C141_CAGCTGGCAAGGACAC-1	mild	Moderate	Male	36
C141_C141_CAGCTGGTCTGCGTAA-1	mild	Moderate	Male	36
C141_C141_CAGGTGCGTCCTAGCG-1	mild	Moderate	Male	36
C141_C141_CAGGTGCGTTGCGCAC-1	mild	Moderate	Male	36
C141_C141_CAGTAACAGATGGGTC-1	mild	Moderate	Male	36
C141_C141_CAGTAACAGGCCATAG-1	mild	Moderate	Male	36
C141_C141_CAGTAACTCGAACTGT-1	mild	Moderate	Male	36
C141_C141_CAGTAACTCTTGTCAT-1	mild	Moderate	Male	36
C141_C141_CAGTCCTCAATGACCT-1	mild	Moderate	Male	36
C141_C141_CAGTCCTTCGGATGTT-1	mild	Moderate	Male	36
C141_C141_CAGTCCTTCGTCTGAA-1	mild	Moderate	Male	36
C141_C141_CATATGGAGCACCGCT-1	mild	Moderate	Male	36
C141_C141_CATATGGAGGCATGGT-1	mild	Moderate	Male	36
C141_C141_CATATGGCACAGCGTC-1	mild	Moderate	Male	36
C141_C141_CATATGGCATAGAAAC-1	mild	Moderate	Male	36
C141_C141_CATATGGCATCATCCC-1	mild	Moderate	Male	36
C141_C141_CATATGGCATGCAACT-1	mild	Moderate	Male	36
C141_C141_CATATGGGTACGAAAT-1	mild	Moderate	Male	36
C141_C141_CATATGGGTGGCAAAC-1	mild	Moderate	Male	36
C141_C141_CATATGGGTTCGTCTC-1	mild	Moderate	Male	36
C141_C141_CATATGGTCAGCACAT-1	mild	Moderate	Male	36
C141_C141_CATATGGTCGCAAACT-1	mild	Moderate	Male	36
C141_C141_CATATGGTCTATCGCC-1	mild	Moderate	Male	36
C141_C141_CATATGGTCTGGTATG-1	mild	Moderate	Male	36
C141_C141_CATATTCAGAGAACAG-1	mild	Moderate	Male	36
C141_C141_CATATTCAGCCAACAG-1	mild	Moderate	Male	36
C141_C141_CATATTCAGCTGCCCA-1	mild	Moderate	Male	36
C141_C141_CATATTCCAATCTGCA-1	mild	Moderate	Male	36
C141_C141_CATATTCCAGGCAGTA-1	mild	Moderate	Male	36
C141_C141_CATATTCGTAAAGTCA-1	mild	Moderate	Male	36
C141_C141_CATATTCGTCGTCTTC-1	mild	Moderate	Male	36
C141_C141_CATATTCTCACTTATC-1	mild	Moderate	Male	36
C141_C141_CATCAAGAGCACCGTC-1	mild	Moderate	Male	36
C141_C141_CATCAAGAGGAGTCTG-1	mild	Moderate	Male	36
C141_C141_CATCAAGCACTTACGA-1	mild	Moderate	Male	36
C141_C141_CATCAAGCATTACGAC-1	mild	Moderate	Male	36
C141_C141_CATCAAGGTTGGGACA-1	mild	Moderate	Male	36
C141_C141_CATCAAGTCGCTTGTC-1	mild	Moderate	Male	36
C141_C141_CATCAAGTCTACTATC-1	mild	Moderate	Male	36
C141_C141_CATCAGAAGAGCTATA-1	mild	Moderate	Male	36
C141_C141_CATCAGACACGCCAGT-1	mild	Moderate	Male	36
C141_C141_CATCCACAGACAAGCC-1	mild	Moderate	Male	36
C141_C141_CATCCACGTGAAATCA-1	mild	Moderate	Male	36
C141_C141_CATCCACTCCACTCCA-1	mild	Moderate	Male	36
C141_C141_CATCCACTCGTAGGAG-1	mild	Moderate	Male	36
C141_C141_CATCGAAAGCTAGTGG-1	mild	Moderate	Male	36
C141_C141_CATCGAAAGTGGACGT-1	mild	Moderate	Male	36
C141_C141_CATCGAACACTCAGGC-1	mild	Moderate	Male	36
C141_C141_CATCGAACAGTCTTCC-1	mild	Moderate	Male	36
C141_C141_CATCGAACATATGAGA-1	mild	Moderate	Male	36
C141_C141_CATCGAATCACAGTAC-1	mild	Moderate	Male	36
C141_C141_CATCGGGAGGAGCGAG-1	mild	Moderate	Male	36
C141_C141_CATCGGGAGGTGATAT-1	mild	Moderate	Male	36
C141_C141_CATCGGGGTGACTCAT-1	mild	Moderate	Male	36
C141_C141_CATCGGGGTTGTCTTT-1	mild	Moderate	Male	36
C141_C141_CATCGGGGTTTGTGTG-1	mild	Moderate	Male	36
C141_C141_CATCGGGTCGTACCGG-1	mild	Moderate	Male	36
C141_C141_CATCGGGTCGTTGCCT-1	mild	Moderate	Male	36
C141_C141_CATGACAAGGACCACA-1	mild	Moderate	Male	36
C141_C141_CATGACACACAGATTC-1	mild	Moderate	Male	36
C141_C141_CATGACACACGACGAA-1	mild	Moderate	Male	36
C141_C141_CATGACAGTACCGGCT-1	mild	Moderate	Male	36
C141_C141_CATGACAGTCTCATCC-1	mild	Moderate	Male	36
C141_C141_CATGACATCTGCGTAA-1	mild	Moderate	Male	36
C141_C141_CATGCCTAGAGCAATT-1	mild	Moderate	Male	36
C141_C141_CATGCCTAGGATTCGG-1	mild	Moderate	Male	36
C141_C141_CATGCCTAGGCATTGG-1	mild	Moderate	Male	36
C141_C141_CATGCCTAGTGAAGAG-1	mild	Moderate	Male	36
C141_C141_CATGCCTCACACCGAC-1	mild	Moderate	Male	36
C141_C141_CATGCCTCAGACGCAA-1	mild	Moderate	Male	36
C141_C141_CATGCCTGTACAAGTA-1	mild	Moderate	Male	36
C141_C141_CATGCCTTCAGTACGT-1	mild	Moderate	Male	36
C141_C141_CATGCCTTCGGAAATA-1	mild	Moderate	Male	36
C141_C141_CATGGCGGTAGCGTCC-1	mild	Moderate	Male	36
C141_C141_CATGGCGGTCCCTACT-1	mild	Moderate	Male	36
C141_C141_CATGGCGGTTTGTTGG-1	mild	Moderate	Male	36
C141_C141_CATGGCGTCACAGGCC-1	mild	Moderate	Male	36
C141_C141_CATGGCGTCGCCTGAG-1	mild	Moderate	Male	36
C141_C141_CATTATCAGCCCAGCT-1	mild	Moderate	Male	36
C141_C141_CATTATCAGCGGATCA-1	mild	Moderate	Male	36
C141_C141_CATTATCAGCTTTGGT-1	mild	Moderate	Male	36
C141_C141_CATTATCAGGCTAGCA-1	mild	Moderate	Male	36
C141_C141_CATTATCAGTCGAGTG-1	mild	Moderate	Male	36
C141_C141_CATTATCAGTGCAAGC-1	mild	Moderate	Male	36
C141_C141_CATTATCCACCTCGTT-1	mild	Moderate	Male	36
C141_C141_CATTATCTCAATACCG-1	mild	Moderate	Male	36
C141_C141_CATTATCTCACTATTC-1	mild	Moderate	Male	36
C141_C141_CATTATCTCAGTTTGG-1	mild	Moderate	Male	36
C141_C141_CATTATCTCATTGCCC-1	mild	Moderate	Male	36
C141_C141_CATTATCTCGTCGTTC-1	mild	Moderate	Male	36
C141_C141_CATTCGCAGAAGAAGC-1	mild	Moderate	Male	36
C141_C141_CATTCGCAGCTCCTTC-1	mild	Moderate	Male	36
C141_C141_CATTCGCAGGCTCAGA-1	mild	Moderate	Male	36
C141_C141_CATTCGCAGTACTTGC-1	mild	Moderate	Male	36
C141_C141_CATTCGCCAATCTGCA-1	mild	Moderate	Male	36
C141_C141_CATTCGCCAGCCTGTG-1	mild	Moderate	Male	36
C141_C141_CATTCGCGTACCGTTA-1	mild	Moderate	Male	36
C141_C141_CATTCGCGTCTCCCTA-1	mild	Moderate	Male	36
C141_C141_CATTCGCGTGTTTGGT-1	mild	Moderate	Male	36
C141_C141_CATTCGCTCCTAAGTG-1	mild	Moderate	Male	36
C141_C141_CCAATCCAGAAACCTA-1	mild	Moderate	Male	36
C141_C141_CCAATCCAGAAGCCCA-1	mild	Moderate	Male	36
C141_C141_CCAATCCAGCTGTTCA-1	mild	Moderate	Male	36
C141_C141_CCAATCCCAGCGAACA-1	mild	Moderate	Male	36
C141_C141_CCAATCCTCTAACTGG-1	mild	Moderate	Male	36
C141_C141_CCACCTAAGGAATTAC-1	mild	Moderate	Male	36
C141_C141_CCACCTAAGGACGAAA-1	mild	Moderate	Male	36
C141_C141_CCACCTAAGTATGACA-1	mild	Moderate	Male	36
C141_C141_CCACCTAGTTCTCATT-1	mild	Moderate	Male	36
C141_C141_CCACCTAGTTTAAGCC-1	mild	Moderate	Male	36
C141_C141_CCACGGAAGAGCTATA-1	mild	Moderate	Male	36
C141_C141_CCACGGAAGAGTAAGG-1	mild	Moderate	Male	36
C141_C141_CCACGGAAGATCGATA-1	mild	Moderate	Male	36
C141_C141_CCACGGACAAGTTAAG-1	mild	Moderate	Male	36
C141_C141_CCACGGACACCCATGG-1	mild	Moderate	Male	36
C141_C141_CCACGGAGTAACGTTC-1	mild	Moderate	Male	36
C141_C141_CCACGGAGTAGAGGAA-1	mild	Moderate	Male	36
C141_C141_CCACGGAGTATCGCAT-1	mild	Moderate	Male	36
C141_C141_CCACGGAGTCTCACCT-1	mild	Moderate	Male	36
C141_C141_CCACGGAGTGCGATAG-1	mild	Moderate	Male	36
C141_C141_CCACGGAGTTTAGCTG-1	mild	Moderate	Male	36
C141_C141_CCACGGATCGCGCCAA-1	mild	Moderate	Male	36
C141_C141_CCACTACAGGTGATTA-1	mild	Moderate	Male	36
C141_C141_CCACTACAGTCATCCA-1	mild	Moderate	Male	36
C141_C141_CCACTACAGTCCCACG-1	mild	Moderate	Male	36
C141_C141_CCACTACCAGCCAATT-1	mild	Moderate	Male	36
C141_C141_CCACTACCAGGACCCT-1	mild	Moderate	Male	36
C141_C141_CCACTACGTTACCGAT-1	mild	Moderate	Male	36
C141_C141_CCACTACGTTCGTCTC-1	mild	Moderate	Male	36
C141_C141_CCACTACGTTGGGACA-1	mild	Moderate	Male	36
C141_C141_CCACTACTCATTATCC-1	mild	Moderate	Male	36
C141_C141_CCACTACTCCCAGGTG-1	mild	Moderate	Male	36
C141_C141_CCACTACTCCTAGTGA-1	mild	Moderate	Male	36
C141_C141_CCAGCGAAGCATGGCA-1	mild	Moderate	Male	36
C141_C141_CCAGCGAAGCGGCTTC-1	mild	Moderate	Male	36
C141_C141_CCAGCGAAGGCCGAAT-1	mild	Moderate	Male	36
C141_C141_CCAGCGACAAGCCATT-1	mild	Moderate	Male	36
C141_C141_CCAGCGACAGCTTCGG-1	mild	Moderate	Male	36
C141_C141_CCATGTCAGATCCCAT-1	mild	Moderate	Male	36
C141_C141_CCATGTCAGGAATGGA-1	mild	Moderate	Male	36
C141_C141_CCATGTCAGGATGGTC-1	mild	Moderate	Male	36
C141_C141_CCATGTCGTACATCCA-1	mild	Moderate	Male	36
C141_C141_CCATGTCTCAAAGTAG-1	mild	Moderate	Male	36
C141_C141_CCATGTCTCTGTCAAG-1	mild	Moderate	Male	36
C141_C141_CCATTCGCAAACCCAT-1	mild	Moderate	Male	36
C141_C141_CCATTCGCAGATCGGA-1	mild	Moderate	Male	36
C141_C141_CCATTCGCATCCCACT-1	mild	Moderate	Male	36
C141_C141_CCATTCGGTCTTTCAT-1	mild	Moderate	Male	36
C141_C141_CCATTCGGTGTGGCTC-1	mild	Moderate	Male	36
C141_C141_CCATTCGTCCAGAGGA-1	mild	Moderate	Male	36
C141_C141_CCATTCGTCCTATGTT-1	mild	Moderate	Male	36
C141_C141_CCCAATCAGGCTCATT-1	mild	Moderate	Male	36
C141_C141_CCCAATCTCACTTATC-1	mild	Moderate	Male	36
C141_C141_CCCAATCTCCTCATTA-1	mild	Moderate	Male	36
C141_C141_CCCAGTTCAATAACGA-1	mild	Moderate	Male	36
C141_C141_CCCAGTTCATTGGCGC-1	mild	Moderate	Male	36
C141_C141_CCCAGTTGTATCACCA-1	mild	Moderate	Male	36
C141_C141_CCCAGTTGTGAAAGAG-1	mild	Moderate	Male	36
C141_C141_CCCAGTTGTTACCAGT-1	mild	Moderate	Male	36
C141_C141_CCCAGTTGTTGACGTT-1	mild	Moderate	Male	36
C141_C141_CCCAGTTTCGCAAACT-1	mild	Moderate	Male	36
C141_C141_CCCATACCAAGCCGTC-1	mild	Moderate	Male	36
C141_C141_CCCATACCAGCCTTGG-1	mild	Moderate	Male	36
C141_C141_CCCATACTCGCCTGTT-1	mild	Moderate	Male	36
C141_C141_CCCTCCTAGAAACCTA-1	mild	Moderate	Male	36
C141_C141_CCCTCCTAGACATAAC-1	mild	Moderate	Male	36
C141_C141_CCCTCCTGTCTAGAGG-1	mild	Moderate	Male	36
C141_C141_CCCTCCTTCGTCCGTT-1	mild	Moderate	Male	36
C141_C141_CCCTCCTTCTCCCTGA-1	mild	Moderate	Male	36
C141_C141_CCGGGATAGACTAGAT-1	mild	Moderate	Male	36
C141_C141_CCGGGATAGATATACG-1	mild	Moderate	Male	36
C141_C141_CCGGGATCATCCTAGA-1	mild	Moderate	Male	36
C141_C141_CCGGGATGTAAAGTCA-1	mild	Moderate	Male	36
C141_C141_CCGGGATGTAAGTAGT-1	mild	Moderate	Male	36
C141_C141_CCGGGATGTACGAAAT-1	mild	Moderate	Male	36
C141_C141_CCGGGATGTAGCGCAA-1	mild	Moderate	Male	36
C141_C141_CCGGGATGTGGACGAT-1	mild	Moderate	Male	36
C141_C141_CCGGGATGTTCGCGAC-1	mild	Moderate	Male	36
C141_C141_CCGGGATTCCAGGGCT-1	mild	Moderate	Male	36
C141_C141_CCGGGATTCCTAGAAC-1	mild	Moderate	Male	36
C141_C141_CCGGGATTCGAATCCA-1	mild	Moderate	Male	36
C141_C141_CCGGTAGAGCGCCTCA-1	mild	Moderate	Male	36
C141_C141_CCGGTAGAGTGGTCCC-1	mild	Moderate	Male	36
C141_C141_CCGGTAGGTTTAGGAA-1	mild	Moderate	Male	36
C141_C141_CCGGTAGTCATCTGTT-1	mild	Moderate	Male	36
C141_C141_CCGGTAGTCCGCGGTA-1	mild	Moderate	Male	36
C141_C141_CCGGTAGTCCTGCCAT-1	mild	Moderate	Male	36
C141_C141_CCGGTAGTCTTGGGTA-1	mild	Moderate	Male	36
C141_C141_CCGTACTAGTTAAGTG-1	mild	Moderate	Male	36
C141_C141_CCGTACTCACGAGAGT-1	mild	Moderate	Male	36
C141_C141_CCGTACTGTGCGGTAA-1	mild	Moderate	Male	36
C141_C141_CCGTACTGTTACCGAT-1	mild	Moderate	Male	36
C141_C141_CCGTACTGTTGATTGC-1	mild	Moderate	Male	36
C141_C141_CCGTACTTCAAAGTAG-1	mild	Moderate	Male	36
C141_C141_CCGTACTTCACATAGC-1	mild	Moderate	Male	36
C141_C141_CCGTACTTCCGGCACA-1	mild	Moderate	Male	36
C141_C141_CCGTACTTCGAATCCA-1	mild	Moderate	Male	36
C141_C141_CCGTACTTCTCCCTGA-1	mild	Moderate	Male	36
C141_C141_CCGTGGAAGAGGGATA-1	mild	Moderate	Male	36
C141_C141_CCGTGGAAGATGCCTT-1	mild	Moderate	Male	36
C141_C141_CCGTGGAAGATGGGTC-1	mild	Moderate	Male	36
C141_C141_CCGTGGAAGTTTAGGA-1	mild	Moderate	Male	36
C141_C141_CCGTGGACAAGTTGTC-1	mild	Moderate	Male	36
C141_C141_CCGTGGAGTCTCGTTC-1	mild	Moderate	Male	36
C141_C141_CCGTGGAGTGCCTGTG-1	mild	Moderate	Male	36
C141_C141_CCGTGGAGTGCCTTGG-1	mild	Moderate	Male	36
C141_C141_CCGTTCAAGAGCTGGT-1	mild	Moderate	Male	36
C141_C141_CCGTTCACATACAGCT-1	mild	Moderate	Male	36
C141_C141_CCGTTCACATGCCCGA-1	mild	Moderate	Male	36
C141_C141_CCGTTCAGTCTAGGTT-1	mild	Moderate	Male	36
C141_C141_CCGTTCATCAAACGGG-1	mild	Moderate	Male	36
C141_C141_CCGTTCATCCAGAGGA-1	mild	Moderate	Male	36
C141_C141_CCGTTCATCCCGACTT-1	mild	Moderate	Male	36
C141_C141_CCTAAAGAGCCATCGC-1	mild	Moderate	Male	36
C141_C141_CCTAAAGAGGACCACA-1	mild	Moderate	Male	36
C141_C141_CCTAAAGCAACTGCTA-1	mild	Moderate	Male	36
C141_C141_CCTAAAGCAATGGAAT-1	mild	Moderate	Male	36
C141_C141_CCTAAAGCAGTCACTA-1	mild	Moderate	Male	36
C141_C141_CCTAAAGCATACAGCT-1	mild	Moderate	Male	36
C141_C141_CCTAAAGCATAGAAAC-1	mild	Moderate	Male	36
C141_C141_CCTAAAGGTAATCACC-1	mild	Moderate	Male	36
C141_C141_CCTAAAGTCCGAAGAG-1	mild	Moderate	Male	36
C141_C141_CCTAAAGTCCTAGAAC-1	mild	Moderate	Male	36
C141_C141_CCTAAAGTCGTCTGAA-1	mild	Moderate	Male	36
C141_C141_CCTACACAGCGATATA-1	mild	Moderate	Male	36
C141_C141_CCTACACGTAAGTAGT-1	mild	Moderate	Male	36
C141_C141_CCTACACGTCTCCCTA-1	mild	Moderate	Male	36
C141_C141_CCTACACGTGACTACT-1	mild	Moderate	Male	36
C141_C141_CCTACACGTGCAGACA-1	mild	Moderate	Male	36
C141_C141_CCTACACTCAGTTGAC-1	mild	Moderate	Male	36
C141_C141_CCTACACTCGTCCAGG-1	mild	Moderate	Male	36
C141_C141_CCTACCAAGAACTGTA-1	mild	Moderate	Male	36
C141_C141_CCTACCAAGTATCTCG-1	mild	Moderate	Male	36
C141_C141_CCTACCACAAATTGCC-1	mild	Moderate	Male	36
C141_C141_CCTACCACAGCTGTAT-1	mild	Moderate	Male	36
C141_C141_CCTACCACATGTCTCC-1	mild	Moderate	Male	36
C141_C141_CCTACCACATTATCTC-1	mild	Moderate	Male	36
C141_C141_CCTACCACATTCGACA-1	mild	Moderate	Male	36
C141_C141_CCTACCAGTGCCTGTG-1	mild	Moderate	Male	36
C141_C141_CCTACCATCCAAACAC-1	mild	Moderate	Male	36
C141_C141_CCTACCATCTACTATC-1	mild	Moderate	Male	36
C141_C141_CCTAGCTCAGTCGTGC-1	mild	Moderate	Male	36
C141_C141_CCTAGCTTCTGGTGTA-1	mild	Moderate	Male	36
C141_C141_CCTAGCTTCTTGAGAC-1	mild	Moderate	Male	36
C141_C141_CCTATTACACACCGCA-1	mild	Moderate	Male	36
C141_C141_CCTCAGTAGGAGCGAG-1	mild	Moderate	Male	36
C141_C141_CCTCAGTAGTAGGTGC-1	mild	Moderate	Male	36
C141_C141_CCTCAGTAGTCTCAAC-1	mild	Moderate	Male	36
C141_C141_CCTCAGTGTACGCACC-1	mild	Moderate	Male	36
C141_C141_CCTCAGTGTTCAGGCC-1	mild	Moderate	Male	36
C141_C141_CCTCAGTTCCGAACGC-1	mild	Moderate	Male	36
C141_C141_CCTCTGAAGGACGAAA-1	mild	Moderate	Male	36
C141_C141_CCTCTGAAGTAGCGGT-1	mild	Moderate	Male	36
C141_C141_CCTCTGACAAGGTTTC-1	mild	Moderate	Male	36
C141_C141_CCTCTGACACGACTCG-1	mild	Moderate	Male	36
C141_C141_CCTCTGACATCCGCGA-1	mild	Moderate	Male	36
C141_C141_CCTTACGAGATTACCC-1	mild	Moderate	Male	36
C141_C141_CCTTACGCACACGCTG-1	mild	Moderate	Male	36
C141_C141_CCTTACGGTACTCTCC-1	mild	Moderate	Male	36
C141_C141_CCTTACGGTAGGACAC-1	mild	Moderate	Male	36
C141_C141_CCTTACGGTCGGATCC-1	mild	Moderate	Male	36
C141_C141_CCTTACGTCGAGGTAG-1	mild	Moderate	Male	36
C141_C141_CCTTACGTCTGATTCT-1	mild	Moderate	Male	36
C141_C141_CCTTCCCAGGAATTAC-1	mild	Moderate	Male	36
C141_C141_CCTTCCCAGGCCCGTT-1	mild	Moderate	Male	36
C141_C141_CCTTCCCCAAGCTGGA-1	mild	Moderate	Male	36
C141_C141_CCTTCCCGTAAGTAGT-1	mild	Moderate	Male	36
C141_C141_CCTTCCCGTAGCGTAG-1	mild	Moderate	Male	36
C141_C141_CCTTCCCGTCCATGAT-1	mild	Moderate	Male	36
C141_C141_CCTTCCCTCGACGGAA-1	mild	Moderate	Male	36
C141_C141_CCTTCCCTCGGAGGTA-1	mild	Moderate	Male	36
C141_C141_CCTTCCCTCTAGAGTC-1	mild	Moderate	Male	36
C141_C141_CCTTCGAAGACGCAAC-1	mild	Moderate	Male	36
C141_C141_CCTTCGACAAGCCGCT-1	mild	Moderate	Male	36
C141_C141_CCTTCGACATGGTCTA-1	mild	Moderate	Male	36
C141_C141_CCTTCGAGTAGCACGA-1	mild	Moderate	Male	36
C141_C141_CCTTCGAGTATAGGTA-1	mild	Moderate	Male	36
C141_C141_CCTTCGAGTCCGTTAA-1	mild	Moderate	Male	36
C141_C141_CCTTTCTAGAAGGACA-1	mild	Moderate	Male	36
C141_C141_CCTTTCTAGATCGATA-1	mild	Moderate	Male	36
C141_C141_CCTTTCTCATCCGCGA-1	mild	Moderate	Male	36
C141_C141_CCTTTCTGTATGGTTC-1	mild	Moderate	Male	36
C141_C141_CCTTTCTGTCCCTACT-1	mild	Moderate	Male	36
C141_C141_CCTTTCTGTTGCTCCT-1	mild	Moderate	Male	36
C141_C141_CCTTTCTTCAGAGACG-1	mild	Moderate	Male	36
C141_C141_CCTTTCTTCCCTAACC-1	mild	Moderate	Male	36
C141_C141_CGAACATAGGTAGCCA-1	mild	Moderate	Male	36
C141_C141_CGAACATCAAGTCATC-1	mild	Moderate	Male	36
C141_C141_CGAACATGTCTAGTCA-1	mild	Moderate	Male	36
C141_C141_CGAACATTCAACACGT-1	mild	Moderate	Male	36
C141_C141_CGAACATTCATACGGT-1	mild	Moderate	Male	36
C141_C141_CGAACATTCGAACTGT-1	mild	Moderate	Male	36
C141_C141_CGAACATTCTTTACAC-1	mild	Moderate	Male	36
C141_C141_CGAATGTCAATGGAAT-1	mild	Moderate	Male	36
C141_C141_CGAATGTCATCGTCGG-1	mild	Moderate	Male	36
C141_C141_CGAATGTCATTGCGGC-1	mild	Moderate	Male	36
C141_C141_CGAATGTGTCTTCAAG-1	mild	Moderate	Male	36
C141_C141_CGAATGTTCTTGCAAG-1	mild	Moderate	Male	36
C141_C141_CGACCTTAGTGGTCCC-1	mild	Moderate	Male	36
C141_C141_CGACCTTAGTGTTGAA-1	mild	Moderate	Male	36
C141_C141_CGACCTTCAACGATGG-1	mild	Moderate	Male	36
C141_C141_CGACCTTCATACAGCT-1	mild	Moderate	Male	36
C141_C141_CGACCTTGTAGCACGA-1	mild	Moderate	Male	36
C141_C141_CGACCTTTCGAACTGT-1	mild	Moderate	Male	36
C141_C141_CGACCTTTCTCAACTT-1	mild	Moderate	Male	36
C141_C141_CGACCTTTCTGTCCGT-1	mild	Moderate	Male	36
C141_C141_CGACTTCAGGCTAGAC-1	mild	Moderate	Male	36
C141_C141_CGACTTCGTACATCCA-1	mild	Moderate	Male	36
C141_C141_CGACTTCGTCTCACCT-1	mild	Moderate	Male	36
C141_C141_CGACTTCGTTATCACG-1	mild	Moderate	Male	36
C141_C141_CGACTTCTCAAGGCTT-1	mild	Moderate	Male	36
C141_C141_CGACTTCTCTACTCAT-1	mild	Moderate	Male	36
C141_C141_CGAGAAGAGAGGTACC-1	mild	Moderate	Male	36
C141_C141_CGAGAAGAGGACACCA-1	mild	Moderate	Male	36
C141_C141_CGAGAAGAGTGCAAGC-1	mild	Moderate	Male	36
C141_C141_CGAGAAGAGTGTCTCA-1	mild	Moderate	Male	36
C141_C141_CGAGAAGCAGGAATGC-1	mild	Moderate	Male	36
C141_C141_CGAGAAGGTCGCGTGT-1	mild	Moderate	Male	36
C141_C141_CGAGAAGGTGCCTTGG-1	mild	Moderate	Male	36
C141_C141_CGAGAAGTCCTATGTT-1	mild	Moderate	Male	36
C141_C141_CGAGAAGTCGGCGGTT-1	mild	Moderate	Male	36
C141_C141_CGAGCACAGGCATTGG-1	mild	Moderate	Male	36
C141_C141_CGAGCACAGTGGGATC-1	mild	Moderate	Male	36
C141_C141_CGAGCACCACGGTAAG-1	mild	Moderate	Male	36
C141_C141_CGAGCACCAGTCACTA-1	mild	Moderate	Male	36
C141_C141_CGAGCACGTACAGTGG-1	mild	Moderate	Male	36
C141_C141_CGAGCACGTGGTACAG-1	mild	Moderate	Male	36
C141_C141_CGAGCCAAGCTGATAA-1	mild	Moderate	Male	36
C141_C141_CGAGCCAAGGGATACC-1	mild	Moderate	Male	36
C141_C141_CGAGCCAAGTTTGCGT-1	mild	Moderate	Male	36
C141_C141_CGAGCCACAATCCAAC-1	mild	Moderate	Male	36
C141_C141_CGAGCCACATGACGGA-1	mild	Moderate	Male	36
C141_C141_CGAGCCAGTACAAGTA-1	mild	Moderate	Male	36
C141_C141_CGAGCCAGTACCGCTG-1	mild	Moderate	Male	36
C141_C141_CGAGCCAGTGCAACGA-1	mild	Moderate	Male	36
C141_C141_CGAGCCAGTGGCGAAT-1	mild	Moderate	Male	36
C141_C141_CGAGCCATCAGTCAGT-1	mild	Moderate	Male	36
C141_C141_CGAGCCATCATGTAGC-1	mild	Moderate	Male	36
C141_C141_CGAGCCATCTCTAAGG-1	mild	Moderate	Male	36
C141_C141_CGATCGGAGAGCTGCA-1	mild	Moderate	Male	36
C141_C141_CGATCGGCACGTAAGG-1	mild	Moderate	Male	36
C141_C141_CGATCGGCAGATTGCT-1	mild	Moderate	Male	36
C141_C141_CGATCGGCATACAGCT-1	mild	Moderate	Male	36
C141_C141_CGATCGGCATTGAGCT-1	mild	Moderate	Male	36
C141_C141_CGATCGGGTAATCGTC-1	mild	Moderate	Male	36
C141_C141_CGATCGGGTGTAACGG-1	mild	Moderate	Male	36
C141_C141_CGATGGCAGTTACGGG-1	mild	Moderate	Male	36
C141_C141_CGATGGCCAGCAGTTT-1	mild	Moderate	Male	36
C141_C141_CGATGGCCATCACGTA-1	mild	Moderate	Male	36
C141_C141_CGATGGCCATGCCTAA-1	mild	Moderate	Male	36
C141_C141_CGATGTAAGACCTAGG-1	mild	Moderate	Male	36
C141_C141_CGATGTACAAACTGTC-1	mild	Moderate	Male	36
C141_C141_CGATGTACATCAGTAC-1	mild	Moderate	Male	36
C141_C141_CGATGTATCACCATAG-1	mild	Moderate	Male	36
C141_C141_CGATTGAGTCCTAGCG-1	mild	Moderate	Male	36
C141_C141_CGATTGAGTGACCAAG-1	mild	Moderate	Male	36
C141_C141_CGATTGATCCCAAGTA-1	mild	Moderate	Male	36
C141_C141_CGATTGATCGGTCCGA-1	mild	Moderate	Male	36
C141_C141_CGATTGATCTGATTCT-1	mild	Moderate	Male	36
C141_C141_CGCCAAGAGGCTATCT-1	mild	Moderate	Male	36
C141_C141_CGCCAAGAGGTAGCCA-1	mild	Moderate	Male	36
C141_C141_CGCCAAGAGTTCCACA-1	mild	Moderate	Male	36
C141_C141_CGCCAAGCACGTCTCT-1	mild	Moderate	Male	36
C141_C141_CGCCAAGCAGATTGCT-1	mild	Moderate	Male	36
C141_C141_CGCCAAGTCCAGTATG-1	mild	Moderate	Male	36
C141_C141_CGCCAAGTCGCTAGCG-1	mild	Moderate	Male	36
C141_C141_CGCCAAGTCTACCTGC-1	mild	Moderate	Male	36
C141_C141_CGCGGTAAGGACGAAA-1	mild	Moderate	Male	36
C141_C141_CGCGGTAAGTACCGGA-1	mild	Moderate	Male	36
C141_C141_CGCGGTACATGAAGTA-1	mild	Moderate	Male	36
C141_C141_CGCGGTAGTACAAGTA-1	mild	Moderate	Male	36
C141_C141_CGCGGTAGTCAACTGT-1	mild	Moderate	Male	36
C141_C141_CGCGGTAGTCCGAAGA-1	mild	Moderate	Male	36
C141_C141_CGCGGTATCCCGGATG-1	mild	Moderate	Male	36
C141_C141_CGCGTTTAGGCCCGTT-1	mild	Moderate	Male	36
C141_C141_CGCGTTTAGGGTTCCC-1	mild	Moderate	Male	36
C141_C141_CGCGTTTAGTGAATTG-1	mild	Moderate	Male	36
C141_C141_CGCGTTTAGTGGAGAA-1	mild	Moderate	Male	36
C141_C141_CGCGTTTCATAAGACA-1	mild	Moderate	Male	36
C141_C141_CGCGTTTGTACCATCA-1	mild	Moderate	Male	36
C141_C141_CGCGTTTGTATTCGTG-1	mild	Moderate	Male	36
C141_C141_CGCTATCAGCAAATCA-1	mild	Moderate	Male	36
C141_C141_CGCTATCAGCCCAACC-1	mild	Moderate	Male	36
C141_C141_CGCTATCAGCCTCGTG-1	mild	Moderate	Male	36
C141_C141_CGCTATCAGGAGTCTG-1	mild	Moderate	Male	36
C141_C141_CGCTATCCAAGGACTG-1	mild	Moderate	Male	36
C141_C141_CGCTATCCACCGAAAG-1	mild	Moderate	Male	36
C141_C141_CGCTATCCAGACACTT-1	mild	Moderate	Male	36
C141_C141_CGCTATCCATCTCCCA-1	mild	Moderate	Male	36
C141_C141_CGCTATCGTTGTACAC-1	mild	Moderate	Male	36
C141_C141_CGCTATCTCACAGGCC-1	mild	Moderate	Male	36
C141_C141_CGCTATCTCACATAGC-1	mild	Moderate	Male	36
C141_C141_CGCTATCTCGCTTAGA-1	mild	Moderate	Male	36
C141_C141_CGCTATCTCTAACTGG-1	mild	Moderate	Male	36
C141_C141_CGCTGGAAGCTAGTTC-1	mild	Moderate	Male	36
C141_C141_CGCTGGAGTTGATTGC-1	mild	Moderate	Male	36
C141_C141_CGCTGGATCACCGGGT-1	mild	Moderate	Male	36
C141_C141_CGCTGGATCCTGTACC-1	mild	Moderate	Male	36
C141_C141_CGCTGGATCTTCTGGC-1	mild	Moderate	Male	36
C141_C141_CGCTTCAAGCTGCGAA-1	mild	Moderate	Male	36
C141_C141_CGCTTCACAGGGTACA-1	mild	Moderate	Male	36
C141_C141_CGCTTCAGTCATACTG-1	mild	Moderate	Male	36
C141_C141_CGCTTCAGTGTTAAGA-1	mild	Moderate	Male	36
C141_C141_CGCTTCATCGGGAGTA-1	mild	Moderate	Male	36
C141_C141_CGGACACAGCAGATCG-1	mild	Moderate	Male	36
C141_C141_CGGACACAGCAGGTCA-1	mild	Moderate	Male	36
C141_C141_CGGACACAGGAATGGA-1	mild	Moderate	Male	36
C141_C141_CGGACACAGTCACGCC-1	mild	Moderate	Male	36
C141_C141_CGGACACAGTGGGATC-1	mild	Moderate	Male	36
C141_C141_CGGACACCAGCTATTG-1	mild	Moderate	Male	36
C141_C141_CGGACACCAGTGGGAT-1	mild	Moderate	Male	36
C141_C141_CGGACACCATATGAGA-1	mild	Moderate	Male	36
C141_C141_CGGACACCATGTAGTC-1	mild	Moderate	Male	36
C141_C141_CGGACACGTATGAAAC-1	mild	Moderate	Male	36
C141_C141_CGGACACTCAATCTCT-1	mild	Moderate	Male	36
C141_C141_CGGACACTCCCTAATT-1	mild	Moderate	Male	36
C141_C141_CGGACGTAGTCATGCT-1	mild	Moderate	Male	36
C141_C141_CGGACGTAGTGGAGTC-1	mild	Moderate	Male	36
C141_C141_CGGACGTCAATCCGAT-1	mild	Moderate	Male	36
C141_C141_CGGACGTGTACAGTGG-1	mild	Moderate	Male	36
C141_C141_CGGACGTTCGCCAGCA-1	mild	Moderate	Male	36
C141_C141_CGGACGTTCGGCGCAT-1	mild	Moderate	Male	36
C141_C141_CGGACTGAGGCTATCT-1	mild	Moderate	Male	36
C141_C141_CGGACTGGTATTCTCT-1	mild	Moderate	Male	36
C141_C141_CGGACTGGTTACGGAG-1	mild	Moderate	Male	36
C141_C141_CGGACTGGTTCCTCCA-1	mild	Moderate	Male	36
C141_C141_CGGAGCTAGCGATAGC-1	mild	Moderate	Male	36
C141_C141_CGGAGCTAGGTGGGTT-1	mild	Moderate	Male	36
C141_C141_CGGAGCTAGTGGAGAA-1	mild	Moderate	Male	36
C141_C141_CGGAGCTCAACGATCT-1	mild	Moderate	Male	36
C141_C141_CGGAGCTCACCAGTTA-1	mild	Moderate	Male	36
C141_C141_CGGAGCTCATAGGATA-1	mild	Moderate	Male	36
C141_C141_CGGAGCTGTGTGCCTG-1	mild	Moderate	Male	36
C141_C141_CGGAGCTTCGTTACGA-1	mild	Moderate	Male	36
C141_C141_CGGAGTCAGTGCTGCC-1	mild	Moderate	Male	36
C141_C141_CGGAGTCCAATAGCAA-1	mild	Moderate	Male	36
C141_C141_CGGAGTCGTAGCGCAA-1	mild	Moderate	Male	36
C141_C141_CGGAGTCGTATGGTTC-1	mild	Moderate	Male	36
C141_C141_CGGAGTCGTCTAGAGG-1	mild	Moderate	Male	36
C141_C141_CGGAGTCTCCTGCTTG-1	mild	Moderate	Male	36
C141_C141_CGGAGTCTCTCATTCA-1	mild	Moderate	Male	36
C141_C141_CGGCTAGAGGCTACGA-1	mild	Moderate	Male	36
C141_C141_CGGCTAGAGTAACCCT-1	mild	Moderate	Male	36
C141_C141_CGGCTAGAGTCTCGGC-1	mild	Moderate	Male	36
C141_C141_CGGCTAGCACGCGAAA-1	mild	Moderate	Male	36
C141_C141_CGGCTAGGTCCCTTGT-1	mild	Moderate	Male	36
C141_C141_CGGCTAGTCAGCATGT-1	mild	Moderate	Male	36
C141_C141_CGGCTAGTCCTTTCTC-1	mild	Moderate	Male	36
C141_C141_CGGGTCAAGCGATAGC-1	mild	Moderate	Male	36
C141_C141_CGGGTCAAGTCTCGGC-1	mild	Moderate	Male	36
C141_C141_CGGGTCAAGTTAGGTA-1	mild	Moderate	Male	36
C141_C141_CGGGTCACACGACGAA-1	mild	Moderate	Male	36
C141_C141_CGGGTCATCCAACCAA-1	mild	Moderate	Male	36
C141_C141_CGGGTCATCGAACGGA-1	mild	Moderate	Male	36
C141_C141_CGGGTCATCTGAGTGT-1	mild	Moderate	Male	36
C141_C141_CGGTTAAAGTACGTTC-1	mild	Moderate	Male	36
C141_C141_CGGTTAACACGGTGTC-1	mild	Moderate	Male	36
C141_C141_CGGTTAACATGCGCAC-1	mild	Moderate	Male	36
C141_C141_CGGTTAAGTCACTGGC-1	mild	Moderate	Male	36
C141_C141_CGGTTAAGTTCTGAAC-1	mild	Moderate	Male	36
C141_C141_CGGTTAATCGCAAACT-1	mild	Moderate	Male	36
C141_C141_CGTAGCGAGCCAGGAT-1	mild	Moderate	Male	36
C141_C141_CGTAGCGAGGCGCTCT-1	mild	Moderate	Male	36
C141_C141_CGTAGCGAGGGATCTG-1	mild	Moderate	Male	36
C141_C141_CGTAGCGCACACAGAG-1	mild	Moderate	Male	36
C141_C141_CGTAGCGGTTATCCGA-1	mild	Moderate	Male	36
C141_C141_CGTAGCGTCATGTCTT-1	mild	Moderate	Male	36
C141_C141_CGTAGCGTCCACGTTC-1	mild	Moderate	Male	36
C141_C141_CGTAGCGTCCCTAATT-1	mild	Moderate	Male	36
C141_C141_CGTAGCGTCCGAGCCA-1	mild	Moderate	Male	36
C141_C141_CGTAGCGTCTCTAAGG-1	mild	Moderate	Male	36
C141_C141_CGTAGGCAGAAACCTA-1	mild	Moderate	Male	36
C141_C141_CGTAGGCAGACTCGGA-1	mild	Moderate	Male	36
C141_C141_CGTAGGCAGCTAACAA-1	mild	Moderate	Male	36
C141_C141_CGTAGGCGTAGGCATG-1	mild	Moderate	Male	36
C141_C141_CGTAGGCGTGCAACTT-1	mild	Moderate	Male	36
C141_C141_CGTAGGCGTGCCTGTG-1	mild	Moderate	Male	36
C141_C141_CGTAGGCTCCAGAGGA-1	mild	Moderate	Male	36
C141_C141_CGTAGGCTCCGAAGAG-1	mild	Moderate	Male	36
C141_C141_CGTAGGCTCGTAGGAG-1	mild	Moderate	Male	36
C141_C141_CGTCACTAGTCAATAG-1	mild	Moderate	Male	36
C141_C141_CGTCACTCACGAGAGT-1	mild	Moderate	Male	36
C141_C141_CGTCACTCACGTAAGG-1	mild	Moderate	Male	36
C141_C141_CGTCACTCATGGTCTA-1	mild	Moderate	Male	36
C141_C141_CGTCACTGTGTCCTCT-1	mild	Moderate	Male	36
C141_C141_CGTCACTTCAAACGGG-1	mild	Moderate	Male	36
C141_C141_CGTCACTTCAAGATCC-1	mild	Moderate	Male	36
C141_C141_CGTCACTTCCATGAAC-1	mild	Moderate	Male	36
C141_C141_CGTCAGGAGAAACCTA-1	mild	Moderate	Male	36
C141_C141_CGTCAGGAGCCTTGAT-1	mild	Moderate	Male	36
C141_C141_CGTCAGGCAAGAGGCT-1	mild	Moderate	Male	36
C141_C141_CGTCAGGCACTCTGTC-1	mild	Moderate	Male	36
C141_C141_CGTCAGGGTGCTTCTC-1	mild	Moderate	Male	36
C141_C141_CGTCAGGTCGTCTGCT-1	mild	Moderate	Male	36
C141_C141_CGTCAGGTCTTGTACT-1	mild	Moderate	Male	36
C141_C141_CGTCCATAGAGCCCAA-1	mild	Moderate	Male	36
C141_C141_CGTCCATGTATGCTTG-1	mild	Moderate	Male	36
C141_C141_CGTCCATGTTCCATGA-1	mild	Moderate	Male	36
C141_C141_CGTCCATTCTACCAGA-1	mild	Moderate	Male	36
C141_C141_CGTCCATTCTCAAACG-1	mild	Moderate	Male	36
C141_C141_CGTCTACAGGGCATGT-1	mild	Moderate	Male	36
C141_C141_CGTCTACCATGCATGT-1	mild	Moderate	Male	36
C141_C141_CGTCTACGTTGGACCC-1	mild	Moderate	Male	36
C141_C141_CGTCTACTCCTACAGA-1	mild	Moderate	Male	36
C141_C141_CGTGAGCAGCGAAGGG-1	mild	Moderate	Male	36
C141_C141_CGTGAGCCACAACGTT-1	mild	Moderate	Male	36
C141_C141_CGTGAGCCACCTCGTT-1	mild	Moderate	Male	36
C141_C141_CGTGAGCCAGTAGAGC-1	mild	Moderate	Male	36
C141_C141_CGTGAGCCATTGGCGC-1	mild	Moderate	Male	36
C141_C141_CGTGAGCGTACAGTGG-1	mild	Moderate	Male	36
C141_C141_CGTGAGCGTAGCTAAA-1	mild	Moderate	Male	36
C141_C141_CGTGAGCTCTATCCCG-1	mild	Moderate	Male	36
C141_C141_CGTGAGCTCTTGGGTA-1	mild	Moderate	Male	36
C141_C141_CGTGTAAAGGGATGGG-1	mild	Moderate	Male	36
C141_C141_CGTGTAAAGTGTCCAT-1	mild	Moderate	Male	36
C141_C141_CGTGTAACAGATCGGA-1	mild	Moderate	Male	36
C141_C141_CGTGTAACAGCCTGTG-1	mild	Moderate	Male	36
C141_C141_CGTGTAAGTCAGAAGC-1	mild	Moderate	Male	36
C141_C141_CGTGTAAGTTTGTGTG-1	mild	Moderate	Male	36
C141_C141_CGTGTCTAGGTCATCT-1	mild	Moderate	Male	36
C141_C141_CGTGTCTAGTAGTGCG-1	mild	Moderate	Male	36
C141_C141_CGTGTCTTCACCACCT-1	mild	Moderate	Male	36
C141_C141_CGTGTCTTCTGCCCTA-1	mild	Moderate	Male	36
C141_C141_CGTTAGAAGGCGCTCT-1	mild	Moderate	Male	36
C141_C141_CGTTAGAGTATCGCAT-1	mild	Moderate	Male	36
C141_C141_CGTTAGATCACCGTAA-1	mild	Moderate	Male	36
C141_C141_CGTTAGATCCAGAAGG-1	mild	Moderate	Male	36
C141_C141_CGTTAGATCTGCCAGG-1	mild	Moderate	Male	36
C141_C141_CGTTCTGAGGGTGTTG-1	mild	Moderate	Male	36
C141_C141_CGTTCTGCACATGACT-1	mild	Moderate	Male	36
C141_C141_CGTTCTGCATCTATGG-1	mild	Moderate	Male	36
C141_C141_CGTTCTGGTCTTTCAT-1	mild	Moderate	Male	36
C141_C141_CGTTCTGGTGCAGTAG-1	mild	Moderate	Male	36
C141_C141_CGTTCTGGTGTTCTTT-1	mild	Moderate	Male	36
C141_C141_CGTTCTGTCGGTGTTA-1	mild	Moderate	Male	36
C141_C141_CGTTCTGTCTCATTCA-1	mild	Moderate	Male	36
C141_C141_CGTTGGGAGAAAGTGG-1	mild	Moderate	Male	36
C141_C141_CGTTGGGAGACGACGT-1	mild	Moderate	Male	36
C141_C141_CGTTGGGAGTTACCCA-1	mild	Moderate	Male	36
C141_C141_CGTTGGGGTCGCATCG-1	mild	Moderate	Male	36
C141_C141_CGTTGGGGTGATAAAC-1	mild	Moderate	Male	36
C141_C141_CGTTGGGTCAACGCTA-1	mild	Moderate	Male	36
C141_C141_CGTTGGGTCCTCTAGC-1	mild	Moderate	Male	36
C141_C141_CGTTGGGTCTGTTTGT-1	mild	Moderate	Male	36
C141_C141_CTAACTTAGCGACGTA-1	mild	Moderate	Male	36
C141_C141_CTAACTTAGCTAAACA-1	mild	Moderate	Male	36
C141_C141_CTAACTTCACACCGAC-1	mild	Moderate	Male	36
C141_C141_CTAACTTCATTATCTC-1	mild	Moderate	Male	36
C141_C141_CTAACTTTCCATGAAC-1	mild	Moderate	Male	36
C141_C141_CTAAGACCAATCGGTT-1	mild	Moderate	Male	36
C141_C141_CTAAGACCAGCTTCGG-1	mild	Moderate	Male	36
C141_C141_CTAAGACCAGGGATTG-1	mild	Moderate	Male	36
C141_C141_CTAAGACCATTGAGCT-1	mild	Moderate	Male	36
C141_C141_CTAAGACGTAGTGAAT-1	mild	Moderate	Male	36
C141_C141_CTAAGACGTGATAAAC-1	mild	Moderate	Male	36
C141_C141_CTAAGACGTGTTCTTT-1	mild	Moderate	Male	36
C141_C141_CTAAGACTCACCGTAA-1	mild	Moderate	Male	36
C141_C141_CTAAGACTCAGATAAG-1	mild	Moderate	Male	36
C141_C141_CTAATGGAGCGCCTTG-1	mild	Moderate	Male	36
C141_C141_CTAATGGAGGAACTGC-1	mild	Moderate	Male	36
C141_C141_CTAATGGCAAGCCTAT-1	mild	Moderate	Male	36
C141_C141_CTAATGGCAGCAGTTT-1	mild	Moderate	Male	36
C141_C141_CTAATGGCATCAGTAC-1	mild	Moderate	Male	36
C141_C141_CTAATGGCATGCATGT-1	mild	Moderate	Male	36
C141_C141_CTAATGGGTAAGTAGT-1	mild	Moderate	Male	36
C141_C141_CTAATGGTCCAAATGC-1	mild	Moderate	Male	36
C141_C141_CTACACCAGACCACGA-1	mild	Moderate	Male	36
C141_C141_CTACACCAGATACACA-1	mild	Moderate	Male	36
C141_C141_CTACACCCAATCGGTT-1	mild	Moderate	Male	36
C141_C141_CTACACCCACGTTGGC-1	mild	Moderate	Male	36
C141_C141_CTACACCCATGTCCTC-1	mild	Moderate	Male	36
C141_C141_CTACACCTCATGTGGT-1	mild	Moderate	Male	36
C141_C141_CTACACCTCCGCAAGC-1	mild	Moderate	Male	36
C141_C141_CTACATTAGAAACCGC-1	mild	Moderate	Male	36
C141_C141_CTACATTAGGGTGTGT-1	mild	Moderate	Male	36
C141_C141_CTACATTCAACGATCT-1	mild	Moderate	Male	36
C141_C141_CTACATTCAATCGAAA-1	mild	Moderate	Male	36
C141_C141_CTACATTGTAAGAGAG-1	mild	Moderate	Male	36
C141_C141_CTACATTTCACCGTAA-1	mild	Moderate	Male	36
C141_C141_CTACATTTCCCTCAGT-1	mild	Moderate	Male	36
C141_C141_CTACCCAAGACACGAC-1	mild	Moderate	Male	36
C141_C141_CTACCCAAGATCGATA-1	mild	Moderate	Male	36
C141_C141_CTACCCAAGCGACGTA-1	mild	Moderate	Male	36
C141_C141_CTACCCAAGCGCCTTG-1	mild	Moderate	Male	36
C141_C141_CTACCCAGTCCGTTAA-1	mild	Moderate	Male	36
C141_C141_CTACCCAGTTAAGTAG-1	mild	Moderate	Male	36
C141_C141_CTACCCAGTTGAACTC-1	mild	Moderate	Male	36
C141_C141_CTACCCAGTTTACTCT-1	mild	Moderate	Male	36
C141_C141_CTACGTCAGAAGGACA-1	mild	Moderate	Male	36
C141_C141_CTACGTCAGAGTTGGC-1	mild	Moderate	Male	36
C141_C141_CTACGTCAGCGATATA-1	mild	Moderate	Male	36
C141_C141_CTACGTCAGTCGTACT-1	mild	Moderate	Male	36
C141_C141_CTACGTCAGTGTTAGA-1	mild	Moderate	Male	36
C141_C141_CTACGTCCAGATGGGT-1	mild	Moderate	Male	36
C141_C141_CTACGTCTCATACGGT-1	mild	Moderate	Male	36
C141_C141_CTACGTCTCATCACCC-1	mild	Moderate	Male	36
C141_C141_CTACGTCTCCGCGTTT-1	mild	Moderate	Male	36
C141_C141_CTAGAGTAGGCAGGTT-1	mild	Moderate	Male	36
C141_C141_CTAGAGTAGTCCGTAT-1	mild	Moderate	Male	36
C141_C141_CTAGAGTGTCTAGTGT-1	mild	Moderate	Male	36
C141_C141_CTAGAGTTCTGTACGA-1	mild	Moderate	Male	36
C141_C141_CTAGCCTAGGAGTTTA-1	mild	Moderate	Male	36
C141_C141_CTAGCCTAGTACGTAA-1	mild	Moderate	Male	36
C141_C141_CTAGCCTCACCTCGTT-1	mild	Moderate	Male	36
C141_C141_CTAGCCTCACTTCGAA-1	mild	Moderate	Male	36
C141_C141_CTAGCCTCATCACAAC-1	mild	Moderate	Male	36
C141_C141_CTAGTGAAGAGGACGG-1	mild	Moderate	Male	36
C141_C141_CTAGTGAGTTCCGGCA-1	mild	Moderate	Male	36
C141_C141_CTAGTGATCATTTGGG-1	mild	Moderate	Male	36
C141_C141_CTAGTGATCCGGGTGT-1	mild	Moderate	Male	36
C141_C141_CTAGTGATCGACCAGC-1	mild	Moderate	Male	36
C141_C141_CTAGTGATCTACCTGC-1	mild	Moderate	Male	36
C141_C141_CTCACACCACTTCTGC-1	mild	Moderate	Male	36
C141_C141_CTCACACCAGCTTAAC-1	mild	Moderate	Male	36
C141_C141_CTCACACCATATGGTC-1	mild	Moderate	Male	36
C141_C141_CTCACACTCCGCGCAA-1	mild	Moderate	Male	36
C141_C141_CTCAGAACATCGGAAG-1	mild	Moderate	Male	36
C141_C141_CTCAGAAGTTCCACTC-1	mild	Moderate	Male	36
C141_C141_CTCAGAAGTTTGTTGG-1	mild	Moderate	Male	36
C141_C141_CTCAGAATCGCCTGAG-1	mild	Moderate	Male	36
C141_C141_CTCAGAATCTTACCGC-1	mild	Moderate	Male	36
C141_C141_CTCATTAAGATATGGT-1	mild	Moderate	Male	36
C141_C141_CTCATTAAGCTAGCCC-1	mild	Moderate	Male	36
C141_C141_CTCATTAAGTGGAGAA-1	mild	Moderate	Male	36
C141_C141_CTCATTACAGATGGGT-1	mild	Moderate	Male	36
C141_C141_CTCATTAGTGTTCTTT-1	mild	Moderate	Male	36
C141_C141_CTCCTAGAGGCGTACA-1	mild	Moderate	Male	36
C141_C141_CTCCTAGCAAAGCGGT-1	mild	Moderate	Male	36
C141_C141_CTCCTAGGTCTAGAGG-1	mild	Moderate	Male	36
C141_C141_CTCCTAGGTCTCCACT-1	mild	Moderate	Male	36
C141_C141_CTCGAAAAGACGCTTT-1	mild	Moderate	Male	36
C141_C141_CTCGAAAAGGATGGTC-1	mild	Moderate	Male	36
C141_C141_CTCGAAAAGTAATCCC-1	mild	Moderate	Male	36
C141_C141_CTCGAAACACAGTCGC-1	mild	Moderate	Male	36
C141_C141_CTCGAAACAGGAACGT-1	mild	Moderate	Male	36
C141_C141_CTCGAAAGTATAATGG-1	mild	Moderate	Male	36
C141_C141_CTCGAAAGTCCAACTA-1	mild	Moderate	Male	36
C141_C141_CTCGAAATCCTGCCAT-1	mild	Moderate	Male	36
C141_C141_CTCGAGGAGAATAGGG-1	mild	Moderate	Male	36
C141_C141_CTCGAGGAGCCAGGAT-1	mild	Moderate	Male	36
C141_C141_CTCGAGGAGGTGTGGT-1	mild	Moderate	Male	36
C141_C141_CTCGAGGAGTTAAGTG-1	mild	Moderate	Male	36
C141_C141_CTCGAGGCACAAGCCC-1	mild	Moderate	Male	36
C141_C141_CTCGAGGCAGGCTCAC-1	mild	Moderate	Male	36
C141_C141_CTCGAGGGTGAACCTT-1	mild	Moderate	Male	36
C141_C141_CTCGAGGGTTCTCATT-1	mild	Moderate	Male	36
C141_C141_CTCGAGGTCAGTCAGT-1	mild	Moderate	Male	36
C141_C141_CTCGGAGAGAGCCTAG-1	mild	Moderate	Male	36
C141_C141_CTCGGAGGTAGCGTAG-1	mild	Moderate	Male	36
C141_C141_CTCGGAGGTCATTAGC-1	mild	Moderate	Male	36
C141_C141_CTCGGAGTCAATACCG-1	mild	Moderate	Male	36
C141_C141_CTCGGAGTCGCACTCT-1	mild	Moderate	Male	36
C141_C141_CTCGGAGTCTCTGAGA-1	mild	Moderate	Male	36
C141_C141_CTCGGGAAGTGTTTGC-1	mild	Moderate	Male	36
C141_C141_CTCGGGACAAGTCATC-1	mild	Moderate	Male	36
C141_C141_CTCGGGACAGATCCAT-1	mild	Moderate	Male	36
C141_C141_CTCGGGACAGCTGTGC-1	mild	Moderate	Male	36
C141_C141_CTCGGGAGTAGGGACT-1	mild	Moderate	Male	36
C141_C141_CTCGGGAGTCTAACGT-1	mild	Moderate	Male	36
C141_C141_CTCGGGAGTTGTGGAG-1	mild	Moderate	Male	36
C141_C141_CTCGGGATCCGCATAA-1	mild	Moderate	Male	36
C141_C141_CTCGGGATCGGAGGTA-1	mild	Moderate	Male	36
C141_C141_CTCGGGATCGGCCGAT-1	mild	Moderate	Male	36
C141_C141_CTCGTACAGTTGAGTA-1	mild	Moderate	Male	36
C141_C141_CTCGTACGTGAGGCTA-1	mild	Moderate	Male	36
C141_C141_CTCGTACTCCTCAACC-1	mild	Moderate	Male	36
C141_C141_CTCGTACTCGGAAACG-1	mild	Moderate	Male	36
C141_C141_CTCGTACTCGGCATCG-1	mild	Moderate	Male	36
C141_C141_CTCGTCAAGGAATCGC-1	mild	Moderate	Male	36
C141_C141_CTCGTCAAGGGCTTGA-1	mild	Moderate	Male	36
C141_C141_CTCGTCAAGTGTCCCG-1	mild	Moderate	Male	36
C141_C141_CTCGTCACAAGAAGAG-1	mild	Moderate	Male	36
C141_C141_CTCGTCACACTACAGT-1	mild	Moderate	Male	36
C141_C141_CTCGTCAGTCCATGAT-1	mild	Moderate	Male	36
C141_C141_CTCGTCAGTCGCGAAA-1	mild	Moderate	Male	36
C141_C141_CTCGTCATCAGTCCCT-1	mild	Moderate	Male	36
C141_C141_CTCGTCATCATGTGGT-1	mild	Moderate	Male	36
C141_C141_CTCGTCATCGCTGATA-1	mild	Moderate	Male	36
C141_C141_CTCGTCATCTGCCAGG-1	mild	Moderate	Male	36
C141_C141_CTCTAATGTTCCGGCA-1	mild	Moderate	Male	36
C141_C141_CTCTAATTCAAAGACA-1	mild	Moderate	Male	36
C141_C141_CTCTACGAGACATAAC-1	mild	Moderate	Male	36
C141_C141_CTCTACGCACGGTTTA-1	mild	Moderate	Male	36
C141_C141_CTCTACGGTCATATGC-1	mild	Moderate	Male	36
C141_C141_CTCTACGGTTGATTGC-1	mild	Moderate	Male	36
C141_C141_CTCTGGTAGATATGGT-1	mild	Moderate	Male	36
C141_C141_CTCTGGTAGGATGGAA-1	mild	Moderate	Male	36
C141_C141_CTCTGGTAGGCTAGAC-1	mild	Moderate	Male	36
C141_C141_CTCTGGTAGGTGATTA-1	mild	Moderate	Male	36
C141_C141_CTCTGGTCATTCCTGC-1	mild	Moderate	Male	36
C141_C141_CTCTGGTGTAAACGCG-1	mild	Moderate	Male	36
C141_C141_CTCTGGTTCAACACCA-1	mild	Moderate	Male	36
C141_C141_CTCTGGTTCACAGGCC-1	mild	Moderate	Male	36
C141_C141_CTCTGGTTCACTTACT-1	mild	Moderate	Male	36
C141_C141_CTCTGGTTCAGCTTAG-1	mild	Moderate	Male	36
C141_C141_CTCTGGTTCCAGGGCT-1	mild	Moderate	Male	36
C141_C141_CTCTGGTTCGAATCCA-1	mild	Moderate	Male	36
C141_C141_CTGAAACCAGACGTAG-1	mild	Moderate	Male	36
C141_C141_CTGAAACGTAGAGTGC-1	mild	Moderate	Male	36
C141_C141_CTGAAACTCAGTTCGA-1	mild	Moderate	Male	36
C141_C141_CTGAAGTCACATGTGT-1	mild	Moderate	Male	36
C141_C141_CTGAAGTCATCGATGT-1	mild	Moderate	Male	36
C141_C141_CTGAAGTCATGCTGGC-1	mild	Moderate	Male	36
C141_C141_CTGAAGTGTAAACACA-1	mild	Moderate	Male	36
C141_C141_CTGAAGTGTACTTGAC-1	mild	Moderate	Male	36
C141_C141_CTGAAGTGTAGCGCAA-1	mild	Moderate	Male	36
C141_C141_CTGAAGTGTCTGCAAT-1	mild	Moderate	Male	36
C141_C141_CTGAAGTTCGGAAACG-1	mild	Moderate	Male	36
C141_C141_CTGAAGTTCGTTACAG-1	mild	Moderate	Male	36
C141_C141_CTGAAGTTCTGAGTGT-1	mild	Moderate	Male	36
C141_C141_CTGATAGAGATGCGAC-1	mild	Moderate	Male	36
C141_C141_CTGATAGAGCTGCAAG-1	mild	Moderate	Male	36
C141_C141_CTGATAGCACCTCGTT-1	mild	Moderate	Male	36
C141_C141_CTGATAGCACGACTCG-1	mild	Moderate	Male	36
C141_C141_CTGATAGCAGCCTATA-1	mild	Moderate	Male	36
C141_C141_CTGATAGGTGGAAAGA-1	mild	Moderate	Male	36
C141_C141_CTGATAGTCATAAAGG-1	mild	Moderate	Male	36
C141_C141_CTGATAGTCGTGGACC-1	mild	Moderate	Male	36
C141_C141_CTGATCCAGCTCAACT-1	mild	Moderate	Male	36
C141_C141_CTGATCCCACATTAGC-1	mild	Moderate	Male	36
C141_C141_CTGATCCCAGCTGTGC-1	mild	Moderate	Male	36
C141_C141_CTGATCCGTCTCCCTA-1	mild	Moderate	Male	36
C141_C141_CTGATCCTCACAACGT-1	mild	Moderate	Male	36
C141_C141_CTGATCCTCAGTGCAT-1	mild	Moderate	Male	36
C141_C141_CTGATCCTCCAGTATG-1	mild	Moderate	Male	36
C141_C141_CTGATCCTCGCCAAAT-1	mild	Moderate	Male	36
C141_C141_CTGATCCTCGTCTGAA-1	mild	Moderate	Male	36
C141_C141_CTGCCTAAGATGAGAG-1	mild	Moderate	Male	36
C141_C141_CTGCCTAAGCGAAGGG-1	mild	Moderate	Male	36
C141_C141_CTGCCTACAAGAGGCT-1	mild	Moderate	Male	36
C141_C141_CTGCCTACACCTGGTG-1	mild	Moderate	Male	36
C141_C141_CTGCCTACAGACTCGC-1	mild	Moderate	Male	36
C141_C141_CTGCCTACAGTATGCT-1	mild	Moderate	Male	36
C141_C141_CTGCCTAGTAGCTTGT-1	mild	Moderate	Male	36
C141_C141_CTGCCTATCTGGAGCC-1	mild	Moderate	Male	36
C141_C141_CTGCGGAAGAATCTCC-1	mild	Moderate	Male	36
C141_C141_CTGCGGAAGCTACCTA-1	mild	Moderate	Male	36
C141_C141_CTGCGGACACATAACC-1	mild	Moderate	Male	36
C141_C141_CTGCGGACACGCTTTC-1	mild	Moderate	Male	36
C141_C141_CTGCGGACATGGAATA-1	mild	Moderate	Male	36
C141_C141_CTGCGGACATGGATGG-1	mild	Moderate	Male	36
C141_C141_CTGCGGAGTGGTTTCA-1	mild	Moderate	Male	36
C141_C141_CTGCTGTAGGGTGTGT-1	mild	Moderate	Male	36
C141_C141_CTGCTGTCATCATCCC-1	mild	Moderate	Male	36
C141_C141_CTGCTGTGTGGCCCTA-1	mild	Moderate	Male	36
C141_C141_CTGGTCTCACATAACC-1	mild	Moderate	Male	36
C141_C141_CTGGTCTCACGTCAGC-1	mild	Moderate	Male	36
C141_C141_CTGGTCTCAGACTCGC-1	mild	Moderate	Male	36
C141_C141_CTGGTCTTCAATCTCT-1	mild	Moderate	Male	36
C141_C141_CTGGTCTTCACGACTA-1	mild	Moderate	Male	36
C141_C141_CTGGTCTTCATGCTCC-1	mild	Moderate	Male	36
C141_C141_CTGGTCTTCCTCAATT-1	mild	Moderate	Male	36
C141_C141_CTGGTCTTCTCAAGTG-1	mild	Moderate	Male	36
C141_C141_CTGGTCTTCTTTACAC-1	mild	Moderate	Male	36
C141_C141_CTGTGCTAGGGCACTA-1	mild	Moderate	Male	36
C141_C141_CTGTGCTCAAGCCGCT-1	mild	Moderate	Male	36
C141_C141_CTGTGCTCACATCCAA-1	mild	Moderate	Male	36
C141_C141_CTGTGCTCATAGGATA-1	mild	Moderate	Male	36
C141_C141_CTGTGCTGTGGAAAGA-1	mild	Moderate	Male	36
C141_C141_CTGTGCTGTTCCCTTG-1	mild	Moderate	Male	36
C141_C141_CTGTGCTTCAGTTTGG-1	mild	Moderate	Male	36
C141_C141_CTGTGCTTCGTATCAG-1	mild	Moderate	Male	36
C141_C141_CTGTTTAAGAGTCTGG-1	mild	Moderate	Male	36
C141_C141_CTGTTTAAGGCCCGTT-1	mild	Moderate	Male	36
C141_C141_CTGTTTAAGTTACGGG-1	mild	Moderate	Male	36
C141_C141_CTGTTTACAAACGCGA-1	mild	Moderate	Male	36
C141_C141_CTGTTTACAAGCCCAC-1	mild	Moderate	Male	36
C141_C141_CTGTTTACAGTTCCCT-1	mild	Moderate	Male	36
C141_C141_CTGTTTAGTCGCTTTC-1	mild	Moderate	Male	36
C141_C141_CTGTTTATCATTCACT-1	mild	Moderate	Male	36
C141_C141_CTGTTTATCCTGTAGA-1	mild	Moderate	Male	36
C141_C141_CTGTTTATCTCGCTTG-1	mild	Moderate	Male	36
C141_C141_CTTAACTCAAGCCTAT-1	mild	Moderate	Male	36
C141_C141_CTTAACTCAATGTTGC-1	mild	Moderate	Male	36
C141_C141_CTTAACTCAGATGAGC-1	mild	Moderate	Male	36
C141_C141_CTTAACTCATCGGAAG-1	mild	Moderate	Male	36
C141_C141_CTTAACTGTATATGAG-1	mild	Moderate	Male	36
C141_C141_CTTAACTGTCACTTCC-1	mild	Moderate	Male	36
C141_C141_CTTAACTGTGTGTGCC-1	mild	Moderate	Male	36
C141_C141_CTTAACTTCAGATAAG-1	mild	Moderate	Male	36
C141_C141_CTTAACTTCATGGTCA-1	mild	Moderate	Male	36
C141_C141_CTTAACTTCCTCGCAT-1	mild	Moderate	Male	36
C141_C141_CTTAACTTCGTAGGAG-1	mild	Moderate	Male	36
C141_C141_CTTACCGAGAGCCTAG-1	mild	Moderate	Male	36
C141_C141_CTTACCGAGCCCAACC-1	mild	Moderate	Male	36
C141_C141_CTTACCGAGCGATTCT-1	mild	Moderate	Male	36
C141_C141_CTTACCGCAAGACGTG-1	mild	Moderate	Male	36
C141_C141_CTTACCGCAAGGGTCA-1	mild	Moderate	Male	36
C141_C141_CTTACCGCAAGTCATC-1	mild	Moderate	Male	36
C141_C141_CTTACCGCACAACGTT-1	mild	Moderate	Male	36
C141_C141_CTTACCGCAGGTCCAC-1	mild	Moderate	Male	36
C141_C141_CTTACCGTCACCTTAT-1	mild	Moderate	Male	36
C141_C141_CTTACCGTCATCGATG-1	mild	Moderate	Male	36
C141_C141_CTTACCGTCGGAGCAA-1	mild	Moderate	Male	36
C141_C141_CTTAGGAAGGGAGTAA-1	mild	Moderate	Male	36
C141_C141_CTTAGGACACACAGAG-1	mild	Moderate	Male	36
C141_C141_CTTAGGACACCAGGTC-1	mild	Moderate	Male	36
C141_C141_CTTAGGACATGACATC-1	mild	Moderate	Male	36
C141_C141_CTTAGGAGTGTGACGA-1	mild	Moderate	Male	36
C141_C141_CTTAGGAGTTAGAACA-1	mild	Moderate	Male	36
C141_C141_CTTAGGAGTTGAACTC-1	mild	Moderate	Male	36
C141_C141_CTTAGGATCACTCTTA-1	mild	Moderate	Male	36
C141_C141_CTTCTCTAGACCTTTG-1	mild	Moderate	Male	36
C141_C141_CTTCTCTAGCAGACTG-1	mild	Moderate	Male	36
C141_C141_CTTCTCTAGCATCATC-1	mild	Moderate	Male	36
C141_C141_CTTCTCTCAATGAATG-1	mild	Moderate	Male	36
C141_C141_CTTCTCTTCAGCGATT-1	mild	Moderate	Male	36
C141_C141_CTTCTCTTCGTCGTTC-1	mild	Moderate	Male	36
C141_C141_CTTCTCTTCTTGTATC-1	mild	Moderate	Male	36
C141_C141_CTTGGCTAGCCACTAT-1	mild	Moderate	Male	36
C141_C141_CTTGGCTAGCTCTCGG-1	mild	Moderate	Male	36
C141_C141_CTTGGCTCAGGGTACA-1	mild	Moderate	Male	36
C141_C141_CTTGGCTTCACGGTTA-1	mild	Moderate	Male	36
C141_C141_CTTGGCTTCATCATTC-1	mild	Moderate	Male	36
C141_C141_CTTGGCTTCATTTGGG-1	mild	Moderate	Male	36
C141_C141_CTTGGCTTCCCATTTA-1	mild	Moderate	Male	36
C141_C141_CTTGGCTTCTCATTCA-1	mild	Moderate	Male	36
C141_C141_CTTGGCTTCTGCTGTC-1	mild	Moderate	Male	36
C141_C141_CTTTGCGCAAGACGTG-1	mild	Moderate	Male	36
C141_C141_CTTTGCGCACAGGCCT-1	mild	Moderate	Male	36
C141_C141_CTTTGCGCACATGACT-1	mild	Moderate	Male	36
C141_C141_CTTTGCGGTAATAGCA-1	mild	Moderate	Male	36
C141_C141_CTTTGCGGTATAAACG-1	mild	Moderate	Male	36
C141_C141_CTTTGCGTCAGCAACT-1	mild	Moderate	Male	36
C141_C141_CTTTGCGTCCAAACAC-1	mild	Moderate	Male	36
C141_C141_CTTTGCGTCGCCATAA-1	mild	Moderate	Male	36
C141_C141_GAAACTCAGCCAGTAG-1	mild	Moderate	Male	36
C141_C141_GAAACTCAGGCTCAGA-1	mild	Moderate	Male	36
C141_C141_GAAACTCCAATAAGCA-1	mild	Moderate	Male	36
C141_C141_GAAACTCCAATCGAAA-1	mild	Moderate	Male	36
C141_C141_GAAACTCTCGGCGGTT-1	mild	Moderate	Male	36
C141_C141_GAAATGAAGACCGGAT-1	mild	Moderate	Male	36
C141_C141_GAAATGAAGCGTGTCC-1	mild	Moderate	Male	36
C141_C141_GAAATGAAGGTAGCCA-1	mild	Moderate	Male	36
C141_C141_GAAATGACACCTGGTG-1	mild	Moderate	Male	36
C141_C141_GAAATGAGTCATATCG-1	mild	Moderate	Male	36
C141_C141_GAAATGAGTTAGTGGG-1	mild	Moderate	Male	36
C141_C141_GAAATGATCATGTCTT-1	mild	Moderate	Male	36
C141_C141_GAAATGATCTCTGCTG-1	mild	Moderate	Male	36
C141_C141_GAACATCAGTTAAGTG-1	mild	Moderate	Male	36
C141_C141_GAACATCCAGCCAATT-1	mild	Moderate	Male	36
C141_C141_GAACATCCATGCCCGA-1	mild	Moderate	Male	36
C141_C141_GAACATCGTAAGTGTA-1	mild	Moderate	Male	36
C141_C141_GAACATCTCAGTACGT-1	mild	Moderate	Male	36
C141_C141_GAACCTAAGCCATCGC-1	mild	Moderate	Male	36
C141_C141_GAACCTACAACAACCT-1	mild	Moderate	Male	36
C141_C141_GAACCTACAGCGAACA-1	mild	Moderate	Male	36
C141_C141_GAACCTACATAGTAAG-1	mild	Moderate	Male	36
C141_C141_GAACCTAGTCGCCATG-1	mild	Moderate	Male	36
C141_C141_GAACCTATCCCTTGTG-1	mild	Moderate	Male	36
C141_C141_GAACGGAAGCTACCTA-1	mild	Moderate	Male	36
C141_C141_GAACGGAGTCTCATCC-1	mild	Moderate	Male	36
C141_C141_GAACGGAGTGTTGAGG-1	mild	Moderate	Male	36
C141_C141_GAACGGATCACAACGT-1	mild	Moderate	Male	36
C141_C141_GAACGGATCATCGCTC-1	mild	Moderate	Male	36
C141_C141_GAACGGATCGGCTTGG-1	mild	Moderate	Male	36
C141_C141_GAACGGATCTGAGTGT-1	mild	Moderate	Male	36
C141_C141_GAACGGATCTGTCTCG-1	mild	Moderate	Male	36
C141_C141_GAACGGATCTTGTATC-1	mild	Moderate	Male	36
C141_C141_GAAGCAGAGATCTGAA-1	mild	Moderate	Male	36
C141_C141_GAAGCAGCATGCAATC-1	mild	Moderate	Male	36
C141_C141_GAAGCAGGTGATGTGG-1	mild	Moderate	Male	36
C141_C141_GAAGCAGGTGTTCTTT-1	mild	Moderate	Male	36
C141_C141_GAAGCAGGTTGTGGCC-1	mild	Moderate	Male	36
C141_C141_GAAGCAGTCCTAGGGC-1	mild	Moderate	Male	36
C141_C141_GAAGCAGTCTATGTGG-1	mild	Moderate	Male	36
C141_C141_GAATAAGAGCGCCTTG-1	mild	Moderate	Male	36
C141_C141_GAATAAGAGGACAGCT-1	mild	Moderate	Male	36
C141_C141_GAATAAGCACGGTTTA-1	mild	Moderate	Male	36
C141_C141_GAATAAGCAGTATCTG-1	mild	Moderate	Male	36
C141_C141_GAATAAGCATAAAGGT-1	mild	Moderate	Male	36
C141_C141_GAATAAGGTTATTCTC-1	mild	Moderate	Male	36
C141_C141_GAATAAGTCCTGTAGA-1	mild	Moderate	Male	36
C141_C141_GAATAAGTCTCATTCA-1	mild	Moderate	Male	36
C141_C141_GAATAAGTCTCTAAGG-1	mild	Moderate	Male	36
C141_C141_GAATGAAAGATAGGAG-1	mild	Moderate	Male	36
C141_C141_GAATGAAAGATGCCAG-1	mild	Moderate	Male	36
C141_C141_GAATGAAGTAAGAGGA-1	mild	Moderate	Male	36
C141_C141_GAATGAAGTTCCCTTG-1	mild	Moderate	Male	36
C141_C141_GAATGAATCACAATGC-1	mild	Moderate	Male	36
C141_C141_GAATGAATCCCTTGTG-1	mild	Moderate	Male	36
C141_C141_GACACGCAGGCTATCT-1	mild	Moderate	Male	36
C141_C141_GACACGCCAGCTGCAC-1	mild	Moderate	Male	36
C141_C141_GACACGCCATCCTAGA-1	mild	Moderate	Male	36
C141_C141_GACACGCGTCCGAAGA-1	mild	Moderate	Male	36
C141_C141_GACACGCTCCGAATGT-1	mild	Moderate	Male	36
C141_C141_GACACGCTCTATCCTA-1	mild	Moderate	Male	36
C141_C141_GACACGCTCTCCAACC-1	mild	Moderate	Male	36
C141_C141_GACAGAGAGAAGGGTA-1	mild	Moderate	Male	36
C141_C141_GACAGAGAGAGCTTCT-1	mild	Moderate	Male	36
C141_C141_GACAGAGAGCCAGTAG-1	mild	Moderate	Male	36
C141_C141_GACAGAGAGGAGTCTG-1	mild	Moderate	Male	36
C141_C141_GACAGAGCATAGAAAC-1	mild	Moderate	Male	36
C141_C141_GACAGAGGTGTGTGCC-1	mild	Moderate	Male	36
C141_C141_GACAGAGTCAGTACGT-1	mild	Moderate	Male	36
C141_C141_GACAGAGTCCAAACTG-1	mild	Moderate	Male	36
C141_C141_GACCAATAGTTTAGGA-1	mild	Moderate	Male	36
C141_C141_GACCAATCACTTGGAT-1	mild	Moderate	Male	36
C141_C141_GACCAATGTGTGAAAT-1	mild	Moderate	Male	36
C141_C141_GACCAATTCAACACGT-1	mild	Moderate	Male	36
C141_C141_GACCAATTCGGCATCG-1	mild	Moderate	Male	36
C141_C141_GACCTGGAGAAGGACA-1	mild	Moderate	Male	36
C141_C141_GACCTGGAGTGGGATC-1	mild	Moderate	Male	36
C141_C141_GACCTGGCATTACGAC-1	mild	Moderate	Male	36
C141_C141_GACCTGGGTCATATGC-1	mild	Moderate	Male	36
C141_C141_GACCTGGGTCCAAGTT-1	mild	Moderate	Male	36
C141_C141_GACCTGGGTTTGTGTG-1	mild	Moderate	Male	36
C141_C141_GACCTGGTCAACGGCC-1	mild	Moderate	Male	36
C141_C141_GACCTGGTCCACGAAT-1	mild	Moderate	Male	36
C141_C141_GACCTGGTCCTATTCA-1	mild	Moderate	Male	36
C141_C141_GACCTGGTCTACTTAC-1	mild	Moderate	Male	36
C141_C141_GACCTGGTCTGCAAGT-1	mild	Moderate	Male	36
C141_C141_GACGCGTAGCGACGTA-1	mild	Moderate	Male	36
C141_C141_GACGCGTCAAAGGTGC-1	mild	Moderate	Male	36
C141_C141_GACGCGTCAAGCTGGA-1	mild	Moderate	Male	36
C141_C141_GACGCGTCAATGTAAG-1	mild	Moderate	Male	36
C141_C141_GACGCGTCACACCGAC-1	mild	Moderate	Male	36
C141_C141_GACGCGTGTCGTCTTC-1	mild	Moderate	Male	36
C141_C141_GACGCGTTCAATACCG-1	mild	Moderate	Male	36
C141_C141_GACGCGTTCATTGCGA-1	mild	Moderate	Male	36
C141_C141_GACGGCTAGGACATTA-1	mild	Moderate	Male	36
C141_C141_GACGGCTAGTCCTCCT-1	mild	Moderate	Male	36
C141_C141_GACGGCTCACGAAACG-1	mild	Moderate	Male	36
C141_C141_GACGGCTCAGTCGTGC-1	mild	Moderate	Male	36
C141_C141_GACGGCTCATCTACGA-1	mild	Moderate	Male	36
C141_C141_GACGGCTGTACCGTAT-1	mild	Moderate	Male	36
C141_C141_GACGGCTTCACAGTAC-1	mild	Moderate	Male	36
C141_C141_GACGGCTTCATGCTCC-1	mild	Moderate	Male	36
C141_C141_GACGGCTTCCCAGGTG-1	mild	Moderate	Male	36
C141_C141_GACGGCTTCCCATTAT-1	mild	Moderate	Male	36
C141_C141_GACGGCTTCCGAATGT-1	mild	Moderate	Male	36
C141_C141_GACGGCTTCCTTGACC-1	mild	Moderate	Male	36
C141_C141_GACGTGCAGAACAATC-1	mild	Moderate	Male	36
C141_C141_GACGTGCAGGGCTTCC-1	mild	Moderate	Male	36
C141_C141_GACGTGCCAAGAAGAG-1	mild	Moderate	Male	36
C141_C141_GACGTGCCATTACCTT-1	mild	Moderate	Male	36
C141_C141_GACGTGCTCATCGGAT-1	mild	Moderate	Male	36
C141_C141_GACGTTAAGCAGATCG-1	mild	Moderate	Male	36
C141_C141_GACGTTACAAGCCGTC-1	mild	Moderate	Male	36
C141_C141_GACGTTACACGAAAGC-1	mild	Moderate	Male	36
C141_C141_GACGTTACACGTCAGC-1	mild	Moderate	Male	36
C141_C141_GACGTTACATGGGAAC-1	mild	Moderate	Male	36
C141_C141_GACGTTAGTCGCGTGT-1	mild	Moderate	Male	36
C141_C141_GACGTTAGTGCTAGCC-1	mild	Moderate	Male	36
C141_C141_GACGTTAGTGGGTATG-1	mild	Moderate	Male	36
C141_C141_GACGTTATCTCTTATG-1	mild	Moderate	Male	36
C141_C141_GACTAACAGAAACCAT-1	mild	Moderate	Male	36
C141_C141_GACTAACAGACAGACC-1	mild	Moderate	Male	36
C141_C141_GACTAACCAGTATGCT-1	mild	Moderate	Male	36
C141_C141_GACTAACGTAATAGCA-1	mild	Moderate	Male	36
C141_C141_GACTAACGTCAATACC-1	mild	Moderate	Male	36
C141_C141_GACTAACGTCTCTTTA-1	mild	Moderate	Male	36
C141_C141_GACTAACGTGACCAAG-1	mild	Moderate	Male	36
C141_C141_GACTAACTCATCATTC-1	mild	Moderate	Male	36
C141_C141_GACTAACTCCTTGACC-1	mild	Moderate	Male	36
C141_C141_GACTACACACCACCAG-1	mild	Moderate	Male	36
C141_C141_GACTACAGTAAGCACG-1	mild	Moderate	Male	36
C141_C141_GACTACAGTAATCACC-1	mild	Moderate	Male	36
C141_C141_GACTACAGTAGAAAGG-1	mild	Moderate	Male	36
C141_C141_GACTACAGTGAGCGAT-1	mild	Moderate	Male	36
C141_C141_GACTACAGTGTATGGG-1	mild	Moderate	Male	36
C141_C141_GACTACATCGTTGCCT-1	mild	Moderate	Male	36
C141_C141_GACTACATCTTGGGTA-1	mild	Moderate	Male	36
C141_C141_GACTGCGAGCTCCTTC-1	mild	Moderate	Male	36
C141_C141_GACTGCGAGGTGATTA-1	mild	Moderate	Male	36
C141_C141_GACTGCGCACAAGCCC-1	mild	Moderate	Male	36
C141_C141_GACTGCGGTTGGTAAA-1	mild	Moderate	Male	36
C141_C141_GACTGCGTCGGCGCAT-1	mild	Moderate	Male	36
C141_C141_GAGCAGAAGACTTTCG-1	mild	Moderate	Male	36
C141_C141_GAGCAGACAAGGACTG-1	mild	Moderate	Male	36
C141_C141_GAGCAGACAGTCCTTC-1	mild	Moderate	Male	36
C141_C141_GAGCAGACAGTCGTGC-1	mild	Moderate	Male	36
C141_C141_GAGCAGAGTTTGGCGC-1	mild	Moderate	Male	36
C141_C141_GAGCAGATCGTCGTTC-1	mild	Moderate	Male	36
C141_C141_GAGCAGATCGTTACAG-1	mild	Moderate	Male	36
C141_C141_GAGCAGATCTGCGTAA-1	mild	Moderate	Male	36
C141_C141_GAGCAGATCTTATCTG-1	mild	Moderate	Male	36
C141_C141_GAGGTGAAGCTTCGCG-1	mild	Moderate	Male	36
C141_C141_GAGGTGACACACCGAC-1	mild	Moderate	Male	36
C141_C141_GAGGTGACACCAGGCT-1	mild	Moderate	Male	36
C141_C141_GAGGTGACACTAAGTC-1	mild	Moderate	Male	36
C141_C141_GAGGTGACAGCCTTGG-1	mild	Moderate	Male	36
C141_C141_GAGGTGAGTGTTAAGA-1	mild	Moderate	Male	36
C141_C141_GAGTCCGCAACTGGCC-1	mild	Moderate	Male	36
C141_C141_GAGTCCGCAGATTGCT-1	mild	Moderate	Male	36
C141_C141_GAGTCCGCATTCCTCG-1	mild	Moderate	Male	36
C141_C141_GAGTCCGGTGGGTCAA-1	mild	Moderate	Male	36
C141_C141_GAGTCCGGTTGTACAC-1	mild	Moderate	Male	36
[truncated: 61,741 more rows]
