# Supplementary material for: Metabolic modeling elucidates phenformin and atpenin A5 as broad-spectrum antiviral drugs against RNA viruses
Source: Commun Biol. 2025 May 23;8:791. doi: 10.1038/s42003-025-08148-y (PMC12102274; doi:10.1038/s42003-025-08148-y)
Supplement: Supplementary file 4 — Supplementary Data 2 [file 42003_2025_8148_MOESM4_ESM.zip › Supplementary Data S1/Dengue/Dengue_metadata.csv]

orig.ident	nCount_RNA	nFeature_RNA	SampleID	AccessionID	StudyDay	DonnorID	PercentMT	PercentDengue	CellTypePBMCfromIKMBbyCHETAH	RNA_snn_res.1.2	seurat_clusters
Subject2_D0_AAACCTGAGAAAGTGG-1	Subject2_D0	4449	1483	Subject2_D0	GSM4670192	0	DHIM_Subject2	4.69768487300517	0.0674308833445718	CD4+ T cells	0	0
Subject2_D0_AAACCTGAGTACGATA-1	Subject2_D0	3455	1360	Subject2_D0	GSM4670192	0	DHIM_Subject2	2.57597684515195	0	CD4+ T cells	4	4
Subject2_D0_AAACGGGAGACAATAC-1	Subject2_D0	6643	1647	Subject2_D0	GSM4670192	0	DHIM_Subject2	3.9891615234081	0.15053439710974	Monocytes	19	19
Subject2_D0_AAACGGGCAGGCAGTA-1	Subject2_D0	5730	238	Subject2_D0	GSM4670192	0	DHIM_Subject2	0.174520069808028	0	Erythroid cells	15	15
Subject2_D0_AAAGATGTCTTATCTG-1	Subject2_D0	4140	219	Subject2_D0	GSM4670192	0	DHIM_Subject2	0.169082125603865	0	Erythroid cells	15	15
Subject2_D0_AAAGCAAAGACACTAA-1	Subject2_D0	6254	1765	Subject2_D0	GSM4670192	0	DHIM_Subject2	4.7809401982731	0.0319795330988168	CD4+ T cells	0	0
Subject2_D0_AAAGCAAAGTGGTAGC-1	Subject2_D0	3523	1477	Subject2_D0	GSM4670192	0	DHIM_Subject2	4.74027817201249	0.0851546977008232	NK cells	16	16
Subject2_D0_AAAGCAAGTAGTGAAT-1	Subject2_D0	14460	2017	Subject2_D0	GSM4670192	0	DHIM_Subject2	4.716459197787	0.0622406639004149	Monocytes	19	19
Subject2_D0_AAAGCAAGTCCCTACT-1	Subject2_D0	3721	1005	Subject2_D0	GSM4670192	0	DHIM_Subject2	4.99865627519484	0.0268744961031981	CD4+ T cells	0	0
Subject2_D0_AAAGTAGAGAAACGCC-1	Subject2_D0	7064	1860	Subject2_D0	GSM4670192	0	DHIM_Subject2	4.68573046432616	0	CD4+ T cells	12	12
Subject2_D0_AAAGTAGGTCCCTACT-1	Subject2_D0	5102	1459	Subject2_D0	GSM4670192	0	DHIM_Subject2	4.9000392003136	0.0196001568012544	CD4+ T cells	0	0
Subject2_D0_AAATGCCAGCTGAAAT-1	Subject2_D0	4404	237	Subject2_D0	GSM4670192	0	DHIM_Subject2	0.227066303360581	0	Erythroid cells	15	15
Subject2_D0_AAATGCCAGGAATGGA-1	Subject2_D0	7777	1998	Subject2_D0	GSM4670192	0	DHIM_Subject2	3.94753761090395	0	CD4+ T cells	1	1
Subject2_D0_AAATGCCAGGATGTAT-1	Subject2_D0	11421	2251	Subject2_D0	GSM4670192	0	DHIM_Subject2	4.97329480781017	0.052534804307854	Node9	19	19
Subject2_D0_AAATGCCGTCAGATAA-1	Subject2_D0	7029	1912	Subject2_D0	GSM4670192	0	DHIM_Subject2	4.32493953620714	0.0426803243704652	NK T cells	1	1
Subject2_D0_AAATGCCGTGCATCTA-1	Subject2_D0	3442	1348	Subject2_D0	GSM4670192	0	DHIM_Subject2	4.59035444509006	0.116211504938989	CD4+ T cells	1	1
Subject2_D0_AACACGTAGATGTCGG-1	Subject2_D0	5603	1559	Subject2_D0	GSM4670192	0	DHIM_Subject2	4.30126717829734	0.124933071568802	Node9	19	19
Subject2_D0_AACACGTAGCTAGGCA-1	Subject2_D0	5549	1486	Subject2_D0	GSM4670192	0	DHIM_Subject2	4.68552892413047	0.036042530185619	CD4+ T cells	0	0
Subject2_D0_AACACGTAGTATCGAA-1	Subject2_D0	4973	1550	Subject2_D0	GSM4670192	0	DHIM_Subject2	4.56464910516791	0.0402171727327569	CD4+ T cells	0	0
Subject2_D0_AACACGTCATAACCTG-1	Subject2_D0	12224	2224	Subject2_D0	GSM4670192	0	DHIM_Subject2	4.90019633507853	0.106348167539267	Node9	19	19
Subject2_D0_AACACGTGTTATCACG-1	Subject2_D0	5138	1570	Subject2_D0	GSM4670192	0	DHIM_Subject2	4.49591280653951	0.0194628260023355	Monocytes	19	19
Subject2_D0_AACACGTTCCTGCAGG-1	Subject2_D0	5829	1548	Subject2_D0	GSM4670192	0	DHIM_Subject2	4.85503516898267	0.0343112026076514	CD4+ T cells	0	0
Subject2_D0_AACACGTTCTTAGCCC-1	Subject2_D0	3517	1063	Subject2_D0	GSM4670192	0	DHIM_Subject2	4.4071651976116	0.0284333238555587	CD4+ T cells	4	4
Subject2_D0_AACCATGAGATGTGGC-1	Subject2_D0	4601	1423	Subject2_D0	GSM4670192	0	DHIM_Subject2	2.91241034557705	0	NK T cells	0	0
Subject2_D0_AACCATGAGGCTCATT-1	Subject2_D0	5872	1690	Subject2_D0	GSM4670192	0	DHIM_Subject2	3.89986376021798	0.0510899182561308	CD4+ T cells	0	0
Subject2_D0_AACCATGAGTGGTAGC-1	Subject2_D0	2866	903	Subject2_D0	GSM4670192	0	DHIM_Subject2	3.97766922540126	0.0697836706210747	NK T cells	0	0
Subject2_D0_AACCGCGCATCGGACC-1	Subject2_D0	6875	1409	Subject2_D0	GSM4670192	0	DHIM_Subject2	3.84	0	Unassigned	20	20
Subject2_D0_AACCGCGGTAAACACA-1	Subject2_D0	4382	1231	Subject2_D0	GSM4670192	0	DHIM_Subject2	4.47284345047923	0.0228206298493838	Dendritic cells	1	1
Subject2_D0_AACCGCGGTCATCGGC-1	Subject2_D0	3589	1062	Subject2_D0	GSM4670192	0	DHIM_Subject2	4.45806631373642	0.0557258289217052	NK T cells	0	0
Subject2_D0_AACCGCGGTGACTACT-1	Subject2_D0	4673	1419	Subject2_D0	GSM4670192	0	DHIM_Subject2	4.62229830943719	0.0641985876310721	CD4+ T cells	0	0
Subject2_D0_AACCGCGGTTAAGAAC-1	Subject2_D0	4246	1433	Subject2_D0	GSM4670192	0	DHIM_Subject2	3.81535562882713	0.0471031559114461	NK T cells	0	0
Subject2_D0_AACCGCGTCATGCTCC-1	Subject2_D0	3664	1166	Subject2_D0	GSM4670192	0	DHIM_Subject2	4.91266375545851	0	NK T cells	0	0
Subject2_D0_AACCGCGTCATGTCCC-1	Subject2_D0	3472	1071	Subject2_D0	GSM4670192	0	DHIM_Subject2	3.45622119815668	0	NK T cells	0	0
Subject2_D0_AACGTTGAGCCGGTAA-1	Subject2_D0	4807	1486	Subject2_D0	GSM4670192	0	DHIM_Subject2	4.78468899521531	0.0208029956313709	CD4+ T cells	1	1
Subject2_D0_AACGTTGGTAAACCTC-1	Subject2_D0	13677	2087	Subject2_D0	GSM4670192	0	DHIM_Subject2	4.30649996344227	0.0292461797177744	Node9	19	19
Subject2_D0_AACGTTGGTGTGACGA-1	Subject2_D0	12219	2080	Subject2_D0	GSM4670192	0	DHIM_Subject2	4.6976020950978	0.122759636631476	Node9	19	19
Subject2_D0_AACGTTGGTTTCGCTC-1	Subject2_D0	5292	1563	Subject2_D0	GSM4670192	0	DHIM_Subject2	3.59032501889645	0.018896447467876	NK T cells	1	1
Subject2_D0_AACGTTGTCCCTAATT-1	Subject2_D0	6011	1618	Subject2_D0	GSM4670192	0	DHIM_Subject2	4.9076692729995	0.016636167027117	NK T cells	0	0
Subject2_D0_AACTCAGGTGAGGGAG-1	Subject2_D0	6755	1712	Subject2_D0	GSM4670192	0	DHIM_Subject2	4.58919319022946	0.0296076980014804	NK T cells	1	1
Subject2_D0_AACTCAGTCGCGTTTC-1	Subject2_D0	5349	203	Subject2_D0	GSM4670192	0	DHIM_Subject2	0.0560852495793606	0	Erythroid cells	15	15
Subject2_D0_AACTCCCCAAGCGAGT-1	Subject2_D0	3851	1233	Subject2_D0	GSM4670192	0	DHIM_Subject2	4.49233965203843	0.0259672812256557	CD4+ T cells	0	0
Subject2_D0_AACTCCCGTTCACGGC-1	Subject2_D0	10623	1672	Subject2_D0	GSM4670192	0	DHIM_Subject2	1.85446672314789	0.00941353666572531	Unassigned	20	20
Subject2_D0_AACTCTTAGCACCGCT-1	Subject2_D0	8663	1884	Subject2_D0	GSM4670192	0	DHIM_Subject2	4.69814152141291	0.0461733810458271	CD4+ T cells	12	12
Subject2_D0_AACTCTTCATTTGCTT-1	Subject2_D0	8777	2207	Subject2_D0	GSM4670192	0	DHIM_Subject2	4.89916828073374	0.0455736584254301	CD4+ T cells	13	13
Subject2_D0_AACTGGTAGTCGATAA-1	Subject2_D0	4187	1420	Subject2_D0	GSM4670192	0	DHIM_Subject2	4.68115595892047	0.0716503463100072	CD4+ T cells	0	0
Subject2_D0_AACTGGTAGTGAAGTT-1	Subject2_D0	6371	1950	Subject2_D0	GSM4670192	0	DHIM_Subject2	4.89719039397269	0.0470883691728143	NK T cells	1	1
Subject2_D0_AACTGGTCAATAGAGT-1	Subject2_D0	6312	1974	Subject2_D0	GSM4670192	0	DHIM_Subject2	4.91128010139417	0.0316856780735108	Dendritic cells	0	0
Subject2_D0_AACTGGTGTGACCAAG-1	Subject2_D0	6580	1865	Subject2_D0	GSM4670192	0	DHIM_Subject2	4.25531914893617	0.0151975683890578	CD4+ T cells	1	1
Subject2_D0_AACTGGTGTGCAGTAG-1	Subject2_D0	5941	1715	Subject2_D0	GSM4670192	0	DHIM_Subject2	4.94866184144083	0	CD4+ T cells	1	1
Subject2_D0_AACTGGTGTGTTCTTT-1	Subject2_D0	3992	1194	Subject2_D0	GSM4670192	0	DHIM_Subject2	3.48196392785571	0	NK T cells	0	0
Subject2_D0_AACTGGTTCTTTACGT-1	Subject2_D0	6532	300	Subject2_D0	GSM4670192	0	DHIM_Subject2	0.183710961420698	0	Erythroid cells	15	15
Subject2_D0_AACTTTCAGGCTCTTA-1	Subject2_D0	6516	1585	Subject2_D0	GSM4670192	0	DHIM_Subject2	4.00552486187845	0.0153468385512584	NK T cells	0	0
Subject2_D0_AACTTTCAGTTGAGAT-1	Subject2_D0	4465	1502	Subject2_D0	GSM4670192	0	DHIM_Subject2	4.27771556550952	0.0447928331466965	CD4+ T cells	1	1
Subject2_D0_AACTTTCTCAACCAAC-1	Subject2_D0	6965	1973	Subject2_D0	GSM4670192	0	DHIM_Subject2	3.1586503948313	0.0574300071787509	CD4+ T cells	4	4
Subject2_D0_AAGACCTAGCTGAACG-1	Subject2_D0	7811	2145	Subject2_D0	GSM4670192	0	DHIM_Subject2	4.77531686083728	0.0128024580719498	Dendritic cells	27	27
Subject2_D0_AAGACCTTCGGAGCAA-1	Subject2_D0	23534	2497	Subject2_D0	GSM4670192	0	DHIM_Subject2	1.75915696439194	0.0212458570578737	Dendritic cells	31	31
Subject2_D0_AAGACCTTCTTAGAGC-1	Subject2_D0	12331	1834	Subject2_D0	GSM4670192	0	DHIM_Subject2	4.59005757846079	0.056767496553402	Node9	19	19
Subject2_D0_AAGCCGCAGAACAACT-1	Subject2_D0	8227	1538	Subject2_D0	GSM4670192	0	DHIM_Subject2	2.7956727847332	0	Unassigned	20	20
Subject2_D0_AAGCCGCGTCTGCCAG-1	Subject2_D0	12890	2031	Subject2_D0	GSM4670192	0	DHIM_Subject2	4.05740884406517	0.0775795190069822	Node7	19	19
Subject2_D0_AAGCCGCGTGCCTGGT-1	Subject2_D0	4099	1507	Subject2_D0	GSM4670192	0	DHIM_Subject2	4.6352768968041	0.0243961941937058	NK cells	16	16
Subject2_D0_AAGGAGCCACGGCGTT-1	Subject2_D0	4194	1556	Subject2_D0	GSM4670192	0	DHIM_Subject2	3.45731998092513	0.0476871721506915	NK T cells	1	1
Subject2_D0_AAGGAGCGTCACCCAG-1	Subject2_D0	4576	1229	Subject2_D0	GSM4670192	0	DHIM_Subject2	4.54545454545455	0.0218531468531469	CD4+ T cells	12	12
Subject2_D0_AAGGAGCGTGACGCCT-1	Subject2_D0	8671	1260	Subject2_D0	GSM4670192	0	DHIM_Subject2	3.44827586206897	0.0345980855725983	Node9	19	19
Subject2_D0_AAGGAGCGTTTGGCGC-1	Subject2_D0	3301	1160	Subject2_D0	GSM4670192	0	DHIM_Subject2	2.96879733414117	0.0605877006967586	NK T cells	4	4
Subject2_D0_AAGGCAGAGCTATGCT-1	Subject2_D0	4823	1408	Subject2_D0	GSM4670192	0	DHIM_Subject2	4.68588015757827	0.0414679659962679	Dendritic cells	0	0
Subject2_D0_AAGGCAGCAGTGGAGT-1	Subject2_D0	6514	1667	Subject2_D0	GSM4670192	0	DHIM_Subject2	4.59011360147375	0.0153515505066012	NK T cells	1	1
Subject2_D0_AAGGCAGTCAGTTGAC-1	Subject2_D0	9716	2308	Subject2_D0	GSM4670192	0	DHIM_Subject2	4.73445862494854	0.0205846027171676	CD4+ T cells	12	12
Subject2_D0_AAGGCAGTCATAAAGG-1	Subject2_D0	5153	1481	Subject2_D0	GSM4670192	0	DHIM_Subject2	4.94857364641956	0.0388123423248593	CD4+ T cells	0	0
Subject2_D0_AAGGCAGTCGTGGTCG-1	Subject2_D0	4088	937	Subject2_D0	GSM4670192	0	DHIM_Subject2	3.10665362035225	0.0489236790606654	Node7	19	19
Subject2_D0_AAGGTTCCAAGAAGAG-1	Subject2_D0	8402	1478	Subject2_D0	GSM4670192	0	DHIM_Subject2	3.38014758390859	0.0238038562247084	Unassigned	20	20
Subject2_D0_AAGGTTCCACGTAAGG-1	Subject2_D0	8574	1866	Subject2_D0	GSM4670192	0	DHIM_Subject2	4.65360391882435	0.0583158385817588	Node9	19	19
Subject2_D0_AAGGTTCGTCTTCAAG-1	Subject2_D0	4045	1314	Subject2_D0	GSM4670192	0	DHIM_Subject2	4.6229913473424	0	CD4+ T cells	0	0
Subject2_D0_AAGTCTGGTTATGCGT-1	Subject2_D0	5485	1498	Subject2_D0	GSM4670192	0	DHIM_Subject2	4.52142206016408	0.0546946216955333	NK T cells	1	1
Subject2_D0_AAGTCTGTCTTGTTTG-1	Subject2_D0	5414	1707	Subject2_D0	GSM4670192	0	DHIM_Subject2	4.00812707794607	0.055411895086812	CD4+ T cells	0	0
Subject2_D0_AATCCAGAGGGATACC-1	Subject2_D0	5180	2166	Subject2_D0	GSM4670192	0	DHIM_Subject2	2.74131274131274	0.0386100386100386	CD4+ T cells	4	4
Subject2_D0_AATCCAGCAAGTAGTA-1	Subject2_D0	4328	1428	Subject2_D0	GSM4670192	0	DHIM_Subject2	4.50554528650647	0.0462107208872458	NK T cells	13	13
Subject2_D0_AATCCAGGTTTCGCTC-1	Subject2_D0	5636	1641	Subject2_D0	GSM4670192	0	DHIM_Subject2	4.70191625266146	0.0532292405961675	CD8+ T cells	12	12
Subject2_D0_AATCCAGTCAACCAAC-1	Subject2_D0	5151	1560	Subject2_D0	GSM4670192	0	DHIM_Subject2	4.21277421859833	0.01941370607649	NK T cells	0	0
Subject2_D0_AATCGGTGTGCGCTTG-1	Subject2_D0	9789	2370	Subject2_D0	GSM4670192	0	DHIM_Subject2	4.79109204208806	0.0306466441924609	CD4+ T cells	12	12
Subject2_D0_AATCGGTTCCCAAGAT-1	Subject2_D0	7211	1662	Subject2_D0	GSM4670192	0	DHIM_Subject2	4.2019137428928	0.0138677021217584	NK T cells	0	0
Subject2_D0_AATCGGTTCTTACCGC-1	Subject2_D0	4792	1389	Subject2_D0	GSM4670192	0	DHIM_Subject2	4.15275459098497	0	NK T cells	0	0
Subject2_D0_ACACCAAAGAATTCCC-1	Subject2_D0	5868	1670	Subject2_D0	GSM4670192	0	DHIM_Subject2	4.20927062031357	0.0511247443762781	CD4+ T cells	0	0
Subject2_D0_ACACCAAAGTGCGATG-1	Subject2_D0	5229	1468	Subject2_D0	GSM4670192	0	DHIM_Subject2	4.49416714476955	0.0382482310193154	Node7	0	0
Subject2_D0_ACACCAACAGGGATTG-1	Subject2_D0	5071	1668	Subject2_D0	GSM4670192	0	DHIM_Subject2	4.00315519621376	0.0197199763360284	NK T cells	0	0
Subject2_D0_ACACCAATCCCAAGTA-1	Subject2_D0	11771	1923	Subject2_D0	GSM4670192	0	DHIM_Subject2	4.74046385183927	0.101945459179339	Node9	19	19
Subject2_D0_ACACCCTAGTGGGTTG-1	Subject2_D0	4245	1361	Subject2_D0	GSM4670192	0	DHIM_Subject2	4.68786808009423	0	CD4+ T cells	0	0
Subject2_D0_ACACCCTCACAGACAG-1	Subject2_D0	7902	2122	Subject2_D0	GSM4670192	0	DHIM_Subject2	4.78359908883827	0.0506200961781827	NK T cells	13	13
Subject2_D0_ACACCGGCAAGCTGTT-1	Subject2_D0	5657	1625	Subject2_D0	GSM4670192	0	DHIM_Subject2	4.24253137705498	0.106063284426374	CD4+ T cells	0	0
Subject2_D0_ACACCGGCATCTGGTA-1	Subject2_D0	4305	1283	Subject2_D0	GSM4670192	0	DHIM_Subject2	3.34494773519164	0.0696864111498258	CD4+ T cells	0	0
Subject2_D0_ACACCGGTCATATCGG-1	Subject2_D0	4272	1274	Subject2_D0	GSM4670192	0	DHIM_Subject2	3.53464419475655	0.0234082397003745	NK T cells	0	0
Subject2_D0_ACACCGGTCGAATCCA-1	Subject2_D0	5596	1675	Subject2_D0	GSM4670192	0	DHIM_Subject2	4.34238741958542	0.089349535382416	CD4+ T cells	0	0
Subject2_D0_ACACTGAAGCGTAGTG-1	Subject2_D0	4869	1167	Subject2_D0	GSM4670192	0	DHIM_Subject2	4.78537687410146	0.0205380981721093	Node9	19	19
Subject2_D0_ACACTGACAAGAGTCG-1	Subject2_D0	7511	1972	Subject2_D0	GSM4670192	0	DHIM_Subject2	3.83437624816935	0.0532552256690188	CD4+ T cells	1	1
Subject2_D0_ACACTGATCCCAACGG-1	Subject2_D0	5363	1604	Subject2_D0	GSM4670192	0	DHIM_Subject2	4.81074025731867	0.0372925601342532	Node7	0	0
Subject2_D0_ACAGCCGAGCTAGGCA-1	Subject2_D0	5465	1535	Subject2_D0	GSM4670192	0	DHIM_Subject2	3.78774016468435	0	CD4+ T cells	0	0
Subject2_D0_ACAGCCGCAATCGAAA-1	Subject2_D0	5214	1558	Subject2_D0	GSM4670192	0	DHIM_Subject2	3.62485615650173	0	CD4+ T cells	0	0
Subject2_D0_ACAGCCGCATATGCTG-1	Subject2_D0	4674	1411	Subject2_D0	GSM4670192	0	DHIM_Subject2	4.7068891741549	0.0641848523748395	CD4+ T cells	0	0
Subject2_D0_ACAGCCGGTGCCTGCA-1	Subject2_D0	4611	1383	Subject2_D0	GSM4670192	0	DHIM_Subject2	4.01214487096075	0.0433745391455216	NK T cells	0	0
Subject2_D0_ACAGCCGGTGGGTCAA-1	Subject2_D0	5303	1489	Subject2_D0	GSM4670192	0	DHIM_Subject2	4.95945691118235	0.0377145012257213	CD4+ T cells	1	1
Subject2_D0_ACAGCCGTCCTAGGGC-1	Subject2_D0	5589	1471	Subject2_D0	GSM4670192	0	DHIM_Subject2	3.79316514582215	0.0357845768473788	CD4+ T cells	0	0
Subject2_D0_ACAGCTAGTAGCCTAT-1	Subject2_D0	5718	2016	Subject2_D0	GSM4670192	0	DHIM_Subject2	2.41343126967471	0.0174886323889472	CD4+ T cells	1	1
Subject2_D0_ACATACGAGAGTGACC-1	Subject2_D0	5087	1541	Subject2_D0	GSM4670192	0	DHIM_Subject2	3.77432671515628	0	CD4+ T cells	12	12
Subject2_D0_ACATACGTCCCAGGTG-1	Subject2_D0	5602	1577	Subject2_D0	GSM4670192	0	DHIM_Subject2	4.89111031774366	0.0357015351660121	NK T cells	0	0
Subject2_D0_ACATACGTCCGGCACA-1	Subject2_D0	6103	2143	Subject2_D0	GSM4670192	0	DHIM_Subject2	2.88382762575782	0.0983123054235622	CD4+ T cells	4	4
Subject2_D0_ACATCAGAGGACCACA-1	Subject2_D0	4628	1561	Subject2_D0	GSM4670192	0	DHIM_Subject2	3.84615384615385	0.0864304235090752	CD4+ T cells	0	0
Subject2_D0_ACATCAGTCAGCATGT-1	Subject2_D0	8036	2138	Subject2_D0	GSM4670192	0	DHIM_Subject2	4.20607267297163	0.0248880039820806	NK T cells	1	1
Subject2_D0_ACATCAGTCATTATCC-1	Subject2_D0	4383	248	Subject2_D0	GSM4670192	0	DHIM_Subject2	1.48300250969655	0	Erythroid cells	26	26
Subject2_D0_ACATGGTAGCCAGTTT-1	Subject2_D0	4482	1654	Subject2_D0	GSM4670192	0	DHIM_Subject2	4.66309683177153	0.0446229361892012	CD4+ T cells	12	12
Subject2_D0_ACATGGTGTTCTGTTT-1	Subject2_D0	5226	1565	Subject2_D0	GSM4670192	0	DHIM_Subject2	3.15729047072331	0.0382701875239189	CD4+ T cells	0	0
Subject2_D0_ACATGGTTCACGCGGT-1	Subject2_D0	3659	1300	Subject2_D0	GSM4670192	0	DHIM_Subject2	3.6895326591965	0	NK T cells	1	1
Subject2_D0_ACATGGTTCCCTTGCA-1	Subject2_D0	5215	1473	Subject2_D0	GSM4670192	0	DHIM_Subject2	4.90891658676894	0.0191754554170662	CD4+ T cells	0	0
Subject2_D0_ACATGGTTCGTGGGAA-1	Subject2_D0	4860	1510	Subject2_D0	GSM4670192	0	DHIM_Subject2	2.81893004115226	0	NK T cells	0	0
Subject2_D0_ACCAGTAGTTCGTTGA-1	Subject2_D0	6055	1688	Subject2_D0	GSM4670192	0	DHIM_Subject2	4.73988439306358	0.0495458298926507	CD4+ T cells	4	4
Subject2_D0_ACCCACTAGAGGTTAT-1	Subject2_D0	6078	1848	Subject2_D0	GSM4670192	0	DHIM_Subject2	4.40934517933531	0.0164527805199079	CD4+ T cells	0	0
Subject2_D0_ACCCACTAGGCTAGGT-1	Subject2_D0	5192	1650	Subject2_D0	GSM4670192	0	DHIM_Subject2	2.96610169491525	0.0770416024653313	CD4+ T cells	0	0
Subject2_D0_ACCCACTCAGCTGCTG-1	Subject2_D0	4992	1509	Subject2_D0	GSM4670192	0	DHIM_Subject2	3.76602564102564	0.0400641025641026	CD4+ T cells	12	12
Subject2_D0_ACCCACTCAGGTCCAC-1	Subject2_D0	13814	2309	Subject2_D0	GSM4670192	0	DHIM_Subject2	3.74981902417837	0.123063558708557	Node9	19	19
Subject2_D0_ACCCACTCATACTACG-1	Subject2_D0	6977	2067	Subject2_D0	GSM4670192	0	DHIM_Subject2	3.06722086856815	0.0143328077970474	CD4+ T cells	0	0
Subject2_D0_ACCCACTGTGACTACT-1	Subject2_D0	5868	1745	Subject2_D0	GSM4670192	0	DHIM_Subject2	3.62985685071575	0.0511247443762781	Dendritic cells	0	0
Subject2_D0_ACCCACTGTTCGGGCT-1	Subject2_D0	5067	1597	Subject2_D0	GSM4670192	0	DHIM_Subject2	3.53266232484705	0	CD4+ T cells	0	0
Subject2_D0_ACCGTAAAGGGTTCCC-1	Subject2_D0	4168	1281	Subject2_D0	GSM4670192	0	DHIM_Subject2	3.79078694817658	0.0959692898272553	Dendritic cells	1	1
Subject2_D0_ACCGTAAAGTAGGTGC-1	Subject2_D0	3762	1419	Subject2_D0	GSM4670192	0	DHIM_Subject2	4.22647527910686	0.0797448165869219	CD8+ T cells	13	13
Subject2_D0_ACCGTAATCCAGATCA-1	Subject2_D0	5987	1932	Subject2_D0	GSM4670192	0	DHIM_Subject2	4.8772340070152	0	NK T cells	1	1
Subject2_D0_ACCTTTACATGTTCCC-1	Subject2_D0	9703	2103	Subject2_D0	GSM4670192	0	DHIM_Subject2	4.93661754096671	0.0515304544986087	Unassigned	20	20
Subject2_D0_ACCTTTATCGTAGGAG-1	Subject2_D0	5541	1614	Subject2_D0	GSM4670192	0	DHIM_Subject2	4.421584551525	0.0541418516513265	NK T cells	0	0
Subject2_D0_ACGAGCCGTAGCGTCC-1	Subject2_D0	3883	1150	Subject2_D0	GSM4670192	0	DHIM_Subject2	4.30079835178985	0.0257532835436518	Dendritic cells	4	4
Subject2_D0_ACGAGCCGTATAGTAG-1	Subject2_D0	8097	1837	Subject2_D0	GSM4670192	0	DHIM_Subject2	3.92738051130048	0.0494010127207608	Monocytes	19	19
Subject2_D0_ACGAGCCTCGTGACAT-1	Subject2_D0	15930	2401	Subject2_D0	GSM4670192	0	DHIM_Subject2	3.78531073446328	0.0376647834274953	Monocytes	19	19
Subject2_D0_ACGAGCCTCTCTAAGG-1	Subject2_D0	4588	1407	Subject2_D0	GSM4670192	0	DHIM_Subject2	3.3129904097646	0.021795989537925	CD4+ T cells	0	0
Subject2_D0_ACGAGGAAGCGTAGTG-1	Subject2_D0	3289	1066	Subject2_D0	GSM4670192	0	DHIM_Subject2	4.1958041958042	0.0304043782304652	NK T cells	0	0
Subject2_D0_ACGAGGAAGCGTCAAG-1	Subject2_D0	4619	1386	Subject2_D0	GSM4670192	0	DHIM_Subject2	4.48148949989175	0	CD4+ T cells	1	1
Subject2_D0_ACGAGGACAGGCGATA-1	Subject2_D0	4377	1370	Subject2_D0	GSM4670192	0	DHIM_Subject2	4.18094585332419	0.0228466986520448	CD4+ T cells	0	0
Subject2_D0_ACGAGGAGTACGAAAT-1	Subject2_D0	4277	1429	Subject2_D0	GSM4670192	0	DHIM_Subject2	4.34884264671499	0.0467617488894085	CD4+ T cells	0	0
Subject2_D0_ACGAGGAGTCTGCCAG-1	Subject2_D0	4972	1510	Subject2_D0	GSM4670192	0	DHIM_Subject2	4.12308930008045	0.0603378921962993	CD4+ T cells	0	0
Subject2_D0_ACGATACCAAAGGTGC-1	Subject2_D0	4418	1240	Subject2_D0	GSM4670192	0	DHIM_Subject2	4.93435943866003	0.0226346763241286	CD4+ T cells	0	0
Subject2_D0_ACGATACGTCCGAGTC-1	Subject2_D0	3320	1069	Subject2_D0	GSM4670192	0	DHIM_Subject2	3.85542168674699	0.0602409638554217	CD4+ T cells	0	0
Subject2_D0_ACGATACGTTCTGTTT-1	Subject2_D0	3954	1383	Subject2_D0	GSM4670192	0	DHIM_Subject2	3.81891755184623	0.0252908447142135	CD4+ T cells	1	1
Subject2_D0_ACGATGTAGCGATCCC-1	Subject2_D0	2778	1010	Subject2_D0	GSM4670192	0	DHIM_Subject2	4.21166306695464	0.0359971202303816	CD4+ T cells	1	1
Subject2_D0_ACGATGTAGTGAAGTT-1	Subject2_D0	5910	1741	Subject2_D0	GSM4670192	0	DHIM_Subject2	4.77157360406091	0.101522842639594	CD4+ T cells	0	0
Subject2_D0_ACGATGTAGTTTGCGT-1	Subject2_D0	5820	1719	Subject2_D0	GSM4670192	0	DHIM_Subject2	4.79381443298969	0.0171821305841924	CD4+ T cells	0	0
Subject2_D0_ACGATGTCATCGGTTA-1	Subject2_D0	4111	1311	Subject2_D0	GSM4670192	0	DHIM_Subject2	3.50279737290197	0.0243249817562637	NK T cells	0	0
Subject2_D0_ACGATGTGTAGCACGA-1	Subject2_D0	9540	2489	Subject2_D0	GSM4670192	0	DHIM_Subject2	2.77777777777778	0.0314465408805031	NK T cells	1	1
Subject2_D0_ACGATGTGTCCTCCAT-1	Subject2_D0	3872	1205	Subject2_D0	GSM4670192	0	DHIM_Subject2	4.46797520661157	0.0258264462809917	CD4+ T cells	1	1
Subject2_D0_ACGATGTGTTGCGTTA-1	Subject2_D0	4777	1443	Subject2_D0	GSM4670192	0	DHIM_Subject2	3.66338706301026	0.0418672807201172	NK T cells	0	0
Subject2_D0_ACGATGTTCTACCTGC-1	Subject2_D0	5789	1584	Subject2_D0	GSM4670192	0	DHIM_Subject2	3.7830367939195	0.120918984280532	CD4+ T cells	4	4
Subject2_D0_ACGCAGCAGACAGACC-1	Subject2_D0	12264	2132	Subject2_D0	GSM4670192	0	DHIM_Subject2	4.117742987606	0.0978473581213307	Monocytes	19	19
Subject2_D0_ACGCAGCAGAGTAAGG-1	Subject2_D0	4127	1435	Subject2_D0	GSM4670192	0	DHIM_Subject2	2.49575963169372	0	CD4+ T cells	4	4
Subject2_D0_ACGCAGCCATGCCACG-1	Subject2_D0	8082	2486	Subject2_D0	GSM4670192	0	DHIM_Subject2	4.08314773570898	0.0247463499133878	CD8+ T cells	13	13
Subject2_D0_ACGCAGCGTTGAACTC-1	Subject2_D0	9800	1852	Subject2_D0	GSM4670192	0	DHIM_Subject2	4.59183673469388	0.0408163265306122	CD4+ T cells	20	20
Subject2_D0_ACGCAGCTCGCGTTTC-1	Subject2_D0	6273	1599	Subject2_D0	GSM4670192	0	DHIM_Subject2	4.27227801689782	0	NK T cells	1	1
Subject2_D0_ACGCAGCTCTTGCAAG-1	Subject2_D0	3762	1568	Subject2_D0	GSM4670192	0	DHIM_Subject2	4.22647527910686	0.106326422115896	CD4+ T cells	0	0
Subject2_D0_ACGCCAGAGAGCCCAA-1	Subject2_D0	8448	2146	Subject2_D0	GSM4670192	0	DHIM_Subject2	4.06013257575758	0.0118371212121212	NK T cells	1	1
Subject2_D0_ACGCCAGAGGAGCGAG-1	Subject2_D0	4978	1490	Subject2_D0	GSM4670192	0	DHIM_Subject2	3.99758939333065	0.0401767778224186	NK T cells	1	1
Subject2_D0_ACGCCAGCATTGAGCT-1	Subject2_D0	10353	1828	Subject2_D0	GSM4670192	0	DHIM_Subject2	4.8488360861586	0.135226504394861	Monocytes	19	19
Subject2_D0_ACGCCAGTCTACCTGC-1	Subject2_D0	8015	1876	Subject2_D0	GSM4670192	0	DHIM_Subject2	4.25452276980661	0.0249532127261385	NK T cells	1	1
Subject2_D0_ACGCCGAAGATCGATA-1	Subject2_D0	9485	2373	Subject2_D0	GSM4670192	0	DHIM_Subject2	4.57564575645756	0.0210859251449657	NK T cells	1	1
Subject2_D0_ACGCCGAAGATCGGGT-1	Subject2_D0	5066	1384	Subject2_D0	GSM4670192	0	DHIM_Subject2	4.91512041058034	0	CD4+ T cells	4	4
Subject2_D0_ACGCCGATCCATGAGT-1	Subject2_D0	6511	1694	Subject2_D0	GSM4670192	0	DHIM_Subject2	4.73045615112886	0	CD4+ T cells	0	0
Subject2_D0_ACGCCGATCGGTTAAC-1	Subject2_D0	4244	1342	Subject2_D0	GSM4670192	0	DHIM_Subject2	4.73609802073516	0.0471253534401508	CD4+ T cells	0	0
Subject2_D0_ACGGAGAAGTCAATAG-1	Subject2_D0	4960	1513	Subject2_D0	GSM4670192	0	DHIM_Subject2	3.91129032258065	0.0201612903225806	NK T cells	0	0
Subject2_D0_ACGGAGACACAGACAG-1	Subject2_D0	5570	1749	Subject2_D0	GSM4670192	0	DHIM_Subject2	4.4165170556553	0.0359066427289048	CD4+ T cells	0	0
Subject2_D0_ACGGAGATCAACACGT-1	Subject2_D0	5374	1630	Subject2_D0	GSM4670192	0	DHIM_Subject2	4.27986602158541	0.0372162262746558	NK T cells	0	0
Subject2_D0_ACGGCCACATCAGTCA-1	Subject2_D0	5809	1775	Subject2_D0	GSM4670192	0	DHIM_Subject2	4.83732139783095	0.0688586675847822	CD4+ T cells	0	0
Subject2_D0_ACGGCCAGTCAGAATA-1	Subject2_D0	9358	2408	Subject2_D0	GSM4670192	0	DHIM_Subject2	4.78734772387262	0.0427441761060056	NK T cells	13	13
Subject2_D0_ACGGCCAGTGTTGAGG-1	Subject2_D0	5827	1585	Subject2_D0	GSM4670192	0	DHIM_Subject2	4.30753389394199	0.0343229792345976	CD4+ T cells	0	0
Subject2_D0_ACGGCCATCCTGTAGA-1	Subject2_D0	4060	1424	Subject2_D0	GSM4670192	0	DHIM_Subject2	3.59605911330049	0.0492610837438424	CD4+ T cells	0	0
Subject2_D0_ACGGCCATCTACCTGC-1	Subject2_D0	4562	1277	Subject2_D0	GSM4670192	0	DHIM_Subject2	3.79219640508549	0.0219202104340202	CD4+ T cells	0	0
Subject2_D0_ACGGGCTGTACTCAAC-1	Subject2_D0	15663	2303	Subject2_D0	GSM4670192	0	DHIM_Subject2	4.74366341058546	0.031922364808785	Monocytes	19	19
Subject2_D0_ACGGGCTTCGTGGGAA-1	Subject2_D0	6676	2094	Subject2_D0	GSM4670192	0	DHIM_Subject2	3.16057519472738	0.0449370880766926	NK T cells	1	1
Subject2_D0_ACGGGTCAGGCGTACA-1	Subject2_D0	4704	1472	Subject2_D0	GSM4670192	0	DHIM_Subject2	4.06037414965986	0.0212585034013605	CD4+ T cells	0	0
Subject2_D0_ACGGGTCCACAACTGT-1	Subject2_D0	6321	1781	Subject2_D0	GSM4670192	0	DHIM_Subject2	4.52460053788958	0.031640563202025	NK T cells	1	1
Subject2_D0_ACGGGTCCAGCTGTGC-1	Subject2_D0	4265	1327	Subject2_D0	GSM4670192	0	DHIM_Subject2	4.38452520515826	0	NK T cells	1	1
Subject2_D0_ACGGGTCGTGACTCAT-1	Subject2_D0	4244	1135	Subject2_D0	GSM4670192	0	DHIM_Subject2	2.92177191328935	0.0235626767200754	CD4+ T cells	1	1
Subject2_D0_ACGGGTCGTTACAGAA-1	Subject2_D0	5073	1476	Subject2_D0	GSM4670192	0	DHIM_Subject2	4.73092844470727	0.039424403705894	CD4+ T cells	0	0
Subject2_D0_ACGGGTCGTTACGCGC-1	Subject2_D0	4447	1255	Subject2_D0	GSM4670192	0	DHIM_Subject2	4.29503035754441	0.0674612098043625	CD4+ T cells	0	0
Subject2_D0_ACGGGTCTCGTACCGG-1	Subject2_D0	4161	1458	Subject2_D0	GSM4670192	0	DHIM_Subject2	2.57149723624129	0.0240326844508532	CD4+ T cells	0	0
Subject2_D0_ACGTCAAAGATAGGAG-1	Subject2_D0	5773	1628	Subject2_D0	GSM4670192	0	DHIM_Subject2	4.29586003810844	0.0346440325653906	NK T cells	0	0
Subject2_D0_ACGTCAACAATCCAAC-1	Subject2_D0	6224	1896	Subject2_D0	GSM4670192	0	DHIM_Subject2	4.98071979434447	0.0160668380462725	NK T cells	13	13
Subject2_D0_ACGTCAACAATGTTGC-1	Subject2_D0	5456	1681	Subject2_D0	GSM4670192	0	DHIM_Subject2	4.49046920821114	0.0183284457478006	NK T cells	0	0
Subject2_D0_ACGTCAACATTGGTAC-1	Subject2_D0	5065	1759	Subject2_D0	GSM4670192	0	DHIM_Subject2	3.25765054294176	0.0197433366238894	NK T cells	1	1
Subject2_D0_ACGTCAATCCTTGCCA-1	Subject2_D0	5076	1616	Subject2_D0	GSM4670192	0	DHIM_Subject2	4.09771473601261	0	NK T cells	1	1
Subject2_D0_ACGTCAATCGGCTACG-1	Subject2_D0	5830	1616	Subject2_D0	GSM4670192	0	DHIM_Subject2	4.81989708404803	0	CD4+ T cells	1	1
Subject2_D0_ACTATCTAGGCGACAT-1	Subject2_D0	5835	1973	Subject2_D0	GSM4670192	0	DHIM_Subject2	4.49014567266495	0.0685518423307626	NK T cells	26	26
Subject2_D0_ACTGAACCACTGTTAG-1	Subject2_D0	5688	1871	Subject2_D0	GSM4670192	0	DHIM_Subject2	4.65893108298172	0.0351617440225035	CD4+ T cells	1	1
Subject2_D0_ACTGAACTCCTGTACC-1	Subject2_D0	10111	1719	Subject2_D0	GSM4670192	0	DHIM_Subject2	2.67035901493423	0.0296706557214914	Unassigned	20	20
Subject2_D0_ACTGAACTCCTGTAGA-1	Subject2_D0	4464	1426	Subject2_D0	GSM4670192	0	DHIM_Subject2	3.29301075268817	0	CD4+ T cells	0	0
Subject2_D0_ACTGAACTCGGATGGA-1	Subject2_D0	2919	1015	Subject2_D0	GSM4670192	0	DHIM_Subject2	1.57588215142172	0	Megakaryocytes	26	26
Subject2_D0_ACTGAGTCATCGATTG-1	Subject2_D0	4141	1340	Subject2_D0	GSM4670192	0	DHIM_Subject2	3.3325283747887	0.0241487563390485	CD4+ T cells	0	0
Subject2_D0_ACTGAGTGTCGATTGT-1	Subject2_D0	7908	1868	Subject2_D0	GSM4670192	0	DHIM_Subject2	4.94436014162873	0.0252908447142135	NK T cells	1	1
Subject2_D0_ACTGATGAGTGGACGT-1	Subject2_D0	5230	1642	Subject2_D0	GSM4670192	0	DHIM_Subject2	4.09177820267686	0.0191204588910134	CD4+ T cells	0	0
Subject2_D0_ACTGATGCAAGGTTTC-1	Subject2_D0	10117	1587	Subject2_D0	GSM4670192	0	DHIM_Subject2	4.8433330038549	0.0889591776218246	Node9	19	19
Subject2_D0_ACTGATGGTAGGGACT-1	Subject2_D0	4022	201	Subject2_D0	GSM4670192	0	DHIM_Subject2	0	0	Erythroid cells	15	15
Subject2_D0_ACTGATGTCGGCTACG-1	Subject2_D0	5311	1757	Subject2_D0	GSM4670192	0	DHIM_Subject2	4.27414799472792	0.0753153831670119	CD4+ T cells	0	0
Subject2_D0_ACTGCTCAGGGCTTGA-1	Subject2_D0	5726	1666	Subject2_D0	GSM4670192	0	DHIM_Subject2	4.57561997904296	0.0174641983932937	CD4+ T cells	0	0
Subject2_D0_ACTGCTCCATGCAATC-1	Subject2_D0	4225	1522	Subject2_D0	GSM4670192	0	DHIM_Subject2	4.63905325443787	0.0236686390532544	CD8+ T cells	13	13
Subject2_D0_ACTGCTCGTCCGAATT-1	Subject2_D0	5781	1650	Subject2_D0	GSM4670192	0	DHIM_Subject2	4.34180937554056	0	CD4+ T cells	0	0
Subject2_D0_ACTGCTCGTGTCTGAT-1	Subject2_D0	3306	1157	Subject2_D0	GSM4670192	0	DHIM_Subject2	3.17604355716878	0.0604960677555959	CD4+ T cells	0	0
Subject2_D0_ACTGCTCGTTTGACAC-1	Subject2_D0	3951	1385	Subject2_D0	GSM4670192	0	DHIM_Subject2	4.78359908883827	0.0506200961781827	NK T cells	0	0
Subject2_D0_ACTGCTCTCGCCGTGA-1	Subject2_D0	6347	1779	Subject2_D0	GSM4670192	0	DHIM_Subject2	3.07231763037656	0	CD4+ T cells	0	0
Subject2_D0_ACTGCTCTCTGTCTAT-1	Subject2_D0	6506	1871	Subject2_D0	GSM4670192	0	DHIM_Subject2	4.42668306178912	0.0768521364893944	CD4+ T cells	4	4
Subject2_D0_ACTGCTCTCTTACCGC-1	Subject2_D0	7824	1984	Subject2_D0	GSM4670192	0	DHIM_Subject2	4.03885480572597	0.0894683026584867	CD4+ T cells	12	12
Subject2_D0_ACTGTCCAGACTGGGT-1	Subject2_D0	7092	223	Subject2_D0	GSM4670192	0	DHIM_Subject2	0.098702763677383	0	Erythroid cells	15	15
Subject2_D0_ACTGTCCAGGCATTGG-1	Subject2_D0	5774	1726	Subject2_D0	GSM4670192	0	DHIM_Subject2	4.58953931416695	0.0692760651195012	NK T cells	1	1
Subject2_D0_ACTGTCCGTCGAATCT-1	Subject2_D0	4334	1447	Subject2_D0	GSM4670192	0	DHIM_Subject2	4.79926165205353	0.0230733733271804	CD4+ T cells	1	1
Subject2_D0_ACTGTCCGTGTGACGA-1	Subject2_D0	3512	1466	Subject2_D0	GSM4670192	0	DHIM_Subject2	4.32801822323462	0.170842824601367	Node6	16	16
Subject2_D0_ACTGTCCTCGTTGCCT-1	Subject2_D0	6271	1746	Subject2_D0	GSM4670192	0	DHIM_Subject2	4.67230106841014	0.0478392600861107	CD4+ T cells	12	12
Subject2_D0_ACTTACTAGGGTATCG-1	Subject2_D0	11734	2305	Subject2_D0	GSM4670192	0	DHIM_Subject2	3.77535367308676	0.0767001874893472	Monocytes	19	19
Subject2_D0_ACTTACTCATTGGGCC-1	Subject2_D0	3407	1293	Subject2_D0	GSM4670192	0	DHIM_Subject2	4.60815967126504	0	CD4+ T cells	1	1
Subject2_D0_ACTTACTTCCGTTGCT-1	Subject2_D0	6787	1937	Subject2_D0	GSM4670192	0	DHIM_Subject2	4.83276852806837	0.0147340503904523	CD4+ T cells	12	12
Subject2_D0_ACTTACTTCGATAGAA-1	Subject2_D0	4963	1670	Subject2_D0	GSM4670192	0	DHIM_Subject2	4.04996977634495	0	CD4+ T cells	0	0
Subject2_D0_ACTTGTTCATACTCTT-1	Subject2_D0	4591	1669	Subject2_D0	GSM4670192	0	DHIM_Subject2	4.66129383576563	0	Dendritic cells	0	0
Subject2_D0_ACTTGTTGTACCAGTT-1	Subject2_D0	13938	2361	Subject2_D0	GSM4670192	0	DHIM_Subject2	3.80255416846032	0.0717463050652891	Node9	19	19
Subject2_D0_ACTTTCACAGCTGCTG-1	Subject2_D0	4998	1506	Subject2_D0	GSM4670192	0	DHIM_Subject2	4.06162464985994	0.040016006402561	NK T cells	0	0
Subject2_D0_ACTTTCAGTAAGCACG-1	Subject2_D0	7946	2165	Subject2_D0	GSM4670192	0	DHIM_Subject2	4.6816008054367	0.0125849484017116	NK T cells	1	1
Subject2_D0_AGAATAGAGAACAATC-1	Subject2_D0	4392	1356	Subject2_D0	GSM4670192	0	DHIM_Subject2	4.57650273224044	0.0227686703096539	NK T cells	0	0
Subject2_D0_AGAATAGAGCAGCCTC-1	Subject2_D0	3617	1091	Subject2_D0	GSM4670192	0	DHIM_Subject2	4.09178877522809	0.0552944429084877	CD4+ T cells	0	0
Subject2_D0_AGAATAGAGGGCTTGA-1	Subject2_D0	11169	2037	Subject2_D0	GSM4670192	0	DHIM_Subject2	4.12749574715731	0.05372011818426	Node9	19	19
Subject2_D0_AGAATAGTCTGCTGTC-1	Subject2_D0	5303	1513	Subject2_D0	GSM4670192	0	DHIM_Subject2	4.71431265321516	0.0377145012257213	CD4+ T cells	0	0
Subject2_D0_AGACGTTAGCCCGAAA-1	Subject2_D0	5523	1441	Subject2_D0	GSM4670192	0	DHIM_Subject2	4.63516204961072	0.0181061017562919	NK T cells	12	12
Subject2_D0_AGACGTTTCACTGGGC-1	Subject2_D0	6621	1776	Subject2_D0	GSM4670192	0	DHIM_Subject2	4.87841715752907	0.0453103760761214	CD4+ T cells	12	12
Subject2_D0_AGACGTTTCTCTGCTG-1	Subject2_D0	4351	1709	Subject2_D0	GSM4670192	0	DHIM_Subject2	4.57366122730407	0.0229832222477591	CD8+ T cells	13	13
Subject2_D0_AGAGCGAAGGCATGTG-1	Subject2_D0	6223	1827	Subject2_D0	GSM4670192	0	DHIM_Subject2	3.71203599550056	0	Node9	32	32
Subject2_D0_AGAGCGAGTAAGTGTA-1	Subject2_D0	4103	1204	Subject2_D0	GSM4670192	0	DHIM_Subject2	4.99634413843529	0.0243724104313917	CD4+ T cells	0	0
Subject2_D0_AGAGCGAGTGCAGGTA-1	Subject2_D0	3084	1177	Subject2_D0	GSM4670192	0	DHIM_Subject2	3.95590142671855	0.0324254215304799	NK T cells	1	1
Subject2_D0_AGAGCGATCGCCTGTT-1	Subject2_D0	4069	1387	Subject2_D0	GSM4670192	0	DHIM_Subject2	3.58810518554928	0	NK T cells	1	1
Subject2_D0_AGAGCTTAGGCCCTTG-1	Subject2_D0	2968	1239	Subject2_D0	GSM4670192	0	DHIM_Subject2	4.61590296495957	0	CD4+ T cells	1	1
Subject2_D0_AGAGCTTCAATGGATA-1	Subject2_D0	5616	1797	Subject2_D0	GSM4670192	0	DHIM_Subject2	4.1488603988604	0.0712250712250712	CD4+ T cells	0	0
Subject2_D0_AGAGCTTCAGCTCGCA-1	Subject2_D0	4925	1636	Subject2_D0	GSM4670192	0	DHIM_Subject2	4.10152284263959	0	CD4+ T cells	1	1
Subject2_D0_AGAGCTTCAGGTCGTC-1	Subject2_D0	5598	1540	Subject2_D0	GSM4670192	0	DHIM_Subject2	4.62665237584852	0.0357270453733476	CD4+ T cells	0	0
Subject2_D0_AGAGCTTGTGAAAGAG-1	Subject2_D0	4175	1314	Subject2_D0	GSM4670192	0	DHIM_Subject2	3.76047904191617	0.0239520958083832	CD8+ T cells	0	0
Subject2_D0_AGAGTGGAGGCTCTTA-1	Subject2_D0	5669	1525	Subject2_D0	GSM4670192	0	DHIM_Subject2	3.98659375551244	0	NK T cells	1	1
Subject2_D0_AGAGTGGCACATTCGA-1	Subject2_D0	4982	1479	Subject2_D0	GSM4670192	0	DHIM_Subject2	4.29546366920915	0.0802890405459655	NK T cells	0	0
Subject2_D0_AGAGTGGCAGTCTTCC-1	Subject2_D0	3512	1019	Subject2_D0	GSM4670192	0	DHIM_Subject2	4.78359908883827	0	Node5	1	1
Subject2_D0_AGAGTGGGTCAAACTC-1	Subject2_D0	6903	2068	Subject2_D0	GSM4670192	0	DHIM_Subject2	4.67912501810807	0.0434593654932638	CD4+ T cells	1	1
Subject2_D0_AGATCTGAGCAGGCTA-1	Subject2_D0	8317	2026	Subject2_D0	GSM4670192	0	DHIM_Subject2	3.96777684261152	0.0360706985691956	NK T cells	0	0
Subject2_D0_AGATCTGAGTGGGCTA-1	Subject2_D0	5769	236	Subject2_D0	GSM4670192	0	DHIM_Subject2	0.0520020800832033	0.0173340266944011	Erythroid cells	15	15
Subject2_D0_AGATCTGAGTTTAGGA-1	Subject2_D0	7082	2014	Subject2_D0	GSM4670192	0	DHIM_Subject2	3.85484326461452	0.0564812199943519	NK T cells	1	1
Subject2_D0_AGATTGCAGGCGTACA-1	Subject2_D0	5071	1545	Subject2_D0	GSM4670192	0	DHIM_Subject2	3.1946361664366	0.0591599290080852	CD4+ T cells	0	0
Subject2_D0_AGCAGCCAGTCGTTTG-1	Subject2_D0	4439	1284	Subject2_D0	GSM4670192	0	DHIM_Subject2	4.03243973867988	0.0225275963054742	Dendritic cells	0	0
Subject2_D0_AGCAGCCAGTGTGGCA-1	Subject2_D0	6712	1887	Subject2_D0	GSM4670192	0	DHIM_Subject2	4.90166865315852	0.0148986889153754	CD4+ T cells	12	12
Subject2_D0_AGCAGCCCAAACTGTC-1	Subject2_D0	6212	1572	Subject2_D0	GSM4670192	0	DHIM_Subject2	4.68448164842241	0.0482936252414681	NK T cells	0	0
Subject2_D0_AGCATACTCAAACAAG-1	Subject2_D0	5870	1800	Subject2_D0	GSM4670192	0	DHIM_Subject2	4.25894378194208	0.0170357751277683	CD4+ T cells	0	0
Subject2_D0_AGCCTAAAGGATGCGT-1	Subject2_D0	4195	1424	Subject2_D0	GSM4670192	0	DHIM_Subject2	4.38617401668653	0	CD4+ T cells	1	1
Subject2_D0_AGCCTAATCCCGACTT-1	Subject2_D0	4674	1737	Subject2_D0	GSM4670192	0	DHIM_Subject2	4.10783055198973	0.0427899015832264	NK T cells	0	0
Subject2_D0_AGCGGTCCACCCAGTG-1	Subject2_D0	5574	1667	Subject2_D0	GSM4670192	0	DHIM_Subject2	4.14424111948332	0.017940437746681	CD4+ T cells	12	12
Subject2_D0_AGCGGTCGTTGTGGAG-1	Subject2_D0	2780	967	Subject2_D0	GSM4670192	0	DHIM_Subject2	3.59712230215827	0	CD4+ T cells	0	0
Subject2_D0_AGCGTATAGCCGTCGT-1	Subject2_D0	4617	1290	Subject2_D0	GSM4670192	0	DHIM_Subject2	4.05024907948885	0	NK T cells	0	0
Subject2_D0_AGCGTATAGGGAGTAA-1	Subject2_D0	3536	1529	Subject2_D0	GSM4670192	0	DHIM_Subject2	4.89253393665158	0.084841628959276	CD8+ T cells	13	13
Subject2_D0_AGCGTATCACTTCGAA-1	Subject2_D0	4054	1382	Subject2_D0	GSM4670192	0	DHIM_Subject2	3.23137641835224	0.0246669955599408	Dendritic cells	4	4
Subject2_D0_AGCGTATCAGGCGATA-1	Subject2_D0	5630	1459	Subject2_D0	GSM4670192	0	DHIM_Subject2	4.26287744227353	0.0355239786856128	CD4+ T cells	0	0
Subject2_D0_AGCGTATCATCCGCGA-1	Subject2_D0	4440	1443	Subject2_D0	GSM4670192	0	DHIM_Subject2	4.12162162162162	0	Node5	1	1
Subject2_D0_AGCGTATGTGAGGCTA-1	Subject2_D0	4975	1468	Subject2_D0	GSM4670192	0	DHIM_Subject2	4.12060301507538	0.0201005025125628	NK T cells	1	1
Subject2_D0_AGCGTATGTGTGGTTT-1	Subject2_D0	4243	1254	Subject2_D0	GSM4670192	0	DHIM_Subject2	4.26584963469243	0.0707046900777752	CD4+ T cells	0	0
Subject2_D0_AGCGTATTCTAACTGG-1	Subject2_D0	5008	1519	Subject2_D0	GSM4670192	0	DHIM_Subject2	3.61421725239617	0.0199680511182109	NK T cells	0	0
Subject2_D0_AGCGTCGAGAATTGTG-1	Subject2_D0	6622	1865	Subject2_D0	GSM4670192	0	DHIM_Subject2	3.53367562669888	0.0604047115675023	NK T cells	1	1
Subject2_D0_AGCGTCGAGCTAGTCT-1	Subject2_D0	3015	627	Subject2_D0	GSM4670192	0	DHIM_Subject2	4.07960199004975	0.033167495854063	Monocytes	19	19
Subject2_D0_AGCGTCGAGTGTACCT-1	Subject2_D0	2949	832	Subject2_D0	GSM4670192	0	DHIM_Subject2	4.95083079009834	0.0339097999321804	NK T cells	0	0
Subject2_D0_AGCGTCGCAAGTTAAG-1	Subject2_D0	3146	1130	Subject2_D0	GSM4670192	0	DHIM_Subject2	4.48188175460903	0.0317863954227591	CD4+ T cells	0	0
Subject2_D0_AGCGTCGGTGCCTGCA-1	Subject2_D0	4660	1015	Subject2_D0	GSM4670192	0	DHIM_Subject2	4.8068669527897	0.0214592274678112	Node7	19	19
Subject2_D0_AGCGTCGTCTAACTTC-1	Subject2_D0	8243	1780	Subject2_D0	GSM4670192	0	DHIM_Subject2	4.58570908649763	0.012131505519835	Dendritic cells	33	33
Subject2_D0_AGCGTCGTCTTTCCTC-1	Subject2_D0	3603	1014	Subject2_D0	GSM4670192	0	DHIM_Subject2	4.38523452678324	0.0277546489036914	CD4+ T cells	0	0
Subject2_D0_AGCTCCTAGCCGATTT-1	Subject2_D0	6194	1728	Subject2_D0	GSM4670192	0	DHIM_Subject2	3.92315143687439	0.0645786244752987	CD4+ T cells	12	12
Subject2_D0_AGCTCCTAGGGCTTCC-1	Subject2_D0	9163	1533	Subject2_D0	GSM4670192	0	DHIM_Subject2	3.08850813052494	0.0218269125832151	CD4+ T cells	0	0
Subject2_D0_AGCTCCTAGTGGCACA-1	Subject2_D0	5655	1719	Subject2_D0	GSM4670192	0	DHIM_Subject2	4.52696728558798	0.017683465959328	NK T cells	0	0
Subject2_D0_AGCTCCTTCAAACGGG-1	Subject2_D0	6372	1771	Subject2_D0	GSM4670192	0	DHIM_Subject2	4.80225988700565	0.0313873195229127	CD4+ T cells	12	12
Subject2_D0_AGCTCCTTCGTTTGCC-1	Subject2_D0	11979	2161	Subject2_D0	GSM4670192	0	DHIM_Subject2	4.24910259621003	0.0500876533934385	Monocytes	19	19
Subject2_D0_AGCTCTCGTGTGCCTG-1	Subject2_D0	6782	2037	Subject2_D0	GSM4670192	0	DHIM_Subject2	4.61515777056915	0.0294898260100265	CD4+ T cells	12	12
Subject2_D0_AGCTCTCTCTCTGCTG-1	Subject2_D0	8423	1962	Subject2_D0	GSM4670192	0	DHIM_Subject2	3.31235901697732	0.0237445090822747	Unassigned	20	20
Subject2_D0_AGGCCACAGCCGTCGT-1	Subject2_D0	9059	2281	Subject2_D0	GSM4670192	0	DHIM_Subject2	4.30511093939728	0.0110387459984546	CD4+ T cells	1	1
Subject2_D0_AGGCCACGTACTTAGC-1	Subject2_D0	5278	1623	Subject2_D0	GSM4670192	0	DHIM_Subject2	4.03561955286093	0.0189465706707086	CD4+ T cells	0	0
Subject2_D0_AGGCCACTCAAGGCTT-1	Subject2_D0	14260	2443	Subject2_D0	GSM4670192	0	DHIM_Subject2	4.53716690042076	0.0771388499298738	Node9	19	19
Subject2_D0_AGGCCACTCTATCCTA-1	Subject2_D0	8142	2252	Subject2_D0	GSM4670192	0	DHIM_Subject2	4.94964382215672	0.0614099729796119	NK T cells	13	13
Subject2_D0_AGGCCGTAGGAATTAC-1	Subject2_D0	6263	250	Subject2_D0	GSM4670192	0	DHIM_Subject2	0.25546862525946	0	Erythroid cells	15	15
Subject2_D0_AGGCCGTAGGACATTA-1	Subject2_D0	6102	1738	Subject2_D0	GSM4670192	0	DHIM_Subject2	4.22812192723697	0.0163880694854146	CD4+ T cells	0	0
Subject2_D0_AGGGAGTAGGCATGGT-1	Subject2_D0	4250	1409	Subject2_D0	GSM4670192	0	DHIM_Subject2	3.31764705882353	0.0705882352941176	CD4+ T cells	0	0
Subject2_D0_AGGGAGTAGTAAGTAC-1	Subject2_D0	5464	1782	Subject2_D0	GSM4670192	0	DHIM_Subject2	4.22767203513909	0.0366032210834553	CD4+ T cells	1	1
Subject2_D0_AGGGAGTTCCGCGTTT-1	Subject2_D0	6347	1816	Subject2_D0	GSM4670192	0	DHIM_Subject2	4.83693083346463	0.0472664250827162	CD4+ T cells	0	0
Subject2_D0_AGGGATGAGCCTCGTG-1	Subject2_D0	3505	1138	Subject2_D0	GSM4670192	0	DHIM_Subject2	3.82310984308131	0.0285306704707561	CD4+ T cells	1	1
Subject2_D0_AGGGATGGTTGTTTGG-1	Subject2_D0	3005	1074	Subject2_D0	GSM4670192	0	DHIM_Subject2	4.82529118136439	0	CD4+ T cells	0	0
Subject2_D0_AGGGATGTCTAGAGTC-1	Subject2_D0	4637	236	Subject2_D0	GSM4670192	0	DHIM_Subject2	0.19409100711667	0	Erythroid cells	15	15
Subject2_D0_AGGGTGAAGCGATATA-1	Subject2_D0	2991	1096	Subject2_D0	GSM4670192	0	DHIM_Subject2	3.17619525242394	0.0334336342360415	CD4+ T cells	4	4
Subject2_D0_AGGGTGAAGGTGGGTT-1	Subject2_D0	9649	1950	Subject2_D0	GSM4670192	0	DHIM_Subject2	2.66348844439838	0	Unassigned	20	20
Subject2_D0_AGGGTGAGTCCTGCTT-1	Subject2_D0	2774	1054	Subject2_D0	GSM4670192	0	DHIM_Subject2	3.85724585436193	0	CD4+ T cells	0	0
Subject2_D0_AGGGTGAGTTCCGTCT-1	Subject2_D0	5565	1615	Subject2_D0	GSM4670192	0	DHIM_Subject2	3.52201257861635	0.0179694519317161	NK T cells	0	0
Subject2_D0_AGGGTGAGTTCTGTTT-1	Subject2_D0	5644	1733	Subject2_D0	GSM4670192	0	DHIM_Subject2	4.0396881644224	0.0177179305457123	CD4+ T cells	0	0
Subject2_D0_AGGGTGATCGGCTTGG-1	Subject2_D0	7396	1826	Subject2_D0	GSM4670192	0	DHIM_Subject2	4.66468361276366	0	CD4+ T cells	1	1
Subject2_D0_AGGGTGATCTTGAGGT-1	Subject2_D0	6124	1847	Subject2_D0	GSM4670192	0	DHIM_Subject2	4.55584585238406	0.0489875898105813	CD4+ T cells	4	4
Subject2_D0_AGGTCATCAAGCGAGT-1	Subject2_D0	3724	1403	Subject2_D0	GSM4670192	0	DHIM_Subject2	4.02792696025779	0.0537056928034372	Node7	1	1
Subject2_D0_AGGTCATGTCTAGGTT-1	Subject2_D0	5581	227	Subject2_D0	GSM4670192	0	DHIM_Subject2	0.250851101953055	0	Erythroid cells	15	15
Subject2_D0_AGGTCATTCACTCTTA-1	Subject2_D0	6472	1813	Subject2_D0	GSM4670192	0	DHIM_Subject2	4.83621755253399	0.123609394313968	NK T cells	0	0
Subject2_D0_AGGTCATTCGGCATCG-1	Subject2_D0	13271	2473	Subject2_D0	GSM4670192	0	DHIM_Subject2	3.94845904604024	0.097957953432296	Monocytes	19	19
Subject2_D0_AGGTCCGAGCCTTGAT-1	Subject2_D0	6650	2065	Subject2_D0	GSM4670192	0	DHIM_Subject2	4.84210526315789	0.0150375939849624	NK T cells	1	1
Subject2_D0_AGGTCCGCACAGGAGT-1	Subject2_D0	11433	2009	Subject2_D0	GSM4670192	0	DHIM_Subject2	4.25085279454211	0.0612262748185078	Monocytes	19	19
Subject2_D0_AGGTCCGGTGTGAATA-1	Subject2_D0	7097	1945	Subject2_D0	GSM4670192	0	DHIM_Subject2	3.38171058193603	0.0140904607580668	NK T cells	1	1
Subject2_D0_AGGTCCGGTGTTAAGA-1	Subject2_D0	4083	1402	Subject2_D0	GSM4670192	0	DHIM_Subject2	3.89419544452608	0	NK T cells	0	0
Subject2_D0_AGGTCCGTCTTGTATC-1	Subject2_D0	8367	1786	Subject2_D0	GSM4670192	0	DHIM_Subject2	4.26676228038724	0.0717102904266762	Monocytes	19	19
Subject2_D0_AGTAGTCAGAGTTGGC-1	Subject2_D0	5967	1761	Subject2_D0	GSM4670192	0	DHIM_Subject2	4.37405731523379	0.0167588402882521	NK T cells	0	0
Subject2_D0_AGTAGTCGTACTTCTT-1	Subject2_D0	4459	1476	Subject2_D0	GSM4670192	0	DHIM_Subject2	0.829782462435524	0.156985871271586	Megakaryocytes	26	26
Subject2_D0_AGTAGTCGTCGTTGTA-1	Subject2_D0	4428	1244	Subject2_D0	GSM4670192	0	DHIM_Subject2	3.95212285456188	0	NK T cells	1	1
Subject2_D0_AGTAGTCGTTGTCGCG-1	Subject2_D0	5023	1280	Subject2_D0	GSM4670192	0	DHIM_Subject2	4.2404937288473	0.0199084212621939	Monocytes	19	19
Subject2_D0_AGTAGTCTCGGTTCGG-1	Subject2_D0	4920	1758	Subject2_D0	GSM4670192	0	DHIM_Subject2	3.39430894308943	0.0203252032520325	NK T cells	1	1
Subject2_D0_AGTAGTCTCGTGTAGT-1	Subject2_D0	5808	1429	Subject2_D0	GSM4670192	0	DHIM_Subject2	4.97589531680441	0.0516528925619835	Node9	19	19
Subject2_D0_AGTGAGGAGTGGTAAT-1	Subject2_D0	6717	2053	Subject2_D0	GSM4670192	0	DHIM_Subject2	4.04942682745273	0.0297751972606819	CD4+ T cells	12	12
Subject2_D0_AGTGAGGGTCCGAATT-1	Subject2_D0	4304	1191	Subject2_D0	GSM4670192	0	DHIM_Subject2	3.20631970260223	0	NK T cells	0	0
Subject2_D0_AGTGAGGGTGCTCTTC-1	Subject2_D0	6842	1886	Subject2_D0	GSM4670192	0	DHIM_Subject2	4.22391113709442	0	CD4+ T cells	12	12
Subject2_D0_AGTGGGAAGCCGCCTA-1	Subject2_D0	4628	1324	Subject2_D0	GSM4670192	0	DHIM_Subject2	3.32757130509939	0	NK T cells	0	0
Subject2_D0_AGTGGGACACAGATTC-1	Subject2_D0	5366	1655	Subject2_D0	GSM4670192	0	DHIM_Subject2	4.8825941110697	0	CD4+ T cells	0	0
Subject2_D0_AGTGGGATCAGCGACC-1	Subject2_D0	6649	2115	Subject2_D0	GSM4670192	0	DHIM_Subject2	3.44412693638141	0.0601594224695443	Dendritic cells	21	21
Subject2_D0_AGTGGGATCAGCGATT-1	Subject2_D0	12005	2109	Subject2_D0	GSM4670192	0	DHIM_Subject2	3.27363598500625	0.0333194502290712	Unassigned	20	20
Subject2_D0_AGTGGGATCCATGAAC-1	Subject2_D0	5055	1498	Subject2_D0	GSM4670192	0	DHIM_Subject2	4.13452027695351	0	NK T cells	0	0
Subject2_D0_AGTGGGATCTCCAGGG-1	Subject2_D0	6813	1811	Subject2_D0	GSM4670192	0	DHIM_Subject2	4.84368119771026	0.0146778218112432	NK T cells	12	12
Subject2_D0_AGTGTCAAGAGCAATT-1	Subject2_D0	4427	1429	Subject2_D0	GSM4670192	0	DHIM_Subject2	3.13982380844816	0.0225886604924328	CD4+ T cells	0	0
Subject2_D0_AGTGTCAAGCGCTTAT-1	Subject2_D0	6906	2015	Subject2_D0	GSM4670192	0	DHIM_Subject2	4.72053286996814	0.0434404865334492	NK T cells	1	1
Subject2_D0_AGTGTCAAGGACACCA-1	Subject2_D0	7352	2020	Subject2_D0	GSM4670192	0	DHIM_Subject2	4.93743199129489	0.0272034820457018	NK T cells	1	1
Subject2_D0_AGTGTCACATTTGCCC-1	Subject2_D0	6329	1537	Subject2_D0	GSM4670192	0	DHIM_Subject2	4.55048190867436	0.0316005688102386	CD4+ T cells	0	0
Subject2_D0_AGTGTCAGTTCGGGCT-1	Subject2_D0	3267	1346	Subject2_D0	GSM4670192	0	DHIM_Subject2	4.46893174165901	0	CD4+ T cells	1	1
Subject2_D0_AGTGTCATCTATGTGG-1	Subject2_D0	3990	203	Subject2_D0	GSM4670192	0	DHIM_Subject2	0.12531328320802	0	Erythroid cells	15	15
Subject2_D0_AGTGTCATCTTAGAGC-1	Subject2_D0	7151	1927	Subject2_D0	GSM4670192	0	DHIM_Subject2	4.46091455740456	0.027968116347364	NK T cells	0	0
Subject2_D0_AGTTGGTAGCTAGTTC-1	Subject2_D0	5558	1566	Subject2_D0	GSM4670192	0	DHIM_Subject2	3.25656711047139	0.0359841669665347	Dendritic cells	0	0
Subject2_D0_AGTTGGTAGTCTTGCA-1	Subject2_D0	4369	1439	Subject2_D0	GSM4670192	0	DHIM_Subject2	4.62348363469902	0	CD4+ T cells	0	0
Subject2_D0_AGTTGGTCAATCAGAA-1	Subject2_D0	6338	1846	Subject2_D0	GSM4670192	0	DHIM_Subject2	4.22846323761439	0.0315556958030925	CD4+ T cells	0	0
Subject2_D0_AGTTGGTGTAACGTTC-1	Subject2_D0	3772	1326	Subject2_D0	GSM4670192	0	DHIM_Subject2	4.98409331919406	0	CD4+ T cells	0	0
Subject2_D0_AGTTGGTGTACTTCTT-1	Subject2_D0	6484	1847	Subject2_D0	GSM4670192	0	DHIM_Subject2	4.87353485502776	0.0462677359654534	Node7	12	12
Subject2_D0_AGTTGGTTCGACGGAA-1	Subject2_D0	9308	1968	Subject2_D0	GSM4670192	0	DHIM_Subject2	4.23291792006876	0.118177911474001	Monocytes	19	19
Subject2_D0_AGTTGGTTCGTTTAGG-1	Subject2_D0	5571	1568	Subject2_D0	GSM4670192	0	DHIM_Subject2	4.97217734697541	0.053850296176629	NK T cells	0	0
Subject2_D0_ATAACGCAGTATTGGA-1	Subject2_D0	8101	2075	Subject2_D0	GSM4670192	0	DHIM_Subject2	4.60436983088508	0.0246883100851747	CD4+ T cells	1	1
Subject2_D0_ATAACGCCAATCGGTT-1	Subject2_D0	4968	1739	Subject2_D0	GSM4670192	0	DHIM_Subject2	4.77053140096618	0.0402576489533011	CD4+ T cells	1	1
Subject2_D0_ATAACGCCATGTCGAT-1	Subject2_D0	3592	1135	Subject2_D0	GSM4670192	0	DHIM_Subject2	4.48218262806236	0	CD4+ T cells	0	0
Subject2_D0_ATAACGCGTATCTGCA-1	Subject2_D0	6998	1892	Subject2_D0	GSM4670192	0	DHIM_Subject2	4.71563303801086	0.0857387825092884	CD4+ T cells	0	0
Subject2_D0_ATAACGCGTCGCGGTT-1	Subject2_D0	4745	1206	Subject2_D0	GSM4670192	0	DHIM_Subject2	3.56164383561644	0.105374077976818	Monocytes	19	19
Subject2_D0_ATAACGCTCATGTCCC-1	Subject2_D0	9930	1742	Subject2_D0	GSM4670192	0	DHIM_Subject2	4.16918429003021	0.0201409869083585	Node9	19	19
Subject2_D0_ATAAGAGAGTATCTCG-1	Subject2_D0	4693	1452	Subject2_D0	GSM4670192	0	DHIM_Subject2	4.17643298529725	0.021308331557639	NK T cells	1	1
Subject2_D0_ATAAGAGGTAGCGTAG-1	Subject2_D0	3244	1036	Subject2_D0	GSM4670192	0	DHIM_Subject2	4.34648581997534	0.030826140567201	CD4+ T cells	0	0
Subject2_D0_ATAGACCAGGCGACAT-1	Subject2_D0	7094	1706	Subject2_D0	GSM4670192	0	DHIM_Subject2	4.44037214547505	0.070482097547223	Monocytes	19	19
Subject2_D0_ATAGACCCAAAGCAAT-1	Subject2_D0	13813	2105	Subject2_D0	GSM4670192	0	DHIM_Subject2	3.82972562079201	0	Unassigned	20	20
Subject2_D0_ATAGACCGTTCCTCCA-1	Subject2_D0	4448	1333	Subject2_D0	GSM4670192	0	DHIM_Subject2	4.13669064748201	0.0674460431654676	NK T cells	1	1
Subject2_D0_ATAGACCTCCGCAAGC-1	Subject2_D0	5794	1729	Subject2_D0	GSM4670192	0	DHIM_Subject2	4.28028995512599	0.0517777010700725	CD4+ T cells	1	1
Subject2_D0_ATAGACCTCGAATGGG-1	Subject2_D0	7124	1958	Subject2_D0	GSM4670192	0	DHIM_Subject2	4.21111734980348	0.0140370578326783	CD4+ T cells	0	0
Subject2_D0_ATCACGAAGGAATCGC-1	Subject2_D0	5928	1640	Subject2_D0	GSM4670192	0	DHIM_Subject2	4.75708502024291	0.0337381916329285	CD4+ T cells	0	0
Subject2_D0_ATCACGACAATGACCT-1	Subject2_D0	7329	2468	Subject2_D0	GSM4670192	0	DHIM_Subject2	4.63910492563788	0.0409332787556283	NK T cells	13	13
Subject2_D0_ATCACGATCCCTGACT-1	Subject2_D0	10254	1509	Subject2_D0	GSM4670192	0	DHIM_Subject2	2.31129315389116	0.0292568753657109	Unassigned	20	20
Subject2_D0_ATCATCTAGAATGTGT-1	Subject2_D0	10047	1798	Subject2_D0	GSM4670192	0	DHIM_Subject2	3.04568527918782	0.00995321986662685	Unassigned	20	20
Subject2_D0_ATCATCTCATCGATTG-1	Subject2_D0	6524	1902	Subject2_D0	GSM4670192	0	DHIM_Subject2	4.87431023911711	0.0459840588595953	CD4+ T cells	0	0
Subject2_D0_ATCATCTGTACCATCA-1	Subject2_D0	5692	1686	Subject2_D0	GSM4670192	0	DHIM_Subject2	4.74349964862966	0.0527055516514406	CD4+ T cells	0	0
Subject2_D0_ATCATCTTCGCTGATA-1	Subject2_D0	7027	1946	Subject2_D0	GSM4670192	0	DHIM_Subject2	4.24078554148285	0.0142308239647076	CD4+ T cells	1	1
Subject2_D0_ATCATGGAGACCTTTG-1	Subject2_D0	7100	1978	Subject2_D0	GSM4670192	0	DHIM_Subject2	3.26760563380282	0.028169014084507	CD4+ T cells	0	0
Subject2_D0_ATCATGGAGATCCCGC-1	Subject2_D0	4557	1703	Subject2_D0	GSM4670192	0	DHIM_Subject2	4.3449637919684	0.0658327847267939	CD8+ T cells	13	13
Subject2_D0_ATCATGGAGTGGTAGC-1	Subject2_D0	4584	1362	Subject2_D0	GSM4670192	0	DHIM_Subject2	3.86125654450262	0.043630017452007	Dendritic cells	21	21
Subject2_D0_ATCCACCAGCCACTAT-1	Subject2_D0	6120	1736	Subject2_D0	GSM4670192	0	DHIM_Subject2	4.64052287581699	0.0163398692810457	CD4+ T cells	0	0
Subject2_D0_ATCCACCAGTTAGCGG-1	Subject2_D0	5940	1499	Subject2_D0	GSM4670192	0	DHIM_Subject2	4.17508417508418	0	CD4+ T cells	0	0
Subject2_D0_ATCCACCCAGACAAGC-1	Subject2_D0	4708	1358	Subject2_D0	GSM4670192	0	DHIM_Subject2	4.58793542905692	0	CD4+ T cells	1	1
Subject2_D0_ATCCACCCATACGCTA-1	Subject2_D0	4355	1621	Subject2_D0	GSM4670192	0	DHIM_Subject2	4.75315729047072	0.0459242250287026	Node5	13	13
Subject2_D0_ATCCACCCATGTCTCC-1	Subject2_D0	4941	1287	Subject2_D0	GSM4670192	0	DHIM_Subject2	4.65492815219591	0	NK T cells	12	12
Subject2_D0_ATCCACCGTGAAAGAG-1	Subject2_D0	9311	1828	Subject2_D0	GSM4670192	0	DHIM_Subject2	3.05015572978198	0.0429599398560842	CD4+ T cells	12	12
Subject2_D0_ATCCACCTCTGTCAAG-1	Subject2_D0	5264	1745	Subject2_D0	GSM4670192	0	DHIM_Subject2	4.00835866261398	0.0379939209726444	NK T cells	1	1
Subject2_D0_ATCCGAAAGTGACATA-1	Subject2_D0	5701	2170	Subject2_D0	GSM4670192	0	DHIM_Subject2	4.05192071566392	0.0350815646377828	NK cells	16	16
Subject2_D0_ATCCGAACACATCCAA-1	Subject2_D0	7246	1849	Subject2_D0	GSM4670192	0	DHIM_Subject2	3.61578802097709	0.0552028705492686	NK T cells	0	0
Subject2_D0_ATCCGAAGTAGCGATG-1	Subject2_D0	10516	2073	Subject2_D0	GSM4670192	0	DHIM_Subject2	4.05096995055154	0.0760745530620008	Monocytes	19	19
Subject2_D0_ATCCGAAGTCTAGCGC-1	Subject2_D0	5898	1764	Subject2_D0	GSM4670192	0	DHIM_Subject2	4.323499491353	0.0508646998982706	CD4+ T cells	1	1
Subject2_D0_ATCCGAAGTGCAACTT-1	Subject2_D0	14799	2349	Subject2_D0	GSM4670192	0	DHIM_Subject2	4.75707818095817	0.0878437732279208	Monocytes	19	19
Subject2_D0_ATCGAGTGTCCTGCTT-1	Subject2_D0	4722	1530	Subject2_D0	GSM4670192	0	DHIM_Subject2	3.38839474798814	0	CD4+ T cells	1	1
Subject2_D0_ATCTACTGTAGCGTAG-1	Subject2_D0	5085	1499	Subject2_D0	GSM4670192	0	DHIM_Subject2	4.40511307767945	0.0196656833824975	CD4+ T cells	12	12
Subject2_D0_ATCTACTGTGATGATA-1	Subject2_D0	9016	2300	Subject2_D0	GSM4670192	0	DHIM_Subject2	3.75998225377107	0.0665483584738243	NK T cells	1	1
Subject2_D0_ATCTACTTCGAACTGT-1	Subject2_D0	6136	274	Subject2_D0	GSM4670192	0	DHIM_Subject2	0.293350717079531	0	Erythroid cells	15	15
Subject2_D0_ATCTGCCAGCTTTGGT-1	Subject2_D0	11191	2327	Subject2_D0	GSM4670192	0	DHIM_Subject2	4.26235367706192	0.0357430077741042	Monocytes	19	19
Subject2_D0_ATCTGCCCACCCATGG-1	Subject2_D0	4847	1520	Subject2_D0	GSM4670192	0	DHIM_Subject2	4.00247575820095	0.020631318341242	CD4+ T cells	0	0
Subject2_D0_ATCTGCCGTCAGAGGT-1	Subject2_D0	10898	1963	Subject2_D0	GSM4670192	0	DHIM_Subject2	4.42282987704166	0.183519911910442	Node9	19	19
Subject2_D0_ATCTGCCGTCCAGTGC-1	Subject2_D0	6504	1729	Subject2_D0	GSM4670192	0	DHIM_Subject2	4.88929889298893	0.0461254612546125	NK T cells	1	1
Subject2_D0_ATGAGGGGTAGGGTAC-1	Subject2_D0	3192	1303	Subject2_D0	GSM4670192	0	DHIM_Subject2	3.1015037593985	0	NK T cells	13	13
Subject2_D0_ATGAGGGGTTACGACT-1	Subject2_D0	6796	1953	Subject2_D0	GSM4670192	0	DHIM_Subject2	4.87051206592113	0.0441436138905238	CD4+ T cells	0	0
Subject2_D0_ATGAGGGTCTAGCACA-1	Subject2_D0	5414	1510	Subject2_D0	GSM4670192	0	DHIM_Subject2	3.7125969708164	0.018470631695604	CD4+ T cells	4	4
Subject2_D0_ATGCGATCAATCACAC-1	Subject2_D0	5902	1672	Subject2_D0	GSM4670192	0	DHIM_Subject2	4.94747543205693	0.0677736360555744	CD4+ T cells	0	0
Subject2_D0_ATGCGATGTCGAATCT-1	Subject2_D0	6298	1759	Subject2_D0	GSM4670192	0	DHIM_Subject2	4.74753890123849	0.0317561130517625	CD4+ T cells	0	0
Subject2_D0_ATGCGATTCTCTAGGA-1	Subject2_D0	5692	254	Subject2_D0	GSM4670192	0	DHIM_Subject2	0.122979620520028	0	Erythroid cells	15	15
Subject2_D0_ATGGGAGCAATGTTGC-1	Subject2_D0	4580	1592	Subject2_D0	GSM4670192	0	DHIM_Subject2	4.49781659388646	0	CD8+ T cells	13	13
Subject2_D0_ATGGGAGGTAGCGATG-1	Subject2_D0	6047	1748	Subject2_D0	GSM4670192	0	DHIM_Subject2	4.51463535637506	0.0496113775425831	NK T cells	0	0
Subject2_D0_ATGGGAGGTCGCGAAA-1	Subject2_D0	4738	1488	Subject2_D0	GSM4670192	0	DHIM_Subject2	3.94681300126636	0	CD4+ T cells	0	0
Subject2_D0_ATGGGAGTCAACCATG-1	Subject2_D0	8506	1959	Subject2_D0	GSM4670192	0	DHIM_Subject2	4.91417822713379	0.0470256289677874	Dendritic cells	13	13
Subject2_D0_ATGGGAGTCACATGCA-1	Subject2_D0	2975	1146	Subject2_D0	GSM4670192	0	DHIM_Subject2	4.73949579831933	0	Dendritic cells	0	0
Subject2_D0_ATGGGAGTCCACGACG-1	Subject2_D0	7485	1868	Subject2_D0	GSM4670192	0	DHIM_Subject2	4.50233800935204	0.0400801603206413	CD4+ T cells	12	12
Subject2_D0_ATGTGTGCAATCCGAT-1	Subject2_D0	11547	2168	Subject2_D0	GSM4670192	0	DHIM_Subject2	4.56395600588898	0.0779423226812159	Monocytes	19	19
Subject2_D0_ATGTGTGCAGTCCTTC-1	Subject2_D0	4712	1452	Subject2_D0	GSM4670192	0	DHIM_Subject2	4.1383701188455	0.0636672325976231	CD4+ T cells	0	0
Subject2_D0_ATGTGTGGTCCGAGTC-1	Subject2_D0	4144	1494	Subject2_D0	GSM4670192	0	DHIM_Subject2	3.76447876447876	0.0241312741312741	NK T cells	13	13
Subject2_D0_ATGTGTGTCTAAGCCA-1	Subject2_D0	6906	1888	Subject2_D0	GSM4670192	0	DHIM_Subject2	4.69157254561251	0.0144801621778164	NK T cells	0	0
Subject2_D0_ATTACTCGTGTGGCTC-1	Subject2_D0	4990	1350	Subject2_D0	GSM4670192	0	DHIM_Subject2	4.76953907815631	0.0400801603206413	NK T cells	12	12
Subject2_D0_ATTATCCAGTGATCGG-1	Subject2_D0	7115	1804	Subject2_D0	GSM4670192	0	DHIM_Subject2	4.44132115249473	0	CD4+ T cells	1	1
Subject2_D0_ATTCTACCAAGAAAGG-1	Subject2_D0	5750	1762	Subject2_D0	GSM4670192	0	DHIM_Subject2	4.50434782608696	0	CD4+ T cells	0	0
Subject2_D0_ATTCTACCAGACTCGC-1	Subject2_D0	4258	1427	Subject2_D0	GSM4670192	0	DHIM_Subject2	4.97886331611085	0.117426021606388	CD4+ T cells	12	12
Subject2_D0_ATTCTACTCAGGTAAA-1	Subject2_D0	2899	888	Subject2_D0	GSM4670192	0	DHIM_Subject2	2.03518454639531	0	Monocytes	28	28
Subject2_D0_ATTCTACTCTTACCTA-1	Subject2_D0	5335	1572	Subject2_D0	GSM4670192	0	DHIM_Subject2	4.02999062792877	0.0187441424554827	CD4+ T cells	12	12
Subject2_D0_ATTGGACAGTGTCCAT-1	Subject2_D0	4798	1537	Subject2_D0	GSM4670192	0	DHIM_Subject2	3.56398499374739	0.0416840350145894	CD4+ T cells	0	0
Subject2_D0_ATTGGACCACACAGAG-1	Subject2_D0	7124	1855	Subject2_D0	GSM4670192	0	DHIM_Subject2	3.35485682201011	0.0140370578326783	CD4+ T cells	0	0
Subject2_D0_ATTGGACCACGACTCG-1	Subject2_D0	8123	1603	Subject2_D0	GSM4670192	0	DHIM_Subject2	4.25951003323895	0.0492428905576757	Monocytes	19	19
Subject2_D0_ATTGGACGTGTGCGTC-1	Subject2_D0	7304	1820	Subject2_D0	GSM4670192	0	DHIM_Subject2	4.54545454545455	0	Node7	12	12
Subject2_D0_ATTGGTGAGATGTAAC-1	Subject2_D0	7216	1850	Subject2_D0	GSM4670192	0	DHIM_Subject2	3.8109756097561	0.0554323725055432	CD4+ T cells	0	0
Subject2_D0_ATTGGTGCAAAGGTGC-1	Subject2_D0	5655	208	Subject2_D0	GSM4670192	0	DHIM_Subject2	0.159151193633952	0	Erythroid cells	15	15
Subject2_D0_ATTGGTGCACCAGGCT-1	Subject2_D0	5777	1590	Subject2_D0	GSM4670192	0	DHIM_Subject2	4.39674571576943	0.0173100225030293	NK T cells	0	0
Subject2_D0_ATTGGTGCAGCATACT-1	Subject2_D0	4460	1910	Subject2_D0	GSM4670192	0	DHIM_Subject2	4.46188340807175	0.0448430493273543	CD4+ T cells	0	0
Subject2_D0_ATTTCTGCAGCTCGCA-1	Subject2_D0	6994	1932	Subject2_D0	GSM4670192	0	DHIM_Subject2	4.47526451243923	0.0142979696883043	NK T cells	12	12
Subject2_D0_ATTTCTGGTCTTGATG-1	Subject2_D0	9186	1505	Subject2_D0	GSM4670192	0	DHIM_Subject2	4.44154147615937	0.0217722621380361	Monocytes	19	19
Subject2_D0_ATTTCTGGTTTAGCTG-1	Subject2_D0	5362	1638	Subject2_D0	GSM4670192	0	DHIM_Subject2	3.58075345020515	0.0372995151063036	CD4+ T cells	0	0
Subject2_D0_CAACCAAAGCACCGCT-1	Subject2_D0	5129	1698	Subject2_D0	GSM4670192	0	DHIM_Subject2	4.69877169038799	0.0194969779684149	NK T cells	0	0
Subject2_D0_CAACCAAAGTCATCCA-1	Subject2_D0	6963	1877	Subject2_D0	GSM4670192	0	DHIM_Subject2	4.8255062473072	0.0430848772081	NK T cells	1	1
Subject2_D0_CAACCAACAATTGCTG-1	Subject2_D0	7180	2022	Subject2_D0	GSM4670192	0	DHIM_Subject2	3.38440111420613	0	CD4+ T cells	0	0
Subject2_D0_CAACCAAGTTACGCGC-1	Subject2_D0	5562	1634	Subject2_D0	GSM4670192	0	DHIM_Subject2	4.26105717367853	0.0179791441927364	CD4+ T cells	1	1
Subject2_D0_CAACCAATCCCAACGG-1	Subject2_D0	4538	1385	Subject2_D0	GSM4670192	0	DHIM_Subject2	4.47333627148524	0.0220361392684002	CD4+ T cells	0	0
Subject2_D0_CAACCAATCCGAGCCA-1	Subject2_D0	5596	230	Subject2_D0	GSM4670192	0	DHIM_Subject2	0.0357398141529664	0	Erythroid cells	15	15
Subject2_D0_CAACCTCCAGTATCTG-1	Subject2_D0	6477	2219	Subject2_D0	GSM4670192	0	DHIM_Subject2	4.18403581905203	0.0308784931295353	NK T cells	1	1
Subject2_D0_CAACCTCTCTGCCCTA-1	Subject2_D0	5840	2056	Subject2_D0	GSM4670192	0	DHIM_Subject2	3.52739726027397	0.0171232876712329	NK T cells	13	13
Subject2_D0_CAACTAGAGCAGATCG-1	Subject2_D0	10463	1886	Subject2_D0	GSM4670192	0	DHIM_Subject2	3.37379336710313	0.0955748829207684	Node9	19	19
Subject2_D0_CAACTAGAGTCACGCC-1	Subject2_D0	6256	1670	Subject2_D0	GSM4670192	0	DHIM_Subject2	4.26790281329923	0.0639386189258312	NK T cells	1	1
Subject2_D0_CAACTAGGTCTAGTGT-1	Subject2_D0	3718	1217	Subject2_D0	GSM4670192	0	DHIM_Subject2	3.33512641204949	0	NK T cells	0	0
Subject2_D0_CAACTAGTCAACTCTT-1	Subject2_D0	13435	2337	Subject2_D0	GSM4670192	0	DHIM_Subject2	4.73390398213621	0.0893189430591738	Monocytes	19	19
Subject2_D0_CAAGATCCATACCATG-1	Subject2_D0	8121	2132	Subject2_D0	GSM4670192	0	DHIM_Subject2	3.97734269178673	0.012313754463736	NK T cells	1	1
Subject2_D0_CAAGATCGTGTTTGGT-1	Subject2_D0	9378	1559	Subject2_D0	GSM4670192	0	DHIM_Subject2	3.51887396033269	0	Unassigned	20	20
Subject2_D0_CAAGTTGAGCAATCTC-1	Subject2_D0	3293	1264	Subject2_D0	GSM4670192	0	DHIM_Subject2	2.76343759489827	0.0607348921955664	CD4+ T cells	0	0
Subject2_D0_CAAGTTGGTGCAGACA-1	Subject2_D0	4711	1741	Subject2_D0	GSM4670192	0	DHIM_Subject2	4.69114837614095	0	NK T cells	1	1
Subject2_D0_CAAGTTGGTTTGACTG-1	Subject2_D0	7483	1946	Subject2_D0	GSM4670192	0	DHIM_Subject2	3.94226914339169	0.0801817452893225	CD4+ T cells	0	0
Subject2_D0_CACAAACCACAACGTT-1	Subject2_D0	5238	1633	Subject2_D0	GSM4670192	0	DHIM_Subject2	4.31462390225277	0.0381825124093165	CD4+ T cells	0	0
Subject2_D0_CACAAACGTAGGGACT-1	Subject2_D0	3731	1337	Subject2_D0	GSM4670192	0	DHIM_Subject2	2.51943178772447	0.0536049316537121	CD4+ T cells	0	0
Subject2_D0_CACAAACGTGTGAAAT-1	Subject2_D0	7926	1964	Subject2_D0	GSM4670192	0	DHIM_Subject2	4.98359828412819	0.0378501135503407	NK T cells	19	19
Subject2_D0_CACACAAAGATGGGTC-1	Subject2_D0	4664	1553	Subject2_D0	GSM4670192	0	DHIM_Subject2	4.90994854202401	0.0214408233276158	NK cells	16	16
Subject2_D0_CACACAACAATCCAAC-1	Subject2_D0	6233	1904	Subject2_D0	GSM4670192	0	DHIM_Subject2	4.09112786780042	0.0320872773945131	Dendritic cells	0	0
Subject2_D0_CACACAACACATGGGA-1	Subject2_D0	5425	1692	Subject2_D0	GSM4670192	0	DHIM_Subject2	4.33179723502304	0.110599078341014	NK T cells	1	1
Subject2_D0_CACACAAGTCCTGCTT-1	Subject2_D0	8065	1389	Subject2_D0	GSM4670192	0	DHIM_Subject2	4.58772473651581	0.0743955362678239	Monocytes	19	19
Subject2_D0_CACACAATCGCCTGAG-1	Subject2_D0	2936	1199	Subject2_D0	GSM4670192	0	DHIM_Subject2	4.97275204359673	0.0681198910081744	NK T cells	0	0
Subject2_D0_CACACCTGTTCCGGCA-1	Subject2_D0	7179	2233	Subject2_D0	GSM4670192	0	DHIM_Subject2	4.66638807633375	0.0278590332915448	CD8+ T cells	1	1
Subject2_D0_CACACCTTCGTTTGCC-1	Subject2_D0	5892	1624	Subject2_D0	GSM4670192	0	DHIM_Subject2	4.83706720977597	0.0509164969450102	CD4+ T cells	0	0
Subject2_D0_CACACTCCAACGATCT-1	Subject2_D0	6691	1978	Subject2_D0	GSM4670192	0	DHIM_Subject2	4.55836197877746	0.0149454491107458	CD4+ T cells	0	0
Subject2_D0_CACACTCGTAGCTGCC-1	Subject2_D0	7608	1809	Subject2_D0	GSM4670192	0	DHIM_Subject2	4.75814931650894	0.0525762355415352	Monocytes	19	19
Subject2_D0_CACACTCGTTACCGAT-1	Subject2_D0	5032	1522	Subject2_D0	GSM4670192	0	DHIM_Subject2	4.67011128775835	0	CD4+ T cells	0	0
Subject2_D0_CACACTCTCAGTGCAT-1	Subject2_D0	6265	1874	Subject2_D0	GSM4670192	0	DHIM_Subject2	4.93216280925778	0.0319233838786911	CD4+ T cells	4	4
Subject2_D0_CACACTCTCATTGCGA-1	Subject2_D0	6525	1250	Subject2_D0	GSM4670192	0	DHIM_Subject2	4.4904214559387	0.137931034482759	Monocytes	19	19
Subject2_D0_CACACTCTCGTTTGCC-1	Subject2_D0	10938	2207	Subject2_D0	GSM4670192	0	DHIM_Subject2	4.91863229109526	0.0731395136222344	Monocytes	19	19
Subject2_D0_CACACTCTCTACCTGC-1	Subject2_D0	11929	2004	Subject2_D0	GSM4670192	0	DHIM_Subject2	4.88724955989605	0.100595188196831	Node9	19	19
Subject2_D0_CACAGGCCAAAGTCAA-1	Subject2_D0	4631	1566	Subject2_D0	GSM4670192	0	DHIM_Subject2	4.85856186568776	0.0431872165838912	CD8+ T cells	13	13
Subject2_D0_CACAGGCCAGCTGCAC-1	Subject2_D0	5222	1548	Subject2_D0	GSM4670192	0	DHIM_Subject2	3.44695518958254	0.0382995021064726	CD4+ T cells	0	0
Subject2_D0_CACAGGCTCAATACCG-1	Subject2_D0	5343	223	Subject2_D0	GSM4670192	0	DHIM_Subject2	0.0748643084409508	0	Erythroid cells	15	15
Subject2_D0_CACAGTAGTATGCTTG-1	Subject2_D0	7705	2053	Subject2_D0	GSM4670192	0	DHIM_Subject2	4.38676184295912	0.0648929266709929	CD4+ T cells	12	12
Subject2_D0_CACAGTATCGTGACAT-1	Subject2_D0	5351	1552	Subject2_D0	GSM4670192	0	DHIM_Subject2	3.64417865819473	0.0186880956830499	CD4+ T cells	0	0
Subject2_D0_CACATAGAGCGCCTCA-1	Subject2_D0	6862	1615	Subject2_D0	GSM4670192	0	DHIM_Subject2	4.70708248324104	0.0437190323520839	NK T cells	1	1
Subject2_D0_CACATAGCAGTTAACC-1	Subject2_D0	3718	1349	Subject2_D0	GSM4670192	0	DHIM_Subject2	4.49166218396988	0.0268961807423346	CD4+ T cells	1	1
Subject2_D0_CACATAGTCATCTGTT-1	Subject2_D0	4891	1630	Subject2_D0	GSM4670192	0	DHIM_Subject2	4.3549376405643	0.0408914332447352	CD4+ T cells	0	0
Subject2_D0_CACATAGTCTTCCTTC-1	Subject2_D0	5309	2120	Subject2_D0	GSM4670192	0	DHIM_Subject2	3.22094556413637	0.0376718779431155	CD4+ T cells	1	1
Subject2_D0_CACATTTAGACTAGAT-1	Subject2_D0	5995	1721	Subject2_D0	GSM4670192	0	DHIM_Subject2	4.72060050041701	0.0500417014178482	CD4+ T cells	0	0
Subject2_D0_CACCACTGTGCCTGGT-1	Subject2_D0	4988	1837	Subject2_D0	GSM4670192	0	DHIM_Subject2	4.85164394546913	0.0200481154771451	CD8+ T cells	13	13
Subject2_D0_CACCACTGTTTGTGTG-1	Subject2_D0	7180	2266	Subject2_D0	GSM4670192	0	DHIM_Subject2	4.81894150417827	0.0557103064066852	CD8+ T cells	16	16
Subject2_D0_CACCAGGTCACATGCA-1	Subject2_D0	5187	1552	Subject2_D0	GSM4670192	0	DHIM_Subject2	4.3956043956044	0.0192789666473877	NK T cells	0	0
Subject2_D0_CACCAGGTCACGACTA-1	Subject2_D0	5169	1663	Subject2_D0	GSM4670192	0	DHIM_Subject2	4.85587154188431	0.0193461017604953	CD4+ T cells	0	0
Subject2_D0_CACCAGGTCGATCCCT-1	Subject2_D0	5200	1504	Subject2_D0	GSM4670192	0	DHIM_Subject2	3.13461538461538	0.0384615384615385	Dendritic cells	4	4
Subject2_D0_CACTCCAAGATGGCGT-1	Subject2_D0	5607	1715	Subject2_D0	GSM4670192	0	DHIM_Subject2	4.3338683788122	0.0713393971820938	NK T cells	0	0
Subject2_D0_CACTCCAAGCGTAGTG-1	Subject2_D0	4311	1334	Subject2_D0	GSM4670192	0	DHIM_Subject2	3.22430990489446	0.0231964741359313	CD4+ T cells	1	1
Subject2_D0_CACTCCAAGGGCACTA-1	Subject2_D0	4128	1661	Subject2_D0	GSM4670192	0	DHIM_Subject2	4.02131782945736	0.145348837209302	CD8+ T cells	13	13
Subject2_D0_CACTCCAAGGTTACCT-1	Subject2_D0	7259	1917	Subject2_D0	GSM4670192	0	DHIM_Subject2	4.09147265463563	0.0275520044083207	CD4+ T cells	1	1
Subject2_D0_CACTCCACACGACTCG-1	Subject2_D0	13968	2484	Subject2_D0	GSM4670192	0	DHIM_Subject2	4.46019473081329	0.143184421534937	Node9	19	19
Subject2_D0_CACTCCAGTGATGTGG-1	Subject2_D0	6778	1988	Subject2_D0	GSM4670192	0	DHIM_Subject2	2.64089701976984	0.0590144585423429	CD4+ T cells	1	1
Subject2_D0_CACTCCATCCGTAGGC-1	Subject2_D0	7487	1964	Subject2_D0	GSM4670192	0	DHIM_Subject2	4.2740750634433	0.040069453719781	CD4+ T cells	0	0
Subject2_D0_CAGAATCCATCGGACC-1	Subject2_D0	5446	1500	Subject2_D0	GSM4670192	0	DHIM_Subject2	3.61733382298935	0.0183621006243114	CD4+ T cells	1	1
Subject2_D0_CAGAATCTCACAGTAC-1	Subject2_D0	4285	1497	Subject2_D0	GSM4670192	0	DHIM_Subject2	3.59393232205368	0.0933488914819137	Dendritic cells	1	1
Subject2_D0_CAGAATCTCTCACATT-1	Subject2_D0	5201	1635	Subject2_D0	GSM4670192	0	DHIM_Subject2	4.26840992116901	0.0192270717169775	CD4+ T cells	1	1
Subject2_D0_CAGAGAGAGCTACCTA-1	Subject2_D0	4928	1458	Subject2_D0	GSM4670192	0	DHIM_Subject2	4.84983766233766	0.0405844155844156	CD4+ T cells	0	0
Subject2_D0_CAGAGAGAGTACGATA-1	Subject2_D0	6480	1683	Subject2_D0	GSM4670192	0	DHIM_Subject2	4.39814814814815	0.0154320987654321	NK T cells	0	0
Subject2_D0_CAGAGAGGTAAAGGAG-1	Subject2_D0	3986	1310	Subject2_D0	GSM4670192	0	DHIM_Subject2	4.36527847466131	0.0250878073256397	NK T cells	0	0
Subject2_D0_CAGAGAGTCAGCATGT-1	Subject2_D0	10748	2457	Subject2_D0	GSM4670192	0	DHIM_Subject2	4.14960922962412	0.0279121697059918	NK T cells	1	1
Subject2_D0_CAGAGAGTCCTCAACC-1	Subject2_D0	6717	1707	Subject2_D0	GSM4670192	0	DHIM_Subject2	4.07920202471341	0.0148875986303409	NK T cells	0	0
Subject2_D0_CAGATCAAGAGTAAGG-1	Subject2_D0	4086	1715	Subject2_D0	GSM4670192	0	DHIM_Subject2	3.13264806656877	0.0244738130200685	CD8+ T cells	13	13
Subject2_D0_CAGATCACAAAGGCGT-1	Subject2_D0	7417	2324	Subject2_D0	GSM4670192	0	DHIM_Subject2	4.4357556963732	0.0539301604422273	Dendritic cells	27	27
Subject2_D0_CAGATCAGTCATCGGC-1	Subject2_D0	3831	1246	Subject2_D0	GSM4670192	0	DHIM_Subject2	4.82902636387366	0	CD4+ T cells	0	0
Subject2_D0_CAGATCAGTCTCATCC-1	Subject2_D0	5212	1536	Subject2_D0	GSM4670192	0	DHIM_Subject2	4.48963929393707	0.0191864927091328	CD4+ T cells	12	12
Subject2_D0_CAGATCATCTCAAGTG-1	Subject2_D0	5376	1587	Subject2_D0	GSM4670192	0	DHIM_Subject2	4.42708333333333	0.037202380952381	NK T cells	0	0
Subject2_D0_CAGCAGCAGAAACCAT-1	Subject2_D0	5384	1540	Subject2_D0	GSM4670192	0	DHIM_Subject2	4.56909361069837	0.0557206537890045	NK T cells	0	0
Subject2_D0_CAGCAGCGTCCCTACT-1	Subject2_D0	3158	866	Subject2_D0	GSM4670192	0	DHIM_Subject2	3.41988600379987	0	CD4+ T cells	0	0
Subject2_D0_CAGCAGCGTCGAACAG-1	Subject2_D0	4238	1094	Subject2_D0	GSM4670192	0	DHIM_Subject2	3.98773006134969	0.117980179329873	Node9	19	19
Subject2_D0_CAGCAGCGTGCTGTAT-1	Subject2_D0	3269	1226	Subject2_D0	GSM4670192	0	DHIM_Subject2	2.17191801774243	0.0305903946160906	CD4+ T cells	0	0
Subject2_D0_CAGCAGCTCATCTGCC-1	Subject2_D0	5223	1526	Subject2_D0	GSM4670192	0	DHIM_Subject2	4.26957687152977	0.0382921692513881	CD4+ T cells	0	0
Subject2_D0_CAGCATAAGATCCGAG-1	Subject2_D0	7555	2356	Subject2_D0	GSM4670192	0	DHIM_Subject2	4.3414956982131	0.0529450694904037	CD4+ T cells	1	1
Subject2_D0_CAGCATACATGGGACA-1	Subject2_D0	4407	1312	Subject2_D0	GSM4670192	0	DHIM_Subject2	3.83480825958702	0.045382346267302	CD4+ T cells	4	4
Subject2_D0_CAGCATAGTCTGCAAT-1	Subject2_D0	4916	1392	Subject2_D0	GSM4670192	0	DHIM_Subject2	4.94304312449146	0.0610252237591538	CD4+ T cells	12	12
Subject2_D0_CAGCATAGTTGAGGTG-1	Subject2_D0	3590	1185	Subject2_D0	GSM4670192	0	DHIM_Subject2	2.56267409470752	0.0278551532033426	CD4+ T cells	1	1
Subject2_D0_CAGCATATCACGCGGT-1	Subject2_D0	4800	1652	Subject2_D0	GSM4670192	0	DHIM_Subject2	3.79166666666667	0.0833333333333333	NK T cells	1	1
Subject2_D0_CAGCATATCTACCAGA-1	Subject2_D0	7462	1997	Subject2_D0	GSM4670192	0	DHIM_Subject2	2.64004288394532	0.0938086303939962	NK T cells	1	1
Subject2_D0_CAGCCGACAAATCCGT-1	Subject2_D0	7145	249	Subject2_D0	GSM4670192	0	DHIM_Subject2	0.363890832750175	0	Erythroid cells	15	15
Subject2_D0_CAGCCGAGTCGCGTGT-1	Subject2_D0	4878	1361	Subject2_D0	GSM4670192	0	DHIM_Subject2	4.65354653546536	0.0615006150061501	CD4+ T cells	0	0
Subject2_D0_CAGCCGATCTGCTTGC-1	Subject2_D0	5976	2123	Subject2_D0	GSM4670192	0	DHIM_Subject2	4.31726907630522	0.0502008032128514	CD4+ T cells	1	1
Subject2_D0_CAGCGACAGGCATGTG-1	Subject2_D0	5575	1918	Subject2_D0	GSM4670192	0	DHIM_Subject2	3.85650224215247	0.0896860986547085	Dendritic cells	21	21
Subject2_D0_CAGCGACAGTCACGCC-1	Subject2_D0	4413	1375	Subject2_D0	GSM4670192	0	DHIM_Subject2	4.46408338998414	0.0453206435531385	CD4+ T cells	0	0
Subject2_D0_CAGCGACCAGATGGGT-1	Subject2_D0	6665	1879	Subject2_D0	GSM4670192	0	DHIM_Subject2	3.79594898724681	0	CD4+ T cells	0	0
Subject2_D0_CAGCGACGTATTCGTG-1	Subject2_D0	4497	1398	Subject2_D0	GSM4670192	0	DHIM_Subject2	3.66911274182789	0.022237046920169	CD4+ T cells	0	0
Subject2_D0_CAGCGACGTTGTACAC-1	Subject2_D0	4136	915	Subject2_D0	GSM4670192	0	DHIM_Subject2	2.12765957446809	0.0241779497098646	CD4+ T cells	0	0
Subject2_D0_CAGCGACTCACATGCA-1	Subject2_D0	6122	1753	Subject2_D0	GSM4670192	0	DHIM_Subject2	4.34498529892192	0.0326690623979092	CD4+ T cells	1	1
Subject2_D0_CAGCTAAAGACGCAAC-1	Subject2_D0	6871	1917	Subject2_D0	GSM4670192	0	DHIM_Subject2	3.9150050938728	0.0873235336923301	CD4+ T cells	1	1
Subject2_D0_CAGCTAACACACGCTG-1	Subject2_D0	5203	1606	Subject2_D0	GSM4670192	0	DHIM_Subject2	4.5166250240246	0.0192196809532962	Node5	0	0
Subject2_D0_CAGCTAAGTCTGCAAT-1	Subject2_D0	4289	1267	Subject2_D0	GSM4670192	0	DHIM_Subject2	4.52319888085801	0.0466309162975052	NK T cells	0	0
Subject2_D0_CAGCTAAGTGCACGAA-1	Subject2_D0	8222	2198	Subject2_D0	GSM4670192	0	DHIM_Subject2	4.02578448066164	0.0364874726343955	CD4+ T cells	12	12
Subject2_D0_CAGCTAAGTTCAGCGC-1	Subject2_D0	6298	2134	Subject2_D0	GSM4670192	0	DHIM_Subject2	4.36646554461734	0	Dendritic cells	27	27
Subject2_D0_CAGCTAATCACTTACT-1	Subject2_D0	6096	2015	Subject2_D0	GSM4670192	0	DHIM_Subject2	4.59317585301837	0.114829396325459	CD4+ T cells	0	0
Subject2_D0_CAGCTGGGTAGAAAGG-1	Subject2_D0	4804	1406	Subject2_D0	GSM4670192	0	DHIM_Subject2	4.1007493755204	0	CD4+ T cells	1	1
Subject2_D0_CAGCTGGGTATGAAAC-1	Subject2_D0	8807	1963	Subject2_D0	GSM4670192	0	DHIM_Subject2	4.56455092540025	0.0908368343363234	Node7	19	19
Subject2_D0_CAGCTGGGTGGTACAG-1	Subject2_D0	5621	1631	Subject2_D0	GSM4670192	0	DHIM_Subject2	3.36239103362391	0.0533712862479986	CD4+ T cells	0	0
Subject2_D0_CAGCTGGTCACAACGT-1	Subject2_D0	5346	1502	Subject2_D0	GSM4670192	0	DHIM_Subject2	3.47923681257015	0.0187055742611298	CD4+ T cells	0	0
Subject2_D0_CAGCTGGTCCGAACGC-1	Subject2_D0	4020	1323	Subject2_D0	GSM4670192	0	DHIM_Subject2	3.93034825870647	0.0248756218905473	NK T cells	0	0
Subject2_D0_CAGGTGCAGATACACA-1	Subject2_D0	15810	2413	Subject2_D0	GSM4670192	0	DHIM_Subject2	3.70651486401012	0.0632511068943706	Monocytes	19	19
Subject2_D0_CAGGTGCAGGATTCGG-1	Subject2_D0	4445	1418	Subject2_D0	GSM4670192	0	DHIM_Subject2	4.04949381327334	0.0899887514060742	CD4+ T cells	0	0
Subject2_D0_CAGGTGCAGTACGACG-1	Subject2_D0	4482	1437	Subject2_D0	GSM4670192	0	DHIM_Subject2	3.6367692994199	0.0446229361892012	CD4+ T cells	1	1
Subject2_D0_CAGGTGCCAATGGATA-1	Subject2_D0	7841	2429	Subject2_D0	GSM4670192	0	DHIM_Subject2	4.14487947965821	0.0892743272541768	Dendritic cells	21	21
Subject2_D0_CAGGTGCGTCATGCAT-1	Subject2_D0	3322	1125	Subject2_D0	GSM4670192	0	DHIM_Subject2	4.09391932570741	0.0602046959662854	Dendritic cells	0	0
Subject2_D0_CAGTAACCAGACGCCT-1	Subject2_D0	3184	991	Subject2_D0	GSM4670192	0	DHIM_Subject2	4.20854271356784	0.0314070351758794	Node4	0	0
Subject2_D0_CAGTAACCAGGTGGAT-1	Subject2_D0	3343	1199	Subject2_D0	GSM4670192	0	DHIM_Subject2	3.88872270415794	0.0299132515704457	CD4+ T cells	0	0
Subject2_D0_CAGTCCTCATGCAATC-1	Subject2_D0	5307	1439	Subject2_D0	GSM4670192	0	DHIM_Subject2	4.20199736197475	0	CD4+ T cells	0	0
Subject2_D0_CAGTCCTGTATTCGTG-1	Subject2_D0	5324	1658	Subject2_D0	GSM4670192	0	DHIM_Subject2	3.17430503380917	0.0187828700225394	CD4+ T cells	0	0
Subject2_D0_CAGTCCTGTCGGCACT-1	Subject2_D0	4044	1317	Subject2_D0	GSM4670192	0	DHIM_Subject2	3.56083086053412	0	CD4+ T cells	0	0
Subject2_D0_CAGTCCTGTGAACCTT-1	Subject2_D0	5203	1903	Subject2_D0	GSM4670192	0	DHIM_Subject2	3.88237555256583	0.0384393619065923	B cells	21	21
Subject2_D0_CAGTCCTTCTGGTTCC-1	Subject2_D0	9140	1563	Subject2_D0	GSM4670192	0	DHIM_Subject2	1.85995623632385	0.0218818380743982	Unassigned	20	20
Subject2_D0_CATATGGAGACCGGAT-1	Subject2_D0	5349	1538	Subject2_D0	GSM4670192	0	DHIM_Subject2	4.72985604785941	0.0186950831931202	CD4+ T cells	0	0
Subject2_D0_CATATGGAGGATGGTC-1	Subject2_D0	4676	1468	Subject2_D0	GSM4670192	0	DHIM_Subject2	2.88708297690334	0.0855431993156544	CD4+ T cells	0	0
Subject2_D0_CATATTCAGCTGAAAT-1	Subject2_D0	7037	1916	Subject2_D0	GSM4670192	0	DHIM_Subject2	4.46212874804604	0.0284212022168538	CD4+ T cells	0	0
Subject2_D0_CATATTCTCTGTTGAG-1	Subject2_D0	14054	2429	Subject2_D0	GSM4670192	0	DHIM_Subject2	4.81001850007115	0.064038707841184	Node9	19	19
Subject2_D0_CATCAAGGTTCCACTC-1	Subject2_D0	10879	1763	Subject2_D0	GSM4670192	0	DHIM_Subject2	4.06287342586635	0.0459601066274474	Monocytes	19	19
Subject2_D0_CATCAGACACAGCCCA-1	Subject2_D0	3830	1257	Subject2_D0	GSM4670192	0	DHIM_Subject2	2.97650130548303	0.0261096605744125	CD4+ T cells	0	0
Subject2_D0_CATCCACAGAAGCCCA-1	Subject2_D0	13622	1931	Subject2_D0	GSM4670192	0	DHIM_Subject2	3.46498311554838	0.014682131845544	Unassigned	20	20
Subject2_D0_CATCCACAGCAGGTCA-1	Subject2_D0	6055	1774	Subject2_D0	GSM4670192	0	DHIM_Subject2	3.78199834847234	0.0330305532617671	CD4+ T cells	0	0
Subject2_D0_CATCCACAGTGGTCCC-1	Subject2_D0	4292	1133	Subject2_D0	GSM4670192	0	DHIM_Subject2	4.42684063373719	0.0232991612301957	NK T cells	0	0
Subject2_D0_CATCCACCAGGAACGT-1	Subject2_D0	6732	2145	Subject2_D0	GSM4670192	0	DHIM_Subject2	1.76767676767677	0.0742721330956625	NK T cells	12	12
Subject2_D0_CATCCACGTTATGCGT-1	Subject2_D0	6182	1752	Subject2_D0	GSM4670192	0	DHIM_Subject2	4.70721449369136	0.0161759948236817	CD4+ T cells	12	12
Subject2_D0_CATCCACTCCACGTTC-1	Subject2_D0	6265	1697	Subject2_D0	GSM4670192	0	DHIM_Subject2	3.63926576217079	0	NK T cells	1	1
Subject2_D0_CATCCACTCCTGTAGA-1	Subject2_D0	3720	1595	Subject2_D0	GSM4670192	0	DHIM_Subject2	1.69354838709677	0.0806451612903226	CD4+ T cells	0	0
Subject2_D0_CATCCACTCGTTACAG-1	Subject2_D0	8809	2111	Subject2_D0	GSM4670192	0	DHIM_Subject2	4.48405040299694	0.10216823703031	Node9	19	19
Subject2_D0_CATCGAAAGTTAACGA-1	Subject2_D0	4838	1573	Subject2_D0	GSM4670192	0	DHIM_Subject2	4.23728813559322	0	NK T cells	0	0
Subject2_D0_CATCGGGAGAAGGGTA-1	Subject2_D0	4491	1311	Subject2_D0	GSM4670192	0	DHIM_Subject2	4.83188599421064	0	NK T cells	1	1
Subject2_D0_CATCGGGAGCTACCTA-1	Subject2_D0	4223	1655	Subject2_D0	GSM4670192	0	DHIM_Subject2	4.04925408477386	0.0473596968979399	NK cells	16	16
Subject2_D0_CATCGGGCAAAGTGCG-1	Subject2_D0	5666	1630	Subject2_D0	GSM4670192	0	DHIM_Subject2	4.6240734204024	0.0176491351923756	CD4+ T cells	1	1
Subject2_D0_CATCGGGCACTTCGAA-1	Subject2_D0	5446	1483	Subject2_D0	GSM4670192	0	DHIM_Subject2	4.95776716856408	0.0734484024972457	CD4+ T cells	0	0
Subject2_D0_CATCGGGTCAGAGCTT-1	Subject2_D0	3479	1100	Subject2_D0	GSM4670192	0	DHIM_Subject2	3.73670594998563	0.0287438919229664	NK T cells	0	0
Subject2_D0_CATGACAGTCAAAGCG-1	Subject2_D0	10805	1935	Subject2_D0	GSM4670192	0	DHIM_Subject2	4.31281813975012	0.0740397963905599	Monocytes	19	19
Subject2_D0_CATGCCTAGACCCACC-1	Subject2_D0	6321	1789	Subject2_D0	GSM4670192	0	DHIM_Subject2	4.35057744027844	0.031640563202025	CD4+ T cells	0	0
Subject2_D0_CATGCCTGTTATTCTC-1	Subject2_D0	4446	1522	Subject2_D0	GSM4670192	0	DHIM_Subject2	4.58839406207827	0.0224921277552857	CD4+ T cells	0	0
Subject2_D0_CATGCCTTCGACCAGC-1	Subject2_D0	5670	1735	Subject2_D0	GSM4670192	0	DHIM_Subject2	4.25044091710758	0.0529100529100529	CD4+ T cells	0	0
Subject2_D0_CATGGCGAGCTACCTA-1	Subject2_D0	5792	1563	Subject2_D0	GSM4670192	0	DHIM_Subject2	4.10911602209945	0.0345303867403315	NK T cells	0	0
Subject2_D0_CATGGCGAGCTAGTTC-1	Subject2_D0	6037	1709	Subject2_D0	GSM4670192	0	DHIM_Subject2	2.3521616697035	0.0662580752029154	CD4+ T cells	4	4
Subject2_D0_CATGGCGCACGTTGGC-1	Subject2_D0	4002	1255	Subject2_D0	GSM4670192	0	DHIM_Subject2	4.34782608695652	0.0249875062468766	Dendritic cells	21	21
Subject2_D0_CATGGCGCACTGCCAG-1	Subject2_D0	6050	1693	Subject2_D0	GSM4670192	0	DHIM_Subject2	4.23140495867769	0.0165289256198347	NK T cells	0	0
Subject2_D0_CATGGCGGTCCGCTGA-1	Subject2_D0	7477	2363	Subject2_D0	GSM4670192	0	DHIM_Subject2	1.76541393607062	0.0668717400026749	CD8+ T cells	13	13
Subject2_D0_CATGGCGGTCGACTGC-1	Subject2_D0	3302	1050	Subject2_D0	GSM4670192	0	DHIM_Subject2	4.54270139309509	0.0605693519079346	NK T cells	0	0
Subject2_D0_CATGGCGTCGAACGGA-1	Subject2_D0	4841	1632	Subject2_D0	GSM4670192	0	DHIM_Subject2	4.52385870687874	0.0413137781450114	NK T cells	26	26
Subject2_D0_CATTATCGTGAGTATA-1	Subject2_D0	4920	1933	Subject2_D0	GSM4670192	0	DHIM_Subject2	3.78048780487805	0.040650406504065	CD4+ T cells	13	13
Subject2_D0_CATTATCTCGGTTAAC-1	Subject2_D0	4689	1591	Subject2_D0	GSM4670192	0	DHIM_Subject2	4.73448496481126	0.0426530177010023	CD4+ T cells	0	0
Subject2_D0_CATTCGCCATATGCTG-1	Subject2_D0	4900	1483	Subject2_D0	GSM4670192	0	DHIM_Subject2	4.48979591836735	0.0408163265306122	CD4+ T cells	1	1
Subject2_D0_CATTCGCCATGCCTAA-1	Subject2_D0	6583	1693	Subject2_D0	GSM4670192	0	DHIM_Subject2	4.040710922072	0.0151906425641805	NK T cells	25	25
Subject2_D0_CATTCGCGTAGGGTAC-1	Subject2_D0	5863	1517	Subject2_D0	GSM4670192	0	DHIM_Subject2	4.89510489510489	0.102336687702541	NK T cells	12	12
Subject2_D0_CATTCGCTCAGCCTAA-1	Subject2_D0	3244	1110	Subject2_D0	GSM4670192	0	DHIM_Subject2	2.21948212083847	0.030826140567201	Dendritic cells	0	0
Subject2_D0_CATTCGCTCCCTCAGT-1	Subject2_D0	13233	2032	Subject2_D0	GSM4670192	0	DHIM_Subject2	4.18650343837376	0.045341192473362	Node9	19	19
Subject2_D0_CCAATCCAGAACTCGG-1	Subject2_D0	5231	1570	Subject2_D0	GSM4670192	0	DHIM_Subject2	3.72777671573313	0.0382336073408526	CD4+ T cells	0	0
Subject2_D0_CCAATCCAGGCGCTCT-1	Subject2_D0	6479	1753	Subject2_D0	GSM4670192	0	DHIM_Subject2	4.29078561506405	0.0308689612594536	CD4+ T cells	1	1
Subject2_D0_CCAATCCGTTAAGGGC-1	Subject2_D0	9526	1973	Subject2_D0	GSM4670192	0	DHIM_Subject2	3.42221289103506	0.0734830988872559	Node9	19	19
Subject2_D0_CCACCTACAATTCCTT-1	Subject2_D0	4667	1575	Subject2_D0	GSM4670192	0	DHIM_Subject2	4.54253267623741	0.0214270409256482	CD4+ T cells	0	0
Subject2_D0_CCACCTACATGGTCTA-1	Subject2_D0	6258	2102	Subject2_D0	GSM4670192	0	DHIM_Subject2	4.69798657718121	0.0798977309044423	Dendritic cells	21	21
Subject2_D0_CCACCTAGTGATGATA-1	Subject2_D0	6339	1820	Subject2_D0	GSM4670192	0	DHIM_Subject2	3.37592680233475	0.0473260766682442	CD4+ T cells	0	0
Subject2_D0_CCACCTAGTGTGACCC-1	Subject2_D0	3836	1109	Subject2_D0	GSM4670192	0	DHIM_Subject2	4.66631908237748	0.0521376433785193	CD4+ T cells	12	12
Subject2_D0_CCACCTATCCAGTAGT-1	Subject2_D0	5404	1572	Subject2_D0	GSM4670192	0	DHIM_Subject2	4.70022205773501	0	CD4+ T cells	0	0
Subject2_D0_CCACGGACACAGGAGT-1	Subject2_D0	3520	1444	Subject2_D0	GSM4670192	0	DHIM_Subject2	4.17613636363636	0.0852272727272727	CD4+ T cells	1	1
Subject2_D0_CCACGGACATAGTAAG-1	Subject2_D0	6248	1717	Subject2_D0	GSM4670192	0	DHIM_Subject2	3.74519846350832	0.0320102432778489	NK T cells	1	1
Subject2_D0_CCACGGAGTAGCCTAT-1	Subject2_D0	9583	1656	Subject2_D0	GSM4670192	0	DHIM_Subject2	3.66273609516853	0.0730460189919649	B cells	21	21
Subject2_D0_CCACGGAGTTCGTTGA-1	Subject2_D0	5143	1647	Subject2_D0	GSM4670192	0	DHIM_Subject2	4.18043943223799	0.058331713007972	CD8+ T cells	13	13
Subject2_D0_CCACGGATCAAGGCTT-1	Subject2_D0	11278	2028	Subject2_D0	GSM4670192	0	DHIM_Subject2	4.52207838269197	0.097535023940415	Node9	19	19
Subject2_D0_CCACGGATCGTCACGG-1	Subject2_D0	6381	1704	Subject2_D0	GSM4670192	0	DHIM_Subject2	3.72982291176931	0.0313430496787337	NK T cells	1	1
Subject2_D0_CCACTACAGGATGGAA-1	Subject2_D0	6579	1608	Subject2_D0	GSM4670192	0	DHIM_Subject2	2.91837665298678	0.0455996352029184	CD4+ T cells	0	0
Subject2_D0_CCACTACCATGGTCAT-1	Subject2_D0	4789	1478	Subject2_D0	GSM4670192	0	DHIM_Subject2	4.57297974524953	0.125287116308206	CD4+ T cells	0	0
Subject2_D0_CCACTACGTCTCTCTG-1	Subject2_D0	5608	1686	Subject2_D0	GSM4670192	0	DHIM_Subject2	4.36875891583452	0.0178316690442225	NK T cells	0	0
Subject2_D0_CCACTACTCGCAAACT-1	Subject2_D0	5799	1668	Subject2_D0	GSM4670192	0	DHIM_Subject2	3.70753578203138	0.0172443524745646	NK T cells	0	0
Subject2_D0_CCAGCGACAATGTAAG-1	Subject2_D0	4610	1836	Subject2_D0	GSM4670192	0	DHIM_Subject2	4.81561822125814	0.0867678958785249	NK T cells	1	1
Subject2_D0_CCAGCGAGTACTCGCG-1	Subject2_D0	2958	1053	Subject2_D0	GSM4670192	0	DHIM_Subject2	4.15821501014199	0	NK T cells	0	0
Subject2_D0_CCAGCGAGTATGGTTC-1	Subject2_D0	4492	1278	Subject2_D0	GSM4670192	0	DHIM_Subject2	4.54140694568121	0	NK T cells	0	0
Subject2_D0_CCAGCGAGTGCACCAC-1	Subject2_D0	5160	1423	Subject2_D0	GSM4670192	0	DHIM_Subject2	3.41085271317829	0.0581395348837209	CD4+ T cells	1	1
Subject2_D0_CCAGCGATCAGCGACC-1	Subject2_D0	7055	2105	Subject2_D0	GSM4670192	0	DHIM_Subject2	4.05386250885897	0.0425230333097094	NK T cells	12	12
Subject2_D0_CCAGCGATCTACCAGA-1	Subject2_D0	5227	1570	Subject2_D0	GSM4670192	0	DHIM_Subject2	4.20891524775206	0	NK T cells	0	0
Subject2_D0_CCAGCGATCTTTACAC-1	Subject2_D0	11365	2004	Subject2_D0	GSM4670192	0	DHIM_Subject2	4.75142982842059	0.087989441267048	Monocytes	19	19
Subject2_D0_CCATGTCAGCGACGTA-1	Subject2_D0	4356	1253	Subject2_D0	GSM4670192	0	DHIM_Subject2	4.45362718089991	0.0229568411386593	CD4+ T cells	0	0
Subject2_D0_CCATGTCCAATTGCTG-1	Subject2_D0	5068	1623	Subject2_D0	GSM4670192	0	DHIM_Subject2	3.86740331491713	0.0986582478295186	Dendritic cells	0	0
Subject2_D0_CCATGTCGTTGAGTTC-1	Subject2_D0	3550	1074	Subject2_D0	GSM4670192	0	DHIM_Subject2	4.08450704225352	0	NK T cells	0	0
Subject2_D0_CCATTCGAGTGATCGG-1	Subject2_D0	2825	1000	Subject2_D0	GSM4670192	0	DHIM_Subject2	4.67256637168142	0.0353982300884956	NK T cells	1	1
Subject2_D0_CCATTCGCACCTATCC-1	Subject2_D0	7407	1869	Subject2_D0	GSM4670192	0	DHIM_Subject2	3.95571756446605	0.0270014850816795	NK T cells	1	1
Subject2_D0_CCATTCGCAGGGAGAG-1	Subject2_D0	3517	1333	Subject2_D0	GSM4670192	0	DHIM_Subject2	3.83849872050043	0.0284333238555587	CD4+ T cells	0	0
Subject2_D0_CCATTCGGTAGGACAC-1	Subject2_D0	5320	1594	Subject2_D0	GSM4670192	0	DHIM_Subject2	4.79323308270677	0.075187969924812	CD4+ T cells	0	0
Subject2_D0_CCATTCGGTCATCGGC-1	Subject2_D0	2756	1111	Subject2_D0	GSM4670192	0	DHIM_Subject2	4.60812772133527	0.0362844702467344	CD8+ T cells	13	13
Subject2_D0_CCATTCGGTCGTGGCT-1	Subject2_D0	3395	1043	Subject2_D0	GSM4670192	0	DHIM_Subject2	4.2120765832106	0	CD4+ T cells	0	0
Subject2_D0_CCATTCGGTTGAACTC-1	Subject2_D0	6829	1425	Subject2_D0	GSM4670192	0	DHIM_Subject2	4.94948015814907	0.102504026943916	Node9	19	19
Subject2_D0_CCCAATCGTATCAGTC-1	Subject2_D0	4973	1455	Subject2_D0	GSM4670192	0	DHIM_Subject2	4.62497486426704	0.0201085863663784	NK T cells	1	1
Subject2_D0_CCCAATCGTCAACTGT-1	Subject2_D0	14173	2403	Subject2_D0	GSM4670192	0	DHIM_Subject2	3.92295209200593	0.0423340153813589	Monocytes	19	19
Subject2_D0_CCCAATCGTTATCCGA-1	Subject2_D0	4726	1328	Subject2_D0	GSM4670192	0	DHIM_Subject2	4.10495133305121	0.0634786288616166	CD4+ T cells	0	0
Subject2_D0_CCCAATCTCCTCAATT-1	Subject2_D0	4442	1493	Subject2_D0	GSM4670192	0	DHIM_Subject2	3.78208014407924	0.0675371454299865	CD4+ T cells	0	0
Subject2_D0_CCCAATCTCTTCAACT-1	Subject2_D0	5258	1660	Subject2_D0	GSM4670192	0	DHIM_Subject2	4.33624952453404	0.095093191327501	CD4+ T cells	1	1
Subject2_D0_CCCAGTTCAACTGCTA-1	Subject2_D0	6067	1547	Subject2_D0	GSM4670192	0	DHIM_Subject2	3.44486566672161	0.0164826108455579	NK T cells	0	0
Subject2_D0_CCCAGTTCAGTGGGAT-1	Subject2_D0	5478	1643	Subject2_D0	GSM4670192	0	DHIM_Subject2	3.88828039430449	0.0365096750638919	NK T cells	1	1
Subject2_D0_CCCAGTTTCAGCGATT-1	Subject2_D0	5460	1421	Subject2_D0	GSM4670192	0	DHIM_Subject2	4.81684981684982	0.0183150183150183	NK T cells	0	0
Subject2_D0_CCCAGTTTCGGAGGTA-1	Subject2_D0	14577	2179	Subject2_D0	GSM4670192	0	DHIM_Subject2	4.42477876106195	0.0548809768813885	Node9	33	33
Subject2_D0_CCCTCCTAGAACTCGG-1	Subject2_D0	4894	1447	Subject2_D0	GSM4670192	0	DHIM_Subject2	4.02533714752759	0	Dendritic cells	0	0
Subject2_D0_CCCTCCTAGATAGGAG-1	Subject2_D0	5884	1841	Subject2_D0	GSM4670192	0	DHIM_Subject2	4.6736913664174	0.0339904826648538	NK T cells	13	13
Subject2_D0_CCCTCCTCACATTTCT-1	Subject2_D0	5210	2072	Subject2_D0	GSM4670192	0	DHIM_Subject2	4.33781190019194	0.0959692898272553	Dendritic cells	1	1
Subject2_D0_CCCTCCTCATACGCTA-1	Subject2_D0	5555	1433	Subject2_D0	GSM4670192	0	DHIM_Subject2	4.80648064806481	0.018001800180018	CD4+ T cells	20	20
Subject2_D0_CCCTCCTCATTCTCAT-1	Subject2_D0	5197	1676	Subject2_D0	GSM4670192	0	DHIM_Subject2	4.42563017125265	0.0384837406195882	CD4+ T cells	0	0
Subject2_D0_CCCTCCTTCGGTGTCG-1	Subject2_D0	6470	2033	Subject2_D0	GSM4670192	0	DHIM_Subject2	2.87480680061824	0.0618238021638331	CD4+ T cells	0	0
Subject2_D0_CCCTCCTTCTGGTATG-1	Subject2_D0	5554	1950	Subject2_D0	GSM4670192	0	DHIM_Subject2	4.24918977313648	0.0180050414115952	CD4+ T cells	0	0
Subject2_D0_CCGGGATAGCCAGTAG-1	Subject2_D0	3428	1251	Subject2_D0	GSM4670192	0	DHIM_Subject2	2.47957992998833	0.029171528588098	CD4+ T cells	0	0
Subject2_D0_CCGGGATAGTGTGAAT-1	Subject2_D0	5908	1464	Subject2_D0	GSM4670192	0	DHIM_Subject2	4.23155044008125	0.0677048070412999	NK T cells	0	0
Subject2_D0_CCGGGATGTCAAACTC-1	Subject2_D0	10558	2407	Subject2_D0	GSM4670192	0	DHIM_Subject2	4.17692744838037	0.0473574540632696	CD4+ T cells	12	12
Subject2_D0_CCGGGATGTGGTCTCG-1	Subject2_D0	3985	1338	Subject2_D0	GSM4670192	0	DHIM_Subject2	4.56712672521957	0.0752823086574655	NK T cells	1	1
Subject2_D0_CCGGGATTCCACGAAT-1	Subject2_D0	6384	1691	Subject2_D0	GSM4670192	0	DHIM_Subject2	4.77756892230576	0.0156641604010025	Dendritic cells	12	12
Subject2_D0_CCGGGATTCCTTTCGG-1	Subject2_D0	3548	1343	Subject2_D0	GSM4670192	0	DHIM_Subject2	4.87598647125141	0	CD4+ T cells	1	1
Subject2_D0_CCGGGATTCGTTACGA-1	Subject2_D0	4932	1465	Subject2_D0	GSM4670192	0	DHIM_Subject2	3.71046228710462	0.040551500405515	NK T cells	0	0
Subject2_D0_CCGGGATTCTAACTGG-1	Subject2_D0	10300	1977	Subject2_D0	GSM4670192	0	DHIM_Subject2	4.90291262135922	0.0485436893203883	Monocytes	19	19
Subject2_D0_CCGGTAGAGAAACCGC-1	Subject2_D0	5148	1423	Subject2_D0	GSM4670192	0	DHIM_Subject2	4.56487956487956	0.0194250194250194	Dendritic cells	0	0
Subject2_D0_CCGGTAGCATCCGGGT-1	Subject2_D0	3811	1635	Subject2_D0	GSM4670192	0	DHIM_Subject2	4.95932826029913	0.0262398320650748	Node5	1	1
Subject2_D0_CCGGTAGGTATTACCG-1	Subject2_D0	3571	1514	Subject2_D0	GSM4670192	0	DHIM_Subject2	3.38840660879305	0	CD4+ T cells	1	1
Subject2_D0_CCGGTAGGTCGCATCG-1	Subject2_D0	3690	1551	Subject2_D0	GSM4670192	0	DHIM_Subject2	4.68834688346883	0.0813008130081301	CD8+ T cells	13	13
Subject2_D0_CCGGTAGTCATGTCTT-1	Subject2_D0	6632	1641	Subject2_D0	GSM4670192	0	DHIM_Subject2	4.14656212303981	0.105548854041013	NK T cells	0	0
Subject2_D0_CCGGTAGTCTCCAGGG-1	Subject2_D0	9346	2096	Subject2_D0	GSM4670192	0	DHIM_Subject2	4.2692060774663	0.149796704472502	Monocytes	19	19
Subject2_D0_CCGTACTCAGCGATCC-1	Subject2_D0	4566	1355	Subject2_D0	GSM4670192	0	DHIM_Subject2	3.5041611914148	0.0438020148926851	Dendritic cells	0	0
Subject2_D0_CCGTACTGTGATGCCC-1	Subject2_D0	4777	1346	Subject2_D0	GSM4670192	0	DHIM_Subject2	4.45886539669249	0.0418672807201172	CD4+ T cells	0	0
Subject2_D0_CCGTGGACAAGGTTCT-1	Subject2_D0	4180	1545	Subject2_D0	GSM4670192	0	DHIM_Subject2	4.88038277511962	0.0239234449760766	CD4+ T cells	1	1
Subject2_D0_CCGTGGAGTAATTGGA-1	Subject2_D0	5011	1475	Subject2_D0	GSM4670192	0	DHIM_Subject2	4.70963879465177	0.0199560965875075	NK T cells	0	0
Subject2_D0_CCGTTCACAAGAGGCT-1	Subject2_D0	6067	1617	Subject2_D0	GSM4670192	0	DHIM_Subject2	3.67562221855942	0.0329652216911159	CD4+ T cells	0	0
Subject2_D0_CCGTTCACAGGTTTCA-1	Subject2_D0	7786	2235	Subject2_D0	GSM4670192	0	DHIM_Subject2	4.62368353454919	0.0256871307474955	CD4+ T cells	1	1
Subject2_D0_CCGTTCAGTGAGGCTA-1	Subject2_D0	10884	1831	Subject2_D0	GSM4670192	0	DHIM_Subject2	4.93384785005513	0.0459389930172731	Monocytes	19	19
Subject2_D0_CCGTTCAGTTCATGGT-1	Subject2_D0	10444	1753	Subject2_D0	GSM4670192	0	DHIM_Subject2	4.12677135197242	0.0574492531597089	Node7	19	19
Subject2_D0_CCGTTCATCATTATCC-1	Subject2_D0	4721	1682	Subject2_D0	GSM4670192	0	DHIM_Subject2	4.51175598390172	0.0847278119042576	NK T cells	0	0
Subject2_D0_CCGTTCATCCGGCACA-1	Subject2_D0	5697	1490	Subject2_D0	GSM4670192	0	DHIM_Subject2	4.44093382482008	0	NK T cells	1	1
Subject2_D0_CCTAAAGAGGGTGTTG-1	Subject2_D0	5769	1953	Subject2_D0	GSM4670192	0	DHIM_Subject2	4.88819552782111	0.0346680533888022	NK T cells	26	26
Subject2_D0_CCTAAAGCAGACGCAA-1	Subject2_D0	7650	1343	Subject2_D0	GSM4670192	0	DHIM_Subject2	4.88888888888889	0.0522875816993464	Node9	19	19
Subject2_D0_CCTAAAGTCAGCATGT-1	Subject2_D0	4965	1631	Subject2_D0	GSM4670192	0	DHIM_Subject2	3.202416918429	0.0604229607250755	CD4+ T cells	0	0
Subject2_D0_CCTAAAGTCCACGACG-1	Subject2_D0	7183	306	Subject2_D0	GSM4670192	0	DHIM_Subject2	0.250591674787693	0	Erythroid cells	15	15
Subject2_D0_CCTACACTCCGTAGTA-1	Subject2_D0	5005	1632	Subject2_D0	GSM4670192	0	DHIM_Subject2	3.7962037962038	0.0999000999000999	NK T cells	0	0
Subject2_D0_CCTACACTCGTTTGCC-1	Subject2_D0	7289	1859	Subject2_D0	GSM4670192	0	DHIM_Subject2	4.37645767595006	0.0274386061188092	CD4+ T cells	12	12
Subject2_D0_CCTACACTCTGGTATG-1	Subject2_D0	4308	1551	Subject2_D0	GSM4670192	0	DHIM_Subject2	3.6908077994429	0	CD4+ T cells	0	0
Subject2_D0_CCTACCAAGACTAGGC-1	Subject2_D0	5557	1718	Subject2_D0	GSM4670192	0	DHIM_Subject2	4.49883030412093	0.0539859636494511	CD4+ T cells	12	12
Subject2_D0_CCTACCAAGCTCTCGG-1	Subject2_D0	5491	1780	Subject2_D0	GSM4670192	0	DHIM_Subject2	3.75159351666363	0.0364232380258605	Node1	26	26
Subject2_D0_CCTACCATCCTTGGTC-1	Subject2_D0	3878	1470	Subject2_D0	GSM4670192	0	DHIM_Subject2	4.02269210933471	0	CD4+ T cells	0	0
Subject2_D0_CCTACCATCGCACTCT-1	Subject2_D0	5913	1948	Subject2_D0	GSM4670192	0	DHIM_Subject2	2.95958058515136	0.0169118890580078	CD4+ T cells	1	1
Subject2_D0_CCTAGCTAGCGTGTCC-1	Subject2_D0	6306	1778	Subject2_D0	GSM4670192	0	DHIM_Subject2	3.86933079606724	0	NK T cells	1	1
Subject2_D0_CCTAGCTAGGGTCGAT-1	Subject2_D0	6036	1606	Subject2_D0	GSM4670192	0	DHIM_Subject2	3.99271040424122	0.0497017892644135	CD4+ T cells	12	12
Subject2_D0_CCTAGCTCACCGAATT-1	Subject2_D0	5708	1708	Subject2_D0	GSM4670192	0	DHIM_Subject2	4.30974071478627	0.0700770847932726	Dendritic cells	0	0
Subject2_D0_CCTAGCTGTAAACCTC-1	Subject2_D0	5002	1561	Subject2_D0	GSM4670192	0	DHIM_Subject2	3.53858456617353	0.039984006397441	NK T cells	0	0
Subject2_D0_CCTATTACATCGGACC-1	Subject2_D0	3689	1251	Subject2_D0	GSM4670192	0	DHIM_Subject2	4.39143399295202	0	CD4+ T cells	1	1
Subject2_D0_CCTATTATCACAGGCC-1	Subject2_D0	2982	1144	Subject2_D0	GSM4670192	0	DHIM_Subject2	4.5271629778672	0.0670690811535882	NK T cells	1	1
Subject2_D0_CCTCAGTCAATTGCTG-1	Subject2_D0	4608	1818	Subject2_D0	GSM4670192	0	DHIM_Subject2	4.73090277777778	0.0868055555555556	NK cells	16	16
Subject2_D0_CCTCAGTCACCGTTGG-1	Subject2_D0	6372	1841	Subject2_D0	GSM4670192	0	DHIM_Subject2	4.33145009416196	0.0156936597614564	CD4+ T cells	1	1
Subject2_D0_CCTCAGTCAGGGAGAG-1	Subject2_D0	5479	1664	Subject2_D0	GSM4670192	0	DHIM_Subject2	2.22668370140537	0.0365030114984486	NK T cells	1	1
Subject2_D0_CCTCAGTCATCCTTGC-1	Subject2_D0	11480	2260	Subject2_D0	GSM4670192	0	DHIM_Subject2	4.198606271777	0.0696864111498258	Monocytes	19	19
Subject2_D0_CCTCAGTCATCGGTTA-1	Subject2_D0	4274	1233	Subject2_D0	GSM4670192	0	DHIM_Subject2	3.97753860552176	0.0467945718296678	Dendritic cells	4	4
Subject2_D0_CCTCAGTCATTACGAC-1	Subject2_D0	7120	2384	Subject2_D0	GSM4670192	0	DHIM_Subject2	2.41573033707865	0.0561797752808989	Dendritic cells	27	27
Subject2_D0_CCTCAGTGTACAGTGG-1	Subject2_D0	6212	1852	Subject2_D0	GSM4670192	0	DHIM_Subject2	4.90985189954926	0.0321957501609788	CD4+ T cells	12	12
Subject2_D0_CCTCAGTGTCTAGTGT-1	Subject2_D0	5034	1575	Subject2_D0	GSM4670192	0	DHIM_Subject2	2.92014302741359	0.0397298371076679	CD4+ T cells	0	0
Subject2_D0_CCTCAGTGTTACGGAG-1	Subject2_D0	12407	2235	Subject2_D0	GSM4670192	0	DHIM_Subject2	2.98218747481261	0.088659627629564	Monocytes	19	19
Subject2_D0_CCTCTGAAGGAGTAGA-1	Subject2_D0	6938	2081	Subject2_D0	GSM4670192	0	DHIM_Subject2	4.32401268377054	0.0576535024502739	CD4+ T cells	12	12
Subject2_D0_CCTCTGAAGGTGACCA-1	Subject2_D0	11009	2303	Subject2_D0	GSM4670192	0	DHIM_Subject2	4.37823598873649	0.0999182487056045	Node9	19	19
Subject2_D0_CCTCTGAAGGTTACCT-1	Subject2_D0	6699	1928	Subject2_D0	GSM4670192	0	DHIM_Subject2	4.34393193013883	0.0298552022689954	CD4+ T cells	0	0
Subject2_D0_CCTCTGACACAGACTT-1	Subject2_D0	6382	2009	Subject2_D0	GSM4670192	0	DHIM_Subject2	4.30899404575368	0.0626762770291445	Dendritic cells	21	21
Subject2_D0_CCTCTGAGTTCTCATT-1	Subject2_D0	2901	1130	Subject2_D0	GSM4670192	0	DHIM_Subject2	4.44674250258532	0	CD4+ T cells	0	0
Subject2_D0_CCTCTGAGTTTGTGTG-1	Subject2_D0	4962	1598	Subject2_D0	GSM4670192	0	DHIM_Subject2	4.79645304312777	0.0201531640467553	CD4+ T cells	12	12
Subject2_D0_CCTTCCCAGCAATATG-1	Subject2_D0	12716	2013	Subject2_D0	GSM4670192	0	DHIM_Subject2	2.35136835482856	0.00786410821012897	Node2	31	31
Subject2_D0_CCTTCCCTCGTCCGTT-1	Subject2_D0	6000	1675	Subject2_D0	GSM4670192	0	DHIM_Subject2	4.18333333333333	0.116666666666667	CD4+ T cells	12	12
Subject2_D0_CCTTCCCTCTATCCTA-1	Subject2_D0	8778	1720	Subject2_D0	GSM4670192	0	DHIM_Subject2	3.65686944634313	0.0797448165869219	Monocytes	19	19
Subject2_D0_CCTTCGAAGAGACTTA-1	Subject2_D0	6042	1670	Subject2_D0	GSM4670192	0	DHIM_Subject2	4.23700761337306	0.033101621979477	CD4+ T cells	0	0
Subject2_D0_CCTTCGAAGATCCTGT-1	Subject2_D0	9657	1830	Subject2_D0	GSM4670192	0	DHIM_Subject2	3.08584446515481	0.238169203686445	Node9	19	19
Subject2_D0_CCTTCGAAGGGTTTCT-1	Subject2_D0	5827	1754	Subject2_D0	GSM4670192	0	DHIM_Subject2	4.87386305131285	0	CD4+ T cells	1	1
Subject2_D0_CCTTCGACACACCGCA-1	Subject2_D0	5844	1665	Subject2_D0	GSM4670192	0	DHIM_Subject2	3.78165639972622	0.0171115674195756	NK T cells	4	4
Subject2_D0_CCTTCGACACTATCTT-1	Subject2_D0	6575	1909	Subject2_D0	GSM4670192	0	DHIM_Subject2	4.45627376425856	0.0304182509505703	CD4+ T cells	1	1
Subject2_D0_CCTTCGACATGCTGGC-1	Subject2_D0	5286	1548	Subject2_D0	GSM4670192	0	DHIM_Subject2	4.63488460083239	0.0567536889897843	NK T cells	1	1
Subject2_D0_CCTTCGAGTAAGAGGA-1	Subject2_D0	4093	1550	Subject2_D0	GSM4670192	0	DHIM_Subject2	4.32445638895676	0.0244319569997557	Node5	13	13
Subject2_D0_CCTTCGAGTAGGCATG-1	Subject2_D0	7585	2134	Subject2_D0	GSM4670192	0	DHIM_Subject2	4.83849703361898	0.03955174686882	NK T cells	1	1
Subject2_D0_CCTTCGATCACAATGC-1	Subject2_D0	11843	2087	Subject2_D0	GSM4670192	0	DHIM_Subject2	2.87933800557291	0.0168876129359115	Unassigned	20	20
Subject2_D0_CCTTCGATCGCCATAA-1	Subject2_D0	5640	1805	Subject2_D0	GSM4670192	0	DHIM_Subject2	4.8758865248227	0.0354609929078014	NK T cells	26	26
Subject2_D0_CCTTCGATCTTATCTG-1	Subject2_D0	7008	2106	Subject2_D0	GSM4670192	0	DHIM_Subject2	4.68036529680365	0.0713470319634703	CD4+ T cells	1	1
Subject2_D0_CCTTTCTAGGAGTACC-1	Subject2_D0	5644	1672	Subject2_D0	GSM4670192	0	DHIM_Subject2	3.93338058114812	0.0531537916371368	CD4+ T cells	4	4
Subject2_D0_CCTTTCTAGGAGTCTG-1	Subject2_D0	5134	1636	Subject2_D0	GSM4670192	0	DHIM_Subject2	3.56447214647448	0.0779119594857811	CD4+ T cells	0	0
Subject2_D0_CCTTTCTCACAGGAGT-1	Subject2_D0	6506	1883	Subject2_D0	GSM4670192	0	DHIM_Subject2	3.81186596987396	0.0153704272978789	CD4+ T cells	1	1
Subject2_D0_CCTTTCTGTCAGAATA-1	Subject2_D0	4994	1634	Subject2_D0	GSM4670192	0	DHIM_Subject2	3.68442130556668	0.0200240288346015	CD4+ T cells	0	0
Subject2_D0_CCTTTCTTCAGAAATG-1	Subject2_D0	3106	1111	Subject2_D0	GSM4670192	0	DHIM_Subject2	4.92594977462975	0.0643915003219575	NK T cells	0	0
Subject2_D0_CCTTTCTTCCAATGGT-1	Subject2_D0	4843	1646	Subject2_D0	GSM4670192	0	DHIM_Subject2	4.97625438777617	0.0619450753665084	CD4+ T cells	0	0
Subject2_D0_CGAACATGTAGCGTCC-1	Subject2_D0	6345	1720	Subject2_D0	GSM4670192	0	DHIM_Subject2	4.55476753349094	0.0315208825847124	CD4+ T cells	12	12
Subject2_D0_CGAATGTTCCAGTAGT-1	Subject2_D0	11125	1989	Subject2_D0	GSM4670192	0	DHIM_Subject2	2.37303370786517	0.0898876404494382	Unassigned	20	20
Subject2_D0_CGACCTTAGCTAGTGG-1	Subject2_D0	6341	1620	Subject2_D0	GSM4670192	0	DHIM_Subject2	2.41286863270777	0	NK T cells	1	1
Subject2_D0_CGACCTTAGGCGCTCT-1	Subject2_D0	4563	1401	Subject2_D0	GSM4670192	0	DHIM_Subject2	4.73372781065089	0.0876616261231646	B cells	21	21
Subject2_D0_CGACCTTTCACCTCGT-1	Subject2_D0	5361	1889	Subject2_D0	GSM4670192	0	DHIM_Subject2	4.99906733818317	0.0559597090095132	NK T cells	1	1
Subject2_D0_CGACTTCAGGATGGAA-1	Subject2_D0	4083	1321	Subject2_D0	GSM4670192	0	DHIM_Subject2	4.21258878275778	0	NK T cells	0	0
Subject2_D0_CGACTTCAGTCTCCTC-1	Subject2_D0	5293	1426	Subject2_D0	GSM4670192	0	DHIM_Subject2	4.3264689212167	0.0188928773852258	CD4+ T cells	26	26
Subject2_D0_CGACTTCCAAGTAGTA-1	Subject2_D0	4518	1943	Subject2_D0	GSM4670192	0	DHIM_Subject2	4.11686586985392	0.0885347498893316	CD8+ T cells	13	13
Subject2_D0_CGACTTCCATCAGTAC-1	Subject2_D0	4200	1438	Subject2_D0	GSM4670192	0	DHIM_Subject2	3.85714285714286	0	CD4+ T cells	0	0
Subject2_D0_CGACTTCGTCTCACCT-1	Subject2_D0	6142	1849	Subject2_D0	GSM4670192	0	DHIM_Subject2	3.87495929664604	0.0325626831650928	Dendritic cells	1	1
Subject2_D0_CGACTTCTCGCGATCG-1	Subject2_D0	9404	2408	Subject2_D0	GSM4670192	0	DHIM_Subject2	4.03019991492982	0.0531688643130583	CD4+ T cells	1	1
Subject2_D0_CGAGAAGCAATCTGCA-1	Subject2_D0	3108	1334	Subject2_D0	GSM4670192	0	DHIM_Subject2	3.41055341055341	0	CD4+ T cells	1	1
Subject2_D0_CGAGAAGCACCGAATT-1	Subject2_D0	5632	1460	Subject2_D0	GSM4670192	0	DHIM_Subject2	4.13707386363636	0.0887784090909091	Monocytes	19	19
Subject2_D0_CGAGAAGGTAATAGCA-1	Subject2_D0	3905	1296	Subject2_D0	GSM4670192	0	DHIM_Subject2	4.68629961587708	0.0256081946222791	CD4+ T cells	0	0
Subject2_D0_CGAGAAGGTAGTGAAT-1	Subject2_D0	5234	1627	Subject2_D0	GSM4670192	0	DHIM_Subject2	3.82116927779901	0.0382116927779901	CD4+ T cells	0	0
Subject2_D0_CGAGAAGTCTGGTGTA-1	Subject2_D0	5937	1645	Subject2_D0	GSM4670192	0	DHIM_Subject2	4.56459491325585	0.0842176183257537	CD4+ T cells	0	0
Subject2_D0_CGAGCACCATTAGGCT-1	Subject2_D0	3138	1101	Subject2_D0	GSM4670192	0	DHIM_Subject2	2.74059910771192	0.0318674314850223	CD4+ T cells	0	0
Subject2_D0_CGAGCACGTCTAGTCA-1	Subject2_D0	5452	1592	Subject2_D0	GSM4670192	0	DHIM_Subject2	4.82391782831988	0.0183418928833456	NK T cells	1	1
Subject2_D0_CGAGCCACAGTCTTCC-1	Subject2_D0	12318	1933	Subject2_D0	GSM4670192	0	DHIM_Subject2	4.35135573956811	0.0243546030199708	Unassigned	19	19
Subject2_D0_CGAGCCACATGGTCAT-1	Subject2_D0	4443	1552	Subject2_D0	GSM4670192	0	DHIM_Subject2	4.88408732838172	0	CD8+ T cells	13	13
Subject2_D0_CGAGCCAGTGGCTCCA-1	Subject2_D0	5328	1543	Subject2_D0	GSM4670192	0	DHIM_Subject2	4.71096096096096	0.0187687687687688	CD8+ T cells	13	13
Subject2_D0_CGAGCCATCGTACCGG-1	Subject2_D0	4245	1554	Subject2_D0	GSM4670192	0	DHIM_Subject2	3.60424028268551	0	CD8+ T cells	13	13
Subject2_D0_CGAGCCATCTTACCTA-1	Subject2_D0	4039	1300	Subject2_D0	GSM4670192	0	DHIM_Subject2	2.69868779400842	0.0495172072295123	CD4+ T cells	12	12
Subject2_D0_CGATCGGCACATCCAA-1	Subject2_D0	3382	1215	Subject2_D0	GSM4670192	0	DHIM_Subject2	3.25251330573625	0	CD4+ T cells	1	1
Subject2_D0_CGATGGCAGCCGATTT-1	Subject2_D0	10897	2213	Subject2_D0	GSM4670192	0	DHIM_Subject2	3.94604019454896	0.110122051940901	Node9	19	19
Subject2_D0_CGATGGCAGTATCTCG-1	Subject2_D0	4803	1348	Subject2_D0	GSM4670192	0	DHIM_Subject2	4.80949406620862	0	CD4+ T cells	0	0
Subject2_D0_CGATGGCCAAGTCTGT-1	Subject2_D0	5117	1506	Subject2_D0	GSM4670192	0	DHIM_Subject2	4.24076607387141	0.0195427008012507	Dendritic cells	1	1
Subject2_D0_CGATGGCCACAGGAGT-1	Subject2_D0	4756	1385	Subject2_D0	GSM4670192	0	DHIM_Subject2	4.10008410428932	0.126156433978133	CD4+ T cells	12	12
Subject2_D0_CGATGGCCAGCTGCTG-1	Subject2_D0	4527	1541	Subject2_D0	GSM4670192	0	DHIM_Subject2	4.37375745526839	0.0220896841175171	NK T cells	13	13
Subject2_D0_CGATGGCCAGTAACGG-1	Subject2_D0	8976	1856	Subject2_D0	GSM4670192	0	DHIM_Subject2	2.93003565062389	0.0222816399286988	Unassigned	20	20
Subject2_D0_CGATGTACATCCTAGA-1	Subject2_D0	5321	1619	Subject2_D0	GSM4670192	0	DHIM_Subject2	4.82991918812253	0.0751738395038527	NK T cells	0	0
Subject2_D0_CGATGTAGTTAGTGGG-1	Subject2_D0	4728	1538	Subject2_D0	GSM4670192	0	DHIM_Subject2	4.06091370558376	0.0211505922165821	NK T cells	1	1
Subject2_D0_CGATGTAGTTTCCACC-1	Subject2_D0	11684	2127	Subject2_D0	GSM4670192	0	DHIM_Subject2	4.7500855871277	0.0256761383087984	Unassigned	20	20
Subject2_D0_CGATTGACACTTCTGC-1	Subject2_D0	5908	1811	Subject2_D0	GSM4670192	0	DHIM_Subject2	4.50236966824645	0.10155721056195	NK T cells	26	26
Subject2_D0_CGATTGACATGTTCCC-1	Subject2_D0	3062	1245	Subject2_D0	GSM4670192	0	DHIM_Subject2	2.15545395166558	0	Node9	0	0
Subject2_D0_CGATTGAGTCGAAAGC-1	Subject2_D0	8380	1765	Subject2_D0	GSM4670192	0	DHIM_Subject2	2.39856801909308	0.0835322195704057	Monocytes	19	19
Subject2_D0_CGATTGAGTCGAACAG-1	Subject2_D0	5113	1534	Subject2_D0	GSM4670192	0	DHIM_Subject2	4.69391746528457	0	NK T cells	0	0
Subject2_D0_CGATTGAGTCTCAACA-1	Subject2_D0	4876	1598	Subject2_D0	GSM4670192	0	DHIM_Subject2	4.26579163248564	0.164068908941756	Dendritic cells	21	21
Subject2_D0_CGATTGATCGGCATCG-1	Subject2_D0	6356	1707	Subject2_D0	GSM4670192	0	DHIM_Subject2	4.54688483322845	0.0629326620516048	NK T cells	12	12
Subject2_D0_CGATTGATCTGTCTCG-1	Subject2_D0	4661	1420	Subject2_D0	GSM4670192	0	DHIM_Subject2	4.54838017592791	0.0429092469427162	CD4+ T cells	1	1
Subject2_D0_CGCCAAGAGACACGAC-1	Subject2_D0	6842	1831	Subject2_D0	GSM4670192	0	DHIM_Subject2	4.83776673487284	0.0146156094709149	NK T cells	0	0
Subject2_D0_CGCCAAGAGTTACCCA-1	Subject2_D0	6040	1747	Subject2_D0	GSM4670192	0	DHIM_Subject2	3.67549668874172	0.0496688741721854	CD4+ T cells	0	0
Subject2_D0_CGCCAAGGTCGGGTCT-1	Subject2_D0	8870	1930	Subject2_D0	GSM4670192	0	DHIM_Subject2	4.02480270574972	0.0450958286358512	Node9	19	19
Subject2_D0_CGCCAAGGTTGGAGGT-1	Subject2_D0	8213	1704	Subject2_D0	GSM4670192	0	DHIM_Subject2	4.07889930597833	0.0608790941190795	Node9	19	19
Subject2_D0_CGCCAAGTCACGCATA-1	Subject2_D0	4191	1400	Subject2_D0	GSM4670192	0	DHIM_Subject2	4.67668814125507	0.0238606537819136	CD4+ T cells	0	0
Subject2_D0_CGCCAAGTCGTAGGTT-1	Subject2_D0	11129	2052	Subject2_D0	GSM4670192	0	DHIM_Subject2	1.78812112498877	0.0718842663312068	Monocytes	19	19
Subject2_D0_CGCGGTACAACAACCT-1	Subject2_D0	3726	1301	Subject2_D0	GSM4670192	0	DHIM_Subject2	3.24745034889962	0.0268384326355341	CD4+ T cells	0	0
Subject2_D0_CGCGGTACAGATGGCA-1	Subject2_D0	5025	1500	Subject2_D0	GSM4670192	0	DHIM_Subject2	4.51741293532338	0	NK T cells	0	0
Subject2_D0_CGCGGTACAGTACACT-1	Subject2_D0	5938	1802	Subject2_D0	GSM4670192	0	DHIM_Subject2	4.36173795890872	0.050522061300101	CD4+ T cells	12	12
Subject2_D0_CGCGGTAGTGAGGGTT-1	Subject2_D0	4503	1398	Subject2_D0	GSM4670192	0	DHIM_Subject2	4.81900954918943	0.0222074172773706	CD4+ T cells	0	0
Subject2_D0_CGCGGTAGTTACAGAA-1	Subject2_D0	7541	1943	Subject2_D0	GSM4670192	0	DHIM_Subject2	4.11086062856385	0.0132608407373027	NK T cells	1	1
Subject2_D0_CGCGTTTAGCCAGTAG-1	Subject2_D0	5142	1461	Subject2_D0	GSM4670192	0	DHIM_Subject2	3.48113574484636	0.0194476857253987	CD4+ T cells	0	0
Subject2_D0_CGCGTTTAGCGCCTTG-1	Subject2_D0	3671	1193	Subject2_D0	GSM4670192	0	DHIM_Subject2	4.46744756197221	0.0817216017433942	CD4+ T cells	4	4
Subject2_D0_CGCGTTTCATACTCTT-1	Subject2_D0	8013	2156	Subject2_D0	GSM4670192	0	DHIM_Subject2	4.77973293398228	0.0499188818170473	CD4+ T cells	0	0
Subject2_D0_CGCGTTTTCAGAGCTT-1	Subject2_D0	8966	2238	Subject2_D0	GSM4670192	0	DHIM_Subject2	3.87017622128039	0.022306491188936	NK T cells	1	1
Subject2_D0_CGCGTTTTCATGTGGT-1	Subject2_D0	4797	1425	Subject2_D0	GSM4670192	0	DHIM_Subject2	3.31457160725453	0.0625390869293308	CD4+ T cells	0	0
Subject2_D0_CGCGTTTTCGACGGAA-1	Subject2_D0	4792	1497	Subject2_D0	GSM4670192	0	DHIM_Subject2	3.96494156928214	0.0208681135225376	CD4+ T cells	0	0
Subject2_D0_CGCTATCAGAGCTTCT-1	Subject2_D0	8284	2485	Subject2_D0	GSM4670192	0	DHIM_Subject2	2.22114920328344	0.0482858522452921	Dendritic cells	27	27
Subject2_D0_CGCTATCAGTGGGTTG-1	Subject2_D0	7755	2034	Subject2_D0	GSM4670192	0	DHIM_Subject2	4.22952933591231	0.0128949065119278	NK T cells	1	1
Subject2_D0_CGCTATCGTAGCTTGT-1	Subject2_D0	3868	1405	Subject2_D0	GSM4670192	0	DHIM_Subject2	3.90382626680455	0.0258531540847983	CD4+ T cells	1	1
Subject2_D0_CGCTATCTCAACGAAA-1	Subject2_D0	5293	1769	Subject2_D0	GSM4670192	0	DHIM_Subject2	4.09975439259399	0.0377857547704515	CD4+ T cells	0	0
Subject2_D0_CGCTATCTCACATAGC-1	Subject2_D0	6617	1894	Subject2_D0	GSM4670192	0	DHIM_Subject2	4.83602841166692	0.0302251775729182	Node5	13	13
Subject2_D0_CGCTATCTCTGCCAGG-1	Subject2_D0	3961	1286	Subject2_D0	GSM4670192	0	DHIM_Subject2	3.73643019439535	0.0252461499621308	CD4+ T cells	0	0
Subject2_D0_CGCTGGAAGAGACGAA-1	Subject2_D0	7470	1879	Subject2_D0	GSM4670192	0	DHIM_Subject2	4.97991967871486	0.0133868808567604	NK T cells	12	12
Subject2_D0_CGCTGGAAGGTGCTAG-1	Subject2_D0	3278	1250	Subject2_D0	GSM4670192	0	DHIM_Subject2	4.42342892007322	0.0305064063453325	CD4+ T cells	1	1
Subject2_D0_CGCTGGACACATTCGA-1	Subject2_D0	6266	1782	Subject2_D0	GSM4670192	0	DHIM_Subject2	3.01627832748165	0.01595914458985	CD4+ T cells	1	1
Subject2_D0_CGCTGGAGTACCGCTG-1	Subject2_D0	9480	2229	Subject2_D0	GSM4670192	0	DHIM_Subject2	4.9789029535865	0.0316455696202532	Monocytes	19	19
Subject2_D0_CGCTGGAGTCACCCAG-1	Subject2_D0	6045	1858	Subject2_D0	GSM4670192	0	DHIM_Subject2	4.28453267162945	0.0165425971877585	NK T cells	1	1
Subject2_D0_CGCTGGATCGGATGTT-1	Subject2_D0	4064	1314	Subject2_D0	GSM4670192	0	DHIM_Subject2	3.42027559055118	0.0492125984251968	CD4+ T cells	0	0
Subject2_D0_CGCTGGATCTCGCTTG-1	Subject2_D0	4815	1552	Subject2_D0	GSM4670192	0	DHIM_Subject2	4.3613707165109	0.0207684319833853	CD4+ T cells	0	0
Subject2_D0_CGCTTCAAGAGTTGGC-1	Subject2_D0	5327	1629	Subject2_D0	GSM4670192	0	DHIM_Subject2	2.2526750516238	0	CD4+ T cells	0	0
Subject2_D0_CGCTTCAGTCTCCCTA-1	Subject2_D0	2779	1115	Subject2_D0	GSM4670192	0	DHIM_Subject2	3.02267002518892	0.0359841669665347	CD4+ T cells	0	0
Subject2_D0_CGGACACTCTACTTAC-1	Subject2_D0	11881	1874	Subject2_D0	GSM4670192	0	DHIM_Subject2	3.21521757427826	0.0252503997979968	Unassigned	20	20
Subject2_D0_CGGACGTGTATGAAAC-1	Subject2_D0	6889	1889	Subject2_D0	GSM4670192	0	DHIM_Subject2	4.80476121352881	0.0290317898098418	CD4+ T cells	12	12
Subject2_D0_CGGACGTTCCAAGCCG-1	Subject2_D0	5684	1633	Subject2_D0	GSM4670192	0	DHIM_Subject2	4.83814215341309	0.0175932441942294	NK T cells	0	0
Subject2_D0_CGGACGTTCCGTACAA-1	Subject2_D0	5763	1753	Subject2_D0	GSM4670192	0	DHIM_Subject2	4.63300364393545	0.0347041471455839	NK T cells	0	0
Subject2_D0_CGGACTGGTTAGGGTG-1	Subject2_D0	6314	1913	Subject2_D0	GSM4670192	0	DHIM_Subject2	3.10421286031042	0.095026924295217	Node1	26	26
Subject2_D0_CGGAGCTAGGTTCCTA-1	Subject2_D0	13335	2450	Subject2_D0	GSM4670192	0	DHIM_Subject2	4.34195725534308	0.0449943757030371	Dendritic cells	33	33
Subject2_D0_CGGAGCTCACATTCGA-1	Subject2_D0	4147	1279	Subject2_D0	GSM4670192	0	DHIM_Subject2	3.52061731372076	0	CD4+ T cells	0	0
Subject2_D0_CGGAGCTGTCGACTAT-1	Subject2_D0	2837	1173	Subject2_D0	GSM4670192	0	DHIM_Subject2	4.93479027141346	0	CD8+ T cells	13	13
Subject2_D0_CGGAGCTTCCTCAATT-1	Subject2_D0	5409	1505	Subject2_D0	GSM4670192	0	DHIM_Subject2	3.58661490109077	0.0184877056757256	NK T cells	0	0
Subject2_D0_CGGAGCTTCGTCCGTT-1	Subject2_D0	4891	1345	Subject2_D0	GSM4670192	0	DHIM_Subject2	2.73972602739726	0	CD4+ T cells	1	1
Subject2_D0_CGGAGTCAGATTACCC-1	Subject2_D0	4672	1335	Subject2_D0	GSM4670192	0	DHIM_Subject2	4.75171232876712	0.0214041095890411	Dendritic cells	4	4
Subject2_D0_CGGAGTCAGTATTGGA-1	Subject2_D0	5665	1698	Subject2_D0	GSM4670192	0	DHIM_Subject2	4.96028243601059	0.0353045013239188	CD4+ T cells	1	1
Subject2_D0_CGGAGTCAGTGTTTGC-1	Subject2_D0	4803	1484	Subject2_D0	GSM4670192	0	DHIM_Subject2	4.14324380595461	0.0208203206329377	NK T cells	0	0
Subject2_D0_CGGAGTCCACCAACCG-1	Subject2_D0	5777	1655	Subject2_D0	GSM4670192	0	DHIM_Subject2	4.7948762333391	0.0346200450060585	Dendritic cells	0	0
Subject2_D0_CGGCTAGAGCTAGTTC-1	Subject2_D0	3710	1260	Subject2_D0	GSM4670192	0	DHIM_Subject2	4.55525606469003	0.0808625336927224	CD4+ T cells	0	0
Subject2_D0_CGGCTAGAGCTGTTCA-1	Subject2_D0	3540	1208	Subject2_D0	GSM4670192	0	DHIM_Subject2	4.54802259887006	0	CD4+ T cells	0	0
Subject2_D0_CGGCTAGAGTTGTCGT-1	Subject2_D0	3430	1094	Subject2_D0	GSM4670192	0	DHIM_Subject2	4.3731778425656	0	CD4+ T cells	0	0
Subject2_D0_CGGCTAGCAAAGGCGT-1	Subject2_D0	5075	1436	Subject2_D0	GSM4670192	0	DHIM_Subject2	4.23645320197044	0	CD4+ T cells	4	4
Subject2_D0_CGGGTCAGTGGGTCAA-1	Subject2_D0	5983	1742	Subject2_D0	GSM4670192	0	DHIM_Subject2	4.66321243523316	0.0167140230653518	CD4+ T cells	12	12
Subject2_D0_CGGGTCAGTTATCCGA-1	Subject2_D0	10958	1856	Subject2_D0	GSM4670192	0	DHIM_Subject2	2.7012228508852	0.0273772586238365	Unassigned	20	20
Subject2_D0_CGGGTCATCGTCTGCT-1	Subject2_D0	11632	2136	Subject2_D0	GSM4670192	0	DHIM_Subject2	4.23830811554333	0.0601788170563962	Node9	19	19
Subject2_D0_CGGGTCATCTCAAGTG-1	Subject2_D0	4054	1272	Subject2_D0	GSM4670192	0	DHIM_Subject2	4.81006413418846	0.0246669955599408	CD4+ T cells	0	0
Subject2_D0_CGGTTAAAGGAGCGTT-1	Subject2_D0	6032	1610	Subject2_D0	GSM4670192	0	DHIM_Subject2	4.77453580901857	0.01657824933687	Node9	32	32
Subject2_D0_CGGTTAAAGTGGTCCC-1	Subject2_D0	3468	1166	Subject2_D0	GSM4670192	0	DHIM_Subject2	3.17185697808535	0.0288350634371396	CD4+ T cells	0	0
Subject2_D0_CGGTTAACAAGCCGCT-1	Subject2_D0	4927	1441	Subject2_D0	GSM4670192	0	DHIM_Subject2	3.97807996752588	0	CD4+ T cells	0	0
Subject2_D0_CGGTTAACACGGTAGA-1	Subject2_D0	4061	1216	Subject2_D0	GSM4670192	0	DHIM_Subject2	4.08766313715834	0.0246244767298695	CD4+ T cells	0	0
Subject2_D0_CGGTTAAGTCTAGCGC-1	Subject2_D0	6665	1746	Subject2_D0	GSM4670192	0	DHIM_Subject2	4.41110277569392	0	NK T cells	0	0
Subject2_D0_CGTAGCGGTGCTGTAT-1	Subject2_D0	5068	1488	Subject2_D0	GSM4670192	0	DHIM_Subject2	2.70323599052881	0.0591949486977111	NK T cells	1	1
Subject2_D0_CGTAGGCAGATGGGTC-1	Subject2_D0	6842	1667	Subject2_D0	GSM4670192	0	DHIM_Subject2	4.77930429698918	0.0292312189418299	CD4+ T cells	1	1
Subject2_D0_CGTAGGCTCTTTAGTC-1	Subject2_D0	4689	1220	Subject2_D0	GSM4670192	0	DHIM_Subject2	4.28662827895074	0	CD4+ T cells	0	0
Subject2_D0_CGTCACTAGATGTAAC-1	Subject2_D0	6616	1873	Subject2_D0	GSM4670192	0	DHIM_Subject2	4.27750906892382	0.030229746070133	Dendritic cells	0	0
Subject2_D0_CGTCACTCAGGTCCAC-1	Subject2_D0	6064	1848	Subject2_D0	GSM4670192	0	DHIM_Subject2	4.48548812664908	0.0329815303430079	NK T cells	1	1
Subject2_D0_CGTCAGGAGATGGGTC-1	Subject2_D0	5196	1525	Subject2_D0	GSM4670192	0	DHIM_Subject2	4.27251732101617	0.0384911470361817	NK T cells	0	0
Subject2_D0_CGTCAGGCAGGACGTA-1	Subject2_D0	6334	1737	Subject2_D0	GSM4670192	0	DHIM_Subject2	4.10483107041364	0.0315756236185665	NK T cells	0	0
Subject2_D0_CGTCAGGCAGGTGGAT-1	Subject2_D0	13414	2280	Subject2_D0	GSM4670192	0	DHIM_Subject2	3.36215893842254	0.0372744893394961	Monocytes	19	19
Subject2_D0_CGTCAGGGTAGCGTCC-1	Subject2_D0	5306	1416	Subject2_D0	GSM4670192	0	DHIM_Subject2	3.88239728609122	0.0188465887674331	NK T cells	1	1
Subject2_D0_CGTCAGGTCTGCTTGC-1	Subject2_D0	7823	2078	Subject2_D0	GSM4670192	0	DHIM_Subject2	4.00102262559121	0.0127828198900677	NK T cells	1	1
Subject2_D0_CGTCCATAGGAACTGC-1	Subject2_D0	4849	1540	Subject2_D0	GSM4670192	0	DHIM_Subject2	4.76386883893586	0	NK T cells	1	1
Subject2_D0_CGTCCATAGGGCTTCC-1	Subject2_D0	4451	1367	Subject2_D0	GSM4670192	0	DHIM_Subject2	4.08896877106268	0.0449337227589306	NK T cells	0	0
Subject2_D0_CGTCTACAGCGACGTA-1	Subject2_D0	10892	1626	Subject2_D0	GSM4670192	0	DHIM_Subject2	3.42453176643408	0.0459052515607785	Node9	19	19
Subject2_D0_CGTCTACAGCGTGAGT-1	Subject2_D0	4086	1267	Subject2_D0	GSM4670192	0	DHIM_Subject2	2.2515907978463	0	CD4+ T cells	0	0
Subject2_D0_CGTGAGCAGGTGATTA-1	Subject2_D0	6090	1450	Subject2_D0	GSM4670192	0	DHIM_Subject2	3.80952380952381	0.0328407224958949	CD4+ T cells	0	0
Subject2_D0_CGTGAGCCACCTCGTT-1	Subject2_D0	7109	1732	Subject2_D0	GSM4670192	0	DHIM_Subject2	4.0230693487129	0.0562667041778028	CD4+ T cells	0	0
Subject2_D0_CGTGAGCGTTGGAGGT-1	Subject2_D0	4789	1748	Subject2_D0	GSM4670192	0	DHIM_Subject2	4.30152432658175	0	Dendritic cells	27	27
Subject2_D0_CGTGAGCTCAAAGACA-1	Subject2_D0	4212	1488	Subject2_D0	GSM4670192	0	DHIM_Subject2	3.77492877492877	0	CD4+ T cells	1	1
Subject2_D0_CGTGAGCTCTGCGTAA-1	Subject2_D0	3939	1429	Subject2_D0	GSM4670192	0	DHIM_Subject2	4.84894643310485	0.0761614623000762	CD4+ T cells	0	0
Subject2_D0_CGTGTAAAGTTAGGTA-1	Subject2_D0	4999	1617	Subject2_D0	GSM4670192	0	DHIM_Subject2	3.96079215843169	0.0800160032006401	Dendritic cells	12	12
Subject2_D0_CGTGTAACATGGTCAT-1	Subject2_D0	5167	1454	Subject2_D0	GSM4670192	0	DHIM_Subject2	4.39326495064835	0	CD4+ T cells	1	1
Subject2_D0_CGTGTAATCTTGCAAG-1	Subject2_D0	5316	1552	Subject2_D0	GSM4670192	0	DHIM_Subject2	3.72460496613995	0.0564334085778781	NK T cells	1	1
Subject2_D0_CGTGTCTAGGCGACAT-1	Subject2_D0	4914	1629	Subject2_D0	GSM4670192	0	DHIM_Subject2	4.53805453805454	0.101750101750102	NK T cells	0	0
Subject2_D0_CGTGTCTAGTAGCCGA-1	Subject2_D0	10789	1966	Subject2_D0	GSM4670192	0	DHIM_Subject2	2.6045045880063	0.00926869960144592	Unassigned	20	20
Subject2_D0_CGTGTCTTCCAAGCCG-1	Subject2_D0	5679	1662	Subject2_D0	GSM4670192	0	DHIM_Subject2	4.52544462053178	0.0352174678640606	CD4+ T cells	1	1
Subject2_D0_CGTGTCTTCCATGCTC-1	Subject2_D0	4996	1511	Subject2_D0	GSM4670192	0	DHIM_Subject2	4.32345876701361	0.0400320256204964	CD4+ T cells	12	12
Subject2_D0_CGTGTCTTCTGATTCT-1	Subject2_D0	8664	2114	Subject2_D0	GSM4670192	0	DHIM_Subject2	4.82456140350877	0.0692520775623269	NK T cells	12	12
Subject2_D0_CGTTAGAAGACCTTTG-1	Subject2_D0	4341	1231	Subject2_D0	GSM4670192	0	DHIM_Subject2	4.35383552176918	0.0230361667818475	CD4+ T cells	0	0
Subject2_D0_CGTTAGAAGAGAGCTC-1	Subject2_D0	3835	1130	Subject2_D0	GSM4670192	0	DHIM_Subject2	4.79791395045632	0.0260756192959583	Dendritic cells	0	0
Subject2_D0_CGTTAGAAGATCGATA-1	Subject2_D0	4867	1539	Subject2_D0	GSM4670192	0	DHIM_Subject2	4.89007602219026	0.0205465379083624	CD4+ T cells	4	4
Subject2_D0_CGTTAGACACTGCCAG-1	Subject2_D0	7056	1802	Subject2_D0	GSM4670192	0	DHIM_Subject2	4.96031746031746	0.0283446712018141	NK T cells	0	0
Subject2_D0_CGTTAGAGTAAAGGAG-1	Subject2_D0	4605	214	Subject2_D0	GSM4670192	0	DHIM_Subject2	0.130293159609121	0	Erythroid cells	15	15
Subject2_D0_CGTTCTGAGATCCTGT-1	Subject2_D0	5895	2474	Subject2_D0	GSM4670192	0	DHIM_Subject2	2.25614927905004	0.0339270568278202	NK T cells	26	26
Subject2_D0_CGTTCTGAGGAGTCTG-1	Subject2_D0	11767	2099	Subject2_D0	GSM4670192	0	DHIM_Subject2	3.52681227160704	0.016996685646299	Monocytes	19	19
Subject2_D0_CGTTCTGAGGCTCATT-1	Subject2_D0	13246	2285	Subject2_D0	GSM4670192	0	DHIM_Subject2	4.90714177865016	0.0830439377925411	Node7	19	19
Subject2_D0_CGTTCTGCAAGCCTAT-1	Subject2_D0	5541	1148	Subject2_D0	GSM4670192	0	DHIM_Subject2	3.77188233170908	0.0902364194188775	Monocytes	19	19
Subject2_D0_CGTTCTGCAGTCGATT-1	Subject2_D0	4899	1573	Subject2_D0	GSM4670192	0	DHIM_Subject2	3.85793018983466	0.0204123290467442	NK T cells	1	1
Subject2_D0_CGTTCTGGTCATGCAT-1	Subject2_D0	3937	1341	Subject2_D0	GSM4670192	0	DHIM_Subject2	4.87680975361951	0.0762001524003048	CD4+ T cells	12	12
Subject2_D0_CGTTGGGAGGGATACC-1	Subject2_D0	5859	1695	Subject2_D0	GSM4670192	0	DHIM_Subject2	3.92558457074586	0	Dendritic cells	0	0
Subject2_D0_CGTTGGGGTCCGAGTC-1	Subject2_D0	4343	1300	Subject2_D0	GSM4670192	0	DHIM_Subject2	4.12157494819249	0.0460511167395809	CD4+ T cells	0	0
Subject2_D0_CGTTGGGGTGCATCTA-1	Subject2_D0	9617	2198	Subject2_D0	GSM4670192	0	DHIM_Subject2	4.09691171883124	0.0623895185608818	Node9	19	19
Subject2_D0_CTAACTTAGACTGTAA-1	Subject2_D0	7012	2119	Subject2_D0	GSM4670192	0	DHIM_Subject2	4.90587564175699	0.0570450656018254	CD4+ T cells	12	12
Subject2_D0_CTAACTTAGTGTGGCA-1	Subject2_D0	4762	1826	Subject2_D0	GSM4670192	0	DHIM_Subject2	1.51196976060479	0.0209995800083998	CD8+ T cells	13	13
Subject2_D0_CTAACTTCATGTAGTC-1	Subject2_D0	5439	1894	Subject2_D0	GSM4670192	0	DHIM_Subject2	3.65876080161794	0.0551571980143409	NK T cells	0	0
Subject2_D0_CTAACTTGTCCAAGTT-1	Subject2_D0	7065	2115	Subject2_D0	GSM4670192	0	DHIM_Subject2	4.79830148619958	0.0141542816702052	NK T cells	1	1
Subject2_D0_CTAACTTTCAAGCCTA-1	Subject2_D0	7168	1881	Subject2_D0	GSM4670192	0	DHIM_Subject2	4.6875	0.0279017857142857	NK T cells	1	1
Subject2_D0_CTAACTTTCCGTAGGC-1	Subject2_D0	4018	1275	Subject2_D0	GSM4670192	0	DHIM_Subject2	4.13140866102539	0.0497760079641613	CD4+ T cells	1	1
Subject2_D0_CTAAGACAGTTACGGG-1	Subject2_D0	5561	1604	Subject2_D0	GSM4670192	0	DHIM_Subject2	4.0460348858119	0.0899118863513757	NK T cells	0	0
Subject2_D0_CTAAGACGTGCACCAC-1	Subject2_D0	5171	1539	Subject2_D0	GSM4670192	0	DHIM_Subject2	4.56391413653065	0.0193386192225875	NK T cells	0	0
Subject2_D0_CTAATGGAGCAGGTCA-1	Subject2_D0	5736	341	Subject2_D0	GSM4670192	0	DHIM_Subject2	0.400976290097629	0.0174337517433752	Erythroid cells	15	15
Subject2_D0_CTAATGGAGTCTTGCA-1	Subject2_D0	4447	1405	Subject2_D0	GSM4670192	0	DHIM_Subject2	4.11513379806611	0.112435349673937	Dendritic cells	4	4
Subject2_D0_CTAATGGCAAACGTGG-1	Subject2_D0	9431	1946	Subject2_D0	GSM4670192	0	DHIM_Subject2	2.76746898526137	0.084826635563567	Monocytes	19	19
Subject2_D0_CTAATGGCAGGATTGG-1	Subject2_D0	4244	1338	Subject2_D0	GSM4670192	0	DHIM_Subject2	4.38265786993402	0.0235626767200754	NK T cells	1	1
Subject2_D0_CTAATGGGTGATAAAC-1	Subject2_D0	5197	1516	Subject2_D0	GSM4670192	0	DHIM_Subject2	3.98306715412738	0.0384837406195882	CD4+ T cells	0	0
Subject2_D0_CTACACCGTCATCGGC-1	Subject2_D0	3721	1346	Subject2_D0	GSM4670192	0	DHIM_Subject2	4.83740929857565	0.0268744961031981	NK T cells	1	1
Subject2_D0_CTACACCGTGTGGTTT-1	Subject2_D0	4043	1336	Subject2_D0	GSM4670192	0	DHIM_Subject2	3.95745733366312	0	CD4+ T cells	0	0
Subject2_D0_CTACACCTCCAAGTAC-1	Subject2_D0	14635	2346	Subject2_D0	GSM4670192	0	DHIM_Subject2	2.73317389818927	0.0341646737273659	Unassigned	20	20
Subject2_D0_CTACATTGTGGTAACG-1	Subject2_D0	5130	1713	Subject2_D0	GSM4670192	0	DHIM_Subject2	4.32748538011696	0.0194931773879142	CD4+ T cells	0	0
Subject2_D0_CTACATTGTTCGGGCT-1	Subject2_D0	5014	1525	Subject2_D0	GSM4670192	0	DHIM_Subject2	4.58715596330275	0.0797766254487435	CD4+ T cells	12	12
Subject2_D0_CTACCCAAGCGAGAAA-1	Subject2_D0	4850	1403	Subject2_D0	GSM4670192	0	DHIM_Subject2	4.39175257731959	0	NK T cells	1	1
Subject2_D0_CTACCCACACCCATTC-1	Subject2_D0	3072	1187	Subject2_D0	GSM4670192	0	DHIM_Subject2	4.45963541666667	0.0651041666666667	CD8+ T cells	13	13
Subject2_D0_CTACCCACACCTCGTT-1	Subject2_D0	5503	1733	Subject2_D0	GSM4670192	0	DHIM_Subject2	3.34363074686535	0.0181719062329638	NK T cells	0	0
Subject2_D0_CTACCCAGTGATGTGG-1	Subject2_D0	5518	1556	Subject2_D0	GSM4670192	0	DHIM_Subject2	4.07756433490395	0.0181225081551287	CD4+ T cells	0	0
Subject2_D0_CTACCCAGTTAAGATG-1	Subject2_D0	5799	1464	Subject2_D0	GSM4670192	0	DHIM_Subject2	4.34557682359027	0.0344887049491292	NK T cells	0	0
Subject2_D0_CTACCCATCACAGTAC-1	Subject2_D0	4472	1217	Subject2_D0	GSM4670192	0	DHIM_Subject2	4.40518783542039	0.0447227191413238	NK T cells	1	1
Subject2_D0_CTACGTCGTCCGTTAA-1	Subject2_D0	6946	1794	Subject2_D0	GSM4670192	0	DHIM_Subject2	4.85171321623956	0.0431903253671178	CD4+ T cells	1	1
Subject2_D0_CTACGTCGTTATGCGT-1	Subject2_D0	5746	1707	Subject2_D0	GSM4670192	0	DHIM_Subject2	4.14201183431953	0.0348068221371389	NK T cells	13	13
Subject2_D0_CTACGTCTCTTACCGC-1	Subject2_D0	5821	1738	Subject2_D0	GSM4670192	0	DHIM_Subject2	3.96839031094314	0.051537536505755	NK T cells	0	0
Subject2_D0_CTAGAGTAGAAGAAGC-1	Subject2_D0	4790	1514	Subject2_D0	GSM4670192	0	DHIM_Subject2	4.96868475991649	0	CD4+ T cells	0	0
Subject2_D0_CTAGAGTAGTTATCGC-1	Subject2_D0	5092	1666	Subject2_D0	GSM4670192	0	DHIM_Subject2	4.89002356637863	0.0196386488609584	CD4+ T cells	0	0
Subject2_D0_CTAGAGTCAAGCTGGA-1	Subject2_D0	6408	1530	Subject2_D0	GSM4670192	0	DHIM_Subject2	4.82209737827715	0.031210986267166	CD4+ T cells	1	1
Subject2_D0_CTAGAGTCATACTACG-1	Subject2_D0	3642	1212	Subject2_D0	GSM4670192	0	DHIM_Subject2	4.77759472817133	0.0274574409665019	CD4+ T cells	0	0
Subject2_D0_CTAGAGTGTTTGGGCC-1	Subject2_D0	2777	1055	Subject2_D0	GSM4670192	0	DHIM_Subject2	4.21317969031329	0	CD4+ T cells	0	0
Subject2_D0_CTAGCCTAGATATGGT-1	Subject2_D0	4825	304	Subject2_D0	GSM4670192	0	DHIM_Subject2	0.0829015544041451	0	Erythroid cells	15	15
Subject2_D0_CTAGCCTCACATGACT-1	Subject2_D0	6211	1795	Subject2_D0	GSM4670192	0	DHIM_Subject2	4.20222186443407	0.0161004669135405	CD4+ T cells	0	0
Subject2_D0_CTAGCCTCATGGTAGG-1	Subject2_D0	5796	1463	Subject2_D0	GSM4670192	0	DHIM_Subject2	4.60662525879917	0.0345065562456867	CD4+ T cells	0	0
Subject2_D0_CTAGCCTGTTCCTCCA-1	Subject2_D0	4573	1550	Subject2_D0	GSM4670192	0	DHIM_Subject2	3.14891755958889	0.0218674830527006	CD4+ T cells	1	1
Subject2_D0_CTAGTGAAGAGTCGGT-1	Subject2_D0	3475	1109	Subject2_D0	GSM4670192	0	DHIM_Subject2	4.71942446043165	0	CD4+ T cells	0	0
Subject2_D0_CTAGTGAGTAGAGGAA-1	Subject2_D0	4862	1420	Subject2_D0	GSM4670192	0	DHIM_Subject2	3.45536816125051	0.0205676676264912	CD4+ T cells	0	0
Subject2_D0_CTCAGAAAGAGGGATA-1	Subject2_D0	5281	272	Subject2_D0	GSM4670192	0	DHIM_Subject2	0.340844537019504	0	Erythroid cells	15	15
Subject2_D0_CTCAGAAAGTGATCGG-1	Subject2_D0	3080	613	Subject2_D0	GSM4670192	0	DHIM_Subject2	4.31818181818182	0.0324675324675325	Unassigned	15	15
Subject2_D0_CTCAGAAGTCGAGTTT-1	Subject2_D0	10189	1834	Subject2_D0	GSM4670192	0	DHIM_Subject2	2.42418294238885	0.0294435175188929	Unassigned	20	20
Subject2_D0_CTCATTAAGCGGCTTC-1	Subject2_D0	3754	1061	Subject2_D0	GSM4670192	0	DHIM_Subject2	4.98135322322856	0	CD4+ T cells	0	0
Subject2_D0_CTCATTAAGCGTCAAG-1	Subject2_D0	4062	1213	Subject2_D0	GSM4670192	0	DHIM_Subject2	4.52978828163466	0.0492368291482029	Dendritic cells	0	0
Subject2_D0_CTCATTAGTAAGTGTA-1	Subject2_D0	7426	1520	Subject2_D0	GSM4670192	0	DHIM_Subject2	3.97252895232965	0.12119579854565	NK T cells	19	19
Subject2_D0_CTCATTAGTGGCGAAT-1	Subject2_D0	5184	1390	Subject2_D0	GSM4670192	0	DHIM_Subject2	3.95447530864198	0.115740740740741	Monocytes	19	19
Subject2_D0_CTCATTATCACTCCTG-1	Subject2_D0	4834	1641	Subject2_D0	GSM4670192	0	DHIM_Subject2	4.69590401323955	0.0620604054613157	NK T cells	0	0
Subject2_D0_CTCATTATCATCTGTT-1	Subject2_D0	5728	1779	Subject2_D0	GSM4670192	0	DHIM_Subject2	3.57891061452514	0.0698324022346369	CD4+ T cells	4	4
Subject2_D0_CTCCTAGAGATCTGAA-1	Subject2_D0	7278	2253	Subject2_D0	GSM4670192	0	DHIM_Subject2	4.64413300357241	0.123660346248969	Node9	19	19
Subject2_D0_CTCCTAGAGCCTCGTG-1	Subject2_D0	3983	1337	Subject2_D0	GSM4670192	0	DHIM_Subject2	3.54004519206628	0.0251067034898318	NK T cells	1	1
Subject2_D0_CTCCTAGAGGATGGTC-1	Subject2_D0	5522	1731	Subject2_D0	GSM4670192	0	DHIM_Subject2	3.67620427381384	0.0724375226367258	CD4+ T cells	0	0
Subject2_D0_CTCCTAGGTGTCTGAT-1	Subject2_D0	8988	2239	Subject2_D0	GSM4670192	0	DHIM_Subject2	4.65064530485091	0.0222518914107699	CD4+ T cells	12	12
Subject2_D0_CTCCTAGTCATACGGT-1	Subject2_D0	6310	1927	Subject2_D0	GSM4670192	0	DHIM_Subject2	4.02535657686212	0.142630744849445	NK T cells	0	0
Subject2_D0_CTCCTAGTCATCTGCC-1	Subject2_D0	6502	1934	Subject2_D0	GSM4670192	0	DHIM_Subject2	4.76776376499539	0.09227929867733	CD4+ T cells	0	0
Subject2_D0_CTCGAAAAGTGGGCTA-1	Subject2_D0	3879	1278	Subject2_D0	GSM4670192	0	DHIM_Subject2	3.73807682392369	0.025779840164991	CD4+ T cells	0	0
Subject2_D0_CTCGAAACACTGAAGG-1	Subject2_D0	7687	1967	Subject2_D0	GSM4670192	0	DHIM_Subject2	4.35800702484714	0.0650448809678678	Node7	1	1
Subject2_D0_CTCGAAAGTACTTAGC-1	Subject2_D0	3561	1341	Subject2_D0	GSM4670192	0	DHIM_Subject2	4.38079191238416	0	CD4+ T cells	0	0
Subject2_D0_CTCGAGGAGAGCAATT-1	Subject2_D0	3590	1146	Subject2_D0	GSM4670192	0	DHIM_Subject2	4.93036211699164	0.0278551532033426	CD4+ T cells	12	12
Subject2_D0_CTCGAGGAGATGAGAG-1	Subject2_D0	4964	1583	Subject2_D0	GSM4670192	0	DHIM_Subject2	3.80741337630943	0.040290088638195	CD4+ T cells	0	0
Subject2_D0_CTCGAGGAGCTGAAAT-1	Subject2_D0	5435	219	Subject2_D0	GSM4670192	0	DHIM_Subject2	0.404783808647654	0	Erythroid cells	15	15
Subject2_D0_CTCGAGGCAAGGTTTC-1	Subject2_D0	5291	1295	Subject2_D0	GSM4670192	0	DHIM_Subject2	4.81950481950482	0.0189000189000189	CD4+ T cells	0	0
Subject2_D0_CTCGAGGCACAAGACG-1	Subject2_D0	6205	221	Subject2_D0	GSM4670192	0	DHIM_Subject2	0.048348106365834	0	Erythroid cells	15	15
Subject2_D0_CTCGAGGGTCAAGCGA-1	Subject2_D0	3675	1581	Subject2_D0	GSM4670192	0	DHIM_Subject2	4.57142857142857	0.0272108843537415	NK T cells	26	26
Subject2_D0_CTCGGAGGTACAAGTA-1	Subject2_D0	4974	1491	Subject2_D0	GSM4670192	0	DHIM_Subject2	4.10132689987937	0.0402090872537193	CD4+ T cells	0	0
Subject2_D0_CTCGGAGTCATTGCGA-1	Subject2_D0	5551	1619	Subject2_D0	GSM4670192	0	DHIM_Subject2	3.76508737164475	0.0720590884525311	NK T cells	0	0
Subject2_D0_CTCGGGAAGAACAATC-1	Subject2_D0	5109	1555	Subject2_D0	GSM4670192	0	DHIM_Subject2	3.38618124877667	0	CD4+ T cells	13	13
Subject2_D0_CTCGGGAAGAGCTATA-1	Subject2_D0	2858	777	Subject2_D0	GSM4670192	0	DHIM_Subject2	3.63890832750175	0.0349895031490553	CD4+ T cells	4	4
Subject2_D0_CTCGGGAAGGAGTCTG-1	Subject2_D0	9169	2203	Subject2_D0	GSM4670192	0	DHIM_Subject2	4.23165012542262	0.0218126295124877	CD4+ T cells	12	12
Subject2_D0_CTCGGGACATCGGTTA-1	Subject2_D0	5057	1505	Subject2_D0	GSM4670192	0	DHIM_Subject2	3.53964801265572	0	CD4+ T cells	0	0
Subject2_D0_CTCGTACCAAGCCGCT-1	Subject2_D0	6680	1806	Subject2_D0	GSM4670192	0	DHIM_Subject2	4.38622754491018	0.029940119760479	NK T cells	1	1
Subject2_D0_CTCGTACGTCGAGATG-1	Subject2_D0	5654	1507	Subject2_D0	GSM4670192	0	DHIM_Subject2	4.89918641669614	0.0176865935620799	Dendritic cells	12	12
Subject2_D0_CTCGTCAAGAGCTGGT-1	Subject2_D0	4620	1470	Subject2_D0	GSM4670192	0	DHIM_Subject2	2.83549783549784	0.0432900432900433	CD4+ T cells	13	13
Subject2_D0_CTCGTCAAGCGCCTTG-1	Subject2_D0	5526	1556	Subject2_D0	GSM4670192	0	DHIM_Subject2	4.27072023163228	0	CD4+ T cells	12	12
Subject2_D0_CTCGTCACACACCGCA-1	Subject2_D0	5543	1702	Subject2_D0	GSM4670192	0	DHIM_Subject2	4.99729388417824	0	NK T cells	0	0
Subject2_D0_CTCGTCATCAGTCAGT-1	Subject2_D0	5656	1571	Subject2_D0	GSM4670192	0	DHIM_Subject2	3.83663366336634	0.123762376237624	NK T cells	4	4
Subject2_D0_CTCTAATAGCCGTCGT-1	Subject2_D0	12658	2269	Subject2_D0	GSM4670192	0	DHIM_Subject2	4.60578290409227	0.0158002844051193	NK T cells	33	33
Subject2_D0_CTCTAATGTGAGTGAC-1	Subject2_D0	4197	1524	Subject2_D0	GSM4670192	0	DHIM_Subject2	4.7891350964975	0.0476530855372885	CD4+ T cells	1	1
Subject2_D0_CTCTAATTCACCCGAG-1	Subject2_D0	5512	1583	Subject2_D0	GSM4670192	0	DHIM_Subject2	4.93468795355588	0.0362844702467344	NK T cells	0	0
Subject2_D0_CTCTAATTCAGTTTGG-1	Subject2_D0	6001	2193	Subject2_D0	GSM4670192	0	DHIM_Subject2	4.13264455924013	0.0833194467588735	CD8+ T cells	13	13
Subject2_D0_CTCTAATTCTGATACG-1	Subject2_D0	6066	1463	Subject2_D0	GSM4670192	0	DHIM_Subject2	3.16518298714144	0.0494559841740851	Unassigned	16	16
Subject2_D0_CTCTACGAGCACCGCT-1	Subject2_D0	14139	2065	Subject2_D0	GSM4670192	0	DHIM_Subject2	4.27187212674164	0.0919442676285452	Node9	19	19
Subject2_D0_CTCTACGCACGAAACG-1	Subject2_D0	4606	1436	Subject2_D0	GSM4670192	0	DHIM_Subject2	4.95006513243595	0.0217108119843682	NK T cells	0	0
Subject2_D0_CTCTACGCAGTGGGAT-1	Subject2_D0	5305	1658	Subject2_D0	GSM4670192	0	DHIM_Subject2	4.09048067860509	0.0377002827521206	CD4+ T cells	0	0
Subject2_D0_CTCTACGCATTGTGCA-1	Subject2_D0	4818	1761	Subject2_D0	GSM4670192	0	DHIM_Subject2	3.27936903279369	0.103777501037775	Dendritic cells	0	0
Subject2_D0_CTCTACGGTCGCGTGT-1	Subject2_D0	4952	1414	Subject2_D0	GSM4670192	0	DHIM_Subject2	4.74555735056543	0.0201938610662359	CD4+ T cells	0	0
Subject2_D0_CTCTACGGTCTGCAAT-1	Subject2_D0	3618	1490	Subject2_D0	GSM4670192	0	DHIM_Subject2	3.7037037037037	0	NK T cells	1	1
Subject2_D0_CTCTACGTCCCTAACC-1	Subject2_D0	6980	1722	Subject2_D0	GSM4670192	0	DHIM_Subject2	4.7134670487106	0.0286532951289398	CD4+ T cells	0	0
Subject2_D0_CTCTGGTCACATTAGC-1	Subject2_D0	6249	1896	Subject2_D0	GSM4670192	0	DHIM_Subject2	4.91278604576732	0.0160025604096655	CD4+ T cells	1	1
Subject2_D0_CTCTGGTCAGCAGTTT-1	Subject2_D0	8751	1857	Subject2_D0	GSM4670192	0	DHIM_Subject2	4.95943320763341	0.0799908581876357	Monocytes	19	19
Subject2_D0_CTCTGGTGTTCCATGA-1	Subject2_D0	6600	2326	Subject2_D0	GSM4670192	0	DHIM_Subject2	2.98484848484848	0.0151515151515152	NK T cells	1	1
Subject2_D0_CTCTGGTTCAATCACG-1	Subject2_D0	5752	2091	Subject2_D0	GSM4670192	0	DHIM_Subject2	4.43324061196106	0.139082058414465	Node6	16	16
Subject2_D0_CTCTGGTTCCCTAACC-1	Subject2_D0	5149	1945	Subject2_D0	GSM4670192	0	DHIM_Subject2	3.01029326082734	0.0388424936880948	CD4+ T cells	1	1
Subject2_D0_CTCTGGTTCTTCGGTC-1	Subject2_D0	13039	2243	Subject2_D0	GSM4670192	0	DHIM_Subject2	4.02638239128768	0.084362297722218	Node9	19	19
Subject2_D0_CTCTGGTTCTTGTCAT-1	Subject2_D0	6910	2224	Subject2_D0	GSM4670192	0	DHIM_Subject2	2.47467438494935	0.115774240231548	CD4+ T cells	0	0
Subject2_D0_CTGAAACGTCCATCCT-1	Subject2_D0	2997	887	Subject2_D0	GSM4670192	0	DHIM_Subject2	4.7047047047047	0.0667334000667334	CD4+ T cells	0	0
Subject2_D0_CTGAAACGTCGCGGTT-1	Subject2_D0	4024	1117	Subject2_D0	GSM4670192	0	DHIM_Subject2	4.82107355864811	0.0248508946322068	CD4+ T cells	12	12
Subject2_D0_CTGAAACTCTCGATGA-1	Subject2_D0	3578	1054	Subject2_D0	GSM4670192	0	DHIM_Subject2	3.96869759642258	0.0279485746226942	CD4+ T cells	0	0
Subject2_D0_CTGAAGTCACATGTGT-1	Subject2_D0	5021	209	Subject2_D0	GSM4670192	0	DHIM_Subject2	0.0398327026488747	0	Erythroid cells	15	15
Subject2_D0_CTGAAGTCATTCTTAC-1	Subject2_D0	5216	1551	Subject2_D0	GSM4670192	0	DHIM_Subject2	3.68098159509202	0	NK T cells	4	4
Subject2_D0_CTGAAGTGTTATTCTC-1	Subject2_D0	5474	1939	Subject2_D0	GSM4670192	0	DHIM_Subject2	4.29302155644867	0.0365363536719035	Dendritic cells	13	13
Subject2_D0_CTGATAGCACCAGATT-1	Subject2_D0	5401	1567	Subject2_D0	GSM4670192	0	DHIM_Subject2	4.99907424551009	0	CD4+ T cells	1	1
Subject2_D0_CTGATAGCACGGACAA-1	Subject2_D0	5085	1488	Subject2_D0	GSM4670192	0	DHIM_Subject2	3.87413962635202	0.0393313667649951	CD4+ T cells	0	0
Subject2_D0_CTGATAGCAGTCGTGC-1	Subject2_D0	7311	1434	Subject2_D0	GSM4670192	0	DHIM_Subject2	4.82834085624402	0.0273560388455752	Node9	19	19
Subject2_D0_CTGATAGCATTAACCG-1	Subject2_D0	3633	1418	Subject2_D0	GSM4670192	0	DHIM_Subject2	4.07376823561795	0.0550509221029452	CD4+ T cells	0	0
Subject2_D0_CTGATAGGTAGGGACT-1	Subject2_D0	6905	2100	Subject2_D0	GSM4670192	0	DHIM_Subject2	3.08472121650978	0.101375814627082	NK T cells	1	1
Subject2_D0_CTGATCCCACCTCGTT-1	Subject2_D0	5340	1514	Subject2_D0	GSM4670192	0	DHIM_Subject2	3.23970037453183	0.0374531835205993	CD4+ T cells	0	0
Subject2_D0_CTGATCCCATTCTTAC-1	Subject2_D0	5528	1400	Subject2_D0	GSM4670192	0	DHIM_Subject2	4.6671490593343	0	NK T cells	4	4
Subject2_D0_CTGATCCGTCAGGACA-1	Subject2_D0	5650	1729	Subject2_D0	GSM4670192	0	DHIM_Subject2	4.54867256637168	0.0353982300884956	Dendritic cells	0	0
Subject2_D0_CTGATCCGTTATCACG-1	Subject2_D0	4574	1474	Subject2_D0	GSM4670192	0	DHIM_Subject2	3.23567993003935	0.0218627022299956	CD4+ T cells	0	0
Subject2_D0_CTGATCCTCAGTTAGC-1	Subject2_D0	9985	1808	Subject2_D0	GSM4670192	0	DHIM_Subject2	4.14621932899349	0.0701051577366049	Node9	19	19
Subject2_D0_CTGATCCTCGTAGATC-1	Subject2_D0	4900	1643	Subject2_D0	GSM4670192	0	DHIM_Subject2	3.20408163265306	0.0204081632653061	CD4+ T cells	0	0
Subject2_D0_CTGATCCTCGTAGGAG-1	Subject2_D0	5190	1544	Subject2_D0	GSM4670192	0	DHIM_Subject2	4.20038535645472	0.0385356454720617	CD4+ T cells	0	0
Subject2_D0_CTGCCTAAGGCTAGAC-1	Subject2_D0	5990	1979	Subject2_D0	GSM4670192	0	DHIM_Subject2	4.12353923205342	0.0333889816360601	CD4+ T cells	0	0
Subject2_D0_CTGCCTACAGCGTCCA-1	Subject2_D0	14276	2490	Subject2_D0	GSM4670192	0	DHIM_Subject2	3.92266741384141	0.0700476323900252	Node9	19	19
Subject2_D0_CTGCCTAGTAGGCATG-1	Subject2_D0	5411	1613	Subject2_D0	GSM4670192	0	DHIM_Subject2	4.34300498983552	0.0369617445943449	Dendritic cells	12	12
Subject2_D0_CTGCGGAGTCGCGAAA-1	Subject2_D0	4755	1457	Subject2_D0	GSM4670192	0	DHIM_Subject2	4.85804416403785	0.0420609884332282	CD8+ T cells	13	13
Subject2_D0_CTGCGGATCCCTCTTT-1	Subject2_D0	4403	1446	Subject2_D0	GSM4670192	0	DHIM_Subject2	4.63320463320463	0.0227117874176698	NK T cells	0	0
Subject2_D0_CTGCTGTAGAGGTTGC-1	Subject2_D0	7755	2137	Subject2_D0	GSM4670192	0	DHIM_Subject2	4.51321727917473	0	NK T cells	12	12
Subject2_D0_CTGCTGTAGCGTAATA-1	Subject2_D0	4705	1770	Subject2_D0	GSM4670192	0	DHIM_Subject2	3.93198724760893	0.0212539851222104	NK T cells	13	13
Subject2_D0_CTGCTGTGTAAATACG-1	Subject2_D0	6732	1924	Subject2_D0	GSM4670192	0	DHIM_Subject2	4.81283422459893	0.0445632798573975	NK T cells	1	1
Subject2_D0_CTGCTGTGTTAAGATG-1	Subject2_D0	7540	2181	Subject2_D0	GSM4670192	0	DHIM_Subject2	4.90716180371353	0.0397877984084881	Node5	1	1
Subject2_D0_CTGCTGTTCCAAACAC-1	Subject2_D0	7041	1881	Subject2_D0	GSM4670192	0	DHIM_Subject2	4.37437863939781	0	CD4+ T cells	0	0
Subject2_D0_CTGCTGTTCCAGATCA-1	Subject2_D0	7563	2069	Subject2_D0	GSM4670192	0	DHIM_Subject2	4.91868306227687	0.0264445325928864	CD4+ T cells	12	12
Subject2_D0_CTGCTGTTCGGCCGAT-1	Subject2_D0	4141	1397	Subject2_D0	GSM4670192	0	DHIM_Subject2	3.96039603960396	0.0482975126780971	CD4+ T cells	0	0
Subject2_D0_CTGGTCTAGATGTGGC-1	Subject2_D0	6208	1775	Subject2_D0	GSM4670192	0	DHIM_Subject2	3.47938144329897	0.0483247422680412	CD4+ T cells	0	0
Subject2_D0_CTGGTCTCACGACGAA-1	Subject2_D0	6219	1857	Subject2_D0	GSM4670192	0	DHIM_Subject2	4.66312912043737	0.0803987779385753	NK T cells	1	1
Subject2_D0_CTGGTCTGTTATGTGC-1	Subject2_D0	6299	1707	Subject2_D0	GSM4670192	0	DHIM_Subject2	4.69915859660264	0.0635021431973329	CD4+ T cells	1	1
Subject2_D0_CTGGTCTTCACCGGGT-1	Subject2_D0	4842	1411	Subject2_D0	GSM4670192	0	DHIM_Subject2	4.52292441140025	0	NK T cells	0	0
Subject2_D0_CTGGTCTTCCCAACGG-1	Subject2_D0	5075	1462	Subject2_D0	GSM4670192	0	DHIM_Subject2	3.01477832512315	0.0197044334975369	NK T cells	0	0
Subject2_D0_CTGTGCTAGCGCTCCA-1	Subject2_D0	5430	1514	Subject2_D0	GSM4670192	0	DHIM_Subject2	4.64088397790055	0.0368324125230203	CD4+ T cells	0	0
Subject2_D0_CTGTGCTAGTTAACGA-1	Subject2_D0	4415	1748	Subject2_D0	GSM4670192	0	DHIM_Subject2	3.98640996602492	0.0453001132502831	NK T cells	1	1
Subject2_D0_CTGTGCTCAAGACGTG-1	Subject2_D0	9871	1954	Subject2_D0	GSM4670192	0	DHIM_Subject2	4.97416675108905	0.081045486779455	Monocytes	19	19
Subject2_D0_CTGTGCTCATGAACCT-1	Subject2_D0	5329	1607	Subject2_D0	GSM4670192	0	DHIM_Subject2	4.4473634828298	0.0562957402889848	Dendritic cells	0	0
Subject2_D0_CTGTGCTCATGCGCAC-1	Subject2_D0	6237	1803	Subject2_D0	GSM4670192	0	DHIM_Subject2	3.91213724547058	0.0160333493666827	CD4+ T cells	0	0
Subject2_D0_CTGTGCTCATTAACCG-1	Subject2_D0	4279	1275	Subject2_D0	GSM4670192	0	DHIM_Subject2	4.86094881981771	0.0233699462491236	CD4+ T cells	0	0
Subject2_D0_CTGTGCTTCAACGGCC-1	Subject2_D0	3828	1265	Subject2_D0	GSM4670192	0	DHIM_Subject2	4.88505747126437	0	CD4+ T cells	1	1
Subject2_D0_CTGTTTAAGCACAGGT-1	Subject2_D0	10338	1555	Subject2_D0	GSM4670192	0	DHIM_Subject2	2.16676339717547	0.0870574579222287	Unassigned	19	19
Subject2_D0_CTGTTTATCATTTGGG-1	Subject2_D0	5098	1831	Subject2_D0	GSM4670192	0	DHIM_Subject2	3.94272263632797	0.0588466065123578	NK T cells	1	1
Subject2_D0_CTTAACTAGCGCTTAT-1	Subject2_D0	12768	2284	Subject2_D0	GSM4670192	0	DHIM_Subject2	3.7280701754386	0.06265664160401	Unassigned	20	20
Subject2_D0_CTTAACTGTCACCCAG-1	Subject2_D0	4150	1681	Subject2_D0	GSM4670192	0	DHIM_Subject2	3.20481927710843	0	CD8+ T cells	13	13
Subject2_D0_CTTACCGCAAGTCTAC-1	Subject2_D0	6670	1786	Subject2_D0	GSM4670192	0	DHIM_Subject2	4.51274362818591	0.0149925037481259	NK T cells	0	0
Subject2_D0_CTTACCGGTTGCGCAC-1	Subject2_D0	4249	1244	Subject2_D0	GSM4670192	0	DHIM_Subject2	3.15368321958108	0.0470698987997176	CD4+ T cells	0	0
Subject2_D0_CTTAGGAAGAAGGTTT-1	Subject2_D0	7853	1977	Subject2_D0	GSM4670192	0	DHIM_Subject2	4.06214185661531	0.050935948045333	NK T cells	1	1
Subject2_D0_CTTAGGAAGAATGTTG-1	Subject2_D0	4489	1627	Subject2_D0	GSM4670192	0	DHIM_Subject2	4.74493205613722	0.0668300289596792	CD4+ T cells	1	1
Subject2_D0_CTTAGGAAGATAGGAG-1	Subject2_D0	5233	1659	Subject2_D0	GSM4670192	0	DHIM_Subject2	4.43340340149054	0	CD4+ T cells	1	1
Subject2_D0_CTTAGGAAGCCAGGAT-1	Subject2_D0	5267	1724	Subject2_D0	GSM4670192	0	DHIM_Subject2	4.25289538636795	0.0569584203531422	CD4+ T cells	12	12
Subject2_D0_CTTAGGAAGCTGCAAG-1	Subject2_D0	5529	1620	Subject2_D0	GSM4670192	0	DHIM_Subject2	4.10562488695967	0.0361729064930367	NK T cells	4	4
Subject2_D0_CTTAGGAAGGATGGTC-1	Subject2_D0	5065	1493	Subject2_D0	GSM4670192	0	DHIM_Subject2	4.14610069101678	0.0197433366238894	CD4+ T cells	0	0
Subject2_D0_CTTAGGAGTCCGAACC-1	Subject2_D0	3286	1099	Subject2_D0	GSM4670192	0	DHIM_Subject2	4.59525258673159	0	CD4+ T cells	0	0
Subject2_D0_CTTAGGAGTGACGCCT-1	Subject2_D0	3112	1183	Subject2_D0	GSM4670192	0	DHIM_Subject2	4.17737789203085	0.06426735218509	Dendritic cells	21	21
Subject2_D0_CTTAGGAGTTGCGCAC-1	Subject2_D0	5121	1678	Subject2_D0	GSM4670192	0	DHIM_Subject2	4.51083772700644	0.0195274360476469	CD4+ T cells	1	1
Subject2_D0_CTTAGGATCCTCAACC-1	Subject2_D0	5479	1659	Subject2_D0	GSM4670192	0	DHIM_Subject2	3.54079211534952	0.0182515057492243	NK T cells	0	0
Subject2_D0_CTTCTCTGTCCCTTGT-1	Subject2_D0	4240	1417	Subject2_D0	GSM4670192	0	DHIM_Subject2	4.52830188679245	0.0471698113207547	CD4+ T cells	0	0
Subject2_D0_CTTCTCTGTGTGGCTC-1	Subject2_D0	4644	1328	Subject2_D0	GSM4670192	0	DHIM_Subject2	2.95004306632214	0.0430663221360896	CD4+ T cells	4	4
Subject2_D0_CTTCTCTTCGTACCGG-1	Subject2_D0	8225	1945	Subject2_D0	GSM4670192	0	DHIM_Subject2	3.96352583586626	0.0486322188449848	CD4+ T cells	1	1
Subject2_D0_CTTGGCTCAAACAACA-1	Subject2_D0	4622	1666	Subject2_D0	GSM4670192	0	DHIM_Subject2	4.84638684552142	0	CD4+ T cells	0	0
Subject2_D0_CTTGGCTCATATACGC-1	Subject2_D0	3171	1193	Subject2_D0	GSM4670192	0	DHIM_Subject2	4.76190476190476	0.0946073793755913	CD4+ T cells	12	12
Subject2_D0_CTTGGCTGTAAACACA-1	Subject2_D0	4394	1412	Subject2_D0	GSM4670192	0	DHIM_Subject2	4.0737369139736	0.0227583067819754	CD4+ T cells	0	0
Subject2_D0_CTTGGCTGTTCAGTAC-1	Subject2_D0	4775	1596	Subject2_D0	GSM4670192	0	DHIM_Subject2	4.48167539267016	0.0837696335078534	NK T cells	0	0
Subject2_D0_CTTGGCTTCGCGTAGC-1	Subject2_D0	3948	1634	Subject2_D0	GSM4670192	0	DHIM_Subject2	2.81155015197568	0.0506585612968592	CD4+ T cells	4	4
Subject2_D0_CTTTGCGAGTCAAGGC-1	Subject2_D0	4050	1395	Subject2_D0	GSM4670192	0	DHIM_Subject2	3.33333333333333	0	CD4+ T cells	0	0
Subject2_D0_CTTTGCGCAAGCCTAT-1	Subject2_D0	4183	1362	Subject2_D0	GSM4670192	0	DHIM_Subject2	4.99641405689696	0.071718862060722	CD4+ T cells	0	0
Subject2_D0_CTTTGCGGTACATCCA-1	Subject2_D0	6403	1764	Subject2_D0	GSM4670192	0	DHIM_Subject2	4.63845072622208	0	NK T cells	1	1
Subject2_D0_CTTTGCGTCGTAGATC-1	Subject2_D0	2880	954	Subject2_D0	GSM4670192	0	DHIM_Subject2	4.23611111111111	0.0694444444444444	NK T cells	0	0
Subject2_D0_GAAATGAGTCAACTGT-1	Subject2_D0	4715	1485	Subject2_D0	GSM4670192	0	DHIM_Subject2	4.94167550371156	0.169671261930011	CD4+ T cells	0	0
Subject2_D0_GAAATGATCCTGTACC-1	Subject2_D0	6758	1809	Subject2_D0	GSM4670192	0	DHIM_Subject2	4.82391240011838	0.0147972773009766	NK T cells	1	1
Subject2_D0_GAACATCCACAGACAG-1	Subject2_D0	4451	1365	Subject2_D0	GSM4670192	0	DHIM_Subject2	4.11143563244215	0.0449337227589306	Dendritic cells	0	0
Subject2_D0_GAACATCCACGTTGGC-1	Subject2_D0	2910	1306	Subject2_D0	GSM4670192	0	DHIM_Subject2	4.87972508591065	0.0343642611683849	CD8+ T cells	13	13
Subject2_D0_GAACATCCATCGTCGG-1	Subject2_D0	4449	1340	Subject2_D0	GSM4670192	0	DHIM_Subject2	3.19172847830973	0	CD4+ T cells	12	12
Subject2_D0_GAACATCGTGTGACGA-1	Subject2_D0	3749	1255	Subject2_D0	GSM4670192	0	DHIM_Subject2	4.93464923979728	0.0800213390237397	CD4+ T cells	4	4
Subject2_D0_GAACATCTCTAGAGTC-1	Subject2_D0	5976	1808	Subject2_D0	GSM4670192	0	DHIM_Subject2	4.11646586345381	0.0836680053547523	CD4+ T cells	0	0
Subject2_D0_GAACCTACAGATGGGT-1	Subject2_D0	4762	1873	Subject2_D0	GSM4670192	0	DHIM_Subject2	1.65896682066359	0.0209995800083998	NK cells	16	16
Subject2_D0_GAACCTACAGCGTAAG-1	Subject2_D0	6374	1800	Subject2_D0	GSM4670192	0	DHIM_Subject2	4.65955443991214	0.0627549419516787	CD4+ T cells	4	4
Subject2_D0_GAACCTATCCAAATGC-1	Subject2_D0	6041	2046	Subject2_D0	GSM4670192	0	DHIM_Subject2	4.15494123489488	0.066214202946532	CD4+ T cells	1	1
Subject2_D0_GAACCTATCCTTTCTC-1	Subject2_D0	8438	2145	Subject2_D0	GSM4670192	0	DHIM_Subject2	3.70940981275184	0.0592557478075373	NK T cells	12	12
Subject2_D0_GAAGCAGCAGCGATCC-1	Subject2_D0	4725	1377	Subject2_D0	GSM4670192	0	DHIM_Subject2	4.52910052910053	0.0634920634920635	CD4+ T cells	0	0
Subject2_D0_GAAGCAGCATATGCTG-1	Subject2_D0	4277	1319	Subject2_D0	GSM4670192	0	DHIM_Subject2	4.48912789338321	0	NK T cells	1	1
Subject2_D0_GAATAAGGTCAAAGAT-1	Subject2_D0	6676	2023	Subject2_D0	GSM4670192	0	DHIM_Subject2	4.95805871779509	0.0599161174355902	NK T cells	1	1
Subject2_D0_GAATAAGTCCAGAGGA-1	Subject2_D0	5968	1738	Subject2_D0	GSM4670192	0	DHIM_Subject2	4.74195710455764	0.0502680965147453	CD4+ T cells	12	12
Subject2_D0_GAATAAGTCTGCGGCA-1	Subject2_D0	6168	1648	Subject2_D0	GSM4670192	0	DHIM_Subject2	4.11802853437095	0.0324254215304799	CD4+ T cells	12	12
Subject2_D0_GAATGAAAGGTAGCTG-1	Subject2_D0	6271	1831	Subject2_D0	GSM4670192	0	DHIM_Subject2	3.25306968585553	0.0797321001435178	CD4+ T cells	0	0
Subject2_D0_GAATGAAGTCGAAAGC-1	Subject2_D0	4826	1390	Subject2_D0	GSM4670192	0	DHIM_Subject2	3.99917115623705	0.0414421881475342	NK T cells	1	1
Subject2_D0_GAATGAAGTTTCCACC-1	Subject2_D0	6058	1704	Subject2_D0	GSM4670192	0	DHIM_Subject2	4.98514361175305	0.0165070980521624	NK T cells	0	0
Subject2_D0_GACACGCAGTCTTGCA-1	Subject2_D0	5521	1616	Subject2_D0	GSM4670192	0	DHIM_Subject2	3.91233472197066	0.108675964499185	CD4+ T cells	0	0
Subject2_D0_GACACGCTCAAGGCTT-1	Subject2_D0	10950	2051	Subject2_D0	GSM4670192	0	DHIM_Subject2	4.17351598173516	0.0547945205479452	Node9	19	19
Subject2_D0_GACACGCTCACCAGGC-1	Subject2_D0	6476	1764	Subject2_D0	GSM4670192	0	DHIM_Subject2	4.74058060531192	0	CD4+ T cells	12	12
Subject2_D0_GACACGCTCATGCTCC-1	Subject2_D0	10556	2086	Subject2_D0	GSM4670192	0	DHIM_Subject2	4.90716180371353	0.0568397120121258	Node9	19	19
Subject2_D0_GACAGAGAGCGTTGCC-1	Subject2_D0	2995	940	Subject2_D0	GSM4670192	0	DHIM_Subject2	4.20701168614357	0.0333889816360601	CD4+ T cells	0	0
Subject2_D0_GACAGAGAGGCTCAGA-1	Subject2_D0	4280	1466	Subject2_D0	GSM4670192	0	DHIM_Subject2	2.89719626168224	0.0467289719626168	CD4+ T cells	0	0
Subject2_D0_GACCAATAGGAACTGC-1	Subject2_D0	4881	1399	Subject2_D0	GSM4670192	0	DHIM_Subject2	4.58922351977054	0.0409752099979512	CD4+ T cells	4	4
Subject2_D0_GACCAATAGGATCGCA-1	Subject2_D0	7765	2321	Subject2_D0	GSM4670192	0	DHIM_Subject2	4.49452672247263	0.025756600128783	NK T cells	1	1
Subject2_D0_GACCAATTCACTGGGC-1	Subject2_D0	6233	1856	Subject2_D0	GSM4670192	0	DHIM_Subject2	4.70078613829617	0	CD4+ T cells	1	1
Subject2_D0_GACCTGGAGGAGTCTG-1	Subject2_D0	6018	1748	Subject2_D0	GSM4670192	0	DHIM_Subject2	4.42007311399136	0	CD4+ T cells	0	0
Subject2_D0_GACCTGGCATGTCGAT-1	Subject2_D0	7062	1975	Subject2_D0	GSM4670192	0	DHIM_Subject2	3.87992070235061	0.0283205890682526	NK T cells	0	0
Subject2_D0_GACCTGGTCGTACGGC-1	Subject2_D0	11044	2133	Subject2_D0	GSM4670192	0	DHIM_Subject2	4.57261861644332	0.0814922129663165	Node7	19	19
Subject2_D0_GACCTGGTCGTCCAGG-1	Subject2_D0	5582	1710	Subject2_D0	GSM4670192	0	DHIM_Subject2	3.88749552131852	0.0895736295234683	CD4+ T cells	0	0
Subject2_D0_GACCTGGTCTACTTAC-1	Subject2_D0	4302	1556	Subject2_D0	GSM4670192	0	DHIM_Subject2	4.76522547652255	0.0929800092980009	NK T cells	13	13
Subject2_D0_GACGCGTAGGGCATGT-1	Subject2_D0	7472	2170	Subject2_D0	GSM4670192	0	DHIM_Subject2	4.45663811563169	0.0669164882226981	Monocytes	19	19
Subject2_D0_GACGGCTCAATAGCAA-1	Subject2_D0	7541	705	Subject2_D0	GSM4670192	0	DHIM_Subject2	0.490651107280202	0	Unassigned	15	15
Subject2_D0_GACGGCTCACGAGAGT-1	Subject2_D0	5214	1439	Subject2_D0	GSM4670192	0	DHIM_Subject2	4.21940928270042	0.0191791331031837	CD4+ T cells	0	0
Subject2_D0_GACGGCTCAGCTGTGC-1	Subject2_D0	7081	1861	Subject2_D0	GSM4670192	0	DHIM_Subject2	4.9428046886033	0.0141222991102952	CD4+ T cells	12	12
Subject2_D0_GACGGCTGTCTCTCTG-1	Subject2_D0	5129	1474	Subject2_D0	GSM4670192	0	DHIM_Subject2	3.74341976993566	0.0584909339052447	CD4+ T cells	1	1
Subject2_D0_GACGGCTTCACAGGCC-1	Subject2_D0	9004	1609	Subject2_D0	GSM4670192	0	DHIM_Subject2	4.05375388716126	0.0666370501999112	Monocytes	19	19
Subject2_D0_GACGTGCAGTCCATAC-1	Subject2_D0	7373	1823	Subject2_D0	GSM4670192	0	DHIM_Subject2	3.53994303539943	0.01356300013563	CD4+ T cells	1	1
Subject2_D0_GACGTGCAGTCGAGTG-1	Subject2_D0	11668	1699	Subject2_D0	GSM4670192	0	DHIM_Subject2	2.62255742200891	0	Unassigned	20	20
Subject2_D0_GACGTGCGTTGAGTTC-1	Subject2_D0	5345	1719	Subject2_D0	GSM4670192	0	DHIM_Subject2	4.37792329279701	0	NK T cells	1	1
Subject2_D0_GACGTTAAGTCATCCA-1	Subject2_D0	6317	1793	Subject2_D0	GSM4670192	0	DHIM_Subject2	4.93905334810828	0.063321196770619	CD4+ T cells	0	0
Subject2_D0_GACGTTAAGTGTCCAT-1	Subject2_D0	4098	1349	Subject2_D0	GSM4670192	0	DHIM_Subject2	4.05075646656906	0.0244021473889702	CD4+ T cells	0	0
Subject2_D0_GACGTTAGTGCTGTAT-1	Subject2_D0	4398	1697	Subject2_D0	GSM4670192	0	DHIM_Subject2	4.68394724874943	0.045475216007276	CD8+ T cells	13	13
Subject2_D0_GACGTTATCCTTCAAT-1	Subject2_D0	5755	1884	Subject2_D0	GSM4670192	0	DHIM_Subject2	3.77063423110339	0.0695047784535187	CD4+ T cells	4	4
Subject2_D0_GACGTTATCTCACATT-1	Subject2_D0	7137	1959	Subject2_D0	GSM4670192	0	DHIM_Subject2	4.79192938209332	0.0560459576853019	CD4+ T cells	0	0
Subject2_D0_GACTAACAGAGGTTGC-1	Subject2_D0	4907	1394	Subject2_D0	GSM4670192	0	DHIM_Subject2	4.91135113103729	0.0407581006725087	NK T cells	0	0
Subject2_D0_GACTAACAGCGATGAC-1	Subject2_D0	4298	1351	Subject2_D0	GSM4670192	0	DHIM_Subject2	4.79292694276408	0.0232666356444858	CD4+ T cells	0	0
Subject2_D0_GACTAACCATGAGCGA-1	Subject2_D0	7159	1801	Subject2_D0	GSM4670192	0	DHIM_Subject2	4.48386646179634	0	CD4+ T cells	1	1
Subject2_D0_GACTAACGTATAAACG-1	Subject2_D0	5862	1963	Subject2_D0	GSM4670192	0	DHIM_Subject2	4.89593995223473	0.136472193790515	B cells	21	21
Subject2_D0_GACTAACGTATTAGCC-1	Subject2_D0	5228	1665	Subject2_D0	GSM4670192	0	DHIM_Subject2	4.70543228768171	0.0573833205814843	NK T cells	0	0
Subject2_D0_GACTACAAGACAGAGA-1	Subject2_D0	7899	2042	Subject2_D0	GSM4670192	0	DHIM_Subject2	3.59539182174959	0.0506393214330928	CD4+ T cells	0	0
Subject2_D0_GACTACACATCACCCT-1	Subject2_D0	7366	2026	Subject2_D0	GSM4670192	0	DHIM_Subject2	4.68368178115667	0.0814553353244638	NK T cells	1	1
Subject2_D0_GACTACAGTACAGACG-1	Subject2_D0	4750	222	Subject2_D0	GSM4670192	0	DHIM_Subject2	0.231578947368421	0	Erythroid cells	15	15
Subject2_D0_GACTGCGAGAAGATTC-1	Subject2_D0	10859	1839	Subject2_D0	GSM4670192	0	DHIM_Subject2	4.68735611013905	0.0828805599042269	Monocytes	19	19
Subject2_D0_GACTGCGAGAGGTTGC-1	Subject2_D0	6686	1820	Subject2_D0	GSM4670192	0	DHIM_Subject2	3.4699371821717	0	CD4+ T cells	0	0
Subject2_D0_GACTGCGAGTTCGATC-1	Subject2_D0	3751	1353	Subject2_D0	GSM4670192	0	DHIM_Subject2	2.69261530258598	0.0533191149026926	CD4+ T cells	0	0
Subject2_D0_GAGCAGAAGAGTCTGG-1	Subject2_D0	10203	2379	Subject2_D0	GSM4670192	0	DHIM_Subject2	3.8028030971283	0.0882093501911203	Node9	19	19
Subject2_D0_GAGCAGACATCCCACT-1	Subject2_D0	5641	1510	Subject2_D0	GSM4670192	0	DHIM_Subject2	3.66956213437334	0.0177273533061514	CD4+ T cells	1	1
Subject2_D0_GAGCAGACATCTGGTA-1	Subject2_D0	4001	1587	Subject2_D0	GSM4670192	0	DHIM_Subject2	3.44913771557111	0.0249937515621095	NK T cells	1	1
Subject2_D0_GAGCAGATCTTGTATC-1	Subject2_D0	5535	1736	Subject2_D0	GSM4670192	0	DHIM_Subject2	3.55916892502258	0.01806684733514	CD4+ T cells	12	12
Subject2_D0_GAGGTGAAGGCAGTCA-1	Subject2_D0	4961	1444	Subject2_D0	GSM4670192	0	DHIM_Subject2	4.51521870590607	0.0201572263656521	CD4+ T cells	0	0
Subject2_D0_GAGGTGAAGGTGATTA-1	Subject2_D0	6160	1717	Subject2_D0	GSM4670192	0	DHIM_Subject2	3.50649350649351	0.0487012987012987	CD4+ T cells	0	0
Subject2_D0_GAGGTGAGTCAGAGGT-1	Subject2_D0	5805	1699	Subject2_D0	GSM4670192	0	DHIM_Subject2	3.35917312661499	0.0172265288544358	CD4+ T cells	0	0
Subject2_D0_GAGGTGAGTTCCACGG-1	Subject2_D0	3489	1243	Subject2_D0	GSM4670192	0	DHIM_Subject2	2.98079678991115	0.057323015190599	CD4+ T cells	0	0
Subject2_D0_GAGGTGATCGCGTAGC-1	Subject2_D0	3267	1380	Subject2_D0	GSM4670192	0	DHIM_Subject2	3.58126721763085	0.0306091215182124	CD4+ T cells	0	0
Subject2_D0_GAGTCCGAGGCTAGAC-1	Subject2_D0	5383	1777	Subject2_D0	GSM4670192	0	DHIM_Subject2	4.4956344046071	0.0928850083596507	CD4+ T cells	0	0
Subject2_D0_GAGTCCGTCACCGTAA-1	Subject2_D0	4498	1383	Subject2_D0	GSM4670192	0	DHIM_Subject2	2.86794130724767	0.0222321031569586	CD4+ T cells	0	0
Subject2_D0_GATCAGTAGTGTGGCA-1	Subject2_D0	10488	1813	Subject2_D0	GSM4670192	0	DHIM_Subject2	4.71014492753623	0.047673531655225	Monocytes	19	19
Subject2_D0_GATCAGTGTATATGGA-1	Subject2_D0	6233	1661	Subject2_D0	GSM4670192	0	DHIM_Subject2	4.74891705438793	0.0481309160917696	NK T cells	12	12
Subject2_D0_GATCGATAGGCGCTCT-1	Subject2_D0	4862	1508	Subject2_D0	GSM4670192	0	DHIM_Subject2	4.21637186343069	0.0205676676264912	CD4+ T cells	0	0
Subject2_D0_GATCGATAGGCTCAGA-1	Subject2_D0	4561	1411	Subject2_D0	GSM4670192	0	DHIM_Subject2	4.03420302565227	0.0219250164437623	CD4+ T cells	0	0
Subject2_D0_GATCGATAGTATCGAA-1	Subject2_D0	3900	1522	Subject2_D0	GSM4670192	0	DHIM_Subject2	3.48717948717949	0.0256410256410256	CD4+ T cells	0	0
Subject2_D0_GATCGATCAAGCCATT-1	Subject2_D0	8288	2480	Subject2_D0	GSM4670192	0	DHIM_Subject2	3.19739382239382	0.108590733590734	Dendritic cells	27	27
Subject2_D0_GATCGATGTGTTGAGG-1	Subject2_D0	3450	1489	Subject2_D0	GSM4670192	0	DHIM_Subject2	4.17391304347826	0.0579710144927536	CD4+ T cells	13	13
Subject2_D0_GATCGCGAGTGCGATG-1	Subject2_D0	5986	1714	Subject2_D0	GSM4670192	0	DHIM_Subject2	3.34112930170398	0.0501169395255596	CD4+ T cells	0	0
Subject2_D0_GATCGCGAGTGGACGT-1	Subject2_D0	3562	1054	Subject2_D0	GSM4670192	0	DHIM_Subject2	4.29533969679955	0.0280741156653565	CD4+ T cells	0	0
Subject2_D0_GATCGCGCAGGTCGTC-1	Subject2_D0	4481	1406	Subject2_D0	GSM4670192	0	DHIM_Subject2	3.8830618165588	0	NK T cells	1	1
Subject2_D0_GATCGCGCATTTCACT-1	Subject2_D0	6427	1360	Subject2_D0	GSM4670192	0	DHIM_Subject2	4.0765520460557	0.0933561537264665	Node7	19	19
Subject2_D0_GATCGCGTCATCTGTT-1	Subject2_D0	5643	1757	Subject2_D0	GSM4670192	0	DHIM_Subject2	4.35938330675173	0.141768562821194	B cells	21	21
Subject2_D0_GATCGCGTCGGCTTGG-1	Subject2_D0	2772	1143	Subject2_D0	GSM4670192	0	DHIM_Subject2	3.39105339105339	0.0721500721500721	CD8+ T cells	13	13
Subject2_D0_GATCGTAAGAAACCTA-1	Subject2_D0	7158	1940	Subject2_D0	GSM4670192	0	DHIM_Subject2	4.98742665549036	0.0419111483654652	NK T cells	1	1
Subject2_D0_GATCGTAAGAGGACGG-1	Subject2_D0	6370	1714	Subject2_D0	GSM4670192	0	DHIM_Subject2	4.08163265306122	0.0313971742543171	CD4+ T cells	13	13
Subject2_D0_GATCGTAAGATCGATA-1	Subject2_D0	4546	1509	Subject2_D0	GSM4670192	0	DHIM_Subject2	4.90541135063792	0.021997360316762	NK T cells	0	0
Subject2_D0_GATCGTATCTGGCGAC-1	Subject2_D0	4307	1263	Subject2_D0	GSM4670192	0	DHIM_Subject2	3.99349895518923	0	CD4+ T cells	0	0
Subject2_D0_GATCGTATCTTACCTA-1	Subject2_D0	4100	1238	Subject2_D0	GSM4670192	0	DHIM_Subject2	3.65853658536585	0	CD4+ T cells	0	0
Subject2_D0_GATCTAGAGCGGATCA-1	Subject2_D0	6740	1791	Subject2_D0	GSM4670192	0	DHIM_Subject2	3.07121661721068	0.0741839762611276	CD4+ T cells	4	4
Subject2_D0_GATCTAGCAAGTAGTA-1	Subject2_D0	3531	1439	Subject2_D0	GSM4670192	0	DHIM_Subject2	4.81450014160295	0.0849617672047579	NK T cells	13	13
Subject2_D0_GATCTAGTCCGTTGTC-1	Subject2_D0	6921	1959	Subject2_D0	GSM4670192	0	DHIM_Subject2	4.00231180465251	0.0722438953908395	CD4+ T cells	12	12
Subject2_D0_GATGAAATCTGATACG-1	Subject2_D0	8007	1787	Subject2_D0	GSM4670192	0	DHIM_Subject2	3.55938553765455	0.0249781441238916	CD4+ T cells	12	12
Subject2_D0_GATGAGGAGAGGTAGA-1	Subject2_D0	5086	1656	Subject2_D0	GSM4670192	0	DHIM_Subject2	4.71883602044829	0.0983090837593394	B cells	21	21
Subject2_D0_GATGAGGAGCGTTTAC-1	Subject2_D0	3223	1036	Subject2_D0	GSM4670192	0	DHIM_Subject2	3.38194228979212	0.0310269934843314	CD4+ T cells	0	0
Subject2_D0_GATGAGGAGTACATGA-1	Subject2_D0	5063	1644	Subject2_D0	GSM4670192	0	DHIM_Subject2	4.06873395220225	0.0197511356903022	CD4+ T cells	0	0
Subject2_D0_GATGAGGAGTAGCGGT-1	Subject2_D0	5431	1600	Subject2_D0	GSM4670192	0	DHIM_Subject2	3.66415024857301	0.0736512612778494	CD4+ T cells	0	0
Subject2_D0_GATGAGGCAATGGAAT-1	Subject2_D0	6355	1694	Subject2_D0	GSM4670192	0	DHIM_Subject2	4.1699449252557	0.0944138473642801	NK T cells	1	1
Subject2_D0_GATGAGGCACTTAACG-1	Subject2_D0	7964	2004	Subject2_D0	GSM4670192	0	DHIM_Subject2	4.44500251130085	0.0125565042692115	NK T cells	12	12
Subject2_D0_GATGAGGGTCTCTTAT-1	Subject2_D0	4096	1521	Subject2_D0	GSM4670192	0	DHIM_Subject2	4.78515625	0	CD4+ T cells	1	1
Subject2_D0_GATGCTAAGAGTACCG-1	Subject2_D0	4696	1550	Subject2_D0	GSM4670192	0	DHIM_Subject2	4.10988074957411	0.0212947189097104	CD4+ T cells	0	0
Subject2_D0_GATGCTAAGATCCTGT-1	Subject2_D0	7287	1683	Subject2_D0	GSM4670192	0	DHIM_Subject2	3.77384383148072	0.0548922739124468	CD4+ T cells	0	0
Subject2_D0_GATGCTAAGCCCAATT-1	Subject2_D0	8988	1749	Subject2_D0	GSM4670192	0	DHIM_Subject2	3.37116154873164	0.0556297285269248	Node9	19	19
Subject2_D0_GATGCTACATCGATGT-1	Subject2_D0	5225	1758	Subject2_D0	GSM4670192	0	DHIM_Subject2	4.03827751196172	0.0382775119617225	CD4+ T cells	0	0
Subject2_D0_GATGCTAGTCCGAGTC-1	Subject2_D0	8789	1821	Subject2_D0	GSM4670192	0	DHIM_Subject2	4.60803276823302	0.0796450108089658	Monocytes	19	19
Subject2_D0_GATGCTATCGAATGCT-1	Subject2_D0	7289	2075	Subject2_D0	GSM4670192	0	DHIM_Subject2	4.69200164631637	0.0274386061188092	NK T cells	1	1
Subject2_D0_GATGCTATCTCAAACG-1	Subject2_D0	4728	1622	Subject2_D0	GSM4670192	0	DHIM_Subject2	4.27241962774958	0.0211505922165821	Dendritic cells	0	0
Subject2_D0_GATTCAGAGGACACCA-1	Subject2_D0	6384	1831	Subject2_D0	GSM4670192	0	DHIM_Subject2	3.64974937343358	0	NK T cells	1	1
Subject2_D0_GATTCAGTCGTTGCCT-1	Subject2_D0	3980	1389	Subject2_D0	GSM4670192	0	DHIM_Subject2	4.87437185929648	0	CD4+ T cells	0	0
Subject2_D0_GATTCAGTCTGCTGCT-1	Subject2_D0	4549	1510	Subject2_D0	GSM4670192	0	DHIM_Subject2	4.4625192349967	0.021982853374368	CD4+ T cells	0	0
Subject2_D0_GCAAACTAGAAACCGC-1	Subject2_D0	6776	1869	Subject2_D0	GSM4670192	0	DHIM_Subject2	4.78158205430933	0.0442739079102715	CD4+ T cells	1	1
Subject2_D0_GCAAACTAGCTAGTGG-1	Subject2_D0	4678	205	Subject2_D0	GSM4670192	0	DHIM_Subject2	0.0427533133817871	0	Erythroid cells	26	26
Subject2_D0_GCAAACTAGTGGAGTC-1	Subject2_D0	5328	1569	Subject2_D0	GSM4670192	0	DHIM_Subject2	4.46696696696697	0	NK T cells	0	0
Subject2_D0_GCAAACTGTCGTGGCT-1	Subject2_D0	2775	912	Subject2_D0	GSM4670192	0	DHIM_Subject2	3.17117117117117	0	Unassigned	20	20
Subject2_D0_GCAAACTGTCTAGGTT-1	Subject2_D0	4747	1545	Subject2_D0	GSM4670192	0	DHIM_Subject2	4.69770381293448	0.0210659363808721	Dendritic cells	0	0
Subject2_D0_GCAATCAAGCAGACTG-1	Subject2_D0	6768	1844	Subject2_D0	GSM4670192	0	DHIM_Subject2	3.47222222222222	0.0591016548463357	CD4+ T cells	4	4
Subject2_D0_GCAATCATCACTTACT-1	Subject2_D0	5671	1906	Subject2_D0	GSM4670192	0	DHIM_Subject2	4.14388996649621	0.0352671486510316	CD4+ T cells	0	0
Subject2_D0_GCAATCATCTAACGGT-1	Subject2_D0	7168	2034	Subject2_D0	GSM4670192	0	DHIM_Subject2	3.82254464285714	0.09765625	CD4+ T cells	0	0
Subject2_D0_GCACATAGTCGCGAAA-1	Subject2_D0	3863	1355	Subject2_D0	GSM4670192	0	DHIM_Subject2	3.10639399430494	0	CD4+ T cells	0	0
Subject2_D0_GCACTCTAGATGGCGT-1	Subject2_D0	4286	1497	Subject2_D0	GSM4670192	0	DHIM_Subject2	3.82641157256183	0.0699953336444237	CD4+ T cells	0	0
Subject2_D0_GCACTCTAGTGTCTCA-1	Subject2_D0	5163	1550	Subject2_D0	GSM4670192	0	DHIM_Subject2	4.2417199302731	0	CD4+ T cells	0	0
Subject2_D0_GCACTCTGTACTTAGC-1	Subject2_D0	9181	2165	Subject2_D0	GSM4670192	0	DHIM_Subject2	3.9647097266093	0	NK T cells	0	0
Subject2_D0_GCACTCTTCACAGGCC-1	Subject2_D0	4604	1452	Subject2_D0	GSM4670192	0	DHIM_Subject2	4.47437011294527	0.0217202432667246	Dendritic cells	0	0
Subject2_D0_GCACTCTTCACATAGC-1	Subject2_D0	4168	1509	Subject2_D0	GSM4670192	0	DHIM_Subject2	2.39923224568138	0.0239923224568138	CD4+ T cells	1	1
Subject2_D0_GCACTCTTCCGTAGTA-1	Subject2_D0	4859	1629	Subject2_D0	GSM4670192	0	DHIM_Subject2	3.84852850380737	0.0205803663305207	CD4+ T cells	1	1
Subject2_D0_GCAGCCACATGGATGG-1	Subject2_D0	5315	1470	Subject2_D0	GSM4670192	0	DHIM_Subject2	4.12041392285983	0.0752587017873942	Dendritic cells	0	0
Subject2_D0_GCAGCCATCGCAAGCC-1	Subject2_D0	5510	1692	Subject2_D0	GSM4670192	0	DHIM_Subject2	3.48457350272232	0.0907441016333938	NK T cells	1	1
Subject2_D0_GCAGCCATCGCGTAGC-1	Subject2_D0	2961	1362	Subject2_D0	GSM4670192	0	DHIM_Subject2	2.7693346842283	0.101317122593718	CD4+ T cells	4	4
Subject2_D0_GCATACAAGTTATCGC-1	Subject2_D0	4340	1338	Subject2_D0	GSM4670192	0	DHIM_Subject2	4.72350230414747	0.0230414746543779	CD4+ T cells	0	0
Subject2_D0_GCATACACATCGACGC-1	Subject2_D0	5465	214	Subject2_D0	GSM4670192	0	DHIM_Subject2	0.109789569990851	0	Erythroid cells	15	15
Subject2_D0_GCATACATCCGTCATC-1	Subject2_D0	5646	1835	Subject2_D0	GSM4670192	0	DHIM_Subject2	4.33935529578463	0.053134962805526	CD4+ T cells	0	0
Subject2_D0_GCATGATAGTGCGTGA-1	Subject2_D0	4431	211	Subject2_D0	GSM4670192	0	DHIM_Subject2	0.0902730760550666	0	Erythroid cells	15	15
Subject2_D0_GCATGATGTCATGCAT-1	Subject2_D0	4186	1323	Subject2_D0	GSM4670192	0	DHIM_Subject2	4.2044911610129	0.0477783086478739	CD4+ T cells	0	0
Subject2_D0_GCATGATGTCCATCCT-1	Subject2_D0	5555	1654	Subject2_D0	GSM4670192	0	DHIM_Subject2	4.60846084608461	0.018001800180018	Dendritic cells	12	12
Subject2_D0_GCATGATGTCGTCTTC-1	Subject2_D0	2973	1076	Subject2_D0	GSM4670192	0	DHIM_Subject2	2.21997981836529	0.067272115708039	Megakaryocytes	26	26
Subject2_D0_GCATGATTCACGCGGT-1	Subject2_D0	4335	1412	Subject2_D0	GSM4670192	0	DHIM_Subject2	3.71395617070358	0.0692041522491349	CD4+ T cells	26	26
Subject2_D0_GCATGATTCTCTAAGG-1	Subject2_D0	6140	1743	Subject2_D0	GSM4670192	0	DHIM_Subject2	3.37133550488599	0.0651465798045603	CD4+ T cells	0	0
Subject2_D0_GCATGCGAGCTACCGC-1	Subject2_D0	9118	1867	Subject2_D0	GSM4670192	0	DHIM_Subject2	4.36499232287782	0.0438692695766616	NK T cells	19	19
Subject2_D0_GCATGCGTCAACCATG-1	Subject2_D0	3980	1498	Subject2_D0	GSM4670192	0	DHIM_Subject2	3.16582914572864	0.050251256281407	CD4+ T cells	1	1
Subject2_D0_GCATGCGTCTGTCTCG-1	Subject2_D0	5084	1461	Subject2_D0	GSM4670192	0	DHIM_Subject2	4.22895357985838	0.03933910306845	NK T cells	12	12
Subject2_D0_GCATGTAGTACTCGCG-1	Subject2_D0	7273	1582	Subject2_D0	GSM4670192	0	DHIM_Subject2	4.19359274027224	0.0274989687886704	Monocytes	19	19
Subject2_D0_GCATGTAGTATTCTCT-1	Subject2_D0	3728	1469	Subject2_D0	GSM4670192	0	DHIM_Subject2	4.72103004291846	0	CD4+ T cells	0	0
Subject2_D0_GCATGTAGTCGATTGT-1	Subject2_D0	4526	1394	Subject2_D0	GSM4670192	0	DHIM_Subject2	4.94918250110473	0.066283694211224	Dendritic cells	21	21
Subject2_D0_GCATGTATCGTGGACC-1	Subject2_D0	4423	1267	Subject2_D0	GSM4670192	0	DHIM_Subject2	4.74790865928103	0.0678272665611576	CD4+ T cells	0	0
Subject2_D0_GCCAAATAGAGAACAG-1	Subject2_D0	3561	1338	Subject2_D0	GSM4670192	0	DHIM_Subject2	3.73490592530188	0	CD4+ T cells	1	1
Subject2_D0_GCCAAATAGAGTCGGT-1	Subject2_D0	6397	1713	Subject2_D0	GSM4670192	0	DHIM_Subject2	4.28325777708301	0.109426293575113	NK T cells	1	1
Subject2_D0_GCCAAATAGGATGGTC-1	Subject2_D0	3240	831	Subject2_D0	GSM4670192	0	DHIM_Subject2	3.7962962962963	0.0617283950617284	Monocytes	19	19
Subject2_D0_GCCAAATCAAGCCGCT-1	Subject2_D0	9536	1828	Subject2_D0	GSM4670192	0	DHIM_Subject2	4.97063758389262	0.0734060402684564	Monocytes	19	19
Subject2_D0_GCCAAATCAATCTACG-1	Subject2_D0	6873	1844	Subject2_D0	GSM4670192	0	DHIM_Subject2	4.9468936417867	0	CD4+ T cells	0	0
Subject2_D0_GCCAAATCAGACGCCT-1	Subject2_D0	4093	1287	Subject2_D0	GSM4670192	0	DHIM_Subject2	4.39775225995602	0.0488639139995114	Dendritic cells	4	4
Subject2_D0_GCCAAATCATGCGCAC-1	Subject2_D0	5763	1679	Subject2_D0	GSM4670192	0	DHIM_Subject2	3.38365434669443	0.0347041471455839	NK T cells	1	1
Subject2_D0_GCCAAATGTCTACCTC-1	Subject2_D0	7863	2048	Subject2_D0	GSM4670192	0	DHIM_Subject2	4.2223070075035	0.0381533765738268	CD4+ T cells	1	1
Subject2_D0_GCCAAATGTTTCCACC-1	Subject2_D0	4600	1497	Subject2_D0	GSM4670192	0	DHIM_Subject2	3.56521739130435	0	CD4+ T cells	0	0
Subject2_D0_GCCAAATGTTTCGCTC-1	Subject2_D0	6110	216	Subject2_D0	GSM4670192	0	DHIM_Subject2	0.0327332242225859	0	Erythroid cells	15	15
Subject2_D0_GCCAAATTCGAATGGG-1	Subject2_D0	9563	1868	Subject2_D0	GSM4670192	0	DHIM_Subject2	3.52399874516365	0.0731987869915299	Monocytes	19	19
Subject2_D0_GCCAAATTCGGCGCTA-1	Subject2_D0	7269	2083	Subject2_D0	GSM4670192	0	DHIM_Subject2	4.34722795432659	0.0412711514651259	Dendritic cells	21	21
Subject2_D0_GCCTCTAAGAGACGAA-1	Subject2_D0	4127	1460	Subject2_D0	GSM4670192	0	DHIM_Subject2	3.92536951780955	0.0484613520717228	NK T cells	0	0
Subject2_D0_GCCTCTAAGGAATCGC-1	Subject2_D0	6708	1807	Subject2_D0	GSM4670192	0	DHIM_Subject2	4.99403697078116	0.0298151460942159	CD4+ T cells	0	0
Subject2_D0_GCCTCTATCATCGATG-1	Subject2_D0	5413	1862	Subject2_D0	GSM4670192	0	DHIM_Subject2	3.08516534269352	0	CD4+ T cells	0	0
Subject2_D0_GCGACCACACAACTGT-1	Subject2_D0	5764	1719	Subject2_D0	GSM4670192	0	DHIM_Subject2	4.97918112421929	0.0693962526023595	CD4+ T cells	12	12
Subject2_D0_GCGACCACAGGGAGAG-1	Subject2_D0	4269	1517	Subject2_D0	GSM4670192	0	DHIM_Subject2	3.53712813305224	0.0234246896228625	CD4+ T cells	4	4
Subject2_D0_GCGACCAGTTAGTGGG-1	Subject2_D0	6705	1876	Subject2_D0	GSM4670192	0	DHIM_Subject2	4.47427293064877	0.0149142431021626	CD4+ T cells	12	12
Subject2_D0_GCGACCATCATCGATG-1	Subject2_D0	6260	222	Subject2_D0	GSM4670192	0	DHIM_Subject2	0.23961661341853	0	Erythroid cells	15	15
Subject2_D0_GCGACCATCCTTCAAT-1	Subject2_D0	13719	2433	Subject2_D0	GSM4670192	0	DHIM_Subject2	4.58488228004957	0.0728916101756688	Monocytes	19	19
Subject2_D0_GCGAGAAAGACACGAC-1	Subject2_D0	3955	1524	Subject2_D0	GSM4670192	0	DHIM_Subject2	4.93046776232617	0.0505689001264222	Node6	16	16
Subject2_D0_GCGAGAAAGACTTTCG-1	Subject2_D0	5331	1683	Subject2_D0	GSM4670192	0	DHIM_Subject2	4.87713374601388	0.056274620146314	NK T cells	1	1
Subject2_D0_GCGAGAAAGGCTAGAC-1	Subject2_D0	5432	1677	Subject2_D0	GSM4670192	0	DHIM_Subject2	4.23416789396171	0.0184094256259205	NK T cells	0	0
Subject2_D0_GCGAGAAGTTCCGGCA-1	Subject2_D0	4607	1512	Subject2_D0	GSM4670192	0	DHIM_Subject2	3.19079661384849	0.0868243976557413	CD4+ T cells	12	12
Subject2_D0_GCGAGAATCATTCACT-1	Subject2_D0	6698	1929	Subject2_D0	GSM4670192	0	DHIM_Subject2	4.0758435353837	0.0298596595998806	NK T cells	1	1
Subject2_D0_GCGAGAATCCGCGCAA-1	Subject2_D0	4194	1335	Subject2_D0	GSM4670192	0	DHIM_Subject2	4.91177873152122	0.0476871721506915	NK T cells	21	21
Subject2_D0_GCGCAACAGAACAACT-1	Subject2_D0	6166	1832	Subject2_D0	GSM4670192	0	DHIM_Subject2	4.63833927992215	0.0162179695102173	NK T cells	0	0
Subject2_D0_GCGCAACGTCAATACC-1	Subject2_D0	3820	1193	Subject2_D0	GSM4670192	0	DHIM_Subject2	3.08900523560209	0.0523560209424084	CD4+ T cells	0	0
Subject2_D0_GCGCAACGTGTGTGCC-1	Subject2_D0	8458	2009	Subject2_D0	GSM4670192	0	DHIM_Subject2	4.50461101915346	0.0827618822416647	Node9	19	19
Subject2_D0_GCGCAACTCAGGTAAA-1	Subject2_D0	5975	2081	Subject2_D0	GSM4670192	0	DHIM_Subject2	3.17991631799163	0.0669456066945607	NK T cells	1	1
Subject2_D0_GCGCAACTCGGATGTT-1	Subject2_D0	6719	2145	Subject2_D0	GSM4670192	0	DHIM_Subject2	3.17011460038696	0.0595326685518678	Dendritic cells	27	27
Subject2_D0_GCGCAGTAGGGTCGAT-1	Subject2_D0	4365	1313	Subject2_D0	GSM4670192	0	DHIM_Subject2	4.85681557846506	0.0229095074455899	CD4+ T cells	1	1
Subject2_D0_GCGCAGTGTATATGAG-1	Subject2_D0	7988	2241	Subject2_D0	GSM4670192	0	DHIM_Subject2	4.93239859789685	0	NK T cells	1	1
Subject2_D0_GCGCAGTGTATGGTTC-1	Subject2_D0	4922	1335	Subject2_D0	GSM4670192	0	DHIM_Subject2	4.83543275091426	0.0406338886631451	NK T cells	0	0
Subject2_D0_GCGCAGTGTCACCCAG-1	Subject2_D0	4530	1401	Subject2_D0	GSM4670192	0	DHIM_Subject2	3.6644591611479	0	NK T cells	1	1
Subject2_D0_GCGCAGTTCATCGGAT-1	Subject2_D0	6068	1746	Subject2_D0	GSM4670192	0	DHIM_Subject2	4.4166117336849	0.0494396835860251	NK T cells	0	0
Subject2_D0_GCGCAGTTCGAATGCT-1	Subject2_D0	4406	1416	Subject2_D0	GSM4670192	0	DHIM_Subject2	4.58465728551975	0.0680889695869269	CD4+ T cells	0	0
Subject2_D0_GCGCAGTTCGCCGTGA-1	Subject2_D0	4303	1250	Subject2_D0	GSM4670192	0	DHIM_Subject2	4.04369044852429	0.0232396002788752	CD4+ T cells	0	0
Subject2_D0_GCGCCAAAGCGTCTAT-1	Subject2_D0	3834	1333	Subject2_D0	GSM4670192	0	DHIM_Subject2	4.74700052164841	0.0782472613458529	CD4+ T cells	1	1
Subject2_D0_GCGCCAACACGGCGTT-1	Subject2_D0	5163	1604	Subject2_D0	GSM4670192	0	DHIM_Subject2	3.07960488088321	0	NK T cells	0	0
Subject2_D0_GCGCCAACAGGTGGAT-1	Subject2_D0	7068	1368	Subject2_D0	GSM4670192	0	DHIM_Subject2	3.76344086021505	0.0424448217317487	Node9	19	19
Subject2_D0_GCGCGATAGCTGAACG-1	Subject2_D0	6991	2037	Subject2_D0	GSM4670192	0	DHIM_Subject2	4.00514947790016	0.0429123158346445	Dendritic cells	21	21
Subject2_D0_GCGCGATCAGTATCTG-1	Subject2_D0	4976	1714	Subject2_D0	GSM4670192	0	DHIM_Subject2	4.05948553054662	0.020096463022508	CD8+ T cells	12	12
Subject2_D0_GCGCGATCATATGCTG-1	Subject2_D0	5038	1515	Subject2_D0	GSM4670192	0	DHIM_Subject2	4.78364430329496	0.0198491464867011	CD4+ T cells	0	0
Subject2_D0_GCGCGATGTCCGAATT-1	Subject2_D0	10567	1447	Subject2_D0	GSM4670192	0	DHIM_Subject2	3.25541781016372	0.028390271600265	Dendritic cells	21	21
Subject2_D0_GCGCGATGTCCGACGT-1	Subject2_D0	5539	1604	Subject2_D0	GSM4670192	0	DHIM_Subject2	3.50243726304387	0.0361076006499368	CD4+ T cells	0	0
Subject2_D0_GCGCGATTCACATGCA-1	Subject2_D0	6664	1652	Subject2_D0	GSM4670192	0	DHIM_Subject2	4.83193277310924	0.0150060024009604	NK T cells	0	0
Subject2_D0_GCGGGTTAGCCAGGAT-1	Subject2_D0	4674	1390	Subject2_D0	GSM4670192	0	DHIM_Subject2	4.83525887890458	0.0427899015832264	CD4+ T cells	0	0
Subject2_D0_GCGGGTTAGGAGCGAG-1	Subject2_D0	8541	2025	Subject2_D0	GSM4670192	0	DHIM_Subject2	3.99250673223276	0.0117082308863131	CD4+ T cells	12	12
Subject2_D0_GCGGGTTAGGATCGCA-1	Subject2_D0	6317	1785	Subject2_D0	GSM4670192	0	DHIM_Subject2	3.83093240462245	0.0158302991926547	CD4+ T cells	0	0
Subject2_D0_GCGGGTTAGTCTCGGC-1	Subject2_D0	4205	1358	Subject2_D0	GSM4670192	0	DHIM_Subject2	3.28180737217598	0.0237812128418549	CD4+ T cells	12	12
Subject2_D0_GCGGGTTAGTGTTAGA-1	Subject2_D0	6210	1749	Subject2_D0	GSM4670192	0	DHIM_Subject2	3.5426731078905	0.0322061191626409	CD4+ T cells	0	0
Subject2_D0_GCGGGTTCACGCATCG-1	Subject2_D0	5864	1568	Subject2_D0	GSM4670192	0	DHIM_Subject2	4.16098226466576	0.034106412005457	Dendritic cells	4	4
Subject2_D0_GCGGGTTCATGGTCTA-1	Subject2_D0	13478	2484	Subject2_D0	GSM4670192	0	DHIM_Subject2	4.28847009942128	0.103872978186675	Node9	19	19
Subject2_D0_GCGGGTTGTGCACGAA-1	Subject2_D0	4222	1403	Subject2_D0	GSM4670192	0	DHIM_Subject2	1.96589294173378	0.0236854571293226	NK T cells	0	0
Subject2_D0_GCGGGTTTCTAGAGTC-1	Subject2_D0	8058	1862	Subject2_D0	GSM4670192	0	DHIM_Subject2	4.71581037478282	0.0620501365103003	CD4+ T cells	12	12
Subject2_D0_GCTCCTAGTCCGTTAA-1	Subject2_D0	7573	2084	Subject2_D0	GSM4670192	0	DHIM_Subject2	4.34438135481315	0.0396144196487521	CD4+ T cells	1	1
Subject2_D0_GCTCCTAGTTATGTGC-1	Subject2_D0	5108	1789	Subject2_D0	GSM4670192	0	DHIM_Subject2	4.63978073610024	0.0587314017227878	NK T cells	1	1
Subject2_D0_GCTCCTAGTTCATGGT-1	Subject2_D0	5408	1644	Subject2_D0	GSM4670192	0	DHIM_Subject2	3.60576923076923	0	CD4+ T cells	1	1
Subject2_D0_GCTCCTATCAGCGACC-1	Subject2_D0	6878	2112	Subject2_D0	GSM4670192	0	DHIM_Subject2	4.50712416400116	0.0726955510322768	NK T cells	1	1
Subject2_D0_GCTCTGTGTGAGGGAG-1	Subject2_D0	7894	2050	Subject2_D0	GSM4670192	0	DHIM_Subject2	4.56042563972637	0	NK T cells	1	1
Subject2_D0_GCTGCAGAGCCACGTC-1	Subject2_D0	6670	1773	Subject2_D0	GSM4670192	0	DHIM_Subject2	3.83808095952024	0.0149925037481259	NK T cells	0	0
Subject2_D0_GCTGCAGCACAGAGGT-1	Subject2_D0	6018	1609	Subject2_D0	GSM4670192	0	DHIM_Subject2	4.65270854104354	0.0332336324360253	NK T cells	1	1
Subject2_D0_GCTGCGAAGATGCGAC-1	Subject2_D0	4231	1471	Subject2_D0	GSM4670192	0	DHIM_Subject2	3.0489246041125	0.0236350744504845	CD4+ T cells	1	1
Subject2_D0_GCTGCGAAGTATCGAA-1	Subject2_D0	3341	1185	Subject2_D0	GSM4670192	0	DHIM_Subject2	2.66387309188866	0	CD4+ T cells	0	0
Subject2_D0_GCTGCGACAGCCACCA-1	Subject2_D0	4296	1395	Subject2_D0	GSM4670192	0	DHIM_Subject2	4.2364990689013	0.0232774674115456	CD4+ T cells	0	0
Subject2_D0_GCTGCGAGTACAGACG-1	Subject2_D0	8092	2485	Subject2_D0	GSM4670192	0	DHIM_Subject2	3.6826495304004	0.037073652990608	CD4+ T cells	12	12
Subject2_D0_GCTGCGAGTAGAAGGA-1	Subject2_D0	3381	1237	Subject2_D0	GSM4670192	0	DHIM_Subject2	3.93374741200828	0.0295770482105886	CD8+ T cells	1	1
Subject2_D0_GCTGCGAGTATGCTTG-1	Subject2_D0	4456	241	Subject2_D0	GSM4670192	0	DHIM_Subject2	0.134649910233393	0	Erythroid cells	15	15
Subject2_D0_GCTGCGAGTCAAAGAT-1	Subject2_D0	3253	1028	Subject2_D0	GSM4670192	0	DHIM_Subject2	4.98001844451276	0	NK T cells	0	0
Subject2_D0_GCTGCGAGTTACCAGT-1	Subject2_D0	7468	2008	Subject2_D0	GSM4670192	0	DHIM_Subject2	4.9812533476165	0.0535618639528656	NK T cells	1	1
Subject2_D0_GCTGCGAGTTCCACGG-1	Subject2_D0	6191	1735	Subject2_D0	GSM4670192	0	DHIM_Subject2	3.23049588111775	0.0807623970279438	CD4+ T cells	0	0
Subject2_D0_GCTGCGATCCTCAACC-1	Subject2_D0	2730	1085	Subject2_D0	GSM4670192	0	DHIM_Subject2	3.04029304029304	0.0732600732600733	CD4+ T cells	0	0
Subject2_D0_GCTGCTTGTAAACGCG-1	Subject2_D0	5247	1882	Subject2_D0	GSM4670192	0	DHIM_Subject2	4.78368591576139	0.0762340384981894	CD4+ T cells	4	4
Subject2_D0_GCTGCTTGTCGAGATG-1	Subject2_D0	8346	1908	Subject2_D0	GSM4670192	0	DHIM_Subject2	4.07380781212557	0.0958543014617781	Monocytes	19	19
Subject2_D0_GCTGCTTTCATGCTCC-1	Subject2_D0	4095	1360	Subject2_D0	GSM4670192	0	DHIM_Subject2	4.34676434676435	0.0488400488400488	CD4+ T cells	12	12
Subject2_D0_GCTGGGTCACAGGAGT-1	Subject2_D0	5279	1808	Subject2_D0	GSM4670192	0	DHIM_Subject2	3.99696912293995	0.0189429816253078	NK T cells	1	1
Subject2_D0_GCTGGGTCACGAAAGC-1	Subject2_D0	6086	1695	Subject2_D0	GSM4670192	0	DHIM_Subject2	3.5819914558002	0.0328623069339468	CD4+ T cells	0	0
Subject2_D0_GCTGGGTCAGTAGAGC-1	Subject2_D0	6902	2075	Subject2_D0	GSM4670192	0	DHIM_Subject2	4.11474934801507	0.0579542161692263	NK T cells	1	1
Subject2_D0_GCTGGGTGTTGTTTGG-1	Subject2_D0	4828	1355	Subject2_D0	GSM4670192	0	DHIM_Subject2	4.10107705053852	0.0828500414250207	CD4+ T cells	0	0
Subject2_D0_GCTGGGTTCTTAACCT-1	Subject2_D0	7409	2305	Subject2_D0	GSM4670192	0	DHIM_Subject2	4.30557430152517	0.12147388311513	Dendritic cells	21	21
Subject2_D0_GCTTCCAAGACGCACA-1	Subject2_D0	6274	1722	Subject2_D0	GSM4670192	0	DHIM_Subject2	4.59037296780363	0.0478163850812879	NK T cells	0	0
Subject2_D0_GCTTCCAAGCACAGGT-1	Subject2_D0	6808	1704	Subject2_D0	GSM4670192	0	DHIM_Subject2	4.68566392479436	0.0146886016451234	CD4+ T cells	1	1
Subject2_D0_GCTTCCAAGCACCGCT-1	Subject2_D0	4268	1395	Subject2_D0	GSM4670192	0	DHIM_Subject2	4.31115276476101	0	NK T cells	0	0
Subject2_D0_GCTTCCACAAGTAGTA-1	Subject2_D0	11547	2380	Subject2_D0	GSM4670192	0	DHIM_Subject2	4.46003290898069	0.0606218065298346	Monocytes	19	19
Subject2_D0_GCTTCCACACTTGGAT-1	Subject2_D0	4385	1417	Subject2_D0	GSM4670192	0	DHIM_Subject2	4.62941847206385	0.0228050171037628	CD4+ T cells	0	0
Subject2_D0_GCTTCCACATGTCTCC-1	Subject2_D0	4492	1633	Subject2_D0	GSM4670192	0	DHIM_Subject2	3.85129118432769	0.0667853962600178	NK T cells	1	1
Subject2_D0_GCTTCCATCTAACCGA-1	Subject2_D0	4761	1571	Subject2_D0	GSM4670192	0	DHIM_Subject2	4.41083805923125	0.0210039907582441	CD4+ T cells	1	1
Subject2_D0_GCTTGAAAGTTGAGTA-1	Subject2_D0	5547	1629	Subject2_D0	GSM4670192	0	DHIM_Subject2	3.87596899224806	0.0180277627546422	CD4+ T cells	1	1
Subject2_D0_GCTTGAACATGAAGTA-1	Subject2_D0	7957	2126	Subject2_D0	GSM4670192	0	DHIM_Subject2	4.83850697499057	0.0377026517531733	NK T cells	12	12
Subject2_D0_GGAAAGCAGACGCACA-1	Subject2_D0	8232	2069	Subject2_D0	GSM4670192	0	DHIM_Subject2	4.64042759961127	0.0728862973760933	CD4+ T cells	12	12
Subject2_D0_GGAAAGCAGCGATCCC-1	Subject2_D0	4133	1199	Subject2_D0	GSM4670192	0	DHIM_Subject2	4.86329542705057	0	NK T cells	1	1
Subject2_D0_GGAAAGCGTGCACGAA-1	Subject2_D0	10394	1823	Subject2_D0	GSM4670192	0	DHIM_Subject2	3.47315759091784	0.0865884163940735	Node9	33	33
Subject2_D0_GGAAAGCTCCGCATAA-1	Subject2_D0	7472	1607	Subject2_D0	GSM4670192	0	DHIM_Subject2	3.43950749464668	0.0401498929336188	Monocytes	19	19
Subject2_D0_GGAAAGCTCGAATGCT-1	Subject2_D0	9132	2201	Subject2_D0	GSM4670192	0	DHIM_Subject2	3.82172579938677	0.0328515111695138	CD4+ T cells	12	12
Subject2_D0_GGAAAGCTCTGTACGA-1	Subject2_D0	3071	1198	Subject2_D0	GSM4670192	0	DHIM_Subject2	4.68902637577336	0.0325626831650928	CD8+ T cells	13	13
Subject2_D0_GGAAAGCTCTGTTGAG-1	Subject2_D0	3334	1402	Subject2_D0	GSM4670192	0	DHIM_Subject2	4.76904619076185	0	NK T cells	1	1
Subject2_D0_GGAACTTCACCAGGTC-1	Subject2_D0	4132	1309	Subject2_D0	GSM4670192	0	DHIM_Subject2	4.57405614714424	0.121006776379477	CD4+ T cells	0	0
Subject2_D0_GGAACTTCAGATGGGT-1	Subject2_D0	6581	1894	Subject2_D0	GSM4670192	0	DHIM_Subject2	4.31545357848351	0.0151952590791673	CD4+ T cells	0	0
Subject2_D0_GGAACTTGTCCTGCTT-1	Subject2_D0	5577	1949	Subject2_D0	GSM4670192	0	DHIM_Subject2	3.7833960910884	0.0717231486462256	NK T cells	1	1
Subject2_D0_GGAACTTTCGGCGCTA-1	Subject2_D0	3713	1346	Subject2_D0	GSM4670192	0	DHIM_Subject2	4.84783194182602	0.0269323996768112	CD4+ T cells	1	1
Subject2_D0_GGAATAAAGCAGCCTC-1	Subject2_D0	5894	1597	Subject2_D0	GSM4670192	0	DHIM_Subject2	4.15676959619953	0.118764845605701	NK T cells	0	0
Subject2_D0_GGAATAAAGTCAAGGC-1	Subject2_D0	5778	1756	Subject2_D0	GSM4670192	0	DHIM_Subject2	4.96711664935964	0.017307026652821	NK T cells	4	4
Subject2_D0_GGAATAAAGTGGACGT-1	Subject2_D0	4865	1375	Subject2_D0	GSM4670192	0	DHIM_Subject2	4.91264131551901	0.0205549845837616	NK T cells	1	1
Subject2_D0_GGAATAAGTAGCGTCC-1	Subject2_D0	3681	1247	Subject2_D0	GSM4670192	0	DHIM_Subject2	4.1293126867699	0.0271665308340125	CD4+ T cells	0	0
Subject2_D0_GGACAAGTCTTTAGTC-1	Subject2_D0	8956	2237	Subject2_D0	GSM4670192	0	DHIM_Subject2	4.93523894595802	0.0111656989727557	NK T cells	1	1
Subject2_D0_GGACAGAGTGCTAGCC-1	Subject2_D0	6952	2307	Subject2_D0	GSM4670192	0	DHIM_Subject2	2.54602991944764	0.0287686996547756	NK T cells	1	1
Subject2_D0_GGACAGATCACCGTAA-1	Subject2_D0	6040	1672	Subject2_D0	GSM4670192	0	DHIM_Subject2	3.46026490066225	0.033112582781457	NK T cells	0	0
Subject2_D0_GGACATTCACTTCTGC-1	Subject2_D0	5684	1738	Subject2_D0	GSM4670192	0	DHIM_Subject2	4.4862772695285	0.0351864883884588	CD4+ T cells	0	0
Subject2_D0_GGACATTTCCTGCAGG-1	Subject2_D0	10724	1609	Subject2_D0	GSM4670192	0	DHIM_Subject2	3.75792614696009	0.0372995151063036	Node9	19	19
Subject2_D0_GGACGTCAGACGACGT-1	Subject2_D0	6478	1884	Subject2_D0	GSM4670192	0	DHIM_Subject2	4.44581661006483	0.0308737264587836	NK T cells	1	1
Subject2_D0_GGACGTCTCCTTTCGG-1	Subject2_D0	5354	1511	Subject2_D0	GSM4670192	0	DHIM_Subject2	3.62345909600299	0.0560328726186029	CD4+ T cells	1	1
Subject2_D0_GGACGTCTCGGATGTT-1	Subject2_D0	5157	1511	Subject2_D0	GSM4670192	0	DHIM_Subject2	3.64553034710103	0.0387822377351173	NK T cells	0	0
Subject2_D0_GGACGTCTCTACTCAT-1	Subject2_D0	5439	1587	Subject2_D0	GSM4670192	0	DHIM_Subject2	3.9529325243611	0.0367714653428939	CD4+ T cells	0	0
Subject2_D0_GGAGCAAAGACTCGGA-1	Subject2_D0	8300	1605	Subject2_D0	GSM4670192	0	DHIM_Subject2	3.2289156626506	0.0602409638554217	Unassigned	0	0
Subject2_D0_GGAGCAAAGGCCATAG-1	Subject2_D0	4336	1518	Subject2_D0	GSM4670192	0	DHIM_Subject2	4.61254612546125	0.0461254612546125	CD4+ T cells	1	1
Subject2_D0_GGAGCAAAGGCCCTTG-1	Subject2_D0	7664	2379	Subject2_D0	GSM4670192	0	DHIM_Subject2	2.33559498956159	0.0782881002087683	NK T cells	1	1
Subject2_D0_GGAGCAAAGTTCGCAT-1	Subject2_D0	4931	1461	Subject2_D0	GSM4670192	0	DHIM_Subject2	4.21821131616305	0.0608395862908132	NK T cells	0	0
Subject2_D0_GGAGCAAAGTTCGCGC-1	Subject2_D0	7011	1447	Subject2_D0	GSM4670192	0	DHIM_Subject2	3.02381971188133	0.0570532021109685	Unassigned	20	20
Subject2_D0_GGAGCAACATTTCACT-1	Subject2_D0	5368	1813	Subject2_D0	GSM4670192	0	DHIM_Subject2	3.76304023845007	0.0931445603576751	NK T cells	1	1
Subject2_D0_GGAGCAAGTCTCACCT-1	Subject2_D0	4092	1227	Subject2_D0	GSM4670192	0	DHIM_Subject2	4.03225806451613	0.0244379276637341	NK T cells	0	0
Subject2_D0_GGATGTTAGGGAACGG-1	Subject2_D0	7380	2175	Subject2_D0	GSM4670192	0	DHIM_Subject2	4.97289972899729	0.0677506775067751	CD8+ T cells	13	13
Subject2_D0_GGATGTTCACCAGGTC-1	Subject2_D0	7475	1929	Subject2_D0	GSM4670192	0	DHIM_Subject2	3.53177257525084	0.0133779264214047	NK T cells	0	0
Subject2_D0_GGATGTTCAGGTTTCA-1	Subject2_D0	3666	1486	Subject2_D0	GSM4670192	0	DHIM_Subject2	2.34588106928532	0.0272776868521549	B cells	9	9
Subject2_D0_GGATGTTGTCTGGAGA-1	Subject2_D0	4628	1431	Subject2_D0	GSM4670192	0	DHIM_Subject2	4.84010371650821	0.194468452895419	Node9	19	19
Subject2_D0_GGATGTTTCAACGCTA-1	Subject2_D0	7011	1737	Subject2_D0	GSM4670192	0	DHIM_Subject2	4.07930395093425	0	CD4+ T cells	1	1
Subject2_D0_GGATGTTTCTCTTATG-1	Subject2_D0	4985	1534	Subject2_D0	GSM4670192	0	DHIM_Subject2	4.2728184553661	0.0802407221664995	NK T cells	0	0
Subject2_D0_GGATTACAGGCTAGAC-1	Subject2_D0	4026	1674	Subject2_D0	GSM4670192	0	DHIM_Subject2	2.85643318430204	0.0248385494287134	NK T cells	1	1
Subject2_D0_GGATTACCAATCACAC-1	Subject2_D0	7866	2137	Subject2_D0	GSM4670192	0	DHIM_Subject2	4.9580472921434	0.03813882532418	CD4+ T cells	1	1
Subject2_D0_GGATTACGTAGCAAAT-1	Subject2_D0	5867	1736	Subject2_D0	GSM4670192	0	DHIM_Subject2	3.69865348559741	0.0340889722174876	NK T cells	0	0
Subject2_D0_GGATTACGTCTTCTCG-1	Subject2_D0	13254	2328	Subject2_D0	GSM4670192	0	DHIM_Subject2	4.37603742266486	0.0980835974045571	Node9	19	19
Subject2_D0_GGATTACTCACTCCTG-1	Subject2_D0	3574	1385	Subject2_D0	GSM4670192	0	DHIM_Subject2	3.18970341354225	0.0279798545047566	CD4+ T cells	1	1
Subject2_D0_GGATTACTCCTGTAGA-1	Subject2_D0	4143	1653	Subject2_D0	GSM4670192	0	DHIM_Subject2	2.92058894520879	0.0965483948829351	CD4+ T cells	0	0
Subject2_D0_GGCAATTCAAGCCATT-1	Subject2_D0	9476	1592	Subject2_D0	GSM4670192	0	DHIM_Subject2	4.56943858168003	0.0527648796960743	NK T cells	19	19
Subject2_D0_GGCAATTTCGTCCGTT-1	Subject2_D0	3777	1442	Subject2_D0	GSM4670192	0	DHIM_Subject2	4.05083399523431	0.052952078369076	CD4+ T cells	4	4
Subject2_D0_GGCCGATAGTAGGTGC-1	Subject2_D0	4251	1359	Subject2_D0	GSM4670192	0	DHIM_Subject2	4.70477534697718	0	CD4+ T cells	1	1
Subject2_D0_GGCCGATAGTGCAAGC-1	Subject2_D0	4851	1485	Subject2_D0	GSM4670192	0	DHIM_Subject2	3.64873222016079	0	NK T cells	0	0
Subject2_D0_GGCCGATAGTTATCGC-1	Subject2_D0	5719	1698	Subject2_D0	GSM4670192	0	DHIM_Subject2	3.33974471061374	0.0699422976044763	CD4+ T cells	0	0
Subject2_D0_GGCCGATCACCACCAG-1	Subject2_D0	6189	2289	Subject2_D0	GSM4670192	0	DHIM_Subject2	3.92632089190499	0.113103894005494	NK T cells	13	13
Subject2_D0_GGCCGATCACGGTAGA-1	Subject2_D0	3833	1250	Subject2_D0	GSM4670192	0	DHIM_Subject2	4.30472214975215	0.026089225150013	CD4+ T cells	0	0
Subject2_D0_GGCCGATCAGCAGTTT-1	Subject2_D0	4746	1451	Subject2_D0	GSM4670192	0	DHIM_Subject2	3.96123050990308	0.0210703750526759	CD4+ T cells	0	0
Subject2_D0_GGCCGATCATGTTGAC-1	Subject2_D0	5237	1556	Subject2_D0	GSM4670192	0	DHIM_Subject2	3.95264464388008	0.0190949016612564	NK T cells	0	0
Subject2_D0_GGCGACTAGCTAAACA-1	Subject2_D0	6780	1763	Subject2_D0	GSM4670192	0	DHIM_Subject2	3.6283185840708	0.0294985250737463	CD4+ T cells	0	0
Subject2_D0_GGCGACTCAATACGCT-1	Subject2_D0	6448	1671	Subject2_D0	GSM4670192	0	DHIM_Subject2	3.07071960297767	0	NK T cells	0	0
Subject2_D0_GGCGACTGTCGCTTTC-1	Subject2_D0	3703	1198	Subject2_D0	GSM4670192	0	DHIM_Subject2	3.86173372940859	0.0270051309748852	Dendritic cells	0	0
Subject2_D0_GGCGACTGTGATGTCT-1	Subject2_D0	5395	1589	Subject2_D0	GSM4670192	0	DHIM_Subject2	4.81927710843374	0.0185356811862836	NK T cells	12	12
Subject2_D0_GGCGACTTCATTTGGG-1	Subject2_D0	13161	1913	Subject2_D0	GSM4670192	0	DHIM_Subject2	3.0316845224527	0.0911784818782767	Monocytes	19	19
Subject2_D0_GGCGACTTCCAAGTAC-1	Subject2_D0	6057	1574	Subject2_D0	GSM4670192	0	DHIM_Subject2	3.41753343239227	0	CD4+ T cells	0	0
Subject2_D0_GGCGACTTCTCGATGA-1	Subject2_D0	3138	1494	Subject2_D0	GSM4670192	0	DHIM_Subject2	0.987890376035692	0.0637348629700446	Node5	1	1
Subject2_D0_GGCGTGTCAAGCCGCT-1	Subject2_D0	2804	1105	Subject2_D0	GSM4670192	0	DHIM_Subject2	4.3509272467903	0	NK T cells	1	1
Subject2_D0_GGCGTGTTCACCCTCA-1	Subject2_D0	5137	1338	Subject2_D0	GSM4670192	0	DHIM_Subject2	4.5357212380767	0.058399844267082	NK T cells	1	1
Subject2_D0_GGCGTGTTCTTCCTTC-1	Subject2_D0	3058	938	Subject2_D0	GSM4670192	0	DHIM_Subject2	4.54545454545455	0	NK T cells	0	0
Subject2_D0_GGCTCGAAGTACATGA-1	Subject2_D0	5778	1673	Subject2_D0	GSM4670192	0	DHIM_Subject2	4.70751124956732	0.0865351332641052	Dendritic cells	0	0
Subject2_D0_GGCTCGACACAGCCCA-1	Subject2_D0	6625	1602	Subject2_D0	GSM4670192	0	DHIM_Subject2	3.87924528301887	0.0150943396226415	CD4+ T cells	1	1
Subject2_D0_GGCTGGTAGAGGTTGC-1	Subject2_D0	2871	1204	Subject2_D0	GSM4670192	0	DHIM_Subject2	2.26401950539882	0.0348310693138279	CD4+ T cells	13	13
Subject2_D0_GGCTGGTTCACCGGGT-1	Subject2_D0	6194	1871	Subject2_D0	GSM4670192	0	DHIM_Subject2	4.24604455925089	0.0161446561188247	NK T cells	1	1
Subject2_D0_GGCTGGTTCGCATGGC-1	Subject2_D0	4730	1502	Subject2_D0	GSM4670192	0	DHIM_Subject2	4.98942917547569	0.0422832980972516	NK T cells	1	1
Subject2_D0_GGCTGGTTCGGTTCGG-1	Subject2_D0	5232	1705	Subject2_D0	GSM4670192	0	DHIM_Subject2	4.62538226299694	0	CD4+ T cells	1	1
Subject2_D0_GGGACCTAGCCGCCTA-1	Subject2_D0	3707	1228	Subject2_D0	GSM4670192	0	DHIM_Subject2	3.69571081737254	0.0539519827353655	CD4+ T cells	4	4
Subject2_D0_GGGACCTCAAAGTCAA-1	Subject2_D0	2894	1027	Subject2_D0	GSM4670192	0	DHIM_Subject2	2.69523151347616	0.0345542501727713	CD4+ T cells	0	0
Subject2_D0_GGGACCTTCAGATAAG-1	Subject2_D0	9177	2172	Subject2_D0	GSM4670192	0	DHIM_Subject2	4.92535687043696	0.08717445788384	Node9	19	19
Subject2_D0_GGGACCTTCGCCTGAG-1	Subject2_D0	4212	1195	Subject2_D0	GSM4670192	0	DHIM_Subject2	4.55840455840456	0.0474833808167142	NK T cells	0	0
Subject2_D0_GGGACCTTCTCCAGGG-1	Subject2_D0	5055	1731	Subject2_D0	GSM4670192	0	DHIM_Subject2	2.92779426310584	0.019782393669634	CD4+ T cells	0	0
Subject2_D0_GGGAGATAGGAGTACC-1	Subject2_D0	3486	1121	Subject2_D0	GSM4670192	0	DHIM_Subject2	3.98737808376363	0.057372346528973	NK T cells	0	0
Subject2_D0_GGGAGATAGGGATCTG-1	Subject2_D0	7838	2124	Subject2_D0	GSM4670192	0	DHIM_Subject2	2.84511354937484	0.012758356723654	NK T cells	1	1
Subject2_D0_GGGAGATCAGTCGATT-1	Subject2_D0	6383	1675	Subject2_D0	GSM4670192	0	DHIM_Subject2	4.01065329782234	0.140999530001567	CD4+ T cells	1	1
Subject2_D0_GGGAGATCAGTGAGTG-1	Subject2_D0	5872	1831	Subject2_D0	GSM4670192	0	DHIM_Subject2	3.06539509536785	0.0340599455040872	NK T cells	1	1
Subject2_D0_GGGAGATGTCTTCTCG-1	Subject2_D0	5845	1599	Subject2_D0	GSM4670192	0	DHIM_Subject2	3.55859709153122	0.0171086398631309	CD4+ T cells	0	0
Subject2_D0_GGGAGATGTTGCGTTA-1	Subject2_D0	4158	1388	Subject2_D0	GSM4670192	0	DHIM_Subject2	4.32900432900433	0.0481000481000481	CD4+ T cells	0	0
Subject2_D0_GGGATGAAGATCCTGT-1	Subject2_D0	7940	1951	Subject2_D0	GSM4670192	0	DHIM_Subject2	4.78589420654912	0.0503778337531486	CD4+ T cells	12	12
Subject2_D0_GGGATGACAGGAACGT-1	Subject2_D0	4653	1534	Subject2_D0	GSM4670192	0	DHIM_Subject2	4.9645390070922	0.042983021706426	Dendritic cells	21	21
Subject2_D0_GGGATGACAGTCTTCC-1	Subject2_D0	2996	976	Subject2_D0	GSM4670192	0	DHIM_Subject2	4.27236315086782	0.0667556742323097	CD4+ T cells	0	0
Subject2_D0_GGGATGAGTACTCTCC-1	Subject2_D0	7227	2049	Subject2_D0	GSM4670192	0	DHIM_Subject2	4.95364604953646	0.04151100041511	CD4+ T cells	12	12
Subject2_D0_GGGATGATCTGTTGAG-1	Subject2_D0	5352	1860	Subject2_D0	GSM4670192	0	DHIM_Subject2	3.99850523168909	0.0373692077727952	NK T cells	1	1
Subject2_D0_GGGCACTCACTTACGA-1	Subject2_D0	5229	1545	Subject2_D0	GSM4670192	0	DHIM_Subject2	4.39854656722127	0.057372346528973	CD4+ T cells	0	0
Subject2_D0_GGGCACTGTTAAAGTG-1	Subject2_D0	12431	2426	Subject2_D0	GSM4670192	0	DHIM_Subject2	3.83718124044727	0.024133215348725	Node7	19	19
Subject2_D0_GGGCACTTCCAGTAGT-1	Subject2_D0	6869	1876	Subject2_D0	GSM4670192	0	DHIM_Subject2	4.60037851215606	0.0291163196971903	CD4+ T cells	0	0
Subject2_D0_GGGCACTTCTACCAGA-1	Subject2_D0	4635	202	Subject2_D0	GSM4670192	0	DHIM_Subject2	0.0862998921251348	0	Erythroid cells	15	15
Subject2_D0_GGGCATCCAGTCAGAG-1	Subject2_D0	4760	1325	Subject2_D0	GSM4670192	0	DHIM_Subject2	4.83193277310924	0	CD4+ T cells	4	4
Subject2_D0_GGGCATCGTTATTCTC-1	Subject2_D0	11577	1809	Subject2_D0	GSM4670192	0	DHIM_Subject2	4.26708128185195	0.0691025308801935	Monocytes	19	19
Subject2_D0_GGGCATCTCAGCCTAA-1	Subject2_D0	2778	1295	Subject2_D0	GSM4670192	0	DHIM_Subject2	4.24766018718503	0	Node5	13	13
Subject2_D0_GGGCATCTCGGTCCGA-1	Subject2_D0	3885	1304	Subject2_D0	GSM4670192	0	DHIM_Subject2	3.88674388674389	0	NK T cells	1	1
Subject2_D0_GGGTCTGAGAGTGAGA-1	Subject2_D0	7975	2391	Subject2_D0	GSM4670192	0	DHIM_Subject2	4.42633228840125	0.0250783699059561	NK T cells	1	1
Subject2_D0_GGGTCTGAGTCGAGTG-1	Subject2_D0	5202	1303	Subject2_D0	GSM4670192	0	DHIM_Subject2	3.90234525182622	0.134563629373318	Monocytes	19	19
Subject2_D0_GGGTCTGGTCAAACTC-1	Subject2_D0	3957	1796	Subject2_D0	GSM4670192	0	DHIM_Subject2	4.75107404599444	0.0252716704574172	NK cells	16	16
Subject2_D0_GGGTCTGGTTCACCTC-1	Subject2_D0	2835	864	Subject2_D0	GSM4670192	0	DHIM_Subject2	4.51499118165785	0	Node4	0	0
Subject2_D0_GGGTCTGTCTACTTAC-1	Subject2_D0	6352	1975	Subject2_D0	GSM4670192	0	DHIM_Subject2	3.92002518891688	0	NK T cells	1	1
Subject2_D0_GGGTTGCGTATCTGCA-1	Subject2_D0	6340	1759	Subject2_D0	GSM4670192	0	DHIM_Subject2	3.84858044164038	0.0157728706624606	NK T cells	0	0
Subject2_D0_GGGTTGCGTCAGATAA-1	Subject2_D0	7018	1540	Subject2_D0	GSM4670192	0	DHIM_Subject2	3.71900826446281	0.0284981476204047	NK T cells	20	20
Subject2_D0_GGGTTGCGTGTAACGG-1	Subject2_D0	6099	1725	Subject2_D0	GSM4670192	0	DHIM_Subject2	4.3777668470241	0.0163961305131989	NK T cells	12	12
Subject2_D0_GGGTTGCGTTGGTAAA-1	Subject2_D0	4001	1517	Subject2_D0	GSM4670192	0	DHIM_Subject2	4.12396900774806	0.199950012496876	NK cells	16	16
Subject2_D0_GGTATTGCACAGGTTT-1	Subject2_D0	3918	1290	Subject2_D0	GSM4670192	0	DHIM_Subject2	4.36447166921899	0.0255232261357836	CD4+ T cells	0	0
Subject2_D0_GGTATTGCACCAGGTC-1	Subject2_D0	2900	1065	Subject2_D0	GSM4670192	0	DHIM_Subject2	4.79310344827586	0.0689655172413793	CD4+ T cells	13	13
Subject2_D0_GGTGAAGAGGCACATG-1	Subject2_D0	6927	1731	Subject2_D0	GSM4670192	0	DHIM_Subject2	4.85058466868774	0.014436263894904	NK T cells	1	1
Subject2_D0_GGTGAAGCATGCCACG-1	Subject2_D0	3460	1179	Subject2_D0	GSM4670192	0	DHIM_Subject2	4.53757225433526	0	CD4+ T cells	0	0
Subject2_D0_GGTGCGTAGACTAAGT-1	Subject2_D0	5210	233	Subject2_D0	GSM4670192	0	DHIM_Subject2	0.0575815738963532	0	Erythroid cells	15	15
Subject2_D0_GGTGCGTAGTGGGCTA-1	Subject2_D0	5558	1653	Subject2_D0	GSM4670192	0	DHIM_Subject2	3.13062252608852	0.0179920834832674	Node1	26	26
Subject2_D0_GGTGCGTGTCGCATAT-1	Subject2_D0	3680	1156	Subject2_D0	GSM4670192	0	DHIM_Subject2	4.80978260869565	0.0271739130434783	CD4+ T cells	1	1
Subject2_D0_GGTGCGTGTTTGTTGG-1	Subject2_D0	3911	1622	Subject2_D0	GSM4670192	0	DHIM_Subject2	4.4489900281258	0.0767067246228586	CD4+ T cells	1	1
Subject2_D0_GGTGCGTTCCGCAGTG-1	Subject2_D0	5268	1584	Subject2_D0	GSM4670192	0	DHIM_Subject2	4.34700075930144	0.0569476082004556	CD4+ T cells	0	0
Subject2_D0_GGTGCGTTCCTGCTTG-1	Subject2_D0	5059	1496	Subject2_D0	GSM4670192	0	DHIM_Subject2	3.93358371219609	0.0197667523225934	CD4+ T cells	0	0
Subject2_D0_GGTGCGTTCGACGGAA-1	Subject2_D0	5736	1596	Subject2_D0	GSM4670192	0	DHIM_Subject2	4.96861924686192	0	CD8+ T cells	13	13
Subject2_D0_GGTGCGTTCGTCCAGG-1	Subject2_D0	3705	1164	Subject2_D0	GSM4670192	0	DHIM_Subject2	4.26450742240216	0.0269905533063428	CD4+ T cells	0	0
Subject2_D0_GTAACGTAGGCATGGT-1	Subject2_D0	5414	1573	Subject2_D0	GSM4670192	0	DHIM_Subject2	4.37753971185815	0.129294421869228	CD4+ T cells	12	12
Subject2_D0_GTAACGTGTAACGCGA-1	Subject2_D0	6423	1629	Subject2_D0	GSM4670192	0	DHIM_Subject2	4.51502413202553	0.0778452436556126	CD4+ T cells	1	1
Subject2_D0_GTAACGTGTCAGCTAT-1	Subject2_D0	6540	1759	Subject2_D0	GSM4670192	0	DHIM_Subject2	4.00611620795107	0.0152905198776758	NK T cells	1	1
Subject2_D0_GTAACGTGTTCAACCA-1	Subject2_D0	5155	1550	Subject2_D0	GSM4670192	0	DHIM_Subject2	4.05431619786615	0.0775945683802134	CD4+ T cells	0	0
Subject2_D0_GTAACGTTCAATCACG-1	Subject2_D0	5710	734	Subject2_D0	GSM4670192	0	DHIM_Subject2	3.74781085814361	0	Erythroid cells	15	15
Subject2_D0_GTAACTGCATCTACGA-1	Subject2_D0	4221	1469	Subject2_D0	GSM4670192	0	DHIM_Subject2	4.19331911869225	0	CD4+ T cells	0	0
Subject2_D0_GTACGTAAGCCACGCT-1	Subject2_D0	4680	1344	Subject2_D0	GSM4670192	0	DHIM_Subject2	4.48717948717949	0.106837606837607	CD4+ T cells	0	0
Subject2_D0_GTACGTACAAACGTGG-1	Subject2_D0	8190	2055	Subject2_D0	GSM4670192	0	DHIM_Subject2	4.93284493284493	0.0488400488400488	NK T cells	1	1
Subject2_D0_GTACGTAGTAAACACA-1	Subject2_D0	7766	1760	Subject2_D0	GSM4670192	0	DHIM_Subject2	4.23641514293072	0.0643832088591295	Monocytes	19	19
Subject2_D0_GTACGTAGTCTAGTCA-1	Subject2_D0	6144	1660	Subject2_D0	GSM4670192	0	DHIM_Subject2	4.41080729166667	0.09765625	CD4+ T cells	0	0
Subject2_D0_GTACGTATCGCAGGCT-1	Subject2_D0	4609	1343	Subject2_D0	GSM4670192	0	DHIM_Subject2	3.94879583423736	0.0216966804078976	CD4+ T cells	0	0
Subject2_D0_GTACGTATCTTTACGT-1	Subject2_D0	4350	1486	Subject2_D0	GSM4670192	0	DHIM_Subject2	4.4367816091954	0.0229885057471264	CD4+ T cells	0	0
Subject2_D0_GTACTCCGTGTGAATA-1	Subject2_D0	5122	1648	Subject2_D0	GSM4670192	0	DHIM_Subject2	3.51425224521671	0.0390472471690746	Dendritic cells	0	0
Subject2_D0_GTACTCCGTTTGACAC-1	Subject2_D0	5543	337	Subject2_D0	GSM4670192	0	DHIM_Subject2	0.234530037885621	0	Erythroid cells	26	26
Subject2_D0_GTACTCCTCCAAGCCG-1	Subject2_D0	5636	1564	Subject2_D0	GSM4670192	0	DHIM_Subject2	2.82114975159688	0.07097232079489	CD4+ T cells	0	0
Subject2_D0_GTACTTTAGAAGGGTA-1	Subject2_D0	7985	2118	Subject2_D0	GSM4670192	0	DHIM_Subject2	4.1577958672511	0.0125234815278647	NK T cells	1	1
Subject2_D0_GTACTTTCATCACCCT-1	Subject2_D0	3785	1088	Subject2_D0	GSM4670192	0	DHIM_Subject2	2.56274768824306	0.0264200792602378	CD8+ T cells	4	4
Subject2_D0_GTACTTTGTCAAAGCG-1	Subject2_D0	6050	1882	Subject2_D0	GSM4670192	0	DHIM_Subject2	4.16528925619835	0	NK T cells	1	1
Subject2_D0_GTACTTTTCAAAGACA-1	Subject2_D0	6640	1882	Subject2_D0	GSM4670192	0	DHIM_Subject2	4.87951807228916	0.0301204819277108	NK T cells	0	0
Subject2_D0_GTAGGCCCAATGCCAT-1	Subject2_D0	6608	1727	Subject2_D0	GSM4670192	0	DHIM_Subject2	4.37348668280872	0.0151331719128329	NK T cells	1	1
Subject2_D0_GTAGGCCCACTCTGTC-1	Subject2_D0	7864	1735	Subject2_D0	GSM4670192	0	DHIM_Subject2	4.7177009155646	0.0254323499491353	NK T cells	0	0
Subject2_D0_GTAGGCCCAGTTAACC-1	Subject2_D0	7840	2128	Subject2_D0	GSM4670192	0	DHIM_Subject2	4.74489795918367	0.0510204081632653	Node9	19	19
Subject2_D0_GTAGGCCTCAGCCTAA-1	Subject2_D0	4057	1331	Subject2_D0	GSM4670192	0	DHIM_Subject2	1.67611535617451	0.0739462657135815	CD4+ T cells	0	0
Subject2_D0_GTAGTCAAGCGTTCCG-1	Subject2_D0	6375	2219	Subject2_D0	GSM4670192	0	DHIM_Subject2	4.90980392156863	0.0156862745098039	CD8+ T cells	13	13
Subject2_D0_GTAGTCAAGGACAGAA-1	Subject2_D0	5118	1795	Subject2_D0	GSM4670192	0	DHIM_Subject2	4.08362641656897	0.0195388823759281	CD4+ T cells	0	0
Subject2_D0_GTAGTCACACAACGTT-1	Subject2_D0	4121	1371	Subject2_D0	GSM4670192	0	DHIM_Subject2	3.97961659791313	0	NK T cells	13	13
Subject2_D0_GTAGTCAGTAAGCACG-1	Subject2_D0	5111	1566	Subject2_D0	GSM4670192	0	DHIM_Subject2	3.9913911171982	0.0391312854627274	CD4+ T cells	0	0
Subject2_D0_GTATCTTAGTGCCATT-1	Subject2_D0	8002	2137	Subject2_D0	GSM4670192	0	DHIM_Subject2	4.14896275931017	0.0749812546863284	CD4+ T cells	12	12
Subject2_D0_GTATCTTCACCAGGCT-1	Subject2_D0	6223	1906	Subject2_D0	GSM4670192	0	DHIM_Subject2	4.09770207295517	0.0642776795757673	CD4+ T cells	1	1
Subject2_D0_GTATTCTAGAGGTAGA-1	Subject2_D0	4121	1420	Subject2_D0	GSM4670192	0	DHIM_Subject2	4.85319097306479	0.0485319097306479	CD4+ T cells	1	1
Subject2_D0_GTATTCTCACGTCTCT-1	Subject2_D0	7290	1892	Subject2_D0	GSM4670192	0	DHIM_Subject2	4.55418381344307	0.0411522633744856	NK T cells	12	12
Subject2_D0_GTATTCTCAGTCGTGC-1	Subject2_D0	13481	2317	Subject2_D0	GSM4670192	0	DHIM_Subject2	2.22535420221052	0.0593427787256138	Node9	19	19
Subject2_D0_GTATTCTTCGAACGGA-1	Subject2_D0	11898	1566	Subject2_D0	GSM4670192	0	DHIM_Subject2	4.06791057320558	0	Unassigned	15	15
Subject2_D0_GTATTCTTCGTGGGAA-1	Subject2_D0	8418	2444	Subject2_D0	GSM4670192	0	DHIM_Subject2	3.37372297457828	0.0712758374910905	Dendritic cells	27	27
Subject2_D0_GTATTCTTCTCCCTGA-1	Subject2_D0	5863	1615	Subject2_D0	GSM4670192	0	DHIM_Subject2	4.28108476888965	0.0511683438512707	CD4+ T cells	1	1
Subject2_D0_GTCAAGTAGACGACGT-1	Subject2_D0	5736	1662	Subject2_D0	GSM4670192	0	DHIM_Subject2	3.50418410041841	0.0174337517433752	CD4+ T cells	0	0
Subject2_D0_GTCAAGTCAGGGTTAG-1	Subject2_D0	3741	1426	Subject2_D0	GSM4670192	0	DHIM_Subject2	4.81154771451484	0	CD4+ T cells	1	1
Subject2_D0_GTCAAGTTCACGATGT-1	Subject2_D0	4860	1442	Subject2_D0	GSM4670192	0	DHIM_Subject2	4.54732510288066	0.0617283950617284	CD4+ T cells	0	0
Subject2_D0_GTCAAGTTCCGAACGC-1	Subject2_D0	7725	2038	Subject2_D0	GSM4670192	0	DHIM_Subject2	3.48220064724919	0.0258899676375405	CD4+ T cells	12	12
Subject2_D0_GTCACAAAGACAGGCT-1	Subject2_D0	6747	1851	Subject2_D0	GSM4670192	0	DHIM_Subject2	4.23892100192678	0.0444642063139173	Dendritic cells	21	21
Subject2_D0_GTCACAAAGCCCAGCT-1	Subject2_D0	4765	1289	Subject2_D0	GSM4670192	0	DHIM_Subject2	4.8688352570829	0.0629590766002099	CD4+ T cells	0	0
Subject2_D0_GTCACAAGTTGACGTT-1	Subject2_D0	4401	1346	Subject2_D0	GSM4670192	0	DHIM_Subject2	4.45353328788912	0	CD4+ T cells	0	0
Subject2_D0_GTCACAAGTTTGGCGC-1	Subject2_D0	6740	1898	Subject2_D0	GSM4670192	0	DHIM_Subject2	3.81305637982196	0	NK T cells	1	1
Subject2_D0_GTCACAATCTGCTTGC-1	Subject2_D0	5754	1659	Subject2_D0	GSM4670192	0	DHIM_Subject2	4.69238790406674	0	CD4+ T cells	0	0
Subject2_D0_GTCACGGCATGCAACT-1	Subject2_D0	7388	1921	Subject2_D0	GSM4670192	0	DHIM_Subject2	4.66973470492691	0.0406063887384949	CD4+ T cells	1	1
Subject2_D0_GTCACGGGTATTCGTG-1	Subject2_D0	9527	2337	Subject2_D0	GSM4670192	0	DHIM_Subject2	4.64994226933977	0.0209929673559358	CD4+ T cells	12	12
Subject2_D0_GTCATTTAGCAGGCTA-1	Subject2_D0	4191	1247	Subject2_D0	GSM4670192	0	DHIM_Subject2	4.98687664041995	0	NK T cells	0	0
Subject2_D0_GTCATTTAGGTACTCT-1	Subject2_D0	6755	1973	Subject2_D0	GSM4670192	0	DHIM_Subject2	3.93782383419689	0	CD4+ T cells	0	0
Subject2_D0_GTCATTTGTTACGCGC-1	Subject2_D0	5017	1547	Subject2_D0	GSM4670192	0	DHIM_Subject2	4.5046840741479	0.0597966912497508	CD4+ T cells	4	4
Subject2_D0_GTCATTTTCTTAGCCC-1	Subject2_D0	4573	1508	Subject2_D0	GSM4670192	0	DHIM_Subject2	4.30789416138202	0.0218674830527006	CD4+ T cells	0	0
Subject2_D0_GTCGGGTCACAGGAGT-1	Subject2_D0	5835	1709	Subject2_D0	GSM4670192	0	DHIM_Subject2	3.63324764353042	0.051413881748072	Dendritic cells	0	0
Subject2_D0_GTCGGGTGTGGTTTCA-1	Subject2_D0	4058	1266	Subject2_D0	GSM4670192	0	DHIM_Subject2	4.80532281912272	0.0492853622474125	CD4+ T cells	0	0
Subject2_D0_GTCGGGTGTGTATGGG-1	Subject2_D0	3246	1189	Subject2_D0	GSM4670192	0	DHIM_Subject2	4.83672211953173	0	Dendritic cells	21	21
Subject2_D0_GTCGGGTTCCCTGACT-1	Subject2_D0	6575	1853	Subject2_D0	GSM4670192	0	DHIM_Subject2	4.18250950570342	0	CD4+ T cells	13	13
Subject2_D0_GTCGGGTTCGCCCTTA-1	Subject2_D0	3881	1228	Subject2_D0	GSM4670192	0	DHIM_Subject2	3.89074980675084	0.025766555011595	Dendritic cells	0	0
Subject2_D0_GTCGGGTTCGGCCGAT-1	Subject2_D0	4745	1465	Subject2_D0	GSM4670192	0	DHIM_Subject2	3.91991570073762	0.0842992623814542	CD4+ T cells	0	0
Subject2_D0_GTCGTAAAGATGTGGC-1	Subject2_D0	4042	1389	Subject2_D0	GSM4670192	0	DHIM_Subject2	4.9480455220188	0.024740227610094	B cells	21	21
Subject2_D0_GTCGTAACAGCCACCA-1	Subject2_D0	6717	1761	Subject2_D0	GSM4670192	0	DHIM_Subject2	4.48116718773262	0.0446627958910228	NK T cells	0	0
Subject2_D0_GTCGTAAGTCTCTCGT-1	Subject2_D0	5917	1611	Subject2_D0	GSM4670192	0	DHIM_Subject2	4.39411864120331	0	NK T cells	1	1
Subject2_D0_GTCGTAAGTGTGGTTT-1	Subject2_D0	2914	1125	Subject2_D0	GSM4670192	0	DHIM_Subject2	4.90734385724091	0	NK T cells	1	1
Subject2_D0_GTCTCGTCACAGGCCT-1	Subject2_D0	4290	1578	Subject2_D0	GSM4670192	0	DHIM_Subject2	4.96503496503496	0.0466200466200466	CD8+ T cells	13	13
Subject2_D0_GTCTCGTGTCTAAACC-1	Subject2_D0	7004	2190	Subject2_D0	GSM4670192	0	DHIM_Subject2	4.25471159337521	0.0428326670474015	NK T cells	13	13
Subject2_D0_GTCTCGTTCTGTCTAT-1	Subject2_D0	6042	1645	Subject2_D0	GSM4670192	0	DHIM_Subject2	4.45216815623966	0.0165508109897385	NK T cells	1	1
Subject2_D0_GTCTCGTTCTTCTGGC-1	Subject2_D0	6618	2218	Subject2_D0	GSM4670192	0	DHIM_Subject2	2.97673012994863	0.0755515261408281	CD4+ T cells	4	4
Subject2_D0_GTCTTCGAGAAGGCCT-1	Subject2_D0	4084	1241	Subject2_D0	GSM4670192	0	DHIM_Subject2	3.45249755142018	0.0489715964740451	CD4+ T cells	0	0
Subject2_D0_GTCTTCGCACATGACT-1	Subject2_D0	7615	1779	Subject2_D0	GSM4670192	0	DHIM_Subject2	4.74064346684176	0.0262639527248851	CD4+ T cells	12	12
Subject2_D0_GTCTTCGCACGAAAGC-1	Subject2_D0	6384	1693	Subject2_D0	GSM4670192	0	DHIM_Subject2	2.00501253132832	0.031328320802005	NK T cells	26	26
Subject2_D0_GTCTTCGGTGGTTTCA-1	Subject2_D0	4239	1443	Subject2_D0	GSM4670192	0	DHIM_Subject2	3.93960839820712	0.0943618778013682	CD4+ T cells	0	0
Subject2_D0_GTCTTCGTCTCTGCTG-1	Subject2_D0	4974	1573	Subject2_D0	GSM4670192	0	DHIM_Subject2	3.09609971853639	0.0402090872537193	CD4+ T cells	0	0
Subject2_D0_GTGCAGCAGCGTAGTG-1	Subject2_D0	3829	1147	Subject2_D0	GSM4670192	0	DHIM_Subject2	2.95116218333769	0.0261164794985636	CD4+ T cells	0	0
Subject2_D0_GTGCAGCGTCTGCGGT-1	Subject2_D0	5282	1511	Subject2_D0	GSM4670192	0	DHIM_Subject2	4.90344566452101	0.0189322226429383	CD4+ T cells	1	1
Subject2_D0_GTGCAGCGTGCCTGTG-1	Subject2_D0	5733	1364	Subject2_D0	GSM4670192	0	DHIM_Subject2	3.41880341880342	0.10465724751439	Monocytes	19	19
Subject2_D0_GTGCAGCGTTATTCTC-1	Subject2_D0	6104	1786	Subject2_D0	GSM4670192	0	DHIM_Subject2	4.12844036697248	0.0491480996068152	CD4+ T cells	0	0
Subject2_D0_GTGCAGCTCCCTTGCA-1	Subject2_D0	7282	1920	Subject2_D0	GSM4670192	0	DHIM_Subject2	4.18840977753364	0.0137324910738808	B cells	21	21
Subject2_D0_GTGCATAAGCTAGTTC-1	Subject2_D0	7021	1836	Subject2_D0	GSM4670192	0	DHIM_Subject2	4.13046574562028	0.0284859706594502	Dendritic cells	0	0
Subject2_D0_GTGCATACAAGTCTAC-1	Subject2_D0	6905	1968	Subject2_D0	GSM4670192	0	DHIM_Subject2	4.01158580738595	0.0434467776973208	NK T cells	1	1
Subject2_D0_GTGCATATCACGCATA-1	Subject2_D0	8649	2133	Subject2_D0	GSM4670192	0	DHIM_Subject2	4.76355648051798	0.0462481211700775	NK T cells	1	1
Subject2_D0_GTGCGGTAGACCCACC-1	Subject2_D0	5034	1469	Subject2_D0	GSM4670192	0	DHIM_Subject2	3.63528009535161	0.0198649185538339	NK T cells	4	4
Subject2_D0_GTGCGGTCAAGTTCTG-1	Subject2_D0	6072	1861	Subject2_D0	GSM4670192	0	DHIM_Subject2	4.39723320158103	0.0164690382081686	CD4+ T cells	0	0
Subject2_D0_GTGCGGTTCCGTCAAA-1	Subject2_D0	8171	1864	Subject2_D0	GSM4670192	0	DHIM_Subject2	4.45477909680578	0	NK T cells	12	12
Subject2_D0_GTGCTTCAGATGTGGC-1	Subject2_D0	5902	1705	Subject2_D0	GSM4670192	0	DHIM_Subject2	4.43917316164012	0.101660454083362	Dendritic cells	0	0
Subject2_D0_GTGCTTCAGCACCGCT-1	Subject2_D0	6019	1881	Subject2_D0	GSM4670192	0	DHIM_Subject2	4.88453231433793	0.049842166472836	CD4+ T cells	0	0
Subject2_D0_GTGCTTCAGCGATATA-1	Subject2_D0	4343	1674	Subject2_D0	GSM4670192	0	DHIM_Subject2	4.69721390743726	0.0460511167395809	NK cells	16	16
Subject2_D0_GTGCTTCCAGTATGCT-1	Subject2_D0	7014	1964	Subject2_D0	GSM4670192	0	DHIM_Subject2	4.27715996578272	0.0427715996578272	CD4+ T cells	12	12
Subject2_D0_GTGCTTCGTAAGTAGT-1	Subject2_D0	8460	2285	Subject2_D0	GSM4670192	0	DHIM_Subject2	4.42080378250591	0.0236406619385343	CD4+ T cells	12	12
Subject2_D0_GTGCTTCTCATTGCCC-1	Subject2_D0	6503	1619	Subject2_D0	GSM4670192	0	DHIM_Subject2	3.6906043364601	0.0461325542057512	NK T cells	12	12
Subject2_D0_GTGGGTCAGCTGCGAA-1	Subject2_D0	3842	1397	Subject2_D0	GSM4670192	0	DHIM_Subject2	4.45080687142113	0.0260281103591879	NK T cells	1	1
Subject2_D0_GTGGGTCGTTTGTTTC-1	Subject2_D0	5915	1617	Subject2_D0	GSM4670192	0	DHIM_Subject2	3.49957734573119	0.0338123415046492	NK T cells	13	13
Subject2_D0_GTGTGCGAGCGATATA-1	Subject2_D0	10673	2031	Subject2_D0	GSM4670192	0	DHIM_Subject2	4.42237421530966	0.131172116555795	Monocytes	19	19
Subject2_D0_GTGTGCGAGCTCCTCT-1	Subject2_D0	4844	1195	Subject2_D0	GSM4670192	0	DHIM_Subject2	4.04624277456647	0.0825763831544178	Monocytes	19	19
Subject2_D0_GTGTGCGGTTCGAATC-1	Subject2_D0	4570	1241	Subject2_D0	GSM4670192	0	DHIM_Subject2	3.15098468271335	0	NK T cells	0	0
Subject2_D0_GTGTTAGAGCTGTCTA-1	Subject2_D0	4549	1530	Subject2_D0	GSM4670192	0	DHIM_Subject2	4.44053638162234	0.065948560123104	NK T cells	0	0
Subject2_D0_GTGTTAGCAAGCGAGT-1	Subject2_D0	10317	1537	Subject2_D0	GSM4670192	0	DHIM_Subject2	3.43123000872347	0.0387709605505476	Monocytes	19	19
Subject2_D0_GTGTTAGGTGACTACT-1	Subject2_D0	8417	2216	Subject2_D0	GSM4670192	0	DHIM_Subject2	4.60971842699299	0.0356421527860283	CD4+ T cells	1	1
Subject2_D0_GTGTTAGTCATGTGGT-1	Subject2_D0	3841	1423	Subject2_D0	GSM4670192	0	DHIM_Subject2	4.21765165321531	0.0520697734964853	CD4+ T cells	1	1
Subject2_D0_GTTAAGCAGCTGCCCA-1	Subject2_D0	6643	1567	Subject2_D0	GSM4670192	0	DHIM_Subject2	4.66656631040193	0.0602137588438958	CD4+ T cells	1	1
Subject2_D0_GTTAAGCCAAGCTGTT-1	Subject2_D0	4580	1606	Subject2_D0	GSM4670192	0	DHIM_Subject2	3.7117903930131	0.131004366812227	CD4+ T cells	1	1
Subject2_D0_GTTAAGCGTATATGGA-1	Subject2_D0	5243	1747	Subject2_D0	GSM4670192	0	DHIM_Subject2	3.94812130459661	0.0953652489032996	NK T cells	1	1
Subject2_D0_GTTAAGCTCAGTACGT-1	Subject2_D0	9976	1553	Subject2_D0	GSM4670192	0	DHIM_Subject2	3.63873295910184	0.0100240577385726	Unassigned	20	20
Subject2_D0_GTTAAGCTCTTGTATC-1	Subject2_D0	4786	1536	Subject2_D0	GSM4670192	0	DHIM_Subject2	4.30422064354367	0	CD4+ T cells	0	0
Subject2_D0_GTTACAGGTAAGAGGA-1	Subject2_D0	11085	1974	Subject2_D0	GSM4670192	0	DHIM_Subject2	4.56472710870546	0.081190798376184	Monocytes	19	19
Subject2_D0_GTTACAGTCGCATGGC-1	Subject2_D0	7850	1975	Subject2_D0	GSM4670192	0	DHIM_Subject2	4.70063694267516	0.0127388535031847	NK T cells	1	1
Subject2_D0_GTTCATTAGCACCGCT-1	Subject2_D0	4806	1556	Subject2_D0	GSM4670192	0	DHIM_Subject2	4.51518934665002	0.0208073241781107	NK T cells	0	0
Subject2_D0_GTTCATTCAAGCGCTC-1	Subject2_D0	3195	1085	Subject2_D0	GSM4670192	0	DHIM_Subject2	3.56807511737089	0.0312989045383412	CD4+ T cells	0	0
Subject2_D0_GTTCATTCAAGTAGTA-1	Subject2_D0	5245	1776	Subject2_D0	GSM4670192	0	DHIM_Subject2	2.74547187797903	0	CD4+ T cells	0	0
Subject2_D0_GTTCATTCACGCGAAA-1	Subject2_D0	6386	1798	Subject2_D0	GSM4670192	0	DHIM_Subject2	4.38459129345443	0	NK T cells	0	0
Subject2_D0_GTTCATTGTCGCGTGT-1	Subject2_D0	4891	1473	Subject2_D0	GSM4670192	0	DHIM_Subject2	4.74340625638929	0.0408914332447352	NK T cells	12	12
Subject2_D0_GTTCGGGAGCAAATCA-1	Subject2_D0	12331	2165	Subject2_D0	GSM4670192	0	DHIM_Subject2	4.84956613413348	0.0648771389181737	Node7	19	19
Subject2_D0_GTTCGGGAGCTAGTTC-1	Subject2_D0	14641	2465	Subject2_D0	GSM4670192	0	DHIM_Subject2	4.68547230380439	0.0409808073219042	Node9	19	19
Subject2_D0_GTTCGGGAGTGTCCCG-1	Subject2_D0	2948	892	Subject2_D0	GSM4670192	0	DHIM_Subject2	4.54545454545455	0.033921302578019	CD4+ T cells	0	0
Subject2_D0_GTTCGGGCAACGATGG-1	Subject2_D0	6754	1857	Subject2_D0	GSM4670192	0	DHIM_Subject2	4.96002368966538	0.0148060408646728	NK T cells	0	0
Subject2_D0_GTTCGGGCACGGTGTC-1	Subject2_D0	5180	1383	Subject2_D0	GSM4670192	0	DHIM_Subject2	4.44015444015444	0.0193050193050193	NK T cells	0	0
Subject2_D0_GTTCGGGTCATGTAGC-1	Subject2_D0	5013	1536	Subject2_D0	GSM4670192	0	DHIM_Subject2	4.58807101536006	0	NK T cells	1	1
Subject2_D0_GTTCGGGTCCCTCTTT-1	Subject2_D0	3487	1131	Subject2_D0	GSM4670192	0	DHIM_Subject2	4.73186119873817	0	CD4+ T cells	0	0
Subject2_D0_GTTCTCGAGGTGGGTT-1	Subject2_D0	6539	1831	Subject2_D0	GSM4670192	0	DHIM_Subject2	4.19024315644594	0	NK T cells	1	1
Subject2_D0_GTTCTCGCACTGTGTA-1	Subject2_D0	4557	1438	Subject2_D0	GSM4670192	0	DHIM_Subject2	4.87162606978275	0.0658327847267939	NK T cells	0	0
Subject2_D0_GTTTCTAAGCGTAGTG-1	Subject2_D0	3394	1147	Subject2_D0	GSM4670192	0	DHIM_Subject2	4.80259281084266	0.0589275191514437	NK T cells	0	0
Subject2_D0_GTTTCTAAGGTGTGGT-1	Subject2_D0	6055	1787	Subject2_D0	GSM4670192	0	DHIM_Subject2	4.75639966969447	0.0660611065235343	CD4+ T cells	0	0
Subject2_D0_GTTTCTAAGTAGGCCA-1	Subject2_D0	6347	1700	Subject2_D0	GSM4670192	0	DHIM_Subject2	3.79706948164487	0	CD4+ T cells	0	0
Subject2_D0_GTTTCTAAGTGGACGT-1	Subject2_D0	5944	1711	Subject2_D0	GSM4670192	0	DHIM_Subject2	4.8956931359354	0.0168236877523553	Node7	21	21
Subject2_D0_GTTTCTAGTAGCTCCG-1	Subject2_D0	3919	1499	Subject2_D0	GSM4670192	0	DHIM_Subject2	3.11303904057157	0.076550140341924	Dendritic cells	1	1
Subject2_D0_GTTTCTATCGGTTCGG-1	Subject2_D0	4012	1348	Subject2_D0	GSM4670192	0	DHIM_Subject2	3.33998005982054	0	CD4+ T cells	0	0
Subject2_D0_GTTTCTATCTATGTGG-1	Subject2_D0	3749	1315	Subject2_D0	GSM4670192	0	DHIM_Subject2	4.80128034142438	0.0266737796745799	CD4+ T cells	2	2
Subject2_D0_TAAACCGAGATGGCGT-1	Subject2_D0	3166	1412	Subject2_D0	GSM4670192	0	DHIM_Subject2	4.07454200884397	0.0631711939355654	CD8+ T cells	13	13
Subject2_D0_TAAACCGAGCGGATCA-1	Subject2_D0	5221	1428	Subject2_D0	GSM4670192	0	DHIM_Subject2	4.27121241141544	0.0766136755410841	CD4+ T cells	0	0
Subject2_D0_TAAACCGCACATGTGT-1	Subject2_D0	5822	1635	Subject2_D0	GSM4670192	0	DHIM_Subject2	4.37993816557884	0.0171762281003092	NK T cells	0	0
Subject2_D0_TAAACCGCATTTGCCC-1	Subject2_D0	5704	1828	Subject2_D0	GSM4670192	0	DHIM_Subject2	2.98036465638149	0.0876577840112202	Dendritic cells	27	27
Subject2_D0_TAAGAGAAGATGCCTT-1	Subject2_D0	4596	1828	Subject2_D0	GSM4670192	0	DHIM_Subject2	3.72062663185379	0.15230635335074	NK T cells	1	1
Subject2_D0_TAAGAGAGTAGTAGTA-1	Subject2_D0	8298	2059	Subject2_D0	GSM4670192	0	DHIM_Subject2	3.7237888647867	0.0241021932995903	NK T cells	0	0
Subject2_D0_TAAGAGAGTGGCAAAC-1	Subject2_D0	5709	1634	Subject2_D0	GSM4670192	0	DHIM_Subject2	4.93956910141881	0.0525486074619023	NK T cells	26	26
Subject2_D0_TAAGCGTAGCGTGAGT-1	Subject2_D0	2862	1089	Subject2_D0	GSM4670192	0	DHIM_Subject2	2.90006988120196	0	NK T cells	0	0
Subject2_D0_TAAGCGTCAGATGGGT-1	Subject2_D0	8098	2249	Subject2_D0	GSM4670192	0	DHIM_Subject2	3.81575697703137	0.037046184243023	CD4+ T cells	12	12
Subject2_D0_TAAGCGTCATCCGCGA-1	Subject2_D0	4983	1391	Subject2_D0	GSM4670192	0	DHIM_Subject2	3.17078065422436	0	NK T cells	0	0
Subject2_D0_TAAGCGTGTAGCCTAT-1	Subject2_D0	7928	1801	Subject2_D0	GSM4670192	0	DHIM_Subject2	4.56609485368315	0.0252270433905146	NK T cells	1	1
Subject2_D0_TAAGCGTTCGTACCGG-1	Subject2_D0	4002	990	Subject2_D0	GSM4670192	0	DHIM_Subject2	2.62368815592204	0	CD4+ T cells	0	0
Subject2_D0_TAAGCGTTCTGAGGGA-1	Subject2_D0	5857	1672	Subject2_D0	GSM4670192	0	DHIM_Subject2	4.96841386375277	0.0512207614819874	Dendritic cells	0	0
Subject2_D0_TAAGTGCAGCGTAGTG-1	Subject2_D0	6828	1793	Subject2_D0	GSM4670192	0	DHIM_Subject2	3.6174575278266	0.0292911540714704	NK T cells	1	1
Subject2_D0_TAAGTGCCACCTCGGA-1	Subject2_D0	4159	1264	Subject2_D0	GSM4670192	0	DHIM_Subject2	4.11156528011541	0	CD4+ T cells	0	0
Subject2_D0_TAAGTGCTCGGCATCG-1	Subject2_D0	9544	1928	Subject2_D0	GSM4670192	0	DHIM_Subject2	2.58801341156748	0.125733445096396	Monocytes	19	19
Subject2_D0_TACACGAAGATGCCTT-1	Subject2_D0	13134	2478	Subject2_D0	GSM4670192	0	DHIM_Subject2	4.78148317344297	0.114207400639561	Node8	33	33
Subject2_D0_TACACGAGTGTGACGA-1	Subject2_D0	9616	2413	Subject2_D0	GSM4670192	0	DHIM_Subject2	2.20465890183028	0.031198003327787	Dendritic cells	27	27
Subject2_D0_TACACGATCGGAGGTA-1	Subject2_D0	5289	1498	Subject2_D0	GSM4670192	0	DHIM_Subject2	4.12176214785404	0	NK T cells	1	1
Subject2_D0_TACACGATCTAGAGTC-1	Subject2_D0	5528	1634	Subject2_D0	GSM4670192	0	DHIM_Subject2	4.68523878437048	0.126628075253256	Dendritic cells	0	0
Subject2_D0_TACAGTGAGATACACA-1	Subject2_D0	7058	1999	Subject2_D0	GSM4670192	0	DHIM_Subject2	4.90223859450269	0.014168319637291	CD4+ T cells	0	0
Subject2_D0_TACAGTGAGCGTCTAT-1	Subject2_D0	3028	976	Subject2_D0	GSM4670192	0	DHIM_Subject2	3.96301188903567	0.0660501981505945	CD4+ T cells	0	0
Subject2_D0_TACAGTGCACTCAGGC-1	Subject2_D0	15658	2255	Subject2_D0	GSM4670192	0	DHIM_Subject2	4.0937539915698	0.0702516285604803	Monocytes	19	19
Subject2_D0_TACCTATAGGGTTCCC-1	Subject2_D0	9371	1525	Subject2_D0	GSM4670192	0	DHIM_Subject2	4.9407747305517	0.0533560986020702	Node9	19	19
Subject2_D0_TACCTATAGTGCCATT-1	Subject2_D0	7250	2128	Subject2_D0	GSM4670192	0	DHIM_Subject2	2.93793103448276	0.0137931034482759	CD4+ T cells	1	1
Subject2_D0_TACCTTAAGCCGATTT-1	Subject2_D0	6051	1827	Subject2_D0	GSM4670192	0	DHIM_Subject2	4.57775574285242	0.0165261940175178	CD4+ T cells	0	0
Subject2_D0_TACCTTAAGCGTCAAG-1	Subject2_D0	11582	2029	Subject2_D0	GSM4670192	0	DHIM_Subject2	4.96460024175445	0.069072699015714	Node9	19	19
Subject2_D0_TACCTTAAGTGATCGG-1	Subject2_D0	6350	1770	Subject2_D0	GSM4670192	0	DHIM_Subject2	4.75590551181102	0.015748031496063	CD4+ T cells	1	1
Subject2_D0_TACCTTACATGAACCT-1	Subject2_D0	6634	2002	Subject2_D0	GSM4670192	0	DHIM_Subject2	3.12028941814893	0.0301477238468496	CD4+ T cells	0	0
Subject2_D0_TACGGATAGACCTAGG-1	Subject2_D0	6307	1825	Subject2_D0	GSM4670192	0	DHIM_Subject2	3.61503091802759	0.0158553987632789	CD4+ T cells	0	0
Subject2_D0_TACGGATAGAGATGAG-1	Subject2_D0	4552	1553	Subject2_D0	GSM4670192	0	DHIM_Subject2	3.58084358523726	0.0219683655536028	NK T cells	1	1
Subject2_D0_TACGGATAGGGAAACA-1	Subject2_D0	13752	2441	Subject2_D0	GSM4670192	0	DHIM_Subject2	4.5520651541594	0.029086678301338	Node9	32	32
Subject2_D0_TACGGATAGGTGTTAA-1	Subject2_D0	4588	1518	Subject2_D0	GSM4670192	0	DHIM_Subject2	3.33478639930253	0	CD4+ T cells	0	0
Subject2_D0_TACGGATCATAGACTC-1	Subject2_D0	8968	2066	Subject2_D0	GSM4670192	0	DHIM_Subject2	4.66101694915254	0.0223015165031222	NK T cells	1	1
Subject2_D0_TACGGATCATCGATTG-1	Subject2_D0	8572	1831	Subject2_D0	GSM4670192	0	DHIM_Subject2	3.76808212785814	0.0466635557629491	NK T cells	26	26
Subject2_D0_TACGGATGTCGCTTTC-1	Subject2_D0	4402	1426	Subject2_D0	GSM4670192	0	DHIM_Subject2	4.95229441163108	0	Node5	13	13
Subject2_D0_TACGGATGTTACGACT-1	Subject2_D0	4791	1649	Subject2_D0	GSM4670192	0	DHIM_Subject2	3.92402421206429	0.0834898768524316	CD4+ T cells	0	0
Subject2_D0_TACGGGCAGCTAGTTC-1	Subject2_D0	9028	1692	Subject2_D0	GSM4670192	0	DHIM_Subject2	4.98449268941072	0.0664599025254763	Monocytes	19	19
Subject2_D0_TACGGGCGTCATCCCT-1	Subject2_D0	4774	1241	Subject2_D0	GSM4670192	0	DHIM_Subject2	3.87515710096355	0	CD4+ T cells	0	0
Subject2_D0_TACGGGCGTCCAGTAT-1	Subject2_D0	5496	1540	Subject2_D0	GSM4670192	0	DHIM_Subject2	4.29403202328966	0.0363901018922853	CD4+ T cells	0	0
Subject2_D0_TACGGGCGTTACCAGT-1	Subject2_D0	6037	1837	Subject2_D0	GSM4670192	0	DHIM_Subject2	4.91966208381647	0.0331290376014577	CD4+ T cells	0	0
Subject2_D0_TACGGGCTCCAAATGC-1	Subject2_D0	3063	944	Subject2_D0	GSM4670192	0	DHIM_Subject2	0.457068233757754	0.0326477309826967	CD4+ T cells	4	4
Subject2_D0_TACGGTAAGCGGCTTC-1	Subject2_D0	5784	1469	Subject2_D0	GSM4670192	0	DHIM_Subject2	4.8582295988935	0	CD4+ T cells	12	12
Subject2_D0_TACGGTAGTAGGCATG-1	Subject2_D0	5062	1534	Subject2_D0	GSM4670192	0	DHIM_Subject2	4.12880284472541	0.0197550375345713	CD4+ T cells	0	0
Subject2_D0_TACGGTAGTGTTCTTT-1	Subject2_D0	5131	1260	Subject2_D0	GSM4670192	0	DHIM_Subject2	4.424088871565	0.0194893782888326	Node7	19	19
Subject2_D0_TACGGTATCATTCACT-1	Subject2_D0	6122	1917	Subject2_D0	GSM4670192	0	DHIM_Subject2	4.19797451813133	0.0326690623979092	CD4+ T cells	0	0
Subject2_D0_TACGGTATCTTAGAGC-1	Subject2_D0	7766	2149	Subject2_D0	GSM4670192	0	DHIM_Subject2	4.95750708215297	0.0386299253154777	NK T cells	1	1
Subject2_D0_TACTCATAGTCAAGGC-1	Subject2_D0	5915	1651	Subject2_D0	GSM4670192	0	DHIM_Subject2	4.29416737109045	0.0507185122569738	Dendritic cells	0	0
Subject2_D0_TACTCATCACGCCAGT-1	Subject2_D0	6681	1969	Subject2_D0	GSM4670192	0	DHIM_Subject2	4.86454123634187	0.0449034575662326	CD8+ T cells	13	13
Subject2_D0_TACTCATCACGGTAGA-1	Subject2_D0	7135	1807	Subject2_D0	GSM4670192	0	DHIM_Subject2	4.68114926419061	0.0420462508759636	CD4+ T cells	0	0
Subject2_D0_TACTCATTCCTCAATT-1	Subject2_D0	4880	1812	Subject2_D0	GSM4670192	0	DHIM_Subject2	3.58606557377049	0	CD4+ T cells	0	0
Subject2_D0_TACTCATTCCTGTACC-1	Subject2_D0	4892	1539	Subject2_D0	GSM4670192	0	DHIM_Subject2	3.72035977105478	0	CD4+ T cells	0	0
Subject2_D0_TACTCGCAGACGACGT-1	Subject2_D0	5348	1663	Subject2_D0	GSM4670192	0	DHIM_Subject2	4.76813762154076	0.037397157816006	CD4+ T cells	4	4
Subject2_D0_TACTCGCAGGGTGTGT-1	Subject2_D0	7969	1846	Subject2_D0	GSM4670192	0	DHIM_Subject2	4.63044296649517	0.0250972518509223	CD4+ T cells	1	1
Subject2_D0_TACTCGCAGTGCTGCC-1	Subject2_D0	6387	1495	Subject2_D0	GSM4670192	0	DHIM_Subject2	3.44449663378738	0.0626272115234069	Monocytes	19	19
Subject2_D0_TACTCGCCACGACTCG-1	Subject2_D0	4381	1296	Subject2_D0	GSM4670192	0	DHIM_Subject2	2.80757817849806	0.0913033553983109	NK T cells	2	2
Subject2_D0_TACTCGCGTAGAAAGG-1	Subject2_D0	7122	1922	Subject2_D0	GSM4670192	0	DHIM_Subject2	4.61948890761022	0.02808199943836	NK T cells	0	0
Subject2_D0_TACTCGCTCAGAAATG-1	Subject2_D0	6011	1715	Subject2_D0	GSM4670192	0	DHIM_Subject2	4.17567792380636	0.0332723340542339	CD4+ T cells	1	1
Subject2_D0_TACTCGCTCCGGCACA-1	Subject2_D0	8335	1966	Subject2_D0	GSM4670192	0	DHIM_Subject2	4.04319136172765	0	NK T cells	1	1
Subject2_D0_TACTCGCTCGTAGGAG-1	Subject2_D0	4273	1714	Subject2_D0	GSM4670192	0	DHIM_Subject2	3.97846945939621	0.0702082845775802	NK T cells	1	1
Subject2_D0_TACTCGCTCGTATCAG-1	Subject2_D0	3895	1343	Subject2_D0	GSM4670192	0	DHIM_Subject2	4.13350449293967	0.0513478818998716	CD4+ T cells	0	0
Subject2_D0_TACTTACAGTGTTTGC-1	Subject2_D0	4885	1577	Subject2_D0	GSM4670192	0	DHIM_Subject2	4.09416581371546	0.0614124872057318	CD4+ T cells	4	4
Subject2_D0_TACTTACCATTAGGCT-1	Subject2_D0	5108	1682	Subject2_D0	GSM4670192	0	DHIM_Subject2	4.796397807361	0.117462803445576	CD4+ T cells	0	0
Subject2_D0_TACTTACTCTGATACG-1	Subject2_D0	9435	2095	Subject2_D0	GSM4670192	0	DHIM_Subject2	4.80127186009539	0.0105988341282459	NK T cells	1	1
Subject2_D0_TACTTGTAGTACGTTC-1	Subject2_D0	13345	2216	Subject2_D0	GSM4670192	0	DHIM_Subject2	4.45110528287748	0.0599475458973398	NK T cells	19	19
Subject2_D0_TAGACCAAGAAGGGTA-1	Subject2_D0	4204	1375	Subject2_D0	GSM4670192	0	DHIM_Subject2	3.78211227402474	0.071360608943863	CD4+ T cells	0	0
Subject2_D0_TAGACCACACGACGAA-1	Subject2_D0	7255	2390	Subject2_D0	GSM4670192	0	DHIM_Subject2	3.34941419710544	0.0689179875947622	Dendritic cells	27	27
Subject2_D0_TAGACCAGTCCAAGTT-1	Subject2_D0	11556	2424	Subject2_D0	GSM4670192	0	DHIM_Subject2	4.8546209761163	0.0432675666320526	Node9	19	19
Subject2_D0_TAGACCAGTGTAATGA-1	Subject2_D0	13766	2185	Subject2_D0	GSM4670192	0	DHIM_Subject2	3.26165916024989	0.0581141943919802	Monocytes	19	19
Subject2_D0_TAGACCATCCATGAGT-1	Subject2_D0	5658	1706	Subject2_D0	GSM4670192	0	DHIM_Subject2	4.84270060091905	0.0353481795687522	NK T cells	13	13
Subject2_D0_TAGAGCTAGGACAGAA-1	Subject2_D0	5431	1404	Subject2_D0	GSM4670192	0	DHIM_Subject2	4.64002946050451	0	CD4+ T cells	0	0
Subject2_D0_TAGAGCTGTGCTTCTC-1	Subject2_D0	8762	1617	Subject2_D0	GSM4670192	0	DHIM_Subject2	3.54941794110934	0.0456516776991554	Node9	19	19
Subject2_D0_TAGAGCTGTGGACGAT-1	Subject2_D0	6690	1159	Subject2_D0	GSM4670192	0	DHIM_Subject2	3.28849028400598	0.0448430493273543	Node7	19	19
Subject2_D0_TAGAGCTGTTAAGAAC-1	Subject2_D0	6976	1975	Subject2_D0	GSM4670192	0	DHIM_Subject2	3.75573394495413	0	NK T cells	0	0
Subject2_D0_TAGAGCTTCGTCTGCT-1	Subject2_D0	3655	1027	Subject2_D0	GSM4670192	0	DHIM_Subject2	3.14637482900137	0.027359781121751	CD4+ T cells	0	0
Subject2_D0_TAGCCGGAGGTGCAAC-1	Subject2_D0	4989	1555	Subject2_D0	GSM4670192	0	DHIM_Subject2	4.36961314892764	0.0200440970134295	NK T cells	0	0
Subject2_D0_TAGTGGTAGTCCAGGA-1	Subject2_D0	5572	1793	Subject2_D0	GSM4670192	0	DHIM_Subject2	4.10983488872936	0.0179468772433597	CD4+ T cells	12	12
Subject2_D0_TAGTGGTCACGGCTAC-1	Subject2_D0	5521	1664	Subject2_D0	GSM4670192	0	DHIM_Subject2	4.52816518746604	0.0362253214997283	Dendritic cells	0	0
Subject2_D0_TAGTGGTTCCGCATCT-1	Subject2_D0	4803	1387	Subject2_D0	GSM4670192	0	DHIM_Subject2	4.2473454091193	0.0208203206329377	Dendritic cells	0	0
Subject2_D0_TAGTTGGAGCTGGAAC-1	Subject2_D0	6509	1987	Subject2_D0	GSM4670192	0	DHIM_Subject2	4.25564602857582	0	CD4+ T cells	0	0
Subject2_D0_TAGTTGGCAAAGTCAA-1	Subject2_D0	6376	1656	Subject2_D0	GSM4670192	0	DHIM_Subject2	4.15621079046424	0.0156838143036386	CD4+ T cells	0	0
Subject2_D0_TAGTTGGGTTCTGTTT-1	Subject2_D0	3026	1360	Subject2_D0	GSM4670192	0	DHIM_Subject2	2.64375413086583	0.0660938532716457	CD4+ T cells	1	1
Subject2_D0_TAGTTGGTCGTTTGCC-1	Subject2_D0	4493	1395	Subject2_D0	GSM4670192	0	DHIM_Subject2	4.51813932784331	0.0222568439795237	CD4+ T cells	0	0
Subject2_D0_TATCAGGCAGTCACTA-1	Subject2_D0	3002	1152	Subject2_D0	GSM4670192	0	DHIM_Subject2	1.63224516988674	0.033311125916056	CD4+ T cells	0	0
Subject2_D0_TATCAGGTCCCGGATG-1	Subject2_D0	6717	2053	Subject2_D0	GSM4670192	0	DHIM_Subject2	3.45392288223909	0.0148875986303409	NK T cells	1	1
Subject2_D0_TATCAGGTCGAGCCCA-1	Subject2_D0	14470	2480	Subject2_D0	GSM4670192	0	DHIM_Subject2	3.55908776779544	0.027643400138217	Node9	19	19
Subject2_D0_TATCTCAAGACGCTTT-1	Subject2_D0	11015	1670	Subject2_D0	GSM4670192	0	DHIM_Subject2	4.68452110758057	0.0453926463912846	Node7	19	19
Subject2_D0_TATCTCAAGCCGCCTA-1	Subject2_D0	4128	1594	Subject2_D0	GSM4670192	0	DHIM_Subject2	4.16666666666667	0.0484496124031008	CD4+ T cells	1	1
Subject2_D0_TATCTCACACAGACTT-1	Subject2_D0	4165	1632	Subject2_D0	GSM4670192	0	DHIM_Subject2	4.34573829531813	0	NK T cells	0	0
Subject2_D0_TATCTCACACTGTCGG-1	Subject2_D0	4843	1520	Subject2_D0	GSM4670192	0	DHIM_Subject2	4.02642989882304	0.0412967169110056	NK T cells	1	1
Subject2_D0_TATCTCAGTTAAGATG-1	Subject2_D0	16888	2498	Subject2_D0	GSM4670192	0	DHIM_Subject2	4.85551871151113	0.0532922785409758	Dendritic cells	33	33
Subject2_D0_TATCTCAGTTCTGTTT-1	Subject2_D0	6082	1893	Subject2_D0	GSM4670192	0	DHIM_Subject2	3.46925353502137	0.0328839197632358	CD4+ T cells	0	0
Subject2_D0_TATCTCATCTGCTGTC-1	Subject2_D0	6712	1817	Subject2_D0	GSM4670192	0	DHIM_Subject2	4.79737783075089	0.0148986889153754	CD4+ T cells	0	0
Subject2_D0_TATGCCCAGACAGGCT-1	Subject2_D0	7580	1989	Subject2_D0	GSM4670192	0	DHIM_Subject2	3.40369393139842	0.0263852242744063	NK T cells	1	1
Subject2_D0_TATGCCCAGGCCGAAT-1	Subject2_D0	4945	1438	Subject2_D0	GSM4670192	0	DHIM_Subject2	4.69160768452983	0	CD4+ T cells	1	1
Subject2_D0_TATGCCCTCTGAAAGA-1	Subject2_D0	4649	1567	Subject2_D0	GSM4670192	0	DHIM_Subject2	3.78576037857604	0.0215100021510002	CD4+ T cells	0	0
Subject2_D0_TATTACCAGAGTAAGG-1	Subject2_D0	5666	1808	Subject2_D0	GSM4670192	0	DHIM_Subject2	3.98870455347688	0.0882456759618779	Node9	32	32
Subject2_D0_TATTACCAGATGTCGG-1	Subject2_D0	5088	1631	Subject2_D0	GSM4670192	0	DHIM_Subject2	4.06839622641509	0.0393081761006289	CD4+ T cells	0	0
Subject2_D0_TATTACCCAATGGAGC-1	Subject2_D0	4903	1526	Subject2_D0	GSM4670192	0	DHIM_Subject2	4.58902712624923	0.0203956761166633	CD4+ T cells	26	26
Subject2_D0_TATTACCGTCGCATCG-1	Subject2_D0	5850	1789	Subject2_D0	GSM4670192	0	DHIM_Subject2	2.54700854700855	0.0170940170940171	B cells	21	21
Subject2_D0_TATTACCGTGTTCTTT-1	Subject2_D0	3063	1125	Subject2_D0	GSM4670192	0	DHIM_Subject2	4.14626183480248	0	CD4+ T cells	0	0
Subject2_D0_TATTACCTCAATCTCT-1	Subject2_D0	8547	2123	Subject2_D0	GSM4670192	0	DHIM_Subject2	4.04820404820405	0.0468000468000468	CD4+ T cells	12	12
Subject2_D0_TCAACGAAGATGTGTA-1	Subject2_D0	6479	1795	Subject2_D0	GSM4670192	0	DHIM_Subject2	4.4914338632505	0.0771724031486341	CD4+ T cells	0	0
Subject2_D0_TCAACGAGTCAGCTAT-1	Subject2_D0	4633	1791	Subject2_D0	GSM4670192	0	DHIM_Subject2	3.04338441614505	0.0431685732786531	CD4+ T cells	1	1
Subject2_D0_TCAACGATCTAGAGTC-1	Subject2_D0	10210	1642	Subject2_D0	GSM4670192	0	DHIM_Subject2	4.38785504407444	0.039177277179236	NK T cells	19	19
Subject2_D0_TCAATCTCAGGAACGT-1	Subject2_D0	6042	2003	Subject2_D0	GSM4670192	0	DHIM_Subject2	4.45216815623966	0.033101621979477	NK T cells	1	1
Subject2_D0_TCAATCTCATTGGTAC-1	Subject2_D0	5871	278	Subject2_D0	GSM4670192	0	DHIM_Subject2	0.0681314937830012	0	Erythroid cells	15	15
Subject2_D0_TCAATCTGTGCAGTAG-1	Subject2_D0	3723	1295	Subject2_D0	GSM4670192	0	DHIM_Subject2	4.45876980929358	0.05372011818426	CD4+ T cells	0	0
Subject2_D0_TCACAAGCACGTAAGG-1	Subject2_D0	4767	1512	Subject2_D0	GSM4670192	0	DHIM_Subject2	4.23746591147472	0.0629326620516048	CD4+ T cells	0	0
Subject2_D0_TCACAAGCAGGAATGC-1	Subject2_D0	7217	1800	Subject2_D0	GSM4670192	0	DHIM_Subject2	4.46168768186227	0	NK T cells	12	12
Subject2_D0_TCACAAGTCCTTGCCA-1	Subject2_D0	3896	1386	Subject2_D0	GSM4670192	0	DHIM_Subject2	3.38809034907598	0.0513347022587269	CD4+ T cells	0	0
Subject2_D0_TCACGAACACCCATTC-1	Subject2_D0	6477	1566	Subject2_D0	GSM4670192	0	DHIM_Subject2	4.63177396943029	0.0308784931295353	CD4+ T cells	1	1
Subject2_D0_TCACGAATCGCATGAT-1	Subject2_D0	5018	1492	Subject2_D0	GSM4670192	0	DHIM_Subject2	4.7628537265843	0.0398565165404544	CD4+ T cells	0	0
Subject2_D0_TCAGATGCAATGAATG-1	Subject2_D0	7232	1969	Subject2_D0	GSM4670192	0	DHIM_Subject2	4.75663716814159	0.0276548672566372	NK T cells	1	1
Subject2_D0_TCAGATGGTCTGCGGT-1	Subject2_D0	4434	1270	Subject2_D0	GSM4670192	0	DHIM_Subject2	4.3978349120433	0.02255299954894	CD4+ T cells	0	0
Subject2_D0_TCAGATGGTTACGACT-1	Subject2_D0	10531	2466	Subject2_D0	GSM4670192	0	DHIM_Subject2	3.33301680752065	0.0284873231412022	Unassigned	20	20
Subject2_D0_TCAGATGTCCTCAACC-1	Subject2_D0	6660	1745	Subject2_D0	GSM4670192	0	DHIM_Subject2	4.65465465465465	0.0600600600600601	CD4+ T cells	0	0
Subject2_D0_TCAGATGTCGAGAACG-1	Subject2_D0	6245	1657	Subject2_D0	GSM4670192	0	DHIM_Subject2	3.71497197758207	0.0160128102481986	CD4+ T cells	0	0
Subject2_D0_TCAGCAACAGTCTTCC-1	Subject2_D0	3878	1270	Subject2_D0	GSM4670192	0	DHIM_Subject2	4.82207323362558	0.0257864878803507	CD4+ T cells	26	26
Subject2_D0_TCAGCTCAGTGAAGAG-1	Subject2_D0	3311	1183	Subject2_D0	GSM4670192	0	DHIM_Subject2	3.50347327091513	0	CD4+ T cells	1	1
Subject2_D0_TCAGCTCCAGCCAATT-1	Subject2_D0	6454	2102	Subject2_D0	GSM4670192	0	DHIM_Subject2	4.77223427331887	0.0619770684846607	NK T cells	1	1
Subject2_D0_TCAGCTCCATTGGGCC-1	Subject2_D0	3391	1127	Subject2_D0	GSM4670192	0	DHIM_Subject2	3.56826894721321	0.0294898260100265	NK T cells	1	1
Subject2_D0_TCAGGATCAATGGAGC-1	Subject2_D0	6886	1940	Subject2_D0	GSM4670192	0	DHIM_Subject2	4.54545454545455	0.0580888759802498	CD4+ T cells	1	1
Subject2_D0_TCAGGATGTCTAGCGC-1	Subject2_D0	3839	1378	Subject2_D0	GSM4670192	0	DHIM_Subject2	4.97525397238864	0	CD8+ T cells	13	13
Subject2_D0_TCAGGTAAGGTGGGTT-1	Subject2_D0	7577	2043	Subject2_D0	GSM4670192	0	DHIM_Subject2	4.28929655536492	0.013197835554969	NK T cells	1	1
Subject2_D0_TCAGGTAAGTTCGCGC-1	Subject2_D0	3951	1121	Subject2_D0	GSM4670192	0	DHIM_Subject2	3.69526702100734	0.0506200961781827	CD4+ T cells	0	0
Subject2_D0_TCAGGTACACCGCTAG-1	Subject2_D0	5339	1780	Subject2_D0	GSM4670192	0	DHIM_Subject2	4.62633451957295	0.0187300992695261	NK T cells	1	1
Subject2_D0_TCAGGTAGTACCAGTT-1	Subject2_D0	6268	1995	Subject2_D0	GSM4670192	0	DHIM_Subject2	4.70644543714103	0.111678366305041	NK T cells	1	1
Subject2_D0_TCATTACCAGTTCATG-1	Subject2_D0	7135	2057	Subject2_D0	GSM4670192	0	DHIM_Subject2	4.27470217238963	0.0140154169586545	CD4+ T cells	13	13
Subject2_D0_TCATTACTCTGGCGAC-1	Subject2_D0	5253	1550	Subject2_D0	GSM4670192	0	DHIM_Subject2	4.56881781838949	0	Dendritic cells	0	0
Subject2_D0_TCATTTGAGATCCTGT-1	Subject2_D0	4909	1844	Subject2_D0	GSM4670192	0	DHIM_Subject2	3.58525157873294	0.0611122428193115	NK T cells	1	1
Subject2_D0_TCATTTGCAGCTATTG-1	Subject2_D0	6259	1966	Subject2_D0	GSM4670192	0	DHIM_Subject2	4.3137881450711	0.0639079725195718	NK T cells	0	0
Subject2_D0_TCATTTGGTAAAGGAG-1	Subject2_D0	5445	234	Subject2_D0	GSM4670192	0	DHIM_Subject2	0.0734618916437098	0	Erythroid cells	15	15
Subject2_D0_TCATTTGTCCAGGGCT-1	Subject2_D0	6530	1882	Subject2_D0	GSM4670192	0	DHIM_Subject2	4.48698315467075	0.0153139356814701	CD4+ T cells	1	1
Subject2_D0_TCCACACAGATCGATA-1	Subject2_D0	7168	2132	Subject2_D0	GSM4670192	0	DHIM_Subject2	4.52008928571429	0.0279017857142857	CD4+ T cells	12	12
Subject2_D0_TCCACACAGCGGCTTC-1	Subject2_D0	9816	216	Subject2_D0	GSM4670192	0	DHIM_Subject2	0.0305623471882641	0	Erythroid cells	15	15
Subject2_D0_TCCACACTCAATCTCT-1	Subject2_D0	7571	2130	Subject2_D0	GSM4670192	0	DHIM_Subject2	3.98890503236032	0.0396248844274204	NK T cells	1	1
Subject2_D0_TCCACACTCGGAAACG-1	Subject2_D0	6198	1621	Subject2_D0	GSM4670192	0	DHIM_Subject2	4.53372055501775	0.129073894804776	CD4+ T cells	4	4
Subject2_D0_TCCCGATCAAGCCCAC-1	Subject2_D0	14802	2293	Subject2_D0	GSM4670192	0	DHIM_Subject2	4.26969328469126	0.0743142818538035	Node9	19	19
Subject2_D0_TCGAGGCAGTTCCACA-1	Subject2_D0	3089	1256	Subject2_D0	GSM4670192	0	DHIM_Subject2	4.17610877306572	0	CD4+ T cells	4	4
Subject2_D0_TCGAGGCCAACACCTA-1	Subject2_D0	3493	1418	Subject2_D0	GSM4670192	0	DHIM_Subject2	3.0060120240481	0.0572573718866304	NK T cells	1	1
Subject2_D0_TCGAGGCCACGTGAGA-1	Subject2_D0	4801	1497	Subject2_D0	GSM4670192	0	DHIM_Subject2	1.85378046240367	0.0416579879191835	NK T cells	1	1
Subject2_D0_TCGAGGCGTCTAAACC-1	Subject2_D0	7215	1908	Subject2_D0	GSM4670192	0	DHIM_Subject2	4.43520443520443	0.0831600831600832	NK T cells	1	1
Subject2_D0_TCGCGAGAGAGGTTGC-1	Subject2_D0	4880	1518	Subject2_D0	GSM4670192	0	DHIM_Subject2	4.97950819672131	0.040983606557377	CD4+ T cells	0	0
Subject2_D0_TCGCGAGCAAGTCTAC-1	Subject2_D0	5343	1469	Subject2_D0	GSM4670192	0	DHIM_Subject2	3.55605465094516	0.0374321542204754	NK T cells	0	0
Subject2_D0_TCGCGAGGTAAGTGTA-1	Subject2_D0	12279	2082	Subject2_D0	GSM4670192	0	DHIM_Subject2	3.18429839563482	0.0651518853326818	Monocytes	19	19
Subject2_D0_TCGCGAGGTGGCGAAT-1	Subject2_D0	5201	1518	Subject2_D0	GSM4670192	0	DHIM_Subject2	4.40299942318785	0.0576812151509325	CD4+ T cells	0	0
Subject2_D0_TCGCGAGGTGGTAACG-1	Subject2_D0	6482	1557	Subject2_D0	GSM4670192	0	DHIM_Subject2	4.61277383523604	0.0462820117247763	NK T cells	0	0
Subject2_D0_TCGCGAGTCCAAACAC-1	Subject2_D0	4801	1426	Subject2_D0	GSM4670192	0	DHIM_Subject2	3.47844199125182	0.0624869818787753	NK T cells	0	0
Subject2_D0_TCGCGAGTCCTAGGGC-1	Subject2_D0	5951	1576	Subject2_D0	GSM4670192	0	DHIM_Subject2	3.88170055452865	0.016803898504453	NK T cells	4	4
Subject2_D0_TCGCGTTAGTGAACGC-1	Subject2_D0	12794	2322	Subject2_D0	GSM4670192	0	DHIM_Subject2	4.39268407065812	0.0859778020947319	Dendritic cells	33	33
Subject2_D0_TCGCGTTAGTGGGTTG-1	Subject2_D0	5290	1478	Subject2_D0	GSM4670192	0	DHIM_Subject2	3.5538752362949	0	NK T cells	0	0
Subject2_D0_TCGCGTTAGTTGTCGT-1	Subject2_D0	8510	2414	Subject2_D0	GSM4670192	0	DHIM_Subject2	4.80611045828437	0.0352526439482961	Dendritic cells	27	27
Subject2_D0_TCGCGTTGTGCCTGTG-1	Subject2_D0	3496	988	Subject2_D0	GSM4670192	0	DHIM_Subject2	2.74599542334096	0.028604118993135	CD4+ T cells	0	0
Subject2_D0_TCGCGTTTCCTACAGA-1	Subject2_D0	9119	1673	Subject2_D0	GSM4670192	0	DHIM_Subject2	3.23500383814015	0.0328983441166795	Unassigned	21	21
Subject2_D0_TCGGGACAGATCCGAG-1	Subject2_D0	12185	2051	Subject2_D0	GSM4670192	0	DHIM_Subject2	4.25112843660238	0.0984817398440706	Monocytes	19	19
Subject2_D0_TCGGGACCATGTCCTC-1	Subject2_D0	3964	1274	Subject2_D0	GSM4670192	0	DHIM_Subject2	4.28859737638749	0.126135216952573	CD4+ T cells	0	0
Subject2_D0_TCGGGACTCAAGAAGT-1	Subject2_D0	5525	1508	Subject2_D0	GSM4670192	0	DHIM_Subject2	4.5972850678733	0.0180995475113122	CD4+ T cells	12	12
Subject2_D0_TCGGGACTCGCCATAA-1	Subject2_D0	6913	1642	Subject2_D0	GSM4670192	0	DHIM_Subject2	3.57297844640532	0.028930999566035	Dendritic cells	21	21
Subject2_D0_TCGGGACTCTCTTATG-1	Subject2_D0	5181	1436	Subject2_D0	GSM4670192	0	DHIM_Subject2	3.64794441227562	0.038602586373287	NK T cells	0	0
Subject2_D0_TCGGGACTCTTACCTA-1	Subject2_D0	8591	1829	Subject2_D0	GSM4670192	0	DHIM_Subject2	1.95553486206495	0.069840530788034	Node9	19	19
Subject2_D0_TCGGTAACACTAAGTC-1	Subject2_D0	4961	1627	Subject2_D0	GSM4670192	0	DHIM_Subject2	4.29348921588389	0.0201572263656521	CD4+ T cells	0	0
Subject2_D0_TCGGTAAGTCGGCATC-1	Subject2_D0	7271	2438	Subject2_D0	GSM4670192	0	DHIM_Subject2	3.09448494017329	0.0550130656030807	Dendritic cells	27	27
Subject2_D0_TCGGTAATCCGGGTGT-1	Subject2_D0	3971	1216	Subject2_D0	GSM4670192	0	DHIM_Subject2	3.85293376983128	0	CD4+ T cells	0	0
Subject2_D0_TCGTACCCACAACTGT-1	Subject2_D0	5586	1610	Subject2_D0	GSM4670192	0	DHIM_Subject2	4.69029717150018	0.0358037952022914	Dendritic cells	12	12
Subject2_D0_TCGTACCGTTAGATGA-1	Subject2_D0	5298	1624	Subject2_D0	GSM4670192	0	DHIM_Subject2	3.98263495658739	0.0377500943752359	CD4+ T cells	12	12
Subject2_D0_TCGTACCGTTCGTGAT-1	Subject2_D0	3498	1165	Subject2_D0	GSM4670192	0	DHIM_Subject2	4.08805031446541	0.028587764436821	CD4+ T cells	0	0
Subject2_D0_TCGTACCTCCTTTCGG-1	Subject2_D0	5238	1655	Subject2_D0	GSM4670192	0	DHIM_Subject2	4.81099656357388	0.0763650248186331	CD4+ T cells	0	0
Subject2_D0_TCTATTGAGTAGATGT-1	Subject2_D0	7547	2067	Subject2_D0	GSM4670192	0	DHIM_Subject2	4.37259838346363	0.0662514906585398	NK T cells	1	1
Subject2_D0_TCTATTGAGTCAAGCG-1	Subject2_D0	8253	2484	Subject2_D0	GSM4670192	0	DHIM_Subject2	3.57445777293106	0.0848176420695505	Dendritic cells	27	27
Subject2_D0_TCTATTGTCATCTGTT-1	Subject2_D0	14522	2266	Subject2_D0	GSM4670192	0	DHIM_Subject2	3.95950970940642	0.185924803746041	Node7	19	19
Subject2_D0_TCTATTGTCGGTGTCG-1	Subject2_D0	5130	1691	Subject2_D0	GSM4670192	0	DHIM_Subject2	4.48343079922027	0.0389863547758285	CD4+ T cells	12	12
Subject2_D0_TCTCATAAGCCAACAG-1	Subject2_D0	3641	1255	Subject2_D0	GSM4670192	0	DHIM_Subject2	4.55918703652843	0.0274649821477616	NK T cells	0	0
Subject2_D0_TCTCATAAGTGAAGAG-1	Subject2_D0	5464	1709	Subject2_D0	GSM4670192	0	DHIM_Subject2	4.53879941434846	0.0915080527086384	CD4+ T cells	1	1
Subject2_D0_TCTCATAGTCACCCAG-1	Subject2_D0	5295	1639	Subject2_D0	GSM4670192	0	DHIM_Subject2	3.56940509915014	0.0188857412653447	NK T cells	0	0
Subject2_D0_TCTCATATCCTTTCTC-1	Subject2_D0	6059	1777	Subject2_D0	GSM4670192	0	DHIM_Subject2	4.57171150354844	0.0660174946360786	Dendritic cells	0	0
Subject2_D0_TCTCTAAAGTAGCCGA-1	Subject2_D0	7794	2159	Subject2_D0	GSM4670192	0	DHIM_Subject2	4.60610726199641	0.0769822940723634	NK T cells	1	1
Subject2_D0_TCTCTAACAAGCTGGA-1	Subject2_D0	13571	2370	Subject2_D0	GSM4670192	0	DHIM_Subject2	4.85594281924692	0.0884238449635252	Node9	19	19
Subject2_D0_TCTCTAAGTACCGGCT-1	Subject2_D0	6925	1863	Subject2_D0	GSM4670192	0	DHIM_Subject2	4.47653429602888	0.0288808664259928	CD4+ T cells	12	12
Subject2_D0_TCTCTAAGTATTACCG-1	Subject2_D0	7550	2112	Subject2_D0	GSM4670192	0	DHIM_Subject2	4.87417218543046	0.0662251655629139	Dendritic cells	0	0
Subject2_D0_TCTCTAATCGACGGAA-1	Subject2_D0	8144	2120	Subject2_D0	GSM4670192	0	DHIM_Subject2	4.18713163064833	0.0245579567779961	CD4+ T cells	0	0
Subject2_D0_TCTGAGAAGGAATCGC-1	Subject2_D0	6477	2013	Subject2_D0	GSM4670192	0	DHIM_Subject2	3.75173691523854	0.0771962328238382	Dendritic cells	0	0
Subject2_D0_TCTGAGAGTCCTGCTT-1	Subject2_D0	4325	1204	Subject2_D0	GSM4670192	0	DHIM_Subject2	4.27745664739884	0.069364161849711	CD4+ T cells	0	0
Subject2_D0_TCTGAGAGTTATTCTC-1	Subject2_D0	7316	1742	Subject2_D0	GSM4670192	0	DHIM_Subject2	4.1279387643521	0.0956806998359759	NK T cells	4	4
Subject2_D0_TCTGAGATCGGCATCG-1	Subject2_D0	5435	1706	Subject2_D0	GSM4670192	0	DHIM_Subject2	4.01103955841766	0.0183992640294388	NK T cells	1	1
Subject2_D0_TCTGAGATCGTTTAGG-1	Subject2_D0	10327	1864	Subject2_D0	GSM4670192	0	DHIM_Subject2	4.82231044833931	0.0968335431393435	Monocytes	19	19
Subject2_D0_TCTGAGATCTGCAGTA-1	Subject2_D0	4840	1717	Subject2_D0	GSM4670192	0	DHIM_Subject2	4.58677685950413	0.0619834710743802	NK T cells	13	13
Subject2_D0_TCTGGAACATATGCTG-1	Subject2_D0	3914	1300	Subject2_D0	GSM4670192	0	DHIM_Subject2	4.59887583035258	0	CD4+ T cells	0	0
Subject2_D0_TCTTCGGAGATCGGGT-1	Subject2_D0	4661	1532	Subject2_D0	GSM4670192	0	DHIM_Subject2	4.22656082385754	0.0214546234713581	CD4+ T cells	0	0
Subject2_D0_TCTTCGGAGGCCGAAT-1	Subject2_D0	5156	1351	Subject2_D0	GSM4670192	0	DHIM_Subject2	2.85104732350659	0.0387897595034911	NK T cells	0	0
Subject2_D0_TCTTCGGGTGCGCTTG-1	Subject2_D0	5503	1548	Subject2_D0	GSM4670192	0	DHIM_Subject2	3.83427221515537	0.0181719062329638	CD4+ T cells	0	0
Subject2_D0_TCTTCGGGTTTGACTG-1	Subject2_D0	3701	1267	Subject2_D0	GSM4670192	0	DHIM_Subject2	4.59335314779789	0	NK T cells	0	0
Subject2_D0_TCTTCGGTCATTTGGG-1	Subject2_D0	8568	2049	Subject2_D0	GSM4670192	0	DHIM_Subject2	3.93323996265173	0.0350140056022409	Monocytes	19	19
Subject2_D0_TCTTTCCAGAGTAAGG-1	Subject2_D0	7432	2090	Subject2_D0	GSM4670192	0	DHIM_Subject2	1.19752421959096	0.0672766415500538	CD4+ T cells	4	4
Subject2_D0_TCTTTCCAGTACGCCC-1	Subject2_D0	9626	1672	Subject2_D0	GSM4670192	0	DHIM_Subject2	4.14502389362144	0.0207770621234157	Monocytes	19	19
Subject2_D0_TCTTTCCGTCGTCTTC-1	Subject2_D0	7018	1916	Subject2_D0	GSM4670192	0	DHIM_Subject2	3.84724992875463	0	NK T cells	1	1
Subject2_D0_TCTTTCCGTTAAGAAC-1	Subject2_D0	6681	2011	Subject2_D0	GSM4670192	0	DHIM_Subject2	4.28079628798084	0.074839095943721	CD4+ T cells	0	0
Subject2_D0_TCTTTCCTCAGGCGAA-1	Subject2_D0	5987	1681	Subject2_D0	GSM4670192	0	DHIM_Subject2	3.82495406714548	0.0167028561884082	NK T cells	1	1
Subject2_D0_TGAAAGAAGTCCATAC-1	Subject2_D0	3695	1488	Subject2_D0	GSM4670192	0	DHIM_Subject2	3.00405953991881	0.081190798376184	Node6	16	16
Subject2_D0_TGAAAGAGTCTCTTAT-1	Subject2_D0	4176	1255	Subject2_D0	GSM4670192	0	DHIM_Subject2	4.23850574712644	0.0239463601532567	NK T cells	0	0
Subject2_D0_TGACAACAGAGTAAGG-1	Subject2_D0	4111	1426	Subject2_D0	GSM4670192	0	DHIM_Subject2	1.55679883240088	0.0243249817562637	CD4+ T cells	1	1
Subject2_D0_TGACAACAGGCTCATT-1	Subject2_D0	4889	1421	Subject2_D0	GSM4670192	0	DHIM_Subject2	4.15217835958274	0.040908161178155	Dendritic cells	0	0
Subject2_D0_TGACAACCACGCGAAA-1	Subject2_D0	6027	1788	Subject2_D0	GSM4670192	0	DHIM_Subject2	4.77849676455948	0.0497760079641613	CD4+ T cells	1	1
Subject2_D0_TGACGGCCAGGCGATA-1	Subject2_D0	7240	1499	Subject2_D0	GSM4670192	0	DHIM_Subject2	4.19889502762431	0.0828729281767956	NK T cells	19	19
Subject2_D0_TGACGGCGTCAGAGGT-1	Subject2_D0	4686	1352	Subject2_D0	GSM4670192	0	DHIM_Subject2	4.9082373026035	0.0853606487409304	NK T cells	13	13
Subject2_D0_TGACGGCGTTACCAGT-1	Subject2_D0	3725	1389	Subject2_D0	GSM4670192	0	DHIM_Subject2	1.71812080536913	0	NK T cells	0	0
Subject2_D0_TGACGGCGTTCCATGA-1	Subject2_D0	3660	1282	Subject2_D0	GSM4670192	0	DHIM_Subject2	4.48087431693989	0	CD4+ T cells	0	0
Subject2_D0_TGACTAGAGAGTGAGA-1	Subject2_D0	4987	1750	Subject2_D0	GSM4670192	0	DHIM_Subject2	4.0304792460397	0.060156406657309	NK T cells	1	1
Subject2_D0_TGACTAGCATGCGCAC-1	Subject2_D0	6317	1950	Subject2_D0	GSM4670192	0	DHIM_Subject2	4.44831407313598	0.0158302991926547	CD4+ T cells	1	1
Subject2_D0_TGACTTTAGATGTGGC-1	Subject2_D0	11452	2441	Subject2_D0	GSM4670192	0	DHIM_Subject2	4.23506811037373	0.0349283967865875	Monocytes	19	19
Subject2_D0_TGACTTTCAATTCCTT-1	Subject2_D0	4630	259	Subject2_D0	GSM4670192	0	DHIM_Subject2	0.0647948164146868	0	Erythroid cells	15	15
Subject2_D0_TGACTTTCATGGTCAT-1	Subject2_D0	12521	1843	Subject2_D0	GSM4670192	0	DHIM_Subject2	3.29845858956952	0.0479194952479834	Monocytes	19	19
Subject2_D0_TGACTTTGTCAAAGCG-1	Subject2_D0	6252	1760	Subject2_D0	GSM4670192	0	DHIM_Subject2	4.86244401791427	0.0319897632757518	NK T cells	0	0
Subject2_D0_TGACTTTTCAACGGGA-1	Subject2_D0	5140	1586	Subject2_D0	GSM4670192	0	DHIM_Subject2	4.92217898832685	0	CD4+ T cells	0	0
Subject2_D0_TGAGAGGAGAGGTTGC-1	Subject2_D0	4750	1489	Subject2_D0	GSM4670192	0	DHIM_Subject2	4.48421052631579	0.0631578947368421	CD4+ T cells	0	0
Subject2_D0_TGAGAGGCACGCTTTC-1	Subject2_D0	7312	1968	Subject2_D0	GSM4670192	0	DHIM_Subject2	4.08916849015317	0.0273522975929978	NK T cells	1	1
Subject2_D0_TGAGAGGTCATGCATG-1	Subject2_D0	9694	2273	Subject2_D0	GSM4670192	0	DHIM_Subject2	4.14689498658964	0.123787910047452	Monocytes	19	19
Subject2_D0_TGAGCATAGATAGCAT-1	Subject2_D0	6555	1624	Subject2_D0	GSM4670192	0	DHIM_Subject2	3.56979405034325	0.015255530129672	NK T cells	0	0
Subject2_D0_TGAGCATAGTTGAGTA-1	Subject2_D0	6845	1833	Subject2_D0	GSM4670192	0	DHIM_Subject2	4.89408327246165	0.029218407596786	NK T cells	1	1
Subject2_D0_TGAGCATCAGCCACCA-1	Subject2_D0	4758	1210	Subject2_D0	GSM4670192	0	DHIM_Subject2	3.78310214375788	0	CD4+ T cells	0	0
Subject2_D0_TGAGCATGTGCACTTA-1	Subject2_D0	5916	1581	Subject2_D0	GSM4670192	0	DHIM_Subject2	3.56659905341447	0.0169033130493577	CD4+ T cells	0	0
Subject2_D0_TGAGCATGTTACGGAG-1	Subject2_D0	5392	1552	Subject2_D0	GSM4670192	0	DHIM_Subject2	4.9146884272997	0.0185459940652819	NK T cells	0	0
Subject2_D0_TGAGCCGCAACGCACC-1	Subject2_D0	3858	1476	Subject2_D0	GSM4670192	0	DHIM_Subject2	4.35458786936236	0.0777604976671851	NK T cells	13	13
Subject2_D0_TGAGCCGTCACAGGCC-1	Subject2_D0	3172	1077	Subject2_D0	GSM4670192	0	DHIM_Subject2	4.12988650693569	0.0315258511979823	CD4+ T cells	4	4
Subject2_D0_TGAGCCGTCTAGCACA-1	Subject2_D0	3830	1433	Subject2_D0	GSM4670192	0	DHIM_Subject2	3.39425587467363	0	Node5	1	1
Subject2_D0_TGAGGGAAGAAGCCCA-1	Subject2_D0	4335	1174	Subject2_D0	GSM4670192	0	DHIM_Subject2	4.29065743944637	0.0922722029988466	Dendritic cells	4	4
Subject2_D0_TGAGGGACAATCGAAA-1	Subject2_D0	5377	1690	Subject2_D0	GSM4670192	0	DHIM_Subject2	4.33327134089641	0	CD4+ T cells	1	1
Subject2_D0_TGATTTCAGAACAATC-1	Subject2_D0	4352	252	Subject2_D0	GSM4670192	0	DHIM_Subject2	0.367647058823529	0	Erythroid cells	15	15
Subject2_D0_TGATTTCCAGTGAGTG-1	Subject2_D0	3912	1320	Subject2_D0	GSM4670192	0	DHIM_Subject2	4.39672801635992	0.0766871165644172	CD4+ T cells	0	0
Subject2_D0_TGATTTCCATCCTTGC-1	Subject2_D0	10501	1720	Subject2_D0	GSM4670192	0	DHIM_Subject2	3.34253880582802	0.0571374154842396	Monocytes	19	19
Subject2_D0_TGATTTCTCCTTCAAT-1	Subject2_D0	6914	1865	Subject2_D0	GSM4670192	0	DHIM_Subject2	4.94648539195835	0	CD4+ T cells	0	0
Subject2_D0_TGCACCTAGCTGCAAG-1	Subject2_D0	4913	1661	Subject2_D0	GSM4670192	0	DHIM_Subject2	4.07083248524323	0.0610624872786485	NK T cells	25	25
Subject2_D0_TGCACCTCACATAACC-1	Subject2_D0	6178	1503	Subject2_D0	GSM4670192	0	DHIM_Subject2	4.62932988022014	0.0161864681126578	CD4+ T cells	0	0
Subject2_D0_TGCACCTGTCATATCG-1	Subject2_D0	5693	1659	Subject2_D0	GSM4670192	0	DHIM_Subject2	4.26839978921483	0.0175654312313367	NK T cells	13	13
Subject2_D0_TGCACCTGTCGCATCG-1	Subject2_D0	5699	1623	Subject2_D0	GSM4670192	0	DHIM_Subject2	4.36918757676785	0.0350938761186173	NK T cells	0	0
Subject2_D0_TGCACCTTCAACGAAA-1	Subject2_D0	7198	2360	Subject2_D0	GSM4670192	0	DHIM_Subject2	4.64017782717421	0.0138927479855515	NK T cells	13	13
Subject2_D0_TGCACCTTCTGTTGAG-1	Subject2_D0	5485	2139	Subject2_D0	GSM4670192	0	DHIM_Subject2	3.20875113947129	0.0364630811303555	CD4+ T cells	1	1
Subject2_D0_TGCCAAAGTCGCATCG-1	Subject2_D0	4320	1416	Subject2_D0	GSM4670192	0	DHIM_Subject2	3.77314814814815	0.0925925925925926	NK T cells	3	3
Subject2_D0_TGCCCATTCCGCGGTA-1	Subject2_D0	3277	897	Subject2_D0	GSM4670192	0	DHIM_Subject2	3.0820872749466	0.0610314311870613	CD4+ T cells	0	0
Subject2_D0_TGCCCATTCGCGTTTC-1	Subject2_D0	6529	1517	Subject2_D0	GSM4670192	0	DHIM_Subject2	3.18578649103998	0.0306325624138459	NK T cells	0	0
Subject2_D0_TGCCCTACAAGAAAGG-1	Subject2_D0	6124	1661	Subject2_D0	GSM4670192	0	DHIM_Subject2	3.98432397126061	0.0489875898105813	CD4+ T cells	12	12
Subject2_D0_TGCCCTAGTATATGGA-1	Subject2_D0	2796	938	Subject2_D0	GSM4670192	0	DHIM_Subject2	3.29041487839771	0	CD4+ T cells	4	4
Subject2_D0_TGCCCTAGTCGAAAGC-1	Subject2_D0	7570	1855	Subject2_D0	GSM4670192	0	DHIM_Subject2	4.45178335535007	0.0528401585204756	CD4+ T cells	12	12
Subject2_D0_TGCCCTAGTCTCATCC-1	Subject2_D0	4314	1350	Subject2_D0	GSM4670192	0	DHIM_Subject2	3.89429763560501	0.0463606861381548	CD4+ T cells	0	0
Subject2_D0_TGCCCTATCTTACCGC-1	Subject2_D0	5885	1718	Subject2_D0	GSM4670192	0	DHIM_Subject2	4.57094307561597	0.0339847068819031	CD4+ T cells	12	12
Subject2_D0_TGCGCAGAGCCCAGCT-1	Subject2_D0	11331	2059	Subject2_D0	GSM4670192	0	DHIM_Subject2	4.91571794192922	0.123554849527844	Monocytes	19	19
Subject2_D0_TGCGCAGAGCGCTCCA-1	Subject2_D0	3460	1000	Subject2_D0	GSM4670192	0	DHIM_Subject2	4.88439306358382	0	NK T cells	0	0
Subject2_D0_TGCGCAGGTGCCTGTG-1	Subject2_D0	5345	279	Subject2_D0	GSM4670192	0	DHIM_Subject2	0.112254443405051	0	Erythroid cells	15	15
Subject2_D0_TGCGCAGGTGCTTCTC-1	Subject2_D0	8672	2096	Subject2_D0	GSM4670192	0	DHIM_Subject2	4.9700184501845	0.115313653136531	Monocytes	19	19
Subject2_D0_TGCGCAGTCAACCAAC-1	Subject2_D0	5378	1535	Subject2_D0	GSM4670192	0	DHIM_Subject2	4.70435105987356	0.0557828188917813	CD4+ T cells	0	0
Subject2_D0_TGCGCAGTCAGTACGT-1	Subject2_D0	3944	1209	Subject2_D0	GSM4670192	0	DHIM_Subject2	4.5131845841785	0	NK T cells	0	0
Subject2_D0_TGCGCAGTCCCATTTA-1	Subject2_D0	4510	1005	Subject2_D0	GSM4670192	0	DHIM_Subject2	3.52549889135255	0.0443458980044346	Monocytes	19	19
Subject2_D0_TGCGGGTAGAACTCGG-1	Subject2_D0	7267	2078	Subject2_D0	GSM4670192	0	DHIM_Subject2	3.64662171460025	0.0412825099766066	CD4+ T cells	0	0
Subject2_D0_TGCGGGTAGCCAACAG-1	Subject2_D0	12053	1918	Subject2_D0	GSM4670192	0	DHIM_Subject2	4.61295942918775	0.0912635858292541	NK T cells	19	19
Subject2_D0_TGCGGGTCATCGTCGG-1	Subject2_D0	7000	2258	Subject2_D0	GSM4670192	0	DHIM_Subject2	3.15714285714286	0.114285714285714	Dendritic cells	27	27
Subject2_D0_TGCGGGTTCAATCACG-1	Subject2_D0	5461	1651	Subject2_D0	GSM4670192	0	DHIM_Subject2	4.98077275224318	0.0366233290606116	NK T cells	0	0
Subject2_D0_TGCGGGTTCAGTGTTG-1	Subject2_D0	4928	1601	Subject2_D0	GSM4670192	0	DHIM_Subject2	4.80925324675325	0.0405844155844156	CD4+ T cells	1	1
Subject2_D0_TGCGGGTTCGGACAAG-1	Subject2_D0	5754	1701	Subject2_D0	GSM4670192	0	DHIM_Subject2	4.79666319082377	0.0173792144595064	Dendritic cells	0	0
Subject2_D0_TGCGTGGAGCGATGAC-1	Subject2_D0	6251	1635	Subject2_D0	GSM4670192	0	DHIM_Subject2	4.23932170852664	0.0319948808190689	CD4+ T cells	4	4
Subject2_D0_TGCGTGGAGGAACTGC-1	Subject2_D0	6576	1860	Subject2_D0	GSM4670192	0	DHIM_Subject2	4.27311435523114	0.0912408759124088	CD4+ T cells	0	0
Subject2_D0_TGCGTGGCATGCCTAA-1	Subject2_D0	5856	1517	Subject2_D0	GSM4670192	0	DHIM_Subject2	4.93510928961749	0.0170765027322404	CD4+ T cells	13	13
Subject2_D0_TGCGTGGGTCCAAGTT-1	Subject2_D0	3297	1274	Subject2_D0	GSM4670192	0	DHIM_Subject2	4.18562329390355	0	CD4+ T cells	0	0
Subject2_D0_TGCTACCAGGTGTTAA-1	Subject2_D0	6632	2024	Subject2_D0	GSM4670192	0	DHIM_Subject2	4.23703256936068	0.0753920386007238	CD4+ T cells	0	0
Subject2_D0_TGCTACCCAGTCCTTC-1	Subject2_D0	5368	1869	Subject2_D0	GSM4670192	0	DHIM_Subject2	4.91803278688525	0.0745156482861401	NK T cells	1	1
Subject2_D0_TGCTACCCATAGAAAC-1	Subject2_D0	4794	1564	Subject2_D0	GSM4670192	0	DHIM_Subject2	3.40008343763037	0.0208594075928244	CD4+ T cells	0	0
Subject2_D0_TGCTACCCATCTCGCT-1	Subject2_D0	5200	1382	Subject2_D0	GSM4670192	0	DHIM_Subject2	4.78846153846154	0.0384615384615385	Dendritic cells	21	21
Subject2_D0_TGCTACCTCTCGTTTA-1	Subject2_D0	7328	2022	Subject2_D0	GSM4670192	0	DHIM_Subject2	4.8853711790393	0.027292576419214	CD4+ T cells	0	0
Subject2_D0_TGCTGCTAGTGCGTGA-1	Subject2_D0	2804	1068	Subject2_D0	GSM4670192	0	DHIM_Subject2	3.38801711840228	0	CD4+ T cells	0	0
Subject2_D0_TGCTGCTAGTTAACGA-1	Subject2_D0	13481	1953	Subject2_D0	GSM4670192	0	DHIM_Subject2	3.36028484533788	0.155774794154736	Monocytes	19	19
Subject2_D0_TGCTGCTCAATGTAAG-1	Subject2_D0	6693	1999	Subject2_D0	GSM4670192	0	DHIM_Subject2	3.60077693112207	0.0149409831166891	CD4+ T cells	1	1
Subject2_D0_TGCTGCTCAGGTCGTC-1	Subject2_D0	7267	1967	Subject2_D0	GSM4670192	0	DHIM_Subject2	4.56859777074446	0.0275216733177377	CD4+ T cells	12	12
Subject2_D0_TGCTGCTGTAGCGATG-1	Subject2_D0	8055	2093	Subject2_D0	GSM4670192	0	DHIM_Subject2	3.99751707014277	0.0496585971446307	NK T cells	1	1
Subject2_D0_TGCTGCTTCTCCAGGG-1	Subject2_D0	6445	2001	Subject2_D0	GSM4670192	0	DHIM_Subject2	3.78588052754073	0.0465477114041893	CD4+ T cells	0	0
Subject2_D0_TGGACGCTCAACGCTA-1	Subject2_D0	4313	1398	Subject2_D0	GSM4670192	0	DHIM_Subject2	4.26617203802458	0.0231857175979597	CD4+ T cells	0	0
Subject2_D0_TGGACGCTCATAACCG-1	Subject2_D0	9582	2349	Subject2_D0	GSM4670192	0	DHIM_Subject2	4.2162387810478	0.0521811730327698	Dendritic cells	21	21
Subject2_D0_TGGACGCTCCTCGCAT-1	Subject2_D0	5420	1372	Subject2_D0	GSM4670192	0	DHIM_Subject2	3.92988929889299	0.0553505535055351	NK T cells	0	0
Subject2_D0_TGGACGCTCGGTTAAC-1	Subject2_D0	4670	1359	Subject2_D0	GSM4670192	0	DHIM_Subject2	4.45396145610278	0.0214132762312634	CD4+ T cells	12	12
Subject2_D0_TGGACGCTCTTGGGTA-1	Subject2_D0	11804	2322	Subject2_D0	GSM4670192	0	DHIM_Subject2	4.16807861741782	0.042358522534734	Node7	19	19
Subject2_D0_TGGCCAGCAACACCCG-1	Subject2_D0	4080	1283	Subject2_D0	GSM4670192	0	DHIM_Subject2	4.85294117647059	0.0490196078431373	CD4+ T cells	0	0
Subject2_D0_TGGCCAGCATGGGAAC-1	Subject2_D0	8351	2059	Subject2_D0	GSM4670192	0	DHIM_Subject2	3.97557178780984	0.0239492276374087	CD4+ T cells	12	12
Subject2_D0_TGGCCAGGTACCGGCT-1	Subject2_D0	13319	2104	Subject2_D0	GSM4670192	0	DHIM_Subject2	4.84270590885202	0.0450484270590885	Monocytes	19	19
Subject2_D0_TGGCCAGGTTGTTTGG-1	Subject2_D0	10614	2338	Subject2_D0	GSM4670192	0	DHIM_Subject2	3.28811004333899	0.0565291124929339	Monocytes	19	19
Subject2_D0_TGGCCAGTCGCCATAA-1	Subject2_D0	5154	1470	Subject2_D0	GSM4670192	0	DHIM_Subject2	4.67597982149787	0.0194024058983314	CD4+ T cells	0	0
Subject2_D0_TGGCGCAAGTATTGGA-1	Subject2_D0	4523	1264	Subject2_D0	GSM4670192	0	DHIM_Subject2	3.93544107892991	0.0884368781782003	Node9	19	19
Subject2_D0_TGGCGCAAGTCAAGCG-1	Subject2_D0	5524	1598	Subject2_D0	GSM4670192	0	DHIM_Subject2	2.78783490224475	0	NK T cells	1	1
Subject2_D0_TGGCGCACAATGGTCT-1	Subject2_D0	6463	1983	Subject2_D0	GSM4670192	0	DHIM_Subject2	2.25901284233328	0.0618907628036516	Dendritic cells	27	27
Subject2_D0_TGGCGCACAATTCCTT-1	Subject2_D0	5285	1515	Subject2_D0	GSM4670192	0	DHIM_Subject2	3.63292336802271	0	NK T cells	0	0
Subject2_D0_TGGCGCACATCACCCT-1	Subject2_D0	11699	1763	Subject2_D0	GSM4670192	0	DHIM_Subject2	3.42764338832379	0.0512864347380118	Unassigned	20	20
Subject2_D0_TGGCGCATCCAGTATG-1	Subject2_D0	8463	2116	Subject2_D0	GSM4670192	0	DHIM_Subject2	4.3128914096656	0.0118161408483989	CD4+ T cells	12	12
Subject2_D0_TGGCTGGAGGCTCATT-1	Subject2_D0	5894	1762	Subject2_D0	GSM4670192	0	DHIM_Subject2	4.42823210044113	0.0678656260604004	Dendritic cells	0	0
Subject2_D0_TGGCTGGAGTACACCT-1	Subject2_D0	5118	1739	Subject2_D0	GSM4670192	0	DHIM_Subject2	4.04454865181712	0.0195388823759281	CD4+ T cells	1	1
Subject2_D0_TGGCTGGGTATTCTCT-1	Subject2_D0	2990	1101	Subject2_D0	GSM4670192	0	DHIM_Subject2	4.98327759197324	0.0668896321070234	CD4+ T cells	1	1
Subject2_D0_TGGCTGGTCTGCTTGC-1	Subject2_D0	9857	2167	Subject2_D0	GSM4670192	0	DHIM_Subject2	4.86963579182307	0.101450745662981	Node9	19	19
Subject2_D0_TGGGAAGCACGGTTTA-1	Subject2_D0	2720	1070	Subject2_D0	GSM4670192	0	DHIM_Subject2	3.67647058823529	0.0367647058823529	CD4+ T cells	0	0
Subject2_D0_TGGGAAGCACGTAAGG-1	Subject2_D0	4302	1439	Subject2_D0	GSM4670192	0	DHIM_Subject2	4.16085541608554	0.0464900046490005	CD4+ T cells	0	0
Subject2_D0_TGGGAAGCATGCTGGC-1	Subject2_D0	8742	2101	Subject2_D0	GSM4670192	0	DHIM_Subject2	4.87302676733013	0.114390299702585	NK T cells	19	19
Subject2_D0_TGGGCGTAGAACTGTA-1	Subject2_D0	3810	1146	Subject2_D0	GSM4670192	0	DHIM_Subject2	4.25196850393701	0	CD4+ T cells	0	0
Subject2_D0_TGGGCGTAGACAAGCC-1	Subject2_D0	13002	1992	Subject2_D0	GSM4670192	0	DHIM_Subject2	4.67620366097523	0.0615289955391478	Node7	19	19
Subject2_D0_TGGGCGTAGCAGATCG-1	Subject2_D0	5866	1739	Subject2_D0	GSM4670192	0	DHIM_Subject2	3.4435731333106	0.0681895669962496	CD4+ T cells	0	0
Subject2_D0_TGGGCGTCAATGGATA-1	Subject2_D0	6708	1973	Subject2_D0	GSM4670192	0	DHIM_Subject2	3.68217054263566	0	CD4+ T cells	1	1
Subject2_D0_TGGGCGTCACGCTTTC-1	Subject2_D0	3749	1444	Subject2_D0	GSM4670192	0	DHIM_Subject2	4.88130168044812	0.0266737796745799	NK T cells	1	1
Subject2_D0_TGGGCGTCACGGATAG-1	Subject2_D0	2956	957	Subject2_D0	GSM4670192	0	DHIM_Subject2	4.80378890392422	0.03382949932341	CD4+ T cells	0	0
Subject2_D0_TGGTTAGAGTGCCATT-1	Subject2_D0	6096	1952	Subject2_D0	GSM4670192	0	DHIM_Subject2	4.54396325459318	0.0492125984251968	NK T cells	1	1
Subject2_D0_TGGTTAGCACTGTGTA-1	Subject2_D0	5444	220	Subject2_D0	GSM4670192	0	DHIM_Subject2	0	0	Erythroid cells	15	15
Subject2_D0_TGGTTAGGTCGGCTCA-1	Subject2_D0	7682	2297	Subject2_D0	GSM4670192	0	DHIM_Subject2	4.10049466284822	0.0260348867482426	NK T cells	1	1
Subject2_D0_TGGTTCCAGAATGTTG-1	Subject2_D0	7886	1934	Subject2_D0	GSM4670192	0	DHIM_Subject2	4.76794319046411	0.0380420999239158	NK T cells	0	0
Subject2_D0_TGGTTCCAGCTCAACT-1	Subject2_D0	4102	1343	Subject2_D0	GSM4670192	0	DHIM_Subject2	4.85129205265724	0	NK T cells	1	1
Subject2_D0_TGGTTCCAGTACGATA-1	Subject2_D0	3850	1669	Subject2_D0	GSM4670192	0	DHIM_Subject2	4.31168831168831	0	NK cells	16	16
Subject2_D0_TGGTTCCCAACACGCC-1	Subject2_D0	9168	1914	Subject2_D0	GSM4670192	0	DHIM_Subject2	3.64310645724258	0.0218150087260035	Unassigned	20	20
Subject2_D0_TGGTTCCCACGAAAGC-1	Subject2_D0	4275	1134	Subject2_D0	GSM4670192	0	DHIM_Subject2	4.28070175438596	0.0233918128654971	CD4+ T cells	12	12
Subject2_D0_TGGTTCCCACGGTGTC-1	Subject2_D0	7542	1722	Subject2_D0	GSM4670192	0	DHIM_Subject2	2.55900291699814	0.0928135773004508	Node7	19	19
Subject2_D0_TGGTTCCCAGCCAGAA-1	Subject2_D0	2864	893	Subject2_D0	GSM4670192	0	DHIM_Subject2	4.85335195530726	0.0349162011173184	CD4+ T cells	0	0
Subject2_D0_TGGTTCCGTCTCCATC-1	Subject2_D0	3323	1115	Subject2_D0	GSM4670192	0	DHIM_Subject2	3.49082154679507	0	CD4+ T cells	0	0
Subject2_D0_TGGTTCCTCCCAAGTA-1	Subject2_D0	5812	1596	Subject2_D0	GSM4670192	0	DHIM_Subject2	3.0970406056435	0.0172057811424639	NK T cells	0	0
Subject2_D0_TGTATTCAGTATTGGA-1	Subject2_D0	5806	1826	Subject2_D0	GSM4670192	0	DHIM_Subject2	4.32311401997933	0.034447123665174	NK T cells	1	1
Subject2_D0_TGTATTCCAGGATTGG-1	Subject2_D0	4864	1402	Subject2_D0	GSM4670192	0	DHIM_Subject2	4.89309210526316	0	NK T cells	1	1
Subject2_D0_TGTATTCGTACGAAAT-1	Subject2_D0	6931	1774	Subject2_D0	GSM4670192	0	DHIM_Subject2	3.76569037656904	0.07213966238638	NK T cells	1	1
Subject2_D0_TGTATTCGTCTCTCGT-1	Subject2_D0	9059	1838	Subject2_D0	GSM4670192	0	DHIM_Subject2	4.74666077933547	0.0662324759907275	Node9	19	19
Subject2_D0_TGTCCCAGTCTCCCTA-1	Subject2_D0	5216	1423	Subject2_D0	GSM4670192	0	DHIM_Subject2	4.33282208588957	0.0191717791411043	CD4+ T cells	0	0
Subject2_D0_TGTCCCATCAGGATCT-1	Subject2_D0	3753	1076	Subject2_D0	GSM4670192	0	DHIM_Subject2	4.92938982147615	0.0266453503863576	CD4+ T cells	0	0
Subject2_D0_TGTCCCATCTAACTTC-1	Subject2_D0	6332	1622	Subject2_D0	GSM4670192	0	DHIM_Subject2	3.96399241945673	0.0315855969677827	NK T cells	0	0
Subject2_D0_TGTGGTAAGGCTAGGT-1	Subject2_D0	4510	1510	Subject2_D0	GSM4670192	0	DHIM_Subject2	3.21507760532151	0.0221729490022173	NK T cells	0	0
Subject2_D0_TGTGGTACAGGAACGT-1	Subject2_D0	4500	1640	Subject2_D0	GSM4670192	0	DHIM_Subject2	3.04444444444444	0.155555555555556	CD4+ T cells	0	0
Subject2_D0_TGTGGTACATACCATG-1	Subject2_D0	4925	1585	Subject2_D0	GSM4670192	0	DHIM_Subject2	4.46700507614213	0.0406091370558376	CD4+ T cells	0	0
Subject2_D0_TGTGGTAGTTGATTGC-1	Subject2_D0	3090	1004	Subject2_D0	GSM4670192	0	DHIM_Subject2	4.72491909385113	0.0970873786407767	CD4+ T cells	1	1
Subject2_D0_TGTGGTATCTCTGCTG-1	Subject2_D0	5953	1967	Subject2_D0	GSM4670192	0	DHIM_Subject2	3.51083487317319	0.0335965059633798	NK T cells	1	1
Subject2_D0_TGTGTTTAGGTGGGTT-1	Subject2_D0	5753	1706	Subject2_D0	GSM4670192	0	DHIM_Subject2	4.93655484095255	0.0173822353554667	CD4+ T cells	1	1
Subject2_D0_TGTGTTTTCCATGAGT-1	Subject2_D0	6745	1987	Subject2_D0	GSM4670192	0	DHIM_Subject2	4.84803558191253	0.0148257968865827	NK T cells	1	1
Subject2_D0_TGTGTTTTCGCGTAGC-1	Subject2_D0	4125	1449	Subject2_D0	GSM4670192	0	DHIM_Subject2	3.2	0.0484848484848485	B cells	21	21
Subject2_D0_TGTGTTTTCGTCTGCT-1	Subject2_D0	4357	1377	Subject2_D0	GSM4670192	0	DHIM_Subject2	3.3279779664907	0.045903144365389	CD4+ T cells	0	0
Subject2_D0_TGTGTTTTCTCGATGA-1	Subject2_D0	4182	1228	Subject2_D0	GSM4670192	0	DHIM_Subject2	3.73027259684362	0.0717360114777618	CD4+ T cells	0	0
Subject2_D0_TGTTCCGAGACGCTTT-1	Subject2_D0	7493	2220	Subject2_D0	GSM4670192	0	DHIM_Subject2	3.64340050714	0.0133457894034432	Monocytes	19	19
Subject2_D0_TGTTCCGGTACCGTAT-1	Subject2_D0	3525	1301	Subject2_D0	GSM4670192	0	DHIM_Subject2	4.73758865248227	0	CD4+ T cells	13	13
Subject2_D0_TGTTCCGGTGACTACT-1	Subject2_D0	4714	1435	Subject2_D0	GSM4670192	0	DHIM_Subject2	3.66991938905388	0.0424268137462877	NK T cells	0	0
Subject2_D0_TGTTCCGGTGCAACTT-1	Subject2_D0	5131	1394	Subject2_D0	GSM4670192	0	DHIM_Subject2	3.85889690118885	0.0389787565776652	CD4+ T cells	0	0
Subject2_D0_TTAACTCAGATCTGCT-1	Subject2_D0	6448	2040	Subject2_D0	GSM4670192	0	DHIM_Subject2	4.52853598014888	0.0465260545905707	CD4+ T cells	1	1
Subject2_D0_TTAACTCAGGAGCGTT-1	Subject2_D0	10091	1958	Subject2_D0	GSM4670192	0	DHIM_Subject2	2.80447923892578	0.0198196412644931	Monocytes	19	19
Subject2_D0_TTAACTCCATGTCGAT-1	Subject2_D0	5533	1614	Subject2_D0	GSM4670192	0	DHIM_Subject2	3.12669437917947	0.108440267485993	CD4+ T cells	0	0
Subject2_D0_TTAACTCTCCCATTTA-1	Subject2_D0	4085	1001	Subject2_D0	GSM4670192	0	DHIM_Subject2	3.42717258261934	0.0244798041615667	Monocytes	19	19
Subject2_D0_TTAGGACAGCGGATCA-1	Subject2_D0	3778	1280	Subject2_D0	GSM4670192	0	DHIM_Subject2	3.30862890418211	0	CD4+ T cells	0	0
Subject2_D0_TTAGGACGTTCAGTAC-1	Subject2_D0	4835	1376	Subject2_D0	GSM4670192	0	DHIM_Subject2	4.05377456049638	0.0413650465356774	CD4+ T cells	4	4
Subject2_D0_TTAGGCAAGACTGTAA-1	Subject2_D0	8862	2195	Subject2_D0	GSM4670192	0	DHIM_Subject2	4.32182351613631	0.0677048070412999	NK T cells	1	1
Subject2_D0_TTAGGCAGTGCACGAA-1	Subject2_D0	5428	1708	Subject2_D0	GSM4670192	0	DHIM_Subject2	4.1451731761238	0.0736919675755343	CD4+ T cells	0	0
Subject2_D0_TTAGGCATCCTTGGTC-1	Subject2_D0	10921	2268	Subject2_D0	GSM4670192	0	DHIM_Subject2	4.52339529347129	0.0366266825382291	Node9	19	19
Subject2_D0_TTAGGCATCGTATCAG-1	Subject2_D0	4949	1486	Subject2_D0	GSM4670192	0	DHIM_Subject2	4.86967064053344	0.0404122044857547	CD4+ T cells	0	0
Subject2_D0_TTAGTTCCACCTGGTG-1	Subject2_D0	4349	1484	Subject2_D0	GSM4670192	0	DHIM_Subject2	3.77098183490458	0.0459875833524948	CD4+ T cells	0	0
Subject2_D0_TTAGTTCCATCCTTGC-1	Subject2_D0	7330	1959	Subject2_D0	GSM4670192	0	DHIM_Subject2	4.48840381991814	0.0272851296043656	NK T cells	1	1
Subject2_D0_TTAGTTCCATTGGCGC-1	Subject2_D0	3960	1348	Subject2_D0	GSM4670192	0	DHIM_Subject2	3.38383838383838	0.126262626262626	CD4+ T cells	0	0
Subject2_D0_TTAGTTCGTACAAGTA-1	Subject2_D0	8947	2441	Subject2_D0	GSM4670192	0	DHIM_Subject2	3.25248686710629	0.0335307924443948	NK T cells	1	1
Subject2_D0_TTAGTTCTCGGAAATA-1	Subject2_D0	11447	1937	Subject2_D0	GSM4670192	0	DHIM_Subject2	3.61666812265222	0.078623220057657	Monocytes	19	19
Subject2_D0_TTATGCTAGCGCCTTG-1	Subject2_D0	17097	2217	Subject2_D0	GSM4670192	0	DHIM_Subject2	2.99467742878868	0.0584897935310288	Node9	19	19
Subject2_D0_TTATGCTGTTCGGCAC-1	Subject2_D0	7216	1814	Subject2_D0	GSM4670192	0	DHIM_Subject2	4.97505543237251	0.0970066518847007	Dendritic cells	21	21
Subject2_D0_TTATGCTTCAAACCGT-1	Subject2_D0	6505	1806	Subject2_D0	GSM4670192	0	DHIM_Subject2	4.64258262874712	0.0153727901614143	CD4+ T cells	0	0
Subject2_D0_TTATGCTTCGGCCGAT-1	Subject2_D0	6106	1563	Subject2_D0	GSM4670192	0	DHIM_Subject2	4.27448411398624	0.0163773337700622	NK T cells	1	1
Subject2_D0_TTCCCAGAGAAACGCC-1	Subject2_D0	6114	1716	Subject2_D0	GSM4670192	0	DHIM_Subject2	4.69414458619562	0	CD8+ T cells	1	1
Subject2_D0_TTCCCAGAGACAGGCT-1	Subject2_D0	3754	1199	Subject2_D0	GSM4670192	0	DHIM_Subject2	3.96909962706446	0.079914757591902	CD4+ T cells	0	0
Subject2_D0_TTCCCAGAGACGACGT-1	Subject2_D0	6591	2252	Subject2_D0	GSM4670192	0	DHIM_Subject2	3.89925656197846	0	NK T cells	1	1
Subject2_D0_TTCCCAGAGGCATTGG-1	Subject2_D0	4227	1412	Subject2_D0	GSM4670192	0	DHIM_Subject2	4.94440501537734	0.0236574402649633	NK T cells	1	1
Subject2_D0_TTCCCAGAGTATCGAA-1	Subject2_D0	7408	2115	Subject2_D0	GSM4670192	0	DHIM_Subject2	3.53671706263499	0.0404967602591793	CD4+ T cells	1	1
Subject2_D0_TTCGAAGGTAATCGTC-1	Subject2_D0	3891	1292	Subject2_D0	GSM4670192	0	DHIM_Subject2	4.24055512721665	0.0514006682086867	CD4+ T cells	0	0
Subject2_D0_TTCGAAGGTAGGACAC-1	Subject2_D0	4179	1059	Subject2_D0	GSM4670192	0	DHIM_Subject2	4.6422589136157	0.0239291696578129	Dendritic cells	1	1
Subject2_D0_TTCGAAGGTATCGCAT-1	Subject2_D0	4037	1375	Subject2_D0	GSM4670192	0	DHIM_Subject2	2.55139955412435	0	NK T cells	1	1
Subject2_D0_TTCGGTCAGATCTGAA-1	Subject2_D0	4143	1274	Subject2_D0	GSM4670192	0	DHIM_Subject2	3.47574221578566	0.0241370987207338	CD4+ T cells	0	0
Subject2_D0_TTCGGTCAGCATGGCA-1	Subject2_D0	6144	1698	Subject2_D0	GSM4670192	0	DHIM_Subject2	4.86653645833333	0.048828125	CD4+ T cells	1	1
Subject2_D0_TTCGGTCAGGCTCTTA-1	Subject2_D0	4509	203	Subject2_D0	GSM4670192	0	DHIM_Subject2	0.288312264360169	0	Unassigned	26	26
Subject2_D0_TTCGGTCAGGTGACCA-1	Subject2_D0	5590	2013	Subject2_D0	GSM4670192	0	DHIM_Subject2	4.43649373881932	0.107334525939177	NK T cells	16	16
Subject2_D0_TTCGGTCAGGTGCTAG-1	Subject2_D0	6848	1814	Subject2_D0	GSM4670192	0	DHIM_Subject2	4.81892523364486	0.0292056074766355	NK T cells	1	1
Subject2_D0_TTCGGTCAGTAGGTGC-1	Subject2_D0	3903	214	Subject2_D0	GSM4670192	0	DHIM_Subject2	1.076095311299	0	Erythroid cells	15	15
Subject2_D0_TTCTACAAGAAACGCC-1	Subject2_D0	5520	1563	Subject2_D0	GSM4670192	0	DHIM_Subject2	4.36594202898551	0.0181159420289855	CD4+ T cells	0	0
Subject2_D0_TTCTACAAGGTGTTAA-1	Subject2_D0	6266	1989	Subject2_D0	GSM4670192	0	DHIM_Subject2	3.59080753271625	0.0957548675390999	CD4+ T cells	0	0
Subject2_D0_TTCTACATCGGTGTCG-1	Subject2_D0	7214	1906	Subject2_D0	GSM4670192	0	DHIM_Subject2	4.62988633213197	0.0554477405045744	CD4+ T cells	1	1
Subject2_D0_TTCTACATCTAACCGA-1	Subject2_D0	7048	232	Subject2_D0	GSM4670192	0	DHIM_Subject2	0.141884222474461	0	Erythroid cells	15	15
Subject2_D0_TTCTCAAAGTCAAGCG-1	Subject2_D0	6245	1621	Subject2_D0	GSM4670192	0	DHIM_Subject2	4.73979183346677	0.0480384307445957	NK T cells	0	0
Subject2_D0_TTCTCAACATCTCGCT-1	Subject2_D0	4143	1366	Subject2_D0	GSM4670192	0	DHIM_Subject2	3.717113202993	0	CD4+ T cells	4	4
Subject2_D0_TTCTCAAGTAGCTAAA-1	Subject2_D0	7546	2241	Subject2_D0	GSM4670192	0	DHIM_Subject2	4.70447919427511	0.0397561622051418	NK T cells	1	1
Subject2_D0_TTCTCAAGTTGAGGTG-1	Subject2_D0	3900	1375	Subject2_D0	GSM4670192	0	DHIM_Subject2	3.2051282051282	0.0512820512820513	CD4+ T cells	0	0
Subject2_D0_TTCTCAATCTCGTTTA-1	Subject2_D0	9627	1659	Subject2_D0	GSM4670192	0	DHIM_Subject2	4.14459333125584	0.0519372597901735	Unassigned	21	21
Subject2_D0_TTCTCCTGTAAACCTC-1	Subject2_D0	7368	2159	Subject2_D0	GSM4670192	0	DHIM_Subject2	4.62812160694897	0.12214983713355	CD4+ T cells	12	12
Subject2_D0_TTCTCCTGTAGCGTGA-1	Subject2_D0	3930	1374	Subject2_D0	GSM4670192	0	DHIM_Subject2	3.48600508905852	0.0254452926208651	NK T cells	0	0
Subject2_D0_TTCTCCTGTCAATACC-1	Subject2_D0	8753	2283	Subject2_D0	GSM4670192	0	DHIM_Subject2	4.61556037929853	0.0228493088084085	NK T cells	0	0
Subject2_D0_TTCTTAGCACCGCTAG-1	Subject2_D0	7214	1739	Subject2_D0	GSM4670192	0	DHIM_Subject2	4.78236761851955	0.0554477405045744	Dendritic cells	21	21
Subject2_D0_TTCTTAGCACTGAAGG-1	Subject2_D0	5705	1956	Subject2_D0	GSM4670192	0	DHIM_Subject2	4.06660823838738	0.0525854513584575	NK T cells	1	1
Subject2_D0_TTGAACGAGTGCGATG-1	Subject2_D0	4776	1274	Subject2_D0	GSM4670192	0	DHIM_Subject2	2.7428810720268	0.0209380234505863	CD4+ T cells	0	0
Subject2_D0_TTGAACGCAGTAACGG-1	Subject2_D0	5937	1656	Subject2_D0	GSM4670192	0	DHIM_Subject2	4.69934310257706	0.0336870473303015	Node5	1	1
Subject2_D0_TTGAACGGTCGGCATC-1	Subject2_D0	5679	268	Subject2_D0	GSM4670192	0	DHIM_Subject2	0.0880436696601514	0	Erythroid cells	15	15
Subject2_D0_TTGAACGTCAGATAAG-1	Subject2_D0	6037	1611	Subject2_D0	GSM4670192	0	DHIM_Subject2	4.98592015901938	0.0165645188007288	CD4+ T cells	0	0
Subject2_D0_TTGAACGTCCGCATCT-1	Subject2_D0	4423	1439	Subject2_D0	GSM4670192	0	DHIM_Subject2	4.92878137011078	0.158263621976034	CD4+ T cells	0	0
Subject2_D0_TTGACTTAGGGAACGG-1	Subject2_D0	5011	1623	Subject2_D0	GSM4670192	0	DHIM_Subject2	4.66972660147675	0.0598682897625224	NK T cells	1	1
Subject2_D0_TTGACTTGTGTGAATA-1	Subject2_D0	5227	1519	Subject2_D0	GSM4670192	0	DHIM_Subject2	4.61067533958293	0.0573942988329826	CD4+ T cells	0	0
Subject2_D0_TTGACTTTCTCGAGTA-1	Subject2_D0	8148	2069	Subject2_D0	GSM4670192	0	DHIM_Subject2	3.42415316642121	0.0613647520864016	CD4+ T cells	12	12
Subject2_D0_TTGCCGTCAAGTTAAG-1	Subject2_D0	8025	1910	Subject2_D0	GSM4670192	0	DHIM_Subject2	4.74766355140187	0.0498442367601246	Dendritic cells	21	21
Subject2_D0_TTGCCGTCACATTTCT-1	Subject2_D0	5432	1721	Subject2_D0	GSM4670192	0	DHIM_Subject2	4.95213549337261	0.0552282768777614	CD4+ T cells	4	4
Subject2_D0_TTGCCGTTCACAACGT-1	Subject2_D0	5494	1761	Subject2_D0	GSM4670192	0	DHIM_Subject2	3.87695668001456	0.0546050236621769	CD4+ T cells	0	0
Subject2_D0_TTGCCGTTCACGAAGG-1	Subject2_D0	5402	1472	Subject2_D0	GSM4670192	0	DHIM_Subject2	3.22102924842651	0	NK T cells	0	0
Subject2_D0_TTGCCGTTCTTACCTA-1	Subject2_D0	6064	1756	Subject2_D0	GSM4670192	0	DHIM_Subject2	3.95778364116095	0.0989445910290238	CD4+ T cells	12	12
Subject2_D0_TTGCGTCCAATGTAAG-1	Subject2_D0	3871	237	Subject2_D0	GSM4670192	0	DHIM_Subject2	0.232498062516146	0	Erythroid cells	15	15
Subject2_D0_TTGCGTCCACGAAATA-1	Subject2_D0	11829	2204	Subject2_D0	GSM4670192	0	DHIM_Subject2	3.99864739200271	0.084537999830924	Node7	19	19
Subject2_D0_TTGCGTCGTAGAGCTG-1	Subject2_D0	6326	1599	Subject2_D0	GSM4670192	0	DHIM_Subject2	4.91621877963958	0.0316155548529877	Node9	19	19
Subject2_D0_TTGGAACAGCAACGGT-1	Subject2_D0	4079	1358	Subject2_D0	GSM4670192	0	DHIM_Subject2	4.24123559696004	0.049031625398382	CD4+ T cells	0	0
Subject2_D0_TTGGAACAGCGTGTCC-1	Subject2_D0	5865	1461	Subject2_D0	GSM4670192	0	DHIM_Subject2	3.83631713554987	0	NK T cells	1	1
Subject2_D0_TTGGAACAGTGAAGAG-1	Subject2_D0	4827	1490	Subject2_D0	GSM4670192	0	DHIM_Subject2	4.76486430495132	0.0621504039776258	CD4+ T cells	12	12
Subject2_D0_TTGGAACGTCGGATCC-1	Subject2_D0	4205	1294	Subject2_D0	GSM4670192	0	DHIM_Subject2	4.66111771700357	0.0475624256837099	NK T cells	1	1
Subject2_D0_TTGGCAAAGAGTAAGG-1	Subject2_D0	4740	2009	Subject2_D0	GSM4670192	0	DHIM_Subject2	4.91561181434599	0	CD8+ T cells	13	13
Subject2_D0_TTGGCAAGTAGCGTAG-1	Subject2_D0	3368	1381	Subject2_D0	GSM4670192	0	DHIM_Subject2	4.2458432304038	0.0296912114014252	CD8+ T cells	13	13
Subject2_D0_TTGGCAATCATCGGAT-1	Subject2_D0	8688	1882	Subject2_D0	GSM4670192	0	DHIM_Subject2	4.97237569060773	0.0460405156537753	Monocytes	19	19
Subject2_D0_TTGTAGGGTCTTGCGG-1	Subject2_D0	3126	1344	Subject2_D0	GSM4670192	0	DHIM_Subject2	4.92642354446577	0.0319897632757518	CD8+ T cells	13	13
Subject2_D0_TTGTAGGTCACCAGGC-1	Subject2_D0	7915	1974	Subject2_D0	GSM4670192	0	DHIM_Subject2	4.95262160454833	0.0379027163613392	NK T cells	12	12
Subject2_D0_TTGTAGGTCACTCCTG-1	Subject2_D0	6261	1851	Subject2_D0	GSM4670192	0	DHIM_Subject2	4.9512857371027	0.0159718894745248	NK T cells	13	13
Subject2_D0_TTTACTGAGGTGCTAG-1	Subject2_D0	12129	1933	Subject2_D0	GSM4670192	0	DHIM_Subject2	4.77368290873114	0.049468216670789	Monocytes	19	19
Subject2_D0_TTTACTGCAATGGATA-1	Subject2_D0	5644	1781	Subject2_D0	GSM4670192	0	DHIM_Subject2	4.71296952515946	0.106307583274274	NK T cells	0	0
Subject2_D0_TTTACTGGTATAATGG-1	Subject2_D0	6942	1756	Subject2_D0	GSM4670192	0	DHIM_Subject2	4.32152117545376	0.0432152117545376	CD4+ T cells	1	1
Subject2_D0_TTTACTGGTCCCTACT-1	Subject2_D0	5595	1494	Subject2_D0	GSM4670192	0	DHIM_Subject2	4.93297587131367	0.0536193029490617	CD4+ T cells	0	0
Subject2_D0_TTTATGCGTGTTGGGA-1	Subject2_D0	5913	1809	Subject2_D0	GSM4670192	0	DHIM_Subject2	3.72061559276171	0.0676475562320311	CD4+ T cells	1	1
Subject2_D0_TTTATGCTCTCCTATA-1	Subject2_D0	4956	1497	Subject2_D0	GSM4670192	0	DHIM_Subject2	3.93462469733656	0	NK T cells	1	1
Subject2_D0_TTTCCTCAGCGTGTCC-1	Subject2_D0	5036	1382	Subject2_D0	GSM4670192	0	DHIM_Subject2	3.9912629070691	0.039714058776807	CD4+ T cells	0	0
Subject2_D0_TTTGCGCAGTGAAGAG-1	Subject2_D0	4069	1381	Subject2_D0	GSM4670192	0	DHIM_Subject2	4.64487589088228	0	CD4+ T cells	0	0
Subject2_D0_TTTGCGCAGTGGGTTG-1	Subject2_D0	3903	1435	Subject2_D0	GSM4670192	0	DHIM_Subject2	2.40840379195491	0.0256213169356905	CD4+ T cells	1	1
Subject2_D0_TTTGCGCCAAGACGTG-1	Subject2_D0	4434	1384	Subject2_D0	GSM4670192	0	DHIM_Subject2	4.66847090663058	0.02255299954894	CD4+ T cells	0	0
Subject2_D0_TTTGCGCCACGGTGTC-1	Subject2_D0	6897	1344	Subject2_D0	GSM4670192	0	DHIM_Subject2	3.59576627519211	0.028998115122517	Monocytes	19	19
Subject2_D0_TTTGCGCGTTGGTAAA-1	Subject2_D0	7549	1586	Subject2_D0	GSM4670192	0	DHIM_Subject2	4.76884355543781	0.0264935753079878	NK T cells	12	12
Subject2_D0_TTTGGTTAGACAGACC-1	Subject2_D0	4471	1526	Subject2_D0	GSM4670192	0	DHIM_Subject2	4.16014314471036	0	CD4+ T cells	1	1
Subject2_D0_TTTGGTTAGATGTGGC-1	Subject2_D0	4919	1436	Subject2_D0	GSM4670192	0	DHIM_Subject2	4.10652571660907	0.0406586704614759	Dendritic cells	0	0
Subject2_D0_TTTGGTTCACAGACAG-1	Subject2_D0	5451	1713	Subject2_D0	GSM4670192	0	DHIM_Subject2	3.88919464318474	0.0183452577508714	CD4+ T cells	0	0
Subject2_D0_TTTGGTTCACGGTGTC-1	Subject2_D0	5493	1531	Subject2_D0	GSM4670192	0	DHIM_Subject2	4.33278718368833	0.0364099763335154	NK T cells	1	1
Subject2_D0_TTTGGTTCACTGCCAG-1	Subject2_D0	5623	1768	Subject2_D0	GSM4670192	0	DHIM_Subject2	4.49937755646452	0.14227280810955	NK T cells	4	4
Subject2_D0_TTTGGTTGTGCAGGTA-1	Subject2_D0	5677	1635	Subject2_D0	GSM4670192	0	DHIM_Subject2	4.43896424167694	0.052844812400916	CD4+ T cells	0	0
Subject2_D0_TTTGGTTGTGTCCTCT-1	Subject2_D0	5773	1602	Subject2_D0	GSM4670192	0	DHIM_Subject2	4.27853802182574	0.0173220162826953	NK T cells	1	1
Subject2_D0_TTTGGTTTCCCTTGTG-1	Subject2_D0	8754	1639	Subject2_D0	GSM4670192	0	DHIM_Subject2	4.43225953849669	0.137080191912269	Monocytes	19	19
Subject2_D0_TTTGTCAGTACCGAGA-1	Subject2_D0	10185	2140	Subject2_D0	GSM4670192	0	DHIM_Subject2	4.2906234658812	0.0883652430044183	Node7	19	19
Subject2_D0_TTTGTCAGTTACCGAT-1	Subject2_D0	7011	1838	Subject2_D0	GSM4670192	0	DHIM_Subject2	4.54999286834974	0.0427899015832264	CD4+ T cells	0	0
Subject2_D2_AAACCTGGTTAAGAAC-1	Subject2_D2	13329	2203	Subject2_D2	GSM4670193	2	DHIM_Subject2	4.77155075399505	0.150048765848901	Node9	19	19
Subject2_D2_AAACCTGTCGGCATCG-1	Subject2_D2	3977	1437	Subject2_D2	GSM4670193	2	DHIM_Subject2	4.72718129243148	0.0251445813427206	CD4+ T cells	4	4
Subject2_D2_AAACGGGAGATGCCTT-1	Subject2_D2	3466	1028	Subject2_D2	GSM4670193	2	DHIM_Subject2	3.86612810155799	0.0288517022504328	NK T cells	0	0
Subject2_D2_AAACGGGAGCGTAGTG-1	Subject2_D2	3137	956	Subject2_D2	GSM4670193	2	DHIM_Subject2	4.36722983742429	0	CD4+ T cells	0	0
Subject2_D2_AAACGGGTCCGTAGGC-1	Subject2_D2	4092	1288	Subject2_D2	GSM4670193	2	DHIM_Subject2	3.98338220918866	0	CD4+ T cells	0	0
Subject2_D2_AAACGGGTCTGTCCGT-1	Subject2_D2	8093	2268	Subject2_D2	GSM4670193	2	DHIM_Subject2	2.19943160756209	0.0864945014209811	Dendritic cells	27	27
Subject2_D2_AAAGATGAGAGACTTA-1	Subject2_D2	4915	1461	Subject2_D2	GSM4670193	2	DHIM_Subject2	3.25534079348932	0.0406917599186165	CD4+ T cells	0	0
Subject2_D2_AAAGATGAGATCTGCT-1	Subject2_D2	6382	1842	Subject2_D2	GSM4670193	2	DHIM_Subject2	4.38733939204011	0.0470072077718584	CD4+ T cells	0	0
Subject2_D2_AAAGATGAGTCAAGGC-1	Subject2_D2	5031	1692	Subject2_D2	GSM4670193	2	DHIM_Subject2	3.49831047505466	0	CD4+ T cells	1	1
Subject2_D2_AAAGATGGTCAACTGT-1	Subject2_D2	9023	2451	Subject2_D2	GSM4670193	2	DHIM_Subject2	3.69056854704644	0.0997450958661199	Dendritic cells	27	27
Subject2_D2_AAAGATGTCGCGTTTC-1	Subject2_D2	5253	1374	Subject2_D2	GSM4670193	2	DHIM_Subject2	3.80734818199124	0.0190367409099562	CD4+ T cells	0	0
Subject2_D2_AAAGCAAAGCCACCTG-1	Subject2_D2	5817	1548	Subject2_D2	GSM4670193	2	DHIM_Subject2	4.34932095581915	0.0343819838404676	NK T cells	0	0
Subject2_D2_AAAGCAACACATTTCT-1	Subject2_D2	7270	2112	Subject2_D2	GSM4670193	2	DHIM_Subject2	4.92434662998624	0.0137551581843191	NK T cells	1	1
Subject2_D2_AAAGCAAGTGATGTGG-1	Subject2_D2	3828	1115	Subject2_D2	GSM4670193	2	DHIM_Subject2	4.33646812957158	0	CD4+ T cells	0	0
Subject2_D2_AAAGTAGCAAGCGAGT-1	Subject2_D2	6145	1691	Subject2_D2	GSM4670193	2	DHIM_Subject2	3.41741253051261	0.081366965012205	NK T cells	0	0
Subject2_D2_AAATGCCCAGATCTGT-1	Subject2_D2	5002	1396	Subject2_D2	GSM4670193	2	DHIM_Subject2	4.578168732507	0.0799680127948821	NK T cells	1	1
Subject2_D2_AAATGCCGTGCCTTGG-1	Subject2_D2	10408	2434	Subject2_D2	GSM4670193	2	DHIM_Subject2	4.02574942352037	0.0288239815526518	NK T cells	12	12
Subject2_D2_AAATGCCTCAAAGTAG-1	Subject2_D2	5606	1534	Subject2_D2	GSM4670193	2	DHIM_Subject2	4.8876204067071	0.0356760613628255	NK T cells	0	0
Subject2_D2_AACACGTCAATCGAAA-1	Subject2_D2	4763	1429	Subject2_D2	GSM4670193	2	DHIM_Subject2	4.28301490657149	0.0419903422212891	CD4+ T cells	4	4
Subject2_D2_AACACGTCACGTCTCT-1	Subject2_D2	6053	1462	Subject2_D2	GSM4670193	2	DHIM_Subject2	4.47711878407401	0.0165207335205683	NK T cells	0	0
Subject2_D2_AACCATGAGTGAAGAG-1	Subject2_D2	6834	1724	Subject2_D2	GSM4670193	2	DHIM_Subject2	4.91659350307287	0.0146327187591454	NK T cells	12	12
Subject2_D2_AACCATGCATGGTCTA-1	Subject2_D2	5039	1447	Subject2_D2	GSM4670193	2	DHIM_Subject2	4.56439769795594	0.0793808295296686	NK T cells	1	1
Subject2_D2_AACCATGCATTCACTT-1	Subject2_D2	3373	1173	Subject2_D2	GSM4670193	2	DHIM_Subject2	4.68425733768159	0.0889415950192707	NK T cells	12	12
Subject2_D2_AACCATGGTCAATGTC-1	Subject2_D2	6054	1670	Subject2_D2	GSM4670193	2	DHIM_Subject2	4.57548728113644	0.0495540138751239	NK T cells	4	4
Subject2_D2_AACCGCGCATACGCTA-1	Subject2_D2	5556	1734	Subject2_D2	GSM4670193	2	DHIM_Subject2	4.82361411087113	0	Dendritic cells	0	0
Subject2_D2_AACCGCGGTCCGCTGA-1	Subject2_D2	3717	1238	Subject2_D2	GSM4670193	2	DHIM_Subject2	4.89642184557439	0.0538068334678504	CD4+ T cells	0	0
Subject2_D2_AACGTTGAGTGCAAGC-1	Subject2_D2	11575	2223	Subject2_D2	GSM4670193	2	DHIM_Subject2	4.44060475161987	0.0691144708423326	Node7	19	19
Subject2_D2_AACGTTGGTTGGGACA-1	Subject2_D2	8260	1998	Subject2_D2	GSM4670193	2	DHIM_Subject2	4.35835351089588	0.0121065375302663	NK T cells	1	1
Subject2_D2_AACGTTGTCTGCAAGT-1	Subject2_D2	7545	1949	Subject2_D2	GSM4670193	2	DHIM_Subject2	4.89065606361829	0.0265076209410205	CD4+ T cells	12	12
Subject2_D2_AACTCAGTCAAGATCC-1	Subject2_D2	14498	2131	Subject2_D2	GSM4670193	2	DHIM_Subject2	4.08332183749483	0.124155055869775	Monocytes	19	19
Subject2_D2_AACTCAGTCTTAGCCC-1	Subject2_D2	7682	2222	Subject2_D2	GSM4670193	2	DHIM_Subject2	3.98333767248113	0.0911221036188493	Dendritic cells	27	27
Subject2_D2_AACTCCCTCACGGTTA-1	Subject2_D2	5136	1642	Subject2_D2	GSM4670193	2	DHIM_Subject2	4.51713395638629	0.0194704049844237	CD4+ T cells	0	0
Subject2_D2_AACTCTTAGCGCTCCA-1	Subject2_D2	3388	1073	Subject2_D2	GSM4670193	2	DHIM_Subject2	4.13223140495868	0.0295159386068477	NK T cells	1	1
Subject2_D2_AACTCTTAGGAACTGC-1	Subject2_D2	7151	1927	Subject2_D2	GSM4670193	2	DHIM_Subject2	2.62900293665222	0.013984058173682	CD4+ T cells	0	0
Subject2_D2_AACTCTTGTAAACCTC-1	Subject2_D2	5373	1796	Subject2_D2	GSM4670193	2	DHIM_Subject2	4.50400148892611	0.0744463056020845	CD4+ T cells	4	4
Subject2_D2_AACTGGTGTTACGACT-1	Subject2_D2	4770	214	Subject2_D2	GSM4670193	2	DHIM_Subject2	0.0838574423480084	0	Erythroid cells	15	15
Subject2_D2_AACTGGTTCTTGAGGT-1	Subject2_D2	5486	1514	Subject2_D2	GSM4670193	2	DHIM_Subject2	4.57528253736784	0.01822821728035	CD4+ T cells	0	0
Subject2_D2_AACTTTCAGCCCAGCT-1	Subject2_D2	7700	1935	Subject2_D2	GSM4670193	2	DHIM_Subject2	4.31168831168831	0.012987012987013	CD4+ T cells	1	1
Subject2_D2_AACTTTCAGCGTTTAC-1	Subject2_D2	4936	1652	Subject2_D2	GSM4670193	2	DHIM_Subject2	3.14019448946515	0.0405186385737439	NK T cells	1	1
Subject2_D2_AACTTTCTCGACGGAA-1	Subject2_D2	5651	204	Subject2_D2	GSM4670193	2	DHIM_Subject2	0.0353919660237126	0	Erythroid cells	15	15
Subject2_D2_AACTTTCTCGATGAGG-1	Subject2_D2	4062	1197	Subject2_D2	GSM4670193	2	DHIM_Subject2	4.67749876907927	0.0492368291482029	NK T cells	0	0
Subject2_D2_AAGCCGCCAAGTTAAG-1	Subject2_D2	4979	224	Subject2_D2	GSM4670193	2	DHIM_Subject2	0.220927897168106	0	Erythroid cells	15	15
Subject2_D2_AAGCCGCGTTCGTGAT-1	Subject2_D2	5625	1380	Subject2_D2	GSM4670193	2	DHIM_Subject2	4.26666666666667	0.0177777777777778	CD4+ T cells	12	12
Subject2_D2_AAGGCAGAGCGTGAAC-1	Subject2_D2	6023	1416	Subject2_D2	GSM4670193	2	DHIM_Subject2	4.399800763739	0.066412086999834	Monocytes	19	19
Subject2_D2_AAGGCAGCATACAGCT-1	Subject2_D2	3485	1106	Subject2_D2	GSM4670193	2	DHIM_Subject2	4.8493543758967	0	CD4+ T cells	0	0
Subject2_D2_AAGGCAGGTGTAACGG-1	Subject2_D2	4299	1485	Subject2_D2	GSM4670193	2	DHIM_Subject2	4.88485694347523	0.0465224470807164	NK T cells	1	1
Subject2_D2_AAGTCTGAGCAATATG-1	Subject2_D2	5215	1523	Subject2_D2	GSM4670193	2	DHIM_Subject2	3.58581016299137	0.0191754554170662	NK T cells	0	0
Subject2_D2_AAGTCTGAGCCTTGAT-1	Subject2_D2	7762	1964	Subject2_D2	GSM4670193	2	DHIM_Subject2	4.93429528472043	0.0515331100231899	NK T cells	1	1
Subject2_D2_AAGTCTGAGGAACTGC-1	Subject2_D2	4558	1178	Subject2_D2	GSM4670193	2	DHIM_Subject2	4.10267661254936	0	CD4+ T cells	20	20
Subject2_D2_AAGTCTGAGGAGCGTT-1	Subject2_D2	6868	1959	Subject2_D2	GSM4670193	2	DHIM_Subject2	4.54280722189866	0.0436808386721025	CD4+ T cells	12	12
Subject2_D2_AAGTCTGCATGCGCAC-1	Subject2_D2	3542	1075	Subject2_D2	GSM4670193	2	DHIM_Subject2	4.85601355166573	0	CD4+ T cells	0	0
Subject2_D2_AAGTCTGTCGGCATCG-1	Subject2_D2	3199	1023	Subject2_D2	GSM4670193	2	DHIM_Subject2	3.50109409190372	0.0625195373554236	CD4+ T cells	4	4
Subject2_D2_AATCCAGAGCGATTCT-1	Subject2_D2	5898	1520	Subject2_D2	GSM4670193	2	DHIM_Subject2	3.96744659206511	0.084774499830451	NK T cells	0	0
Subject2_D2_AATCCAGTCCCAAGAT-1	Subject2_D2	6281	1697	Subject2_D2	GSM4670193	2	DHIM_Subject2	4.85591466327018	0.0796051584142652	CD4+ T cells	4	4
Subject2_D2_AATCCAGTCCGTAGTA-1	Subject2_D2	5715	1556	Subject2_D2	GSM4670193	2	DHIM_Subject2	4.96937882764654	0.05249343832021	CD4+ T cells	0	0
Subject2_D2_AATCCAGTCGTGGTCG-1	Subject2_D2	13621	2324	Subject2_D2	GSM4670193	2	DHIM_Subject2	3.60472799353939	0.080757653623082	Monocytes	19	19
Subject2_D2_ACACCAACATGGTAGG-1	Subject2_D2	6729	1843	Subject2_D2	GSM4670193	2	DHIM_Subject2	4.94872938029425	0.0594441967602913	CD4+ T cells	0	0
Subject2_D2_ACACCAATCTTGCAAG-1	Subject2_D2	5181	1694	Subject2_D2	GSM4670193	2	DHIM_Subject2	4.97973364215402	0.0193012931866435	CD8+ T cells	13	13
Subject2_D2_ACACCCTAGACGACGT-1	Subject2_D2	5948	1689	Subject2_D2	GSM4670193	2	DHIM_Subject2	4.32078009414929	0.0504371217215871	CD4+ T cells	1	1
Subject2_D2_ACACCCTGTCCGTTAA-1	Subject2_D2	7138	1920	Subject2_D2	GSM4670193	2	DHIM_Subject2	3.54441019893528	0.0280190529560101	NK T cells	1	1
Subject2_D2_ACACCCTGTCGGCATC-1	Subject2_D2	5739	1579	Subject2_D2	GSM4670193	2	DHIM_Subject2	4.93117267816693	0.0348492768775048	CD4+ T cells	0	0
Subject2_D2_ACACCCTTCGGTCTAA-1	Subject2_D2	5125	1563	Subject2_D2	GSM4670193	2	DHIM_Subject2	4.19512195121951	0.0585365853658537	CD4+ T cells	1	1
Subject2_D2_ACACCCTTCTATCCCG-1	Subject2_D2	4822	1471	Subject2_D2	GSM4670193	2	DHIM_Subject2	4.41725425134799	0.062214848610535	Dendritic cells	0	0
Subject2_D2_ACACCCTTCTCTGTCG-1	Subject2_D2	8307	2299	Subject2_D2	GSM4670193	2	DHIM_Subject2	4.18923799205489	0.0120380402070543	NK T cells	1	1
Subject2_D2_ACACCGGAGAAACGCC-1	Subject2_D2	5563	1609	Subject2_D2	GSM4670193	2	DHIM_Subject2	4.20636347294625	0.0539277368326443	NK T cells	0	0
Subject2_D2_ACACCGGCACAACTGT-1	Subject2_D2	6501	1684	Subject2_D2	GSM4670193	2	DHIM_Subject2	4.55314566989694	0	NK T cells	0	0
Subject2_D2_ACACCGGTCGTCTGCT-1	Subject2_D2	8169	2131	Subject2_D2	GSM4670193	2	DHIM_Subject2	4.43138695066716	0.0122414004162076	CD4+ T cells	12	12
Subject2_D2_ACACTGAAGGGCACTA-1	Subject2_D2	7618	2046	Subject2_D2	GSM4670193	2	DHIM_Subject2	3.97742189551063	0.039380414807036	CD4+ T cells	12	12
Subject2_D2_ACAGCCGCAGTCACTA-1	Subject2_D2	4951	1422	Subject2_D2	GSM4670193	2	DHIM_Subject2	4.58493233690164	0.0201979398101394	CD4+ T cells	0	0
Subject2_D2_ACAGCCGGTCGATTGT-1	Subject2_D2	14630	2426	Subject2_D2	GSM4670193	2	DHIM_Subject2	3.38345864661654	0.00683526999316473	NK T cells	20	20
Subject2_D2_ACAGCCGTCATGTCCC-1	Subject2_D2	5317	1809	Subject2_D2	GSM4670193	2	DHIM_Subject2	4.19409441414331	0.0752303930788038	NK cells	16	16
Subject2_D2_ACAGCTAAGATGCGAC-1	Subject2_D2	7410	1837	Subject2_D2	GSM4670193	2	DHIM_Subject2	3.9136302294197	0.0404858299595142	NK T cells	1	1
Subject2_D2_ACAGCTAAGTTCGATC-1	Subject2_D2	5608	1507	Subject2_D2	GSM4670193	2	DHIM_Subject2	4.63623395149786	0	NK T cells	0	0
Subject2_D2_ACAGCTACATATACGC-1	Subject2_D2	5278	1767	Subject2_D2	GSM4670193	2	DHIM_Subject2	3.06934444865479	0.0378931413414172	CD4+ T cells	1	1
Subject2_D2_ACATCAGAGCCACGTC-1	Subject2_D2	7263	1365	Subject2_D2	GSM4670193	2	DHIM_Subject2	4.57111386479416	0.123915737298637	Node9	19	19
Subject2_D2_ACATCAGGTACCGAGA-1	Subject2_D2	4915	291	Subject2_D2	GSM4670193	2	DHIM_Subject2	0.0406917599186165	0	Erythroid cells	15	15
Subject2_D2_ACATCAGTCCTGTACC-1	Subject2_D2	6057	1794	Subject2_D2	GSM4670193	2	DHIM_Subject2	4.50718177315503	0.0165098233448902	NK T cells	1	1
Subject2_D2_ACATGGTCAATCAGAA-1	Subject2_D2	7200	1855	Subject2_D2	GSM4670193	2	DHIM_Subject2	4.29166666666667	0	NK T cells	0	0
Subject2_D2_ACATGGTGTCCGAATT-1	Subject2_D2	7235	1918	Subject2_D2	GSM4670193	2	DHIM_Subject2	4.69937802349689	0.055286800276434	Dendritic cells	0	0
Subject2_D2_ACATGGTGTTATCCGA-1	Subject2_D2	6301	1971	Subject2_D2	GSM4670193	2	DHIM_Subject2	3.8565307094112	0.111093477225837	Dendritic cells	0	0
Subject2_D2_ACATGGTTCCTTGCCA-1	Subject2_D2	4229	1410	Subject2_D2	GSM4670193	2	DHIM_Subject2	3.78340033104753	0.141877512414282	CD4+ T cells	0	0
Subject2_D2_ACCAGTAAGCTAACAA-1	Subject2_D2	3465	1526	Subject2_D2	GSM4670193	2	DHIM_Subject2	4.67532467532468	0.0577200577200577	CD4+ T cells	1	1
Subject2_D2_ACCCACTCACGACGAA-1	Subject2_D2	3734	1230	Subject2_D2	GSM4670193	2	DHIM_Subject2	4.07070166041778	0.0267809319764328	CD4+ T cells	0	0
Subject2_D2_ACCCACTCAGCTTAAC-1	Subject2_D2	6213	1760	Subject2_D2	GSM4670193	2	DHIM_Subject2	4.55496539513922	0.0965717044905842	CD4+ T cells	0	0
Subject2_D2_ACCGTAAGTGATGCCC-1	Subject2_D2	3758	1200	Subject2_D2	GSM4670193	2	DHIM_Subject2	4.94944119212347	0.0266098988823842	Node5	12	12
Subject2_D2_ACCGTAATCGGTCCGA-1	Subject2_D2	5025	242	Subject2_D2	GSM4670193	2	DHIM_Subject2	0.0199004975124378	0	Erythroid cells	15	15
Subject2_D2_ACCGTAATCTCTGTCG-1	Subject2_D2	3753	1294	Subject2_D2	GSM4670193	2	DHIM_Subject2	4.5830002664535	0	NK T cells	0	0
Subject2_D2_ACCTTTAAGACATAAC-1	Subject2_D2	5203	1614	Subject2_D2	GSM4670193	2	DHIM_Subject2	3.5172016144532	0.0384393619065923	CD4+ T cells	0	0
Subject2_D2_ACCTTTAAGCAGACTG-1	Subject2_D2	7027	2047	Subject2_D2	GSM4670193	2	DHIM_Subject2	4.3404013092358	0.0142308239647076	CD4+ T cells	0	0
Subject2_D2_ACCTTTAAGCAGCGTA-1	Subject2_D2	6933	1692	Subject2_D2	GSM4670193	2	DHIM_Subject2	4.93292946776287	0.129813933362181	Node9	19	19
Subject2_D2_ACCTTTATCCGCGCAA-1	Subject2_D2	7893	2187	Subject2_D2	GSM4670193	2	DHIM_Subject2	4.8270619536298	0.0380083618396047	CD4+ T cells	0	0
Subject2_D2_ACCTTTATCGTCCGTT-1	Subject2_D2	6070	1619	Subject2_D2	GSM4670193	2	DHIM_Subject2	3.39373970345964	0.0823723228995058	CD4+ T cells	0	0
Subject2_D2_ACGAGGACACGTCAGC-1	Subject2_D2	8557	1991	Subject2_D2	GSM4670193	2	DHIM_Subject2	3.38903821432745	0.0233726773401893	NK T cells	1	1
Subject2_D2_ACGAGGAGTCTTTCAT-1	Subject2_D2	5108	1415	Subject2_D2	GSM4670193	2	DHIM_Subject2	4.20908379013312	0.0195771339075959	Dendritic cells	0	0
Subject2_D2_ACGATGTAGGGTGTGT-1	Subject2_D2	4862	1081	Subject2_D2	GSM4670193	2	DHIM_Subject2	3.43480049362402	0.102838338132456	Monocytes	19	19
Subject2_D2_ACGATGTCAAAGTCAA-1	Subject2_D2	8100	2304	Subject2_D2	GSM4670193	2	DHIM_Subject2	4.66666666666667	0.0740740740740741	CD4+ T cells	26	26
Subject2_D2_ACGATGTCACTGAAGG-1	Subject2_D2	3440	1137	Subject2_D2	GSM4670193	2	DHIM_Subject2	3.40116279069767	0.0872093023255814	NK T cells	0	0
Subject2_D2_ACGATGTTCATACGGT-1	Subject2_D2	9043	2398	Subject2_D2	GSM4670193	2	DHIM_Subject2	4.72188433042132	0.0221165542408493	NK T cells	1	1
Subject2_D2_ACGCAGCAGGACAGCT-1	Subject2_D2	7236	1891	Subject2_D2	GSM4670193	2	DHIM_Subject2	4.72636815920398	0	NK T cells	0	0
Subject2_D2_ACGCAGCCAAGAAGAG-1	Subject2_D2	9827	1984	Subject2_D2	GSM4670193	2	DHIM_Subject2	4.00936196194159	0.0712323191207897	Node9	33	33
Subject2_D2_ACGCAGCTCCGCAGTG-1	Subject2_D2	6340	236	Subject2_D2	GSM4670193	2	DHIM_Subject2	0.126182965299685	0.0157728706624606	Erythroid cells	15	15
Subject2_D2_ACGCCAGAGCCCAGCT-1	Subject2_D2	5104	1354	Subject2_D2	GSM4670193	2	DHIM_Subject2	4.27115987460815	0.0391849529780564	CD4+ T cells	4	4
Subject2_D2_ACGCCAGCAAAGCGGT-1	Subject2_D2	5886	1679	Subject2_D2	GSM4670193	2	DHIM_Subject2	3.89058783554196	0.0169894665307509	NK T cells	0	0
Subject2_D2_ACGCCAGCAGGGTTAG-1	Subject2_D2	6038	1618	Subject2_D2	GSM4670193	2	DHIM_Subject2	4.19012918184829	0.0662471016893011	CD4+ T cells	4	4
Subject2_D2_ACGCCAGTCTATCGCC-1	Subject2_D2	7097	1845	Subject2_D2	GSM4670193	2	DHIM_Subject2	4.98802310835564	0.0140904607580668	CD4+ T cells	0	0
Subject2_D2_ACGCCGAAGTGGGATC-1	Subject2_D2	3187	1219	Subject2_D2	GSM4670193	2	DHIM_Subject2	2.85534985880138	0.0313774709758393	CD4+ T cells	0	0
Subject2_D2_ACGCCGACAGCCTATA-1	Subject2_D2	6776	1841	Subject2_D2	GSM4670193	2	DHIM_Subject2	4.66351829988194	0.0295159386068477	NK T cells	0	0
Subject2_D2_ACGCCGATCTGTCTAT-1	Subject2_D2	6230	1667	Subject2_D2	GSM4670193	2	DHIM_Subject2	4.26966292134831	0.0642054574638844	NK T cells	12	12
Subject2_D2_ACGGAGAAGCAGATCG-1	Subject2_D2	6321	1689	Subject2_D2	GSM4670193	2	DHIM_Subject2	3.6703053314349	0.0474608448030375	CD4+ T cells	0	0
Subject2_D2_ACGGAGACACCTCGGA-1	Subject2_D2	8244	2061	Subject2_D2	GSM4670193	2	DHIM_Subject2	4.88840368753033	0.0121300339640951	NK T cells	12	12
Subject2_D2_ACGGAGAGTAGCCTCG-1	Subject2_D2	5230	1541	Subject2_D2	GSM4670193	2	DHIM_Subject2	4.39770554493308	0	CD4+ T cells	0	0
Subject2_D2_ACGGAGAGTCGCATAT-1	Subject2_D2	4935	1495	Subject2_D2	GSM4670193	2	DHIM_Subject2	4.98480243161094	0.0202634245187437	Dendritic cells	27	27
Subject2_D2_ACGGCCACAAGGCTCC-1	Subject2_D2	6051	1522	Subject2_D2	GSM4670193	2	DHIM_Subject2	4.89175342918526	0.0165261940175178	CD4+ T cells	0	0
Subject2_D2_ACGGCCACACAGGCCT-1	Subject2_D2	4047	1298	Subject2_D2	GSM4670193	2	DHIM_Subject2	4.6454163577959	0	NK T cells	0	0
Subject2_D2_ACGGCCACAGGCGATA-1	Subject2_D2	5680	1937	Subject2_D2	GSM4670193	2	DHIM_Subject2	4.26056338028169	0.0528169014084507	CD4+ T cells	1	1
Subject2_D2_ACGGCCAGTTGGGACA-1	Subject2_D2	6351	1876	Subject2_D2	GSM4670193	2	DHIM_Subject2	4.61344670130688	0.0314911037631869	CD4+ T cells	0	0
Subject2_D2_ACGGCCATCATTGCGA-1	Subject2_D2	5169	1681	Subject2_D2	GSM4670193	2	DHIM_Subject2	4.97194815244728	0.0193461017604953	NK T cells	1	1
Subject2_D2_ACGGGCTCAACAACCT-1	Subject2_D2	8760	2197	Subject2_D2	GSM4670193	2	DHIM_Subject2	3.45890410958904	0.102739726027397	NK cells	20	20
Subject2_D2_ACGGGCTCACCATGTA-1	Subject2_D2	7103	2026	Subject2_D2	GSM4670193	2	DHIM_Subject2	4.68815993242292	0.0985499084893707	B cells	21	21
Subject2_D2_ACGGGCTGTATTCGTG-1	Subject2_D2	6974	1867	Subject2_D2	GSM4670193	2	DHIM_Subject2	4.70318325207915	0	NK T cells	1	1
[truncated: 71,972 more rows]
