# Supplementary material for: Metabolic modeling elucidates phenformin and atpenin A5 as broad-spectrum antiviral drugs against RNA viruses
Source: Commun Biol. 2025 May 23;8:791. doi: 10.1038/s42003-025-08148-y (PMC12102274; doi:10.1038/s42003-025-08148-y)
Supplement: Supplementary file 4 — Supplementary Data 2 [file 42003_2025_8148_MOESM4_ESM.zip › Supplementary Data S1/Dengue/Dengue_data.csv]

index	BOF	VBOF	Number_Reactions	Targets (Gene,%VBOF, %BOF)	Virus relevant
/Natural2_Dneg4_GAGGTGACACGGCTAC-1	0.003145373441610431	0.01890991005647932	719	[['HGNC:22921', 19.78483795974899, 100.0000000000002], ['HGNC:8091', 32.12388386285958, 100.00000000000024], ['HGNC:3012', 46.103029826757805, 100.00000000000087], ['HGNC:664', 19.784837959748906, 99.99999999999936], ['HGNC:406', 32.12388386285956, 100.00000000000043], ['HGNC:11036', 19.784837959748856, 99.99999999999993], ['HGNC:643', 19.784837959748984, 100.00000000000024]]	['HGNC:4175', 'HGNC:12582', 'HGNC:848', 'HGNC:24380', 'HGNC:3482', 'HGNC:2501', 'HGNC:9141', 'HGNC:20661', 'HGNC:837', 'HGNC:24381', 'HGNC:2280', 'HGNC:840', 'HGNC:12587', 'HGNC:18170', 'HGNC:10297', 'HGNC:5006', 'HGNC:2294', 'HGNC:12586', 'HGNC:830', 'HGNC:12585', 'HGNC:8016', 'HGNC:2267', 'HGNC:17296', 'HGNC:16232', 'HGNC:5008', 'HGNC:2858', 'HGNC:12590', 'HGNC:7421', 'HGNC:5383', 'HGNC:2279', …
/Subject5_D10_TACGGATGTCCGAAGA-1	0.003145373441610456	0.0010373736010601477	667	0	['HGNC:2291', 'HGNC:10680', 'HGNC:14247', 'HGNC:2280', 'HGNC:838', 'HGNC:11054', 'HGNC:2911', 'HGNC:9225', 'HGNC:2579', 'HGNC:823', 'HGNC:848', 'HGNC:2292', 'HGNC:840', 'HGNC:12586', 'HGNC:830', 'HGNC:9020', 'HGNC:833', 'HGNC:2269', 'HGNC:30863', 'HGNC:847', 'HGNC:12585', 'HGNC:2277', 'HGNC:8124', 'HGNC:2265', 'HGNC:30862', 'HGNC:837', 'HGNC:12582', 'HGNC:7422', 'HGNC:7419', 'HGNC:7421', 'HGNC:22…
/Subject3_D4_TGGCCAGAGACCTAGG-1	0.010439742316629743	0.06609727387349759	634	[['HGNC:7713', 20.41527201555605, 99.9999999999955], ['HGNC:7688', 20.415272015565883, 100.0], ['HGNC:7700', 20.41527201556594, 100.00000000000607], ['HGNC:7716', 20.415272015564646, 99.99999999999983], ['HGNC:8808', 49.417178639396866, 100.0], ['HGNC:7693', 20.415272015565982, 99.99999999999993], ['HGNC:7685', 20.415272015565982, 99.99999999999993], ['HGNC:7710', 20.415272015565982, 99.999999999…	['HGNC:2579', 'HGNC:9020', 'HGNC:833', 'HGNC:2292', 'HGNC:2294', 'HGNC:4693', 'HGNC:11047', 'HGNC:2277', 'HGNC:845', 'HGNC:14247', 'HGNC:4415', 'HGNC:840', 'HGNC:8016', 'HGNC:2291', 'HGNC:838', 'HGNC:12590', 'HGNC:848', 'HGNC:823', 'HGNC:2289', 'HGNC:2279', 'HGNC:12585', 'HGNC:2501', 'HGNC:837', 'HGNC:7468', 'HGNC:2280', 'HGNC:7421', 'HGNC:12587', 'HGNC:846', 'HGNC:2285', 'HGNC:12586', 'HGNC:1623…
/Natural2_Dneg5_ATTCTACCAGTGGGAT-1	0.003145373441610437	0.0010373736010601477	712	0	['HGNC:7456', 'HGNC:7704', 'HGNC:7421', 'HGNC:2422', 'HGNC:2285', 'HGNC:11055', 'HGNC:18170', 'HGNC:4249', 'HGNC:7427', 'HGNC:11036', 'HGNC:7461', 'HGNC:2292', 'HGNC:7705', 'HGNC:7708', 'HGNC:7419', 'HGNC:7702', 'HGNC:2269', 'HGNC:16232', 'HGNC:2289', 'HGNC:7697', 'HGNC:24380', 'HGNC:12586', 'HGNC:7529', 'HGNC:5006', 'HGNC:7711', 'HGNC:8016', 'HGNC:365', 'HGNC:10989', 'HGNC:4175', 'HGNC:7712', 'H…
/Subject3_D10_TCGGGACTCATGCATG-1	0.001962246379655429	0.0005431972930825332	1050	0	['HGNC:8863', 'HGNC:18044', 'HGNC:11067', 'HGNC:20233', 'HGNC:4693', 'HGNC:8906', 'HGNC:7892', 'HGNC:25223', 'HGNC:10850', 'HGNC:4175', 'HGNC:4163', 'HGNC:17296', 'HGNC:5006', 'HGNC:2704', 'HGNC:2244', 'HGNC:291', 'HGNC:4136', 'HGNC:16484', 'HGNC:10451', 'HGNC:18175', 'HGNC:9238', 'HGNC:7530', 'HGNC:341', 'HGNC:10986', 'HGNC:11003', 'HGNC:2501', 'HGNC:11004', 'HGNC:20661', 'HGNC:10452', 'HGNC:914…
/Subject3_D28_GTGTTAGAGAGCCTAG-1	0.0031453734416104395	0.09786878944858876	778	[['HGNC:28883', 46.69317065175608, 99.99999999999994], ['HGNC:7716', 46.20755670901445, 99.99999999999994], ['HGNC:7707', 46.20755670901448, 99.99999999999994], ['HGNC:7706', 46.2075567090144, 99.99999999999994], ['HGNC:7684', 46.20755670901452, 99.99999999999996], ['HGNC:5008', 48.02733883213286, 99.99999999999939], ['HGNC:7460', 46.20755670901447, 100.00000000000178], ['HGNC:7719', 46.207556709…	['HGNC:18044', 'HGNC:341', 'HGNC:17296', 'HGNC:17027', 'HGNC:16484', 'HGNC:2858', 'HGNC:7892', 'HGNC:10451', 'HGNC:10452', 'HGNC:18170', 'HGNC:11047', 'HGNC:9225', 'HGNC:18070']
/Subject5_D4_CGTTCTGTCGGAAATA-1	0.0006611817963427827	0.0010373736010601477	674	0	['HGNC:10943', 'HGNC:29437', 'HGNC:365', 'HGNC:7436', 'HGNC:976', 'HGNC:10956', 'HGNC:18170', 'HGNC:30927', 'HGNC:4693', 'HGNC:500', 'HGNC:2861', 'HGNC:18044', 'HGNC:10850', 'HGNC:10937', 'HGNC:9020', 'HGNC:11047', 'HGNC:21705']
/Natural1_Dneg2_CGATGTAGTGTGCCTG-1	0.001738903621266632	0.0005431972930825031	878	0	['HGNC:9225', 'HGNC:2710', 'HGNC:7892', 'HGNC:2704', 'HGNC:17027', 'HGNC:17296', 'HGNC:10452', 'HGNC:2501', 'HGNC:4693', 'HGNC:18070', 'HGNC:5157', 'HGNC:14679', 'HGNC:18170', 'HGNC:29878', 'HGNC:10451', 'HGNC:18044', 'HGNC:11047']
/Subject5_D14_GCACATATCCGCGTTT-1	0.003778244682820956	0.0010373736010601477	641	0	['HGNC:341', 'HGNC:11047', 'HGNC:395', 'HGNC:1516', 'HGNC:11063', 'HGNC:10959', 'HGNC:5028', 'HGNC:3647', 'HGNC:4136', 'HGNC:12591', 'HGNC:11067', 'HGNC:4982', 'HGNC:12592', 'HGNC:9280', 'HGNC:16484', 'HGNC:4175', 'HGNC:4378', 'HGNC:4693', 'HGNC:2321', 'HGNC:18044', 'HGNC:2501', 'HGNC:642', 'HGNC:18170']
/Subject3_D28_TCAACGACATGAGCGA-1	0.0065492113273683174	0.007998580140640268	669	0	['HGNC:30863', 'HGNC:24380', 'HGNC:7427', 'HGNC:7892', 'HGNC:7419', 'HGNC:4693', 'HGNC:830', 'HGNC:9020', 'HGNC:11047', 'HGNC:845', 'HGNC:2269', 'HGNC:12587', 'HGNC:11004', 'HGNC:840', 'HGNC:18170', 'HGNC:2267', 'HGNC:18070', 'HGNC:2265', 'HGNC:823', 'HGNC:7422', 'HGNC:30862', 'HGNC:846', 'HGNC:2289', 'HGNC:12590', 'HGNC:847', 'HGNC:14247', 'HGNC:2291', 'HGNC:2280', 'HGNC:848', 'HGNC:2501', 'HGNC…
/Subject2_D4_CTTCTCTAGTTGTAGA-1	0.004125582738561813	0.001185569829783026	507	0	['HGNC:18170', 'HGNC:8906', 'HGNC:4378', 'HGNC:17296', 'HGNC:10452', 'HGNC:18044', 'HGNC:9225', 'HGNC:17027', 'HGNC:4693', 'HGNC:24269', 'HGNC:10451', 'HGNC:2704', 'HGNC:18070', 'HGNC:7892', 'HGNC:11004']
/Subject3_D28_TGAGCATAGGCTATCT-1	0.0031453734416104447	0.0010676954166981137	614	0	['HGNC:18170', 'HGNC:838', 'HGNC:2501', 'HGNC:11004', 'HGNC:2579', 'HGNC:626', 'HGNC:2294', 'HGNC:7422', 'HGNC:10922', 'HGNC:2288', 'HGNC:14409', 'HGNC:7427', 'HGNC:7892', 'HGNC:11003', 'HGNC:9141', 'HGNC:24382', 'HGNC:2858', 'HGNC:12582', 'HGNC:10452', 'HGNC:341', 'HGNC:2287', 'HGNC:20661', 'HGNC:25223', 'HGNC:4136', 'HGNC:7421', 'HGNC:2285', 'HGNC:4249', 'HGNC:24380', 'HGNC:24381', 'HGNC:833', …
/Natural2_Dneg4_TGCACCTTCAACACGT-1	0.0031453734416104387	0.0010373736010601481	498	0	['HGNC:9068', 'HGNC:24381', 'HGNC:7427', 'HGNC:2294', 'HGNC:2285', 'HGNC:7694', 'HGNC:7707', 'HGNC:7701', 'HGNC:838', 'HGNC:7460', 'HGNC:7700', 'HGNC:2289', 'HGNC:20371', 'HGNC:7692', 'HGNC:7688', 'HGNC:7704', 'HGNC:7419', 'HGNC:24380', 'HGNC:7714', 'HGNC:7422', 'HGNC:823', 'HGNC:7705', 'HGNC:7459', 'HGNC:2277', 'HGNC:7458', 'HGNC:2287', 'HGNC:7695', 'HGNC:7708', 'HGNC:12590', 'HGNC:840', 'HGNC:2…
/Subject3_D6_CGTTGGGTCATCTGCC-1	0.004125582738561739	0.0011855698297830262	637	0	['HGNC:7696', 'HGNC:7683', 'HGNC:7684', 'HGNC:7716', 'HGNC:9020', 'HGNC:7705', 'HGNC:11047', 'HGNC:2294', 'HGNC:7698', 'HGNC:7455', 'HGNC:10451', 'HGNC:7695', 'HGNC:4249', 'HGNC:17296', 'HGNC:7892', 'HGNC:7710', 'HGNC:17194', 'HGNC:14247', 'HGNC:7685', 'HGNC:7700', 'HGNC:2289', 'HGNC:7707', 'HGNC:7460', 'HGNC:846', 'HGNC:838', 'HGNC:12590', 'HGNC:7702', 'HGNC:9141', 'HGNC:2279', 'HGNC:2265', 'HGN…
/Subject5_D14_GACGCGTGTTAAGACA-1	0.002317279388739273	0.0022229434308431765	703	[['HGNC:26057', 24.435947651465654, 84.67888633502105], ['HGNC:12563', 24.435947651465664, 84.67888633502233], ['HGNC:2704', 46.66666666666643, 99.99999999999997]]	['HGNC:10680', 'HGNC:2291', 'HGNC:2277', 'HGNC:30863', 'HGNC:29594', 'HGNC:3481', 'HGNC:10979', 'HGNC:2579', 'HGNC:7422', 'HGNC:7421', 'HGNC:2288', 'HGNC:845', 'HGNC:847', 'HGNC:7427', 'HGNC:823', 'HGNC:2294', 'HGNC:11047', 'HGNC:2285', 'HGNC:2292', 'HGNC:14247', 'HGNC:2289', 'HGNC:830', 'HGNC:7419', 'HGNC:24382', 'HGNC:12590', 'HGNC:18170', 'HGNC:12587', 'HGNC:24380', 'HGNC:3482', 'HGNC:840', 'H…
/Natural1_D180_CGTCACTGTTGCCTCT-1	0.0005286440602667008	0.0006636841908106008	694	0	['HGNC:890', 'HGNC:2690', 'HGNC:3569', 'HGNC:2422', 'HGNC:18044', 'HGNC:395', 'HGNC:11047', 'HGNC:18170', 'HGNC:2321', 'HGNC:9020', 'HGNC:10956', 'HGNC:17296', 'HGNC:4803', 'HGNC:6937', 'HGNC:365', 'HGNC:500', 'HGNC:4982', 'HGNC:3247', 'HGNC:2858', 'HGNC:3700', 'HGNC:5213', 'HGNC:10606', 'HGNC:18070', 'HGNC:9280', 'HGNC:119', 'HGNC:12592', 'HGNC:6936', 'HGNC:1516', 'HGNC:5007', 'HGNC:17027', 'HGN…
/Subject2_D28_ATTGGTGGTTCCACTC-1	0.003145373441610435	0.0012626318687189216	817	0	['HGNC:7688', 'HGNC:7696', 'HGNC:24381', 'HGNC:8016', 'HGNC:2265', 'HGNC:7706', 'HGNC:7710', 'HGNC:7422', 'HGNC:7701', 'HGNC:12586', 'HGNC:7892', 'HGNC:10451', 'HGNC:7460', 'HGNC:830', 'HGNC:20233', 'HGNC:2244', 'HGNC:2294', 'HGNC:7712', 'HGNC:7715', 'HGNC:833', 'HGNC:12587', 'HGNC:838', 'HGNC:2280', 'HGNC:7691', 'HGNC:7714', 'HGNC:12585', 'HGNC:2285', 'HGNC:7459', 'HGNC:7419', 'HGNC:837', 'HGNC:…
/Subject5_D10_TGGGCGTCACAGATTC-1	0.00435427242874045	0.0010373736010601473	505	0	['HGNC:10956', 'HGNC:18044', 'HGNC:30092', 'HGNC:500', 'HGNC:4693', 'HGNC:18070', 'HGNC:11064', 'HGNC:9020', 'HGNC:4378', 'HGNC:11047', 'HGNC:18170', 'HGNC:16484', 'HGNC:11054']
/Subject3_D28_AGGGATGTCTTTACGT-1	0.0017389036212667915	0.0005431972930825342	792	0	['HGNC:838', 'HGNC:18170', 'HGNC:4432', 'HGNC:8818', 'HGNC:10452', 'HGNC:8016', 'HGNC:3629', 'HGNC:8906', 'HGNC:846', 'HGNC:395', 'HGNC:9141', 'HGNC:845', 'HGNC:2321', 'HGNC:500', 'HGNC:3133', 'HGNC:115', 'HGNC:10536', 'HGNC:6708', 'HGNC:11279', 'HGNC:833', 'HGNC:3647', 'HGNC:18070', 'HGNC:11047', 'HGNC:17296', 'HGNC:4415', 'HGNC:16484', 'HGNC:10980', 'HGNC:7530', 'HGNC:837', 'HGNC:4982', 'HGNC:2…
/Subject3_D28_GCTTCCAGTCCTGCTT-1	0.00412558273856182	0.001185569829783026	673	0	['HGNC:830', 'HGNC:17027', 'HGNC:24269', 'HGNC:25223', 'HGNC:12590', 'HGNC:12586', 'HGNC:7419', 'HGNC:18175', 'HGNC:24380', 'HGNC:7427', 'HGNC:2277', 'HGNC:10451', 'HGNC:12587', 'HGNC:4136', 'HGNC:20661', 'HGNC:11055', 'HGNC:9141', 'HGNC:2292', 'HGNC:18170', 'HGNC:2267', 'HGNC:29594', 'HGNC:847', 'HGNC:17296', 'HGNC:24381', 'HGNC:9225', 'HGNC:16232', 'HGNC:838', 'HGNC:12582', 'HGNC:2244', 'HGNC:2…
/Subject2_D0_GCATGATGTCGTCTTC-1	0.010439742316628793	0.004742279319132105	844	0	['HGNC:7892', 'HGNC:365', 'HGNC:11067', 'HGNC:10999', 'HGNC:3575', 'HGNC:18044', 'HGNC:4693', 'HGNC:11063', 'HGNC:2501', 'HGNC:18170', 'HGNC:3569']
/Subject2_D15_TGCTGCTTCAGCCTAA-1	0.00773546763480341	0.0022229434308431747	1026	0	['HGNC:4432', 'HGNC:119', 'HGNC:5007', 'HGNC:11063', 'HGNC:2646', 'HGNC:11449', 'HGNC:10922', 'HGNC:5213', 'HGNC:3700', 'HGNC:16526', 'HGNC:11460', 'HGNC:10681', 'HGNC:403', 'HGNC:10682', 'HGNC:18170', 'HGNC:1795', 'HGNC:7892', 'HGNC:4693', 'HGNC:2690', 'HGNC:10980', 'HGNC:253', 'HGNC:2645', 'HGNC:94', 'HGNC:10986', 'HGNC:11067', 'HGNC:2501', 'HGNC:16484', 'HGNC:5157', 'HGNC:4623', 'HGNC:11450', …
/Subject3_D0_CTGAAGTAGTCGAGTG-1	0.010439742316629738	0.04309179905119747	491	[['HGNC:3481', 19.06136016663942, 82.55923457424149], ['HGNC:642', 34.412147134505524, 99.99999999999983], ['HGNC:3482', 19.06136016663942, 82.55923457424149], ['HGNC:2719', 39.60273638409407, 99.99999999999997], ['HGNC:10989', 22.467741324823834, 82.50619312412215]]	['HGNC:11004', 'HGNC:10452', 'HGNC:9225', 'HGNC:4693', 'HGNC:365', 'HGNC:14472', 'HGNC:11047', 'HGNC:7892', 'HGNC:2501', 'HGNC:2858', 'HGNC:1096', 'HGNC:17296', 'HGNC:9020', 'HGNC:18044', 'HGNC:10451', 'HGNC:18761', 'HGNC:18170']
/Subject3_D0_TAGACCAGTCACCCAG-1	0.0041255827385618185	0.0011855698297830255	902	0	['HGNC:2277', 'HGNC:2291', 'HGNC:20123', 'HGNC:11047', 'HGNC:10920', 'HGNC:846', 'HGNC:2861', 'HGNC:18170', 'HGNC:12586', 'HGNC:2279', 'HGNC:2292', 'HGNC:840', 'HGNC:847', 'HGNC:12441', 'HGNC:11063', 'HGNC:2288', 'HGNC:2280', 'HGNC:2294', 'HGNC:2289', 'HGNC:2704', 'HGNC:2267', 'HGNC:341', 'HGNC:16232', 'HGNC:24382', 'HGNC:2858', 'HGNC:2287', 'HGNC:24381', 'HGNC:18070', 'HGNC:2269', 'HGNC:10451', …
/Subject5_D14_ACACTGATCAGAAATG-1	0.004195410998897082	0.0010373736010601477	1147	0	['HGNC:2501', 'HGNC:16484', 'HGNC:18044', 'HGNC:4693', 'HGNC:11064', 'HGNC:11067', 'HGNC:4378', 'HGNC:18170', 'HGNC:9020']
/Natural1_Dneg2_TGAGGGATCTGCGGCA-1	0.003145373441610438	0.001185569829783026	1027	0	['HGNC:11063', 'HGNC:25223', 'HGNC:9141', 'HGNC:2269', 'HGNC:7427', 'HGNC:845', 'HGNC:823', 'HGNC:12585', 'HGNC:2704', 'HGNC:4175', 'HGNC:7892', 'HGNC:12587', 'HGNC:2244', 'HGNC:846', 'HGNC:10980', 'HGNC:2289', 'HGNC:830', 'HGNC:847', 'HGNC:840', 'HGNC:12586', 'HGNC:2285', 'HGNC:10451', 'HGNC:9238', 'HGNC:4693', 'HGNC:2287', 'HGNC:11067', 'HGNC:18175', 'HGNC:29594', 'HGNC:4136', 'HGNC:20233', 'HG…
/Natural2_Dneg4_TATCAGGGTACGAAAT-1	0.0026323062951605037	0.0010025309076977613	791	0	['HGNC:7863', 'HGNC:20233', 'HGNC:10922', 'HGNC:11055', 'HGNC:7529', 'HGNC:8906', 'HGNC:9141', 'HGNC:20661', 'HGNC:18044', 'HGNC:10986', 'HGNC:5006', 'HGNC:25223', 'HGNC:2710', 'HGNC:11063', 'HGNC:7530', 'HGNC:4693', 'HGNC:5383', 'HGNC:5382', 'HGNC:9020', 'HGNC:4175', 'HGNC:2244', 'HGNC:11067', 'HGNC:500', 'HGNC:2704', 'HGNC:18170', 'HGNC:24269', 'HGNC:5008', 'HGNC:11004', 'HGNC:4136', 'HGNC:406'…
/Natural2_D180_AGCAGCCGTTGAACTC-1	0.003145373441610431	0.03722018083898705	1055	[['HGNC:2651', 33.19428035107158, 100.00000000000023], ['HGNC:14430', 38.302781869869754, 100.0000000000036], ['HGNC:18324', 33.19428035107568, 100.00000000000023], ['HGNC:3575', 30.60281538948914, 100.0000000000002], ['HGNC:3824', 33.27890555734062, 99.99999999999908], ['HGNC:4248', 33.278905557340714, 100.00000000000367], ['HGNC:387', 33.19428035106917, 100.00000000000023], ['HGNC:2653', 33.194…	['HGNC:2291', 'HGNC:2287', 'HGNC:8654', 'HGNC:2292', 'HGNC:18044', 'HGNC:848', 'HGNC:10451', 'HGNC:11067', 'HGNC:2321', 'HGNC:20661', 'HGNC:7530', 'HGNC:4801', 'HGNC:3482', 'HGNC:2728', 'HGNC:4136', 'HGNC:6826', 'HGNC:12586', 'HGNC:30862', 'HGNC:2501', 'HGNC:8016', 'HGNC:24380', 'HGNC:18294', 'HGNC:3007', 'HGNC:12527', 'HGNC:28883', 'HGNC:7421', 'HGNC:395', 'HGNC:12585', 'HGNC:12582', 'HGNC:20266…
/Subject2_D6_TATCAGGAGTCTCGGC-1	0.003145373441610435	0.06590580309132096	817	[['HGNC:794', 39.77215736759992, 100.0], ['HGNC:7717', 27.372965751881633, 100.00000000000007], ['HGNC:20371', 27.37296575188096, 100.00000000000024], ['HGNC:8016', 27.37296575188088, 100.00000000000007], ['HGNC:7688', 27.372965751880958, 100.00000000000007], ['HGNC:2279', 27.372965751880805, 99.99999999999942], ['HGNC:2579', 27.37296575188098, 99.99999999999942], ['HGNC:10989', 40.73856984006161…	['HGNC:11063', 'HGNC:11067', 'HGNC:18044', 'HGNC:10452', 'HGNC:10451', 'HGNC:2858', 'HGNC:14409', 'HGNC:7892', 'HGNC:18170', 'HGNC:2501', 'HGNC:11026', 'HGNC:17296', 'HGNC:11064']
/Subject3_D28_CCTATTAGTCGTTGTA-1	0.001667836155382228	0.0010373736010601477	783	0	['HGNC:2279', 'HGNC:10992', 'HGNC:24380', 'HGNC:4693', 'HGNC:833', 'HGNC:823', 'HGNC:7427', 'HGNC:16232', 'HGNC:18070', 'HGNC:2267', 'HGNC:10980', 'HGNC:18170', 'HGNC:2291', 'HGNC:14247', 'HGNC:24381', 'HGNC:18044', 'HGNC:845', 'HGNC:8016', 'HGNC:12582', 'HGNC:830', 'HGNC:2265', 'HGNC:2285', 'HGNC:7419', 'HGNC:2289', 'HGNC:10917', 'HGNC:4432', 'HGNC:11449', 'HGNC:2579', 'HGNC:848', 'HGNC:2277', '…
/Subject2_D2_AGTTGGTAGGGAAACA-1	0.00231727938873927	0.002222943430843175	438	[['HGNC:10452', 46.66666666666661, 99.99999999999983], ['HGNC:11004', 46.66666666666659, 100.00000000000352], ['HGNC:10451', 46.666666666666494, 99.99999999999665], ['HGNC:12563', 45.09925415949505, 99.99999999999665], ['HGNC:2704', 46.66666666666674, 99.99999999999962], ['HGNC:17296', 46.66666666666679, 100.00000000000007]]	['HGNC:4693', 'HGNC:12585', 'HGNC:9020', 'HGNC:2294', 'HGNC:5006', 'HGNC:16232', 'HGNC:11054', 'HGNC:12587', 'HGNC:823', 'HGNC:7427', 'HGNC:10955', 'HGNC:848', 'HGNC:7529', 'HGNC:24380', 'HGNC:845', 'HGNC:24381', 'HGNC:30863', 'HGNC:7419', 'HGNC:840', 'HGNC:1795', 'HGNC:500', 'HGNC:837', 'HGNC:976', 'HGNC:5008', 'HGNC:2289', 'HGNC:2579', 'HGNC:2277', 'HGNC:18170', 'HGNC:7892', 'HGNC:21350', 'HGNC…
/Subject2_D4_ATAACGCTCGGTGTCG-1	0.00412558273856182	0.0011855698297830255	1013	0	['HGNC:7892', 'HGNC:4432', 'HGNC:11004', 'HGNC:18170', 'HGNC:186', 'HGNC:11051', 'HGNC:115', 'HGNC:17296', 'HGNC:11064', 'HGNC:2704', 'HGNC:10451', 'HGNC:10452', 'HGNC:5157']
/Subject5_D10_CATATGGGTCGGCATC-1	0.006149494204101715	0.0010373736010601477	820	0	['HGNC:848', 'HGNC:7456', 'HGNC:7705', 'HGNC:7702', 'HGNC:2287', 'HGNC:12585', 'HGNC:12586', 'HGNC:7706', 'HGNC:7704', 'HGNC:7690', 'HGNC:7701', 'HGNC:823', 'HGNC:3481', 'HGNC:29594', 'HGNC:7427', 'HGNC:7462', 'HGNC:3482', 'HGNC:7719', 'HGNC:7461', 'HGNC:17194', 'HGNC:8582', 'HGNC:838', 'HGNC:7716', 'HGNC:14247', 'HGNC:7715', 'HGNC:2288', 'HGNC:7694', 'HGNC:7684', 'HGNC:2277', 'HGNC:7695', 'HGNC:…
/Subject2_D8_GGCGACTAGATGGGTC-1	0.021181952976064428	0.1755200516052738	1008	0	['HGNC:2292', 'HGNC:24380', 'HGNC:838', 'HGNC:2277', 'HGNC:2289', 'HGNC:846', 'HGNC:2279', 'HGNC:7529', 'HGNC:24382', 'HGNC:2858', 'HGNC:837', 'HGNC:3481', 'HGNC:3482', 'HGNC:7530', 'HGNC:11067', 'HGNC:18044', 'HGNC:840', 'HGNC:10682', 'HGNC:833', 'HGNC:17296', 'HGNC:2291', 'HGNC:8016', 'HGNC:2265', 'HGNC:7427', 'HGNC:12587', 'HGNC:10452', 'HGNC:24381', 'HGNC:5006', 'HGNC:12582', 'HGNC:3700', 'HG…
/Subject3_D6_CGTCACTTCGGAGGTA-1	0.003145373441610441	0.09777551275485603	767	[['HGNC:9587', 12.321138624315466, 100.00000000000023], ['HGNC:14025', 12.321138624315477, 100.00000000000016], ['HGNC:2330', 38.614006782845536, 99.99999999999977], ['HGNC:642', 48.05787823686571, 99.99999999999987], ['HGNC:1421', 38.61400678284579, 99.99999999999905]]	['HGNC:16526', 'HGNC:16232', 'HGNC:847', 'HGNC:840', 'HGNC:10680', 'HGNC:94', 'HGNC:2501', 'HGNC:4693', 'HGNC:17325', 'HGNC:5385', 'HGNC:2289', 'HGNC:5384', 'HGNC:14247', 'HGNC:2280', 'HGNC:11052', 'HGNC:2285', 'HGNC:3481', 'HGNC:3700', 'HGNC:4249', 'HGNC:5006', 'HGNC:837', 'HGNC:10452', 'HGNC:3247', 'HGNC:2649', 'HGNC:2269', 'HGNC:10545', 'HGNC:17296', 'HGNC:2291', 'HGNC:24381', 'HGNC:9225', 'HG…
/Subject2_D15_CTACCCAGTCGGCTCA-1	0.003145373441610437	0.0982508103863042	841	[['HGNC:4982', 41.44839841378622, 100.00000000000003], ['HGNC:10680', 48.037793136692905, 100.00000000000031], ['HGNC:8653', 27.271561959401225, 100.00000000000027], ['HGNC:3700', 48.037793136692635, 100.00000000000003], ['HGNC:5008', 28.527146944264896, 100.00000000000003], ['HGNC:14472', 32.151753926480666, 100.00000000000023], ['HGNC:1027', 31.063137575015197, 100.00000000000024], ['HGNC:7526'…	['HGNC:17296', 'HGNC:11067', 'HGNC:11063', 'HGNC:24381', 'HGNC:12586', 'HGNC:16232', 'HGNC:28883', 'HGNC:10451', 'HGNC:2292', 'HGNC:848', 'HGNC:7427', 'HGNC:2294', 'HGNC:845', 'HGNC:30863', 'HGNC:833', 'HGNC:2579', 'HGNC:7419', 'HGNC:2269', 'HGNC:838', 'HGNC:12587', 'HGNC:14247', 'HGNC:2277', 'HGNC:847', 'HGNC:18170', 'HGNC:2330', 'HGNC:30862', 'HGNC:11026', 'HGNC:837', 'HGNC:7422', 'HGNC:24382',…
/Natural1_D180_ACGATACGTGCGATAG-1	0.0021165588985427447	0.0005927849148915128	1001	0	['HGNC:2291', 'HGNC:838', 'HGNC:2292', 'HGNC:2704', 'HGNC:7422', 'HGNC:7849', 'HGNC:2288', 'HGNC:10452', 'HGNC:2279', 'HGNC:10451', 'HGNC:848', 'HGNC:833', 'HGNC:8016', 'HGNC:10293', 'HGNC:7427', 'HGNC:9020', 'HGNC:28883', 'HGNC:2269', 'HGNC:18044', 'HGNC:14472', 'HGNC:17296', 'HGNC:10980', 'HGNC:2285', 'HGNC:24380', 'HGNC:10682', 'HGNC:18170', 'HGNC:10680', 'HGNC:2277', 'HGNC:7850', 'HGNC:10297'…
/Subject3_D28_GTCACGGCAGCATGAG-1	0.0041255827385618185	0.001185569829783027	980	0	['HGNC:11063', 'HGNC:4693', 'HGNC:8906', 'HGNC:10452', 'HGNC:9721', 'HGNC:5157', 'HGNC:10451', 'HGNC:10922', 'HGNC:18170', 'HGNC:4175', 'HGNC:2704', 'HGNC:11004', 'HGNC:18044', 'HGNC:406', 'HGNC:11067', 'HGNC:2501', 'HGNC:4136', 'HGNC:24269', 'HGNC:17296', 'HGNC:11064', 'HGNC:341', 'HGNC:7892']
/Subject3_D2_AGTCTTTAGTACGATA-1	0.008839779005524863	0.04564857399717315	1057	[['HGNC:3482', 25.838752893579, 99.9999999999949], ['HGNC:3481', 25.838752893573684, 99.9999999999998]]	['HGNC:7712', 'HGNC:30862', 'HGNC:2579', 'HGNC:7696', 'HGNC:7706', 'HGNC:2898', 'HGNC:23987', 'HGNC:7421', 'HGNC:18170', 'HGNC:2265', 'HGNC:7684', 'HGNC:7691', 'HGNC:7713', 'HGNC:2289', 'HGNC:11448', 'HGNC:840', 'HGNC:2277', 'HGNC:7459', 'HGNC:7690', 'HGNC:2287', 'HGNC:2294', 'HGNC:7697', 'HGNC:7427', 'HGNC:7716', 'HGNC:18044', 'HGNC:848', 'HGNC:833', 'HGNC:2288', 'HGNC:2291', 'HGNC:7688', 'HGNC:…
/Natural1_Dneg2_CCATTCGTCAATCACG-1	0.010439742316629738	0.09777551275485602	964	[['HGNC:7697', 36.75785933929364, 99.99999999999996], ['HGNC:7687', 36.75785933929563, 100.00000000000028], ['HGNC:7705', 36.75785933929556, 100.00000000000028], ['HGNC:30242', 36.75785933929567, 100.00000000000004], ['HGNC:7455', 36.757859339295706, 100.00000000000007], ['HGNC:840', 33.57598520661915, 100.00000000000003], ['HGNC:2280', 33.99709461107804, 100.00000000000003], ['HGNC:847', 33.5759…	['HGNC:2501', 'HGNC:341', 'HGNC:7892', 'HGNC:18170', 'HGNC:9225', 'HGNC:4432', 'HGNC:4693', 'HGNC:18070', 'HGNC:18044', 'HGNC:11064']
/Natural2_Dneg4_GAACCTATCCAGTAGT-1	0.010439742316629716	0.0603629601378157	847	[['HGNC:7688', 40.54865466775697, 100.00000000000027], ['HGNC:7683', 40.548654667757006, 100.00000000000024], ['HGNC:7459', 40.54865466775704, 99.99999999999967], ['HGNC:7705', 40.548654667757006, 100.00000000000004], ['HGNC:7455', 40.548654667757006, 100.00000000000027], ['HGNC:7719', 40.54865466775693, 100.00000000000016], ['HGNC:7715', 40.54865466775693, 100.00000000000016], ['HGNC:17194', 40.…	['HGNC:2422', 'HGNC:11067', 'HGNC:833', 'HGNC:846', 'HGNC:4378', 'HGNC:2501', 'HGNC:3700', 'HGNC:823', 'HGNC:848', 'HGNC:4432', 'HGNC:11064', 'HGNC:18355', 'HGNC:2911', 'HGNC:16484', 'HGNC:4693', 'HGNC:10979', 'HGNC:830', 'HGNC:21350', 'HGNC:8124', 'HGNC:845', 'HGNC:837', 'HGNC:840', 'HGNC:14247', 'HGNC:8016', 'HGNC:2898', 'HGNC:9020', 'HGNC:11063', 'HGNC:838', 'HGNC:18170', 'HGNC:847']
/Subject2_D28_TTTATGCAGGCGTACA-1	0.006149494204101704	0.0010373736010601477	753	0	['HGNC:10606', 'HGNC:2653', 'HGNC:20661', 'HGNC:1421', 'HGNC:8891', 'HGNC:5213', 'HGNC:25223', 'HGNC:10956', 'HGNC:388', 'HGNC:5006', 'HGNC:5008', 'HGNC:18175', 'HGNC:13398', 'HGNC:7529', 'HGNC:500', 'HGNC:406', 'HGNC:9141', 'HGNC:4378', 'HGNC:8091', 'HGNC:18170', 'HGNC:10986', 'HGNC:10996', 'HGNC:11055', 'HGNC:11064', 'HGNC:7892', 'HGNC:5007', 'HGNC:4175', 'HGNC:18044', 'HGNC:2651', 'HGNC:11063'…
/Subject2_D8_GGTGTTATCCTTGCCA-1	0.0041255827385618185	0.001185569829783026	1034	0	['HGNC:2858', 'HGNC:10942', 'HGNC:10451', 'HGNC:17296', 'HGNC:2704', 'HGNC:9020', 'HGNC:11064', 'HGNC:7892', 'HGNC:341', 'HGNC:28883', 'HGNC:18170', 'HGNC:500', 'HGNC:11004', 'HGNC:10956', 'HGNC:10452']
/Subject2_D2_ACTGAGTCAGACGCCT-1	0.01043974231662974	0.04564857399717328	668	[['HGNC:3481', 33.191660385630406, 99.9999999999998], ['HGNC:3482', 33.19166038563024, 100.00000000000169]]	['HGNC:12805', 'HGNC:500', 'HGNC:9225', 'HGNC:18070', 'HGNC:17027', 'HGNC:4693', 'HGNC:10956', 'HGNC:7892', 'HGNC:16484', 'HGNC:18170']
/Subject3_D14_GTACTCCTCGGTCCGA-1	0.025868206629224063	0.02746076118234549	1198	0	['HGNC:18044', 'HGNC:8582', 'HGNC:11054', 'HGNC:10452', 'HGNC:9752', 'HGNC:18070', 'HGNC:4693', 'HGNC:10956', 'HGNC:9225', 'HGNC:18170', 'HGNC:17296', 'HGNC:10451', 'HGNC:7892', 'HGNC:500', 'HGNC:9020', 'HGNC:10920', 'HGNC:2858']
/Subject2_D6_CTCGTCAGTGCCTTGG-1	0.006149494204101726	0.0010373736010601481	543	0	['HGNC:18044', 'HGNC:18170', 'HGNC:4378', 'HGNC:11063', 'HGNC:4693', 'HGNC:2501', 'HGNC:11064', 'HGNC:16484']
/Subject2_D10_GGAATAAGTATGAAAC-1	0.0036098848962415092	0.0010373736010601477	1046	0	['HGNC:2280', 'HGNC:24381', 'HGNC:12582', 'HGNC:18170', 'HGNC:2579', 'HGNC:12586', 'HGNC:24380', 'HGNC:16232', 'HGNC:846', 'HGNC:845', 'HGNC:830', 'HGNC:2287', 'HGNC:848', 'HGNC:29594', 'HGNC:840', 'HGNC:2277', 'HGNC:2265', 'HGNC:341', 'HGNC:823', 'HGNC:847', 'HGNC:2279', 'HGNC:12590', 'HGNC:8016', 'HGNC:24382', 'HGNC:14247', 'HGNC:30863', 'HGNC:838', 'HGNC:2285', 'HGNC:7421', 'HGNC:2269', 'HGNC:…
/Subject3_D10_GGAGCAATCCCGGATG-1	0.0012989663938846481	0.0010373736010601481	800	0	['HGNC:4982', 'HGNC:664', 'HGNC:18044', 'HGNC:10956', 'HGNC:10969', 'HGNC:406', 'HGNC:4175', 'HGNC:1421', 'HGNC:473', 'HGNC:4136', 'HGNC:2690', 'HGNC:4378', 'HGNC:4693', 'HGNC:4801', 'HGNC:10536', 'HGNC:12592', 'HGNC:9280', 'HGNC:11047', 'HGNC:11055', 'HGNC:2330', 'HGNC:18170', 'HGNC:11004', 'HGNC:3247', 'HGNC:3647', 'HGNC:643', 'HGNC:18070', 'HGNC:395', 'HGNC:8091', 'HGNC:12591', 'HGNC:2321', 'H…
/Subject5_D14_TGCACCTCATAACCTG-1	0.0031453734416104447	0.0010373736010601481	1057	0	['HGNC:20661', 'HGNC:2501', 'HGNC:341', 'HGNC:2288', 'HGNC:29594', 'HGNC:7892', 'HGNC:4175', 'HGNC:2579', 'HGNC:10992', 'HGNC:16232', 'HGNC:16484', 'HGNC:5006', 'HGNC:20233', 'HGNC:976', 'HGNC:24380', 'HGNC:9141', 'HGNC:7427', 'HGNC:18070', 'HGNC:7421', 'HGNC:18170', 'HGNC:11450', 'HGNC:11047', 'HGNC:24381', 'HGNC:25223', 'HGNC:30863', 'HGNC:4693', 'HGNC:18175', 'HGNC:2280', 'HGNC:12587', 'HGNC:1…
/Subject2_D10_TCGTAGAAGGTGGGTT-1	0.006769040343480439	0.0010373736010601477	615	0	['HGNC:7713', 'HGNC:2277', 'HGNC:7703', 'HGNC:7708', 'HGNC:7455', 'HGNC:12585', 'HGNC:24381', 'HGNC:823', 'HGNC:2579', 'HGNC:10297', 'HGNC:2279', 'HGNC:7697', 'HGNC:16232', 'HGNC:22921', 'HGNC:5157', 'HGNC:7685', 'HGNC:17027', 'HGNC:7699', 'HGNC:7684', 'HGNC:30242', 'HGNC:7687', 'HGNC:7706', 'HGNC:2291', 'HGNC:11004', 'HGNC:24382', 'HGNC:7704', 'HGNC:7427', 'HGNC:7715', 'HGNC:10980', 'HGNC:4248',…
/Subject2_D6_AGCTCTCTCTGATACG-1	0.0031453734416104343	0.0010676954166981172	959	0	['HGNC:4455', 'HGNC:9021', 'HGNC:341', 'HGNC:18431', 'HGNC:11004', 'HGNC:10987', 'HGNC:10996', 'HGNC:4693', 'HGNC:8906', 'HGNC:14472', 'HGNC:2501', 'HGNC:18170', 'HGNC:4378', 'HGNC:1516', 'HGNC:24269', 'HGNC:28883', 'HGNC:11064', 'HGNC:11051', 'HGNC:7892']
/Subject2_D8_CAGCTGGGTACCATCA-1	0.006149494204101674	0.0010373736010601477	639	0	['HGNC:10293', 'HGNC:10850', 'HGNC:8091', 'HGNC:8016', 'HGNC:2501', 'HGNC:840', 'HGNC:5008', 'HGNC:2287', 'HGNC:2244', 'HGNC:11067', 'HGNC:846', 'HGNC:848', 'HGNC:2288', 'HGNC:20233', 'HGNC:2279', 'HGNC:2277', 'HGNC:847', 'HGNC:10922', 'HGNC:11055', 'HGNC:2265', 'HGNC:30863', 'HGNC:12582', 'HGNC:30862', 'HGNC:9141', 'HGNC:10980', 'HGNC:12585', 'HGNC:16484', 'HGNC:837', 'HGNC:7529', 'HGNC:2280', '…
/Natural2_D180_GCATGTAGTTGTGGCC-1	0.003145373441610423	0.08760355824139515	679	[['HGNC:21350', 37.53668095814427, 100.00000000000107], ['HGNC:2422', 31.153883812569795, 100.00000000000055], ['HGNC:10680', 31.1538838125697, 100.00000000000071], ['HGNC:11449', 31.1538838125697, 100.00000000000071], ['HGNC:18407', 25.08939191183216, 100.00000000000048], ['HGNC:10681', 31.15388381256948, 100.00000000000044], ['HGNC:2898', 17.146330417243334, 100.00000000000051], ['HGNC:642', 30…	['HGNC:10452', 'HGNC:17194', 'HGNC:12585', 'HGNC:7460', 'HGNC:7421', 'HGNC:20371', 'HGNC:837', 'HGNC:7706', 'HGNC:11047', 'HGNC:16232', 'HGNC:7699', 'HGNC:7711', 'HGNC:7715', 'HGNC:7455', 'HGNC:7461', 'HGNC:2269', 'HGNC:7458', 'HGNC:7700', 'HGNC:823', 'HGNC:2287', 'HGNC:10451', 'HGNC:2267', 'HGNC:833', 'HGNC:7892', 'HGNC:7691', 'HGNC:7685', 'HGNC:7710', 'HGNC:30863', 'HGNC:18044', 'HGNC:7697', 'H…
/Natural1_Dneg3_TCTCTAAGTTCGAATC-1	0.02118195297606437	0.0978687894485888	1442	0	['HGNC:4175', 'HGNC:753', 'HGNC:4432', 'HGNC:5157', 'HGNC:2501', 'HGNC:11064', 'HGNC:18170', 'HGNC:4136', 'HGNC:4693', 'HGNC:341', 'HGNC:7892']
/Subject2_D8_ACACCGGGTCTCCACT-1	0.003145373441610438	0.008931261667709559	770	[['HGNC:2898', 40.61253821987626, 100.0], ['HGNC:473', 40.61253821987829, 100.0000000001189], ['HGNC:10680', 40.61253821987311, 100.00000000001587], ['HGNC:10681', 40.6125382198695, 100.00000000000031], ['HGNC:2321', 40.61253821987633, 100.0], ['HGNC:11449', 40.6125382198764, 99.9999999999785], ['HGNC:9280', 40.61253821987645, 100.00000000000864], ['HGNC:395', 40.61253821987775, 99.99999999865003…	['HGNC:3481', 'HGNC:4693', 'HGNC:2292', 'HGNC:12590', 'HGNC:12563', 'HGNC:2279', 'HGNC:848', 'HGNC:833', 'HGNC:11559', 'HGNC:8016', 'HGNC:9141', 'HGNC:2501', 'HGNC:8891', 'HGNC:3978', 'HGNC:10545', 'HGNC:2267', 'HGNC:2280', 'HGNC:6708', 'HGNC:5213', 'HGNC:830', 'HGNC:11863', 'HGNC:28883', 'HGNC:2649', 'HGNC:840', 'HGNC:12585', 'HGNC:2277', 'HGNC:2294', 'HGNC:837', 'HGNC:5157', 'HGNC:7530', 'HGNC:…
/Subject2_D8_AGCCTAATCTTTCCTC-1	0.0019292755157036465	0.0010373736010601477	387	0	['HGNC:11047', 'HGNC:4693', 'HGNC:9020', 'HGNC:3569', 'HGNC:18044', 'HGNC:3575', 'HGNC:877', 'HGNC:16484', 'HGNC:18170', 'HGNC:4378', 'HGNC:11063', 'HGNC:10999', 'HGNC:500']
/Subject3_D10_GTCCTCAAGCGTCTAT-1	0.006769040343480629	0.0010373736010601538	978	0	['HGNC:7529', 'HGNC:18175', 'HGNC:12585', 'HGNC:4378', 'HGNC:2292', 'HGNC:12586', 'HGNC:2269', 'HGNC:16484', 'HGNC:7419', 'HGNC:20233', 'HGNC:2287', 'HGNC:11063', 'HGNC:2285', 'HGNC:20661', 'HGNC:2501', 'HGNC:9141', 'HGNC:5006', 'HGNC:2291', 'HGNC:4693', 'HGNC:24382', 'HGNC:30863', 'HGNC:2265', 'HGNC:25223', 'HGNC:2277', 'HGNC:12590', 'HGNC:7422', 'HGNC:18170', 'HGNC:7427', 'HGNC:2294', 'HGNC:114…
/Subject3_D0_CCCAATCTCCCGACTT-1	0.006149494204101706	0.0010373736010601477	671	0	['HGNC:16232', 'HGNC:2285', 'HGNC:7419', 'HGNC:14247', 'HGNC:2269', 'HGNC:12590', 'HGNC:2267', 'HGNC:3481', 'HGNC:17027', 'HGNC:24380', 'HGNC:18044', 'HGNC:845', 'HGNC:10989', 'HGNC:830', 'HGNC:833', 'HGNC:848', 'HGNC:12582', 'HGNC:18170', 'HGNC:840', 'HGNC:341', 'HGNC:473', 'HGNC:2911', 'HGNC:8016', 'HGNC:847', 'HGNC:11047', 'HGNC:4378', 'HGNC:2294', 'HGNC:9225', 'HGNC:12587', 'HGNC:2265', 'HGNC…
/Subject5_D6_CGGAGTCAGTGCGATG-1	0.004483041295214697	0.0010373736010601477	602	0	['HGNC:4693', 'HGNC:16484', 'HGNC:11064', 'HGNC:18044', 'HGNC:5157', 'HGNC:7892', 'HGNC:11063', 'HGNC:11067', 'HGNC:18170']
/Subject2_D10_CAGCGACAGGCGACAT-1	0.004483041295214786	0.0010373736010602249	1211	0	['HGNC:2294', 'HGNC:848', 'HGNC:7421', 'HGNC:845', 'HGNC:7427', 'HGNC:7892', 'HGNC:2287', 'HGNC:847', 'HGNC:4693', 'HGNC:830', 'HGNC:838', 'HGNC:24382', 'HGNC:7422', 'HGNC:2277', 'HGNC:12587', 'HGNC:2579', 'HGNC:840', 'HGNC:24380', 'HGNC:30862', 'HGNC:7529', 'HGNC:2280', 'HGNC:14247', 'HGNC:12586', 'HGNC:29594', 'HGNC:2279', 'HGNC:7530', 'HGNC:11064', 'HGNC:4175', 'HGNC:823', 'HGNC:2291', 'HGNC:2…
/Subject2_D2_TGCCAAATCATCATTC-1	0.010439742316629752	0.024733583411692253	712	0	['HGNC:6826', 'HGNC:20799', 'HGNC:4006', 'HGNC:10866', 'HGNC:2995', 'HGNC:23157', 'HGNC:17174', 'HGNC:23159', 'HGNC:9251', 'HGNC:318', 'HGNC:10293', 'HGNC:20197', 'HGNC:23161', 'HGNC:18170', 'HGNC:4019', 'HGNC:2858', 'HGNC:3007', 'HGNC:11022', 'HGNC:7892', 'HGNC:20266', 'HGNC:16872', 'HGNC:4878', 'HGNC:10933', 'HGNC:8907', 'HGNC:3006', 'HGNC:7758', 'HGNC:3005', 'HGNC:14573', 'HGNC:4693', 'HGNC:10…
/Natural2_D180_GACTAACCATCACCCT-1	0.0013913452387721635	0.0010373736010601481	788	0	['HGNC:8830', 'HGNC:13542', 'HGNC:4378', 'HGNC:8999', 'HGNC:18070', 'HGNC:4693', 'HGNC:28883', 'HGNC:18044', 'HGNC:20661', 'HGNC:11047', 'HGNC:16484', 'HGNC:10996', 'HGNC:4136', 'HGNC:4175', 'HGNC:9020', 'HGNC:9068', 'HGNC:9225', 'HGNC:18170']
/Subject2_D4_GGAACTTTCGGTGTCG-1	0.003145373441610439	0.0010373736010601477	708	0	['HGNC:4458', 'HGNC:18044', 'HGNC:12586', 'HGNC:2280', 'HGNC:365', 'HGNC:2579', 'HGNC:2269', 'HGNC:2291', 'HGNC:2292', 'HGNC:8818', 'HGNC:2267', 'HGNC:840', 'HGNC:7427', 'HGNC:10545', 'HGNC:8891', 'HGNC:5157', 'HGNC:2649', 'HGNC:845', 'HGNC:2289', 'HGNC:12563', 'HGNC:29594', 'HGNC:2265', 'HGNC:2285', 'HGNC:7419', 'HGNC:6708', 'HGNC:4061', 'HGNC:24382', 'HGNC:7529', 'HGNC:823', 'HGNC:846', 'HGNC:2…
/Subject3_D10_GAGCAGAAGGTGGGTT-1	0.006149494204101713	0.0010373736010601477	1013	0	['HGNC:9020', 'HGNC:18070', 'HGNC:4136', 'HGNC:8582', 'HGNC:11782', 'HGNC:18170', 'HGNC:16484', 'HGNC:18044', 'HGNC:8646', 'HGNC:7892', 'HGNC:4175', 'HGNC:11047', 'HGNC:4693', 'HGNC:5157']
/Subject3_D14_CGTCAGGTCAGTGTTG-1	0.010439742316629738	0.027460761182349476	1052	0	['HGNC:2698', 'HGNC:3700', 'HGNC:987', 'HGNC:20661', 'HGNC:17296', 'HGNC:9238', 'HGNC:11063', 'HGNC:10680', 'HGNC:18175', 'HGNC:4907', 'HGNC:2858', 'HGNC:2244', 'HGNC:10682', 'HGNC:10980', 'HGNC:4163', 'HGNC:18170', 'HGNC:11064', 'HGNC:4249', 'HGNC:2898', 'HGNC:5008', 'HGNC:10922', 'HGNC:4136', 'HGNC:5006', 'HGNC:10681', 'HGNC:4175', 'HGNC:10452', 'HGNC:11067', 'HGNC:20233', 'HGNC:2501', 'HGNC:44…
/Subject3_D2_TTAGGACGTGACCAAG-1	0.0067690403434804295	0.0010373736010601431	945	0	['HGNC:10682', 'HGNC:2294', 'HGNC:846', 'HGNC:12587', 'HGNC:2501', 'HGNC:2579', 'HGNC:4378', 'HGNC:341', 'HGNC:10681', 'HGNC:25223', 'HGNC:28883', 'HGNC:2244', 'HGNC:848', 'HGNC:7422', 'HGNC:833', 'HGNC:845', 'HGNC:14247', 'HGNC:16484', 'HGNC:8016', 'HGNC:3482', 'HGNC:2279', 'HGNC:16232', 'HGNC:838', 'HGNC:7421', 'HGNC:29594', 'HGNC:837', 'HGNC:30862', 'HGNC:12590', 'HGNC:24381', 'HGNC:18070', 'H…
/Subject5_D10_TTGTAGGAGCTGAACG-1	0.00360988489624159	0.0010373736010601481	938	0	['HGNC:20233', 'HGNC:4432', 'HGNC:4175', 'HGNC:11047', 'HGNC:341', 'HGNC:5157', 'HGNC:9141', 'HGNC:4136', 'HGNC:4693', 'HGNC:4249', 'HGNC:10979', 'HGNC:16484', 'HGNC:18044', 'HGNC:7530', 'HGNC:406', 'HGNC:25223', 'HGNC:5006', 'HGNC:7892', 'HGNC:7529', 'HGNC:8091', 'HGNC:2244', 'HGNC:11054', 'HGNC:20661', 'HGNC:18170', 'HGNC:115', 'HGNC:18175', 'HGNC:5383']
/Subject3_D28_AACTCAGGTGATGTCT-1	0.007380774908295574	0.0010373736010601477	1316	0	['HGNC:10920', 'HGNC:25223', 'HGNC:11064', 'HGNC:4693', 'HGNC:9141', 'HGNC:2244', 'HGNC:20233', 'HGNC:4432', 'HGNC:4175', 'HGNC:7529', 'HGNC:2501', 'HGNC:29878', 'HGNC:5383', 'HGNC:20661', 'HGNC:18175', 'HGNC:5006', 'HGNC:4136', 'HGNC:11003', 'HGNC:18170', 'HGNC:10979', 'HGNC:7530', 'HGNC:4378', 'HGNC:5382', 'HGNC:11047', 'HGNC:18070']
/Natural2_D180_TGCTGCTAGATCGATA-1	0.003145373441610436	0.10896818971624234	911	[['HGNC:11449', 45.94381802061443, 100.00000000000023], ['HGNC:10681', 40.51429343110257, 99.99999999999993], ['HGNC:642', 49.76337314697537, 100.00000000000016], ['HGNC:10683', 40.51429343110254, 99.99999999999993], ['HGNC:10680', 40.514293431102516, 100.000000000001], ['HGNC:10682', 40.51429343110219, 100.00000000000003], ['HGNC:8021', 13.547318400251617, 100.00000000000003]]	['HGNC:9225', 'HGNC:17296', 'HGNC:7892', 'HGNC:18170', 'HGNC:2858', 'HGNC:833', 'HGNC:16484', 'HGNC:830', 'HGNC:845', 'HGNC:10451', 'HGNC:3061', 'HGNC:18070', 'HGNC:9020', 'HGNC:846', 'HGNC:341', 'HGNC:823', 'HGNC:10452', 'HGNC:838', 'HGNC:837', 'HGNC:2501', 'HGNC:840', 'HGNC:848', 'HGNC:847', 'HGNC:4378', 'HGNC:14247', 'HGNC:365', 'HGNC:14409', 'HGNC:8016', 'HGNC:18044', 'HGNC:11047']
/Natural2_Dneg5_CAGCATAGTGAGGCTA-1	0.02118195297606437	0.061490498101903025	779	[['HGNC:10297', 42.62798404465913, 100.00000000000003], ['HGNC:642', 47.87171463861474, 99.99999999998838]]	['HGNC:16484', 'HGNC:2501', 'HGNC:10293', 'HGNC:4693', 'HGNC:341', 'HGNC:11067', 'HGNC:10452', 'HGNC:11063', 'HGNC:17296', 'HGNC:18170', 'HGNC:10979', 'HGNC:10451', 'HGNC:2858', 'HGNC:11004', 'HGNC:7892']
/Natural2_D180_TCAGGATAGTGGGTTG-1	0.0036098848962415908	0.0010373736010601473	1212	0	['HGNC:7422', 'HGNC:24381', 'HGNC:4378', 'HGNC:7427', 'HGNC:24380', 'HGNC:24382', 'HGNC:2280', 'HGNC:2579', 'HGNC:18170', 'HGNC:2291', 'HGNC:4693', 'HGNC:30863', 'HGNC:9020', 'HGNC:341', 'HGNC:2285', 'HGNC:2269', 'HGNC:10683', 'HGNC:2294', 'HGNC:2287', 'HGNC:10682', 'HGNC:12585', 'HGNC:2265', 'HGNC:11064', 'HGNC:2279', 'HGNC:16232', 'HGNC:12590', 'HGNC:7421', 'HGNC:2292', 'HGNC:4433', 'HGNC:12582…
/Natural1_Dneg2_CAGCATAAGCGTCTAT-1	0.001738903621266793	0.0005431972930825335	857	0	['HGNC:10451', 'HGNC:10452', 'HGNC:2710', 'HGNC:11067', 'HGNC:2501', 'HGNC:24269', 'HGNC:8906', 'HGNC:11064', 'HGNC:5157', 'HGNC:11026', 'HGNC:7892', 'HGNC:18170', 'HGNC:11058', 'HGNC:4693', 'HGNC:18070', 'HGNC:11063', 'HGNC:17296', 'HGNC:2704']
/Subject2_D8_TGGGAAGGTCTCACCT-1	0.003145373441610434	0.002222943430843176	431	[['HGNC:12563', 45.09925415949474, 99.99999999999925], ['HGNC:2704', 46.66666666666686, 99.99999999999966], ['HGNC:10452', 46.666666666666615, 99.99999999999937], ['HGNC:10451', 46.66666666666654, 100.00000000000011], ['HGNC:17296', 46.666666666666636, 100.00000000000003]]	['HGNC:11004', 'HGNC:5157', 'HGNC:341', 'HGNC:18070', 'HGNC:12805', 'HGNC:18044', 'HGNC:186', 'HGNC:4693', 'HGNC:7892', 'HGNC:28883', 'HGNC:9020', 'HGNC:17027', 'HGNC:18170']
/Subject5_D14_GGCCGATGTTCTGAAC-1	0.04319786733217972	0.04564857399717299	916	0	['HGNC:18170', 'HGNC:9225', 'HGNC:500', 'HGNC:10297', 'HGNC:17027', 'HGNC:18070', 'HGNC:365', 'HGNC:10293', 'HGNC:4693', 'HGNC:11047', 'HGNC:16484', 'HGNC:7892', 'HGNC:4378', 'HGNC:11004', 'HGNC:9020', 'HGNC:18044']
/Subject2_D15_AGCCTAAAGAACAACT-1	0.00314537344161044	0.0010373736010601492	747	0	['HGNC:7892', 'HGNC:8906', 'HGNC:24269', 'HGNC:9020', 'HGNC:18170', 'HGNC:11067', 'HGNC:10922', 'HGNC:11004', 'HGNC:4378', 'HGNC:500', 'HGNC:11063', 'HGNC:11064', 'HGNC:4693']
/Subject5_D28_AGAGTGGTCGCGTAGC-1	0.0023172793887392715	0.004742279319132105	1001	[['HGNC:12563', 12.19888324163013, 90.18301394679888]]	['HGNC:833', 'HGNC:823', 'HGNC:2267', 'HGNC:4136', 'HGNC:2280', 'HGNC:30862', 'HGNC:838', 'HGNC:5157', 'HGNC:2265', 'HGNC:2579', 'HGNC:12585', 'HGNC:16232', 'HGNC:4175', 'HGNC:840', 'HGNC:10989', 'HGNC:2289', 'HGNC:10992', 'HGNC:2279', 'HGNC:4432', 'HGNC:11025', 'HGNC:29594', 'HGNC:8016', 'HGNC:24380', 'HGNC:12590', 'HGNC:11449', 'HGNC:18170', 'HGNC:830', 'HGNC:837', 'HGNC:848', 'HGNC:2294', 'HGN…
/Natural2_Dneg4_ACTGTCCAGAAGCCCA-1	0.002996156150896653	0.0047422793191321	889	0	['HGNC:7697', 'HGNC:2294', 'HGNC:2288', 'HGNC:4693', 'HGNC:2265', 'HGNC:7686', 'HGNC:7690', 'HGNC:7456', 'HGNC:17194', 'HGNC:845', 'HGNC:14247', 'HGNC:30863', 'HGNC:7700', 'HGNC:7717', 'HGNC:2277', 'HGNC:2579', 'HGNC:840', 'HGNC:7710', 'HGNC:16232', 'HGNC:24381', 'HGNC:7701', 'HGNC:7688', 'HGNC:2289', 'HGNC:12585', 'HGNC:30242', 'HGNC:2279', 'HGNC:7421', 'HGNC:10293', 'HGNC:7703', 'HGNC:7707', 'H…
/Subject2_D6_AGCTTGATCTTGTACT-1	0.007735467634803411	0.0022229434308431843	749	[['HGNC:24269', 46.6666666666699, 100.00000000000011], ['HGNC:8906', 46.666666666666245, 100.00000000000159]]	['HGNC:12585', 'HGNC:5008', 'HGNC:18175', 'HGNC:7419', 'HGNC:848', 'HGNC:7530', 'HGNC:7892', 'HGNC:2291', 'HGNC:2265', 'HGNC:25223', 'HGNC:833', 'HGNC:12587', 'HGNC:2287', 'HGNC:2279', 'HGNC:12582', 'HGNC:4136', 'HGNC:847', 'HGNC:7422', 'HGNC:2294', 'HGNC:838', 'HGNC:830', 'HGNC:24382', 'HGNC:2501', 'HGNC:837', 'HGNC:2277', 'HGNC:29594', 'HGNC:341', 'HGNC:14409', 'HGNC:8016', 'HGNC:845', 'HGNC:41…
/Subject2_D4_GCGACCAAGAAGAAGC-1	0.0031453734416104296	0.0010676954166981174	596	0	['HGNC:7696', 'HGNC:643', 'HGNC:2280', 'HGNC:664', 'HGNC:7706', 'HGNC:9020', 'HGNC:7691', 'HGNC:7456', 'HGNC:14247', 'HGNC:12586', 'HGNC:11054', 'HGNC:16232', 'HGNC:7529', 'HGNC:3482', 'HGNC:24269', 'HGNC:4693', 'HGNC:7892', 'HGNC:21298', 'HGNC:12585', 'HGNC:30863', 'HGNC:7462', 'HGNC:7692', 'HGNC:2267', 'HGNC:23987', 'HGNC:837', 'HGNC:830', 'HGNC:7683', 'HGNC:24382', 'HGNC:12587', 'HGNC:20371', …
/Natural2_Dneg4_GTCTCGTAGTCCTCCT-1	0.0017389036212667912	0.0005431972930825346	847	0	['HGNC:10452', 'HGNC:24862', 'HGNC:7707', 'HGNC:7694', 'HGNC:7462', 'HGNC:4298', 'HGNC:13542', 'HGNC:837', 'HGNC:4135', 'HGNC:12587', 'HGNC:4019', 'HGNC:2501', 'HGNC:10933', 'HGNC:7704', 'HGNC:18170', 'HGNC:12586', 'HGNC:2280', 'HGNC:2288', 'HGNC:2292', 'HGNC:8016', 'HGNC:2291', 'HGNC:20266', 'HGNC:823', 'HGNC:17174', 'HGNC:7686', 'HGNC:830', 'HGNC:840', 'HGNC:7459', 'HGNC:11004', 'HGNC:318', 'HG…
/Subject3_D14_AGCTTGAAGTCCGGTC-1	0.02118195297606437	0.07620379982498185	1366	[['HGNC:9160', 49.400515067166275, 100.00000000000003], ['HGNC:2719', 49.46537918883926, 99.99999999999997], ['HGNC:11055', 49.40051506716487, 100.00000000000226], ['HGNC:26309', 49.40051506716495, 99.99999999999997], ['HGNC:12442', 49.53024331051359, 100.00000000000003], ['HGNC:4136', 49.400515067164896, 100.00000000000003], ['HGNC:4175', 49.40051506716497, 100.00000000000017], ['HGNC:10999', 47…	['HGNC:18044', 'HGNC:18170', 'HGNC:10452', 'HGNC:17296', 'HGNC:2501', 'HGNC:9020', 'HGNC:10451', 'HGNC:4693', 'HGNC:18070', 'HGNC:11047', 'HGNC:7892', 'HGNC:2858', 'HGNC:9225']
/Subject3_D14_CCACTACGTCCTGCTT-1	0.003145373441610435	0.001037373601060147	1023	0	['HGNC:17027', 'HGNC:18175', 'HGNC:4175', 'HGNC:3247', 'HGNC:18044', 'HGNC:4378', 'HGNC:11064', 'HGNC:5382', 'HGNC:82', 'HGNC:7529', 'HGNC:18070', 'HGNC:2501', 'HGNC:9020', 'HGNC:20233', 'HGNC:18170', 'HGNC:11054', 'HGNC:7530', 'HGNC:2422', 'HGNC:11063', 'HGNC:5213', 'HGNC:7892', 'HGNC:20661', 'HGNC:4693', 'HGNC:119', 'HGNC:5006', 'HGNC:11003', 'HGNC:4136', 'HGNC:9141', 'HGNC:25223', 'HGNC:10979'…
/Subject5_D10_TATTACCCAGGAATCG-1	0.010439742316629749	0.015764798523547324	865	0	['HGNC:10992', 'HGNC:7892', 'HGNC:2501', 'HGNC:5157', 'HGNC:11063', 'HGNC:18170', 'HGNC:4693', 'HGNC:10680', 'HGNC:10682', 'HGNC:341', 'HGNC:10683', 'HGNC:4248', 'HGNC:3824', 'HGNC:3700', 'HGNC:10681', 'HGNC:11067', 'HGNC:9020', 'HGNC:11064']
/Subject2_D15_CCTCAGTGTCGCCATG-1	0.004483041295214659	0.0010373736010601483	468	0	['HGNC:7427', 'HGNC:7892', 'HGNC:838', 'HGNC:11559', 'HGNC:4061', 'HGNC:29594', 'HGNC:848', 'HGNC:10297', 'HGNC:14573', 'HGNC:2289', 'HGNC:7422', 'HGNC:24382', 'HGNC:12585', 'HGNC:30863', 'HGNC:919', 'HGNC:18170', 'HGNC:10863', 'HGNC:2269', 'HGNC:14247', 'HGNC:845', 'HGNC:2294', 'HGNC:3481', 'HGNC:20305', 'HGNC:17827', 'HGNC:833', 'HGNC:846', 'HGNC:12590', 'HGNC:10979', 'HGNC:16232', 'HGNC:10995'…
/Natural1_D180_CAACCAATCGTAGGAG-1	0.003145373441610438	0.097775512754856	771	[['HGNC:30242', 3.6128934922827414, 98.79267544065804], ['HGNC:7697', 3.612893492282814, 98.7926754406624], ['HGNC:7462', 3.6128934922827454, 98.7926754406581], ['HGNC:7684', 3.6128934922827116, 98.79267544065783], ['HGNC:7458', 3.6128934922826925, 98.79267544065819], ['HGNC:10989', 21.428147967546582, 100.00000000000003], ['HGNC:7706', 3.61289349228269, 98.79267544065804], ['HGNC:7687', 3.612893…	['HGNC:9251', 'HGNC:10545', 'HGNC:6826', 'HGNC:14679', 'HGNC:11184', 'HGNC:10860', 'HGNC:2859', 'HGNC:10452', 'HGNC:3006', 'HGNC:6831', 'HGNC:23157', 'HGNC:318', 'HGNC:11003', 'HGNC:3629', 'HGNC:4795', 'HGNC:11863', 'HGNC:2690', 'HGNC:29565', 'HGNC:4135', 'HGNC:9020', 'HGNC:11047', 'HGNC:626', 'HGNC:4249', 'HGNC:18170', 'HGNC:3133', 'HGNC:11021', 'HGNC:10986', 'HGNC:17174', 'HGNC:10451', 'HGNC:29…
/Subject5_D10_CGAATGTTCAAAGTAG-1	0.04099947210980116	0.06804009390262483	1472	[['HGNC:14472', 48.31340998259288, 99.99999999999994]]	['HGNC:848', 'HGNC:24382', 'HGNC:14247', 'HGNC:846', 'HGNC:833', 'HGNC:2267', 'HGNC:2265', 'HGNC:12587', 'HGNC:2280', 'HGNC:838', 'HGNC:12586', 'HGNC:2291', 'HGNC:4175', 'HGNC:16232', 'HGNC:18170', 'HGNC:4693', 'HGNC:2269', 'HGNC:2289', 'HGNC:5382', 'HGNC:29594', 'HGNC:11064', 'HGNC:845', 'HGNC:8091', 'HGNC:823', 'HGNC:2287', 'HGNC:28883', 'HGNC:2294', 'HGNC:10942', 'HGNC:12590', 'HGNC:7419', 'HG…
/Natural1_Dneg2_GAGGTGATCCTCTAGC-1	0.004483041295214671	0.0010373736010601477	1230	0	['HGNC:4693', 'HGNC:11063', 'HGNC:10452', 'HGNC:4432', 'HGNC:341', 'HGNC:2858', 'HGNC:16484', 'HGNC:18170', 'HGNC:11559', 'HGNC:2501', 'HGNC:11026', 'HGNC:10451', 'HGNC:11064', 'HGNC:10297', 'HGNC:9020', 'HGNC:365', 'HGNC:17296', 'HGNC:7892', 'HGNC:10293']
/Subject2_D28_TCCACACCACCAGTTA-1	0.0005815779372593729	0.0010184949245297494	808	[['HGNC:8906', 46.666666666666686, 99.99999999999962], ['HGNC:24269', 46.666666666666664, 99.99999999999987]]	['HGNC:753', 'HGNC:11064', 'HGNC:7892', 'HGNC:16484', 'HGNC:4693', 'HGNC:18044', 'HGNC:11067', 'HGNC:2710', 'HGNC:18170']
/Natural2_Dneg5_GTACTCCTCCGTTGCT-1	0.021181952976064383	0.027460761182349462	1180	0	['HGNC:18170', 'HGNC:10452', 'HGNC:2858', 'HGNC:17296', 'HGNC:16484', 'HGNC:18044', 'HGNC:10451', 'HGNC:4175', 'HGNC:4136', 'HGNC:10920', 'HGNC:4693', 'HGNC:11055', 'HGNC:11063', 'HGNC:7892', 'HGNC:11067', 'HGNC:2501']
/Subject3_D14_AGTTGGTCACATTTCT-1	0.0031453734416103684	0.06705103366853897	578	[['HGNC:986', 10.637291859187686, 100.0000000000022], ['HGNC:642', 8.970340751729367, 100.0000000000022], ['HGNC:11036', 13.272220782896921, 100.00000000000226], ['HGNC:3482', 14.314905075690701, 100.00000000000165], ['HGNC:2898', 4.952124157792789, 93.2881349612086], ['HGNC:987', 10.637291859187586, 100.0000000000004], ['HGNC:10989', 33.939398266232764, 100.00000000000225], ['HGNC:877', 22.89502…	['HGNC:17027', 'HGNC:7892', 'HGNC:10451', 'HGNC:2858', 'HGNC:26309', 'HGNC:9225', 'HGNC:4175', 'HGNC:18170', 'HGNC:14679', 'HGNC:9160', 'HGNC:9020', 'HGNC:18044', 'HGNC:10452', 'HGNC:4136', 'HGNC:17296']
/Natural2_D180_TAAGCGTCATCTCCCA-1	0.0017389036212667958	0.0005431972930825643	727	0	['HGNC:7529', 'HGNC:4378', 'HGNC:4136', 'HGNC:4693', 'HGNC:500', 'HGNC:7530', 'HGNC:11047', 'HGNC:20661', 'HGNC:18175', 'HGNC:5006', 'HGNC:10986', 'HGNC:2704', 'HGNC:4175', 'HGNC:20233', 'HGNC:4249', 'HGNC:28883', 'HGNC:9141', 'HGNC:25223', 'HGNC:18170', 'HGNC:18761', 'HGNC:341', 'HGNC:7892', 'HGNC:10922', 'HGNC:2244']
/Subject2_D15_GGATTACTCGGCTACG-1	0.003145373441610441	0.09777551275485603	722	[['HGNC:3482', 23.74870177155219, 99.9999999999999], ['HGNC:7422', 22.499262217667063, 99.9999999999999], ['HGNC:2288', 22.49926221766705, 99.9999999999999], ['HGNC:14247', 22.499262217667063, 99.99999999999994], ['HGNC:2579', 22.49926221766695, 99.99999999999989], ['HGNC:7419', 22.49926221766695, 99.99999999999989], ['HGNC:2285', 22.49926221766705, 99.9999999999999], ['HGNC:837', 22.499262217667…	['HGNC:16484', 'HGNC:365', 'HGNC:2858', 'HGNC:10452', 'HGNC:17296', 'HGNC:10451', 'HGNC:18044', 'HGNC:18170', 'HGNC:18070', 'HGNC:7892', 'HGNC:11047', 'HGNC:11054', 'HGNC:4693']
/Subject5_D14_TTTCCTCGTACATGTC-1	0.010439742316629752	0.09777551275485603	491	[['HGNC:3007', 23.214034498037975, 99.99999999997557], ['HGNC:2995', 23.214034498037858, 99.99999999997331], ['HGNC:10381', 23.21403449803773, 99.99999999999989], ['HGNC:24862', 23.21403449803807, 99.99999999999993], ['HGNC:23157', 23.21403449803804, 99.99999999999993], ['HGNC:318', 23.21403449803804, 99.99999999999993], ['HGNC:2664', 23.214034498038004, 99.99999999999983], ['HGNC:3005', 23.21403…	['HGNC:12585', 'HGNC:16232', 'HGNC:12590', 'HGNC:2294', 'HGNC:4458', 'HGNC:833', 'HGNC:14247', 'HGNC:848', 'HGNC:7708', 'HGNC:12587', 'HGNC:7713', 'HGNC:7694', 'HGNC:11449', 'HGNC:24380', 'HGNC:12586', 'HGNC:7460', 'HGNC:2288', 'HGNC:30862', 'HGNC:838', 'HGNC:24382', 'HGNC:11067', 'HGNC:7421', 'HGNC:845', 'HGNC:7717', 'HGNC:7683', 'HGNC:11559', 'HGNC:2911', 'HGNC:7458', 'HGNC:7692', 'HGNC:2287', …
/Natural2_Dneg4_GACGTTAGTTGGTTTG-1	0.0029961561508966505	0.029167495998419238	730	[['HGNC:12527', 20.58092093776993, 100.00000000002976], ['HGNC:17174', 20.580920937769548, 99.99999999999952], ['HGNC:10933', 38.56987963043244, 99.99999999999952], ['HGNC:11004', 28.147964224100335, 100.00000000000074], ['HGNC:8907', 20.58092093776964, 100.00000000000036], ['HGNC:10999', 19.94071911151789, 99.99999999999957], ['HGNC:2501', 3.55263126406769, 93.89456541715353]]	['HGNC:753', 'HGNC:18070', 'HGNC:7892', 'HGNC:11047', 'HGNC:18170', 'HGNC:17027', 'HGNC:4693', 'HGNC:18044', 'HGNC:9020']
/Subject2_D28_GGAGCAATCCTGTACC-1	0.004483041295214674	0.0010373736010601516	535	0	['HGNC:7708', 'HGNC:7700', 'HGNC:17194', 'HGNC:840', 'HGNC:7690', 'HGNC:7707', 'HGNC:2289', 'HGNC:2279', 'HGNC:833', 'HGNC:7719', 'HGNC:2294', 'HGNC:7706', 'HGNC:12805', 'HGNC:7421', 'HGNC:30242', 'HGNC:846', 'HGNC:23987', 'HGNC:4693', 'HGNC:2269', 'HGNC:2292', 'HGNC:7712', 'HGNC:7687', 'HGNC:20371', 'HGNC:7698', 'HGNC:11003', 'HGNC:2277', 'HGNC:7530', 'HGNC:7529', 'HGNC:2291', 'HGNC:7458', 'HGNC…
/Subject3_D10_ACTTGTTGTAGCTCCG-1	0.010439742316629691	0.03767214375644139	934	[['HGNC:4249', 49.64401692328146, 100.00000000000055]]	['HGNC:30862', 'HGNC:10980', 'HGNC:7530', 'HGNC:12585', 'HGNC:18175', 'HGNC:18044', 'HGNC:5008', 'HGNC:12591', 'HGNC:2287', 'HGNC:30863', 'HGNC:8091', 'HGNC:21705', 'HGNC:11036', 'HGNC:24380', 'HGNC:12590', 'HGNC:11003', 'HGNC:9225', 'HGNC:18070', 'HGNC:2321', 'HGNC:2277', 'HGNC:976', 'HGNC:4175', 'HGNC:2280', 'HGNC:7422', 'HGNC:2265', 'HGNC:4432', 'HGNC:2269', 'HGNC:12587', 'HGNC:10921', 'HGNC:3…
/Natural2_Dneg5_GATCAGTAGTAATCCC-1	0.006149494204101711	0.0010373736010601466	1063	0	['HGNC:2244', 'HGNC:2265', 'HGNC:4249', 'HGNC:2267', 'HGNC:12586', 'HGNC:2289', 'HGNC:18170', 'HGNC:10680', 'HGNC:2292', 'HGNC:2277', 'HGNC:9453', 'HGNC:2501', 'HGNC:12585', 'HGNC:2294', 'HGNC:8016', 'HGNC:7530', 'HGNC:8124', 'HGNC:30862', 'HGNC:12590', 'HGNC:5006', 'HGNC:14247', 'HGNC:847', 'HGNC:823', 'HGNC:10683', 'HGNC:2269', 'HGNC:7421', 'HGNC:4693', 'HGNC:840', 'HGNC:11067', 'HGNC:837', 'HG…
/Subject5_D14_TCTCTAAGTGCCTTGG-1	0.003145373441610438	0.014762267615849563	962	0	['HGNC:2267', 'HGNC:11063', 'HGNC:7530', 'HGNC:20233', 'HGNC:24381', 'HGNC:16232', 'HGNC:10986', 'HGNC:838', 'HGNC:12586', 'HGNC:3482', 'HGNC:29594', 'HGNC:12582', 'HGNC:3151', 'HGNC:5008', 'HGNC:12563', 'HGNC:2269', 'HGNC:2244', 'HGNC:7419', 'HGNC:2501', 'HGNC:12585', 'HGNC:12590', 'HGNC:28883', 'HGNC:2289', 'HGNC:3481', 'HGNC:18175', 'HGNC:24380', 'HGNC:643', 'HGNC:14247', 'HGNC:2294', 'HGNC:75…
/Subject2_D0_CTTAGGAAGATAGGAG-1	0.006549211327368314	0.024733583411692243	1006	[['HGNC:10989', 35.26722314980213, 86.97105114480702]]	['HGNC:11064', 'HGNC:18170', 'HGNC:5157', 'HGNC:16484', 'HGNC:4693', 'HGNC:7892', 'HGNC:2501']
/Subject2_D2_GATGAGGTCTACGAGT-1	0.004375793112501728	0.0022229434308431734	913	[['HGNC:12563', 48.03070567986226, 91.07676907532655]]	['HGNC:4116', 'HGNC:19980', 'HGNC:10293', 'HGNC:4020', 'HGNC:1096', 'HGNC:11449', 'HGNC:11067', 'HGNC:2342', 'HGNC:500', 'HGNC:7216', 'HGNC:2501', 'HGNC:2719', 'HGNC:3569', 'HGNC:4432', 'HGNC:12390', 'HGNC:11450', 'HGNC:18170', 'HGNC:12524', 'HGNC:18044', 'HGNC:10297', 'HGNC:11063', 'HGNC:1795', 'HGNC:2205', 'HGNC:5157', 'HGNC:11559', 'HGNC:10992', 'HGNC:8907', 'HGNC:11022', 'HGNC:20197', 'HGNC:4…
/Subject2_D0_GACGGCTTCACAGGCC-1	0.0022311048088088565	0.0019380751241832503	474	0	['HGNC:2285', 'HGNC:12582', 'HGNC:24380', 'HGNC:8124', 'HGNC:2288', 'HGNC:833', 'HGNC:21350', 'HGNC:12590', 'HGNC:848', 'HGNC:838', 'HGNC:18170', 'HGNC:2898', 'HGNC:840', 'HGNC:7427', 'HGNC:2291', 'HGNC:11063', 'HGNC:8016', 'HGNC:341', 'HGNC:10536', 'HGNC:9280', 'HGNC:845', 'HGNC:11067', 'HGNC:2265', 'HGNC:7419', 'HGNC:837', 'HGNC:2911', 'HGNC:12586', 'HGNC:12585', 'HGNC:12591', 'HGNC:30862', 'HG…
/Subject2_D4_GTAGTCATCCTTCAAT-1	0.0031453734416104287	0.0012297744443188151	443	0	['HGNC:365', 'HGNC:16484', 'HGNC:4378', 'HGNC:11063', 'HGNC:18170', 'HGNC:11067', 'HGNC:18044', 'HGNC:9020', 'HGNC:4693', 'HGNC:18070']
/Subject3_D0_GCGACCAGTTTAAGCC-1	0.0031453734416104486	0.0010373736010601464	533	0	['HGNC:23987', 'HGNC:2269', 'HGNC:7706', 'HGNC:830', 'HGNC:29594', 'HGNC:7690', 'HGNC:840', 'HGNC:7460', 'HGNC:7421', 'HGNC:7696', 'HGNC:12582', 'HGNC:7687', 'HGNC:2285', 'HGNC:7692', 'HGNC:2579', 'HGNC:7707', 'HGNC:11449', 'HGNC:7702', 'HGNC:7701', 'HGNC:7422', 'HGNC:10992', 'HGNC:18070', 'HGNC:7703', 'HGNC:2280', 'HGNC:7714', 'HGNC:10989', 'HGNC:7700', 'HGNC:24381', 'HGNC:7710', 'HGNC:7712', 'H…
/Natural1_D180_AGTGTCATCGGCATCG-1	0.0026323062951605124	0.0010025309076977643	886	0	['HGNC:2289', 'HGNC:13203', 'HGNC:4693', 'HGNC:24380', 'HGNC:2269', 'HGNC:16232', 'HGNC:3481', 'HGNC:29594', 'HGNC:4432', 'HGNC:11067', 'HGNC:2279', 'HGNC:2501', 'HGNC:4175', 'HGNC:2292', 'HGNC:24381', 'HGNC:9020', 'HGNC:2291', 'HGNC:18070', 'HGNC:848', 'HGNC:845', 'HGNC:341', 'HGNC:2704', 'HGNC:2267', 'HGNC:24269', 'HGNC:11063', 'HGNC:2277', 'HGNC:12585', 'HGNC:10979', 'HGNC:30862', 'HGNC:11026'…
/Subject2_D4_GATCTAGCACGAAAGC-1	0.003145373441610447	0.02473358341169228	601	[['HGNC:7631', 20.92730875920605, 99.99999999999835]]	['HGNC:21350', 'HGNC:2911', 'HGNC:24862', 'HGNC:24381', 'HGNC:2285', 'HGNC:18170', 'HGNC:2288', 'HGNC:11047', 'HGNC:7699', 'HGNC:4019', 'HGNC:12591', 'HGNC:4061', 'HGNC:7045', 'HGNC:3481', 'HGNC:9251', 'HGNC:840', 'HGNC:10989', 'HGNC:395', 'HGNC:2265', 'HGNC:7719', 'HGNC:24382', 'HGNC:14573', 'HGNC:6831', 'HGNC:7456', 'HGNC:16232', 'HGNC:29437', 'HGNC:848', 'HGNC:7421', 'HGNC:2422', 'HGNC:29500',…
/Subject5_D28_GAATAAGCATAAAGGT-1	0.010439742316629638	0.04564857399717314	961	[['HGNC:17194', 20.11563696422179, 84.7697929012643], ['HGNC:7719', 20.11563696422179, 84.7697929012642], ['HGNC:7706', 20.115636964219714, 84.76979290126417], ['HGNC:7717', 20.11563696422219, 84.7697929012643], ['HGNC:7687', 20.115636964221878, 84.76979290126422], ['HGNC:7686', 20.115636964221878, 84.76979290126422], ['HGNC:7455', 20.115636964221878, 84.76979290126422], ['HGNC:7703', 20.11563696…	['HGNC:840', 'HGNC:28883', 'HGNC:838', 'HGNC:837', 'HGNC:830', 'HGNC:18170', 'HGNC:500', 'HGNC:8016', 'HGNC:848', 'HGNC:14247', 'HGNC:846', 'HGNC:833', 'HGNC:18044', 'HGNC:823', 'HGNC:845', 'HGNC:4693', 'HGNC:11047', 'HGNC:847']
/Subject2_D4_GTCACAATCTTGCCGT-1	0.0010538173625495105	0.0010373736010601477	637	0	['HGNC:2858', 'HGNC:29437', 'HGNC:7892', 'HGNC:18170', 'HGNC:10452', 'HGNC:17296', 'HGNC:10451', 'HGNC:11047', 'HGNC:11064', 'HGNC:30927', 'HGNC:4693']
/Subject5_D4_ATTATCCGTCGTTGTA-1	0.0019622463796554307	0.000543197293082529	1145	0	['HGNC:4693', 'HGNC:24269', 'HGNC:341', 'HGNC:10452', 'HGNC:10451', 'HGNC:17296', 'HGNC:18044', 'HGNC:11064', 'HGNC:365', 'HGNC:8906', 'HGNC:18170', 'HGNC:2704', 'HGNC:11063', 'HGNC:2858', 'HGNC:7892']
/Subject3_D14_AGGCCACTCTCTGCTG-1	0.0416649082272889	0.04564857399717314	587	0	['HGNC:18170', 'HGNC:4693', 'HGNC:3569', 'HGNC:18044', 'HGNC:3575', 'HGNC:16484', 'HGNC:10999', 'HGNC:2501', 'HGNC:18070', 'HGNC:4378']
/Subject2_D6_CGGAGCTTCCGTACAA-1	0.0022431080505147844	0.0010025309076977598	917	0	['HGNC:11004', 'HGNC:8091', 'HGNC:9141', 'HGNC:25223', 'HGNC:823', 'HGNC:5006', 'HGNC:7530', 'HGNC:8016', 'HGNC:20661', 'HGNC:28883', 'HGNC:24269', 'HGNC:8906', 'HGNC:2244', 'HGNC:833', 'HGNC:4432', 'HGNC:9020', 'HGNC:4378', 'HGNC:4693', 'HGNC:14247', 'HGNC:847', 'HGNC:10922', 'HGNC:4175', 'HGNC:4249', 'HGNC:18170', 'HGNC:848', 'HGNC:7892', 'HGNC:830', 'HGNC:2710', 'HGNC:838', 'HGNC:7529', 'HGNC:…
/Subject5_D0_TATCTCAAGTGACTCT-1	0.003145373441610436	0.0010373736010601477	920	0	['HGNC:4432', 'HGNC:14247', 'HGNC:838', 'HGNC:10922', 'HGNC:2858', 'HGNC:11449', 'HGNC:25223', 'HGNC:341', 'HGNC:11450', 'HGNC:5383', 'HGNC:4693', 'HGNC:845', 'HGNC:8016', 'HGNC:10979', 'HGNC:8091', 'HGNC:10451', 'HGNC:14409', 'HGNC:7179', 'HGNC:10682', 'HGNC:848', 'HGNC:7529', 'HGNC:10680', 'HGNC:20233', 'HGNC:20661', 'HGNC:7526', 'HGNC:11004', 'HGNC:18170', 'HGNC:291', 'HGNC:837', 'HGNC:10452',…
/Subject2_D8_AGCTCCTGTGACGGTA-1	0.010439742316629813	0.06310739671366651	571	[['HGNC:6826', 21.332113751622227, 88.56992503882387], ['HGNC:115', 22.748651350335955, 99.99999999999906], ['HGNC:3006', 21.33211375162225, 88.56992503882378], ['HGNC:10863', 21.332113751622288, 88.56992503882358], ['HGNC:318', 21.332113751622337, 88.56992503882472], ['HGNC:4116', 21.33211375162224, 81.85019052660374], ['HGNC:19980', 21.332113751622288, 88.56992503882381], ['HGNC:14573', 21.3321…	['HGNC:7686', 'HGNC:7702', 'HGNC:7687', 'HGNC:11026', 'HGNC:11063', 'HGNC:7691', 'HGNC:3482', 'HGNC:7701', 'HGNC:846', 'HGNC:7697', 'HGNC:838', 'HGNC:30862', 'HGNC:7711', 'HGNC:848', 'HGNC:30863', 'HGNC:7706', 'HGNC:7710', 'HGNC:823', 'HGNC:24382', 'HGNC:7693', 'HGNC:12582', 'HGNC:837', 'HGNC:7892', 'HGNC:23987', 'HGNC:2579', 'HGNC:2280', 'HGNC:7712', 'HGNC:17027', 'HGNC:7456', 'HGNC:7694', 'HGNC…
/Subject3_D10_ACTTTCACAGTGGGAT-1	0.010439742316629743	0.12308760128368125	948	[['HGNC:11036', 49.606283617112574, 99.99999999999756]]	['HGNC:12590', 'HGNC:24382', 'HGNC:2579', 'HGNC:2279', 'HGNC:4693', 'HGNC:2501', 'HGNC:11064', 'HGNC:2269', 'HGNC:10451', 'HGNC:2291', 'HGNC:18170', 'HGNC:2858', 'HGNC:16484', 'HGNC:16232', 'HGNC:11067', 'HGNC:18044', 'HGNC:2267', 'HGNC:30862', 'HGNC:12586', 'HGNC:12585', 'HGNC:4433', 'HGNC:7419', 'HGNC:30863', 'HGNC:2280', 'HGNC:2265', 'HGNC:2285', 'HGNC:7427', 'HGNC:2289', 'HGNC:2288', 'HGNC:74…
/Subject3_D14_AAAGCAAGTGGTACAG-1	0.000327125223535569	0.0005431972930825332	892	0	['HGNC:11003', 'HGNC:20661', 'HGNC:11004', 'HGNC:10979', 'HGNC:22921', 'HGNC:7850', 'HGNC:18170', 'HGNC:643', 'HGNC:7529', 'HGNC:16431', 'HGNC:2858', 'HGNC:4136', 'HGNC:4175', 'HGNC:25223', 'HGNC:9021', 'HGNC:7892', 'HGNC:2501', 'HGNC:10452', 'HGNC:10850', 'HGNC:9141', 'HGNC:7849', 'HGNC:11036', 'HGNC:12705', 'HGNC:17296', 'HGNC:341', 'HGNC:23506', 'HGNC:18175', 'HGNC:12706', 'HGNC:2244', 'HGNC:5…
/Subject2_D10_TGATTTCGTTCCACGG-1	0.0031453734416104404	0.0011855698297830249	369	0	['HGNC:24381', 'HGNC:10989', 'HGNC:3575', 'HGNC:24382', 'HGNC:17296', 'HGNC:11004', 'HGNC:9020', 'HGNC:10293', 'HGNC:2285', 'HGNC:823', 'HGNC:2704', 'HGNC:11559', 'HGNC:833', 'HGNC:18170', 'HGNC:845', 'HGNC:837', 'HGNC:12587', 'HGNC:2288', 'HGNC:7422', 'HGNC:2292', 'HGNC:2321', 'HGNC:16232', 'HGNC:14247', 'HGNC:838', 'HGNC:12592', 'HGNC:2280', 'HGNC:2858', 'HGNC:12805', 'HGNC:7421', 'HGNC:840', '…
/Natural2_Dneg5_ACAGCTATCATGTCTT-1	0.010439742316629736	0.04671626941387124	1026	0	['HGNC:2292', 'HGNC:2698', 'HGNC:119', 'HGNC:30862', 'HGNC:10680', 'HGNC:7419', 'HGNC:16872', 'HGNC:5157', 'HGNC:341', 'HGNC:10683', 'HGNC:12585', 'HGNC:838', 'HGNC:2501', 'HGNC:403', 'HGNC:4570', 'HGNC:2690', 'HGNC:2289', 'HGNC:11063', 'HGNC:2646', 'HGNC:4136', 'HGNC:4135', 'HGNC:2291', 'HGNC:7892', 'HGNC:976', 'HGNC:24240', 'HGNC:4175', 'HGNC:30863', 'HGNC:2898', 'HGNC:24380', 'HGNC:735', 'HGNC…
/Subject5_D14_AGGGTGAGTTACAGAA-1	0.003145373441610435	0.0010676954166981177	1095	0	['HGNC:840', 'HGNC:30863', 'HGNC:833', 'HGNC:2288', 'HGNC:14247', 'HGNC:30862', 'HGNC:2287', 'HGNC:3482', 'HGNC:2858', 'HGNC:823', 'HGNC:18170', 'HGNC:846', 'HGNC:16232', 'HGNC:11004', 'HGNC:14409', 'HGNC:10682', 'HGNC:10680', 'HGNC:2267', 'HGNC:2294', 'HGNC:24381', 'HGNC:12582', 'HGNC:12587', 'HGNC:365', 'HGNC:11063', 'HGNC:2280', 'HGNC:7892', 'HGNC:4432', 'HGNC:17296', 'HGNC:1421', 'HGNC:11064'…
/Subject3_D0_TAGTGGTTCAGGATCT-1	0.004628925350429363	0.001262631868718934	855	0	['HGNC:17296', 'HGNC:10943', 'HGNC:10451', 'HGNC:9225', 'HGNC:2858', 'HGNC:7892', 'HGNC:1795', 'HGNC:10980', 'HGNC:11067', 'HGNC:18761', 'HGNC:15827', 'HGNC:18170', 'HGNC:4432', 'HGNC:8636', 'HGNC:14409', 'HGNC:2501', 'HGNC:10452', 'HGNC:28883', 'HGNC:4433']
/Subject2_D4_CGGACTGTCAACCAAC-1	0.004483041295214675	0.0010373736010601477	542	0	['HGNC:7687', 'HGNC:7456', 'HGNC:833', 'HGNC:18170', 'HGNC:8016', 'HGNC:7716', 'HGNC:20371', 'HGNC:7707', 'HGNC:7419', 'HGNC:7703', 'HGNC:7699', 'HGNC:7715', 'HGNC:11047', 'HGNC:7692', 'HGNC:7685', 'HGNC:7701', 'HGNC:7704', 'HGNC:7421', 'HGNC:30863', 'HGNC:2291', 'HGNC:2277', 'HGNC:830', 'HGNC:7422', 'HGNC:12585', 'HGNC:2287', 'HGNC:3482', 'HGNC:7688', 'HGNC:7462', 'HGNC:7717', 'HGNC:7711', 'HGNC…
/Subject3_D14_TAAGTGCCAGCTTCGG-1	0.0004901720503896898	0.0010373736010601462	794	[['HGNC:2342', 7.727334930177418, 99.99999999999929]]	['HGNC:2292', 'HGNC:2898', 'HGNC:82', 'HGNC:29594', 'HGNC:2579', 'HGNC:2289', 'HGNC:2280', 'HGNC:24380', 'HGNC:10682', 'HGNC:2911', 'HGNC:10683', 'HGNC:8124', 'HGNC:11067', 'HGNC:30862', 'HGNC:30863', 'HGNC:4693', 'HGNC:10922', 'HGNC:4433', 'HGNC:10680', 'HGNC:18044', 'HGNC:21350', 'HGNC:253', 'HGNC:18170', 'HGNC:10681', 'HGNC:12590', 'HGNC:2690', 'HGNC:18070', 'HGNC:403', 'HGNC:2269', 'HGNC:2294…
/Natural2_D180_CAGCGACCATGCATGT-1	0.0017389036212663467	0.0005431972930827278	993	0	['HGNC:8906', 'HGNC:3247', 'HGNC:403', 'HGNC:4982', 'HGNC:11047', 'HGNC:253', 'HGNC:9021', 'HGNC:3078', 'HGNC:840', 'HGNC:7849', 'HGNC:2342', 'HGNC:17296', 'HGNC:20661', 'HGNC:18044', 'HGNC:833', 'HGNC:2710', 'HGNC:9141', 'HGNC:846', 'HGNC:11063', 'HGNC:24269', 'HGNC:5006', 'HGNC:20233', 'HGNC:9280', 'HGNC:2244', 'HGNC:3631', 'HGNC:845', 'HGNC:12591', 'HGNC:18170', 'HGNC:395', 'HGNC:7892', 'HGNC:…
/Subject3_D14_CTGATAGAGCTGAACG-1	0.003145373441610425	0.001185569829783026	802	0	['HGNC:4693', 'HGNC:3482', 'HGNC:2579', 'HGNC:17296', 'HGNC:7419', 'HGNC:10683', 'HGNC:8016', 'HGNC:2292', 'HGNC:7427', 'HGNC:2277', 'HGNC:7421', 'HGNC:28883', 'HGNC:10680', 'HGNC:846', 'HGNC:12590', 'HGNC:12582', 'HGNC:18170', 'HGNC:823', 'HGNC:840', 'HGNC:24382', 'HGNC:4433', 'HGNC:12587', 'HGNC:3481', 'HGNC:3078', 'HGNC:2267', 'HGNC:10452', 'HGNC:14247', 'HGNC:2288', 'HGNC:2285', 'HGNC:7892', …
/Subject5_D6_CCTAGCTTCATCATTC-1	0.004483041295214665	0.0010373736010601481	1835	0	['HGNC:341', 'HGNC:4693', 'HGNC:10920', 'HGNC:18170', 'HGNC:7892', 'HGNC:10922', 'HGNC:11064']
/Natural1_Dneg2_GATCGCGCACGGCCAT-1	0.004125582738562046	0.0011855698297830602	807	0	['HGNC:12590', 'HGNC:2291', 'HGNC:3700', 'HGNC:21350', 'HGNC:20197', 'HGNC:28883', 'HGNC:2858', 'HGNC:15629', 'HGNC:11022', 'HGNC:4432', 'HGNC:11448', 'HGNC:24382', 'HGNC:10682', 'HGNC:12587', 'HGNC:2289', 'HGNC:24269', 'HGNC:18044', 'HGNC:29594', 'HGNC:12527', 'HGNC:4369', 'HGNC:2280', 'HGNC:7216', 'HGNC:8124', 'HGNC:11063', 'HGNC:2285', 'HGNC:7422', 'HGNC:4458', 'HGNC:2279', 'HGNC:10451', 'HGNC…
/Subject5_D2_ATTTCTGAGTGAATTG-1	0.003145373441610382	0.0010373736010601488	590	0	['HGNC:2265', 'HGNC:4175', 'HGNC:846', 'HGNC:4378', 'HGNC:7419', 'HGNC:2289', 'HGNC:4136', 'HGNC:2501', 'HGNC:341', 'HGNC:830', 'HGNC:2285', 'HGNC:848', 'HGNC:24381', 'HGNC:2291', 'HGNC:14247', 'HGNC:823', 'HGNC:845', 'HGNC:16232', 'HGNC:24380', 'HGNC:2277', 'HGNC:833', 'HGNC:7421', 'HGNC:11036', 'HGNC:2292', 'HGNC:4693', 'HGNC:30862', 'HGNC:2294', 'HGNC:7422', 'HGNC:840', 'HGNC:8016', 'HGNC:1258…
/Natural2_Dneg5_GTAGTCATCATCACCC-1	0.007735467634803411	0.0022229434308431747	1034	0	['HGNC:10681', 'HGNC:5157', 'HGNC:3700', 'HGNC:341', 'HGNC:4693', 'HGNC:12563', 'HGNC:2898', 'HGNC:11063', 'HGNC:115', 'HGNC:4432', 'HGNC:365', 'HGNC:10979', 'HGNC:2422', 'HGNC:7892', 'HGNC:10682', 'HGNC:10680', 'HGNC:18170', 'HGNC:10683', 'HGNC:11067']
/Subject3_D14_GGAGCAACACGTCTCT-1	0.0017389036212667878	0.0005431972930825356	885	0	['HGNC:12590', 'HGNC:406', 'HGNC:16484', 'HGNC:2269', 'HGNC:9141', 'HGNC:7892', 'HGNC:17296', 'HGNC:3481', 'HGNC:7530', 'HGNC:10452', 'HGNC:30863', 'HGNC:2280', 'HGNC:2704', 'HGNC:12585', 'HGNC:14247', 'HGNC:2285', 'HGNC:5008', 'HGNC:7419', 'HGNC:10451', 'HGNC:846', 'HGNC:7422', 'HGNC:2292', 'HGNC:845', 'HGNC:4175', 'HGNC:18044', 'HGNC:10980', 'HGNC:642', 'HGNC:823', 'HGNC:2289', 'HGNC:2288', 'HG…
/Subject3_D4_GCAATCAAGAAACCAT-1	0.0006611817963427822	0.001133211006561101	661	[['HGNC:642', 42.826486956062254, 99.99999999999861]]	['HGNC:20661', 'HGNC:4175', 'HGNC:9020', 'HGNC:11003', 'HGNC:7421', 'HGNC:12587', 'HGNC:830', 'HGNC:7419', 'HGNC:11054', 'HGNC:3481', 'HGNC:28883', 'HGNC:7529', 'HGNC:16232', 'HGNC:8016', 'HGNC:833', 'HGNC:2288', 'HGNC:29594', 'HGNC:14247', 'HGNC:2861', 'HGNC:848', 'HGNC:12582', 'HGNC:24381', 'HGNC:2579', 'HGNC:9141', 'HGNC:5006', 'HGNC:30863', 'HGNC:10937', 'HGNC:2244', 'HGNC:30862', 'HGNC:12586…
/Subject2_D15_AAAGCAACATAGACTC-1	0.0031453734416104395	0.11324840160281452	902	[['HGNC:10681', 46.19961680979862, 99.99999999999962], ['HGNC:12590', 18.58097942264442, 100.00000000000009], ['HGNC:7708', 18.580979422643765, 100.00000000000033], ['HGNC:7687', 18.580979422652504, 99.99999999999994], ['HGNC:20371', 18.580979422643935, 99.99999999999994], ['HGNC:7697', 18.580979422643743, 99.99999999999994], ['HGNC:7701', 18.580979422644887, 99.99999999999993], ['HGNC:7698', 18.…	['HGNC:11067', 'HGNC:18070', 'HGNC:11064', 'HGNC:341', 'HGNC:2501', 'HGNC:16484', 'HGNC:18170', 'HGNC:11063']
/Subject2_D28_CACATTTTCCAATGGT-1	0.004125582738561816	0.001185569829783025	898	0	['HGNC:10680', 'HGNC:16232', 'HGNC:5157', 'HGNC:10452', 'HGNC:2277', 'HGNC:2289', 'HGNC:12586', 'HGNC:17296', 'HGNC:7421', 'HGNC:18170', 'HGNC:2579', 'HGNC:4693', 'HGNC:2279', 'HGNC:3700', 'HGNC:12585', 'HGNC:7427', 'HGNC:30863', 'HGNC:10682', 'HGNC:4623', 'HGNC:29594', 'HGNC:2291', 'HGNC:24382', 'HGNC:30862', 'HGNC:7422', 'HGNC:2267', 'HGNC:2294', 'HGNC:9020', 'HGNC:18044', 'HGNC:12563', 'HGNC:1…
/Natural1_Dneg3_TAAGAGACATGCCTTC-1	0.00357724158901074	0.0010025309076977626	924	0	['HGNC:11449', 'HGNC:4432', 'HGNC:7427', 'HGNC:4175', 'HGNC:2280', 'HGNC:2501', 'HGNC:2265', 'HGNC:10451', 'HGNC:3481', 'HGNC:845', 'HGNC:2277', 'HGNC:12585', 'HGNC:14409', 'HGNC:2704', 'HGNC:4693', 'HGNC:8016', 'HGNC:3482', 'HGNC:848', 'HGNC:16232', 'HGNC:11063', 'HGNC:2269', 'HGNC:823', 'HGNC:7419', 'HGNC:10681', 'HGNC:837', 'HGNC:2898', 'HGNC:24381', 'HGNC:12582', 'HGNC:11450', 'HGNC:2858', 'H…
/Subject2_D28_TGTATTCCATGCATGT-1	0.001341429970176039	0.0010373736010601477	708	0	['HGNC:18044', 'HGNC:12582', 'HGNC:2911', 'HGNC:10452', 'HGNC:823', 'HGNC:12592', 'HGNC:2265', 'HGNC:8124', 'HGNC:2288', 'HGNC:10992', 'HGNC:473', 'HGNC:2277', 'HGNC:2280', 'HGNC:9020', 'HGNC:2269', 'HGNC:2287', 'HGNC:2321', 'HGNC:2294', 'HGNC:341', 'HGNC:846', 'HGNC:11004', 'HGNC:11047', 'HGNC:21350', 'HGNC:7422', 'HGNC:833', 'HGNC:4982', 'HGNC:12591', 'HGNC:12585', 'HGNC:840', 'HGNC:16484', 'HG…
/Natural2_Dneg5_GCCAAATAGCACACAG-1	0.003248387987461619	0.0011855698297832278	1185	0	['HGNC:845', 'HGNC:4249', 'HGNC:833', 'HGNC:24382', 'HGNC:10942', 'HGNC:2244', 'HGNC:2501', 'HGNC:2289', 'HGNC:823', 'HGNC:8906', 'HGNC:4693', 'HGNC:24269', 'HGNC:5006', 'HGNC:30863', 'HGNC:2294', 'HGNC:18170', 'HGNC:11004', 'HGNC:12590', 'HGNC:2285', 'HGNC:18175', 'HGNC:4175', 'HGNC:29594', 'HGNC:10451', 'HGNC:8016', 'HGNC:11055', 'HGNC:2279', 'HGNC:7422', 'HGNC:840', 'HGNC:846', 'HGNC:4136', 'H…
/Subject5_D2_CTACGTCGTTCTGGTA-1	0.003145373441610437	0.008577085257773202	882	0	['HGNC:24380', 'HGNC:30862', 'HGNC:3481', 'HGNC:847', 'HGNC:2267', 'HGNC:823', 'HGNC:2288', 'HGNC:2277', 'HGNC:848', 'HGNC:2287', 'HGNC:10682', 'HGNC:2291', 'HGNC:4693', 'HGNC:11448', 'HGNC:11449', 'HGNC:341', 'HGNC:830', 'HGNC:12590', 'HGNC:21350', 'HGNC:2289', 'HGNC:2579', 'HGNC:2279', 'HGNC:12585', 'HGNC:2898', 'HGNC:2265', 'HGNC:837', 'HGNC:11063', 'HGNC:29594', 'HGNC:11064', 'HGNC:840', 'HGN…
/Subject3_D14_GCGACCATCACCGGGT-1	0.00448304129521466	0.0010373736010601481	629	0	['HGNC:2279', 'HGNC:845', 'HGNC:7427', 'HGNC:7705', 'HGNC:7419', 'HGNC:11063', 'HGNC:9141', 'HGNC:30862', 'HGNC:10682', 'HGNC:7708', 'HGNC:17194', 'HGNC:837', 'HGNC:7706', 'HGNC:7683', 'HGNC:7458', 'HGNC:18170', 'HGNC:3481', 'HGNC:2244', 'HGNC:7699', 'HGNC:7456', 'HGNC:7698', 'HGNC:21350', 'HGNC:16484', 'HGNC:4693', 'HGNC:30863', 'HGNC:4249', 'HGNC:7696', 'HGNC:24382', 'HGNC:2267', 'HGNC:7691', '…
/Natural2_D180_CGTCCATAGCAGCGTA-1	0.004483041295214672	0.0010373736010601473	742	0	['HGNC:11064', 'HGNC:10971', 'HGNC:16484', 'HGNC:12563', 'HGNC:26057', 'HGNC:18044', 'HGNC:4693', 'HGNC:7892', 'HGNC:5157', 'HGNC:11054', 'HGNC:11047', 'HGNC:18170']
/Subject3_D8_ACACCCTCATGGTTGT-1	0.003145373441610436	0.0010676954166981172	492	0	['HGNC:30863', 'HGNC:2288', 'HGNC:7688', 'HGNC:500', 'HGNC:7693', 'HGNC:7458', 'HGNC:23987', 'HGNC:7419', 'HGNC:28883', 'HGNC:7695', 'HGNC:4378', 'HGNC:12590', 'HGNC:18070', 'HGNC:7699', 'HGNC:7692', 'HGNC:845', 'HGNC:830', 'HGNC:7684', 'HGNC:7462', 'HGNC:2287', 'HGNC:12582', 'HGNC:365', 'HGNC:846', 'HGNC:2265', 'HGNC:20371', 'HGNC:7683', 'HGNC:7714', 'HGNC:17194', 'HGNC:2279', 'HGNC:30242', 'HGN…
/Subject2_D6_GTTACAGTCGCAAGCC-1	0.0067690403434804295	0.0010373736010601427	509	0	['HGNC:8091', 'HGNC:14409', 'HGNC:4693', 'HGNC:2288', 'HGNC:840', 'HGNC:7863', 'HGNC:2265', 'HGNC:18170', 'HGNC:24382', 'HGNC:12585', 'HGNC:9020', 'HGNC:2279', 'HGNC:24381', 'HGNC:2244', 'HGNC:2292', 'HGNC:10986', 'HGNC:7419', 'HGNC:846', 'HGNC:4136', 'HGNC:2285', 'HGNC:25223', 'HGNC:2280', 'HGNC:12590', 'HGNC:5006', 'HGNC:4378', 'HGNC:9141', 'HGNC:5008', 'HGNC:14247', 'HGNC:7422', 'HGNC:11064', …
/Subject5_D6_GGAATAAAGAGTAATC-1	0.006769040343480606	0.0010373736010601473	599	0	['HGNC:2291', 'HGNC:7427', 'HGNC:2287', 'HGNC:12590', 'HGNC:838', 'HGNC:7422', 'HGNC:8016', 'HGNC:12586', 'HGNC:29594', 'HGNC:11064', 'HGNC:5157', 'HGNC:3482', 'HGNC:30862', 'HGNC:830', 'HGNC:2579', 'HGNC:833', 'HGNC:24381', 'HGNC:2279', 'HGNC:11450', 'HGNC:642', 'HGNC:12582', 'HGNC:2292', 'HGNC:2911', 'HGNC:16232', 'HGNC:2898', 'HGNC:21350', 'HGNC:7892', 'HGNC:12587', 'HGNC:2269', 'HGNC:11067', …
/Subject5_D10_TCAGCAACAGTAGAGC-1	0.003145373441610438	0.0011855698297831493	784	0	['HGNC:8906', 'HGNC:7892', 'HGNC:4693', 'HGNC:2704', 'HGNC:26309', 'HGNC:9160', 'HGNC:11004', 'HGNC:10452', 'HGNC:17296', 'HGNC:18044', 'HGNC:9020', 'HGNC:10451', 'HGNC:11063', 'HGNC:365', 'HGNC:2858', 'HGNC:18170', 'HGNC:4175', 'HGNC:24269', 'HGNC:4136', 'HGNC:14679']
/Subject2_D4_GCAGTTAAGCAGGCTA-1	0.0031453734416104395	0.0010373736010601477	452	0	['HGNC:9020', 'HGNC:18070', 'HGNC:11047', 'HGNC:4378', 'HGNC:4693', 'HGNC:16484', 'HGNC:11054', 'HGNC:18170', 'HGNC:18044', 'HGNC:17027']
/Subject5_D14_AGGCCGTGTTCAGCGC-1	0.0059448721852625175	0.0010373736010601533	806	0	['HGNC:11047', 'HGNC:16484', 'HGNC:18044', 'HGNC:9020', 'HGNC:4378', 'HGNC:2501', 'HGNC:18170', 'HGNC:365', 'HGNC:9225', 'HGNC:18070', 'HGNC:4693']
/Subject2_D28_CGATGGCAGGAATTAC-1	0.01043974231662974	0.004233884793554024	714	[['HGNC:2501', 38.188588821406995, 100.0], ['HGNC:18070', 40.350680001925696, 99.99999999999976], ['HGNC:9020', 25.416535091989907, 99.99999999999763]]	['HGNC:7713', 'HGNC:2279', 'HGNC:7686', 'HGNC:4693', 'HGNC:30862', 'HGNC:7456', 'HGNC:7684', 'HGNC:2289', 'HGNC:17027', 'HGNC:8016', 'HGNC:18044', 'HGNC:17194', 'HGNC:7421', 'HGNC:20371', 'HGNC:837', 'HGNC:847', 'HGNC:29594', 'HGNC:24382', 'HGNC:8124', 'HGNC:7427', 'HGNC:7712', 'HGNC:11063', 'HGNC:3700', 'HGNC:833', 'HGNC:7462', 'HGNC:840', 'HGNC:10681', 'HGNC:12590', 'HGNC:12585', 'HGNC:7701', '…
/Subject5_D4_TGTGGTATCTGGTATG-1	0.0007530895498783754	0.0010373736010601477	814	0	['HGNC:12582', 'HGNC:10850', 'HGNC:2294', 'HGNC:7436', 'HGNC:5382', 'HGNC:2269', 'HGNC:24382', 'HGNC:30863', 'HGNC:2861', 'HGNC:18175', 'HGNC:18170', 'HGNC:2267', 'HGNC:2244', 'HGNC:11067', 'HGNC:24381', 'HGNC:12586', 'HGNC:18044', 'HGNC:30862', 'HGNC:2285', 'HGNC:12590', 'HGNC:11055', 'HGNC:28883', 'HGNC:847', 'HGNC:4378', 'HGNC:10986', 'HGNC:5008', 'HGNC:20661', 'HGNC:4136', 'HGNC:7530', 'HGNC:…
/Subject3_D28_ACCAGTATCTACCAGA-1	0.0031453734416104664	0.02473358341169224	1038	[['HGNC:3482', 46.69093872461067, 99.99999999999933], ['HGNC:10989', 18.74567391154363, 99.99999999999906], ['HGNC:3481', 46.69093872461089, 99.99999999999926]]	['HGNC:2501', 'HGNC:17296', 'HGNC:4456', 'HGNC:7892', 'HGNC:11064', 'HGNC:4693', 'HGNC:10452', 'HGNC:2858', 'HGNC:10451', 'HGNC:18170']
/Subject2_D28_ACTGCTCGTACCAGTT-1	0.003145373441610438	0.0010373736010601477	1036	0	['HGNC:9020', 'HGNC:2279', 'HGNC:12587', 'HGNC:10680', 'HGNC:82', 'HGNC:11063', 'HGNC:24381', 'HGNC:2422', 'HGNC:2280', 'HGNC:2291', 'HGNC:2690', 'HGNC:24382', 'HGNC:8016', 'HGNC:3700', 'HGNC:2287', 'HGNC:253', 'HGNC:5213', 'HGNC:2267', 'HGNC:12585', 'HGNC:6936', 'HGNC:932', 'HGNC:10979', 'HGNC:403', 'HGNC:4803', 'HGNC:2288', 'HGNC:2265', 'HGNC:30863', 'HGNC:5157', 'HGNC:10969', 'HGNC:16526', 'HG…
/Subject2_D15_GTAACGTCACCAGCAC-1	0.002089792394332979	0.0005785051171328991	753	0	['HGNC:7892', 'HGNC:12590', 'HGNC:24382', 'HGNC:2289', 'HGNC:17027', 'HGNC:833', 'HGNC:12585', 'HGNC:24380', 'HGNC:18044', 'HGNC:7422', 'HGNC:2579', 'HGNC:12582', 'HGNC:11064', 'HGNC:846', 'HGNC:2288', 'HGNC:14247', 'HGNC:847', 'HGNC:5157', 'HGNC:2287', 'HGNC:7419', 'HGNC:2291', 'HGNC:29594', 'HGNC:823', 'HGNC:16232', 'HGNC:2277', 'HGNC:837', 'HGNC:28883', 'HGNC:2267', 'HGNC:2269', 'HGNC:848', 'H…
/Subject3_D4_CTCTACGAGGCATTGG-1	0.004628925350429213	0.001262631868718922	858	0	['HGNC:4136', 'HGNC:10451', 'HGNC:9225', 'HGNC:9160', 'HGNC:11004', 'HGNC:17296', 'HGNC:11047', 'HGNC:10452', 'HGNC:14409', 'HGNC:4175', 'HGNC:18170', 'HGNC:7892', 'HGNC:26309', 'HGNC:12563', 'HGNC:341', 'HGNC:10920', 'HGNC:2858']
/Natural2_Dneg4_ATTGGTGCATCAGTCA-1	0.003145373441610435	0.001185569829783026	636	0	['HGNC:16484', 'HGNC:5008', 'HGNC:4175', 'HGNC:848', 'HGNC:18070', 'HGNC:833', 'HGNC:2244', 'HGNC:837', 'HGNC:18044', 'HGNC:823', 'HGNC:28883', 'HGNC:2704', 'HGNC:12591', 'HGNC:18170', 'HGNC:10920', 'HGNC:4136', 'HGNC:7436', 'HGNC:830', 'HGNC:11064', 'HGNC:2321', 'HGNC:24269', 'HGNC:7892', 'HGNC:18175', 'HGNC:846', 'HGNC:9141', 'HGNC:7529', 'HGNC:10956', 'HGNC:10293', 'HGNC:7530', 'HGNC:840', 'HG…
/Subject3_D6_GTTAAGCGTAAGAGAG-1	0.006149494204101664	0.0010373736010601477	824	0	['HGNC:5006', 'HGNC:847', 'HGNC:28883', 'HGNC:2267', 'HGNC:7421', 'HGNC:848', 'HGNC:3482', 'HGNC:7530', 'HGNC:7892', 'HGNC:20233', 'HGNC:29594', 'HGNC:830', 'HGNC:11004', 'HGNC:2285', 'HGNC:838', 'HGNC:341', 'HGNC:18044', 'HGNC:25223', 'HGNC:2294', 'HGNC:4378', 'HGNC:8016', 'HGNC:7529', 'HGNC:840', 'HGNC:7427', 'HGNC:2265', 'HGNC:837', 'HGNC:4136', 'HGNC:12587', 'HGNC:833', 'HGNC:12585', 'HGNC:22…
/Natural2_Dneg4_ACTATCTCACCGTTGG-1	0.001962246379655429	0.0005431972930825331	861	0	['HGNC:823', 'HGNC:7711', 'HGNC:7688', 'HGNC:5386', 'HGNC:10682', 'HGNC:7694', 'HGNC:28883', 'HGNC:846', 'HGNC:3700', 'HGNC:11004', 'HGNC:7458', 'HGNC:12586', 'HGNC:2267', 'HGNC:10681', 'HGNC:2292', 'HGNC:12585', 'HGNC:7707', 'HGNC:7697', 'HGNC:1516', 'HGNC:11449', 'HGNC:7683', 'HGNC:830', 'HGNC:7717', 'HGNC:8124', 'HGNC:10922', 'HGNC:7693', 'HGNC:2579', 'HGNC:838', 'HGNC:2501', 'HGNC:7716', 'HGN…
/Subject3_D10_TTAGGCAGTAGCGCAA-1	0.0003340199298558145	0.00033157711045867183	842	0	['HGNC:7529', 'HGNC:2287', 'HGNC:2898', 'HGNC:9020', 'HGNC:12590', 'HGNC:4175', 'HGNC:7530', 'HGNC:2579', 'HGNC:25223', 'HGNC:7422', 'HGNC:11067', 'HGNC:10683', 'HGNC:5006', 'HGNC:2269', 'HGNC:4693', 'HGNC:2289', 'HGNC:18170', 'HGNC:2277', 'HGNC:16484', 'HGNC:2501', 'HGNC:2267', 'HGNC:8124', 'HGNC:2911', 'HGNC:2280', 'HGNC:2279', 'HGNC:4136', 'HGNC:10682', 'HGNC:2285', 'HGNC:29878', 'HGNC:12587',…
/Subject2_D4_TAGTTGGGTGTAAGTA-1	0.0021165588985427477	0.0005927849148915131	907	0	['HGNC:17296', 'HGNC:4136', 'HGNC:25223', 'HGNC:2704', 'HGNC:10979', 'HGNC:7529', 'HGNC:5008', 'HGNC:11047', 'HGNC:406', 'HGNC:2858', 'HGNC:11055', 'HGNC:9141', 'HGNC:18170', 'HGNC:10452', 'HGNC:5006', 'HGNC:7892', 'HGNC:11004', 'HGNC:4249', 'HGNC:11026', 'HGNC:20233', 'HGNC:29878', 'HGNC:10451', 'HGNC:30927', 'HGNC:7852', 'HGNC:1564', 'HGNC:7530', 'HGNC:5383', 'HGNC:8091', 'HGNC:29437', 'HGNC:20…
/Natural2_Dneg4_TCGGTAAGTGGTCTCG-1	0.0017389036212668233	0.0005431972930825135	752	0	['HGNC:833', 'HGNC:11063', 'HGNC:2269', 'HGNC:4249', 'HGNC:5383', 'HGNC:2501', 'HGNC:2288', 'HGNC:7419', 'HGNC:7422', 'HGNC:845', 'HGNC:2704', 'HGNC:10682', 'HGNC:2265', 'HGNC:12587', 'HGNC:10683', 'HGNC:10680', 'HGNC:838', 'HGNC:846', 'HGNC:11055', 'HGNC:11067', 'HGNC:18170', 'HGNC:16232', 'HGNC:10922', 'HGNC:2244', 'HGNC:9068', 'HGNC:14247', 'HGNC:8016', 'HGNC:2280', 'HGNC:7421', 'HGNC:976', 'H…
/Subject3_D10_CAGAATCGTCTCCATC-1	0.0031453734416104807	0.014829324163872318	868	0	['HGNC:2501', 'HGNC:21350', 'HGNC:7892', 'HGNC:2896', 'HGNC:10451', 'HGNC:10452', 'HGNC:3061', 'HGNC:8808', 'HGNC:4248', 'HGNC:9020', 'HGNC:16448', 'HGNC:10920', 'HGNC:4432', 'HGNC:11064', 'HGNC:11067', 'HGNC:3824', 'HGNC:2898', 'HGNC:17296', 'HGNC:10980', 'HGNC:4433', 'HGNC:2858', 'HGNC:18170', 'HGNC:1795']
/Subject3_D14_GACACGCGTCATTAGC-1	0.0031453734416103983	0.001185569829783025	792	0	['HGNC:25223', 'HGNC:9280', 'HGNC:838', 'HGNC:7434', 'HGNC:4175', 'HGNC:11063', 'HGNC:28883', 'HGNC:11055', 'HGNC:7530', 'HGNC:500', 'HGNC:10451', 'HGNC:833', 'HGNC:846', 'HGNC:8016', 'HGNC:7529', 'HGNC:9020', 'HGNC:20661', 'HGNC:7892', 'HGNC:840', 'HGNC:18170', 'HGNC:794', 'HGNC:10956', 'HGNC:4982', 'HGNC:12592', 'HGNC:847', 'HGNC:848', 'HGNC:11064', 'HGNC:5006', 'HGNC:2704', 'HGNC:473', 'HGNC:4…
/Subject2_D28_GAATGAAAGACTGGGT-1	0.0031453734416104387	0.002222943430843173	622	[['HGNC:14409', 46.666666666666465, 100.00000000000017], ['HGNC:2704', 46.66666666666668, 95.25597537196144], ['HGNC:365', 46.66666666666668, 95.25597537196138]]	['HGNC:18044', 'HGNC:4693', 'HGNC:18170', 'HGNC:11047', 'HGNC:9020', 'HGNC:4378', 'HGNC:11054', 'HGNC:16484', 'HGNC:18070', 'HGNC:11051', 'HGNC:11064']
/Natural2_Dneg5_CGAGCCAGTAATTGGA-1	0.0037782446828209634	0.0010373736010601477	864	0	['HGNC:3005', 'HGNC:7892', 'HGNC:16484', 'HGNC:18044', 'HGNC:8907', 'HGNC:23157', 'HGNC:23161', 'HGNC:23056', 'HGNC:318', 'HGNC:10381', 'HGNC:11004', 'HGNC:3006', 'HGNC:14573', 'HGNC:9020', 'HGNC:20799', 'HGNC:4458', 'HGNC:2664', 'HGNC:6823', 'HGNC:11054', 'HGNC:10382', 'HGNC:7044', 'HGNC:2728', 'HGNC:4061', 'HGNC:11047', 'HGNC:7045', 'HGNC:10451', 'HGNC:3007', 'HGNC:20266', 'HGNC:18170', 'HGNC:1…
/Subject2_D4_GCGCAACTCATAGCAC-1	0.00026808860864693004	0.0005207758753404305	554	0	['HGNC:2859', 'HGNC:10545', 'HGNC:12563', 'HGNC:6708', 'HGNC:11063', 'HGNC:11559', 'HGNC:10293', 'HGNC:4693', 'HGNC:5213', 'HGNC:7529', 'HGNC:10850', 'HGNC:7892', 'HGNC:794', 'HGNC:16484', 'HGNC:473', 'HGNC:18044', 'HGNC:2649', 'HGNC:11047', 'HGNC:7530', 'HGNC:11863', 'HGNC:5008', 'HGNC:11279', 'HGNC:4795', 'HGNC:18170', 'HGNC:10937', 'HGNC:4458', 'HGNC:5006', 'HGNC:2861', 'HGNC:8891', 'HGNC:7436…
/Subject3_D28_TCACGAAAGACTGGGT-1	0.003145373441610439	0.001018494924529749	911	[['HGNC:8906', 46.66666666666667, 80.16782571904277], ['HGNC:24269', 46.66666666666669, 80.16782571894258]]	['HGNC:4378', 'HGNC:8863', 'HGNC:794', 'HGNC:18170', 'HGNC:10980', 'HGNC:4693', 'HGNC:7892', 'HGNC:18070', 'HGNC:291', 'HGNC:28883', 'HGNC:4163', 'HGNC:18044', 'HGNC:11047', 'HGNC:9020', 'HGNC:9238', 'HGNC:2501']
/Subject2_D8_TATCTCATCCTAGAAC-1	0.00030639688858358373	0.0003846648176921442	702	0	['HGNC:823', 'HGNC:840', 'HGNC:10451', 'HGNC:3481', 'HGNC:30862', 'HGNC:2501', 'HGNC:8016', 'HGNC:2279', 'HGNC:12587', 'HGNC:21350', 'HGNC:7427', 'HGNC:2289', 'HGNC:2291', 'HGNC:2898', 'HGNC:7421', 'HGNC:833', 'HGNC:341', 'HGNC:2265', 'HGNC:2321', 'HGNC:24380', 'HGNC:845', 'HGNC:2267', 'HGNC:2858', 'HGNC:837', 'HGNC:2280', 'HGNC:29594', 'HGNC:18044', 'HGNC:4982', 'HGNC:24382', 'HGNC:10956', 'HGNC…
/Subject3_D14_GACGGCTGTTCCACAA-1	0.0044830412952146705	0.0010373736010601466	1055	0	['HGNC:2280', 'HGNC:12582', 'HGNC:7427', 'HGNC:11449', 'HGNC:24381', 'HGNC:28883', 'HGNC:2279', 'HGNC:30862', 'HGNC:2269', 'HGNC:12590', 'HGNC:16232', 'HGNC:2267', 'HGNC:7421', 'HGNC:18070', 'HGNC:2285', 'HGNC:10681', 'HGNC:2294', 'HGNC:2287', 'HGNC:3700', 'HGNC:24380', 'HGNC:2579', 'HGNC:12586', 'HGNC:10680', 'HGNC:2288', 'HGNC:2289', 'HGNC:7422', 'HGNC:12585', 'HGNC:29594', 'HGNC:24382', 'HGNC:…
/Subject2_D15_GTTAAGCGTAGCCTAT-1	0.007380774908295264	0.0022229434308431734	453	0	['HGNC:24381', 'HGNC:7688', 'HGNC:7460', 'HGNC:2285', 'HGNC:10956', 'HGNC:2279', 'HGNC:365', 'HGNC:10999', 'HGNC:7704', 'HGNC:7699', 'HGNC:833', 'HGNC:7683', 'HGNC:10992', 'HGNC:7712', 'HGNC:846', 'HGNC:11067', 'HGNC:7715', 'HGNC:30862', 'HGNC:500', 'HGNC:7708', 'HGNC:30242', 'HGNC:7687', 'HGNC:7685', 'HGNC:7719', 'HGNC:7427', 'HGNC:24380', 'HGNC:7705', 'HGNC:7697', 'HGNC:7892', 'HGNC:7703', 'HGN…
/Subject3_D28_TGCCCATAGGTAGCTG-1	0.0031453734416103827	0.0010373736010601503	510	0	['HGNC:18044', 'HGNC:10922', 'HGNC:11004', 'HGNC:9160', 'HGNC:9020', 'HGNC:17027', 'HGNC:18170', 'HGNC:4136', 'HGNC:26309', 'HGNC:11064', 'HGNC:4175', 'HGNC:5157', 'HGNC:9225', 'HGNC:7892', 'HGNC:4693', 'HGNC:11055', 'HGNC:18070']
/Natural2_D180_CCTTACGCACGCGAAA-1	0.0023172793887392715	0.0010373736010601473	618	0	['HGNC:30862', 'HGNC:848', 'HGNC:12590', 'HGNC:2579', 'HGNC:14247', 'HGNC:7687', 'HGNC:7461', 'HGNC:2287', 'HGNC:7708', 'HGNC:2280', 'HGNC:10979', 'HGNC:2289', 'HGNC:7697', 'HGNC:23987', 'HGNC:823', 'HGNC:7707', 'HGNC:29594', 'HGNC:7702', 'HGNC:838', 'HGNC:2279', 'HGNC:7419', 'HGNC:7684', 'HGNC:16232', 'HGNC:7713', 'HGNC:3481', 'HGNC:2269', 'HGNC:7704', 'HGNC:7688', 'HGNC:7712', 'HGNC:7717', 'HGN…
/Subject5_D14_TTGTAGGCATGTCCTC-1	0.003145373441610442	0.0010373736010601477	752	0	['HGNC:24380', 'HGNC:18170', 'HGNC:11055', 'HGNC:20661', 'HGNC:8016', 'HGNC:12590', 'HGNC:24382', 'HGNC:28883', 'HGNC:12582', 'HGNC:406', 'HGNC:837', 'HGNC:18175', 'HGNC:16232', 'HGNC:18044', 'HGNC:2287', 'HGNC:846', 'HGNC:29594', 'HGNC:12586', 'HGNC:823', 'HGNC:2285', 'HGNC:2280', 'HGNC:14247', 'HGNC:848', 'HGNC:2294', 'HGNC:7421', 'HGNC:2265', 'HGNC:30862', 'HGNC:845', 'HGNC:838', 'HGNC:2269', …
/Subject3_D10_ATGAGGGTCGCAAACT-1	0.010439742316629388	0.1089681897162423	642	[['HGNC:7683', 18.34691683177771, 100.00000000000335], ['HGNC:7711', 18.346916831777435, 100.00000000000335], ['HGNC:7706', 18.346916831777758, 100.00000000000331], ['HGNC:642', 35.259806031379945, 100.00000000000331], ['HGNC:7687', 18.346916831777737, 99.99999999998738], ['HGNC:2898', 14.720834382356813, 100.00000000000304], ['HGNC:7703', 18.346916831777783, 100.00000000000307], ['HGNC:30242', 1…	['HGNC:9225', 'HGNC:5157', 'HGNC:14472', 'HGNC:23087', 'HGNC:9020', 'HGNC:18044', 'HGNC:11063', 'HGNC:4693', 'HGNC:18170', 'HGNC:11067', 'HGNC:4175', 'HGNC:500', 'HGNC:18070', 'HGNC:5028', 'HGNC:4136', 'HGNC:10999', 'HGNC:4623', 'HGNC:10955', 'HGNC:7892']
/Natural2_D180_TAAGAGATCCATGAAC-1	0.000729128691213999	0.0011332110065610955	867	0	['HGNC:17296', 'HGNC:7691', 'HGNC:7719', 'HGNC:16484', 'HGNC:12582', 'HGNC:848', 'HGNC:7712', 'HGNC:2285', 'HGNC:18170', 'HGNC:7700', 'HGNC:7692', 'HGNC:823', 'HGNC:2292', 'HGNC:7710', 'HGNC:7456', 'HGNC:10937', 'HGNC:7708', 'HGNC:7686', 'HGNC:4175', 'HGNC:7462', 'HGNC:7461', 'HGNC:7705', 'HGNC:7460', 'HGNC:7690', 'HGNC:23987', 'HGNC:12587', 'HGNC:7436', 'HGNC:20233', 'HGNC:10850', 'HGNC:7683', '…
/Natural2_Dneg4_CTCGTCACAACTGCTA-1	0.00026190401496783657	0.00033321063035949064	656	0	['HGNC:10980', 'HGNC:2279', 'HGNC:16232', 'HGNC:7892', 'HGNC:2753', 'HGNC:18170', 'HGNC:18044', 'HGNC:8636', 'HGNC:7419', 'HGNC:2269', 'HGNC:3481', 'HGNC:830', 'HGNC:4693', 'HGNC:4455', 'HGNC:14679', 'HGNC:847', 'HGNC:24381', 'HGNC:30862', 'HGNC:2280', 'HGNC:823', 'HGNC:845', 'HGNC:2579', 'HGNC:24380', 'HGNC:14247', 'HGNC:3151', 'HGNC:21298', 'HGNC:2292', 'HGNC:12582', 'HGNC:846', 'HGNC:83', 'HGN…
/Subject3_D6_GCATGTATCCTTTCGG-1	0.003145373441610441	0.0010373736010601427	649	0	['HGNC:3481', 'HGNC:6708', 'HGNC:30862', 'HGNC:823', 'HGNC:24382', 'HGNC:3482', 'HGNC:837', 'HGNC:4693', 'HGNC:2288', 'HGNC:30927', 'HGNC:5008', 'HGNC:29437', 'HGNC:2651', 'HGNC:2289', 'HGNC:847', 'HGNC:11279', 'HGNC:12582', 'HGNC:830', 'HGNC:28883', 'HGNC:2860', 'HGNC:846', 'HGNC:7529', 'HGNC:10987', 'HGNC:10956', 'HGNC:5213', 'HGNC:7419', 'HGNC:5006', 'HGNC:2291', 'HGNC:7421', 'HGNC:388', 'HGNC…
/Subject3_D10_ACTATCTGTAATCGTC-1	0.0009617452103378002	0.0010184949245297373	515	[['HGNC:8906', 46.6666666666672, 99.99999999999987], ['HGNC:24269', 46.666666666667275, 99.99999999999982]]	['HGNC:11067', 'HGNC:9280', 'HGNC:10980', 'HGNC:2285', 'HGNC:2267', 'HGNC:7421', 'HGNC:3482', 'HGNC:21350', 'HGNC:30863', 'HGNC:2501', 'HGNC:847', 'HGNC:16232', 'HGNC:12591', 'HGNC:2898', 'HGNC:12585', 'HGNC:10956', 'HGNC:2579', 'HGNC:2269', 'HGNC:8124', 'HGNC:2321', 'HGNC:840', 'HGNC:848', 'HGNC:2911', 'HGNC:30862', 'HGNC:2294', 'HGNC:12587', 'HGNC:7427', 'HGNC:11064', 'HGNC:2280', 'HGNC:846', '…
/Subject2_D28_TAGTTGGCAAGCTGTT-1	0.004125582738561594	0.001185569829782928	719	0	['HGNC:848', 'HGNC:1096', 'HGNC:845', 'HGNC:2289', 'HGNC:30862', 'HGNC:2292', 'HGNC:7892', 'HGNC:12586', 'HGNC:10451', 'HGNC:7421', 'HGNC:12590', 'HGNC:5008', 'HGNC:17296', 'HGNC:11004', 'HGNC:11003', 'HGNC:7530', 'HGNC:18170', 'HGNC:2285', 'HGNC:830', 'HGNC:2291', 'HGNC:2579', 'HGNC:11047', 'HGNC:823', 'HGNC:7529', 'HGNC:10980', 'HGNC:7419', 'HGNC:2280', 'HGNC:838', 'HGNC:12585', 'HGNC:2704', 'H…
/Subject2_D0_GGAGCAAAGGCCATAG-1	0.015046193320981362	0.019655717968562657	790	0	['HGNC:24380', 'HGNC:846', 'HGNC:847', 'HGNC:11064', 'HGNC:10922', 'HGNC:2690', 'HGNC:837', 'HGNC:12590', 'HGNC:6936', 'HGNC:16232', 'HGNC:8016', 'HGNC:2285', 'HGNC:2294', 'HGNC:6937', 'HGNC:2279', 'HGNC:848', 'HGNC:7427', 'HGNC:4432', 'HGNC:2287', 'HGNC:2267', 'HGNC:2579', 'HGNC:833', 'HGNC:845', 'HGNC:18170', 'HGNC:12585', 'HGNC:406', 'HGNC:11026', 'HGNC:10986', 'HGNC:30863', 'HGNC:2269', 'HGNC…
/Natural1_D180_ACGCCAGCATAGACTC-1	0.0031453734416104387	0.0010373736010601477	453	0	['HGNC:840', 'HGNC:7685', 'HGNC:10680', 'HGNC:7699', 'HGNC:7693', 'HGNC:7706', 'HGNC:21350', 'HGNC:7692', 'HGNC:7427', 'HGNC:7700', 'HGNC:7683', 'HGNC:24382', 'HGNC:7455', 'HGNC:2898', 'HGNC:2269', 'HGNC:30242', 'HGNC:2265', 'HGNC:2285', 'HGNC:16484', 'HGNC:12586', 'HGNC:7715', 'HGNC:7696', 'HGNC:7459', 'HGNC:8124', 'HGNC:7686', 'HGNC:30862', 'HGNC:2280', 'HGNC:14247', 'HGNC:11449', 'HGNC:2288', …
/Subject3_D10_GTGCGGTCAAGAAAGG-1	0.004125582738561815	0.0011855698297830262	914	0	['HGNC:11055', 'HGNC:365', 'HGNC:4982', 'HGNC:18070', 'HGNC:11063', 'HGNC:7892', 'HGNC:4693', 'HGNC:12592', 'HGNC:10451', 'HGNC:18044', 'HGNC:11184', 'HGNC:2704', 'HGNC:395', 'HGNC:500', 'HGNC:17296', 'HGNC:28883', 'HGNC:12591', 'HGNC:2321', 'HGNC:11047', 'HGNC:9280', 'HGNC:4136', 'HGNC:3647', 'HGNC:10956', 'HGNC:8906', 'HGNC:18170', 'HGNC:9020', 'HGNC:4458', 'HGNC:10980', 'HGNC:4175', 'HGNC:1045…
/Subject3_D6_AGTGAGGCAGTCTTCC-1	0.004483041295214671	0.0010373736010601503	714	0	['HGNC:11047', 'HGNC:10999', 'HGNC:4693', 'HGNC:9225', 'HGNC:10955', 'HGNC:18170', 'HGNC:18070', 'HGNC:17027', 'HGNC:365', 'HGNC:500', 'HGNC:5157', 'HGNC:7892', 'HGNC:18044']
/Subject2_D0_ACGGCCATCTACCTGC-1	0.010439742316629929	0.04671626941387133	752	[['HGNC:10989', 29.27948348976174, 99.99999999999399], ['HGNC:2898', 22.136033451572434, 99.99999999999842]]	['HGNC:7700', 'HGNC:2285', 'HGNC:7707', 'HGNC:7419', 'HGNC:642', 'HGNC:2269', 'HGNC:7701', 'HGNC:7711', 'HGNC:2288', 'HGNC:845', 'HGNC:30242', 'HGNC:30862', 'HGNC:7705', 'HGNC:837', 'HGNC:7691', 'HGNC:7715', 'HGNC:23987', 'HGNC:8016', 'HGNC:24382', 'HGNC:7456', 'HGNC:2289', 'HGNC:7714', 'HGNC:7708', 'HGNC:20371', 'HGNC:7698', 'HGNC:7696', 'HGNC:17194', 'HGNC:7692', 'HGNC:2292', 'HGNC:2291', 'HGNC…
/Subject3_D10_GTCGGGTGTTGAACTC-1	0.001738903621266792	0.0005431972930825346	921	0	['HGNC:7686', 'HGNC:7688', 'HGNC:2292', 'HGNC:2579', 'HGNC:2277', 'HGNC:2267', 'HGNC:7694', 'HGNC:18044', 'HGNC:2289', 'HGNC:2501', 'HGNC:12587', 'HGNC:10452', 'HGNC:7455', 'HGNC:2287', 'HGNC:7462', 'HGNC:6071', 'HGNC:7715', 'HGNC:17296', 'HGNC:11047', 'HGNC:7697', 'HGNC:7695', 'HGNC:7690', 'HGNC:29437', 'HGNC:29594', 'HGNC:2288', 'HGNC:2265', 'HGNC:4432', 'HGNC:7698', 'HGNC:7707', 'HGNC:30242', …
/Subject2_D15_CGAGCCAAGTGAATTG-1	0.007735467634803411	0.0010373736010601486	623	0	['HGNC:838', 'HGNC:2649', 'HGNC:837', 'HGNC:5213', 'HGNC:18070', 'HGNC:2292', 'HGNC:7892', 'HGNC:30863', 'HGNC:2690', 'HGNC:11863', 'HGNC:253', 'HGNC:2280', 'HGNC:16526', 'HGNC:29594', 'HGNC:2288', 'HGNC:642', 'HGNC:403', 'HGNC:119', 'HGNC:2501', 'HGNC:9068', 'HGNC:7529', 'HGNC:2645', 'HGNC:830', 'HGNC:12590', 'HGNC:5006', 'HGNC:3247', 'HGNC:5007', 'HGNC:2267', 'HGNC:10545', 'HGNC:2289', 'HGNC:16…
/Natural2_D180_AAAGCAACAAGTTCTG-1	0.001738903621266791	0.0005431972930825334	694	0	['HGNC:18170', 'HGNC:10683', 'HGNC:7529', 'HGNC:848', 'HGNC:18175', 'HGNC:473', 'HGNC:4378', 'HGNC:8016', 'HGNC:3647', 'HGNC:395', 'HGNC:12592', 'HGNC:25223', 'HGNC:845', 'HGNC:341', 'HGNC:4136', 'HGNC:837', 'HGNC:18044', 'HGNC:10451', 'HGNC:5008', 'HGNC:2704', 'HGNC:10680', 'HGNC:10920', 'HGNC:17296', 'HGNC:794', 'HGNC:406', 'HGNC:12591', 'HGNC:2321', 'HGNC:833', 'HGNC:4693', 'HGNC:10980', 'HGNC…
/Subject2_D15_CCACCTACAGGGTATG-1	0.0036028246144977666	0.0011855698297830266	1200	0	['HGNC:10451', 'HGNC:7892', 'HGNC:12563', 'HGNC:18170', 'HGNC:4693', 'HGNC:17296', 'HGNC:5157', 'HGNC:9020', 'HGNC:11004', 'HGNC:2704', 'HGNC:14409', 'HGNC:10452', 'HGNC:365', 'HGNC:11064']
/Subject3_D4_CTCACACCAGCTGCAC-1	0.004125582738561814	0.0011855698297830262	601	0	['HGNC:7427', 'HGNC:395', 'HGNC:12582', 'HGNC:7892', 'HGNC:2291', 'HGNC:848', 'HGNC:2289', 'HGNC:2858', 'HGNC:12586', 'HGNC:30863', 'HGNC:2277', 'HGNC:2288', 'HGNC:846', 'HGNC:17027', 'HGNC:2279', 'HGNC:4693', 'HGNC:10452', 'HGNC:3647', 'HGNC:12592', 'HGNC:4982', 'HGNC:14247', 'HGNC:500', 'HGNC:838', 'HGNC:837', 'HGNC:2269', 'HGNC:2579', 'HGNC:2285', 'HGNC:845', 'HGNC:2265', 'HGNC:12587', 'HGNC:1…
/Subject2_D2_GCAAACTCATACTCTT-1	0.003145373441610442	0.0010373736010601488	483	0	['HGNC:2289', 'HGNC:3575', 'HGNC:2330', 'HGNC:2292', 'HGNC:18044', 'HGNC:4378', 'HGNC:2288', 'HGNC:2422', 'HGNC:16232', 'HGNC:14247', 'HGNC:823', 'HGNC:7419', 'HGNC:3481', 'HGNC:29594', 'HGNC:2291', 'HGNC:30863', 'HGNC:3482', 'HGNC:7421', 'HGNC:12587', 'HGNC:838', 'HGNC:17027', 'HGNC:7422', 'HGNC:24382', 'HGNC:2294', 'HGNC:2501', 'HGNC:2269', 'HGNC:2267', 'HGNC:830', 'HGNC:12586', 'HGNC:9225', 'H…
/Natural1_D180_AGTCTTTGTCTTGCGG-1	0.0037782446828209673	0.001037373601060151	894	0	['HGNC:5157', 'HGNC:10992', 'HGNC:2287', 'HGNC:30863', 'HGNC:848', 'HGNC:11450', 'HGNC:3700', 'HGNC:4175', 'HGNC:823', 'HGNC:2288', 'HGNC:14247', 'HGNC:2277', 'HGNC:12587', 'HGNC:4136', 'HGNC:10681', 'HGNC:2501', 'HGNC:12586', 'HGNC:4432', 'HGNC:11063', 'HGNC:846', 'HGNC:341', 'HGNC:12582', 'HGNC:8016', 'HGNC:12590', 'HGNC:12585', 'HGNC:2291', 'HGNC:10680', 'HGNC:840', 'HGNC:2292', 'HGNC:2289', '…
/Subject3_D10_TACAGTGGTGACTACT-1	0.0037782446828209656	0.036028576751544625	912	0	['HGNC:29437', 'HGNC:16484', 'HGNC:18044', 'HGNC:11047', 'HGNC:18170', 'HGNC:341', 'HGNC:30927', 'HGNC:18070', 'HGNC:4693', 'HGNC:7892']
/Subject2_D6_CTACATTCAGGACGTA-1	0.006769040343480449	0.0010373736010601477	1002	0	['HGNC:4378', 'HGNC:341', 'HGNC:4693', 'HGNC:11067', 'HGNC:11063', 'HGNC:16484', 'HGNC:18170', 'HGNC:10942']
/Subject2_D6_CCACGGAGTGTATGGG-1	0.002317279388739272	0.0004752976314472175	890	0	['HGNC:24382', 'HGNC:2579', 'HGNC:2289', 'HGNC:976', 'HGNC:24381', 'HGNC:5157', 'HGNC:2265', 'HGNC:7421', 'HGNC:2294', 'HGNC:2690', 'HGNC:2911', 'HGNC:10989', 'HGNC:30862', 'HGNC:11067', 'HGNC:2291', 'HGNC:8124', 'HGNC:4623', 'HGNC:2287', 'HGNC:7422', 'HGNC:24380', 'HGNC:11559', 'HGNC:11026', 'HGNC:12582', 'HGNC:2277', 'HGNC:7427', 'HGNC:2292', 'HGNC:4693', 'HGNC:11059', 'HGNC:12587', 'HGNC:16484…
/Natural2_D180_GACGCGTTCGTTACGA-1	0.003145373441610435	0.0010373736010601477	1050	0	['HGNC:18044', 'HGNC:11025', 'HGNC:20661', 'HGNC:2501', 'HGNC:4249', 'HGNC:18170', 'HGNC:11067', 'HGNC:18070', 'HGNC:3647', 'HGNC:9280', 'HGNC:7892', 'HGNC:7529', 'HGNC:4982', 'HGNC:11064', 'HGNC:25223', 'HGNC:2244', 'HGNC:16484', 'HGNC:9141', 'HGNC:12591', 'HGNC:5006', 'HGNC:12592', 'HGNC:5157', 'HGNC:395', 'HGNC:7530', 'HGNC:4693', 'HGNC:18175', 'HGNC:4136', 'HGNC:2321', 'HGNC:9020', 'HGNC:2023…
/Subject3_D14_TGGTTAGAGACACGAC-1	0.003145373441610438	0.0010676954166981174	1117	0	['HGNC:10451', 'HGNC:10452', 'HGNC:2704', 'HGNC:7892', 'HGNC:11067', 'HGNC:3700', 'HGNC:18170', 'HGNC:11025', 'HGNC:4175', 'HGNC:17296', 'HGNC:2501', 'HGNC:11063', 'HGNC:11004', 'HGNC:11055', 'HGNC:11064', 'HGNC:2858', 'HGNC:4136', 'HGNC:11026']
/Subject3_D14_GCAGCCATCCACTGGG-1	0.003985330988287111	0.0010676954166981751	574	0	['HGNC:2858', 'HGNC:2704', 'HGNC:17027', 'HGNC:365', 'HGNC:10955', 'HGNC:11054', 'HGNC:7892', 'HGNC:17296', 'HGNC:9225', 'HGNC:18044', 'HGNC:18170', 'HGNC:11004', 'HGNC:11047', 'HGNC:500', 'HGNC:10452', 'HGNC:18070', 'HGNC:10451']
/Subject3_D10_GACGTTAAGGCAATTA-1	0.005456379846397775	0.00765648170653207	1227	0	['HGNC:8091', 'HGNC:2244', 'HGNC:9141', 'HGNC:18170', 'HGNC:11026', 'HGNC:10986', 'HGNC:4693', 'HGNC:11054', 'HGNC:25223', 'HGNC:406', 'HGNC:28883', 'HGNC:7529', 'HGNC:4136', 'HGNC:18175', 'HGNC:20233', 'HGNC:10943', 'HGNC:16484', 'HGNC:7892', 'HGNC:20661', 'HGNC:4175', 'HGNC:11064', 'HGNC:5006', 'HGNC:4249', 'HGNC:341', 'HGNC:7530', 'HGNC:2501']
/Subject2_D0_AGGGTGAGTTCTGTTT-1	0.00412558273856182	0.001185569829783026	588	0	['HGNC:23506', 'HGNC:2579', 'HGNC:8016', 'HGNC:2288', 'HGNC:24381', 'HGNC:18070', 'HGNC:11047', 'HGNC:2291', 'HGNC:4432', 'HGNC:10937', 'HGNC:848', 'HGNC:30863', 'HGNC:14409', 'HGNC:2704', 'HGNC:25686', 'HGNC:12705', 'HGNC:847', 'HGNC:2277', 'HGNC:2265', 'HGNC:2501', 'HGNC:21350', 'HGNC:2289', 'HGNC:837', 'HGNC:7892', 'HGNC:2285', 'HGNC:11063', 'HGNC:823', 'HGNC:2294', 'HGNC:2861', 'HGNC:24382', …
/Subject2_D28_CAACTAGAGGACATTA-1	0.0025215774988832968	0.0004752976314472169	562	0	['HGNC:20371', 'HGNC:2649', 'HGNC:11863', 'HGNC:7707', 'HGNC:7460', 'HGNC:13398', 'HGNC:830', 'HGNC:17194', 'HGNC:12586', 'HGNC:837', 'HGNC:2277', 'HGNC:7694', 'HGNC:7716', 'HGNC:7701', 'HGNC:2285', 'HGNC:10986', 'HGNC:10922', 'HGNC:7690', 'HGNC:6708', 'HGNC:3133', 'HGNC:7685', 'HGNC:10999', 'HGNC:30862', 'HGNC:840', 'HGNC:2579', 'HGNC:848', 'HGNC:4458', 'HGNC:8016', 'HGNC:2289', 'HGNC:7529', 'HG…
/Subject2_D28_GTACTCCTCAATCTCT-1	0.010439742316629698	0.03421736971196356	597	[['HGNC:3481', 25.359914214244196, 82.75069207996026], ['HGNC:4456', 35.333414209530524, 100.0000000000004], ['HGNC:4455', 46.29536210250837, 100.00000000000038], ['HGNC:3482', 25.3599142142439, 82.75069207996037]]	['HGNC:4693', 'HGNC:9020', 'HGNC:10956', 'HGNC:11047', 'HGNC:500', 'HGNC:17027', 'HGNC:18044', 'HGNC:18170', 'HGNC:7892']
/Subject5_D28_TGGTTCCAGTGAACGC-1	0.010439742316629743	0.04671626941386227	1111	[['HGNC:7699', 42.98946551763878, 99.99999999999999], ['HGNC:7715', 42.9894655176384, 100.00000000000007], ['HGNC:7462', 42.98946551763867, 100.00000000000007], ['HGNC:7702', 42.989465517638884, 100.00000000000016], ['HGNC:10989', 39.22120133526275, 100.00000000000031], ['HGNC:7694', 42.98946551763898, 100.00000000000009], ['HGNC:7684', 42.98946551763695, 100.00000000000009], ['HGNC:7455', 42.989…	['HGNC:16484', 'HGNC:18044', 'HGNC:11063', 'HGNC:4693', 'HGNC:11067', 'HGNC:18170']
/Subject3_D10_CCTACCATCGTGGGAA-1	0.001962246379655428	0.0005431972930825331	675	0	['HGNC:10452', 'HGNC:837', 'HGNC:846', 'HGNC:30863', 'HGNC:12585', 'HGNC:2292', 'HGNC:18170', 'HGNC:838', 'HGNC:2280', 'HGNC:8091', 'HGNC:2269', 'HGNC:24381', 'HGNC:2279', 'HGNC:12582', 'HGNC:2285', 'HGNC:2704', 'HGNC:16232', 'HGNC:2267', 'HGNC:4248', 'HGNC:7892', 'HGNC:823', 'HGNC:18070', 'HGNC:2265', 'HGNC:840', 'HGNC:7419', 'HGNC:14247', 'HGNC:7421', 'HGNC:8016', 'HGNC:24382', 'HGNC:18044', 'H…
/Subject3_D6_AACTTTCAGCGTCTAT-1	0.006149494204101764	0.0010373736010601648	570	0	['HGNC:11063', 'HGNC:4378', 'HGNC:5157', 'HGNC:18044', 'HGNC:4693', 'HGNC:9020', 'HGNC:2501', 'HGNC:11067', 'HGNC:365', 'HGNC:7892', 'HGNC:18070', 'HGNC:18170']
/Subject5_D14_GATCGATCAGTCTTCC-1	0.0023172793887392736	0.0010373736010601481	1023	0	['HGNC:24380', 'HGNC:30863', 'HGNC:840', 'HGNC:7421', 'HGNC:2858', 'HGNC:2265', 'HGNC:10451', 'HGNC:14247', 'HGNC:2280', 'HGNC:838', 'HGNC:2267', 'HGNC:12585', 'HGNC:17296', 'HGNC:2289', 'HGNC:2287', 'HGNC:837', 'HGNC:10979', 'HGNC:2279', 'HGNC:29594', 'HGNC:341', 'HGNC:2579', 'HGNC:2285', 'HGNC:2269', 'HGNC:24382', 'HGNC:7892', 'HGNC:846', 'HGNC:16232', 'HGNC:845', 'HGNC:18044', 'HGNC:12586', 'H…
/Natural2_Dneg5_CAAGTTGTCAGCTCTC-1	0.006769040343480441	0.001037373601060128	795	0	['HGNC:3647', 'HGNC:10980', 'HGNC:9280', 'HGNC:473', 'HGNC:845', 'HGNC:833', 'HGNC:9238', 'HGNC:10955', 'HGNC:18044', 'HGNC:11047', 'HGNC:10680', 'HGNC:12591', 'HGNC:10682', 'HGNC:2898', 'HGNC:830', 'HGNC:16484', 'HGNC:2321', 'HGNC:838', 'HGNC:10956', 'HGNC:291', 'HGNC:847', 'HGNC:4163', 'HGNC:10683', 'HGNC:10536', 'HGNC:11449', 'HGNC:823', 'HGNC:11448', 'HGNC:848', 'HGNC:12592', 'HGNC:9021', 'HG…
/Subject3_D4_GGCGACTAGTGGAGAA-1	0.0017389036212667492	0.0005431972930825288	725	0	['HGNC:24380', 'HGNC:4693', 'HGNC:11449', 'HGNC:2277', 'HGNC:29594', 'HGNC:17296', 'HGNC:2288', 'HGNC:5008', 'HGNC:4136', 'HGNC:11064', 'HGNC:4432', 'HGNC:10680', 'HGNC:10681', 'HGNC:7427', 'HGNC:2294', 'HGNC:12590', 'HGNC:2285', 'HGNC:12582', 'HGNC:3700', 'HGNC:2244', 'HGNC:2279', 'HGNC:12587', 'HGNC:2289', 'HGNC:30863', 'HGNC:10682', 'HGNC:5006', 'HGNC:9141', 'HGNC:2898', 'HGNC:2704', 'HGNC:226…
/Natural1_Dneg2_GCAAACTTCTGACCTC-1	0.004125582738561825	0.0011855698297830255	1147	0	['HGNC:9141', 'HGNC:4249', 'HGNC:2858', 'HGNC:11063', 'HGNC:2501', 'HGNC:406', 'HGNC:8906', 'HGNC:11004', 'HGNC:8016', 'HGNC:848', 'HGNC:18044', 'HGNC:2704', 'HGNC:833', 'HGNC:7530', 'HGNC:4693', 'HGNC:823', 'HGNC:5006', 'HGNC:847', 'HGNC:11067', 'HGNC:17296', 'HGNC:186', 'HGNC:24269', 'HGNC:94', 'HGNC:838', 'HGNC:2244', 'HGNC:20233', 'HGNC:18170', 'HGNC:18175', 'HGNC:10452', 'HGNC:5007', 'HGNC:8…
/Natural2_Dneg5_CCACTACCACCTCGGA-1	0.004483041295214667	0.001037373601060149	1089	0	['HGNC:16484', 'HGNC:341', 'HGNC:11064', 'HGNC:4570', 'HGNC:4693', 'HGNC:7892', 'HGNC:11055', 'HGNC:10451', 'HGNC:4175', 'HGNC:11067', 'HGNC:4136', 'HGNC:18170', 'HGNC:10452', 'HGNC:976', 'HGNC:17296', 'HGNC:11063', 'HGNC:2501', 'HGNC:18044', 'HGNC:2858']
/Natural2_D180_CTCGAGGCACGGCTAC-1	0.010439742316629731	0.0157647985235473	957	0	['HGNC:16484', 'HGNC:18170', 'HGNC:18044', 'HGNC:11047', 'HGNC:30927', 'HGNC:2501', 'HGNC:29437', 'HGNC:7892', 'HGNC:4693']
/Subject3_D28_TACGGTATCCTCATTA-1	0.005944872185262518	0.0010373736010601481	840	0	['HGNC:24381', 'HGNC:9752', 'HGNC:837', 'HGNC:24380', 'HGNC:29594', 'HGNC:365', 'HGNC:12582', 'HGNC:341', 'HGNC:845', 'HGNC:2265', 'HGNC:30863', 'HGNC:16484', 'HGNC:2279', 'HGNC:5157', 'HGNC:9141', 'HGNC:11047', 'HGNC:7529', 'HGNC:12590', 'HGNC:20661', 'HGNC:2267', 'HGNC:4136', 'HGNC:11055', 'HGNC:20233', 'HGNC:2501', 'HGNC:848', 'HGNC:833', 'HGNC:7422', 'HGNC:7419', 'HGNC:2288', 'HGNC:838', 'HGN…
/Subject3_D10_CACCTTGCAGCCAGAA-1	0.01043974231662974	0.09786878944858876	938	0	['HGNC:4693', 'HGNC:11026', 'HGNC:7892', 'HGNC:2501', 'HGNC:10979', 'HGNC:18070', 'HGNC:4432', 'HGNC:11063', 'HGNC:11067', 'HGNC:84', 'HGNC:18170', 'HGNC:18355', 'HGNC:10980']
/Subject2_D8_TCTATTGAGGAGTAGA-1	0.010439742316629712	0.045648573997173	1072	0	['HGNC:7697', 'HGNC:7693', 'HGNC:2579', 'HGNC:7686', 'HGNC:3481', 'HGNC:8124', 'HGNC:2289', 'HGNC:12582', 'HGNC:11064', 'HGNC:7462', 'HGNC:7530', 'HGNC:11449', 'HGNC:10452', 'HGNC:10451', 'HGNC:833', 'HGNC:7685', 'HGNC:3700', 'HGNC:5383', 'HGNC:24382', 'HGNC:2898', 'HGNC:10683', 'HGNC:840', 'HGNC:2911', 'HGNC:20233', 'HGNC:7700', 'HGNC:5006', 'HGNC:25223', 'HGNC:2269', 'HGNC:2279', 'HGNC:7421', '…
/Subject3_D8_AGACGTTGTGTCGCTG-1	0.003145373441610441	0.0010676954166981682	523	0	['HGNC:10452', 'HGNC:2267', 'HGNC:10451', 'HGNC:18044', 'HGNC:11064', 'HGNC:12582', 'HGNC:12587', 'HGNC:8582', 'HGNC:7421', 'HGNC:2294', 'HGNC:16232', 'HGNC:8646', 'HGNC:11782', 'HGNC:2579', 'HGNC:28883', 'HGNC:2265', 'HGNC:8906', 'HGNC:12585', 'HGNC:2277', 'HGNC:24382', 'HGNC:2289', 'HGNC:12590', 'HGNC:14409', 'HGNC:30863', 'HGNC:18170', 'HGNC:11004', 'HGNC:2285', 'HGNC:341', 'HGNC:24380', 'HGNC…
/Natural2_Dneg4_CCGTACTCACGAAACG-1	0.0007509962813571202	0.001037373601060147	777	0	['HGNC:341', 'HGNC:16484', 'HGNC:4693', 'HGNC:18170', 'HGNC:17027', 'HGNC:4378', 'HGNC:18044', 'HGNC:18070']
/Subject2_D8_TTGAACGCACAGAGGT-1	0.006149494204101704	0.0022229434308431717	457	0	['HGNC:10683', 'HGNC:845', 'HGNC:24380', 'HGNC:7419', 'HGNC:7462', 'HGNC:830', 'HGNC:24382', 'HGNC:848', 'HGNC:2289', 'HGNC:2280', 'HGNC:2292', 'HGNC:2898', 'HGNC:7685', 'HGNC:7713', 'HGNC:28883', 'HGNC:29594', 'HGNC:7702', 'HGNC:3482', 'HGNC:7690', 'HGNC:2279', 'HGNC:642', 'HGNC:2579', 'HGNC:3481', 'HGNC:23987', 'HGNC:12563', 'HGNC:7695', 'HGNC:11063', 'HGNC:823', 'HGNC:7684', 'HGNC:7455', 'HGNC…
/Subject5_D6_TGACTTTGTTCGTCTC-1	0.010439742316629756	0.04671626941387125	998	[['HGNC:642', 37.83470746105708, 99.99999999999989], ['HGNC:4378', 10.151237199869387, 99.99999999999987]]	['HGNC:24380', 'HGNC:29594', 'HGNC:24381', 'HGNC:2279', 'HGNC:30863', 'HGNC:12585', 'HGNC:2289', 'HGNC:2288', 'HGNC:28883', 'HGNC:7419', 'HGNC:2287', 'HGNC:18044', 'HGNC:2294', 'HGNC:2291', 'HGNC:7421', 'HGNC:2579', 'HGNC:24382', 'HGNC:7422', 'HGNC:9020', 'HGNC:2277', 'HGNC:16232', 'HGNC:12590', 'HGNC:7427', 'HGNC:12582', 'HGNC:2292', 'HGNC:12587', 'HGNC:2265', 'HGNC:2267', 'HGNC:11064', 'HGNC:18…
/Subject3_D28_GCACATACACAGTCGC-1	0.021181952976064348	0.10187665231762913	788	[['HGNC:10992', 27.37095809330693, 86.56407887669654], ['HGNC:8124', 44.25862769516037, 100.00000000000047], ['HGNC:2911', 44.258627695161174, 100.00000000000003], ['HGNC:2898', 43.98936441894376, 99.99999999999925], ['HGNC:21350', 44.25862769516051, 100.00000000005397]]	['HGNC:4175', 'HGNC:26309', 'HGNC:17296', 'HGNC:10452', 'HGNC:2501', 'HGNC:11047', 'HGNC:4136', 'HGNC:365', 'HGNC:18044', 'HGNC:18070', 'HGNC:4693', 'HGNC:2858', 'HGNC:10451', 'HGNC:7892', 'HGNC:9160', 'HGNC:18170']
/Natural1_Dneg3_CGCGTTTGTATAGTAG-1	0.002565122035682682	0.0010373736010601481	1101	0	['HGNC:4433', 'HGNC:2244', 'HGNC:115', 'HGNC:18175', 'HGNC:4175', 'HGNC:10917', 'HGNC:473', 'HGNC:753', 'HGNC:9141', 'HGNC:18170', 'HGNC:10979', 'HGNC:20661', 'HGNC:20233', 'HGNC:7892', 'HGNC:10536', 'HGNC:7529', 'HGNC:28883', 'HGNC:7530', 'HGNC:4693', 'HGNC:341', 'HGNC:25223', 'HGNC:4136', 'HGNC:5006', 'HGNC:5008', 'HGNC:11064']
/Subject2_D0_TATCTCAAGCCGCCTA-1	0.004125582738562643	0.001185569829783069	723	0	['HGNC:2269', 'HGNC:7684', 'HGNC:17194', 'HGNC:7704', 'HGNC:24381', 'HGNC:20371', 'HGNC:7714', 'HGNC:7458', 'HGNC:10451', 'HGNC:18170', 'HGNC:2285', 'HGNC:2287', 'HGNC:7700', 'HGNC:2292', 'HGNC:847', 'HGNC:823', 'HGNC:7710', 'HGNC:7456', 'HGNC:24269', 'HGNC:18044', 'HGNC:10452', 'HGNC:7712', 'HGNC:2277', 'HGNC:846', 'HGNC:7693', 'HGNC:12587', 'HGNC:7707', 'HGNC:7715', 'HGNC:7708', 'HGNC:7694', 'H…
/Natural1_Dneg2_GACTAACGTCAGAAGC-1	0.004483041295214675	0.0010373736010601477	1079	0	['HGNC:29594', 'HGNC:7422', 'HGNC:3481', 'HGNC:2267', 'HGNC:2289', 'HGNC:845', 'HGNC:341', 'HGNC:3482', 'HGNC:7427', 'HGNC:2291', 'HGNC:848', 'HGNC:12585', 'HGNC:2279', 'HGNC:11047', 'HGNC:2288', 'HGNC:18070', 'HGNC:16232', 'HGNC:30863', 'HGNC:18170', 'HGNC:2277', 'HGNC:11055', 'HGNC:4136', 'HGNC:2579', 'HGNC:840', 'HGNC:4175', 'HGNC:12586', 'HGNC:4415', 'HGNC:846', 'HGNC:24381', 'HGNC:12582', 'H…
/Subject2_D15_GACTAACCACCCTATC-1	0.04099947210980115	0.0010579715663995926	880	0	['HGNC:833', 'HGNC:847', 'HGNC:9020', 'HGNC:837', 'HGNC:11047', 'HGNC:395', 'HGNC:10943', 'HGNC:18044', 'HGNC:10956', 'HGNC:11449', 'HGNC:12591', 'HGNC:10980', 'HGNC:10992', 'HGNC:823', 'HGNC:9280', 'HGNC:3647', 'HGNC:2321', 'HGNC:4693', 'HGNC:11450', 'HGNC:500', 'HGNC:473', 'HGNC:12592', 'HGNC:10922', 'HGNC:846', 'HGNC:10536', 'HGNC:14247', 'HGNC:18070', 'HGNC:16484', 'HGNC:840', 'HGNC:11054', '…
/Subject3_D28_ATCTGCCAGCTAACTC-1	0.006149494204101711	0.026212159719860656	789	0	['HGNC:1795', 'HGNC:7892', 'HGNC:16484', 'HGNC:10922', 'HGNC:4693', 'HGNC:18044', 'HGNC:18170', 'HGNC:18070', 'HGNC:4432', 'HGNC:2501', 'HGNC:9020']
/Subject2_D28_CACACAAGTTGCTCCT-1	0.003145373441610438	0.024733583411692225	487	[['HGNC:7691', 22.927486500621626, 100.0], ['HGNC:7711', 22.9274865006216, 100.00000000000013], ['HGNC:7704', 22.9274865006216, 100.00000000000013], ['HGNC:7712', 22.927486500621576, 99.99999999999896], ['HGNC:7695', 22.927486500621626, 100.0], ['HGNC:7700', 22.92748650062161, 99.99999999999996], ['HGNC:7461', 22.92748650062164, 100.00000000000003], ['HGNC:7456', 22.927486500621626, 99.9999999999…	['HGNC:12586', 'HGNC:2291', 'HGNC:2280', 'HGNC:18175', 'HGNC:2279', 'HGNC:28883', 'HGNC:823', 'HGNC:24382', 'HGNC:5383', 'HGNC:3481', 'HGNC:10980', 'HGNC:8016', 'HGNC:18170', 'HGNC:2501', 'HGNC:4175', 'HGNC:4136', 'HGNC:2287', 'HGNC:840', 'HGNC:3482', 'HGNC:845', 'HGNC:5008', 'HGNC:7530', 'HGNC:29594', 'HGNC:4249', 'HGNC:2289', 'HGNC:5006', 'HGNC:10451', 'HGNC:30863', 'HGNC:10452', 'HGNC:2244', '…
/Subject2_D2_TTTGCGCCACCCATGG-1	0.00047947909391237364	0.0010025309076977617	955	0	['HGNC:4175', 'HGNC:2704', 'HGNC:7892', 'HGNC:11067', 'HGNC:2277', 'HGNC:406', 'HGNC:10937', 'HGNC:2289', 'HGNC:10850', 'HGNC:9141', 'HGNC:11055', 'HGNC:24380', 'HGNC:7421', 'HGNC:2279', 'HGNC:7530', 'HGNC:848', 'HGNC:2896', 'HGNC:4693', 'HGNC:7422', 'HGNC:8906', 'HGNC:15827', 'HGNC:16484', 'HGNC:18175', 'HGNC:11004', 'HGNC:12586', 'HGNC:830', 'HGNC:1795', 'HGNC:11063', 'HGNC:2291', 'HGNC:837', '…
/Subject2_D15_CCTACACGTCTTCTCG-1	0.0041255827385618185	0.0011855698297830255	1472	0	['HGNC:2501', 'HGNC:341', 'HGNC:17296', 'HGNC:10452', 'HGNC:11004', 'HGNC:8906', 'HGNC:18170', 'HGNC:10451', 'HGNC:4693', 'HGNC:7892', 'HGNC:2704', 'HGNC:24269', 'HGNC:4378', 'HGNC:11064']
/Subject3_D28_CGTAGCGAGGTAGCCA-1	0.0017965093822702542	0.00103737360106015	787	0	['HGNC:2698', 'HGNC:2294', 'HGNC:25223', 'HGNC:7526', 'HGNC:4175', 'HGNC:2265', 'HGNC:10979', 'HGNC:7705', 'HGNC:2501', 'HGNC:7694', 'HGNC:20371', 'HGNC:24381', 'HGNC:30863', 'HGNC:7698', 'HGNC:7458', 'HGNC:7697', 'HGNC:7690', 'HGNC:5008', 'HGNC:5383', 'HGNC:10297', 'HGNC:7691', 'HGNC:12587', 'HGNC:12586', 'HGNC:11559', 'HGNC:848', 'HGNC:10980', 'HGNC:24380', 'HGNC:10683', 'HGNC:7711', 'HGNC:7706…
/Subject2_D8_GTTCTCGGTATTACCG-1	0.003248387987461221	0.001185569829783027	599	0	['HGNC:7530', 'HGNC:3978', 'HGNC:16484', 'HGNC:18044', 'HGNC:5006', 'HGNC:30927', 'HGNC:4432', 'HGNC:24269', 'HGNC:10956', 'HGNC:9752', 'HGNC:473', 'HGNC:10545', 'HGNC:11863', 'HGNC:2911', 'HGNC:8124', 'HGNC:3133', 'HGNC:3647', 'HGNC:2898', 'HGNC:4249', 'HGNC:10922', 'HGNC:18170', 'HGNC:500', 'HGNC:365', 'HGNC:8582', 'HGNC:29437', 'HGNC:3629', 'HGNC:4415', 'HGNC:12591', 'HGNC:2321', 'HGNC:13398',…
/Subject2_D2_CATCCACAGGAGTAGA-1	0.0061494942041017174	0.0010373736010601488	630	0	['HGNC:833', 'HGNC:7456', 'HGNC:30863', 'HGNC:847', 'HGNC:23987', 'HGNC:837', 'HGNC:7419', 'HGNC:4175', 'HGNC:7702', 'HGNC:2269', 'HGNC:2279', 'HGNC:5006', 'HGNC:24381', 'HGNC:25223', 'HGNC:18044', 'HGNC:5382', 'HGNC:20233', 'HGNC:7703', 'HGNC:18170', 'HGNC:2579', 'HGNC:846', 'HGNC:30862', 'HGNC:500', 'HGNC:3481', 'HGNC:12582', 'HGNC:7863', 'HGNC:7699', 'HGNC:7684', 'HGNC:2277', 'HGNC:29437', 'HG…
/Subject3_D28_GCGACCATCATTCACT-1	0.0061494942041017105	0.0010373736010601481	896	[['HGNC:3482', 4.743028533453457, 100.00000000000003], ['HGNC:3481', 4.743028533451399, 99.99999999999896]]	['HGNC:4415', 'HGNC:18170', 'HGNC:2858', 'HGNC:10452', 'HGNC:9225', 'HGNC:7892', 'HGNC:18044', 'HGNC:10956', 'HGNC:4175', 'HGNC:10536', 'HGNC:18070', 'HGNC:11055', 'HGNC:17296', 'HGNC:500', 'HGNC:11047', 'HGNC:4136', 'HGNC:10451', 'HGNC:4693', 'HGNC:28883', 'HGNC:365']
/Subject2_D4_TCTATTGAGCTCCCAG-1	0.0019622463796554255	0.0005431972930825331	821	0	['HGNC:14472', 'HGNC:25223', 'HGNC:8124', 'HGNC:4136', 'HGNC:7892', 'HGNC:10920', 'HGNC:10452', 'HGNC:17296', 'HGNC:20233', 'HGNC:2704', 'HGNC:17929', 'HGNC:11004', 'HGNC:406', 'HGNC:2898', 'HGNC:18175', 'HGNC:20661', 'HGNC:1516', 'HGNC:17366', 'HGNC:22921', 'HGNC:10451', 'HGNC:341', 'HGNC:2244', 'HGNC:18170', 'HGNC:8906', 'HGNC:24269', 'HGNC:4693', 'HGNC:7530', 'HGNC:2911', 'HGNC:5006', 'HGNC:21…
/Subject3_D8_CGGAGTCTCAGTCCCT-1	0.0002164943989807755	0.00026170718128897447	424	[['HGNC:3482', 37.66381198793736, 96.89902804466213], ['HGNC:3481', 37.66381198793694, 96.89902804466234], ['HGNC:28883', 41.22054478571294, 95.8059646986429]]	['HGNC:7427', 'HGNC:17296', 'HGNC:30862', 'HGNC:4693', 'HGNC:833', 'HGNC:848', 'HGNC:10922', 'HGNC:12527', 'HGNC:7419', 'HGNC:12587', 'HGNC:395', 'HGNC:4180', 'HGNC:10979', 'HGNC:847', 'HGNC:2911', 'HGNC:3647', 'HGNC:10980', 'HGNC:830', 'HGNC:2280', 'HGNC:24381', 'HGNC:2269', 'HGNC:18170', 'HGNC:473', 'HGNC:12563', 'HGNC:2321', 'HGNC:837', 'HGNC:9280', 'HGNC:2898', 'HGNC:10293', 'HGNC:2292', 'HGN…
/Natural1_Dneg2_CGGCTAGGTCCGAGTC-1	0.004483041295214668	0.0010373736010601477	1476	0	['HGNC:7529', 'HGNC:16484', 'HGNC:28883', 'HGNC:11025', 'HGNC:4136', 'HGNC:365', 'HGNC:4175', 'HGNC:11064', 'HGNC:2244', 'HGNC:7530', 'HGNC:7892', 'HGNC:2501', 'HGNC:9141', 'HGNC:25223', 'HGNC:20661', 'HGNC:18175', 'HGNC:18170', 'HGNC:4432', 'HGNC:20233', 'HGNC:11063', 'HGNC:11067', 'HGNC:5006']
/Subject3_D8_CAGCTAATCCACGACG-1	0.0067690403434804425	0.0010373736010601477	940	0	['HGNC:17027', 'HGNC:16484', 'HGNC:4693', 'HGNC:4378', 'HGNC:18070', 'HGNC:18170', 'HGNC:4175', 'HGNC:26309', 'HGNC:4136', 'HGNC:11047', 'HGNC:9160', 'HGNC:9020', 'HGNC:11055', 'HGNC:18044', 'HGNC:9225', 'HGNC:2501', 'HGNC:341']
/Subject3_D28_ATTGGTGCAGGCTCAC-1	0.02118195297606337	0.1225090961665482	1141	[['HGNC:7455', 31.081275206148973, 100.00000000000485], ['HGNC:7706', 31.081275206149005, 100.00000000000617], ['HGNC:7685', 31.081275206148995, 100.00000000000429], ['HGNC:2898', 31.32365805192493, 100.00000000000473], ['HGNC:7712', 31.081275206149723, 100.00000000000477], ['HGNC:7719', 31.081275206149723, 100.00000000000477], ['HGNC:3481', 15.565175774440357, 100.00000000000502], ['HGNC:7702', …	['HGNC:10942', 'HGNC:847', 'HGNC:845', 'HGNC:840', 'HGNC:14247', 'HGNC:2858', 'HGNC:8016', 'HGNC:2265', 'HGNC:2287', 'HGNC:24380', 'HGNC:14409', 'HGNC:7421', 'HGNC:2291', 'HGNC:2579', 'HGNC:30862', 'HGNC:848', 'HGNC:29594', 'HGNC:2285', 'HGNC:837', 'HGNC:2288', 'HGNC:30863', 'HGNC:838', 'HGNC:17296', 'HGNC:7427', 'HGNC:2277', 'HGNC:12586', 'HGNC:2269', 'HGNC:7422', 'HGNC:12590', 'HGNC:2501', 'HGN…
/Subject2_D15_AGTGGGAGTTATGTGC-1	0.004483041295214671	0.0010373736010601477	1040	0	['HGNC:4693', 'HGNC:2858', 'HGNC:84', 'HGNC:10451', 'HGNC:365', 'HGNC:4570', 'HGNC:18170', 'HGNC:115', 'HGNC:11064', 'HGNC:7892', 'HGNC:17296', 'HGNC:10452', 'HGNC:341', 'HGNC:2501']
/Subject3_D8_GCATACACAATAAGCA-1	0.0007530895498783747	0.000543197293082534	840	[['HGNC:10922', 42.46626211272305, 100.00000000000033], ['HGNC:8808', 42.46626211272292, 100.00000000000011], ['HGNC:21350', 42.46626211272721, 99.99999999999886], ['HGNC:2898', 42.46626211272188, 100.00000000000016], ['HGNC:2896', 42.46626211272409, 100.00000000000011]]	['HGNC:24381', 'HGNC:8906', 'HGNC:11058', 'HGNC:365', 'HGNC:24380', 'HGNC:9141', 'HGNC:14247', 'HGNC:847', 'HGNC:2269', 'HGNC:2579', 'HGNC:2265', 'HGNC:26057', 'HGNC:10986', 'HGNC:2704', 'HGNC:2859', 'HGNC:8091', 'HGNC:12590', 'HGNC:11863', 'HGNC:2288', 'HGNC:25223', 'HGNC:10956', 'HGNC:2289', 'HGNC:4693', 'HGNC:17296', 'HGNC:4136', 'HGNC:5213', 'HGNC:20661', 'HGNC:500', 'HGNC:18170', 'HGNC:10850…
/Subject2_D28_TCGCGTTCACGGATAG-1	0.004125582738561825	0.0011855698297830262	941	0	['HGNC:10452', 'HGNC:18070', 'HGNC:4249', 'HGNC:20661', 'HGNC:17296', 'HGNC:11559', 'HGNC:7892', 'HGNC:4693', 'HGNC:12591', 'HGNC:4136', 'HGNC:833', 'HGNC:5006', 'HGNC:2244', 'HGNC:11003', 'HGNC:11004', 'HGNC:24269', 'HGNC:2898', 'HGNC:9280', 'HGNC:8016', 'HGNC:2911', 'HGNC:2321', 'HGNC:840', 'HGNC:830', 'HGNC:11063', 'HGNC:28883', 'HGNC:30325', 'HGNC:837', 'HGNC:838', 'HGNC:14247', 'HGNC:4175', …
/Subject2_D28_TCAGCAATCTTTAGTC-1	0.003145373441609508	0.0010373736010601464	565	0	['HGNC:10680', 'HGNC:10683', 'HGNC:10682', 'HGNC:11047', 'HGNC:7427', 'HGNC:11450', 'HGNC:29594', 'HGNC:16232', 'HGNC:341', 'HGNC:10980', 'HGNC:12590', 'HGNC:24380', 'HGNC:14247', 'HGNC:848', 'HGNC:4432', 'HGNC:12585', 'HGNC:838', 'HGNC:837', 'HGNC:8016', 'HGNC:16484', 'HGNC:2279', 'HGNC:2277', 'HGNC:7422', 'HGNC:30863', 'HGNC:2289', 'HGNC:2292', 'HGNC:2898', 'HGNC:2285', 'HGNC:823', 'HGNC:2294',…
/Subject2_D4_ATCCGAAGTCTAAACC-1	0.0015549278254334358	0.0010373736010601481	821	0	['HGNC:11063', 'HGNC:12585', 'HGNC:9020', 'HGNC:12563', 'HGNC:365', 'HGNC:12590', 'HGNC:823', 'HGNC:30862', 'HGNC:4175', 'HGNC:2287', 'HGNC:7892', 'HGNC:7530', 'HGNC:9141', 'HGNC:2285', 'HGNC:845', 'HGNC:7422', 'HGNC:2501', 'HGNC:840', 'HGNC:2288', 'HGNC:2269', 'HGNC:4163', 'HGNC:291', 'HGNC:2267', 'HGNC:12586', 'HGNC:29594', 'HGNC:18170', 'HGNC:4136', 'HGNC:18044', 'HGNC:2579', 'HGNC:3700', 'HGN…
/Subject5_D8_ATCATCTTCCGCGCAA-1	0.0031453734416105	0.00103737360106015	962	0	['HGNC:24382', 'HGNC:2294', 'HGNC:12585', 'HGNC:12587', 'HGNC:10681', 'HGNC:30862', 'HGNC:4378', 'HGNC:341', 'HGNC:838', 'HGNC:8016', 'HGNC:2291', 'HGNC:7421', 'HGNC:2288', 'HGNC:7427', 'HGNC:26309', 'HGNC:3700', 'HGNC:7419', 'HGNC:12582', 'HGNC:2269', 'HGNC:30863', 'HGNC:2285', 'HGNC:837', 'HGNC:11055', 'HGNC:9160', 'HGNC:823', 'HGNC:18170', 'HGNC:2265', 'HGNC:16232', 'HGNC:846', 'HGNC:24380', '…
/Subject3_D10_AGAGTGGAGGTGACCA-1	0.003260444289875777	0.0010184949245298565	946	0	['HGNC:4693', 'HGNC:2710', 'HGNC:18070', 'HGNC:18170', 'HGNC:7892', 'HGNC:11054', 'HGNC:18044', 'HGNC:9020', 'HGNC:11047', 'HGNC:2501', 'HGNC:11064', 'HGNC:365', 'HGNC:16484']
/Subject5_D4_GCGCAGTCACTGTTAG-1	0.004483041295214682	0.001034121392559366	511	0	['HGNC:2704', 'HGNC:500', 'HGNC:2649', 'HGNC:9021', 'HGNC:838', 'HGNC:847', 'HGNC:11449', 'HGNC:8818', 'HGNC:12587', 'HGNC:7530', 'HGNC:5157', 'HGNC:3133', 'HGNC:10297', 'HGNC:10681', 'HGNC:7421', 'HGNC:11450', 'HGNC:30862', 'HGNC:848', 'HGNC:2267', 'HGNC:11047', 'HGNC:16484', 'HGNC:20305', 'HGNC:2911', 'HGNC:1769', 'HGNC:2291', 'HGNC:7892', 'HGNC:11559', 'HGNC:845', 'HGNC:10989', 'HGNC:7427', 'H…
/Subject3_D0_TACGGATCACCGCTAG-1	0.0018922601154819226	0.0004752976314472165	589	0	['HGNC:5157', 'HGNC:10933', 'HGNC:16484', 'HGNC:7892', 'HGNC:2898', 'HGNC:8907', 'HGNC:8124', 'HGNC:4693', 'HGNC:28883', 'HGNC:4458', 'HGNC:10980', 'HGNC:12527', 'HGNC:9020', 'HGNC:18170', 'HGNC:4455', 'HGNC:2911', 'HGNC:10943', 'HGNC:17174', 'HGNC:21350', 'HGNC:18044']
/Subject2_D4_CTCGTCATCAGTCCCT-1	0.002521577498883288	0.00047529763144721457	772	0	['HGNC:12587', 'HGNC:4432', 'HGNC:1795', 'HGNC:830', 'HGNC:2287', 'HGNC:4693', 'HGNC:7892', 'HGNC:16484', 'HGNC:7427', 'HGNC:2289', 'HGNC:2422', 'HGNC:7421', 'HGNC:21350', 'HGNC:2292', 'HGNC:2277', 'HGNC:10681', 'HGNC:12586', 'HGNC:5384', 'HGNC:11026', 'HGNC:2896', 'HGNC:840', 'HGNC:838', 'HGNC:12585', 'HGNC:2267', 'HGNC:837', 'HGNC:2501', 'HGNC:18170', 'HGNC:8808', 'HGNC:10922', 'HGNC:24382', 'H…
/Natural1_Dneg2_CGCTATCCATAGACTC-1	0.00030256890762864034	0.00034652230326522623	955	0	['HGNC:7892', 'HGNC:18175', 'HGNC:12805', 'HGNC:10979', 'HGNC:10293', 'HGNC:17296', 'HGNC:4249', 'HGNC:24269', 'HGNC:186', 'HGNC:2244', 'HGNC:5006', 'HGNC:10451', 'HGNC:2704', 'HGNC:4693', 'HGNC:4136', 'HGNC:7529', 'HGNC:11004', 'HGNC:20233', 'HGNC:7530', 'HGNC:3700', 'HGNC:11055', 'HGNC:406', 'HGNC:4175', 'HGNC:11559', 'HGNC:20661', 'HGNC:11064', 'HGNC:5383', 'HGNC:10452', 'HGNC:365', 'HGNC:1817…
/Subject3_D10_TGGACGCTCATGTGGT-1	0.0041255827385618185	0.0011855698297830255	1047	0	['HGNC:823', 'HGNC:2277', 'HGNC:3481', 'HGNC:4908', 'HGNC:24380', 'HGNC:2291', 'HGNC:12582', 'HGNC:14247', 'HGNC:20233', 'HGNC:846', 'HGNC:4175', 'HGNC:4693', 'HGNC:17296', 'HGNC:4136', 'HGNC:8016', 'HGNC:848', 'HGNC:24269', 'HGNC:840', 'HGNC:2288', 'HGNC:16484', 'HGNC:18175', 'HGNC:12587', 'HGNC:7530', 'HGNC:5008', 'HGNC:987', 'HGNC:7892', 'HGNC:10920', 'HGNC:25223', 'HGNC:7421', 'HGNC:2244', 'H…
/Subject2_D10_TACGGGCAGCTAGTCT-1	0.01043974231662975	0.045648573997173286	713	[['HGNC:2269', 25.781815171106732, 99.99999999999163], ['HGNC:2285', 25.781815171106732, 99.99999999999163], ['HGNC:7704', 25.781815171106732, 99.9999999999999], ['HGNC:3006', 9.992434942130208, 99.99999999999993], ['HGNC:7685', 25.781815171106615, 99.99999999999555], ['HGNC:7461', 25.781815171106615, 99.99999999999555], ['HGNC:7688', 25.781815171106732, 99.9999999999999], ['HGNC:7696', 25.781815…	['HGNC:20799', 'HGNC:14573', 'HGNC:11064', 'HGNC:7892', 'HGNC:2858', 'HGNC:10293', 'HGNC:2501', 'HGNC:11067', 'HGNC:18044', 'HGNC:10297', 'HGNC:17296', 'HGNC:28883', 'HGNC:11063', 'HGNC:10452', 'HGNC:4458', 'HGNC:10451', 'HGNC:14409', 'HGNC:18170', 'HGNC:8907', 'HGNC:17174']
/Subject2_D28_GTACTTTTCTGTCTCG-1	0.004483041295214665	0.0010373736010601466	461	0	['HGNC:11067', 'HGNC:10999', 'HGNC:9160', 'HGNC:4693', 'HGNC:18044', 'HGNC:17027', 'HGNC:3569', 'HGNC:4136', 'HGNC:500', 'HGNC:11064', 'HGNC:4378', 'HGNC:18170', 'HGNC:26309', 'HGNC:4175', 'HGNC:11063', 'HGNC:341']
/Subject3_D0_CCAATCCTCAGCATGT-1	0.0031453734416104387	0.0010373736010601466	656	0	['HGNC:11054', 'HGNC:9225', 'HGNC:11047', 'HGNC:18170', 'HGNC:16484', 'HGNC:2501', 'HGNC:18070', 'HGNC:4378', 'HGNC:18044', 'HGNC:4693']
/Subject3_D10_TCCCGATCAATCAGAA-1	0.003778244682820968	0.0010373736010601464	943	0	['HGNC:30862', 'HGNC:2280', 'HGNC:11003', 'HGNC:4378', 'HGNC:30863', 'HGNC:2422', 'HGNC:2342', 'HGNC:838', 'HGNC:4803', 'HGNC:2277', 'HGNC:2269', 'HGNC:2289', 'HGNC:18170', 'HGNC:18175', 'HGNC:10681', 'HGNC:848', 'HGNC:2265', 'HGNC:16526', 'HGNC:14247', 'HGNC:4693', 'HGNC:2291', 'HGNC:12585', 'HGNC:25223', 'HGNC:2753', 'HGNC:7419', 'HGNC:5213', 'HGNC:18044', 'HGNC:1421', 'HGNC:10682', 'HGNC:2267'…
/Subject5_D14_GTTCGGGTCAGTTAGC-1	0.0031453734416104387	0.0010373736010601477	1007	0	['HGNC:2501', 'HGNC:4693', 'HGNC:9020', 'HGNC:4378', 'HGNC:18170', 'HGNC:18044', 'HGNC:11064']
/Subject2_D28_TACGGTATCTTTAGGG-1	0.010439742316629738	0.014762267615849553	943	0	['HGNC:7686', 'HGNC:7708', 'HGNC:11067', 'HGNC:846', 'HGNC:7693', 'HGNC:8124', 'HGNC:24380', 'HGNC:2280', 'HGNC:7705', 'HGNC:7691', 'HGNC:7712', 'HGNC:12587', 'HGNC:2294', 'HGNC:2291', 'HGNC:7707', 'HGNC:7713', 'HGNC:7462', 'HGNC:20371', 'HGNC:12563', 'HGNC:7704', 'HGNC:7421', 'HGNC:7687', 'HGNC:7697', 'HGNC:24381', 'HGNC:4693', 'HGNC:7458', 'HGNC:7717', 'HGNC:17194', 'HGNC:2285', 'HGNC:16484', '…
/Subject3_D8_CTACCCACAAGGTTTC-1	0.0023172793887392715	0.001037373601060147	573	0	['HGNC:18070', 'HGNC:341', 'HGNC:5157', 'HGNC:3700', 'HGNC:18170', 'HGNC:7892', 'HGNC:4693', 'HGNC:9225', 'HGNC:16484', 'HGNC:18044']
/Natural2_Dneg5_CTCTAATGTTATGTGC-1	0.004125582738561823	0.0011855698297830275	997	0	['HGNC:7892', 'HGNC:29594', 'HGNC:94', 'HGNC:10680', 'HGNC:7419', 'HGNC:2292', 'HGNC:1516', 'HGNC:253', 'HGNC:2422', 'HGNC:10451', 'HGNC:10452', 'HGNC:11067', 'HGNC:845', 'HGNC:5213', 'HGNC:403', 'HGNC:11064', 'HGNC:3482', 'HGNC:846', 'HGNC:2579', 'HGNC:2294', 'HGNC:2267', 'HGNC:2858', 'HGNC:11063', 'HGNC:2277', 'HGNC:838', 'HGNC:7421', 'HGNC:12582', 'HGNC:2646', 'HGNC:848', 'HGNC:10979', 'HGNC:9…
/Subject2_D8_CACAGGCCAAGAGGCT-1	0.0031453734416103827	0.0010373736010601464	475	0	['HGNC:7892', 'HGNC:11067', 'HGNC:18170', 'HGNC:4693', 'HGNC:17027', 'HGNC:2501', 'HGNC:18044', 'HGNC:16484', 'HGNC:11064', 'HGNC:341']
/Natural1_D180_AGATTGCGTGTCGCTG-1	0.003145373441610502	0.0010676954166981203	465	0	['HGNC:18044', 'HGNC:9225', 'HGNC:17296', 'HGNC:8906', 'HGNC:10452', 'HGNC:500', 'HGNC:341', 'HGNC:11004', 'HGNC:14409', 'HGNC:10959', 'HGNC:4260', 'HGNC:10451', 'HGNC:2858', 'HGNC:7892', 'HGNC:28883', 'HGNC:11047', 'HGNC:18170', 'HGNC:10999', 'HGNC:435', 'HGNC:10921', 'HGNC:24269']
/Subject2_D4_CAAGATCCAGCCAATT-1	0.004483041295214672	0.0010373736010601477	551	0	['HGNC:11064', 'HGNC:7458', 'HGNC:4693', 'HGNC:2244', 'HGNC:18070', 'HGNC:7700', 'HGNC:7719', 'HGNC:10922', 'HGNC:17194', 'HGNC:7462', 'HGNC:7716', 'HGNC:7685', 'HGNC:7708', 'HGNC:838', 'HGNC:2289', 'HGNC:23987', 'HGNC:341', 'HGNC:7699', 'HGNC:12587', 'HGNC:2277', 'HGNC:7715', 'HGNC:7421', 'HGNC:7705', 'HGNC:2280', 'HGNC:7456', 'HGNC:20371', 'HGNC:18175', 'HGNC:7697', 'HGNC:30242', 'HGNC:7695', '…
/Natural2_Dneg5_CTGGTCTTCTGACCTC-1	0.021181952976064213	0.02746076118234947	1065	0	['HGNC:10452', 'HGNC:5383', 'HGNC:10979', 'HGNC:9020', 'HGNC:11063', 'HGNC:115', 'HGNC:4693', 'HGNC:18170', 'HGNC:10451', 'HGNC:11067', 'HGNC:17296', 'HGNC:7892', 'HGNC:4136', 'HGNC:2858', 'HGNC:16484', 'HGNC:10920', 'HGNC:84', 'HGNC:4175', 'HGNC:11064', 'HGNC:4432']
/Subject3_D28_GTGAAGGTCCAAGTAC-1	0.003145373441610434	0.03356347727531657	778	[['HGNC:16526', 10.048679228734086, 84.55990299160202], ['HGNC:5007', 10.048679228734256, 84.55990299160206], ['HGNC:5213', 10.048679228734152, 84.55990299160206], ['HGNC:7690', 32.17417576054286, 99.99999999999898], ['HGNC:7694', 32.17417576054323, 100.00000000000043], ['HGNC:7710', 32.17417576054286, 100.00000000000013], ['HGNC:7700', 32.1741757605427, 100.00000000000013], ['HGNC:7688', 32.1741…	['HGNC:11063', 'HGNC:30863', 'HGNC:2579', 'HGNC:838', 'HGNC:2289', 'HGNC:18170', 'HGNC:847', 'HGNC:365', 'HGNC:2279', 'HGNC:2321', 'HGNC:16232', 'HGNC:12591', 'HGNC:3482', 'HGNC:11064', 'HGNC:10986', 'HGNC:845', 'HGNC:11067', 'HGNC:10452', 'HGNC:10451', 'HGNC:24380', 'HGNC:12590', 'HGNC:341', 'HGNC:7892', 'HGNC:18044', 'HGNC:14247', 'HGNC:2287', 'HGNC:9020', 'HGNC:2265', 'HGNC:2267', 'HGNC:846', …
/Subject5_D2_GATGAGGCAATCGAAA-1	0.003145373441610409	0.0010373736010601477	722	0	['HGNC:10547', 'HGNC:2579', 'HGNC:2269', 'HGNC:2728', 'HGNC:29565', 'HGNC:18044', 'HGNC:16872', 'HGNC:24381', 'HGNC:29500', 'HGNC:11063', 'HGNC:14573', 'HGNC:4982', 'HGNC:20197', 'HGNC:5157', 'HGNC:3482', 'HGNC:24380', 'HGNC:2649', 'HGNC:6708', 'HGNC:11559', 'HGNC:2291', 'HGNC:10866', 'HGNC:10381', 'HGNC:406', 'HGNC:3647', 'HGNC:7892', 'HGNC:10992', 'HGNC:6826', 'HGNC:1096', 'HGNC:11047', 'HGNC:8…
/Natural1_Dneg2_GCATGTAGTCTCCATC-1	0.0017389036212667902	0.000543197293082534	799	0	['HGNC:2294', 'HGNC:2267', 'HGNC:12592', 'HGNC:10959', 'HGNC:395', 'HGNC:2291', 'HGNC:29437', 'HGNC:11004', 'HGNC:10980', 'HGNC:4163', 'HGNC:10452', 'HGNC:2288', 'HGNC:2280', 'HGNC:2289', 'HGNC:291', 'HGNC:12585', 'HGNC:7419', 'HGNC:30862', 'HGNC:12582', 'HGNC:3647', 'HGNC:794', 'HGNC:7422', 'HGNC:365', 'HGNC:9280', 'HGNC:2287', 'HGNC:2501', 'HGNC:7427', 'HGNC:10451', 'HGNC:341', 'HGNC:2277', 'HG…
/Natural2_D180_GCGGGTTTCGTAGGAG-1	0.003145373441610441	0.039975624072706335	749	[['HGNC:11022', 9.399747394449824, 99.99999999999989], ['HGNC:4019', 9.399747394449854, 99.99999999999994], ['HGNC:4122', 9.399747394449774, 99.99999999999983], ['HGNC:7631', 9.39974739444984, 99.99999999999983], ['HGNC:10933', 9.399747394449928, 99.99999999999989], ['HGNC:2995', 9.399747394450301, 99.99999999999994], ['HGNC:6826', 9.399747394449873, 99.99999999999977], ['HGNC:23056', 9.399747394…	['HGNC:4432', 'HGNC:20305', 'HGNC:2858', 'HGNC:18170', 'HGNC:11004', 'HGNC:365', 'HGNC:10942', 'HGNC:11063', 'HGNC:10293', 'HGNC:10452', 'HGNC:9020', 'HGNC:2501', 'HGNC:4693', 'HGNC:18044', 'HGNC:17296', 'HGNC:7892', 'HGNC:11559', 'HGNC:10451']
/Subject3_D10_CGTAGCGAGATTACCC-1	0.002996156150896661	0.0381766596792892	594	[['HGNC:10999', 5.532006960598004, 99.99999999998765], ['HGNC:14472', 45.38728926753178, 99.99999999999972], ['HGNC:11277', 21.593507880914526, 99.99999999999976], ['HGNC:3569', 5.532006960597879, 100.00000000000016], ['HGNC:16253', 21.59350788091454, 100.00000000000075], ['HGNC:19256', 21.574093406049347, 99.99999999999986], ['HGNC:4021', 21.59350788091457, 99.9999999999985], ['HGNC:3575', 5.532…	['HGNC:2501', 'HGNC:2858', 'HGNC:10452', 'HGNC:11063', 'HGNC:18070', 'HGNC:18170', 'HGNC:11064', 'HGNC:17296', 'HGNC:10451', 'HGNC:11067', 'HGNC:7892', 'HGNC:4693', 'HGNC:9021', 'HGNC:365', 'HGNC:341', 'HGNC:18044']
/Subject3_D6_GACGCGTGTCCGAATT-1	0.00922836965469432	0.02473358341169225	748	0	['HGNC:3700', 'HGNC:12590', 'HGNC:7710', 'HGNC:2898', 'HGNC:2267', 'HGNC:10683', 'HGNC:21350', 'HGNC:7712', 'HGNC:846', 'HGNC:7717', 'HGNC:2501', 'HGNC:7460', 'HGNC:7455', 'HGNC:23987', 'HGNC:848', 'HGNC:3481', 'HGNC:7701', 'HGNC:7462', 'HGNC:840', 'HGNC:7705', 'HGNC:20371', 'HGNC:7685', 'HGNC:24381', 'HGNC:7422', 'HGNC:10681', 'HGNC:7702', 'HGNC:2285', 'HGNC:18044', 'HGNC:7697', 'HGNC:2292', 'HG…
/Natural2_Dneg4_AACGTTGCAGAGCCAA-1	0.0008517338258794439	0.0010373736010601512	733	0	['HGNC:9280', 'HGNC:365', 'HGNC:4136', 'HGNC:341', 'HGNC:10956', 'HGNC:4693', 'HGNC:4175', 'HGNC:5028', 'HGNC:11054', 'HGNC:11047', 'HGNC:12592', 'HGNC:2321', 'HGNC:395', 'HGNC:9020', 'HGNC:18170', 'HGNC:4378', 'HGNC:642', 'HGNC:18070', 'HGNC:3647', 'HGNC:4982', 'HGNC:16484', 'HGNC:18044', 'HGNC:1516', 'HGNC:12591']
/Subject2_D6_GTTCATTAGATGAGAG-1	0.0041255827385618185	0.0011855698297830268	1067	0	['HGNC:2704', 'HGNC:7716', 'HGNC:7892', 'HGNC:4693', 'HGNC:7692', 'HGNC:7461', 'HGNC:11004', 'HGNC:845', 'HGNC:12585', 'HGNC:840', 'HGNC:7699', 'HGNC:7455', 'HGNC:24381', 'HGNC:12582', 'HGNC:7698', 'HGNC:830', 'HGNC:7719', 'HGNC:7711', 'HGNC:24382', 'HGNC:7706', 'HGNC:24269', 'HGNC:7684', 'HGNC:7687', 'HGNC:7688', 'HGNC:7850', 'HGNC:18170', 'HGNC:823', 'HGNC:7462', 'HGNC:7708', 'HGNC:8016', 'HGNC…
/Subject3_D28_CCTAAAGGTTTGGGCC-1	0.003145373441610441	0.09777551275485387	417	[['HGNC:642', 15.00723315112939, 100.00000000006023]]	['HGNC:30863', 'HGNC:2265', 'HGNC:845', 'HGNC:8016', 'HGNC:12586', 'HGNC:30862', 'HGNC:7427', 'HGNC:12585', 'HGNC:7422', 'HGNC:2285', 'HGNC:12582', 'HGNC:848', 'HGNC:18070', 'HGNC:29594', 'HGNC:9021', 'HGNC:2292', 'HGNC:11055', 'HGNC:2898', 'HGNC:8124', 'HGNC:341', 'HGNC:2280', 'HGNC:7421', 'HGNC:846', 'HGNC:18044', 'HGNC:21350', 'HGNC:2267', 'HGNC:24380', 'HGNC:823', 'HGNC:833', 'HGNC:838', 'HGN…
/Subject2_D6_GTGCGGTTCAGCCTAA-1	0.0036098848962415908	0.0010373736010601481	841	0	['HGNC:18044', 'HGNC:18170', 'HGNC:4693', 'HGNC:16484', 'HGNC:11047', 'HGNC:4432', 'HGNC:7892', 'HGNC:2501', 'HGNC:10451', 'HGNC:11054', 'HGNC:17296', 'HGNC:2858', 'HGNC:10452', 'HGNC:11064']
/Natural2_Dneg5_GATCTAGGTCTCGTTC-1	0.003985330988287243	0.0010676954166981257	702	0	['HGNC:9020', 'HGNC:10920', 'HGNC:17027', 'HGNC:11047', 'HGNC:4693', 'HGNC:4378', 'HGNC:341', 'HGNC:9225', 'HGNC:18044', 'HGNC:11054', 'HGNC:18170', 'HGNC:18070']
/Subject5_D6_TGGCCAGGTCGATTGT-1	0.007735467634803295	0.0010373736010601477	746	0	['HGNC:840', 'HGNC:4693', 'HGNC:11067', 'HGNC:2279', 'HGNC:16484', 'HGNC:18044', 'HGNC:14247', 'HGNC:2292', 'HGNC:18170', 'HGNC:848', 'HGNC:10980', 'HGNC:833', 'HGNC:823', 'HGNC:12587', 'HGNC:12582', 'HGNC:2269', 'HGNC:8016', 'HGNC:2291', 'HGNC:11064', 'HGNC:24381', 'HGNC:830', 'HGNC:24380', 'HGNC:2280', 'HGNC:7419', 'HGNC:2277', 'HGNC:2265', 'HGNC:2579', 'HGNC:2267', 'HGNC:2289', 'HGNC:2294', 'H…
/Subject3_D14_TGCCCTAAGACGCACA-1	0.003145373441610437	0.0010373736010601477	1056	0	['HGNC:12586', 'HGNC:4693', 'HGNC:4136', 'HGNC:2280', 'HGNC:7427', 'HGNC:7530', 'HGNC:8016', 'HGNC:2265', 'HGNC:2579', 'HGNC:24381', 'HGNC:5006', 'HGNC:24380', 'HGNC:341', 'HGNC:28883', 'HGNC:18044', 'HGNC:12587', 'HGNC:11055', 'HGNC:845', 'HGNC:14247', 'HGNC:10980', 'HGNC:2267', 'HGNC:3700', 'HGNC:4175', 'HGNC:2285', 'HGNC:30862', 'HGNC:4570', 'HGNC:7422', 'HGNC:16232', 'HGNC:2269', 'HGNC:848', …
/Natural2_Dneg4_ACTGCTCTCGGCATCG-1	0.01043974231662974	0.10261106876772083	726	[['HGNC:12587', 44.472554737163954, 100.00000000000004], ['HGNC:845', 45.72914431344869, 99.99999999999731], ['HGNC:30863', 44.472554737164124, 99.99999999999257], ['HGNC:24382', 43.73352185677328, 100.0], ['HGNC:12582', 44.47255473716402, 100.00000000000003], ['HGNC:840', 45.72914431344883, 100.0], ['HGNC:2287', 43.733521856773315, 100.00000000000007], ['HGNC:846', 45.729144313448785, 100.0], ['…	['HGNC:4693', 'HGNC:25223', 'HGNC:7529', 'HGNC:2501', 'HGNC:20661', 'HGNC:4175', 'HGNC:365', 'HGNC:10986', 'HGNC:9020', 'HGNC:8091', 'HGNC:18175', 'HGNC:18170', 'HGNC:406', 'HGNC:2244', 'HGNC:7892', 'HGNC:5006', 'HGNC:9141', 'HGNC:7530', 'HGNC:18044', 'HGNC:11064', 'HGNC:4136', 'HGNC:16484', 'HGNC:5008', 'HGNC:20233']
/Natural2_D180_TGTTCCGAGTAACCCT-1	0.004483041295214703	0.0010373736010601434	1262	0	['HGNC:7529', 'HGNC:5006', 'HGNC:10956', 'HGNC:7892', 'HGNC:9067', 'HGNC:18170', 'HGNC:4136', 'HGNC:4175', 'HGNC:16815', 'HGNC:18175', 'HGNC:9141', 'HGNC:11003', 'HGNC:2244', 'HGNC:16484', 'HGNC:500', 'HGNC:25223', 'HGNC:8830', 'HGNC:20233', 'HGNC:5383', 'HGNC:11058', 'HGNC:15463', 'HGNC:10979', 'HGNC:1769', 'HGNC:20661', 'HGNC:11026', 'HGNC:7530', 'HGNC:27015', 'HGNC:11067', 'HGNC:5157', 'HGNC:1…
/Subject5_D8_TGAGGGAAGCTGCGAA-1	0.0031453734416104387	0.0010373736010601477	663	0	['HGNC:341', 'HGNC:2265', 'HGNC:10992', 'HGNC:7700', 'HGNC:7693', 'HGNC:7711', 'HGNC:7698', 'HGNC:7703', 'HGNC:11449', 'HGNC:847', 'HGNC:16232', 'HGNC:2269', 'HGNC:846', 'HGNC:8016', 'HGNC:11047', 'HGNC:7705', 'HGNC:7684', 'HGNC:7708', 'HGNC:7713', 'HGNC:848', 'HGNC:29594', 'HGNC:12585', 'HGNC:7704', 'HGNC:7699', 'HGNC:7706', 'HGNC:7687', 'HGNC:7459', 'HGNC:7694', 'HGNC:7692', 'HGNC:2279', 'HGNC:…
/Subject2_D0_TGCGCAGTCAGTACGT-1	0.004125582738561823	0.0011855698297830288	749	0	['HGNC:2858', 'HGNC:8582', 'HGNC:3078', 'HGNC:9752', 'HGNC:10452', 'HGNC:9225', 'HGNC:10451', 'HGNC:7850', 'HGNC:16484', 'HGNC:18044', 'HGNC:7892', 'HGNC:9020', 'HGNC:11047', 'HGNC:11064', 'HGNC:9021', 'HGNC:8906', 'HGNC:11054', 'HGNC:17296', 'HGNC:4693', 'HGNC:2501', 'HGNC:2704', 'HGNC:7849', 'HGNC:18070', 'HGNC:11004', 'HGNC:18170', 'HGNC:24269']
/Natural2_Dneg4_AGAGCTTAGTGCTGCC-1	0.004483041295214704	0.0010373736010601473	560	0	['HGNC:12527', 'HGNC:4122', 'HGNC:7707', 'HGNC:20266', 'HGNC:16815', 'HGNC:9587', 'HGNC:24380', 'HGNC:365', 'HGNC:848', 'HGNC:846', 'HGNC:2728', 'HGNC:30863', 'HGNC:12587', 'HGNC:4019', 'HGNC:16232', 'HGNC:14573', 'HGNC:7698', 'HGNC:10381', 'HGNC:2664', 'HGNC:3005', 'HGNC:7687', 'HGNC:10681', 'HGNC:29799', 'HGNC:7693', 'HGNC:7421', 'HGNC:12585', 'HGNC:12586', 'HGNC:2292', 'HGNC:20371', 'HGNC:1102…
/Subject2_D15_GAAATGACAGTTAACC-1	0.004125582738561823	0.0011855698297830262	657	0	['HGNC:2289', 'HGNC:7850', 'HGNC:840', 'HGNC:24381', 'HGNC:2265', 'HGNC:2285', 'HGNC:29594', 'HGNC:12585', 'HGNC:2280', 'HGNC:2704', 'HGNC:10451', 'HGNC:9020', 'HGNC:30927', 'HGNC:7849', 'HGNC:5383', 'HGNC:838', 'HGNC:9225', 'HGNC:4693', 'HGNC:30862', 'HGNC:976', 'HGNC:12587', 'HGNC:11047', 'HGNC:848', 'HGNC:7427', 'HGNC:2579', 'HGNC:11004', 'HGNC:7419', 'HGNC:8016', 'HGNC:10452', 'HGNC:16232', '…
/Subject3_D28_CAAGATCTCGTCCAGG-1	0.003145373441610438	0.09777551275485596	538	[['HGNC:2280', 5.352784555171669, 100.00000000000003], ['HGNC:10989', 23.2622179872117, 100.00000000000064], ['HGNC:3700', 45.736204962013694, 99.99999999999993], ['HGNC:12587', 5.352784555171282, 99.99999999984297], ['HGNC:24381', 5.352784555171669, 99.99999999999977], ['HGNC:500', 2.1412901771850135, 84.21109843212953], ['HGNC:29594', 5.352784555171667, 99.99999999999936], ['HGNC:3482', 10.4065…	['HGNC:17027', 'HGNC:18170', 'HGNC:4693', 'HGNC:9020', 'HGNC:9225', 'HGNC:18044', 'HGNC:11047', 'HGNC:7892', 'HGNC:5157', 'HGNC:10979']
/Subject3_D28_GGCAATTTCATAACCG-1	0.0028426799974841928	0.0010373736010601477	375	0	['HGNC:9280', 'HGNC:11004', 'HGNC:18044', 'HGNC:21350', 'HGNC:3647', 'HGNC:18170', 'HGNC:8124', 'HGNC:10980', 'HGNC:12592', 'HGNC:500', 'HGNC:473', 'HGNC:7892', 'HGNC:10999', 'HGNC:10297', 'HGNC:18070', 'HGNC:5157', 'HGNC:10536', 'HGNC:10293', 'HGNC:395', 'HGNC:4693', 'HGNC:17027', 'HGNC:4982', 'HGNC:10956', 'HGNC:8876', 'HGNC:2898', 'HGNC:3569', 'HGNC:2321', 'HGNC:12805', 'HGNC:11054', 'HGNC:110…
/Subject2_D8_GATTCAGAGGTACTCT-1	0.0061494942041017174	0.0022229434308431765	659	0	['HGNC:30863', 'HGNC:642', 'HGNC:2265', 'HGNC:2292', 'HGNC:10996', 'HGNC:12586', 'HGNC:4693', 'HGNC:9021', 'HGNC:28883', 'HGNC:2279', 'HGNC:10293', 'HGNC:2289', 'HGNC:10980', 'HGNC:7427', 'HGNC:20799', 'HGNC:10979', 'HGNC:4135', 'HGNC:24382', 'HGNC:4458', 'HGNC:2267', 'HGNC:10863', 'HGNC:12587', 'HGNC:2205', 'HGNC:11022', 'HGNC:2280', 'HGNC:919', 'HGNC:4175', 'HGNC:4116', 'HGNC:2277', 'HGNC:2269'…
/Subject3_D2_TCTGAGAAGAGTAAGG-1	0.001738903621266786	0.0005431972930825331	767	0	['HGNC:8016', 'HGNC:24269', 'HGNC:2265', 'HGNC:3481', 'HGNC:4378', 'HGNC:7419', 'HGNC:830', 'HGNC:823', 'HGNC:7892', 'HGNC:837', 'HGNC:341', 'HGNC:24381', 'HGNC:7422', 'HGNC:2285', 'HGNC:845', 'HGNC:7427', 'HGNC:30862', 'HGNC:847', 'HGNC:2704', 'HGNC:8906', 'HGNC:2269', 'HGNC:2277', 'HGNC:11004', 'HGNC:24382', 'HGNC:4248', 'HGNC:2287', 'HGNC:2267', 'HGNC:848', 'HGNC:18044', 'HGNC:14247', 'HGNC:74…
/Subject3_D10_CGTGTCTGTCGCTTCT-1	0.0044830412952145855	0.0010373736010601481	752	0	['HGNC:2292', 'HGNC:24381', 'HGNC:10980', 'HGNC:9020', 'HGNC:16232', 'HGNC:10451', 'HGNC:18170', 'HGNC:2288', 'HGNC:18070', 'HGNC:4136', 'HGNC:8636', 'HGNC:29594', 'HGNC:2277', 'HGNC:18044', 'HGNC:840', 'HGNC:30862', 'HGNC:2294', 'HGNC:17296', 'HGNC:12586', 'HGNC:6936', 'HGNC:2858', 'HGNC:30863', 'HGNC:12590', 'HGNC:9068', 'HGNC:7850', 'HGNC:7849', 'HGNC:12585', 'HGNC:2291', 'HGNC:8016', 'HGNC:22…
/Subject3_D14_GTCAAGTAGGTGATTA-1	0.003145373441610438	0.0011855698297830262	709	0	['HGNC:11559', 'HGNC:18170', 'HGNC:10293', 'HGNC:18044', 'HGNC:17027', 'HGNC:9225', 'HGNC:16484', 'HGNC:3061', 'HGNC:10451', 'HGNC:17296', 'HGNC:26309', 'HGNC:2704', 'HGNC:4175', 'HGNC:4136', 'HGNC:7892', 'HGNC:18070', 'HGNC:11064', 'HGNC:9160', 'HGNC:10452', 'HGNC:2858']
/Natural2_Dneg4_CTAGAGTGTTGTCTTT-1	0.0031453734416104395	0.0010373736010601477	729	0	['HGNC:12587', 'HGNC:8016', 'HGNC:7456', 'HGNC:7702', 'HGNC:7716', 'HGNC:823', 'HGNC:30862', 'HGNC:12590', 'HGNC:24382', 'HGNC:341', 'HGNC:30242', 'HGNC:7686', 'HGNC:16484', 'HGNC:2279', 'HGNC:7705', 'HGNC:30863', 'HGNC:7694', 'HGNC:7696', 'HGNC:2287', 'HGNC:7710', 'HGNC:11559', 'HGNC:2267', 'HGNC:7685', 'HGNC:7711', 'HGNC:7421', 'HGNC:7715', 'HGNC:500', 'HGNC:7714', 'HGNC:7695', 'HGNC:7704', 'HG…
/Subject3_D0_CGGACGTCAATTCCTT-1	0.0031453734416104387	0.0010373736010601477	574	0	['HGNC:7529', 'HGNC:11003', 'HGNC:11004', 'HGNC:28883', 'HGNC:2330', 'HGNC:5006', 'HGNC:2244', 'HGNC:20233', 'HGNC:2501', 'HGNC:4175', 'HGNC:25223', 'HGNC:4378', 'HGNC:341', 'HGNC:7530', 'HGNC:18175', 'HGNC:9141', 'HGNC:1421', 'HGNC:9020', 'HGNC:10986', 'HGNC:18170', 'HGNC:4693', 'HGNC:20661', 'HGNC:4249', 'HGNC:18761', 'HGNC:4136', 'HGNC:5008', 'HGNC:7892']
/Subject3_D28_GCTGCTTGTCAGTGGA-1	0.001738903621266791	0.0005431972930825333	565	0	['HGNC:642', 'HGNC:10956', 'HGNC:28883', 'HGNC:10452', 'HGNC:4693', 'HGNC:11054', 'HGNC:8906', 'HGNC:2704', 'HGNC:11047', 'HGNC:500', 'HGNC:17296', 'HGNC:7892', 'HGNC:18170', 'HGNC:10451', 'HGNC:18044', 'HGNC:11004', 'HGNC:24269', 'HGNC:4378']
/Subject5_D10_CTAGCCTAGCTCTCGG-1	0.0017389036212667902	0.0005431972930825332	970	0	['HGNC:2704', 'HGNC:10986', 'HGNC:7427', 'HGNC:2280', 'HGNC:2267', 'HGNC:7422', 'HGNC:12590', 'HGNC:10536', 'HGNC:2294', 'HGNC:840', 'HGNC:29594', 'HGNC:838', 'HGNC:8016', 'HGNC:848', 'HGNC:24380', 'HGNC:845', 'HGNC:12587', 'HGNC:24381', 'HGNC:833', 'HGNC:12585', 'HGNC:16232', 'HGNC:473', 'HGNC:830', 'HGNC:837', 'HGNC:24382', 'HGNC:2288', 'HGNC:2277', 'HGNC:12586', 'HGNC:9020', 'HGNC:10451', 'HGN…
/Natural2_D180_CGGAGTCCACACGCTG-1	0.0023172793887392728	0.0010373736010601466	789	0	['HGNC:18170', 'HGNC:18070', 'HGNC:4693', 'HGNC:11047', 'HGNC:18044', 'HGNC:4378']
/Subject5_D14_CTGTTTAAGTTAGGTA-1	0.0065492113273683825	0.024733583411692246	1039	[['HGNC:18044', 45.34681496380871, 100.00000000046218], ['HGNC:2710', 6.9503727970616564, 99.99999999999909]]	['HGNC:7686', 'HGNC:7697', 'HGNC:2858', 'HGNC:29594', 'HGNC:17194', 'HGNC:3481', 'HGNC:30863', 'HGNC:2292', 'HGNC:341', 'HGNC:7714', 'HGNC:7422', 'HGNC:10681', 'HGNC:2294', 'HGNC:840', 'HGNC:7694', 'HGNC:7700', 'HGNC:10683', 'HGNC:12587', 'HGNC:7421', 'HGNC:833', 'HGNC:7693', 'HGNC:823', 'HGNC:7699', 'HGNC:7462', 'HGNC:30242', 'HGNC:30862', 'HGNC:7710', 'HGNC:10682', 'HGNC:7685', 'HGNC:2291', 'HG…
/Subject3_D8_ATCATGGAGCATCATC-1	0.004125582738561816	0.0011855698297830275	613	0	['HGNC:8906', 'HGNC:10451', 'HGNC:10992', 'HGNC:2719', 'HGNC:18170', 'HGNC:17376', 'HGNC:1096', 'HGNC:7892', 'HGNC:4693', 'HGNC:11460', 'HGNC:24269', 'HGNC:1795', 'HGNC:17296', 'HGNC:2704', 'HGNC:11067', 'HGNC:10452', 'HGNC:18044', 'HGNC:2858', 'HGNC:365', 'HGNC:11004', 'HGNC:4432', 'HGNC:18070', 'HGNC:2501']
/Subject2_D6_CGTTGGGTCCTCATTA-1	0.010439742316629743	0.04360601775091545	1213	[['HGNC:7688', 32.92445938792519, 100.00000000000013], ['HGNC:7460', 32.92445938792516, 99.9999999999995], ['HGNC:7699', 32.92445938792516, 99.9999999999995], ['HGNC:7691', 32.92445938792517, 100.00000000000004], ['HGNC:7700', 32.92445938792509, 100.00000000000004], ['HGNC:23987', 32.92445938792521, 99.99999999999999], ['HGNC:7687', 32.92445938792529, 99.99999999999996], ['HGNC:10989', 42.1521310…	['HGNC:4432', 'HGNC:5383', 'HGNC:5006', 'HGNC:18170', 'HGNC:10979', 'HGNC:4175', 'HGNC:753', 'HGNC:14409', 'HGNC:25223', 'HGNC:11055', 'HGNC:10451', 'HGNC:2244', 'HGNC:7530', 'HGNC:7892', 'HGNC:9141', 'HGNC:2858', 'HGNC:20233', 'HGNC:4136', 'HGNC:10452', 'HGNC:20661', 'HGNC:11064', 'HGNC:18175', 'HGNC:17296', 'HGNC:7529', 'HGNC:2501']
/Subject3_D28_TCAGATGAGCACCGCT-1	0.0044830412952146645	0.0010373736010601477	478	0	['HGNC:9225', 'HGNC:4693', 'HGNC:18170', 'HGNC:9020', 'HGNC:341', 'HGNC:18070', 'HGNC:18044', 'HGNC:17027', 'HGNC:16484', 'HGNC:10956', 'HGNC:365', 'HGNC:500']
/Subject2_D28_GCACTCTAGGCTACGA-1	0.004253991662176351	0.0010373736010601477	1011	0	['HGNC:24382', 'HGNC:847', 'HGNC:8016', 'HGNC:7419', 'HGNC:2285', 'HGNC:2280', 'HGNC:341', 'HGNC:25223', 'HGNC:11003', 'HGNC:5006', 'HGNC:11063', 'HGNC:3700', 'HGNC:16232', 'HGNC:7530', 'HGNC:12805', 'HGNC:846', 'HGNC:10980', 'HGNC:11559', 'HGNC:2858', 'HGNC:823', 'HGNC:8091', 'HGNC:12590', 'HGNC:24381', 'HGNC:12582', 'HGNC:406', 'HGNC:8923', 'HGNC:16484', 'HGNC:7892', 'HGNC:14247', 'HGNC:11055',…
/Subject3_D28_ATAACGCGTGCCTGTG-1	0.002312230004855635	0.0008101393836870535	813	0	['HGNC:7697', 'HGNC:7696', 'HGNC:12590', 'HGNC:2294', 'HGNC:2280', 'HGNC:11460', 'HGNC:500', 'HGNC:7693', 'HGNC:12582', 'HGNC:833', 'HGNC:2898', 'HGNC:18170', 'HGNC:2265', 'HGNC:7706', 'HGNC:845', 'HGNC:7699', 'HGNC:7701', 'HGNC:24382', 'HGNC:7460', 'HGNC:7695', 'HGNC:7703', 'HGNC:2269', 'HGNC:7459', 'HGNC:846', 'HGNC:2291', 'HGNC:7711', 'HGNC:18044', 'HGNC:8124', 'HGNC:7461', 'HGNC:10989', 'HGNC…
/Natural1_D180_GACTACACAAGTACCT-1	0.0016829694312657266	0.001185569829783026	987	[['HGNC:2267', 26.3230230331441, 100.00000000000009], ['HGNC:3481', 26.323023033144068, 100.00000000000011], ['HGNC:846', 26.323023033142462, 100.00000000000048], ['HGNC:840', 26.32302303314328, 100.0], ['HGNC:2280', 26.3230230331441, 100.00000000000009], ['HGNC:2289', 26.32302303314399, 99.99999999999997], ['HGNC:12586', 26.323023033143215, 99.99999999999997], ['HGNC:2287', 26.323023033144022, 9…	['HGNC:7849', 'HGNC:7529', 'HGNC:2690', 'HGNC:10536', 'HGNC:16484', 'HGNC:17296', 'HGNC:9141', 'HGNC:473', 'HGNC:4693', 'HGNC:2858', 'HGNC:10451', 'HGNC:3078', 'HGNC:4136', 'HGNC:3631', 'HGNC:341', 'HGNC:11003', 'HGNC:7850', 'HGNC:18170', 'HGNC:7530', 'HGNC:25223', 'HGNC:5006', 'HGNC:7892', 'HGNC:9225', 'HGNC:18044', 'HGNC:18070', 'HGNC:18175', 'HGNC:10452', 'HGNC:11064', 'HGNC:10980', 'HGNC:2244…
/Subject3_D6_ACTATCTAGGACACCA-1	0.003019870749531557	0.0005186868005300738	658	0	['HGNC:2501', 'HGNC:2704', 'HGNC:17296', 'HGNC:7892', 'HGNC:8906', 'HGNC:10452', 'HGNC:11004', 'HGNC:18070', 'HGNC:11047', 'HGNC:18170', 'HGNC:2710', 'HGNC:18044', 'HGNC:10451', 'HGNC:9225', 'HGNC:17027', 'HGNC:16484', 'HGNC:24269', 'HGNC:365', 'HGNC:2858', 'HGNC:4693']
/Subject3_D28_TAAGCGTTCGTGGGAA-1	0.0031453734416104296	0.0011855698297830234	901	0	['HGNC:3061', 'HGNC:4136', 'HGNC:3647', 'HGNC:10956', 'HGNC:18070', 'HGNC:5006', 'HGNC:4249', 'HGNC:2244', 'HGNC:11047', 'HGNC:7530', 'HGNC:9141', 'HGNC:9280', 'HGNC:10980', 'HGNC:2321', 'HGNC:4982', 'HGNC:4693', 'HGNC:341', 'HGNC:12592', 'HGNC:7529', 'HGNC:10452', 'HGNC:18044', 'HGNC:4175', 'HGNC:25223', 'HGNC:28883', 'HGNC:395', 'HGNC:18170', 'HGNC:12591', 'HGNC:500', 'HGNC:20233', 'HGNC:17296'…
/Subject2_D2_GCATGTAAGCTGCGAA-1	0.002823947071163403	0.0005186868005300758	1030	0	['HGNC:2704', 'HGNC:7421', 'HGNC:10452', 'HGNC:840', 'HGNC:2265', 'HGNC:10680', 'HGNC:7419', 'HGNC:13203', 'HGNC:3481', 'HGNC:29594', 'HGNC:642', 'HGNC:9068', 'HGNC:2289', 'HGNC:2277', 'HGNC:2291', 'HGNC:10682', 'HGNC:2501', 'HGNC:2579', 'HGNC:10451', 'HGNC:17296', 'HGNC:10681', 'HGNC:14247', 'HGNC:10979', 'HGNC:830', 'HGNC:12582', 'HGNC:11448', 'HGNC:2294', 'HGNC:11064', 'HGNC:838', 'HGNC:7422',…
/Subject2_D8_TTAACTCGTGAACCTT-1	0.0031453734416102773	0.0022229434308431734	785	[['HGNC:8906', 46.666666666666046, 100.00000000000082], ['HGNC:24269', 46.66666666666872, 100.00000000000504], ['HGNC:2704', 46.66666666666631, 100.00000000000502]]	['HGNC:4693', 'HGNC:18044', 'HGNC:16484', 'HGNC:11054', 'HGNC:11047', 'HGNC:10999', 'HGNC:500', 'HGNC:365', 'HGNC:3569', 'HGNC:3575', 'HGNC:18170', 'HGNC:5157', 'HGNC:7892', 'HGNC:18070', 'HGNC:9020']
/Natural2_D180_TTGTAGGTCATCACCC-1	0.00314537344161042	0.0010373736010601481	461	0	['HGNC:7690', 'HGNC:7421', 'HGNC:7697', 'HGNC:833', 'HGNC:7686', 'HGNC:30242', 'HGNC:4378', 'HGNC:16484', 'HGNC:7427', 'HGNC:7700', 'HGNC:500', 'HGNC:7461', 'HGNC:2279', 'HGNC:18170', 'HGNC:2280', 'HGNC:2285', 'HGNC:4693', 'HGNC:7462', 'HGNC:24382', 'HGNC:7458', 'HGNC:840', 'HGNC:2277', 'HGNC:2265', 'HGNC:9225', 'HGNC:30863', 'HGNC:17194', 'HGNC:2288', 'HGNC:14247', 'HGNC:823', 'HGNC:2294', 'HGNC…
/Subject2_D8_CAAGTTGCACGAAGCA-1	0.003145373441610439	0.032591837584952016	356	0	['HGNC:2292', 'HGNC:5386', 'HGNC:5385', 'HGNC:3482', 'HGNC:16232', 'HGNC:7717', 'HGNC:2579', 'HGNC:10451', 'HGNC:24380', 'HGNC:2280', 'HGNC:8016', 'HGNC:846', 'HGNC:12590', 'HGNC:2291', 'HGNC:2858', 'HGNC:7892', 'HGNC:2911', 'HGNC:7716', 'HGNC:10681', 'HGNC:11054', 'HGNC:8124', 'HGNC:2289', 'HGNC:10452', 'HGNC:7704', 'HGNC:29594', 'HGNC:18170', 'HGNC:2287', 'HGNC:7711', 'HGNC:2279', 'HGNC:7697', …
/Subject3_D14_GTTCATTCATTAACCG-1	0.00412558273856182	0.0011855698297830268	997	0	['HGNC:406', 'HGNC:7850', 'HGNC:11004', 'HGNC:2244', 'HGNC:5383', 'HGNC:341', 'HGNC:4693', 'HGNC:7892', 'HGNC:18044', 'HGNC:20233', 'HGNC:11054', 'HGNC:7530', 'HGNC:7529', 'HGNC:7849', 'HGNC:18175', 'HGNC:2704', 'HGNC:3078', 'HGNC:2501', 'HGNC:10451', 'HGNC:4249', 'HGNC:17296', 'HGNC:4136', 'HGNC:2858', 'HGNC:10452', 'HGNC:5006', 'HGNC:4432', 'HGNC:8091', 'HGNC:4175', 'HGNC:10979', 'HGNC:9141', '…
/Subject5_D10_ATGAGGGCAGTAGAGC-1	0.003679211961853917	0.0010184949245297457	720	0	['HGNC:365', 'HGNC:10980', 'HGNC:11064', 'HGNC:500', 'HGNC:9020', 'HGNC:4693', 'HGNC:5157', 'HGNC:11067', 'HGNC:7892', 'HGNC:11063', 'HGNC:10920', 'HGNC:18170']
/Subject3_D8_CGATGTATCGCCAAAT-1	0.003145373441610446	0.01934263810286475	639	[['HGNC:9020', 6.12930781974005, 100.00000000000007], ['HGNC:365', 6.129307819740981, 99.99999999999898]]	['HGNC:2579', 'HGNC:7713', 'HGNC:4378', 'HGNC:4623', 'HGNC:833', 'HGNC:847', 'HGNC:2294', 'HGNC:30242', 'HGNC:30862', 'HGNC:10969', 'HGNC:7698', 'HGNC:7712', 'HGNC:2279', 'HGNC:7427', 'HGNC:7685', 'HGNC:7695', 'HGNC:7704', 'HGNC:7684', 'HGNC:1421', 'HGNC:7694', 'HGNC:7461', 'HGNC:7710', 'HGNC:7422', 'HGNC:14247', 'HGNC:2277', 'HGNC:7690', 'HGNC:7458', 'HGNC:21350', 'HGNC:7707', 'HGNC:2265', 'HGNC…
/Subject3_D14_CAGCGACGTCTCTCGT-1	0.003985330988287257	0.0010373736010601473	578	0	['HGNC:2288', 'HGNC:2579', 'HGNC:11054', 'HGNC:9280', 'HGNC:2321', 'HGNC:8906', 'HGNC:4693', 'HGNC:2277', 'HGNC:2719', 'HGNC:7419', 'HGNC:9225', 'HGNC:3569', 'HGNC:2294', 'HGNC:2291', 'HGNC:837', 'HGNC:18170', 'HGNC:5028', 'HGNC:29594', 'HGNC:2265', 'HGNC:4175', 'HGNC:12586', 'HGNC:341', 'HGNC:7422', 'HGNC:9020', 'HGNC:12592', 'HGNC:18044', 'HGNC:823', 'HGNC:7892', 'HGNC:838', 'HGNC:845', 'HGNC:8…
/Subject3_D4_TATCAGGTCCGTTGTC-1	0.002565122035682682	0.0010373736010601477	837	0	['HGNC:10536', 'HGNC:2244', 'HGNC:7529', 'HGNC:18175', 'HGNC:4175', 'HGNC:8016', 'HGNC:840', 'HGNC:986', 'HGNC:20661', 'HGNC:11003', 'HGNC:5006', 'HGNC:2898', 'HGNC:7892', 'HGNC:4378', 'HGNC:18044', 'HGNC:7530', 'HGNC:837', 'HGNC:833', 'HGNC:16484', 'HGNC:4693', 'HGNC:987', 'HGNC:4249', 'HGNC:846', 'HGNC:830', 'HGNC:976', 'HGNC:4136', 'HGNC:18170', 'HGNC:845', 'HGNC:25223', 'HGNC:9141', 'HGNC:202…
/Natural2_D180_GGTGAAGCACGAAGCA-1	0.002917663535041139	0.001185569829783026	827	0	['HGNC:17296', 'HGNC:838', 'HGNC:10920', 'HGNC:24382', 'HGNC:2285', 'HGNC:11449', 'HGNC:23157', 'HGNC:2858', 'HGNC:9225', 'HGNC:6826', 'HGNC:4433', 'HGNC:6831', 'HGNC:10452', 'HGNC:23056', 'HGNC:29565', 'HGNC:2501', 'HGNC:2728', 'HGNC:19358', 'HGNC:4061', 'HGNC:12590', 'HGNC:7045', 'HGNC:9752', 'HGNC:3482', 'HGNC:10682', 'HGNC:11063', 'HGNC:24381', 'HGNC:10451', 'HGNC:3007', 'HGNC:2292', 'HGNC:24…
/Natural2_Dneg4_TACTCATAGTTCGCAT-1	0.0019622463796554307	0.0005431972930825322	885	0	['HGNC:16872', 'HGNC:2664', 'HGNC:8907', 'HGNC:4122', 'HGNC:4249', 'HGNC:9251', 'HGNC:4136', 'HGNC:833', 'HGNC:17296', 'HGNC:3007', 'HGNC:10452', 'HGNC:10451', 'HGNC:19358', 'HGNC:20661', 'HGNC:11036', 'HGNC:2501', 'HGNC:29565', 'HGNC:12527', 'HGNC:1096', 'HGNC:10382', 'HGNC:25223', 'HGNC:29500', 'HGNC:18294', 'HGNC:4693', 'HGNC:6826', 'HGNC:4298', 'HGNC:845', 'HGNC:365', 'HGNC:318', 'HGNC:7863',…
/Subject3_D28_CAGCAGCAGGCCCTCA-1	0.0041255827385618254	0.001185569829783027	806	0	['HGNC:17027', 'HGNC:11004', 'HGNC:17296', 'HGNC:2858', 'HGNC:9225', 'HGNC:14472', 'HGNC:18170', 'HGNC:18044', 'HGNC:4693', 'HGNC:7892', 'HGNC:24269', 'HGNC:8906', 'HGNC:2704', 'HGNC:10452', 'HGNC:10451', 'HGNC:11047']
/Subject2_D15_AGTGTCATCAATAAGG-1	0.004483041295214671	0.0010373736010601481	1330	0	['HGNC:4175', 'HGNC:4136', 'HGNC:18170', 'HGNC:341', 'HGNC:11055', 'HGNC:10850', 'HGNC:7892', 'HGNC:4693', 'HGNC:9020', 'HGNC:11064']
/Natural2_D180_CGGACGTTCGAACGGA-1	0.001244902508564387	0.0010184949245297494	559	0	['HGNC:365', 'HGNC:8646', 'HGNC:8582', 'HGNC:4175', 'HGNC:14247', 'HGNC:847', 'HGNC:500', 'HGNC:8016', 'HGNC:4136', 'HGNC:837', 'HGNC:9160', 'HGNC:838', 'HGNC:830', 'HGNC:4693', 'HGNC:833', 'HGNC:10956', 'HGNC:18044', 'HGNC:16484', 'HGNC:10979', 'HGNC:848', 'HGNC:840', 'HGNC:18070', 'HGNC:11782', 'HGNC:823', 'HGNC:11004', 'HGNC:4378', 'HGNC:18170', 'HGNC:846', 'HGNC:845', 'HGNC:26309']
/Subject3_D10_ACTTACTAGGGTTCCC-1	0.0039853309882872156	0.0010373736010601477	973	0	['HGNC:2294', 'HGNC:2265', 'HGNC:17296', 'HGNC:18175', 'HGNC:30862', 'HGNC:2267', 'HGNC:2288', 'HGNC:12590', 'HGNC:9020', 'HGNC:18170', 'HGNC:30863', 'HGNC:4136', 'HGNC:664', 'HGNC:12586', 'HGNC:840', 'HGNC:2244', 'HGNC:643', 'HGNC:7434', 'HGNC:10451', 'HGNC:848', 'HGNC:837', 'HGNC:846', 'HGNC:14409', 'HGNC:10986', 'HGNC:847', 'HGNC:7427', 'HGNC:7892', 'HGNC:12585', 'HGNC:7529', 'HGNC:9225', 'HGN…
/Subject3_D28_CAGAATCGTCATATGC-1	0.00038680072918490925	0.0003487365436394632	387	0	['HGNC:395', 'HGNC:7707', 'HGNC:4982', 'HGNC:8906', 'HGNC:7706', 'HGNC:7458', 'HGNC:7421', 'HGNC:830', 'HGNC:2267', 'HGNC:4175', 'HGNC:7714', 'HGNC:18044', 'HGNC:7693', 'HGNC:7686', 'HGNC:2291', 'HGNC:7702', 'HGNC:10956', 'HGNC:7712', 'HGNC:8124', 'HGNC:20371', 'HGNC:21350', 'HGNC:8016', 'HGNC:2579', 'HGNC:2898', 'HGNC:7697', 'HGNC:7717', 'HGNC:7687', 'HGNC:2285', 'HGNC:7703', 'HGNC:7427', 'HGNC:…
/Subject3_D6_TACCTTATCAAACGGG-1	0.0025051355278338447	0.0010362135817855345	496	0	['HGNC:7706', 'HGNC:4693', 'HGNC:7714', 'HGNC:7422', 'HGNC:7693', 'HGNC:18044', 'HGNC:7701', 'HGNC:838', 'HGNC:848', 'HGNC:18170', 'HGNC:830', 'HGNC:7699', 'HGNC:2858', 'HGNC:12592', 'HGNC:24381', 'HGNC:2277', 'HGNC:7456', 'HGNC:473', 'HGNC:7700', 'HGNC:24382', 'HGNC:16232', 'HGNC:2269', 'HGNC:7455', 'HGNC:7460', 'HGNC:7719', 'HGNC:10536', 'HGNC:11004', 'HGNC:395', 'HGNC:11047', 'HGNC:2292', 'HGN…
/Subject5_D4_AGGTCATCAAGCCGTC-1	0.010439742316630802	0.014762267615849218	545	[['HGNC:2501', 35.184195359964214, 99.99999999998973]]	['HGNC:830', 'HGNC:7419', 'HGNC:3647', 'HGNC:8016', 'HGNC:2280', 'HGNC:4982', 'HGNC:24380', 'HGNC:16232', 'HGNC:2579', 'HGNC:2289', 'HGNC:2277', 'HGNC:2265', 'HGNC:840', 'HGNC:4693', 'HGNC:847', 'HGNC:846', 'HGNC:848', 'HGNC:11067', 'HGNC:395', 'HGNC:12582', 'HGNC:14247', 'HGNC:2321', 'HGNC:2911', 'HGNC:16484', 'HGNC:7427', 'HGNC:2898', 'HGNC:18044', 'HGNC:2287', 'HGNC:10980', 'HGNC:7422', 'HGNC:…
/Subject2_D0_GATCGTATCTGGCGAC-1	0.0044830412952146705	0.0010373736010601481	497	0	['HGNC:9020', 'HGNC:12563', 'HGNC:12586', 'HGNC:845', 'HGNC:2292', 'HGNC:2294', 'HGNC:341', 'HGNC:2287', 'HGNC:12587', 'HGNC:7427', 'HGNC:11054', 'HGNC:28883', 'HGNC:2291', 'HGNC:2267', 'HGNC:11004', 'HGNC:5157', 'HGNC:2289', 'HGNC:3482', 'HGNC:840', 'HGNC:30862', 'HGNC:2277', 'HGNC:4693', 'HGNC:18070', 'HGNC:14247', 'HGNC:2265', 'HGNC:7421', 'HGNC:18170', 'HGNC:12590', 'HGNC:2279', 'HGNC:833', '…
/Natural1_D180_CGTTCTGGTCTGGAGA-1	0.010439742316629728	0.097775512754856	703	[['HGNC:20371', 45.599021786560655, 100.00000000000016], ['HGNC:7697', 45.59902178656138, 100.00000000000011], ['HGNC:7717', 45.599021786560556, 100.00000000000011], ['HGNC:7701', 45.599021786560684, 100.00000000000009], ['HGNC:7695', 45.59902178656051, 100.00000000000011], ['HGNC:7710', 45.59902178656047, 100.00000000000011], ['HGNC:7707', 45.59902178656085, 100.00000000000011], ['HGNC:7456', 45…	['HGNC:30927', 'HGNC:18170', 'HGNC:10956', 'HGNC:11047', 'HGNC:10452', 'HGNC:9225', 'HGNC:2858', 'HGNC:500', 'HGNC:18044', 'HGNC:29437', 'HGNC:10451', 'HGNC:365', 'HGNC:7892', 'HGNC:4693', 'HGNC:9020', 'HGNC:17296', 'HGNC:18070']
/Subject2_D4_TTAGGACTCAGCAACT-1	0.0040520387739884645	0.0011217024102154664	905	0	['HGNC:10452', 'HGNC:4693', 'HGNC:17296', 'HGNC:976', 'HGNC:18044', 'HGNC:11004', 'HGNC:115', 'HGNC:2501', 'HGNC:18070', 'HGNC:10979', 'HGNC:11047', 'HGNC:18170', 'HGNC:2858', 'HGNC:10451', 'HGNC:341', 'HGNC:7892', 'HGNC:24269', 'HGNC:12805', 'HGNC:8906', 'HGNC:4432', 'HGNC:2704']
/Subject2_D8_GACGCGTAGTGAACGC-1	0.003145373441610283	0.0022229434308431253	830	[['HGNC:2704', 46.66666666666681, 99.99999999999939], ['HGNC:10999', 14.282299440780728, 100.00000000002032], ['HGNC:11004', 46.6666666666677, 100.00000000000482], ['HGNC:3569', 31.21587086853634, 100.00000000000493]]	['HGNC:84', 'HGNC:21298', 'HGNC:2501', 'HGNC:7892', 'HGNC:10942', 'HGNC:10922', 'HGNC:4693', 'HGNC:94', 'HGNC:18170', 'HGNC:12563', 'HGNC:4455', 'HGNC:9020', 'HGNC:11064']
/Subject3_D28_TCACAAGTCGTGGGAA-1	0.003145373441610438	0.03744771822584867	535	[['HGNC:2501', 13.683121918982094, 100.00000000000003], ['HGNC:20305', 29.183845804437635, 100.00000000000003], ['HGNC:14404', 3.165933429195358, 100.00000000000011], ['HGNC:8830', 3.1659334291953583, 100.0], ['HGNC:4061', 48.70204123083546, 100.00000000000016], ['HGNC:20661', 3.1659334291953374, 99.99999999999943], ['HGNC:27015', 3.165933429195357, 100.0], ['HGNC:10989', 10.02783471469263, 99.99…	['HGNC:7695', 'HGNC:7697', 'HGNC:823', 'HGNC:23159', 'HGNC:7684', 'HGNC:10451', 'HGNC:2285', 'HGNC:18170', 'HGNC:840', 'HGNC:7530', 'HGNC:7421', 'HGNC:7712', 'HGNC:7717', 'HGNC:7046', 'HGNC:20799', 'HGNC:11279', 'HGNC:848', 'HGNC:2291', 'HGNC:18070', 'HGNC:13398', 'HGNC:14573', 'HGNC:17174', 'HGNC:23987', 'HGNC:7707', 'HGNC:7719', 'HGNC:30242', 'HGNC:29565', 'HGNC:7705', 'HGNC:8818', 'HGNC:2292',…
/Subject3_D14_ACACTGAAGCGATTCT-1	0.010439742316629742	0.10896818971624267	689	[['HGNC:10682', 33.24868458998725, 100.0], ['HGNC:21350', 28.350685473514176, 99.99999999999922], ['HGNC:10681', 33.248684589985864, 100.00000000000003], ['HGNC:3700', 31.130726382191217, 100.00000000000048], ['HGNC:10989', 26.340194085503494, 100.00000000000003], ['HGNC:11449', 33.248684589985665, 100.00000000000016], ['HGNC:2898', 26.386041429131453, 100.0], ['HGNC:10995', 13.831733523755096, 1…	['HGNC:18170', 'HGNC:4693', 'HGNC:9225', 'HGNC:11047', 'HGNC:10452', 'HGNC:365', 'HGNC:17296', 'HGNC:18070', 'HGNC:18044', 'HGNC:2858', 'HGNC:10451', 'HGNC:7892', 'HGNC:16484']
/Subject3_D28_TACGGTATCCTATTCA-1	0.0018922601154819226	0.0004752976314472161	645	0	['HGNC:18044', 'HGNC:11064', 'HGNC:5157', 'HGNC:11054', 'HGNC:18070', 'HGNC:9020', 'HGNC:4693', 'HGNC:10920', 'HGNC:11047', 'HGNC:16484', 'HGNC:18170', 'HGNC:2501', 'HGNC:7892']
/Subject3_D28_TCGAGGCGTATTACCG-1	0.001391345238772162	0.0010373736010601477	739	0	['HGNC:26057', 'HGNC:18070', 'HGNC:10956', 'HGNC:20661', 'HGNC:28883', 'HGNC:5157', 'HGNC:976', 'HGNC:9068', 'HGNC:11047', 'HGNC:11003', 'HGNC:11033', 'HGNC:11054', 'HGNC:500', 'HGNC:4693', 'HGNC:8830', 'HGNC:9067', 'HGNC:18170', 'HGNC:27015', 'HGNC:9020', 'HGNC:18044', 'HGNC:1769', 'HGNC:11067', 'HGNC:16484', 'HGNC:7892', 'HGNC:11064']
/Natural1_Dneg3_TCCCGATTCTCACATT-1	0.003145373441610469	0.19734465437234786	824	[['HGNC:30242', 20.5085882022612, 99.99999999999879], ['HGNC:8016', 15.852461064017968, 99.99999999999899], ['HGNC:10297', 16.76023092222911, 100.0000000000021], ['HGNC:848', 15.852461064017954, 100.00000000000043], ['HGNC:3482', 2.2267635653754447, 99.99999999999928], ['HGNC:7462', 20.508588202261183, 99.99999999999902], ['HGNC:24381', 2.226763565386989, 99.99999999999899], ['HGNC:30863', 2.2267…	['HGNC:18044', 'HGNC:341', 'HGNC:10683', 'HGNC:18070', 'HGNC:2898', 'HGNC:16484', 'HGNC:7892', 'HGNC:17296', 'HGNC:11047', 'HGNC:3700', 'HGNC:4693', 'HGNC:9225', 'HGNC:4570', 'HGNC:10682', 'HGNC:10681', 'HGNC:10451', 'HGNC:18170', 'HGNC:2501', 'HGNC:10680', 'HGNC:2858', 'HGNC:21350', 'HGNC:10452', 'HGNC:8021']
/Subject5_D14_AAGGTTCGTCTGGTCG-1	0.007380774908297452	0.0010373736010601494	938	0	['HGNC:24381', 'HGNC:10680', 'HGNC:7422', 'HGNC:2288', 'HGNC:7419', 'HGNC:30863', 'HGNC:2269', 'HGNC:846', 'HGNC:4693', 'HGNC:3700', 'HGNC:2287', 'HGNC:838', 'HGNC:837', 'HGNC:2292', 'HGNC:21350', 'HGNC:4378', 'HGNC:10683', 'HGNC:29594', 'HGNC:18170', 'HGNC:10681', 'HGNC:12587', 'HGNC:2911', 'HGNC:18044', 'HGNC:8124', 'HGNC:9020', 'HGNC:833', 'HGNC:845', 'HGNC:10682', 'HGNC:3482', 'HGNC:3481', 'H…
/Subject2_D15_TTGGAACGTTACGGAG-1	0.00676904034348044	0.0010373736010601434	625	0	['HGNC:10989', 'HGNC:7892', 'HGNC:3133', 'HGNC:840', 'HGNC:2422', 'HGNC:4061', 'HGNC:20197', 'HGNC:848', 'HGNC:11279', 'HGNC:7421', 'HGNC:115', 'HGNC:13528', 'HGNC:10979', 'HGNC:642', 'HGNC:2285', 'HGNC:10545', 'HGNC:20799', 'HGNC:2269', 'HGNC:8830', 'HGNC:29594', 'HGNC:830', 'HGNC:12527', 'HGNC:2291', 'HGNC:19980', 'HGNC:6708', 'HGNC:3481', 'HGNC:12524', 'HGNC:11022', 'HGNC:8016', 'HGNC:2292', '…
/Subject3_D28_TGTATTCAGAAAGTGG-1	0.010439742316629664	0.10896818971624232	474	[['HGNC:642', 45.649800432787536, 100.00000000000055], ['HGNC:20305', 42.222400133371856, 100.00000000000125], ['HGNC:2898', 22.243553472500803, 100.00000000000075]]	['HGNC:7683', 'HGNC:406', 'HGNC:20371', 'HGNC:840', 'HGNC:7690', 'HGNC:17194', 'HGNC:7697', 'HGNC:7698', 'HGNC:7685', 'HGNC:2285', 'HGNC:7714', 'HGNC:7421', 'HGNC:18070', 'HGNC:7712', 'HGNC:9453', 'HGNC:14247', 'HGNC:846', 'HGNC:7419', 'HGNC:837', 'HGNC:2287', 'HGNC:7711', 'HGNC:2279', 'HGNC:7710', 'HGNC:23987', 'HGNC:2579', 'HGNC:7693', 'HGNC:7708', 'HGNC:7456', 'HGNC:7694', 'HGNC:7459', 'HGNC:1…
/Natural1_Dneg2_AGGTCATCATTTGCCC-1	0.010439742316629742	0.0047422793191321784	1100	0	['HGNC:4693', 'HGNC:823', 'HGNC:12582', 'HGNC:830', 'HGNC:16232', 'HGNC:7427', 'HGNC:3481', 'HGNC:840', 'HGNC:10682', 'HGNC:12590', 'HGNC:30862', 'HGNC:24382', 'HGNC:848', 'HGNC:4433', 'HGNC:2269', 'HGNC:846', 'HGNC:11063', 'HGNC:2277', 'HGNC:833', 'HGNC:7419', 'HGNC:845', 'HGNC:8016', 'HGNC:2898', 'HGNC:30863', 'HGNC:18044', 'HGNC:10681', 'HGNC:24380', 'HGNC:847', 'HGNC:2267', 'HGNC:837', 'HGNC:…
/Natural2_Dneg5_TTTATGCAGCTTATCG-1	0.001962246379655419	0.0005431972930825341	901	0	['HGNC:9225', 'HGNC:341', 'HGNC:18070', 'HGNC:365', 'HGNC:10920', 'HGNC:11047', 'HGNC:10452', 'HGNC:29437', 'HGNC:11559', 'HGNC:30927', 'HGNC:11004', 'HGNC:18044', 'HGNC:10451', 'HGNC:18170', 'HGNC:2858', 'HGNC:7892', 'HGNC:2704', 'HGNC:4693', 'HGNC:10293', 'HGNC:17296']
/Subject3_D28_ACACCCTCACCGAAAG-1	0.003145373441610417	0.001037373601060144	737	0	['HGNC:7427', 'HGNC:840', 'HGNC:846', 'HGNC:2280', 'HGNC:24381', 'HGNC:838', 'HGNC:2294', 'HGNC:12590', 'HGNC:2292', 'HGNC:845', 'HGNC:7421', 'HGNC:11047', 'HGNC:2288', 'HGNC:7419', 'HGNC:2579', 'HGNC:12586', 'HGNC:642', 'HGNC:4693', 'HGNC:18044', 'HGNC:2269', 'HGNC:2267', 'HGNC:848', 'HGNC:24382', 'HGNC:12805', 'HGNC:2277', 'HGNC:847', 'HGNC:30862', 'HGNC:10943', 'HGNC:18170', 'HGNC:2279', 'HGNC…
/Subject2_D4_CGGAGTCTCGATCCCT-1	0.001738903621266791	0.0005431972930825334	838	0	['HGNC:11004', 'HGNC:7849', 'HGNC:2704', 'HGNC:24269', 'HGNC:10452', 'HGNC:845', 'HGNC:4693', 'HGNC:837', 'HGNC:10451', 'HGNC:838', 'HGNC:18044', 'HGNC:2858', 'HGNC:9021', 'HGNC:18170', 'HGNC:7850', 'HGNC:833', 'HGNC:8906', 'HGNC:17296', 'HGNC:7892', 'HGNC:11064', 'HGNC:11067', 'HGNC:11063', 'HGNC:823', 'HGNC:848', 'HGNC:3078', 'HGNC:830', 'HGNC:8016', 'HGNC:846', 'HGNC:847', 'HGNC:14247', 'HGNC:…
/Natural2_Dneg5_ACTTACTGTCTAGAGG-1	0.004483041295214671	0.0010373736010601481	884	0	['HGNC:7422', 'HGNC:823', 'HGNC:14679', 'HGNC:2279', 'HGNC:2579', 'HGNC:29594', 'HGNC:8016', 'HGNC:30863', 'HGNC:10989', 'HGNC:9020', 'HGNC:18761', 'HGNC:848', 'HGNC:12582', 'HGNC:845', 'HGNC:2294', 'HGNC:7421', 'HGNC:2277', 'HGNC:406', 'HGNC:11064', 'HGNC:30862', 'HGNC:10969', 'HGNC:12590', 'HGNC:9225', 'HGNC:2267', 'HGNC:840', 'HGNC:4570', 'HGNC:24382', 'HGNC:16232', 'HGNC:2269', 'HGNC:9721', '…
/Natural2_Dneg4_AATCGGTGTCACCCAG-1	0.002317279388739272	0.001185569829783025	688	0	['HGNC:7892', 'HGNC:9225', 'HGNC:18070', 'HGNC:10451', 'HGNC:11064', 'HGNC:2704', 'HGNC:17296', 'HGNC:4378', 'HGNC:9020', 'HGNC:11004', 'HGNC:18044', 'HGNC:2501', 'HGNC:4693', 'HGNC:10452', 'HGNC:18170']
/Subject2_D4_TGGACGCCATTTGCTT-1	0.00773546763480341	0.0022229434308431726	1002	[['HGNC:24269', 46.66666666666684, 100.00000000000009], ['HGNC:8906', 46.66666666666664, 100.00000000000011]]	['HGNC:4136', 'HGNC:4982', 'HGNC:18175', 'HGNC:9280', 'HGNC:12805', 'HGNC:20233', 'HGNC:500', 'HGNC:395', 'HGNC:365', 'HGNC:12592', 'HGNC:25223', 'HGNC:5157', 'HGNC:3647', 'HGNC:7529', 'HGNC:11003', 'HGNC:2321', 'HGNC:9141', 'HGNC:5006', 'HGNC:10986', 'HGNC:12591', 'HGNC:28883', 'HGNC:18070', 'HGNC:7892', 'HGNC:20661', 'HGNC:186', 'HGNC:10922', 'HGNC:5008', 'HGNC:18170', 'HGNC:10980', 'HGNC:7530'…
/Subject2_D15_GTATTCTAGTGCTGCC-1	0.004483041295214672	0.0010373736010601473	1406	0	['HGNC:29594', 'HGNC:4136', 'HGNC:2267', 'HGNC:2292', 'HGNC:12563', 'HGNC:2289', 'HGNC:7892', 'HGNC:7421', 'HGNC:2285', 'HGNC:2277', 'HGNC:846', 'HGNC:24382', 'HGNC:5157', 'HGNC:12587', 'HGNC:24381', 'HGNC:976', 'HGNC:2288', 'HGNC:11450', 'HGNC:847', 'HGNC:12585', 'HGNC:2280', 'HGNC:10992', 'HGNC:7427', 'HGNC:2291', 'HGNC:2269', 'HGNC:837', 'HGNC:12590', 'HGNC:7422', 'HGNC:833', 'HGNC:30862', 'HG…
/Subject2_D4_TTTGCGCGTTCGTTGA-1	0.007735467634803418	0.002222943430843174	789	[['HGNC:7849', 46.666666666666664, 99.99999999999986], ['HGNC:3078', 46.6666666666666, 100.00000000000114], ['HGNC:7850', 46.66666666666665, 99.99999999999974]]	['HGNC:10979', 'HGNC:18170', 'HGNC:18044', 'HGNC:2898', 'HGNC:7892', 'HGNC:7434', 'HGNC:4693', 'HGNC:18070', 'HGNC:4432', 'HGNC:341', 'HGNC:11067']
/Natural2_Dneg5_TCTCTAACAGAGCCAA-1	0.007380774908295695	0.011530026619096788	918	0	['HGNC:18070', 'HGNC:18044', 'HGNC:18170', 'HGNC:11063', 'HGNC:7892', 'HGNC:9020', 'HGNC:4693', 'HGNC:9225', 'HGNC:11064']
/Subject2_D28_GCATACACAGCTATTG-1	0.0006295089999937619	0.0007666993260641362	787	0	['HGNC:11004', 'HGNC:2858', 'HGNC:4175', 'HGNC:12587', 'HGNC:4432', 'HGNC:830', 'HGNC:847', 'HGNC:14247', 'HGNC:2279', 'HGNC:2285', 'HGNC:7421', 'HGNC:2277', 'HGNC:2292', 'HGNC:12582', 'HGNC:10986', 'HGNC:7892', 'HGNC:7434', 'HGNC:2288', 'HGNC:18170', 'HGNC:845', 'HGNC:29594', 'HGNC:2287', 'HGNC:341', 'HGNC:12586', 'HGNC:24381', 'HGNC:2291', 'HGNC:16484', 'HGNC:20661', 'HGNC:5006', 'HGNC:2265', '…
/Subject5_D6_GTGCTTCAGTTTCCTT-1	0.003145373441610438	0.0010373736010601481	551	0	['HGNC:10920', 'HGNC:341', 'HGNC:365', 'HGNC:11067', 'HGNC:11026', 'HGNC:11064', 'HGNC:4693', 'HGNC:18170', 'HGNC:500', 'HGNC:4378']
/Subject3_D10_ACGGGCTGTCTTTCAT-1	0.007505776767481763	0.004742279319132103	1299	0	['HGNC:17296', 'HGNC:10943', 'HGNC:18044', 'HGNC:4570', 'HGNC:16484', 'HGNC:10452', 'HGNC:2858', 'HGNC:10451', 'HGNC:341', 'HGNC:18170', 'HGNC:3061', 'HGNC:7892']
/Natural2_D180_ACACCGGAGGGTATCG-1	0.0031453734416104326	0.059002532660420014	914	[['HGNC:9280', 45.65486674419324, 100.00000000000007], ['HGNC:3647', 45.65486674415945, 100.00000000000003], ['HGNC:7697', 7.236841970104021, 100.00000000000013], ['HGNC:7716', 7.236841970104048, 100.00000000000023], ['HGNC:2321', 45.6548667441595, 99.99999999999997], ['HGNC:7703', 7.236841970104055, 100.00000000000024], ['HGNC:2911', 46.16260077862299, 100.00000000000016], ['HGNC:23987', 7.23684…	['HGNC:18044', 'HGNC:11559', 'HGNC:17027', 'HGNC:11054', 'HGNC:10452', 'HGNC:9020', 'HGNC:11047', 'HGNC:10451', 'HGNC:17296', 'HGNC:4693', 'HGNC:4136', 'HGNC:7892', 'HGNC:18170', 'HGNC:10293', 'HGNC:4175', 'HGNC:2858']
/Subject2_D10_GATCGATGTTCAACCA-1	0.00773546763480341	0.0022229434308431734	492	0	['HGNC:18170', 'HGNC:11004', 'HGNC:4693', 'HGNC:7892', 'HGNC:12563', 'HGNC:2501', 'HGNC:5157', 'HGNC:17027', 'HGNC:9225', 'HGNC:18044', 'HGNC:18070', 'HGNC:365']
/Subject5_D10_CCATGTCTCCAAGCCG-1	0.003145373441610441	0.0010373736010601473	780	0	['HGNC:976', 'HGNC:7892', 'HGNC:986', 'HGNC:2698', 'HGNC:2501', 'HGNC:4136', 'HGNC:9020', 'HGNC:10979', 'HGNC:2898', 'HGNC:5157', 'HGNC:18044', 'HGNC:18170', 'HGNC:365', 'HGNC:987', 'HGNC:4693', 'HGNC:4175', 'HGNC:10969', 'HGNC:11063', 'HGNC:2690', 'HGNC:16484', 'HGNC:341']
/Subject3_D2_CTGTGCTAGATGTAAC-1	0.0104397423166297	0.04564857399717314	769	[['HGNC:1027', 26.588864224369786, 100.00000000000028], ['HGNC:24382', 22.501766228742913, 87.5035018284562], ['HGNC:2579', 22.50176622874295, 87.50350182845617], ['HGNC:2287', 22.501766228742905, 87.50350182845627], ['HGNC:2280', 22.5017662287428, 87.5035018284562], ['HGNC:29594', 22.501766228742966, 87.50350182845615], ['HGNC:30863', 22.501766228742945, 87.50350182845615], ['HGNC:10989', 25.228…	['HGNC:7892', 'HGNC:10451', 'HGNC:11047', 'HGNC:14409', 'HGNC:1421', 'HGNC:18761', 'HGNC:2858', 'HGNC:18170', 'HGNC:10452', 'HGNC:28883', 'HGNC:365', 'HGNC:9225', 'HGNC:17296', 'HGNC:2501', 'HGNC:341']
/Subject2_D8_CTGCTGTGTCGCTTTC-1	0.0031453734416104447	0.04163597991074725	767	[['HGNC:7688', 43.01726597253734, 99.99999999999905], ['HGNC:7719', 43.01726597253736, 99.9999999999976], ['HGNC:7694', 43.01726597253731, 99.9999999999976], ['HGNC:7686', 43.0172659725371, 99.99999999999994], ['HGNC:7712', 43.01726597253753, 99.99999999999987], ['HGNC:7692', 43.01726597253734, 99.99999999999987], ['HGNC:7693', 43.01726597253734, 99.99999999999987], ['HGNC:7695', 43.0172659725373…	['HGNC:3007', 'HGNC:23161', 'HGNC:17174', 'HGNC:10979', 'HGNC:4693', 'HGNC:2501', 'HGNC:20799', 'HGNC:5383', 'HGNC:17296', 'HGNC:18294', 'HGNC:29565', 'HGNC:6831', 'HGNC:7045', 'HGNC:10382', 'HGNC:14573', 'HGNC:18170', 'HGNC:6826', 'HGNC:7044', 'HGNC:12527', 'HGNC:11067', 'HGNC:3005', 'HGNC:8907', 'HGNC:11063', 'HGNC:2858', 'HGNC:23056', 'HGNC:10452', 'HGNC:20266', 'HGNC:23157', 'HGNC:4175', 'HGN…
/Subject5_D4_GGACATTGTCGCGTGT-1	0.004483041295214667	0.0010373736010601481	910	0	['HGNC:9141', 'HGNC:12805', 'HGNC:7892', 'HGNC:7529', 'HGNC:11047', 'HGNC:11063', 'HGNC:18170', 'HGNC:8091', 'HGNC:5383', 'HGNC:11559', 'HGNC:4432', 'HGNC:10451', 'HGNC:11055', 'HGNC:10452', 'HGNC:10979', 'HGNC:17296', 'HGNC:406', 'HGNC:7530', 'HGNC:115', 'HGNC:10917', 'HGNC:500', 'HGNC:365', 'HGNC:4136', 'HGNC:10956', 'HGNC:4175', 'HGNC:2858', 'HGNC:186', 'HGNC:16484', 'HGNC:5006', 'HGNC:5382', …
/Subject3_D10_AACTCCCAGTTCGCAT-1	0.010439742316629684	0.004742279319132104	977	0	['HGNC:7705', 'HGNC:16484', 'HGNC:7419', 'HGNC:24382', 'HGNC:7422', 'HGNC:12585', 'HGNC:7696', 'HGNC:7700', 'HGNC:2269', 'HGNC:2285', 'HGNC:7892', 'HGNC:7685', 'HGNC:7459', 'HGNC:7455', 'HGNC:7683', 'HGNC:7707', 'HGNC:847', 'HGNC:2294', 'HGNC:2287', 'HGNC:833', 'HGNC:7711', 'HGNC:7706', 'HGNC:7690', 'HGNC:7701', 'HGNC:7460', 'HGNC:2265', 'HGNC:30242', 'HGNC:846', 'HGNC:7704', 'HGNC:2501', 'HGNC:7…
/Natural1_Dneg2_AGCATACGTTCCAACA-1	0.003679211961853924	0.001018494924529752	1333	0	['HGNC:10943', 'HGNC:500', 'HGNC:9020', 'HGNC:26309', 'HGNC:29437', 'HGNC:9160', 'HGNC:10920', 'HGNC:30927', 'HGNC:7892', 'HGNC:4693', 'HGNC:4136', 'HGNC:18044', 'HGNC:4175', 'HGNC:18170']
/Subject5_D2_ACAGCTAGTTCCCGAG-1	0.010439742316629743	0.0211148372723096	739	0	['HGNC:5006', 'HGNC:838', 'HGNC:10979', 'HGNC:830', 'HGNC:847', 'HGNC:2277', 'HGNC:837', 'HGNC:2285', 'HGNC:4175', 'HGNC:840', 'HGNC:25223', 'HGNC:28883', 'HGNC:20233', 'HGNC:2244', 'HGNC:2330', 'HGNC:845', 'HGNC:11055', 'HGNC:5383', 'HGNC:12585', 'HGNC:29594', 'HGNC:4693', 'HGNC:848', 'HGNC:14247', 'HGNC:2501', 'HGNC:1421', 'HGNC:2267', 'HGNC:7530', 'HGNC:4249', 'HGNC:2292', 'HGNC:823', 'HGNC:12…
/Subject3_D14_CGACTTCGTTGATTGC-1	0.004483041295214466	0.0010373736010601473	1033	0	['HGNC:18170', 'HGNC:18044', 'HGNC:7892', 'HGNC:4378', 'HGNC:10943', 'HGNC:11047', 'HGNC:12563', 'HGNC:29437', 'HGNC:365', 'HGNC:30927', 'HGNC:4693']
/Subject3_D14_TTATGCTTCTACGAGT-1	0.0026323062951605033	0.0010025309076977626	1143	0	['HGNC:13203', 'HGNC:7850', 'HGNC:8906', 'HGNC:7892', 'HGNC:18170', 'HGNC:3078', 'HGNC:7849', 'HGNC:365', 'HGNC:10451', 'HGNC:4693', 'HGNC:10452', 'HGNC:9020', 'HGNC:9068', 'HGNC:24269', 'HGNC:18044', 'HGNC:11054', 'HGNC:2704', 'HGNC:11064', 'HGNC:341', 'HGNC:11047', 'HGNC:11004', 'HGNC:2858', 'HGNC:17296', 'HGNC:16484']
/Subject2_D10_GACGCGTGTGTGGCTC-1	0.010439742316629991	0.10896818971624232	999	[['HGNC:2710', 42.87147426741911, 99.99999999999758], ['HGNC:3482', 47.372314004951484, 99.99999999999758], ['HGNC:2294', 38.47102974116972, 99.99999999999758], ['HGNC:30863', 38.471029741169595, 99.99999999999758], ['HGNC:846', 31.400215693262428, 99.99999999999763], ['HGNC:2291', 38.47102974116856, 99.9999999999976], ['HGNC:2287', 38.471029741169666, 99.99999999999757], ['HGNC:2277', 38.4710297…	['HGNC:18170', 'HGNC:17027', 'HGNC:18044', 'HGNC:30927', 'HGNC:11063', 'HGNC:2501', 'HGNC:7892', 'HGNC:4693', 'HGNC:29437']
/Subject3_D10_AGCTCCTAGCGTTCCG-1	0.00314537344161044	0.0010373736010601477	750	0	['HGNC:2269', 'HGNC:8016', 'HGNC:7683', 'HGNC:2288', 'HGNC:7700', 'HGNC:823', 'HGNC:3481', 'HGNC:7697', 'HGNC:7707', 'HGNC:7460', 'HGNC:7699', 'HGNC:846', 'HGNC:7422', 'HGNC:10980', 'HGNC:7717', 'HGNC:7716', 'HGNC:30242', 'HGNC:7696', 'HGNC:341', 'HGNC:4136', 'HGNC:2277', 'HGNC:30863', 'HGNC:23987', 'HGNC:7691', 'HGNC:30862', 'HGNC:14247', 'HGNC:24381', 'HGNC:2280', 'HGNC:7702', 'HGNC:7714', 'HGN…
/Natural2_Dneg5_TCTGAGAAGTGAAGTT-1	0.010439742316629736	0.029413228091598274	1174	0	['HGNC:14679', 'HGNC:7892', 'HGNC:4175', 'HGNC:17296', 'HGNC:18170', 'HGNC:473', 'HGNC:341', 'HGNC:14409', 'HGNC:11055', 'HGNC:4136', 'HGNC:10942', 'HGNC:9225', 'HGNC:2858', 'HGNC:17027', 'HGNC:2501', 'HGNC:10452', 'HGNC:10451', 'HGNC:9020']
/Subject5_D8_TACGGATTCATCGATG-1	0.0044830412952146705	0.0010373736010601477	608	0	['HGNC:17194', 'HGNC:16484', 'HGNC:7708', 'HGNC:12586', 'HGNC:11559', 'HGNC:7631', 'HGNC:23987', 'HGNC:7712', 'HGNC:7422', 'HGNC:8016', 'HGNC:7698', 'HGNC:7697', 'HGNC:12585', 'HGNC:847', 'HGNC:8091', 'HGNC:845', 'HGNC:7704', 'HGNC:833', 'HGNC:7687', 'HGNC:840', 'HGNC:7694', 'HGNC:7703', 'HGNC:2269', 'HGNC:2267', 'HGNC:2579', 'HGNC:7688', 'HGNC:7460', 'HGNC:2898', 'HGNC:830', 'HGNC:17174', 'HGNC:…
/Natural2_Dneg4_TGCGGGTGTCAATGTC-1	0.003145373441610437	0.0010373736010601481	445	0	['HGNC:10293', 'HGNC:4693', 'HGNC:365', 'HGNC:16484', 'HGNC:18070', 'HGNC:18044', 'HGNC:18170', 'HGNC:3569', 'HGNC:9225', 'HGNC:7892', 'HGNC:2501', 'HGNC:11047', 'HGNC:10999', 'HGNC:17027', 'HGNC:10297', 'HGNC:3575', 'HGNC:11004', 'HGNC:11559', 'HGNC:9020', 'HGNC:4378']
/Subject3_D6_GCATACAGTAGGCTGA-1	0.004125582738561817	0.0011855698297830255	632	0	['HGNC:30862', 'HGNC:833', 'HGNC:7691', 'HGNC:30242', 'HGNC:7530', 'HGNC:7696', 'HGNC:7703', 'HGNC:823', 'HGNC:7700', 'HGNC:7702', 'HGNC:28883', 'HGNC:847', 'HGNC:7704', 'HGNC:7694', 'HGNC:7698', 'HGNC:794', 'HGNC:24381', 'HGNC:3700', 'HGNC:7717', 'HGNC:12587', 'HGNC:4136', 'HGNC:18044', 'HGNC:20371', 'HGNC:7710', 'HGNC:7716', 'HGNC:7708', 'HGNC:29594', 'HGNC:7707', 'HGNC:2269', 'HGNC:837', 'HGNC…
/Subject2_D8_GTGGGTCTCAACGCTA-1	0.010439742316629742	0.04671626941387128	1097	[['HGNC:642', 26.33897527796845, 99.99999999999997]]	['HGNC:18170', 'HGNC:18044', 'HGNC:11064']
/Subject2_D10_ATAAGAGGTGTTAAGA-1	0.0019622463796554247	0.00054319729308248	671	0	['HGNC:2501', 'HGNC:365', 'HGNC:18070', 'HGNC:11047', 'HGNC:2858', 'HGNC:10451', 'HGNC:17027', 'HGNC:7892', 'HGNC:1795', 'HGNC:11004', 'HGNC:2704', 'HGNC:11559', 'HGNC:14472', 'HGNC:17296', 'HGNC:10452', 'HGNC:10922', 'HGNC:18044', 'HGNC:10297', 'HGNC:4432', 'HGNC:18170', 'HGNC:9225', 'HGNC:10293']
/Natural2_Dneg4_TGTCCCAGTGTGACGA-1	0.003145373441610436	0.001185569829783024	389	0	['HGNC:24382', 'HGNC:2858', 'HGNC:7046', 'HGNC:2422', 'HGNC:12586', 'HGNC:11559', 'HGNC:2292', 'HGNC:365', 'HGNC:29565', 'HGNC:2728', 'HGNC:6826', 'HGNC:2579', 'HGNC:2995', 'HGNC:12590', 'HGNC:8906', 'HGNC:17174', 'HGNC:846', 'HGNC:10293', 'HGNC:7045', 'HGNC:830', 'HGNC:7419', 'HGNC:10382', 'HGNC:837', 'HGNC:2285', 'HGNC:20799', 'HGNC:2664', 'HGNC:840', 'HGNC:8907', 'HGNC:7422', 'HGNC:14247', 'HG…
/Subject5_D2_GTACGTACAGCCTATA-1	0.010439742316629742	0.04564857399717314	607	[['HGNC:642', 28.26311974485224, 100.0]]	['HGNC:16484', 'HGNC:18170', 'HGNC:7719', 'HGNC:7460', 'HGNC:2501', 'HGNC:8016', 'HGNC:7686', 'HGNC:7421', 'HGNC:2289', 'HGNC:12590', 'HGNC:7704', 'HGNC:7694', 'HGNC:365', 'HGNC:7716', 'HGNC:833', 'HGNC:2579', 'HGNC:20371', 'HGNC:7683', 'HGNC:23987', 'HGNC:7712', 'HGNC:7685', 'HGNC:7699', 'HGNC:12585', 'HGNC:7702', 'HGNC:7462', 'HGNC:2267', 'HGNC:2292', 'HGNC:847', 'HGNC:7692', 'HGNC:7690', 'HGNC…
/Subject3_D10_TCAGCTCCAAAGCGGT-1	0.001516254245511887	0.0003259539845234397	804	0	['HGNC:17296', 'HGNC:2294', 'HGNC:12590', 'HGNC:2280', 'HGNC:7421', 'HGNC:11003', 'HGNC:18170', 'HGNC:2267', 'HGNC:18070', 'HGNC:838', 'HGNC:837', 'HGNC:2277', 'HGNC:4175', 'HGNC:11047', 'HGNC:10452', 'HGNC:2288', 'HGNC:847', 'HGNC:24382', 'HGNC:16232', 'HGNC:823', 'HGNC:24380', 'HGNC:7422', 'HGNC:840', 'HGNC:10956', 'HGNC:7427', 'HGNC:2704', 'HGNC:2289', 'HGNC:848', 'HGNC:7419', 'HGNC:2858', 'HG…
/Subject2_D8_CACAGTAGTGGTTTCA-1	0.00256512203568268	0.0010373736010601477	808	0	['HGNC:8016', 'HGNC:18070', 'HGNC:9225', 'HGNC:2279', 'HGNC:2291', 'HGNC:12592', 'HGNC:2269', 'HGNC:24380', 'HGNC:18044', 'HGNC:25223', 'HGNC:4982', 'HGNC:9280', 'HGNC:18170', 'HGNC:2289', 'HGNC:11054', 'HGNC:2898', 'HGNC:7892', 'HGNC:833', 'HGNC:16484', 'HGNC:12590', 'HGNC:4136', 'HGNC:24381', 'HGNC:8124', 'HGNC:18175', 'HGNC:7529', 'HGNC:2288', 'HGNC:12591', 'HGNC:30862', 'HGNC:10536', 'HGNC:74…
/Natural2_Dneg4_GTATTCTAGGCGACAT-1	0.004483041295214361	0.001037373601060106	1116	0	['HGNC:10452', 'HGNC:18170', 'HGNC:4136', 'HGNC:4175', 'HGNC:18070', 'HGNC:4163', 'HGNC:8863', 'HGNC:7892', 'HGNC:9020', 'HGNC:794', 'HGNC:18044', 'HGNC:4693', 'HGNC:9238', 'HGNC:17027', 'HGNC:10451', 'HGNC:17296', 'HGNC:2501', 'HGNC:291', 'HGNC:2858']
/Subject2_D6_ACACCCTGTCAGGACA-1	0.001738903621266767	0.0005431972930825246	1264	0	['HGNC:837', 'HGNC:848', 'HGNC:10452', 'HGNC:833', 'HGNC:17296', 'HGNC:2704', 'HGNC:10451', 'HGNC:4693', 'HGNC:18170', 'HGNC:845', 'HGNC:11004', 'HGNC:14247', 'HGNC:830', 'HGNC:823', 'HGNC:24269', 'HGNC:28883', 'HGNC:2858', 'HGNC:846', 'HGNC:847', 'HGNC:838', 'HGNC:8906', 'HGNC:16091', 'HGNC:10942', 'HGNC:8016', 'HGNC:840', 'HGNC:7892', 'HGNC:2501', 'HGNC:11064']
/Natural1_Dneg2_CAGCTAAAGTCCCACG-1	0.010439742316629742	0.02497292674125512	965	0	['HGNC:7455', 'HGNC:2279', 'HGNC:833', 'HGNC:12586', 'HGNC:30862', 'HGNC:7699', 'HGNC:3482', 'HGNC:4693', 'HGNC:341', 'HGNC:7683', 'HGNC:7700', 'HGNC:7459', 'HGNC:18170', 'HGNC:7697', 'HGNC:7460', 'HGNC:7686', 'HGNC:7693', 'HGNC:7695', 'HGNC:7530', 'HGNC:7688', 'HGNC:12590', 'HGNC:7712', 'HGNC:846', 'HGNC:7710', 'HGNC:7696', 'HGNC:2294', 'HGNC:24381', 'HGNC:7462', 'HGNC:2579', 'HGNC:9141', 'HGNC:…
/Subject3_D14_TAGGCATGTAGGCTGA-1	0.04319786733218002	0.048991713186358116	1231	0	['HGNC:3061', 'HGNC:7892', 'HGNC:8582', 'HGNC:341', 'HGNC:18170', 'HGNC:17296', 'HGNC:18044', 'HGNC:2858', 'HGNC:2501', 'HGNC:10451', 'HGNC:14409', 'HGNC:11064', 'HGNC:10452', 'HGNC:9752']
/Natural2_D180_AGGCCGTAGTGTCTCA-1	0.002116558898542748	0.0005927849148915128	777	0	['HGNC:30862', 'HGNC:2277', 'HGNC:2858', 'HGNC:4249', 'HGNC:4175', 'HGNC:20661', 'HGNC:3482', 'HGNC:12586', 'HGNC:7421', 'HGNC:11559', 'HGNC:10451', 'HGNC:7530', 'HGNC:30863', 'HGNC:24381', 'HGNC:2269', 'HGNC:7419', 'HGNC:12582', 'HGNC:29594', 'HGNC:12587', 'HGNC:4136', 'HGNC:365', 'HGNC:2280', 'HGNC:2267', 'HGNC:12590', 'HGNC:3481', 'HGNC:28883', 'HGNC:24380', 'HGNC:20233', 'HGNC:17296', 'HGNC:2…
/Subject2_D10_GTACTCCTCAACACGT-1	0.006149494204101711	0.0010373736010601477	680	0	['HGNC:29594', 'HGNC:7422', 'HGNC:2277', 'HGNC:24381', 'HGNC:846', 'HGNC:12582', 'HGNC:10922', 'HGNC:833', 'HGNC:4378', 'HGNC:845', 'HGNC:4693', 'HGNC:837', 'HGNC:2287', 'HGNC:2294', 'HGNC:2288', 'HGNC:7421', 'HGNC:16484', 'HGNC:16232', 'HGNC:24382', 'HGNC:9020', 'HGNC:838', 'HGNC:12590', 'HGNC:12587', 'HGNC:848', 'HGNC:2269', 'HGNC:2289', 'HGNC:12586', 'HGNC:847', 'HGNC:2291', 'HGNC:830', 'HGNC:…
/Subject3_D10_ATGTGTGCAATAGAGT-1	0.004125582738561818	0.001185569829783025	982	0	['HGNC:18070', 'HGNC:16484', 'HGNC:18170', 'HGNC:7529', 'HGNC:20661', 'HGNC:25223', 'HGNC:11004', 'HGNC:11064', 'HGNC:341', 'HGNC:20233', 'HGNC:14409', 'HGNC:9141', 'HGNC:115', 'HGNC:10452', 'HGNC:4432', 'HGNC:8091', 'HGNC:17296', 'HGNC:10451', 'HGNC:4136', 'HGNC:406', 'HGNC:2858', 'HGNC:18044', 'HGNC:7892', 'HGNC:4175', 'HGNC:4249', 'HGNC:5008', 'HGNC:2704', 'HGNC:11055', 'HGNC:2244', 'HGNC:5383…
/Subject2_D28_AGACGTTTCTTCCTTC-1	0.006549211327368326	0.004742279319132103	1122	0	['HGNC:341', 'HGNC:10452', 'HGNC:17296', 'HGNC:4693', 'HGNC:2858', 'HGNC:7892', 'HGNC:10451', 'HGNC:10942', 'HGNC:9020', 'HGNC:18170', 'HGNC:11064']
/Natural2_D180_CGCGGTAAGGCCATAG-1	0.003145373441610436	0.0010373736010601483	1046	0	['HGNC:2280', 'HGNC:5209', 'HGNC:4175', 'HGNC:30863', 'HGNC:833', 'HGNC:20661', 'HGNC:1516', 'HGNC:18175', 'HGNC:9141', 'HGNC:2269', 'HGNC:830', 'HGNC:2645', 'HGNC:3700', 'HGNC:837', 'HGNC:16484', 'HGNC:2289', 'HGNC:2330', 'HGNC:119', 'HGNC:7530', 'HGNC:24381', 'HGNC:2858', 'HGNC:3569', 'HGNC:2690', 'HGNC:2279', 'HGNC:2287', 'HGNC:403', 'HGNC:1421', 'HGNC:24380', 'HGNC:2422', 'HGNC:94', 'HGNC:173…
/Subject5_D10_CGCTGGAGTCGCGTGT-1	0.0039853309882872424	0.0010676954166981183	1208	0	['HGNC:11023', 'HGNC:5213', 'HGNC:2342', 'HGNC:10451', 'HGNC:24269', 'HGNC:10452', 'HGNC:8906', 'HGNC:3247', 'HGNC:4061', 'HGNC:11063', 'HGNC:82', 'HGNC:7892', 'HGNC:5157', 'HGNC:17296', 'HGNC:11004', 'HGNC:10986', 'HGNC:4693', 'HGNC:19980', 'HGNC:341', 'HGNC:8907', 'HGNC:23657', 'HGNC:1421', 'HGNC:18044', 'HGNC:2704', 'HGNC:2501', 'HGNC:365', 'HGNC:18170', 'HGNC:10942', 'HGNC:119', 'HGNC:11067',…
/Subject2_D10_GCTTCCAAGCCTATGT-1	0.002119054538409376	0.0004065397849025367	570	0	['HGNC:823', 'HGNC:833', 'HGNC:10293', 'HGNC:11863', 'HGNC:12437', 'HGNC:30862', 'HGNC:2704', 'HGNC:9141', 'HGNC:838', 'HGNC:18044', 'HGNC:18170', 'HGNC:11063', 'HGNC:2277', 'HGNC:9587', 'HGNC:29799', 'HGNC:4249', 'HGNC:14247', 'HGNC:846', 'HGNC:10297', 'HGNC:2579', 'HGNC:2294', 'HGNC:6708', 'HGNC:8830', 'HGNC:5157', 'HGNC:4458', 'HGNC:2267', 'HGNC:7530', 'HGNC:16232', 'HGNC:7419', 'HGNC:3061', '…
/Subject2_D15_ATCATGGCATGAAGTA-1	0.001962246379655429	0.0005431972930825331	532	0	['HGNC:4175', 'HGNC:7719', 'HGNC:7696', 'HGNC:840', 'HGNC:2285', 'HGNC:7710', 'HGNC:2279', 'HGNC:7715', 'HGNC:2287', 'HGNC:7530', 'HGNC:7691', 'HGNC:7456', 'HGNC:7712', 'HGNC:7690', 'HGNC:2289', 'HGNC:24380', 'HGNC:7697', 'HGNC:4136', 'HGNC:9141', 'HGNC:7683', 'HGNC:11004', 'HGNC:837', 'HGNC:5006', 'HGNC:7462', 'HGNC:7421', 'HGNC:7459', 'HGNC:7705', 'HGNC:7529', 'HGNC:12590', 'HGNC:2704', 'HGNC:8…
/Subject2_D15_CGAATGTGTAACGTTC-1	0.0031453734416104387	0.09777551275485397	638	[['HGNC:11449', 8.342397367304075, 100.00000000000402], ['HGNC:10681', 8.342397367304432, 100.00000000000276], ['HGNC:11448', 8.342397367304088, 99.99999999999959], ['HGNC:8124', 12.188736632274514, 100.00000000000044], ['HGNC:2898', 5.730606737139925, 99.99999999999902], ['HGNC:5385', 42.33871604695707, 99.9999999999988], ['HGNC:10680', 8.342397367304107, 100.0], ['HGNC:2911', 12.18873663227447,…	['HGNC:7710', 'HGNC:2269', 'HGNC:29594', 'HGNC:7688', 'HGNC:7758', 'HGNC:2664', 'HGNC:846', 'HGNC:7714', 'HGNC:2579', 'HGNC:7684', 'HGNC:10866', 'HGNC:2277', 'HGNC:2501', 'HGNC:7892', 'HGNC:6826', 'HGNC:7711', 'HGNC:12586', 'HGNC:365', 'HGNC:9251', 'HGNC:17174', 'HGNC:11021', 'HGNC:18044', 'HGNC:7690', 'HGNC:2858', 'HGNC:4122', 'HGNC:18070', 'HGNC:23056', 'HGNC:7707', 'HGNC:2294', 'HGNC:7706', 'H…
/Subject2_D8_CGTCACTGTGAAGGCT-1	0.0007291286912139983	0.0011332110065610927	895	0	['HGNC:16484', 'HGNC:2287', 'HGNC:17296', 'HGNC:7427', 'HGNC:24381', 'HGNC:833', 'HGNC:28883', 'HGNC:4432', 'HGNC:4136', 'HGNC:2277', 'HGNC:2285', 'HGNC:2265', 'HGNC:10451', 'HGNC:12585', 'HGNC:10937', 'HGNC:12587', 'HGNC:2288', 'HGNC:7421', 'HGNC:30862', 'HGNC:115', 'HGNC:2269', 'HGNC:2267', 'HGNC:7419', 'HGNC:847', 'HGNC:7436', 'HGNC:2858', 'HGNC:12590', 'HGNC:4175', 'HGNC:18044', 'HGNC:10979',…
/Subject3_D0_CCTACACAGCCAGAAC-1	0.006149494204101706	0.0010373736010601483	552	0	['HGNC:7427', 'HGNC:7419', 'HGNC:7455', 'HGNC:7714', 'HGNC:7707', 'HGNC:7683', 'HGNC:7712', 'HGNC:838', 'HGNC:7706', 'HGNC:7458', 'HGNC:7705', 'HGNC:7708', 'HGNC:20371', 'HGNC:2265', 'HGNC:2287', 'HGNC:2288', 'HGNC:12586', 'HGNC:7461', 'HGNC:7421', 'HGNC:837', 'HGNC:7693', 'HGNC:29594', 'HGNC:14247', 'HGNC:7716', 'HGNC:12590', 'HGNC:3700', 'HGNC:30863', 'HGNC:2269', 'HGNC:16232', 'HGNC:2294', 'HG…
/Subject5_D6_GTGCGGTAGGAGCGTT-1	0.004483041295214657	0.0010373736010601464	607	0	['HGNC:2269', 'HGNC:30863', 'HGNC:7688', 'HGNC:7707', 'HGNC:7701', 'HGNC:7702', 'HGNC:7422', 'HGNC:7692', 'HGNC:29594', 'HGNC:12585', 'HGNC:24380', 'HGNC:7714', 'HGNC:11450', 'HGNC:24382', 'HGNC:11067', 'HGNC:30862', 'HGNC:7695', 'HGNC:7684', 'HGNC:28883', 'HGNC:2267', 'HGNC:2501', 'HGNC:23987', 'HGNC:20371', 'HGNC:7705', 'HGNC:7686', 'HGNC:7421', 'HGNC:7698', 'HGNC:7713', 'HGNC:10992', 'HGNC:769…
/Subject3_D10_AGCTCCTCAAAGTGCG-1	0.010439742316629771	0.0456485739971732	823	[['HGNC:30862', 40.518469154441746, 99.99999999999976], ['HGNC:3700', 41.28268805538304, 99.99999999999972], ['HGNC:7695', 42.50954326028341, 99.99999999999972], ['HGNC:10683', 42.5095432602834, 99.99999999999972], ['HGNC:7698', 42.5095432602834, 99.99999999999967], ['HGNC:5383', 42.509543260283465, 99.9999999999997], ['HGNC:7683', 42.50954326028347, 99.9999999999998], ['HGNC:12587', 40.518469154…	['HGNC:11047', 'HGNC:17296', 'HGNC:10451', 'HGNC:18044', 'HGNC:18070', 'HGNC:18170', 'HGNC:14409', 'HGNC:11054', 'HGNC:11064', 'HGNC:7892', 'HGNC:341', 'HGNC:2501', 'HGNC:16484', 'HGNC:10452', 'HGNC:2858']
/Subject3_D4_CTGCTGTAGGCGTACA-1	0.006149494204101732	0.0010373736010601477	994	0	['HGNC:7711', 'HGNC:7686', 'HGNC:7685', 'HGNC:7695', 'HGNC:30242', 'HGNC:12590', 'HGNC:7706', 'HGNC:2267', 'HGNC:12585', 'HGNC:7710', 'HGNC:7701', 'HGNC:7703', 'HGNC:7460', 'HGNC:976', 'HGNC:18070', 'HGNC:2289', 'HGNC:7421', 'HGNC:10979', 'HGNC:7461', 'HGNC:7702', 'HGNC:7707', 'HGNC:2294', 'HGNC:11058', 'HGNC:12586', 'HGNC:7698', 'HGNC:2422', 'HGNC:10683', 'HGNC:7690', 'HGNC:18170', 'HGNC:10681',…
/Subject3_D0_GTGAAGGTCTCCAGGG-1	0.0031453734416104404	0.0010373736010601477	644	0	['HGNC:9225', 'HGNC:17027', 'HGNC:18070', 'HGNC:4378', 'HGNC:11047', 'HGNC:4693', 'HGNC:16484', 'HGNC:18170', 'HGNC:18044']
/Subject2_D6_GTAACTGAGGGAACGG-1	0.010439742316629615	0.04564857399717311	776	[['HGNC:3481', 22.293115752759743, 99.30927156392619], ['HGNC:3482', 22.29311575275974, 99.30927156392676]]	['HGNC:12585', 'HGNC:2288', 'HGNC:845', 'HGNC:2267', 'HGNC:17027', 'HGNC:7419', 'HGNC:2858', 'HGNC:7422', 'HGNC:837', 'HGNC:16232', 'HGNC:10979', 'HGNC:11063', 'HGNC:2287', 'HGNC:848', 'HGNC:846', 'HGNC:823', 'HGNC:8016', 'HGNC:2294', 'HGNC:10452', 'HGNC:12590', 'HGNC:2277', 'HGNC:10451', 'HGNC:17296', 'HGNC:28883', 'HGNC:2501', 'HGNC:24380', 'HGNC:2579', 'HGNC:2289', 'HGNC:840', 'HGNC:12586', 'H…
/Natural1_Dneg3_TTAGGACTCCGATATG-1	0.021181952976064386	0.09786878944858833	931	[['HGNC:12524', 26.782961010905492, 97.26578899629345], ['HGNC:14573', 26.782961010905755, 97.26578899629399], ['HGNC:19980', 26.782961010905566, 97.26578899626391], ['HGNC:12390', 26.78296101090554, 97.26578899629322], ['HGNC:12527', 26.78296101090556, 97.26578899628858], ['HGNC:2205', 26.78296101090556, 97.26578899628836], ['HGNC:4135', 26.78296101090556, 97.26578899629405], ['HGNC:20799', 26.7…	['HGNC:10922', 'HGNC:8582', 'HGNC:2858', 'HGNC:11063', 'HGNC:9752', 'HGNC:18170', 'HGNC:10451', 'HGNC:2501', 'HGNC:4693', 'HGNC:7892', 'HGNC:17296', 'HGNC:11559', 'HGNC:16484', 'HGNC:10293', 'HGNC:18044', 'HGNC:11004', 'HGNC:4458', 'HGNC:341', 'HGNC:10452']
/Subject3_D6_AGCTTGACACAGACAG-1	0.004483041295214669	0.0010373736010601481	892	0	['HGNC:2858', 'HGNC:12590', 'HGNC:10452', 'HGNC:14247', 'HGNC:24381', 'HGNC:2280', 'HGNC:840', 'HGNC:8016', 'HGNC:833', 'HGNC:30863', 'HGNC:837', 'HGNC:7427', 'HGNC:17027', 'HGNC:2267', 'HGNC:838', 'HGNC:4136', 'HGNC:18070', 'HGNC:830', 'HGNC:2277', 'HGNC:24380', 'HGNC:847', 'HGNC:2279', 'HGNC:28883', 'HGNC:4175', 'HGNC:845', 'HGNC:7421', 'HGNC:29594', 'HGNC:17296', 'HGNC:12582', 'HGNC:29437', 'H…
/Subject3_D28_AGGCCACGTTCAGGCC-1	0.003005846371191948	0.0010025309076977626	866	0	['HGNC:7421', 'HGNC:11067', 'HGNC:20661', 'HGNC:24381', 'HGNC:2291', 'HGNC:22921', 'HGNC:2285', 'HGNC:845', 'HGNC:2267', 'HGNC:18175', 'HGNC:24382', 'HGNC:2280', 'HGNC:7427', 'HGNC:12587', 'HGNC:4432', 'HGNC:7529', 'HGNC:4693', 'HGNC:2277', 'HGNC:833', 'HGNC:406', 'HGNC:12586', 'HGNC:2279', 'HGNC:8016', 'HGNC:12582', 'HGNC:18070', 'HGNC:2244', 'HGNC:16232', 'HGNC:7419', 'HGNC:24380', 'HGNC:837', …
/Subject3_D10_TAGCCGGGTGTCGCTG-1	0.0027828074445664943	0.0004752976314472236	1001	0	['HGNC:2501', 'HGNC:7427', 'HGNC:4248', 'HGNC:11063', 'HGNC:5382', 'HGNC:3481', 'HGNC:838', 'HGNC:253', 'HGNC:17296', 'HGNC:30863', 'HGNC:18070', 'HGNC:7892', 'HGNC:2269', 'HGNC:403', 'HGNC:848', 'HGNC:10681', 'HGNC:12587', 'HGNC:2285', 'HGNC:837', 'HGNC:12590', 'HGNC:2646', 'HGNC:840', 'HGNC:82', 'HGNC:10682', 'HGNC:2277', 'HGNC:29594', 'HGNC:2422', 'HGNC:830', 'HGNC:11064', 'HGNC:846', 'HGNC:12…
/Subject3_D14_GAACGGAGTACTTCTT-1	0.004483041295214671	0.0010373736010601477	1005	0	['HGNC:7529', 'HGNC:10451', 'HGNC:7530', 'HGNC:2858', 'HGNC:17296', 'HGNC:4175', 'HGNC:18044', 'HGNC:341', 'HGNC:4136', 'HGNC:5008', 'HGNC:9141', 'HGNC:4249', 'HGNC:7892', 'HGNC:4693', 'HGNC:2501', 'HGNC:18170', 'HGNC:5006', 'HGNC:9225', 'HGNC:10452', 'HGNC:18070', 'HGNC:17027']
/Subject2_D6_GCCTCTATCTGAGGGA-1	0.010439742316629716	0.04564857399717316	986	0	['HGNC:12586', 'HGNC:30863', 'HGNC:14247', 'HGNC:29594', 'HGNC:2288', 'HGNC:2269', 'HGNC:7892', 'HGNC:12582', 'HGNC:2267', 'HGNC:2277', 'HGNC:2858', 'HGNC:847', 'HGNC:10452', 'HGNC:10293', 'HGNC:24381', 'HGNC:846', 'HGNC:11004', 'HGNC:2294', 'HGNC:30862', 'HGNC:840', 'HGNC:24382', 'HGNC:17296', 'HGNC:11067', 'HGNC:11054', 'HGNC:2280', 'HGNC:7421', 'HGNC:838', 'HGNC:11559', 'HGNC:2291', 'HGNC:2279…
/Natural1_D180_ACGCCAGAGACAGGCT-1	0.0104397423166296	0.02769918990371321	829	[['HGNC:7719', 41.948713547679226, 100.00000000000142], ['HGNC:7699', 41.948713547679226, 100.00000000000142], ['HGNC:7714', 41.94871354767921, 100.00000000000142], ['HGNC:7710', 41.948713547679375, 100.00000000000249], ['HGNC:7460', 41.948713547679375, 100.00000000000249], ['HGNC:7716', 41.94871354767919, 100.00000000000131], ['HGNC:7701', 41.94871354767922, 100.00000000000138], ['HGNC:7458', 41…	['HGNC:833', 'HGNC:30862', 'HGNC:14247', 'HGNC:29594', 'HGNC:16232', 'HGNC:845', 'HGNC:2269', 'HGNC:4136', 'HGNC:341', 'HGNC:16484', 'HGNC:2287', 'HGNC:2265', 'HGNC:10451', 'HGNC:12585', 'HGNC:12590', 'HGNC:11054', 'HGNC:2289', 'HGNC:17027', 'HGNC:2267', 'HGNC:24382', 'HGNC:24380', 'HGNC:3481', 'HGNC:838', 'HGNC:7892', 'HGNC:2285', 'HGNC:846', 'HGNC:365', 'HGNC:30863', 'HGNC:7421', 'HGNC:2858', '…
/Subject3_D10_CCGTGGAGTCAAGCGA-1	0.003145373441610439	0.09777551275485599	1004	[['HGNC:2267', 45.892822194751126, 99.99999999999987], ['HGNC:7421', 45.8928221947508, 99.99999999999987], ['HGNC:2277', 45.89282219475088, 99.99999999999987], ['HGNC:2289', 45.892822194751325, 100.00000000000003], ['HGNC:2280', 45.89282219475126, 100.0], ['HGNC:7422', 45.89282219475134, 100.0], ['HGNC:7892', 28.56926564519083, 100.0], ['HGNC:7419', 45.89282219475137, 99.99999999999993], ['HGNC:2…	['HGNC:18070', 'HGNC:9020', 'HGNC:11064', 'HGNC:4693', 'HGNC:341', 'HGNC:16484', 'HGNC:18170', 'HGNC:11067', 'HGNC:2501']
/Subject3_D28_CAGCTGGCATACCATG-1	0.0067690403434804355	0.0010373736010601473	629	0	['HGNC:2294', 'HGNC:14247', 'HGNC:2279', 'HGNC:11063', 'HGNC:4693', 'HGNC:16232', 'HGNC:7419', 'HGNC:18170', 'HGNC:24381', 'HGNC:9020', 'HGNC:2280', 'HGNC:2579', 'HGNC:7427', 'HGNC:7422', 'HGNC:2277', 'HGNC:2289', 'HGNC:2269', 'HGNC:2288', 'HGNC:3481', 'HGNC:12590', 'HGNC:24380', 'HGNC:4378', 'HGNC:2898', 'HGNC:2291', 'HGNC:847', 'HGNC:2285', 'HGNC:12585', 'HGNC:838', 'HGNC:848', 'HGNC:11067', 'H…
/Subject3_D14_CGTTGGGCATCAGTCA-1	0.003145373441610438	0.001037373601060147	946	0	['HGNC:837', 'HGNC:4693', 'HGNC:10979', 'HGNC:2280', 'HGNC:10681', 'HGNC:4378', 'HGNC:24381', 'HGNC:2896', 'HGNC:830', 'HGNC:10922', 'HGNC:16232', 'HGNC:2279', 'HGNC:8016', 'HGNC:3481', 'HGNC:16484', 'HGNC:2898', 'HGNC:10682', 'HGNC:847', 'HGNC:7422', 'HGNC:840', 'HGNC:10683', 'HGNC:8808', 'HGNC:18070', 'HGNC:4432', 'HGNC:12582', 'HGNC:7419', 'HGNC:9020', 'HGNC:848', 'HGNC:21350', 'HGNC:2285', 'H…
/Subject5_D8_TCTTCGGAGTTTGCGT-1	0.0067690403434804034	0.0010373736010601464	502	[['HGNC:4455', 43.2793251365962, 100.00000000000138]]	['HGNC:9068', 'HGNC:10956', 'HGNC:18170', 'HGNC:500', 'HGNC:11063', 'HGNC:9587', 'HGNC:11050', 'HGNC:4378', 'HGNC:11064', 'HGNC:4693', 'HGNC:9020']
/Subject3_D14_GCACTCTGTTTGTTGG-1	0.003145373441610436	0.0010373736010601473	1270	0	['HGNC:18070', 'HGNC:11047', 'HGNC:9225', 'HGNC:341', 'HGNC:18044', 'HGNC:18170', 'HGNC:4693', 'HGNC:16484']
/Natural1_Dneg2_CTGATAGGTACTCTCC-1	0.0031453734416104365	0.0011855698297830255	1044	0	['HGNC:5006', 'HGNC:11064', 'HGNC:11004', 'HGNC:7850', 'HGNC:17296', 'HGNC:7530', 'HGNC:9021', 'HGNC:341', 'HGNC:7529', 'HGNC:2244', 'HGNC:4136', 'HGNC:4249', 'HGNC:25223', 'HGNC:7849', 'HGNC:2704', 'HGNC:24269', 'HGNC:7892', 'HGNC:10452', 'HGNC:20661', 'HGNC:4175', 'HGNC:8906', 'HGNC:18044', 'HGNC:11054', 'HGNC:18170', 'HGNC:4693', 'HGNC:3078', 'HGNC:20233', 'HGNC:10451', 'HGNC:9141', 'HGNC:1817…
/Subject2_D0_TCGGGACTCTTACCTA-1	0.00773546763480341	0.0022229434308431734	961	[['HGNC:24269', 46.66666666666667, 99.99999999999997], ['HGNC:30325', 46.66666666666706, 99.99999999999876]]	['HGNC:2285', 'HGNC:3700', 'HGNC:10680', 'HGNC:837', 'HGNC:847', 'HGNC:10922', 'HGNC:2279', 'HGNC:2287', 'HGNC:24380', 'HGNC:4693', 'HGNC:840', 'HGNC:24381', 'HGNC:838', 'HGNC:14247', 'HGNC:10683', 'HGNC:11449', 'HGNC:12590', 'HGNC:2289', 'HGNC:845', 'HGNC:10969', 'HGNC:12582', 'HGNC:2291', 'HGNC:2288', 'HGNC:119', 'HGNC:11047', 'HGNC:10681', 'HGNC:10682', 'HGNC:24382', 'HGNC:29594', 'HGNC:30862'…
/Natural2_Dneg4_ACAGCCGTCACGCATA-1	0.004483041295214672	0.001037373601060079	720	0	['HGNC:7892', 'HGNC:7422', 'HGNC:24380', 'HGNC:24382', 'HGNC:4136', 'HGNC:2285', 'HGNC:2277', 'HGNC:5383', 'HGNC:2501', 'HGNC:341', 'HGNC:2280', 'HGNC:2289', 'HGNC:4693', 'HGNC:7421', 'HGNC:19980', 'HGNC:2269', 'HGNC:838', 'HGNC:845', 'HGNC:2292', 'HGNC:8091', 'HGNC:846', 'HGNC:830', 'HGNC:11054', 'HGNC:18170', 'HGNC:2287', 'HGNC:8016', 'HGNC:16232', 'HGNC:823', 'HGNC:5157', 'HGNC:2265', 'HGNC:84…
/Subject2_D2_GACAGAGCACCAGATT-1	0.01043974231662974	0.097775512754856	436	[['HGNC:5386', 23.961382363734117, 99.99999999999993], ['HGNC:5385', 23.96138236373376, 100.0], ['HGNC:5384', 23.961382363733758, 99.99999999999889], ['HGNC:9225', 43.75176880138207, 99.99999999999996]]	['HGNC:16872', 'HGNC:7892', 'HGNC:9959', 'HGNC:10680', 'HGNC:8907', 'HGNC:2287', 'HGNC:7461', 'HGNC:14247', 'HGNC:2267', 'HGNC:7683', 'HGNC:2422', 'HGNC:7688', 'HGNC:7419', 'HGNC:838', 'HGNC:846', 'HGNC:4458', 'HGNC:833', 'HGNC:7455', 'HGNC:16484', 'HGNC:18070', 'HGNC:12586', 'HGNC:7697', 'HGNC:823', 'HGNC:7686', 'HGNC:4061', 'HGNC:10996', 'HGNC:365', 'HGNC:7696', 'HGNC:11022', 'HGNC:7707', 'HGNC…
/Subject3_D14_GTTCATTGTGTAAGTA-1	0.003145373441610438	0.0010373736010601466	518	0	['HGNC:10451', 'HGNC:9225', 'HGNC:4175', 'HGNC:2501', 'HGNC:14679', 'HGNC:18170', 'HGNC:10452', 'HGNC:26309', 'HGNC:17296', 'HGNC:10979', 'HGNC:9160', 'HGNC:2858', 'HGNC:4136', 'HGNC:17027', 'HGNC:7892', 'HGNC:11055', 'HGNC:4693']
/Subject2_D10_ATTGGTGTCATTTGGG-1	0.003145373441610437	0.001185569829783026	886	0	['HGNC:845', 'HGNC:18170', 'HGNC:12563', 'HGNC:2501', 'HGNC:30863', 'HGNC:847', 'HGNC:4693', 'HGNC:848', 'HGNC:2704', 'HGNC:846', 'HGNC:7849', 'HGNC:8016', 'HGNC:29594', 'HGNC:2288', 'HGNC:7419', 'HGNC:10452', 'HGNC:12586', 'HGNC:830', 'HGNC:14247', 'HGNC:2292', 'HGNC:28883', 'HGNC:2285', 'HGNC:7850', 'HGNC:2291', 'HGNC:2289', 'HGNC:24381', 'HGNC:7421', 'HGNC:11064', 'HGNC:16232', 'HGNC:2279', 'H…
/Subject3_D2_CAGTCCTTCCTTTACA-1	0.0028929046691481357	0.0007113418978698156	1284	0	['HGNC:24382', 'HGNC:11004', 'HGNC:2269', 'HGNC:2244', 'HGNC:25223', 'HGNC:2294', 'HGNC:24380', 'HGNC:4175', 'HGNC:845', 'HGNC:10452', 'HGNC:12582', 'HGNC:830', 'HGNC:18044', 'HGNC:7419', 'HGNC:2858', 'HGNC:9068', 'HGNC:28883', 'HGNC:12587', 'HGNC:2292', 'HGNC:20661', 'HGNC:7849', 'HGNC:848', 'HGNC:18170', 'HGNC:846', 'HGNC:16232', 'HGNC:8906', 'HGNC:7850', 'HGNC:3078', 'HGNC:2285', 'HGNC:5006', …
/Subject5_D14_ACGCCAGTCATAAAGG-1	0.010439742316629736	0.04564857399717311	938	0	['HGNC:14247', 'HGNC:9020', 'HGNC:833', 'HGNC:18170', 'HGNC:823', 'HGNC:18761', 'HGNC:848', 'HGNC:8016', 'HGNC:11054', 'HGNC:837', 'HGNC:830', 'HGNC:9225', 'HGNC:845', 'HGNC:17027', 'HGNC:4693', 'HGNC:840', 'HGNC:846', 'HGNC:18070', 'HGNC:847', 'HGNC:838']
/Subject2_D4_AACTTTCGTAGTACCT-1	0.0009767559927234245	0.0010373736010601477	366	[['HGNC:3482', 46.175996648590676, 91.87190320340129], ['HGNC:3481', 46.175996648590676, 91.87190320340136]]	['HGNC:30862', 'HGNC:642', 'HGNC:12590', 'HGNC:10293', 'HGNC:830', 'HGNC:12582', 'HGNC:365', 'HGNC:10536', 'HGNC:18070', 'HGNC:12592', 'HGNC:21350', 'HGNC:12586', 'HGNC:7421', 'HGNC:24382', 'HGNC:28883', 'HGNC:2579', 'HGNC:2285', 'HGNC:2267', 'HGNC:18170', 'HGNC:7892', 'HGNC:2289', 'HGNC:395', 'HGNC:11004', 'HGNC:2280', 'HGNC:7422', 'HGNC:9020', 'HGNC:473', 'HGNC:845', 'HGNC:7427', 'HGNC:8016', '…
/Natural2_Dneg5_CAGCGACAGGCTAGAC-1	0.003145373441610443	0.0011855698297830275	1071	0	['HGNC:8906', 'HGNC:9141', 'HGNC:11064', 'HGNC:2704', 'HGNC:10452', 'HGNC:406', 'HGNC:5383', 'HGNC:20233', 'HGNC:7529', 'HGNC:4175', 'HGNC:9020', 'HGNC:10979', 'HGNC:4693', 'HGNC:5006', 'HGNC:11026', 'HGNC:24269', 'HGNC:7892', 'HGNC:18175', 'HGNC:18044', 'HGNC:3631', 'HGNC:17296', 'HGNC:18170', 'HGNC:2501', 'HGNC:8091', 'HGNC:25223', 'HGNC:10451', 'HGNC:5382', 'HGNC:7530', 'HGNC:20661', 'HGNC:413…
/Subject2_D15_TCGCGAGAGAATTCCC-1	0.0037782446828209713	0.0010373736010601477	890	0	['HGNC:3481', 'HGNC:7462', 'HGNC:7421', 'HGNC:7683', 'HGNC:7712', 'HGNC:7693', 'HGNC:2287', 'HGNC:7705', 'HGNC:2294', 'HGNC:3700', 'HGNC:7696', 'HGNC:2289', 'HGNC:7695', 'HGNC:7685', 'HGNC:7698', 'HGNC:2265', 'HGNC:5157', 'HGNC:7422', 'HGNC:7686', 'HGNC:4432', 'HGNC:2911', 'HGNC:10681', 'HGNC:7697', 'HGNC:7711', 'HGNC:7688', 'HGNC:9020', 'HGNC:12582', 'HGNC:2501', 'HGNC:7687', 'HGNC:11063', 'HGNC…
/Subject2_D28_ATAGACCCATCCCACT-1	0.007735467634803406	0.0022229434308431825	606	0	['HGNC:9020', 'HGNC:29594', 'HGNC:10989', 'HGNC:12586', 'HGNC:30863', 'HGNC:2291', 'HGNC:838', 'HGNC:14247', 'HGNC:2269', 'HGNC:830', 'HGNC:2289', 'HGNC:11063', 'HGNC:7421', 'HGNC:2287', 'HGNC:18170', 'HGNC:847', 'HGNC:833', 'HGNC:2265', 'HGNC:3700', 'HGNC:8016', 'HGNC:840', 'HGNC:12585', 'HGNC:7427', 'HGNC:24381', 'HGNC:16232', 'HGNC:24380', 'HGNC:2285', 'HGNC:7419', 'HGNC:2267', 'HGNC:12587', '…
/Subject2_D28_GAACCTAGTTTGGGCC-1	0.0023172793887392645	0.0010373736010601477	727	0	['HGNC:9020', 'HGNC:18070', 'HGNC:11026', 'HGNC:4693', 'HGNC:18044', 'HGNC:4378', 'HGNC:16484', 'HGNC:18170', 'HGNC:365']
/Subject3_D14_ATCTGCCAGTGCCATT-1	0.021181952976064383	0.02746076118234941	545	0	['HGNC:2858', 'HGNC:18170', 'HGNC:7892', 'HGNC:10452', 'HGNC:18044', 'HGNC:11064', 'HGNC:2501', 'HGNC:9225', 'HGNC:10451', 'HGNC:17296', 'HGNC:17027', 'HGNC:10920', 'HGNC:4693', 'HGNC:18070']
/Subject3_D14_CGGAGCTAGGCTCAGA-1	0.00750577676748173	0.026212159719860646	891	0	['HGNC:2501', 'HGNC:341', 'HGNC:18170', 'HGNC:18044', 'HGNC:4432', 'HGNC:10452', 'HGNC:11063', 'HGNC:2858', 'HGNC:10922', 'HGNC:4693', 'HGNC:10451', 'HGNC:7892', 'HGNC:17296', 'HGNC:11067']
/Subject2_D0_AGTGTCAAGGACACCA-1	0.003145373441610437	0.0010373736010601477	356	0	['HGNC:11047', 'HGNC:7707', 'HGNC:11449', 'HGNC:4693', 'HGNC:24380', 'HGNC:7693', 'HGNC:2288', 'HGNC:7462', 'HGNC:12582', 'HGNC:12590', 'HGNC:7692', 'HGNC:29594', 'HGNC:7422', 'HGNC:830', 'HGNC:7456', 'HGNC:7427', 'HGNC:7703', 'HGNC:7684', 'HGNC:2285', 'HGNC:16484', 'HGNC:7716', 'HGNC:7705', 'HGNC:642', 'HGNC:7698', 'HGNC:24382', 'HGNC:7706', 'HGNC:14247', 'HGNC:7700', 'HGNC:847', 'HGNC:846', 'HG…
/Natural2_D180_TACGGGCTCCCAAGTA-1	0.003180256964762752	0.0010025309076978491	825	0	['HGNC:11047', 'HGNC:838', 'HGNC:12592', 'HGNC:10980', 'HGNC:500', 'HGNC:18170', 'HGNC:823', 'HGNC:847', 'HGNC:18044', 'HGNC:24269', 'HGNC:840', 'HGNC:848', 'HGNC:9280', 'HGNC:10536', 'HGNC:11054', 'HGNC:18070', 'HGNC:14409', 'HGNC:10956', 'HGNC:7892', 'HGNC:11004', 'HGNC:8016', 'HGNC:833', 'HGNC:14247', 'HGNC:4982', 'HGNC:473', 'HGNC:846', 'HGNC:3647', 'HGNC:2321', 'HGNC:341', 'HGNC:12591', 'HGN…
/Subject5_D14_GGGACCTAGGGCTCTC-1	0.0031453734416104387	0.001037373601060147	602	0	['HGNC:11054', 'HGNC:4693', 'HGNC:16484', 'HGNC:4378', 'HGNC:341', 'HGNC:17027', 'HGNC:18044', 'HGNC:18170', 'HGNC:18070', 'HGNC:2501', 'HGNC:9225']
/Subject5_D10_CTACATTCACTAAGTC-1	0.006149494204101711	0.0010373736010601477	790	0	['HGNC:848', 'HGNC:4693', 'HGNC:7427', 'HGNC:845', 'HGNC:2289', 'HGNC:12587', 'HGNC:2288', 'HGNC:3700', 'HGNC:11063', 'HGNC:16484', 'HGNC:838', 'HGNC:18170', 'HGNC:3482', 'HGNC:7421', 'HGNC:823', 'HGNC:12590', 'HGNC:2579', 'HGNC:2267', 'HGNC:837', 'HGNC:14247', 'HGNC:10683', 'HGNC:642', 'HGNC:2294', 'HGNC:30862', 'HGNC:10979', 'HGNC:3481', 'HGNC:10682', 'HGNC:12582', 'HGNC:4432', 'HGNC:24381', 'H…
/Natural2_Dneg4_GTTCATTGTGTGACGA-1	0.0031453734416104317	0.0011855698297830262	707	0	['HGNC:14409', 'HGNC:2704', 'HGNC:17027', 'HGNC:18070', 'HGNC:11054', 'HGNC:18044', 'HGNC:2501', 'HGNC:9020', 'HGNC:11004', 'HGNC:3061', 'HGNC:2858', 'HGNC:18170', 'HGNC:10452', 'HGNC:10451', 'HGNC:17296', 'HGNC:7892']
/Subject2_D15_GTGCGGTAGGGATGGG-1	0.003145373441610439	0.0010373736010601481	1237	[['HGNC:2898', 35.64676868528164, 100.00000000176988]]	['HGNC:2288', 'HGNC:24381', 'HGNC:845', 'HGNC:10980', 'HGNC:7421', 'HGNC:2292', 'HGNC:2579', 'HGNC:5383', 'HGNC:2280', 'HGNC:30863', 'HGNC:18070', 'HGNC:847', 'HGNC:830', 'HGNC:11064', 'HGNC:12587', 'HGNC:2269', 'HGNC:30862', 'HGNC:12590', 'HGNC:8091', 'HGNC:4432', 'HGNC:28883', 'HGNC:20661', 'HGNC:14247', 'HGNC:2267', 'HGNC:838', 'HGNC:5382', 'HGNC:4175', 'HGNC:2265', 'HGNC:4693', 'HGNC:12586', …
/Natural2_Dneg5_GTCGTAACACTATCTT-1	0.004214129058620369	0.008684571839473	1138	0	['HGNC:7529', 'HGNC:18170', 'HGNC:18044', 'HGNC:473', 'HGNC:29878', 'HGNC:9020', 'HGNC:4175', 'HGNC:4693', 'HGNC:9141', 'HGNC:4136', 'HGNC:365', 'HGNC:2858', 'HGNC:5006', 'HGNC:11003', 'HGNC:17296', 'HGNC:7530', 'HGNC:11063', 'HGNC:2244', 'HGNC:10452', 'HGNC:20661', 'HGNC:20233', 'HGNC:25223', 'HGNC:10451', 'HGNC:11064', 'HGNC:18175', 'HGNC:11067', 'HGNC:7892']
/Subject3_D10_AGATTGCTCTGTGCAA-1	0.0031453734416104387	0.0010373736010601481	486	0	['HGNC:4378', 'HGNC:4693', 'HGNC:17027', 'HGNC:11047', 'HGNC:11054', 'HGNC:18044', 'HGNC:9225', 'HGNC:2501', 'HGNC:18070', 'HGNC:18170']
/Subject5_D8_ACTATCTCATCACAAC-1	0.010439742316629742	0.0047422793191321064	1312	0	['HGNC:2858', 'HGNC:18170', 'HGNC:29878', 'HGNC:10451', 'HGNC:17296', 'HGNC:9020', 'HGNC:14409', 'HGNC:2501', 'HGNC:7892', 'HGNC:11064', 'HGNC:16484', 'HGNC:11047', 'HGNC:10452']
/Subject2_D28_GAACCTAGTACAGCAG-1	0.003145373441610438	0.0010373736010601481	890	0	['HGNC:2501', 'HGNC:3481', 'HGNC:5006', 'HGNC:16232', 'HGNC:2288', 'HGNC:24382', 'HGNC:3482', 'HGNC:4693', 'HGNC:20233', 'HGNC:7529', 'HGNC:5383', 'HGNC:7419', 'HGNC:2292', 'HGNC:12582', 'HGNC:12587', 'HGNC:838', 'HGNC:2579', 'HGNC:848', 'HGNC:10682', 'HGNC:30927', 'HGNC:30863', 'HGNC:2269', 'HGNC:14247', 'HGNC:10683', 'HGNC:11047', 'HGNC:10681', 'HGNC:18070', 'HGNC:7530', 'HGNC:30862', 'HGNC:417…
/Subject2_D6_CACCAGGAGTGTACGG-1	0.0037782446828209647	0.0010373736010601477	656	0	['HGNC:29500', 'HGNC:6708', 'HGNC:23157', 'HGNC:2911', 'HGNC:24380', 'HGNC:2265', 'HGNC:3007', 'HGNC:5008', 'HGNC:18044', 'HGNC:10933', 'HGNC:12587', 'HGNC:10683', 'HGNC:3629', 'HGNC:2277', 'HGNC:6823', 'HGNC:15629', 'HGNC:7419', 'HGNC:837', 'HGNC:7045', 'HGNC:4020', 'HGNC:20266', 'HGNC:4432', 'HGNC:2501', 'HGNC:7892', 'HGNC:7758', 'HGNC:5157', 'HGNC:2288', 'HGNC:29565', 'HGNC:12582', 'HGNC:4369'…
/Subject2_D4_CCAATCCTCTCATTCA-1	0.004483041295214652	0.0010373736010601477	857	0	['HGNC:3151', 'HGNC:5213', 'HGNC:119', 'HGNC:2858', 'HGNC:20799', 'HGNC:24380', 'HGNC:2649', 'HGNC:845', 'HGNC:833', 'HGNC:7419', 'HGNC:8830', 'HGNC:92', 'HGNC:5007', 'HGNC:2280', 'HGNC:16526', 'HGNC:18070', 'HGNC:2703', 'HGNC:94', 'HGNC:2342', 'HGNC:10293', 'HGNC:11863', 'HGNC:12590', 'HGNC:9020', 'HGNC:10452', 'HGNC:4801', 'HGNC:2265', 'HGNC:2279', 'HGNC:2285', 'HGNC:30863', 'HGNC:7530', 'HGNC:…
/Subject2_D15_CTTCTCTGTAGCTAAA-1	0.010439742316629742	0.05133793689835797	497	[['HGNC:3482', 20.470485409810152, 100.0], ['HGNC:3481', 20.470485409784946, 100.0]]	['HGNC:11450', 'HGNC:12590', 'HGNC:11449', 'HGNC:10999', 'HGNC:7422', 'HGNC:2279', 'HGNC:838', 'HGNC:840', 'HGNC:7421', 'HGNC:847', 'HGNC:16232', 'HGNC:2267', 'HGNC:823', 'HGNC:2277', 'HGNC:845', 'HGNC:837', 'HGNC:24382', 'HGNC:12582', 'HGNC:500', 'HGNC:18170', 'HGNC:642', 'HGNC:12585', 'HGNC:4693', 'HGNC:11063', 'HGNC:846', 'HGNC:2292', 'HGNC:30862', 'HGNC:848', 'HGNC:2288', 'HGNC:29594', 'HGNC:…
/Subject3_D10_CTCGAGGGTGCGGTAA-1	0.022916507524252117	0.034277632308455035	1004	[['HGNC:11004', 36.95559111314729, 100.0000000000051]]	['HGNC:11047', 'HGNC:2289', 'HGNC:845', 'HGNC:3061', 'HGNC:2244', 'HGNC:10451', 'HGNC:14409', 'HGNC:341', 'HGNC:3824', 'HGNC:976', 'HGNC:846', 'HGNC:2287', 'HGNC:2291', 'HGNC:28883', 'HGNC:7427', 'HGNC:18044', 'HGNC:25223', 'HGNC:12590', 'HGNC:4248', 'HGNC:30862', 'HGNC:18070', 'HGNC:2294', 'HGNC:10452', 'HGNC:848', 'HGNC:4136', 'HGNC:823', 'HGNC:10681', 'HGNC:12586', 'HGNC:3700', 'HGNC:10680', '…
/Subject3_D10_CTTACCGAGGGCATGT-1	0.0067690403434804425	0.001037373601060147	687	0	['HGNC:11449', 'HGNC:10980', 'HGNC:10682', 'HGNC:12585', 'HGNC:2911', 'HGNC:12590', 'HGNC:341', 'HGNC:7694', 'HGNC:7698', 'HGNC:7419', 'HGNC:7699', 'HGNC:11063', 'HGNC:7711', 'HGNC:846', 'HGNC:10683', 'HGNC:2267', 'HGNC:7703', 'HGNC:21350', 'HGNC:8124', 'HGNC:2277', 'HGNC:24382', 'HGNC:7686', 'HGNC:7685', 'HGNC:2269', 'HGNC:833', 'HGNC:7700', 'HGNC:7704', 'HGNC:7892', 'HGNC:7696', 'HGNC:848', 'HG…
/Subject3_D4_ACGTCAAGTGGTTTCA-1	0.010439742316629743	0.0977755127548562	754	0	['HGNC:10452', 'HGNC:10451', 'HGNC:2289', 'HGNC:12582', 'HGNC:7419', 'HGNC:823', 'HGNC:4175', 'HGNC:30863', 'HGNC:2285', 'HGNC:3700', 'HGNC:2287', 'HGNC:837', 'HGNC:2265', 'HGNC:838', 'HGNC:2288', 'HGNC:10969', 'HGNC:7892', 'HGNC:18175', 'HGNC:4693', 'HGNC:18170', 'HGNC:9141', 'HGNC:846', 'HGNC:20661', 'HGNC:17027', 'HGNC:12585', 'HGNC:830', 'HGNC:2898', 'HGNC:2858', 'HGNC:24380', 'HGNC:24381', '…
/Subject3_D14_GTTCGGGCACCTCGGA-1	0.003145373441608234	0.09777551275485602	931	[['HGNC:24381', 9.726887258240072, 100.00000000007003], ['HGNC:12587', 9.72688725823985, 100.00000000007017], ['HGNC:7704', 25.40048405021259, 100.00000000007017], ['HGNC:7705', 25.400484050212548, 100.00000000007012], ['HGNC:2292', 9.726887258239824, 100.00000000006992], ['HGNC:7683', 25.400484050212587, 100.00000000007007], ['HGNC:2294', 9.726887258239836, 100.00000000006979], ['HGNC:2579', 9.7…	['HGNC:11058', 'HGNC:4693', 'HGNC:291', 'HGNC:7529', 'HGNC:9238', 'HGNC:8863', 'HGNC:11067', 'HGNC:17296', 'HGNC:25223', 'HGNC:7892', 'HGNC:18175', 'HGNC:20233', 'HGNC:11026', 'HGNC:18070', 'HGNC:16484', 'HGNC:10452', 'HGNC:11063', 'HGNC:2244', 'HGNC:9020', 'HGNC:18170', 'HGNC:20661', 'HGNC:4136', 'HGNC:5006', 'HGNC:794', 'HGNC:9141', 'HGNC:11064', 'HGNC:2501', 'HGNC:2858', 'HGNC:11055', 'HGNC:10…
/Subject3_D14_TCGCGTTAGTGACATA-1	0.004483041295214661	0.0010373736010601477	1121	0	['HGNC:11064', 'HGNC:20661', 'HGNC:976', 'HGNC:11067', 'HGNC:16484', 'HGNC:10452', 'HGNC:2858', 'HGNC:4136', 'HGNC:18175', 'HGNC:18170', 'HGNC:7529', 'HGNC:4693', 'HGNC:20233', 'HGNC:18044', 'HGNC:2244', 'HGNC:11004', 'HGNC:5006', 'HGNC:7530', 'HGNC:10922', 'HGNC:14472', 'HGNC:10293', 'HGNC:4249', 'HGNC:10451', 'HGNC:28883', 'HGNC:11559', 'HGNC:7892', 'HGNC:500', 'HGNC:4175', 'HGNC:9141', 'HGNC:1…
/Natural2_Dneg5_GCTGCTTTCTGGCGTG-1	0.001851932356649133	0.0005785051171328964	507	0	['HGNC:11064', 'HGNC:7419', 'HGNC:7427', 'HGNC:7700', 'HGNC:16232', 'HGNC:2279', 'HGNC:2291', 'HGNC:11063', 'HGNC:7688', 'HGNC:2292', 'HGNC:24380', 'HGNC:7708', 'HGNC:7455', 'HGNC:7461', 'HGNC:20371', 'HGNC:2267', 'HGNC:7711', 'HGNC:7705', 'HGNC:845', 'HGNC:17194', 'HGNC:23987', 'HGNC:28883', 'HGNC:11067', 'HGNC:12585', 'HGNC:837', 'HGNC:7892', 'HGNC:7422', 'HGNC:10979', 'HGNC:2289', 'HGNC:18170'…
/Subject3_D28_GCGCCAACAAGCCTAT-1	0.0041255827385618185	0.001185569829783025	892	0	['HGNC:17296', 'HGNC:2898', 'HGNC:18070', 'HGNC:11004', 'HGNC:4693', 'HGNC:17027', 'HGNC:18044', 'HGNC:4136', 'HGNC:9020', 'HGNC:11055', 'HGNC:10452', 'HGNC:4175', 'HGNC:18170', 'HGNC:10451', 'HGNC:4378', 'HGNC:2704', 'HGNC:11054', 'HGNC:4455', 'HGNC:9225']
/Natural1_Dneg2_CTGCTGTTCTGAGTGT-1	0.003985330988287241	0.001067695416698117	953	0	['HGNC:12585', 'HGNC:7419', 'HGNC:2294', 'HGNC:4136', 'HGNC:2291', 'HGNC:823', 'HGNC:18170', 'HGNC:7529', 'HGNC:9225', 'HGNC:30862', 'HGNC:341', 'HGNC:24382', 'HGNC:11064', 'HGNC:10986', 'HGNC:12582', 'HGNC:846', 'HGNC:848', 'HGNC:2858', 'HGNC:2280', 'HGNC:12587', 'HGNC:29594', 'HGNC:847', 'HGNC:24380', 'HGNC:830', 'HGNC:14247', 'HGNC:2501', 'HGNC:8016', 'HGNC:18070', 'HGNC:840', 'HGNC:30863', 'H…
/Subject5_D14_GAGCAGATCACCGGGT-1	0.0036792119618540217	0.001018494924529752	1227	0	['HGNC:4693', 'HGNC:18170', 'HGNC:11063', 'HGNC:2690', 'HGNC:976', 'HGNC:10942', 'HGNC:2898', 'HGNC:11047', 'HGNC:7892', 'HGNC:5157', 'HGNC:986', 'HGNC:2698', 'HGNC:987', 'HGNC:18044']
/Subject2_D2_TAAACCGGTAGTGAAT-1	0.0019622463796555626	0.000543197293082554	701	0	['HGNC:18044', 'HGNC:4693', 'HGNC:18170', 'HGNC:16484', 'HGNC:24269', 'HGNC:11064', 'HGNC:17296', 'HGNC:11004', 'HGNC:10451', 'HGNC:11063', 'HGNC:186', 'HGNC:2858', 'HGNC:10452', 'HGNC:11067', 'HGNC:2704', 'HGNC:7892', 'HGNC:8906', 'HGNC:2501', 'HGNC:9020', 'HGNC:365', 'HGNC:10293']
/Subject5_D8_GTATTCTGTACTCGCG-1	0.010439742316629195	0.04564857399717315	1153	0	['HGNC:18044', 'HGNC:4693', 'HGNC:10956', 'HGNC:500', 'HGNC:5157', 'HGNC:18170', 'HGNC:7892', 'HGNC:9020', 'HGNC:11063']
/Subject2_D10_GAAACTCTCGGCTACG-1	0.003985330988287255	0.0010676954166981174	788	[['HGNC:10992', 13.656155078320808, 99.99999999999989]]	['HGNC:2280', 'HGNC:2294', 'HGNC:30863', 'HGNC:16484', 'HGNC:2267', 'HGNC:7892', 'HGNC:7421', 'HGNC:2501', 'HGNC:2269', 'HGNC:12586', 'HGNC:2858', 'HGNC:7422', 'HGNC:18170', 'HGNC:2265', 'HGNC:10682', 'HGNC:7419', 'HGNC:848', 'HGNC:18044', 'HGNC:4433', 'HGNC:12585', 'HGNC:24382', 'HGNC:2289', 'HGNC:3481', 'HGNC:8016', 'HGNC:830', 'HGNC:833', 'HGNC:840', 'HGNC:10683', 'HGNC:16232', 'HGNC:24380', '…
/Subject2_D6_ACGCCAGTCAGAGGTG-1	0.001962246379655432	0.0005431972930825147	778	0	['HGNC:18170', 'HGNC:12587', 'HGNC:7427', 'HGNC:2664', 'HGNC:4878', 'HGNC:16872', 'HGNC:976', 'HGNC:20197', 'HGNC:18294', 'HGNC:2579', 'HGNC:7529', 'HGNC:24382', 'HGNC:18175', 'HGNC:4006', 'HGNC:11450', 'HGNC:4122', 'HGNC:4458', 'HGNC:11022', 'HGNC:24380', 'HGNC:4249', 'HGNC:2244', 'HGNC:4298', 'HGNC:14573', 'HGNC:11067', 'HGNC:9251', 'HGNC:2704', 'HGNC:20799', 'HGNC:20661', 'HGNC:2501', 'HGNC:11…
/Subject2_D10_GGACAGAAGTGTCTCA-1	0.004483041295214671	0.0010373736010601481	1087	0	['HGNC:9020', 'HGNC:12563', 'HGNC:365', 'HGNC:4693', 'HGNC:18044', 'HGNC:2501', 'HGNC:11064', 'HGNC:7892', 'HGNC:18170', 'HGNC:10971', 'HGNC:29832', 'HGNC:18826']
/Subject2_D4_AGCTCTCTCTAGCACA-1	0.004483041295214671	0.0010373736010601466	928	0	['HGNC:7422', 'HGNC:847', 'HGNC:12582', 'HGNC:2579', 'HGNC:840', 'HGNC:2288', 'HGNC:365', 'HGNC:24382', 'HGNC:642', 'HGNC:4455', 'HGNC:18170', 'HGNC:2277', 'HGNC:29594', 'HGNC:14247', 'HGNC:30863', 'HGNC:2294', 'HGNC:7892', 'HGNC:2292', 'HGNC:8016', 'HGNC:846', 'HGNC:4432', 'HGNC:16232', 'HGNC:28883', 'HGNC:2289', 'HGNC:7427', 'HGNC:2287', 'HGNC:2267', 'HGNC:838', 'HGNC:24380', 'HGNC:7419', 'HGNC…
/Subject3_D14_GTGAAGGTCTGGGCCA-1	0.003260444289875244	0.00101849492452975	1115	0	['HGNC:16484', 'HGNC:11063', 'HGNC:18170', 'HGNC:3700', 'HGNC:10980', 'HGNC:18044', 'HGNC:341', 'HGNC:18070', 'HGNC:11033', 'HGNC:4693', 'HGNC:11047']
/Subject3_D28_GCCTCTAGTTCTGTTT-1	0.00314537344161044	0.0010373736010601481	668	0	['HGNC:30862', 'HGNC:7692', 'HGNC:840', 'HGNC:7707', 'HGNC:2267', 'HGNC:17194', 'HGNC:7714', 'HGNC:848', 'HGNC:12586', 'HGNC:10683', 'HGNC:28883', 'HGNC:7461', 'HGNC:4136', 'HGNC:30863', 'HGNC:2579', 'HGNC:7688', 'HGNC:3700', 'HGNC:7419', 'HGNC:12582', 'HGNC:10956', 'HGNC:20371', 'HGNC:2292', 'HGNC:7685', 'HGNC:846', 'HGNC:7694', 'HGNC:2289', 'HGNC:10536', 'HGNC:4415', 'HGNC:2288', 'HGNC:4432', '…
/Subject5_D28_AGGTCATAGTTACCCA-1	0.003145373441610439	0.04564857399717314	929	[['HGNC:7698', 11.112069129125187, 99.99999999999976], ['HGNC:7697', 11.112069129125187, 100.00000000000288], ['HGNC:24382', 11.112069129125187, 100.00000000000288], ['HGNC:10683', 33.65036040374198, 99.99999999999997], ['HGNC:845', 11.249481809033062, 100.00000000000003], ['HGNC:12585', 11.112069129125167, 99.99999999999997], ['HGNC:2265', 11.112069129125198, 99.99999999999997], ['HGNC:7686', 11…	['HGNC:2501', 'HGNC:365', 'HGNC:28883', 'HGNC:20123', 'HGNC:11064', 'HGNC:18170', 'HGNC:4378', 'HGNC:4693']
/Subject2_D28_ACGGAGACACTCAGGC-1	0.0031453734416104226	0.0010373736010601447	554	0	['HGNC:500', 'HGNC:2289', 'HGNC:30863', 'HGNC:11067', 'HGNC:12591', 'HGNC:837', 'HGNC:14247', 'HGNC:9020', 'HGNC:2579', 'HGNC:2288', 'HGNC:29594', 'HGNC:833', 'HGNC:846', 'HGNC:4982', 'HGNC:24381', 'HGNC:2279', 'HGNC:848', 'HGNC:10956', 'HGNC:21350', 'HGNC:7422', 'HGNC:2911', 'HGNC:26309', 'HGNC:845', 'HGNC:28883', 'HGNC:12587', 'HGNC:9160', 'HGNC:823', 'HGNC:11064', 'HGNC:2277', 'HGNC:1516', 'HG…
/Subject3_D28_TCAGGATTCCAGAGGA-1	0.0031453734416104213	0.0010676954166981168	884	0	['HGNC:24269', 'HGNC:18170', 'HGNC:18044', 'HGNC:4693', 'HGNC:341', 'HGNC:18070', 'HGNC:8906', 'HGNC:17027', 'HGNC:365', 'HGNC:11067', 'HGNC:11004', 'HGNC:7892', 'HGNC:9225', 'HGNC:16484']
/Subject3_D14_CCATTCGCAGCATACT-1	0.0003271252235355691	0.0005431972930825331	1190	0	['HGNC:186', 'HGNC:17296', 'HGNC:4136', 'HGNC:2244', 'HGNC:11055', 'HGNC:8906', 'HGNC:7529', 'HGNC:10980', 'HGNC:4175', 'HGNC:20233', 'HGNC:7892', 'HGNC:25223', 'HGNC:11004', 'HGNC:2858', 'HGNC:11047', 'HGNC:4693', 'HGNC:3078', 'HGNC:9141', 'HGNC:18175', 'HGNC:10451', 'HGNC:10986', 'HGNC:977', 'HGNC:7436', 'HGNC:341', 'HGNC:18170', 'HGNC:7850', 'HGNC:7530', 'HGNC:10937', 'HGNC:12805', 'HGNC:28883…
/Natural2_Dneg4_GTGTGCGCACTTGGAT-1	0.00314537344161044	0.0010373736010601473	734	0	['HGNC:4136', 'HGNC:16484', 'HGNC:9020', 'HGNC:18170', 'HGNC:4693', 'HGNC:500', 'HGNC:7892', 'HGNC:4175', 'HGNC:14472', 'HGNC:11047', 'HGNC:18044', 'HGNC:11055', 'HGNC:18070']
/Subject3_D2_GATGCTATCCTGCTTG-1	0.003145373441610438	0.0010373736010601494	646	0	['HGNC:5383', 'HGNC:840', 'HGNC:2294', 'HGNC:2289', 'HGNC:24382', 'HGNC:2277', 'HGNC:9020', 'HGNC:2898', 'HGNC:837', 'HGNC:12586', 'HGNC:838', 'HGNC:2267', 'HGNC:7427', 'HGNC:14247', 'HGNC:115', 'HGNC:12587', 'HGNC:2288', 'HGNC:833', 'HGNC:12590', 'HGNC:16232', 'HGNC:848', 'HGNC:30862', 'HGNC:24381', 'HGNC:18044', 'HGNC:30863', 'HGNC:2291', 'HGNC:847', 'HGNC:4378', 'HGNC:4432', 'HGNC:12582', 'HGN…
/Subject2_D6_TCACGAAGTAGAGTGC-1	0.00773546763480345	0.0010373736010601473	533	0	['HGNC:18044', 'HGNC:2911', 'HGNC:500', 'HGNC:18070', 'HGNC:12805', 'HGNC:4693', 'HGNC:17027', 'HGNC:9020', 'HGNC:7892', 'HGNC:186', 'HGNC:8124', 'HGNC:16484', 'HGNC:9225', 'HGNC:365', 'HGNC:11054', 'HGNC:2898', 'HGNC:21350', 'HGNC:11047', 'HGNC:18170']
/Subject3_D28_GTCCTCATCAGAGACG-1	0.00412558273856182	0.0011855698297830244	896	0	['HGNC:18170', 'HGNC:12563', 'HGNC:10451', 'HGNC:18044', 'HGNC:10452', 'HGNC:18070', 'HGNC:11054', 'HGNC:7892', 'HGNC:2858', 'HGNC:17296', 'HGNC:2704', 'HGNC:14409']
/Natural2_Dneg5_TTTGGTTTCAGTTAGC-1	0.006149494204101697	0.0010373736010601494	684	0	['HGNC:365', 'HGNC:18070', 'HGNC:4378', 'HGNC:18170', 'HGNC:18044', 'HGNC:2501', 'HGNC:16484', 'HGNC:9225', 'HGNC:341', 'HGNC:4432', 'HGNC:9020', 'HGNC:11054', 'HGNC:4693']
/Subject3_D6_AACCGCGTCGTCACGG-1	0.004483041295217111	0.0010373736010601477	918	0	['HGNC:846', 'HGNC:12582', 'HGNC:2294', 'HGNC:848', 'HGNC:10451', 'HGNC:11026', 'HGNC:833', 'HGNC:2858', 'HGNC:28883', 'HGNC:24382', 'HGNC:24380', 'HGNC:18044', 'HGNC:9020', 'HGNC:20661', 'HGNC:2501', 'HGNC:30862', 'HGNC:823', 'HGNC:7422', 'HGNC:7892', 'HGNC:2277', 'HGNC:3482', 'HGNC:10986', 'HGNC:5006', 'HGNC:840', 'HGNC:14409', 'HGNC:16232', 'HGNC:4249', 'HGNC:14247', 'HGNC:7530', 'HGNC:7427', …
/Subject3_D28_CCACCTACAGACAAAT-1	0.0077354676348034	0.002222943430843175	933	[['HGNC:365', 46.66666666666662, 87.50654340566584]]	['HGNC:4136', 'HGNC:341', 'HGNC:11064', 'HGNC:10920', 'HGNC:4693', 'HGNC:5382', 'HGNC:406', 'HGNC:18170', 'HGNC:5383', 'HGNC:9225', 'HGNC:7892', 'HGNC:11004', 'HGNC:7863', 'HGNC:18044', 'HGNC:8091', 'HGNC:4175', 'HGNC:10979', 'HGNC:18070', 'HGNC:16484', 'HGNC:5157']
/Natural2_D180_CGTTAGATCTGATTCT-1	0.006769040343480436	0.0010373736010601473	647	0	['HGNC:2267', 'HGNC:12582', 'HGNC:24381', 'HGNC:24380', 'HGNC:21350', 'HGNC:8124', 'HGNC:10989', 'HGNC:18070', 'HGNC:7419', 'HGNC:4693', 'HGNC:2280', 'HGNC:2277', 'HGNC:2269', 'HGNC:2279', 'HGNC:29594', 'HGNC:2289', 'HGNC:24382', 'HGNC:12586', 'HGNC:16484', 'HGNC:2288', 'HGNC:12587', 'HGNC:2911', 'HGNC:30863', 'HGNC:2292', 'HGNC:10992', 'HGNC:7892', 'HGNC:11064', 'HGNC:5157', 'HGNC:2291', 'HGNC:2…
/Subject2_D8_CACAGGCCATGGGACA-1	0.0041255827385618185	0.0011855698297830255	952	0	['HGNC:9141', 'HGNC:18070', 'HGNC:18044', 'HGNC:2646', 'HGNC:6708', 'HGNC:253', 'HGNC:11054', 'HGNC:16872', 'HGNC:1096', 'HGNC:14247', 'HGNC:11021', 'HGNC:2288', 'HGNC:11863', 'HGNC:2289', 'HGNC:17027', 'HGNC:8906', 'HGNC:2292', 'HGNC:24382', 'HGNC:5213', 'HGNC:7892', 'HGNC:12587', 'HGNC:16526', 'HGNC:3481', 'HGNC:16484', 'HGNC:10680', 'HGNC:12586', 'HGNC:4422', 'HGNC:10545', 'HGNC:10817', 'HGNC:…
/Subject2_D0_AGTTGGTAGCTAGTTC-1	0.0023122300048556872	0.0008101393836870433	937	0	['HGNC:10979', 'HGNC:1516', 'HGNC:4175', 'HGNC:6708', 'HGNC:2649', 'HGNC:10680', 'HGNC:17174', 'HGNC:18070', 'HGNC:5213', 'HGNC:14573', 'HGNC:10452', 'HGNC:4249', 'HGNC:8582', 'HGNC:10451', 'HGNC:11279', 'HGNC:3700', 'HGNC:29799', 'HGNC:3247', 'HGNC:3133', 'HGNC:4298', 'HGNC:10817', 'HGNC:11022', 'HGNC:3629', 'HGNC:16526', 'HGNC:13398', 'HGNC:9251', 'HGNC:7529', 'HGNC:11047', 'HGNC:11863', 'HGNC:…
/Natural2_Dneg5_CCGTGGAAGACTTTCG-1	0.010439742316629738	0.04564857399717311	1144	[['HGNC:3575', 17.58718365115104, 100.00000000000009]]	['HGNC:2501', 'HGNC:9020', 'HGNC:11064', 'HGNC:10999', 'HGNC:11067', 'HGNC:11559', 'HGNC:18170', 'HGNC:4570', 'HGNC:3569', 'HGNC:11004', 'HGNC:341', 'HGNC:10293', 'HGNC:4693', 'HGNC:16484', 'HGNC:7892']
/Subject3_D2_CTCGTACGTCACCCAG-1	0.0009299058553348783	0.0010373736010601481	976	0	['HGNC:2265', 'HGNC:7694', 'HGNC:837', 'HGNC:7702', 'HGNC:2294', 'HGNC:2277', 'HGNC:10682', 'HGNC:24382', 'HGNC:7892', 'HGNC:7456', 'HGNC:20371', 'HGNC:24380', 'HGNC:7698', 'HGNC:12586', 'HGNC:830', 'HGNC:341', 'HGNC:10681', 'HGNC:3700', 'HGNC:5157', 'HGNC:4432', 'HGNC:2501', 'HGNC:29437', 'HGNC:2287', 'HGNC:2291', 'HGNC:7715', 'HGNC:7422', 'HGNC:12590', 'HGNC:7693', 'HGNC:16484', 'HGNC:7687', 'H…
/Subject3_D14_AGGGTGAGTTAAGAAC-1	0.010439742316629749	0.046716269413871234	1060	0	['HGNC:7892', 'HGNC:11054', 'HGNC:18044', 'HGNC:4693', 'HGNC:17027', 'HGNC:341', 'HGNC:2501', 'HGNC:18170']
/Subject3_D0_CCACTACAGTACGCGA-1	0.0031453734416104434	0.0010373736010601481	494	0	['HGNC:833', 'HGNC:24380', 'HGNC:838', 'HGNC:7427', 'HGNC:28883', 'HGNC:845', 'HGNC:837', 'HGNC:2267', 'HGNC:7421', 'HGNC:2277', 'HGNC:11004', 'HGNC:3482', 'HGNC:24382', 'HGNC:5157', 'HGNC:2285', 'HGNC:12586', 'HGNC:14247', 'HGNC:2265', 'HGNC:2289', 'HGNC:4693', 'HGNC:30862', 'HGNC:12590', 'HGNC:7419', 'HGNC:2269', 'HGNC:823', 'HGNC:30863', 'HGNC:846', 'HGNC:847', 'HGNC:12563', 'HGNC:12582', 'HGN…
/Subject3_D14_CCACCTAGTATGAATG-1	0.002317279388739271	0.0010373736010601477	610	0	['HGNC:4693', 'HGNC:18170', 'HGNC:11047', 'HGNC:11054', 'HGNC:4432', 'HGNC:341', 'HGNC:2858', 'HGNC:18070', 'HGNC:10452', 'HGNC:17296', 'HGNC:10293', 'HGNC:10451', 'HGNC:10921', 'HGNC:7892', 'HGNC:16484', 'HGNC:10922', 'HGNC:11004', 'HGNC:500', 'HGNC:18044', 'HGNC:10297']
/Subject3_D14_TCGGTAAAGAGCCCAA-1	0.00412558273856182	0.001185569829783025	975	0	['HGNC:7427', 'HGNC:16232', 'HGNC:10920', 'HGNC:4693', 'HGNC:2279', 'HGNC:3482', 'HGNC:2579', 'HGNC:2288', 'HGNC:2294', 'HGNC:2265', 'HGNC:7419', 'HGNC:2292', 'HGNC:12586', 'HGNC:2422', 'HGNC:10452', 'HGNC:30863', 'HGNC:24381', 'HGNC:2267', 'HGNC:17296', 'HGNC:10451', 'HGNC:2287', 'HGNC:11004', 'HGNC:2704', 'HGNC:7421', 'HGNC:18070', 'HGNC:30862', 'HGNC:5386', 'HGNC:2277', 'HGNC:12582', 'HGNC:181…
/Subject3_D2_ACGCCGAAGATCCCGC-1	0.003145373441610438	0.0011855698297830249	527	0	['HGNC:2267', 'HGNC:2285', 'HGNC:2294', 'HGNC:9225', 'HGNC:12590', 'HGNC:2291', 'HGNC:29594', 'HGNC:7892', 'HGNC:2269', 'HGNC:17296', 'HGNC:3078', 'HGNC:2280', 'HGNC:12585', 'HGNC:10451', 'HGNC:2265', 'HGNC:11047', 'HGNC:10452', 'HGNC:2292', 'HGNC:12582', 'HGNC:2704', 'HGNC:18170', 'HGNC:18070', 'HGNC:2289', 'HGNC:28883', 'HGNC:9021', 'HGNC:7421', 'HGNC:7427', 'HGNC:4693', 'HGNC:8906', 'HGNC:2438…
/Natural1_Dneg2_GACTAACTCGATAGAA-1	0.004483041295214671	0.0010373736010601477	1109	0	['HGNC:25223', 'HGNC:4136', 'HGNC:7530', 'HGNC:7529', 'HGNC:11064', 'HGNC:9020', 'HGNC:18070', 'HGNC:11026', 'HGNC:10942', 'HGNC:1516', 'HGNC:11067', 'HGNC:20233', 'HGNC:10943', 'HGNC:4693', 'HGNC:1421', 'HGNC:18175', 'HGNC:7892', 'HGNC:5006', 'HGNC:18170', 'HGNC:2501', 'HGNC:2244', 'HGNC:4249', 'HGNC:406', 'HGNC:20661', 'HGNC:8091', 'HGNC:341', 'HGNC:9141', 'HGNC:4175', 'HGNC:16484']
/Subject3_D10_GCTCCTACATGTAGTC-1	0.0044830412952146905	0.0010373736010600982	850	0	['HGNC:830', 'HGNC:846', 'HGNC:17296', 'HGNC:4693', 'HGNC:10536', 'HGNC:9020', 'HGNC:16484', 'HGNC:17027', 'HGNC:18070', 'HGNC:7892', 'HGNC:840', 'HGNC:4982', 'HGNC:3647', 'HGNC:500', 'HGNC:9280', 'HGNC:473', 'HGNC:14247', 'HGNC:18170', 'HGNC:395', 'HGNC:10980', 'HGNC:8016', 'HGNC:845', 'HGNC:838', 'HGNC:18044', 'HGNC:847', 'HGNC:10956', 'HGNC:12591', 'HGNC:11047', 'HGNC:10452', 'HGNC:2858', 'HGN…
/Subject2_D28_CGCCAAGCACGACGAA-1	0.00196224637965543	0.0005431972930825335	734	0	['HGNC:16232', 'HGNC:7684', 'HGNC:3482', 'HGNC:14247', 'HGNC:830', 'HGNC:5008', 'HGNC:7460', 'HGNC:7707', 'HGNC:7458', 'HGNC:18170', 'HGNC:7456', 'HGNC:7708', 'HGNC:7462', 'HGNC:8016', 'HGNC:837', 'HGNC:2704', 'HGNC:2244', 'HGNC:7687', 'HGNC:4136', 'HGNC:12582', 'HGNC:406', 'HGNC:7529', 'HGNC:7712', 'HGNC:7421', 'HGNC:7427', 'HGNC:2267', 'HGNC:20371', 'HGNC:17929', 'HGNC:7699', 'HGNC:7690', 'HGNC…
/Subject3_D28_CAGGTGCGTTGTTTGG-1	0.0031802569647629386	0.0010025309076977626	1201	0	['HGNC:30863', 'HGNC:5006', 'HGNC:20233', 'HGNC:2294', 'HGNC:4175', 'HGNC:2710', 'HGNC:16232', 'HGNC:12590', 'HGNC:2289', 'HGNC:12582', 'HGNC:2287', 'HGNC:11055', 'HGNC:2579', 'HGNC:24380', 'HGNC:9020', 'HGNC:2280', 'HGNC:4693', 'HGNC:18170', 'HGNC:7422', 'HGNC:2265', 'HGNC:2704', 'HGNC:7421', 'HGNC:7529', 'HGNC:4378', 'HGNC:10992', 'HGNC:24381', 'HGNC:2277', 'HGNC:2288', 'HGNC:2279', 'HGNC:20661…
/Subject2_D15_TATCTCAAGGTCATCT-1	0.0031453734416104365	0.0010373736010601477	1038	0	['HGNC:5213', 'HGNC:3133', 'HGNC:11279', 'HGNC:7530', 'HGNC:2653', 'HGNC:1907', 'HGNC:3629', 'HGNC:500', 'HGNC:3978', 'HGNC:11863', 'HGNC:16484', 'HGNC:16526', 'HGNC:18324', 'HGNC:403', 'HGNC:2860', 'HGNC:253', 'HGNC:10956', 'HGNC:10996', 'HGNC:4693', 'HGNC:13398', 'HGNC:10545', 'HGNC:18070', 'HGNC:2649', 'HGNC:5007', 'HGNC:11067', 'HGNC:10987', 'HGNC:67', 'HGNC:3700', 'HGNC:10680', 'HGNC:2859', …
/Natural2_Dneg5_AGTAGTCTCCATGAGT-1	0.0008244111636555628	0.0008395704472244554	969	0	['HGNC:2280', 'HGNC:7695', 'HGNC:7704', 'HGNC:7708', 'HGNC:2287', 'HGNC:7684', 'HGNC:7699', 'HGNC:7458', 'HGNC:2289', 'HGNC:7713', 'HGNC:7692', 'HGNC:7706', 'HGNC:7715', 'HGNC:11064', 'HGNC:7687', 'HGNC:7460', 'HGNC:2267', 'HGNC:16232', 'HGNC:2291', 'HGNC:30242', 'HGNC:7700', 'HGNC:7427', 'HGNC:395', 'HGNC:846', 'HGNC:7717', 'HGNC:7707', 'HGNC:7697', 'HGNC:833', 'HGNC:341', 'HGNC:16297', 'HGNC:77…
/Natural1_Dneg2_AACTGGTCACTAGTAC-1	0.012050393884925771	0.004742279319132105	1351	0	['HGNC:23087', 'HGNC:341', 'HGNC:10943', 'HGNC:2501', 'HGNC:11067', 'HGNC:17027', 'HGNC:7892', 'HGNC:18044', 'HGNC:4693', 'HGNC:11063', 'HGNC:18170']
/Subject2_D28_GGCCGATGTGTTCGAT-1	0.003145373441610437	0.0010373736010601481	487	0	['HGNC:7719', 'HGNC:10451', 'HGNC:7419', 'HGNC:7698', 'HGNC:7716', 'HGNC:11004', 'HGNC:7422', 'HGNC:7046', 'HGNC:24380', 'HGNC:7697', 'HGNC:2664', 'HGNC:2728', 'HGNC:3005', 'HGNC:7044', 'HGNC:7717', 'HGNC:24382', 'HGNC:30862', 'HGNC:7459', 'HGNC:2579', 'HGNC:830', 'HGNC:7456', 'HGNC:7455', 'HGNC:2269', 'HGNC:7712', 'HGNC:7702', 'HGNC:7045', 'HGNC:23157', 'HGNC:14247', 'HGNC:7703', 'HGNC:8907', 'H…
/Subject3_D28_GGGAGATGTGAGTGAC-1	0.003145373441610438	0.0020405480724150164	545	[['HGNC:16484', 49.16201117318436, 100.00000000000003]]	['HGNC:11054', 'HGNC:18170', 'HGNC:18070', 'HGNC:7892', 'HGNC:11047', 'HGNC:10999', 'HGNC:4693', 'HGNC:20305', 'HGNC:341', 'HGNC:18044', 'HGNC:9020']
/Natural2_Dneg5_CGTCACTTCGGCTACG-1	0.00173890362126609	0.000543197293082533	1307	0	['HGNC:20661', 'HGNC:5006', 'HGNC:4693', 'HGNC:2501', 'HGNC:2244', 'HGNC:10992', 'HGNC:17376', 'HGNC:4249', 'HGNC:25223', 'HGNC:20233', 'HGNC:11063', 'HGNC:7529', 'HGNC:10986', 'HGNC:365', 'HGNC:9020', 'HGNC:10920', 'HGNC:10452', 'HGNC:18175', 'HGNC:18044', 'HGNC:4175', 'HGNC:11055', 'HGNC:11004', 'HGNC:9141', 'HGNC:10451', 'HGNC:2704', 'HGNC:18170', 'HGNC:7892', 'HGNC:28883', 'HGNC:2858', 'HGNC:…
/Subject3_D28_CTCGAAATCCGCATCT-1	0.01043974231662974	0.097775512754856	1012	0	['HGNC:840', 'HGNC:4136', 'HGNC:10683', 'HGNC:14247', 'HGNC:2280', 'HGNC:838', 'HGNC:2279', 'HGNC:3481', 'HGNC:12585', 'HGNC:10680', 'HGNC:30863', 'HGNC:11003', 'HGNC:7421', 'HGNC:2265', 'HGNC:7892', 'HGNC:9141', 'HGNC:18175', 'HGNC:24382', 'HGNC:12587', 'HGNC:830', 'HGNC:18044', 'HGNC:18070', 'HGNC:10681', 'HGNC:2579', 'HGNC:16484', 'HGNC:2294', 'HGNC:847', 'HGNC:846', 'HGNC:7529', 'HGNC:3482', …
/Subject2_D6_AGTGGGAAGCGTCAAG-1	0.0031453734416104404	0.0022229434308431747	626	[['HGNC:10452', 46.666666666666366, 99.99999999999984], ['HGNC:17296', 46.66666666666664, 99.99999999999993], ['HGNC:8906', 46.66666666666661, 99.9999999999997], ['HGNC:2704', 46.66666666666664, 99.99999999999987], ['HGNC:24269', 46.66666666666669, 100.00000000000003], ['HGNC:10451', 46.666666666666615, 99.99999999999987]]	['HGNC:12585', 'HGNC:18070', 'HGNC:10986', 'HGNC:14247', 'HGNC:5008', 'HGNC:11055', 'HGNC:2267', 'HGNC:7529', 'HGNC:25223', 'HGNC:9141', 'HGNC:12563', 'HGNC:7892', 'HGNC:2244', 'HGNC:12805', 'HGNC:837', 'HGNC:18170', 'HGNC:847', 'HGNC:4693', 'HGNC:845', 'HGNC:4175', 'HGNC:2265', 'HGNC:12582', 'HGNC:11063', 'HGNC:7530', 'HGNC:2292', 'HGNC:2579', 'HGNC:9020', 'HGNC:4136', 'HGNC:5157', 'HGNC:30863',…
/Subject3_D6_CGCGTTTTCAATAAGG-1	0.0023172793887392693	0.001037373601060147	801	0	['HGNC:2288', 'HGNC:12582', 'HGNC:12590', 'HGNC:11449', 'HGNC:2294', 'HGNC:24381', 'HGNC:10683', 'HGNC:2579', 'HGNC:2285', 'HGNC:3700', 'HGNC:18070', 'HGNC:2287', 'HGNC:7892', 'HGNC:10992', 'HGNC:16232', 'HGNC:18170', 'HGNC:24382', 'HGNC:10682', 'HGNC:2277', 'HGNC:2898', 'HGNC:2501', 'HGNC:12587', 'HGNC:2267', 'HGNC:7419', 'HGNC:18044', 'HGNC:16484', 'HGNC:2291', 'HGNC:2265', 'HGNC:4432', 'HGNC:2…
/Subject3_D0_CAGCTGGCAGCTCGCA-1	0.003145373441610438	0.0010373736010601477	496	0	['HGNC:12585', 'HGNC:4175', 'HGNC:10452', 'HGNC:8016', 'HGNC:17027', 'HGNC:24381', 'HGNC:12586', 'HGNC:10451', 'HGNC:24382', 'HGNC:16232', 'HGNC:2279', 'HGNC:2291', 'HGNC:365', 'HGNC:2294', 'HGNC:2579', 'HGNC:845', 'HGNC:847', 'HGNC:2501', 'HGNC:20661', 'HGNC:7892', 'HGNC:833', 'HGNC:2288', 'HGNC:2244', 'HGNC:2292', 'HGNC:25223', 'HGNC:4136', 'HGNC:7427', 'HGNC:12590', 'HGNC:24380', 'HGNC:2269', …
/Subject2_D15_ACTGTCCTCGCCTGAG-1	0.010439742316629738	0.06147853702972084	1379	0	['HGNC:11064', 'HGNC:9020', 'HGNC:18170', 'HGNC:18044']
/Natural2_Dneg5_TGACTAGCACATCCGG-1	0.003778244682820968	0.0010373736010601477	959	0	['HGNC:18170', 'HGNC:11067', 'HGNC:10920', 'HGNC:11063', 'HGNC:7892', 'HGNC:9020', 'HGNC:18761', 'HGNC:4693']
/Subject2_D8_AACTTTCGTTGGTTTG-1	0.009228369654694335	0.024733583411692253	761	0	['HGNC:4693', 'HGNC:2285', 'HGNC:7719', 'HGNC:7708', 'HGNC:7716', 'HGNC:94', 'HGNC:11279', 'HGNC:10683', 'HGNC:2292', 'HGNC:7530', 'HGNC:2649', 'HGNC:5006', 'HGNC:18170', 'HGNC:847', 'HGNC:7711', 'HGNC:7459', 'HGNC:830', 'HGNC:7684', 'HGNC:7717', 'HGNC:848', 'HGNC:5007', 'HGNC:7688', 'HGNC:3481', 'HGNC:642', 'HGNC:7700', 'HGNC:7686', 'HGNC:2265', 'HGNC:7715', 'HGNC:3482', 'HGNC:7687', 'HGNC:2279'…
/Subject3_D14_AGGTCATTCATGTGGT-1	0.004483041295214676	0.0010373736010601477	864	0	['HGNC:823', 'HGNC:2285', 'HGNC:29594', 'HGNC:2269', 'HGNC:2267', 'HGNC:473', 'HGNC:12582', 'HGNC:18175', 'HGNC:5006', 'HGNC:7427', 'HGNC:2289', 'HGNC:12585', 'HGNC:7530', 'HGNC:11055', 'HGNC:7892', 'HGNC:12590', 'HGNC:848', 'HGNC:833', 'HGNC:840', 'HGNC:7422', 'HGNC:4175', 'HGNC:11003', 'HGNC:20661', 'HGNC:838', 'HGNC:10536', 'HGNC:12587', 'HGNC:837', 'HGNC:2244', 'HGNC:2277', 'HGNC:7179', 'HGNC…
/Natural2_Dneg4_GTCTCGTAGCCTATGT-1	0.003145373441610408	0.08447906465036165	595	[['HGNC:10680', 27.762101478973893, 100.0000000000058], ['HGNC:5384', 27.762101478974344, 100.00000000000009], ['HGNC:3700', 27.762101478974227, 100.00000000000087], ['HGNC:10681', 27.762101478974056, 100.00000000000091], ['HGNC:22921', 8.412939295810958, 100.00000000000013], ['HGNC:2422', 27.762101478974333, 100.00000000000098], ['HGNC:10682', 27.762101478974266, 100.00000000000095], ['HGNC:8091…	['HGNC:30862', 'HGNC:18170', 'HGNC:473', 'HGNC:2579', 'HGNC:7422', 'HGNC:2280', 'HGNC:10452', 'HGNC:406', 'HGNC:2287', 'HGNC:7421', 'HGNC:12585', 'HGNC:24381', 'HGNC:24288', 'HGNC:2858', 'HGNC:9453', 'HGNC:8999', 'HGNC:833', 'HGNC:3647', 'HGNC:10451', 'HGNC:395', 'HGNC:2321', 'HGNC:7436', 'HGNC:24475', 'HGNC:14247', 'HGNC:845', 'HGNC:2267', 'HGNC:2288', 'HGNC:2279', 'HGNC:3482', 'HGNC:848', 'HGNC…
/Subject2_D4_CGAGAAGGTAGGCATG-1	0.007735467634803418	0.0022229434308431734	647	[['HGNC:8906', 46.66666666666667, 100.0], ['HGNC:24269', 46.666666666666615, 99.99999999999991]]	['HGNC:7892', 'HGNC:10955', 'HGNC:500', 'HGNC:5157', 'HGNC:17027', 'HGNC:18044', 'HGNC:10999', 'HGNC:18170', 'HGNC:12563', 'HGNC:18070', 'HGNC:4693']
/Subject3_D28_TACACGATCGCTTGTC-1	0.003145373441610438	0.10085815739309932	796	[['HGNC:10989', 2.193437241746241, 98.31869598974457], ['HGNC:7460', 10.629389269916567, 100.00000000000003], ['HGNC:20371', 10.629389269916246, 100.00000000000004], ['HGNC:7714', 10.629389269916246, 100.00000000000004], ['HGNC:2422', 45.53356499897322, 100.00000000000003], ['HGNC:7686', 10.629389269916292, 99.99999999999933], ['HGNC:7716', 10.629389269916214, 100.00000000000011], ['HGNC:7711', 1…	['HGNC:18170', 'HGNC:11047', 'HGNC:29437', 'HGNC:18044', 'HGNC:4693', 'HGNC:30927', 'HGNC:18070', 'HGNC:17027']
/Natural2_D180_GTCTTCGAGATAGCAT-1	0.0017389036212667852	0.0005431972930825316	1001	0	['HGNC:2690', 'HGNC:2646', 'HGNC:8907', 'HGNC:12582', 'HGNC:2289', 'HGNC:16232', 'HGNC:2422', 'HGNC:3078', 'HGNC:24382', 'HGNC:12437', 'HGNC:17296', 'HGNC:2279', 'HGNC:2265', 'HGNC:7892', 'HGNC:29594', 'HGNC:2501', 'HGNC:845', 'HGNC:10451', 'HGNC:2269', 'HGNC:2858', 'HGNC:11022', 'HGNC:2579', 'HGNC:11004', 'HGNC:24269', 'HGNC:30863', 'HGNC:30862', 'HGNC:11063', 'HGNC:4693', 'HGNC:2277', 'HGNC:270…
/Subject3_D4_ACTTGTTGTTGGACCC-1	0.006149494204101733	0.0010373736010601477	854	0	['HGNC:2287', 'HGNC:11064', 'HGNC:2294', 'HGNC:7422', 'HGNC:2280', 'HGNC:12590', 'HGNC:4136', 'HGNC:2289', 'HGNC:11026', 'HGNC:848', 'HGNC:837', 'HGNC:12586', 'HGNC:8016', 'HGNC:2501', 'HGNC:30862', 'HGNC:24381', 'HGNC:4378', 'HGNC:12582', 'HGNC:833', 'HGNC:12585', 'HGNC:830', 'HGNC:838', 'HGNC:4175', 'HGNC:24380', 'HGNC:823', 'HGNC:16484', 'HGNC:2292', 'HGNC:16232', 'HGNC:2288', 'HGNC:18170', 'H…
/Subject5_D10_CTCACACAGGGATCTG-1	0.04099947210980113	0.02473358341169213	1162	0	['HGNC:9020', 'HGNC:18044', 'HGNC:11063', 'HGNC:4136', 'HGNC:4693', 'HGNC:7892', 'HGNC:16484', 'HGNC:4175', 'HGNC:18170', 'HGNC:2501', 'HGNC:11067']
/Subject3_D28_CTGCGGAAGGGTTCCC-1	0.0037782446828209673	0.0010373736010601477	657	0	['HGNC:18070', 'HGNC:29594', 'HGNC:16484', 'HGNC:845', 'HGNC:4693', 'HGNC:2280', 'HGNC:823', 'HGNC:2422', 'HGNC:16232', 'HGNC:10683', 'HGNC:846', 'HGNC:10682', 'HGNC:5157', 'HGNC:5384', 'HGNC:2277', 'HGNC:2501', 'HGNC:2291', 'HGNC:838', 'HGNC:4570', 'HGNC:7422', 'HGNC:2287', 'HGNC:2911', 'HGNC:2719', 'HGNC:10293', 'HGNC:7892', 'HGNC:8124', 'HGNC:11004', 'HGNC:14472', 'HGNC:12585', 'HGNC:2289', 'H…
/Subject3_D14_AGGTCATTCGTACGGC-1	0.010439742316629657	0.022729159371738486	784	0	['HGNC:7892', 'HGNC:16484', 'HGNC:2501', 'HGNC:18044', 'HGNC:4693', 'HGNC:17027', 'HGNC:18070', 'HGNC:18170', 'HGNC:9021']
/Subject5_D8_TCTGGAAAGATAGTCA-1	0.0067690403434804425	0.0010373736010601477	692	0	['HGNC:9141', 'HGNC:11054', 'HGNC:848', 'HGNC:2244', 'HGNC:4136', 'HGNC:2289', 'HGNC:845', 'HGNC:24381', 'HGNC:11050', 'HGNC:14472', 'HGNC:2287', 'HGNC:20233', 'HGNC:7422', 'HGNC:7530', 'HGNC:833', 'HGNC:2280', 'HGNC:11051', 'HGNC:2269', 'HGNC:823', 'HGNC:838', 'HGNC:16232', 'HGNC:7529', 'HGNC:22921', 'HGNC:2288', 'HGNC:8016', 'HGNC:2279', 'HGNC:24382', 'HGNC:846', 'HGNC:18044', 'HGNC:2265', 'HGN…
/Subject3_D10_AAGACCTGTACCGAGA-1	0.0015612071253493195	0.0005431972930825329	878	0	['HGNC:12587', 'HGNC:9021', 'HGNC:8906', 'HGNC:2279', 'HGNC:3481', 'HGNC:12586', 'HGNC:2280', 'HGNC:24380', 'HGNC:8016', 'HGNC:7849', 'HGNC:2265', 'HGNC:18170', 'HGNC:7892', 'HGNC:823', 'HGNC:2269', 'HGNC:2858', 'HGNC:848', 'HGNC:10920', 'HGNC:2292', 'HGNC:2294', 'HGNC:845', 'HGNC:830', 'HGNC:11004', 'HGNC:2291', 'HGNC:2267', 'HGNC:2285', 'HGNC:7421', 'HGNC:838', 'HGNC:24382', 'HGNC:24381', 'HGNC…
/Subject2_D6_CCTTCCCAGAGTTGGC-1	0.0008507983324352671	0.0010373736010601384	543	0	['HGNC:24269', 'HGNC:8016', 'HGNC:9280', 'HGNC:2285', 'HGNC:4249', 'HGNC:10293', 'HGNC:12587', 'HGNC:14247', 'HGNC:7422', 'HGNC:10980', 'HGNC:11047', 'HGNC:8891', 'HGNC:4432', 'HGNC:21350', 'HGNC:18044', 'HGNC:10959', 'HGNC:5008', 'HGNC:3647', 'HGNC:10545', 'HGNC:830', 'HGNC:4982', 'HGNC:12585', 'HGNC:20233', 'HGNC:12592', 'HGNC:848', 'HGNC:7419', 'HGNC:2287', 'HGNC:3700', 'HGNC:20661', 'HGNC:181…
/Natural2_D180_GCTGCTTTCACCCGAG-1	0.004483041295214679	0.0010373736010601466	771	0	['HGNC:12585', 'HGNC:3482', 'HGNC:3700', 'HGNC:9225', 'HGNC:4249', 'HGNC:846', 'HGNC:24380', 'HGNC:847', 'HGNC:4803', 'HGNC:840', 'HGNC:2289', 'HGNC:642', 'HGNC:823', 'HGNC:3481', 'HGNC:10606', 'HGNC:16526', 'HGNC:13398', 'HGNC:12587', 'HGNC:14247', 'HGNC:11054', 'HGNC:16484', 'HGNC:5157', 'HGNC:10979', 'HGNC:8016', 'HGNC:2422', 'HGNC:2265', 'HGNC:94', 'HGNC:2645', 'HGNC:3629', 'HGNC:10681', 'HGN…
/Subject2_D10_CTGATCCGTCAAAGCG-1	0.0036063977496078045	0.0011855698297830273	609	0	['HGNC:12582', 'HGNC:8582', 'HGNC:30863', 'HGNC:2285', 'HGNC:10452', 'HGNC:845', 'HGNC:2288', 'HGNC:2265', 'HGNC:11064', 'HGNC:16232', 'HGNC:846', 'HGNC:2289', 'HGNC:7422', 'HGNC:12587', 'HGNC:10921', 'HGNC:2269', 'HGNC:18070', 'HGNC:2858', 'HGNC:7419', 'HGNC:2280', 'HGNC:8016', 'HGNC:7852', 'HGNC:500', 'HGNC:9752', 'HGNC:976', 'HGNC:2579', 'HGNC:847', 'HGNC:341', 'HGNC:24381', 'HGNC:3481', 'HGNC…
/Subject2_D6_GTAACGTAGAATTGTG-1	0.003145373441610437	0.001067695416698117	636	0	['HGNC:30863', 'HGNC:12585', 'HGNC:7427', 'HGNC:20661', 'HGNC:17027', 'HGNC:29594', 'HGNC:2291', 'HGNC:12587', 'HGNC:823', 'HGNC:5383', 'HGNC:24381', 'HGNC:12586', 'HGNC:2279', 'HGNC:24380', 'HGNC:2267', 'HGNC:30862', 'HGNC:2287', 'HGNC:10986', 'HGNC:7419', 'HGNC:833', 'HGNC:12590', 'HGNC:20233', 'HGNC:14409', 'HGNC:25223', 'HGNC:12805', 'HGNC:845', 'HGNC:10922', 'HGNC:2289', 'HGNC:18170', 'HGNC:…
/Subject3_D28_CGCTTCATCCAAACTG-1	0.003145373441610439	0.001185569829783025	827	0	['HGNC:4693', 'HGNC:4175', 'HGNC:7850', 'HGNC:9020', 'HGNC:11047', 'HGNC:12563', 'HGNC:29437', 'HGNC:7849', 'HGNC:30927', 'HGNC:18044', 'HGNC:10451', 'HGNC:3078', 'HGNC:10452', 'HGNC:7892', 'HGNC:8906', 'HGNC:11004', 'HGNC:24269', 'HGNC:18070', 'HGNC:4136', 'HGNC:341', 'HGNC:2858', 'HGNC:17296', 'HGNC:9021', 'HGNC:11064', 'HGNC:18170', 'HGNC:2704']
/Subject5_D6_AGCGGTCTCAGTTGAC-1	0.0023073662337406643	0.001037373601060149	404	[['HGNC:10989', 39.825333129134656, 99.99999999999203]]	['HGNC:7697', 'HGNC:3647', 'HGNC:7693', 'HGNC:2294', 'HGNC:7422', 'HGNC:8906', 'HGNC:17194', 'HGNC:10536', 'HGNC:7712', 'HGNC:845', 'HGNC:838', 'HGNC:24382', 'HGNC:341', 'HGNC:7684', 'HGNC:7688', 'HGNC:18070', 'HGNC:2579', 'HGNC:18170', 'HGNC:4175', 'HGNC:7711', 'HGNC:24381', 'HGNC:2898', 'HGNC:7685', 'HGNC:18044', 'HGNC:7456', 'HGNC:2265', 'HGNC:7459', 'HGNC:840', 'HGNC:2269', 'HGNC:7702', 'HGNC…
/Subject2_D28_TGACTTTGTTGAGGTG-1	0.010439742316629731	0.0456485739971732	1217	0	['HGNC:28883', 'HGNC:7530', 'HGNC:11063', 'HGNC:4136', 'HGNC:2501', 'HGNC:291', 'HGNC:9141', 'HGNC:20661', 'HGNC:5006', 'HGNC:4378', 'HGNC:4175', 'HGNC:3700', 'HGNC:10980', 'HGNC:3824', 'HGNC:25223', 'HGNC:18170', 'HGNC:7529', 'HGNC:4693', 'HGNC:753', 'HGNC:18175', 'HGNC:20233', 'HGNC:2244', 'HGNC:4248']
/Natural2_D180_TCAGCAAAGCTCCTTC-1	0.010439742316629644	0.04564857399717315	834	[['HGNC:21350', 23.577830133258217, 100.00000000000419], ['HGNC:8124', 23.57783013325819, 100.00000000000095], ['HGNC:642', 38.39238042545623, 100.0000000000013], ['HGNC:11448', 23.57783013325829, 100.00000000000091], ['HGNC:11449', 23.577830133258235, 100.00000000000102], ['HGNC:2911', 23.577830133258225, 100.00000000000091]]	['HGNC:7419', 'HGNC:7691', 'HGNC:7711', 'HGNC:7695', 'HGNC:7696', 'HGNC:7697', 'HGNC:7713', 'HGNC:7714', 'HGNC:7687', 'HGNC:24382', 'HGNC:18044', 'HGNC:30862', 'HGNC:7694', 'HGNC:2265', 'HGNC:7455', 'HGNC:7427', 'HGNC:7703', 'HGNC:7688', 'HGNC:7715', 'HGNC:7892', 'HGNC:2288', 'HGNC:7459', 'HGNC:838', 'HGNC:14247', 'HGNC:9225', 'HGNC:2267', 'HGNC:7683', 'HGNC:7461', 'HGNC:2294', 'HGNC:830', 'HGNC:…
/Subject2_D4_GCAATCATCAGCGACC-1	0.00035301731378872337	0.00031026228492537567	355	[['HGNC:11559', 33.364682572563, 81.42625521996447]]	['HGNC:2321', 'HGNC:2277', 'HGNC:17027', 'HGNC:30862', 'HGNC:2265', 'HGNC:12586', 'HGNC:12587', 'HGNC:7419', 'HGNC:8016', 'HGNC:10980', 'HGNC:2267', 'HGNC:9020', 'HGNC:2292', 'HGNC:5383', 'HGNC:9280', 'HGNC:473', 'HGNC:5382', 'HGNC:16232', 'HGNC:838', 'HGNC:12592', 'HGNC:847', 'HGNC:12590', 'HGNC:2898', 'HGNC:845', 'HGNC:4693', 'HGNC:4982', 'HGNC:18044', 'HGNC:24382', 'HGNC:7427', 'HGNC:2285', 'H…
/Subject3_D8_GGAGCAAGTCATATGC-1	0.003145373441610439	0.0010373736010601481	635	0	['HGNC:642', 'HGNC:12590', 'HGNC:30863', 'HGNC:2287', 'HGNC:840', 'HGNC:2265', 'HGNC:2277', 'HGNC:9225', 'HGNC:848', 'HGNC:7421', 'HGNC:838', 'HGNC:24381', 'HGNC:18070', 'HGNC:830', 'HGNC:18044', 'HGNC:28883', 'HGNC:17027', 'HGNC:2292', 'HGNC:2288', 'HGNC:2267', 'HGNC:823', 'HGNC:2285', 'HGNC:2269', 'HGNC:837', 'HGNC:9020', 'HGNC:2294', 'HGNC:30862', 'HGNC:2289', 'HGNC:846', 'HGNC:2291', 'HGNC:14…
/Subject2_D4_GAACGGACAGCTGCAC-1	0.006769040343480432	0.0010373736010601473	795	0	['HGNC:4693', 'HGNC:848', 'HGNC:4378', 'HGNC:847', 'HGNC:16484', 'HGNC:8016', 'HGNC:2280', 'HGNC:838', 'HGNC:18170', 'HGNC:2279', 'HGNC:18070', 'HGNC:30862', 'HGNC:30863', 'HGNC:28883', 'HGNC:7427', 'HGNC:11450', 'HGNC:823', 'HGNC:2579', 'HGNC:12586', 'HGNC:2501', 'HGNC:840', 'HGNC:2287', 'HGNC:11449', 'HGNC:2288', 'HGNC:12582', 'HGNC:833', 'HGNC:7419', 'HGNC:14247', 'HGNC:9225', 'HGNC:846', 'HGN…
/Subject3_D6_CGAGCCAAGATGGGTC-1	0.003145373441610419	0.09777551275485596	846	[['HGNC:2911', 44.63491858525591, 100.00000000000064], ['HGNC:7702', 27.38620905203219, 100.0000000000006], ['HGNC:7459', 27.38620905203218, 100.00000000000048], ['HGNC:7698', 27.386209052032147, 100.0000000000006], ['HGNC:7691', 27.38620905203215, 100.0000000000006], ['HGNC:20371', 27.386209052032168, 100.00000000000033], ['HGNC:840', 20.95112333006087, 99.99999999996882], ['HGNC:7460', 27.38620…	['HGNC:10683', 'HGNC:11054', 'HGNC:18044', 'HGNC:10680', 'HGNC:2285', 'HGNC:2501', 'HGNC:2291', 'HGNC:2858', 'HGNC:2294', 'HGNC:18070', 'HGNC:2288', 'HGNC:30863', 'HGNC:10681', 'HGNC:24382', 'HGNC:2267', 'HGNC:2280', 'HGNC:29594', 'HGNC:2579', 'HGNC:12590', 'HGNC:4433', 'HGNC:7427', 'HGNC:10682', 'HGNC:2292', 'HGNC:24381', 'HGNC:18170', 'HGNC:12586', 'HGNC:17027', 'HGNC:7419', 'HGNC:2277', 'HGNC:…
/Subject5_D28_CAGGTGCAGATAGGAG-1	0.003145373441610441	0.0010373736010601477	713	0	['HGNC:4693', 'HGNC:837', 'HGNC:7456', 'HGNC:7461', 'HGNC:2277', 'HGNC:845', 'HGNC:846', 'HGNC:24381', 'HGNC:2265', 'HGNC:823', 'HGNC:14247', 'HGNC:5157', 'HGNC:10681', 'HGNC:10979', 'HGNC:7710', 'HGNC:2267', 'HGNC:30862', 'HGNC:7688', 'HGNC:8016', 'HGNC:7427', 'HGNC:7684', 'HGNC:7697', 'HGNC:2280', 'HGNC:838', 'HGNC:12582', 'HGNC:16484', 'HGNC:7704', 'HGNC:2291', 'HGNC:2285', 'HGNC:30863', 'HGNC…
/Subject5_D2_AACTCAGGTGTGGTTT-1	0.00922836965469434	0.024733583411692243	746	0	['HGNC:18044', 'HGNC:4378', 'HGNC:10943', 'HGNC:4693', 'HGNC:16484', 'HGNC:500', 'HGNC:11047', 'HGNC:18170']
/Natural1_Dneg2_GTGCGGTTCCAAGCCG-1	0.006149494204101711	0.0010373736010601464	892	0	['HGNC:11064', 'HGNC:18170', 'HGNC:341', 'HGNC:4693', 'HGNC:7892', 'HGNC:4432', 'HGNC:10920', 'HGNC:500', 'HGNC:14472']
/Subject3_D0_TGCTGCTGTATCAGTC-1	0.003145373441610437	0.0010373736010601477	653	0	['HGNC:365', 'HGNC:5157', 'HGNC:9225', 'HGNC:16484', 'HGNC:17027', 'HGNC:4693', 'HGNC:18044', 'HGNC:18170', 'HGNC:11054', 'HGNC:9020', 'HGNC:7892', 'HGNC:11047', 'HGNC:10979']
/Subject2_D15_GCTCTGTGTAAACACA-1	0.002119054538409382	0.0004752976314472166	747	0	['HGNC:12590', 'HGNC:23056', 'HGNC:7045', 'HGNC:10382', 'HGNC:847', 'HGNC:3005', 'HGNC:23159', 'HGNC:2287', 'HGNC:2279', 'HGNC:4378', 'HGNC:4061', 'HGNC:17174', 'HGNC:2501', 'HGNC:24382', 'HGNC:29594', 'HGNC:30862', 'HGNC:20799', 'HGNC:7044', 'HGNC:7427', 'HGNC:4458', 'HGNC:2280', 'HGNC:642', 'HGNC:14247', 'HGNC:823', 'HGNC:2288', 'HGNC:2995', 'HGNC:3481', 'HGNC:6831', 'HGNC:24381', 'HGNC:2267', …
/Subject3_D10_AGATTGCGTTTGACAC-1	0.003145373441610439	0.014762267615849553	847	[['HGNC:1516', 37.22210365915816, 99.99999999999993]]	['HGNC:11064', 'HGNC:341', 'HGNC:10971', 'HGNC:11063', 'HGNC:11004', 'HGNC:4693', 'HGNC:11067', 'HGNC:18170', 'HGNC:9021', 'HGNC:18044', 'HGNC:5157', 'HGNC:12563', 'HGNC:7892']
/Subject3_D10_GGAATAACAATCGGTT-1	0.0031453734416104287	0.0010373736010601477	692	0	['HGNC:2579', 'HGNC:10536', 'HGNC:4415', 'HGNC:837', 'HGNC:2285', 'HGNC:848', 'HGNC:2280', 'HGNC:838', 'HGNC:7419', 'HGNC:16232', 'HGNC:30863', 'HGNC:2265', 'HGNC:8016', 'HGNC:12591', 'HGNC:2292', 'HGNC:2267', 'HGNC:24381', 'HGNC:9068', 'HGNC:2279', 'HGNC:12587', 'HGNC:4175', 'HGNC:3078', 'HGNC:4136', 'HGNC:10451', 'HGNC:830', 'HGNC:12585', 'HGNC:2277', 'HGNC:7850', 'HGNC:395', 'HGNC:7427', 'HGNC…
/Subject3_D0_ACTATCTCACATCTTT-1	0.003145373441610437	0.0010373736010601466	544	0	['HGNC:29594', 'HGNC:4907', 'HGNC:7687', 'HGNC:16232', 'HGNC:24380', 'HGNC:18070', 'HGNC:7716', 'HGNC:4249', 'HGNC:823', 'HGNC:7691', 'HGNC:14247', 'HGNC:2287', 'HGNC:7422', 'HGNC:3569', 'HGNC:7704', 'HGNC:2289', 'HGNC:2279', 'HGNC:7455', 'HGNC:847', 'HGNC:7459', 'HGNC:1421', 'HGNC:30862', 'HGNC:7707', 'HGNC:30863', 'HGNC:3700', 'HGNC:837', 'HGNC:7460', 'HGNC:986', 'HGNC:7713', 'HGNC:642', 'HGNC:…
/Subject2_D15_TTCGGTCTCGGCTTGG-1	0.0017389036212667956	0.0005431972930825339	904	0	['HGNC:20661', 'HGNC:11064', 'HGNC:11067', 'HGNC:341', 'HGNC:4175', 'HGNC:17296', 'HGNC:18044', 'HGNC:9752', 'HGNC:28883', 'HGNC:10451', 'HGNC:11003', 'HGNC:2858', 'HGNC:7892', 'HGNC:18170', 'HGNC:11063', 'HGNC:11055', 'HGNC:11047', 'HGNC:8582', 'HGNC:2704', 'HGNC:4136', 'HGNC:10452']
/Subject3_D6_AGCGGTCAGGTAAACT-1	0.002317279388739272	0.005279619530323082	515	0	['HGNC:7461', 'HGNC:11047', 'HGNC:16232', 'HGNC:7715', 'HGNC:7694', 'HGNC:7705', 'HGNC:30862', 'HGNC:7697', 'HGNC:12585', 'HGNC:7710', 'HGNC:8016', 'HGNC:17296', 'HGNC:7699', 'HGNC:10979', 'HGNC:14247', 'HGNC:833', 'HGNC:7686', 'HGNC:753', 'HGNC:7427', 'HGNC:837', 'HGNC:7714', 'HGNC:7455', 'HGNC:7711', 'HGNC:823', 'HGNC:830', 'HGNC:12586', 'HGNC:7712', 'HGNC:847', 'HGNC:7421', 'HGNC:7703', 'HGNC:…
/Natural1_D180_TGAGGGACAATAACGA-1	0.0041255827385617925	0.0011855698297830294	613	0	['HGNC:2265', 'HGNC:2287', 'HGNC:23056', 'HGNC:12527', 'HGNC:18170', 'HGNC:10382', 'HGNC:20266', 'HGNC:16232', 'HGNC:29565', 'HGNC:833', 'HGNC:845', 'HGNC:2995', 'HGNC:2269', 'HGNC:837', 'HGNC:30862', 'HGNC:2911', 'HGNC:2704', 'HGNC:18044', 'HGNC:30863', 'HGNC:4458', 'HGNC:8016', 'HGNC:7045', 'HGNC:318', 'HGNC:2288', 'HGNC:12585', 'HGNC:24381', 'HGNC:2294', 'HGNC:2858', 'HGNC:10451', 'HGNC:17296'…
/Subject2_D4_ATGTGTGTCTGGAGCC-1	0.00614949420410171	0.0010373736010601477	895	0	['HGNC:30863', 'HGNC:9141', 'HGNC:11055', 'HGNC:14472', 'HGNC:4432', 'HGNC:2285', 'HGNC:115', 'HGNC:2244', 'HGNC:12587', 'HGNC:5383', 'HGNC:341', 'HGNC:10986', 'HGNC:7422', 'HGNC:20233', 'HGNC:837', 'HGNC:2269', 'HGNC:2287', 'HGNC:840', 'HGNC:833', 'HGNC:12586', 'HGNC:847', 'HGNC:7530', 'HGNC:29594', 'HGNC:830', 'HGNC:5006', 'HGNC:4175', 'HGNC:5382', 'HGNC:2579', 'HGNC:4693', 'HGNC:2277', 'HGNC:2…
/Subject2_D4_CATCAGATCTACCTGC-1	0.003145373441610439	0.001037373601060147	734	0	['HGNC:2280', 'HGNC:2291', 'HGNC:30862', 'HGNC:840', 'HGNC:833', 'HGNC:837', 'HGNC:12587', 'HGNC:7422', 'HGNC:2292', 'HGNC:2277', 'HGNC:2294', 'HGNC:24380', 'HGNC:11063', 'HGNC:18170', 'HGNC:8016', 'HGNC:838', 'HGNC:29594', 'HGNC:2287', 'HGNC:4693', 'HGNC:2279', 'HGNC:7892', 'HGNC:2269', 'HGNC:5157', 'HGNC:16232', 'HGNC:12590', 'HGNC:847', 'HGNC:846', 'HGNC:12582', 'HGNC:9453', 'HGNC:3481', 'HGNC…
/Subject2_D8_GAGCAGATCTGTACGA-1	0.010439742316629743	0.10896818971624224	800	[['HGNC:1907', 36.38910402293801, 100.00000000000774], ['HGNC:11036', 32.977876016803876, 100.00000000000055], ['HGNC:500', 36.38910402293815, 100.00000000000033], ['HGNC:2605', 36.38910402293808, 99.99999999999996], ['HGNC:11033', 36.38910402293805, 99.99999999999996], ['HGNC:2653', 36.389104022938156, 100.00000000000023], ['HGNC:13203', 42.87147426741914, 100.0], ['HGNC:10606', 36.3891040229381…	['HGNC:7458', 'HGNC:7694', 'HGNC:14247', 'HGNC:848', 'HGNC:10996', 'HGNC:837', 'HGNC:23987', 'HGNC:2287', 'HGNC:7455', 'HGNC:4693', 'HGNC:11449', 'HGNC:642', 'HGNC:845', 'HGNC:7459', 'HGNC:5213', 'HGNC:2288', 'HGNC:13398', 'HGNC:7892', 'HGNC:12585', 'HGNC:823', 'HGNC:7716', 'HGNC:2269', 'HGNC:2294', 'HGNC:18170', 'HGNC:7712', 'HGNC:4458', 'HGNC:2859', 'HGNC:3629', 'HGNC:11559', 'HGNC:11064', 'HGN…
/Subject5_D14_GCATGTACAATCTGCA-1	0.002996156150896655	0.0010373736010601477	956	0	['HGNC:823', 'HGNC:12582', 'HGNC:2579', 'HGNC:4432', 'HGNC:2288', 'HGNC:10681', 'HGNC:833', 'HGNC:2501', 'HGNC:11067', 'HGNC:838', 'HGNC:16484', 'HGNC:3700', 'HGNC:12590', 'HGNC:7422', 'HGNC:3481', 'HGNC:341', 'HGNC:24381', 'HGNC:10979', 'HGNC:2287', 'HGNC:753', 'HGNC:4693', 'HGNC:7419', 'HGNC:2279', 'HGNC:16232', 'HGNC:10680', 'HGNC:7421', 'HGNC:2289', 'HGNC:11064', 'HGNC:2294', 'HGNC:115', 'HGN…
/Subject3_D14_GGAACTTAGTGTTGAA-1	0.004483041295214671	0.0010373736010601481	962	0	['HGNC:2646', 'HGNC:10980', 'HGNC:94', 'HGNC:10680', 'HGNC:11279', 'HGNC:2649', 'HGNC:5006', 'HGNC:3629', 'HGNC:10545', 'HGNC:5007', 'HGNC:2501', 'HGNC:9160', 'HGNC:10682', 'HGNC:253', 'HGNC:2690', 'HGNC:16526', 'HGNC:4693', 'HGNC:18070', 'HGNC:10681', 'HGNC:18170', 'HGNC:403', 'HGNC:119', 'HGNC:13398', 'HGNC:2422', 'HGNC:3700', 'HGNC:11559', 'HGNC:2859', 'HGNC:10683', 'HGNC:18044', 'HGNC:5213', …
/Subject2_D28_TACGGGCTCAGCTTAG-1	0.0031453734416104443	0.0010373736010601477	733	0	['HGNC:16484', 'HGNC:7892', 'HGNC:18070', 'HGNC:18044', 'HGNC:5157', 'HGNC:10956', 'HGNC:500', 'HGNC:4693', 'HGNC:18170', 'HGNC:11047']
/Subject3_D0_CTGAAGTAGGCTAGGT-1	0.003145373441610426	0.0010373736010601481	500	0	['HGNC:838', 'HGNC:4136', 'HGNC:2995', 'HGNC:11449', 'HGNC:2288', 'HGNC:12582', 'HGNC:833', 'HGNC:20266', 'HGNC:29594', 'HGNC:10382', 'HGNC:2267', 'HGNC:24382', 'HGNC:7427', 'HGNC:845', 'HGNC:16232', 'HGNC:318', 'HGNC:24381', 'HGNC:2265', 'HGNC:14573', 'HGNC:2294', 'HGNC:7422', 'HGNC:8016', 'HGNC:2664', 'HGNC:19358', 'HGNC:2728', 'HGNC:12586', 'HGNC:23056', 'HGNC:17174', 'HGNC:6831', 'HGNC:2579',…
/Subject3_D0_CGCGTTTCATTCACTT-1	0.010439742316629731	0.02531208852882545	609	0	['HGNC:833', 'HGNC:7892', 'HGNC:14409', 'HGNC:2279', 'HGNC:2285', 'HGNC:18170', 'HGNC:9020', 'HGNC:846', 'HGNC:29594', 'HGNC:16232', 'HGNC:30863', 'HGNC:2579', 'HGNC:2277', 'HGNC:845', 'HGNC:10452', 'HGNC:830', 'HGNC:17027', 'HGNC:2291', 'HGNC:30862', 'HGNC:7427', 'HGNC:17296', 'HGNC:837', 'HGNC:7422', 'HGNC:24380', 'HGNC:848', 'HGNC:12590', 'HGNC:2294', 'HGNC:2269', 'HGNC:24382', 'HGNC:2280', 'H…
/Subject5_D10_CGCTATCTCTGTACGA-1	0.003145373441610431	0.014762267615849572	870	[['HGNC:14247', 34.91474256910802, 100.0000000000002], ['HGNC:823', 34.91474256908849, 100.00000000000023], ['HGNC:846', 34.914742569109144, 100.00000000000023], ['HGNC:847', 34.91474256910922, 100.00000000000013], ['HGNC:845', 34.91474256910925, 100.00000000000078], ['HGNC:840', 34.91474256910919, 100.00000000000031], ['HGNC:837', 34.91474256910785, 100.00000000000024], ['HGNC:833', 34.914742569…	['HGNC:500', 'HGNC:4136', 'HGNC:5157', 'HGNC:7892', 'HGNC:4175', 'HGNC:18044', 'HGNC:11047', 'HGNC:11063', 'HGNC:12563', 'HGNC:4693', 'HGNC:18070', 'HGNC:18170', 'HGNC:341', 'HGNC:10956', 'HGNC:9020', 'HGNC:365']
/Subject3_D28_CTTAACTGTTCACCTC-1	0.0002634685441055981	0.0005664979778045061	886	0	['HGNC:3148', 'HGNC:3013', 'HGNC:16484', 'HGNC:12591', 'HGNC:24269', 'HGNC:20233', 'HGNC:4136', 'HGNC:9280', 'HGNC:25223', 'HGNC:4801', 'HGNC:5006', 'HGNC:3647', 'HGNC:7530', 'HGNC:4982', 'HGNC:7892', 'HGNC:4175', 'HGNC:18175', 'HGNC:20661', 'HGNC:14412', 'HGNC:11004', 'HGNC:9141', 'HGNC:9020', 'HGNC:395', 'HGNC:18044', 'HGNC:2501', 'HGNC:18070', 'HGNC:341', 'HGNC:7529', 'HGNC:18170', 'HGNC:12592…
/Subject2_D8_ATTATCCTCCTTTACA-1	0.0044830412952147	0.0010373736010601477	749	0	['HGNC:5157', 'HGNC:18170', 'HGNC:11063', 'HGNC:7892', 'HGNC:10955', 'HGNC:4693', 'HGNC:365', 'HGNC:18044', 'HGNC:500', 'HGNC:16484']
/Subject3_D10_GGATGTTTCTCTTGAT-1	0.002521577498883273	0.0004752976314472159	1007	0	['HGNC:847', 'HGNC:10992', 'HGNC:16232', 'HGNC:2579', 'HGNC:7419', 'HGNC:3481', 'HGNC:838', 'HGNC:14247', 'HGNC:2269', 'HGNC:2698', 'HGNC:24381', 'HGNC:2501', 'HGNC:365', 'HGNC:3482', 'HGNC:24382', 'HGNC:830', 'HGNC:2291', 'HGNC:12585', 'HGNC:4693', 'HGNC:30862', 'HGNC:11449', 'HGNC:2267', 'HGNC:2292', 'HGNC:11450', 'HGNC:4378', 'HGNC:987', 'HGNC:833', 'HGNC:845', 'HGNC:12586', 'HGNC:986', 'HGNC:…
/Subject2_D15_CTGAAGTCACTGTTAG-1	0.003985330988287241	0.0010373736010601477	863	[['HGNC:3482', 22.075255228662915, 100.00000000000004], ['HGNC:3481', 22.075255228654278, 99.99999999999002]]	['HGNC:642', 'HGNC:7692', 'HGNC:7460', 'HGNC:4693', 'HGNC:7707', 'HGNC:30863', 'HGNC:840', 'HGNC:24381', 'HGNC:830', 'HGNC:7461', 'HGNC:7687', 'HGNC:7422', 'HGNC:2267', 'HGNC:845', 'HGNC:12590', 'HGNC:7711', 'HGNC:7696', 'HGNC:837', 'HGNC:7462', 'HGNC:7719', 'HGNC:2288', 'HGNC:18044', 'HGNC:2285', 'HGNC:12582', 'HGNC:7705', 'HGNC:2911', 'HGNC:7419', 'HGNC:2277', 'HGNC:7715', 'HGNC:24382', 'HGNC:1…
/Subject2_D4_CGTCCATAGACACTAA-1	0.0005579685862573821	0.0005208988552100954	329	0	['HGNC:2280', 'HGNC:12590', 'HGNC:4378', 'HGNC:2287', 'HGNC:17296', 'HGNC:28883', 'HGNC:7427', 'HGNC:2267', 'HGNC:4693', 'HGNC:2265', 'HGNC:30862', 'HGNC:18170', 'HGNC:24382', 'HGNC:10980', 'HGNC:24381', 'HGNC:11047', 'HGNC:18070', 'HGNC:7419', 'HGNC:12582', 'HGNC:2277', 'HGNC:18044', 'HGNC:12586', 'HGNC:2579', 'HGNC:7892', 'HGNC:16232', 'HGNC:473', 'HGNC:2285', 'HGNC:2294', 'HGNC:2279', 'HGNC:74…
/Subject2_D28_GCGCGATAGGGTCGAT-1	0.003145373441610441	0.0010676954166981172	543	0	['HGNC:2267', 'HGNC:846', 'HGNC:24269', 'HGNC:11063', 'HGNC:8016', 'HGNC:12587', 'HGNC:4249', 'HGNC:10986', 'HGNC:2265', 'HGNC:29594', 'HGNC:16232', 'HGNC:24380', 'HGNC:7530', 'HGNC:7422', 'HGNC:18175', 'HGNC:500', 'HGNC:7427', 'HGNC:11004', 'HGNC:4693', 'HGNC:341', 'HGNC:24382', 'HGNC:642', 'HGNC:3481', 'HGNC:833', 'HGNC:18170', 'HGNC:24381', 'HGNC:2294', 'HGNC:2277', 'HGNC:4175', 'HGNC:11064', …
/Subject5_D8_CTCACACGTTGGACCC-1	0.0031453734416104595	0.09777551275485624	1225	[['HGNC:7427', 9.391047599291223, 99.99999999999936], ['HGNC:12582', 9.391047599291232, 99.99999999999936], ['HGNC:12586', 9.391047599291227, 100.00000000000979], ['HGNC:12590', 9.391047599291227, 100.00000000000155], ['HGNC:12585', 9.391047599291195, 99.99999999999936], ['HGNC:29594', 9.391047599291225, 99.99999999999957], ['HGNC:12587', 9.391047599290191, 99.99999999999932], ['HGNC:2579', 9.391…	['HGNC:11067', 'HGNC:7422', 'HGNC:11064', 'HGNC:24380', 'HGNC:833', 'HGNC:840', 'HGNC:846', 'HGNC:7419', 'HGNC:7530', 'HGNC:17296', 'HGNC:365', 'HGNC:2279', 'HGNC:18170', 'HGNC:830', 'HGNC:10451', 'HGNC:7421', 'HGNC:2287', 'HGNC:24382', 'HGNC:837', 'HGNC:2267', 'HGNC:4693', 'HGNC:2291', 'HGNC:847', 'HGNC:11063', 'HGNC:7529', 'HGNC:20233', 'HGNC:2294', 'HGNC:2277', 'HGNC:8016', 'HGNC:823', 'HGNC:2…
/Subject3_D0_TCAGGATCATGCTGGC-1	0.003145373441610432	0.0010373736010601477	616	0	['HGNC:4693', 'HGNC:18170', 'HGNC:11064', 'HGNC:11063', 'HGNC:11067', 'HGNC:4378']
/Subject3_D14_CTAACTTAGTATCGAA-1	0.005944872185262515	0.0010373736010601466	565	0	['HGNC:4378', 'HGNC:9225', 'HGNC:11054', 'HGNC:18044', 'HGNC:115', 'HGNC:18170', 'HGNC:10917', 'HGNC:11047', 'HGNC:4693', 'HGNC:365', 'HGNC:18070', 'HGNC:4432']
/Subject2_D6_CGAGCACCAATAGAGT-1	0.0007703768305534353	0.02575207833622201	927	[['HGNC:642', 43.37784470201383, 100.00000000000013]]	['HGNC:8818', 'HGNC:830', 'HGNC:23987', 'HGNC:5007', 'HGNC:13398', 'HGNC:7459', 'HGNC:7710', 'HGNC:10451', 'HGNC:7693', 'HGNC:2422', 'HGNC:18170', 'HGNC:82', 'HGNC:3629', 'HGNC:2269', 'HGNC:2287', 'HGNC:7708', 'HGNC:24381', 'HGNC:845', 'HGNC:7697', 'HGNC:7700', 'HGNC:12585', 'HGNC:7688', 'HGNC:7849', 'HGNC:8016', 'HGNC:7456', 'HGNC:5209', 'HGNC:7687', 'HGNC:1516', 'HGNC:7695', 'HGNC:10682', 'HGNC…
/Subject3_D8_AGGGATGTCATATCGG-1	0.0005585909109810906	0.0009891381026362496	684	0	['HGNC:10937', 'HGNC:18170', 'HGNC:11047', 'HGNC:2291', 'HGNC:10921', 'HGNC:2330', 'HGNC:2294', 'HGNC:24381', 'HGNC:2861', 'HGNC:7427', 'HGNC:7892', 'HGNC:2280', 'HGNC:14409', 'HGNC:845', 'HGNC:2858', 'HGNC:2269', 'HGNC:830', 'HGNC:12586', 'HGNC:2277', 'HGNC:823', 'HGNC:2287', 'HGNC:30862', 'HGNC:848', 'HGNC:500', 'HGNC:10451', 'HGNC:5008', 'HGNC:7419', 'HGNC:14247', 'HGNC:7421', 'HGNC:2285', 'HG…
/Subject3_D8_TGATTTCAGCCAGAAC-1	0.003145373441610439	0.001037373601060149	890	0	['HGNC:12587', 'HGNC:838', 'HGNC:4249', 'HGNC:847', 'HGNC:12592', 'HGNC:24380', 'HGNC:5008', 'HGNC:2291', 'HGNC:7529', 'HGNC:5006', 'HGNC:823', 'HGNC:30863', 'HGNC:2579', 'HGNC:845', 'HGNC:4982', 'HGNC:7422', 'HGNC:2280', 'HGNC:4378', 'HGNC:3647', 'HGNC:500', 'HGNC:7419', 'HGNC:12590', 'HGNC:11047', 'HGNC:2267', 'HGNC:30862', 'HGNC:12586', 'HGNC:2279', 'HGNC:2321', 'HGNC:846', 'HGNC:29594', 'HGNC…
/Subject2_D8_TTCTCAAAGGGATGGG-1	0.006769040343480239	0.0010373736010601152	475	0	['HGNC:18170', 'HGNC:11054', 'HGNC:4693', 'HGNC:18044', 'HGNC:5157', 'HGNC:9225', 'HGNC:11047', 'HGNC:341', 'HGNC:7892']
/Subject2_D8_TTTACTGAGAGGTACC-1	0.0039853309882872424	0.001067695416698117	731	0	['HGNC:2501', 'HGNC:18170', 'HGNC:365', 'HGNC:18044', 'HGNC:17027', 'HGNC:8906', 'HGNC:4693', 'HGNC:4432', 'HGNC:9020', 'HGNC:24269', 'HGNC:7892', 'HGNC:10922', 'HGNC:11004', 'HGNC:17296', 'HGNC:2704', 'HGNC:10451', 'HGNC:5157', 'HGNC:10943', 'HGNC:11047', 'HGNC:341', 'HGNC:10452']
/Subject3_D28_TTTGCGCTCGTGACAT-1	0.0031453734416103944	0.0010373736010601449	636	0	['HGNC:4693', 'HGNC:473', 'HGNC:24380', 'HGNC:3824', 'HGNC:2269', 'HGNC:18170', 'HGNC:7419', 'HGNC:2265', 'HGNC:830', 'HGNC:4136', 'HGNC:12585', 'HGNC:823', 'HGNC:4432', 'HGNC:12587', 'HGNC:2501', 'HGNC:7529', 'HGNC:12582', 'HGNC:2267', 'HGNC:7530', 'HGNC:2579', 'HGNC:837', 'HGNC:14247', 'HGNC:4248', 'HGNC:840', 'HGNC:848', 'HGNC:2289', 'HGNC:19129', 'HGNC:30863', 'HGNC:2288', 'HGNC:4378', 'HGNC:…
/Subject2_D2_TGGCGCATCTGCAGTA-1	0.0037782446828209673	0.0010373736010601477	530	0	['HGNC:2501', 'HGNC:12563', 'HGNC:11067', 'HGNC:9020', 'HGNC:7892', 'HGNC:18070', 'HGNC:4378', 'HGNC:11064', 'HGNC:17027', 'HGNC:18044', 'HGNC:4693', 'HGNC:11004', 'HGNC:18170']
/Subject2_D6_CTCTACGCAGACGCCT-1	0.0004250136056184725	0.0005407288294411526	590	0	['HGNC:7703', 'HGNC:2859', 'HGNC:7684', 'HGNC:3700', 'HGNC:2269', 'HGNC:2858', 'HGNC:833', 'HGNC:7686', 'HGNC:2294', 'HGNC:11064', 'HGNC:7422', 'HGNC:10922', 'HGNC:10452', 'HGNC:10451', 'HGNC:30260', 'HGNC:7710', 'HGNC:24380', 'HGNC:7419', 'HGNC:7460', 'HGNC:7699', 'HGNC:403', 'HGNC:7708', 'HGNC:30242', 'HGNC:7701', 'HGNC:2291', 'HGNC:7707', 'HGNC:7697', 'HGNC:2265', 'HGNC:4693', 'HGNC:890', 'HGN…
/Subject2_D28_AGTCTTTTCCGAGCCA-1	0.004253991662176322	0.001037373601060147	732	0	['HGNC:12587', 'HGNC:4693', 'HGNC:12582', 'HGNC:4432', 'HGNC:2280', 'HGNC:14247', 'HGNC:10980', 'HGNC:2269', 'HGNC:8016', 'HGNC:10956', 'HGNC:29594', 'HGNC:24380', 'HGNC:365', 'HGNC:2579', 'HGNC:840', 'HGNC:2288', 'HGNC:12585', 'HGNC:848', 'HGNC:18170', 'HGNC:3481', 'HGNC:2287', 'HGNC:9020', 'HGNC:2265', 'HGNC:7427', 'HGNC:2285', 'HGNC:823', 'HGNC:24381', 'HGNC:845', 'HGNC:2294', 'HGNC:500', 'HGN…
/Subject3_D28_ACGGAGACACGGCCAT-1	0.003145373441610439	0.10261106876772087	719	[['HGNC:642', 5.1377117817608084, 99.99999999999999], ['HGNC:10992', 38.499776853115826, 99.99999999999976], ['HGNC:10680', 38.49977685311043, 100.0000000000013], ['HGNC:10681', 38.49977685311611, 99.99999999999994], ['HGNC:5008', 18.279496986151617, 100.00000000000013], ['HGNC:3481', 13.744627981444712, 99.99999999999993], ['HGNC:11449', 38.49977685310849, 100.00000000000011], ['HGNC:18985', 17.…	['HGNC:7692', 'HGNC:2289', 'HGNC:7684', 'HGNC:2501', 'HGNC:18175', 'HGNC:4136', 'HGNC:4175', 'HGNC:12587', 'HGNC:2277', 'HGNC:7683', 'HGNC:7461', 'HGNC:4249', 'HGNC:837', 'HGNC:7699', 'HGNC:2898', 'HGNC:7694', 'HGNC:9141', 'HGNC:7714', 'HGNC:7421', 'HGNC:29594', 'HGNC:7458', 'HGNC:7892', 'HGNC:5006', 'HGNC:83', 'HGNC:3151', 'HGNC:16232', 'HGNC:24380', 'HGNC:7422', 'HGNC:7701', 'HGNC:845', 'HGNC:3…
/Natural1_Dneg2_GCGCCAAAGTCGTTTG-1	0.006149494204101711	0.0010373736010601477	815	0	['HGNC:24382', 'HGNC:18170', 'HGNC:2292', 'HGNC:2501', 'HGNC:7892', 'HGNC:4693', 'HGNC:11047', 'HGNC:2269', 'HGNC:7422', 'HGNC:2285', 'HGNC:2280', 'HGNC:2287', 'HGNC:4433', 'HGNC:12587', 'HGNC:30862', 'HGNC:18044', 'HGNC:12586', 'HGNC:2291', 'HGNC:2277', 'HGNC:12590', 'HGNC:2289', 'HGNC:2288', 'HGNC:17027', 'HGNC:12585', 'HGNC:7427', 'HGNC:3700', 'HGNC:30863', 'HGNC:24380', 'HGNC:16484', 'HGNC:22…
/Subject3_D28_CGCGGTACAAACGCGA-1	0.010439742316629743	0.06918800754690517	867	[['HGNC:642', 26.68411799851275, 99.99999999999996], ['HGNC:22921', 41.826375429806646, 100.00000000000003], ['HGNC:11036', 41.82637542980736, 99.99999999999999], ['HGNC:664', 41.82637542980726, 100.0], ['HGNC:3481', 22.41368422888352, 100.0], ['HGNC:643', 41.82637542980737, 100.0], ['HGNC:10986', 3.5996723483455595, 100.00000000000003], ['HGNC:3482', 22.413684228883593, 100.00000000000003], ['HG…	['HGNC:8016', 'HGNC:2267', 'HGNC:9225', 'HGNC:7529', 'HGNC:7863', 'HGNC:406', 'HGNC:341', 'HGNC:2277', 'HGNC:2288', 'HGNC:845', 'HGNC:11054', 'HGNC:823', 'HGNC:5008', 'HGNC:12582', 'HGNC:8091', 'HGNC:4249', 'HGNC:12586', 'HGNC:840', 'HGNC:2292', 'HGNC:4136', 'HGNC:847', 'HGNC:3700', 'HGNC:18175', 'HGNC:29594', 'HGNC:7427', 'HGNC:2265', 'HGNC:848', 'HGNC:30863', 'HGNC:25223', 'HGNC:14247', 'HGNC:2…
/Subject2_D28_TGACTAGCAGATCTGT-1	0.0019622463796554303	0.0005431972930825334	776	0	['HGNC:2704', 'HGNC:10451', 'HGNC:2911', 'HGNC:3700', 'HGNC:4693', 'HGNC:7892', 'HGNC:11067', 'HGNC:18170', 'HGNC:24269', 'HGNC:2898', 'HGNC:16091', 'HGNC:17296', 'HGNC:21350', 'HGNC:8906', 'HGNC:10452', 'HGNC:11063', 'HGNC:2858', 'HGNC:4432', 'HGNC:8124', 'HGNC:11064', 'HGNC:10979']
/Subject3_D28_GGTGTTAAGGCAATTA-1	0.0104397423166297	0.031179738750731094	850	[['HGNC:2285', 21.683089945503855, 92.874613963475], ['HGNC:12587', 21.68308994550471, 92.87461396347585], ['HGNC:12586', 21.683089945504715, 92.87461396347602], ['HGNC:8016', 20.70637418219368, 88.74562994020329], ['HGNC:2277', 21.683089945504634, 92.87461396347578], ['HGNC:7422', 21.683089945504733, 92.87461396347577], ['HGNC:837', 20.706374182193684, 88.74562994020329], ['HGNC:24380', 21.68308…	['HGNC:4693', 'HGNC:6710', 'HGNC:12591', 'HGNC:28883', 'HGNC:11054', 'HGNC:18170', 'HGNC:18057', 'HGNC:2501', 'HGNC:435', 'HGNC:12592', 'HGNC:10452', 'HGNC:17296', 'HGNC:10980', 'HGNC:4982', 'HGNC:9280', 'HGNC:10955', 'HGNC:4175', 'HGNC:2321', 'HGNC:4136', 'HGNC:3647', 'HGNC:10451', 'HGNC:365', 'HGNC:18070', 'HGNC:18044', 'HGNC:11064', 'HGNC:10956', 'HGNC:395', 'HGNC:7892', 'HGNC:2858']
/Subject2_D6_ATCTGCCTCCGCTGTT-1	0.008839779005524859	0.04564857399717314	808	0	['HGNC:2269', 'HGNC:18170', 'HGNC:2579', 'HGNC:2287', 'HGNC:24381', 'HGNC:7427', 'HGNC:12590', 'HGNC:2267', 'HGNC:18044', 'HGNC:24380', 'HGNC:2292', 'HGNC:4693', 'HGNC:29594', 'HGNC:12587', 'HGNC:2291', 'HGNC:9020', 'HGNC:10992', 'HGNC:24382', 'HGNC:2279', 'HGNC:2285', 'HGNC:2288', 'HGNC:16232', 'HGNC:10956', 'HGNC:7421', 'HGNC:12582', 'HGNC:2294', 'HGNC:11067', 'HGNC:7419', 'HGNC:2280', 'HGNC:11…
/Subject3_D8_CAAGGCCGTAGCACGA-1	0.0031453734416104395	0.02746076118234947	1095	[['HGNC:7712', 40.1161381095333, 99.9999999999999], ['HGNC:7695', 40.11613810953341, 100.0000000000002], ['HGNC:7683', 40.11613810953329, 99.99999999999957], ['HGNC:7716', 40.11613810953338, 100.0], ['HGNC:7691', 40.1161381095334, 99.99999999999996], ['HGNC:7710', 40.11613810953337, 99.99999999999996], ['HGNC:7688', 40.11613810953338, 99.99999999999973], ['HGNC:7687', 40.11613810953364, 100.00000…	['HGNC:30863', 'HGNC:7530', 'HGNC:10452', 'HGNC:9141', 'HGNC:4175', 'HGNC:2292', 'HGNC:837', 'HGNC:24381', 'HGNC:2269', 'HGNC:20233', 'HGNC:12585', 'HGNC:30862', 'HGNC:406', 'HGNC:2291', 'HGNC:2265', 'HGNC:20661', 'HGNC:846', 'HGNC:12582', 'HGNC:2858', 'HGNC:823', 'HGNC:7892', 'HGNC:10850', 'HGNC:2579', 'HGNC:24380', 'HGNC:10979', 'HGNC:794', 'HGNC:840', 'HGNC:11055', 'HGNC:2501', 'HGNC:7421', 'H…
/Subject2_D6_CAGTAACGTTCGTGAT-1	0.004375793112501643	0.002222943430843166	669	0	['HGNC:7892', 'HGNC:4693', 'HGNC:2501', 'HGNC:9020', 'HGNC:341', 'HGNC:18044', 'HGNC:18070', 'HGNC:5157', 'HGNC:11047', 'HGNC:11054', 'HGNC:18170']
/Subject2_D28_ATCACGACAATAGAGT-1	0.003145373441610446	0.0010373736010601477	765	0	['HGNC:11063', 'HGNC:18170', 'HGNC:10979', 'HGNC:4693', 'HGNC:10992', 'HGNC:5157', 'HGNC:16484', 'HGNC:7892', 'HGNC:11047', 'HGNC:4432']
/Subject5_D14_CAAGATCGTCAATGTC-1	0.010439742316616192	0.04671626941387125	900	[['HGNC:3481', 45.73805405960377, 91.26542366142249], ['HGNC:3482', 45.73805405960377, 91.26542366142327], ['HGNC:12437', 15.848619078308651, 92.59593729685301]]	['HGNC:115', 'HGNC:8124', 'HGNC:3700', 'HGNC:4020', 'HGNC:16232', 'HGNC:2277', 'HGNC:11450', 'HGNC:24382', 'HGNC:7421', 'HGNC:2285', 'HGNC:2294', 'HGNC:2269', 'HGNC:2858', 'HGNC:29594', 'HGNC:2205', 'HGNC:2292', 'HGNC:10680', 'HGNC:2911', 'HGNC:7419', 'HGNC:4369', 'HGNC:10992', 'HGNC:11022', 'HGNC:10996', 'HGNC:2289', 'HGNC:2287', 'HGNC:4795', 'HGNC:7427', 'HGNC:10682', 'HGNC:21350', 'HGNC:2288',…
/Subject3_D28_CAGTCCTTCACGACTA-1	0.004483041295214671	0.0010373736010601492	1021	0	['HGNC:11047', 'HGNC:11054', 'HGNC:3700', 'HGNC:10452', 'HGNC:10681', 'HGNC:18044', 'HGNC:11064', 'HGNC:16484', 'HGNC:10683', 'HGNC:10680', 'HGNC:2501', 'HGNC:7892', 'HGNC:10451', 'HGNC:18070', 'HGNC:2858', 'HGNC:10682', 'HGNC:17296', 'HGNC:18170']
/Subject2_D15_CTCGGGAGTCCCTACT-1	0.0019016364940342906	0.0004752976314472158	988	0	['HGNC:11064', 'HGNC:4455', 'HGNC:4378', 'HGNC:4693', 'HGNC:9020', 'HGNC:2501', 'HGNC:365', 'HGNC:18170']
/Subject3_D28_CGAACATGTCCATGAT-1	0.003145373441610381	0.0022229434308431513	535	[['HGNC:2704', 46.66666666666551, 95.25597537196812]]	['HGNC:12587', 'HGNC:24380', 'HGNC:2294', 'HGNC:10956', 'HGNC:12591', 'HGNC:2292', 'HGNC:21350', 'HGNC:2280', 'HGNC:2321', 'HGNC:18070', 'HGNC:10536', 'HGNC:848', 'HGNC:847', 'HGNC:9280', 'HGNC:9020', 'HGNC:3481', 'HGNC:830', 'HGNC:12592', 'HGNC:2285', 'HGNC:24382', 'HGNC:4693', 'HGNC:2288', 'HGNC:8124', 'HGNC:7421', 'HGNC:642', 'HGNC:2291', 'HGNC:16484', 'HGNC:2911', 'HGNC:24381', 'HGNC:29594', …
/Subject2_D15_CGGAGTCTCCACGTGG-1	0.006769040343480443	0.0010373736010601483	828	0	['HGNC:4433', 'HGNC:5007', 'HGNC:3700', 'HGNC:845', 'HGNC:2291', 'HGNC:1795', 'HGNC:12587', 'HGNC:16526', 'HGNC:846', 'HGNC:5383', 'HGNC:5157', 'HGNC:2911', 'HGNC:833', 'HGNC:9020', 'HGNC:11450', 'HGNC:11064', 'HGNC:2342', 'HGNC:12585', 'HGNC:10682', 'HGNC:82', 'HGNC:8808', 'HGNC:830', 'HGNC:2501', 'HGNC:253', 'HGNC:2280', 'HGNC:18170', 'HGNC:21350', 'HGNC:8124', 'HGNC:12586', 'HGNC:10683', 'HGNC…
/Subject2_D28_TGGCCAGAGAAAGTGG-1	0.003679211961853921	0.0010184949245297481	1063	0	['HGNC:4249', 'HGNC:845', 'HGNC:25223', 'HGNC:2244', 'HGNC:18044', 'HGNC:7530', 'HGNC:11003', 'HGNC:4378', 'HGNC:848', 'HGNC:14247', 'HGNC:5006', 'HGNC:8016', 'HGNC:28883', 'HGNC:10980', 'HGNC:823', 'HGNC:17027', 'HGNC:833', 'HGNC:20661', 'HGNC:837', 'HGNC:4175', 'HGNC:830', 'HGNC:4136', 'HGNC:847', 'HGNC:7529', 'HGNC:18170', 'HGNC:9141', 'HGNC:9225', 'HGNC:20233', 'HGNC:838', 'HGNC:4693', 'HGNC:…
/Natural2_Dneg5_AAGGAGCTCGAACGGA-1	0.00314537344161044	0.0022229434308431734	825	0	['HGNC:28883', 'HGNC:18044', 'HGNC:4136', 'HGNC:12563', 'HGNC:11064', 'HGNC:2867', 'HGNC:4693', 'HGNC:18170', 'HGNC:30927', 'HGNC:10920', 'HGNC:1424', 'HGNC:5157', 'HGNC:29437', 'HGNC:7892', 'HGNC:4175', 'HGNC:341', 'HGNC:976']
/Subject3_D10_ATCGAGTAGATAGTCA-1	0.04099947210980116	0.10427375475864424	1184	[['HGNC:10999', 47.69885591483134, 91.5413765494955], ['HGNC:387', 32.742545221065974, 99.99999999999997], ['HGNC:10987', 32.74254522106595, 100.00000000000033], ['HGNC:1516', 32.74254522106593, 100.00000000000007], ['HGNC:2605', 32.74254522106589, 99.99999999999997], ['HGNC:67', 32.742545221065846, 100.00000000000158], ['HGNC:2653', 32.742545221066045, 99.99999999999997], ['HGNC:10955', 47.69885…	['HGNC:2710', 'HGNC:9020', 'HGNC:10943', 'HGNC:17296', 'HGNC:18044', 'HGNC:7892', 'HGNC:2501', 'HGNC:11036', 'HGNC:2858', 'HGNC:18170', 'HGNC:14679', 'HGNC:10452', 'HGNC:4175', 'HGNC:4136', 'HGNC:10451']
/Subject3_D6_CATCGGGTCGTACCGG-1	0.010439742316629804	0.06683268319406814	1193	[['HGNC:2289', 13.226813844053318, 95.41048183640503], ['HGNC:3482', 13.22681384405329, 99.99999999999936], ['HGNC:2269', 13.226813844053313, 95.41048183640581], ['HGNC:16232', 13.226813844053348, 95.41048183640501], ['HGNC:823', 13.226813844050936, 95.41048183640642], ['HGNC:24381', 13.226813844053328, 95.41048183640598], ['HGNC:12582', 13.226813844053309, 95.41048183640652], ['HGNC:2277', 13.22…	['HGNC:2858', 'HGNC:4175', 'HGNC:10452', 'HGNC:987', 'HGNC:9141', 'HGNC:17296', 'HGNC:2501', 'HGNC:20661', 'HGNC:11063', 'HGNC:2244', 'HGNC:18175', 'HGNC:4908', 'HGNC:4432', 'HGNC:7863', 'HGNC:2898', 'HGNC:4136', 'HGNC:986', 'HGNC:7892', 'HGNC:10979', 'HGNC:20233', 'HGNC:365', 'HGNC:25223', 'HGNC:341', 'HGNC:11064', 'HGNC:18170', 'HGNC:4693', 'HGNC:186', 'HGNC:11067', 'HGNC:5382', 'HGNC:10451', '…
/Subject3_D14_CGATGTACAGACACTT-1	0.004125582738561832	0.001185569829783026	1001	0	['HGNC:7892', 'HGNC:18170', 'HGNC:10451', 'HGNC:11063', 'HGNC:10452', 'HGNC:11025', 'HGNC:2704', 'HGNC:18044', 'HGNC:11067', 'HGNC:16484', 'HGNC:2858', 'HGNC:17296']
/Subject2_D28_GTAACGTGTCCCTTGT-1	0.003145373441610439	0.025752078336222003	958	0	['HGNC:408', 'HGNC:5383', 'HGNC:7419', 'HGNC:2294', 'HGNC:7529', 'HGNC:24381', 'HGNC:2291', 'HGNC:2269', 'HGNC:7422', 'HGNC:25223', 'HGNC:12587', 'HGNC:7421', 'HGNC:2579', 'HGNC:16232', 'HGNC:12586', 'HGNC:6937', 'HGNC:4175', 'HGNC:11064', 'HGNC:2292', 'HGNC:20233', 'HGNC:7427', 'HGNC:890', 'HGNC:2690', 'HGNC:12582', 'HGNC:8654', 'HGNC:5006', 'HGNC:11036', 'HGNC:2279', 'HGNC:30863', 'HGNC:24382',…
/Subject3_D10_CTTGGCTCACCAACCG-1	0.004483041295214678	0.00103737360106015	694	0	['HGNC:19980', 'HGNC:2342', 'HGNC:5213', 'HGNC:14573', 'HGNC:18070', 'HGNC:2501', 'HGNC:253', 'HGNC:11022', 'HGNC:18044', 'HGNC:16484', 'HGNC:4116', 'HGNC:2646', 'HGNC:11054', 'HGNC:11021', 'HGNC:919', 'HGNC:18170', 'HGNC:2690', 'HGNC:4458', 'HGNC:10917', 'HGNC:8907', 'HGNC:4117', 'HGNC:119', 'HGNC:2205', 'HGNC:4378', 'HGNC:12527', 'HGNC:82', 'HGNC:16526', 'HGNC:403', 'HGNC:4693', 'HGNC:976', 'HG…
/Natural1_Dneg2_GCATGATAGATGTTAG-1	0.002317279388739273	0.0010373736010601483	1117	0	['HGNC:18170', 'HGNC:5383', 'HGNC:7892', 'HGNC:10979', 'HGNC:4432', 'HGNC:2501', 'HGNC:115', 'HGNC:976', 'HGNC:11063']
/Natural1_Dneg3_CACTCCAAGGTAGCTG-1	0.0007638835841417747	0.008517477844592402	1063	0	['HGNC:833', 'HGNC:10451', 'HGNC:20661', 'HGNC:7849', 'HGNC:838', 'HGNC:16484', 'HGNC:4693', 'HGNC:10920', 'HGNC:10293', 'HGNC:11064', 'HGNC:20233', 'HGNC:7530', 'HGNC:11559', 'HGNC:846', 'HGNC:8016', 'HGNC:4175', 'HGNC:2858', 'HGNC:4136', 'HGNC:847', 'HGNC:25223', 'HGNC:5006', 'HGNC:11063', 'HGNC:848', 'HGNC:2704', 'HGNC:845', 'HGNC:7529', 'HGNC:28883', 'HGNC:18175', 'HGNC:2244', 'HGNC:10452', '…
/Subject3_D6_TCAATCTCATCCTTGC-1	0.0023172793887392736	0.0010373736010601481	741	0	['HGNC:7419', 'HGNC:840', 'HGNC:24380', 'HGNC:18170', 'HGNC:16232', 'HGNC:2294', 'HGNC:22921', 'HGNC:8091', 'HGNC:16484', 'HGNC:406', 'HGNC:845', 'HGNC:2291', 'HGNC:4432', 'HGNC:2898', 'HGNC:753', 'HGNC:823', 'HGNC:24382', 'HGNC:341', 'HGNC:847', 'HGNC:30862', 'HGNC:14247', 'HGNC:2292', 'HGNC:4693', 'HGNC:30863', 'HGNC:976', 'HGNC:10980', 'HGNC:8016', 'HGNC:3700', 'HGNC:29437', 'HGNC:2289', 'HGNC…
/Subject2_D8_CACACTCTCGCCATAA-1	0.0038646782896866187	0.0011855698297830262	790	0	['HGNC:5157', 'HGNC:10452', 'HGNC:11063', 'HGNC:9020', 'HGNC:2501', 'HGNC:11004', 'HGNC:10451', 'HGNC:16484', 'HGNC:18044', 'HGNC:4693', 'HGNC:11064', 'HGNC:2704', 'HGNC:7892', 'HGNC:753', 'HGNC:18170', 'HGNC:11067', 'HGNC:17296']
/Subject3_D28_CCAGCGATCACTCTTA-1	0.0025215774988833	0.0004752976314472165	817	0	['HGNC:9141', 'HGNC:823', 'HGNC:848', 'HGNC:2501', 'HGNC:20233', 'HGNC:7422', 'HGNC:4693', 'HGNC:3481', 'HGNC:7529', 'HGNC:24380', 'HGNC:837', 'HGNC:12582', 'HGNC:2289', 'HGNC:7419', 'HGNC:12585', 'HGNC:12590', 'HGNC:2287', 'HGNC:18070', 'HGNC:28883', 'HGNC:8016', 'HGNC:4175', 'HGNC:5006', 'HGNC:30863', 'HGNC:2244', 'HGNC:25223', 'HGNC:2292', 'HGNC:18170', 'HGNC:2291', 'HGNC:16484', 'HGNC:7421', …
/Subject2_D15_CAGTCCTTCAGCTCTC-1	0.0015419194524999842	0.005279619530323089	925	[['HGNC:4378', 32.5606086444688, 99.9999999999997]]	['HGNC:6823', 'HGNC:1096', 'HGNC:8016', 'HGNC:29500', 'HGNC:7892', 'HGNC:7045', 'HGNC:12590', 'HGNC:2501', 'HGNC:23056', 'HGNC:10969', 'HGNC:2292', 'HGNC:2995', 'HGNC:6937', 'HGNC:20799', 'HGNC:10979', 'HGNC:6826', 'HGNC:4135', 'HGNC:838', 'HGNC:7422', 'HGNC:4019', 'HGNC:17376', 'HGNC:4061', 'HGNC:2277', 'HGNC:20266', 'HGNC:2288', 'HGNC:12524', 'HGNC:823', 'HGNC:23161', 'HGNC:848', 'HGNC:318', 'H…
/Subject2_D6_ATGAGGGTCATAACCG-1	0.003145373441610438	0.0010373736010601477	653	0	['HGNC:848', 'HGNC:9141', 'HGNC:14247', 'HGNC:2269', 'HGNC:7530', 'HGNC:2287', 'HGNC:4175', 'HGNC:833', 'HGNC:4136', 'HGNC:4378', 'HGNC:24382', 'HGNC:28883', 'HGNC:2294', 'HGNC:5383', 'HGNC:24380', 'HGNC:17376', 'HGNC:20661', 'HGNC:2279', 'HGNC:9225', 'HGNC:2289', 'HGNC:2285', 'HGNC:845', 'HGNC:11047', 'HGNC:10992', 'HGNC:30862', 'HGNC:20233', 'HGNC:838', 'HGNC:25223', 'HGNC:846', 'HGNC:11054', '…
/Natural2_Dneg5_GACGTTATCACCTCGT-1	0.0031453734416104447	0.0471975210484968	1032	[['HGNC:2267', 11.576936568343012, 83.61239482489395], ['HGNC:20305', 9.100474130319611, 99.99999999999983], ['HGNC:847', 11.576936568342079, 83.61239482489363], ['HGNC:3482', 32.74619200759914, 99.99999999999977], ['HGNC:2287', 11.57693656833938, 83.61239482489397], ['HGNC:12587', 11.576936568342198, 83.61239482489397], ['HGNC:2277', 11.57693656834316, 83.61239482489401], ['HGNC:840', 11.5769365…	['HGNC:4175', 'HGNC:500', 'HGNC:5006', 'HGNC:20661', 'HGNC:10956', 'HGNC:18044', 'HGNC:10943', 'HGNC:2244', 'HGNC:10451', 'HGNC:18170', 'HGNC:11055', 'HGNC:18175', 'HGNC:9141', 'HGNC:7892', 'HGNC:7530', 'HGNC:25223', 'HGNC:11047', 'HGNC:10986', 'HGNC:753', 'HGNC:10452', 'HGNC:4693', 'HGNC:4136', 'HGNC:2858', 'HGNC:20233', 'HGNC:28883', 'HGNC:7529', 'HGNC:9020', 'HGNC:17296']
/Subject2_D10_CAGAATCTCCGCATAA-1	0.0025651220356826838	0.0011855698297830255	946	0	['HGNC:20661', 'HGNC:2280', 'HGNC:10992', 'HGNC:2704', 'HGNC:11004', 'HGNC:4175', 'HGNC:5383', 'HGNC:7892', 'HGNC:7530', 'HGNC:4249', 'HGNC:2289', 'HGNC:3078', 'HGNC:3700', 'HGNC:11055', 'HGNC:2911', 'HGNC:9141', 'HGNC:29594', 'HGNC:2898', 'HGNC:18070', 'HGNC:24382', 'HGNC:16232', 'HGNC:4693', 'HGNC:5006', 'HGNC:7421', 'HGNC:10451', 'HGNC:30862', 'HGNC:7529', 'HGNC:2858', 'HGNC:2294', 'HGNC:12587…
/Subject3_D10_CACATAGAGTGCTGCC-1	0.0012567143042903222	0.0010373736010601477	593	0	['HGNC:7427', 'HGNC:846', 'HGNC:4693', 'HGNC:365', 'HGNC:2267', 'HGNC:823', 'HGNC:2269', 'HGNC:12582', 'HGNC:12585', 'HGNC:18170', 'HGNC:24381', 'HGNC:30863', 'HGNC:2292', 'HGNC:406', 'HGNC:840', 'HGNC:9020', 'HGNC:30862', 'HGNC:16232', 'HGNC:16484', 'HGNC:8124', 'HGNC:12591', 'HGNC:8091', 'HGNC:7422', 'HGNC:7421', 'HGNC:9280', 'HGNC:10956', 'HGNC:8016', 'HGNC:2280', 'HGNC:395', 'HGNC:642', 'HGNC…
/Subject2_D8_TACCTTATCATGGTCA-1	0.0044830412952145595	0.0010373736010601477	763	0	['HGNC:7530', 'HGNC:25223', 'HGNC:7529', 'HGNC:9141', 'HGNC:18170', 'HGNC:5006', 'HGNC:11047', 'HGNC:2294', 'HGNC:30863', 'HGNC:28883', 'HGNC:16484', 'HGNC:30862', 'HGNC:12585', 'HGNC:2289', 'HGNC:2244', 'HGNC:7421', 'HGNC:2267', 'HGNC:5008', 'HGNC:2269', 'HGNC:12586', 'HGNC:2291', 'HGNC:4693', 'HGNC:24382', 'HGNC:2285', 'HGNC:12590', 'HGNC:4175', 'HGNC:12582', 'HGNC:4136', 'HGNC:2292', 'HGNC:206…
/Subject3_D28_AGATTGCTCAACCATG-1	0.003985330988287242	0.0010373736010601477	992	0	['HGNC:18044', 'HGNC:17027', 'HGNC:18170', 'HGNC:4693', 'HGNC:8906', 'HGNC:341', 'HGNC:9225', 'HGNC:18070', 'HGNC:16484', 'HGNC:11064', 'HGNC:9020', 'HGNC:24269']
/Subject3_D0_ATAAGAGAGAATGTTG-1	0.004384618757399043	0.0010373736010601477	938	0	['HGNC:7422', 'HGNC:2288', 'HGNC:12582', 'HGNC:3824', 'HGNC:10922', 'HGNC:2269', 'HGNC:12590', 'HGNC:11004', 'HGNC:2291', 'HGNC:6937', 'HGNC:11450', 'HGNC:16232', 'HGNC:10452', 'HGNC:11449', 'HGNC:2579', 'HGNC:16732', 'HGNC:9225', 'HGNC:17027', 'HGNC:2287', 'HGNC:29594', 'HGNC:12587', 'HGNC:12586', 'HGNC:2690', 'HGNC:18761', 'HGNC:10451', 'HGNC:10979', 'HGNC:10917', 'HGNC:12585', 'HGNC:2279', 'HG…
/Subject3_D28_AACCATGCAATCTGCA-1	0.0019292755157036012	0.0004752976314472164	385	0	['HGNC:4693', 'HGNC:9020', 'HGNC:500', 'HGNC:18044', 'HGNC:4378', 'HGNC:7892', 'HGNC:365', 'HGNC:18070', 'HGNC:10293', 'HGNC:10297', 'HGNC:11004', 'HGNC:18170']
/Subject2_D8_TAAACCGTCGCCAGCA-1	0.010439742316629884	0.004742279319132104	949	0	['HGNC:4693', 'HGNC:18044', 'HGNC:16484', 'HGNC:11067', 'HGNC:10451', 'HGNC:17296', 'HGNC:7892', 'HGNC:9020', 'HGNC:18170', 'HGNC:11063', 'HGNC:11064', 'HGNC:10452', 'HGNC:2858']
/Subject3_D14_TCCCGATTCTTGCCGT-1	0.0017389036212667908	0.0005431972930825334	894	0	['HGNC:13203', 'HGNC:10451', 'HGNC:11047', 'HGNC:11067', 'HGNC:4693', 'HGNC:7850', 'HGNC:24269', 'HGNC:18170', 'HGNC:3078', 'HGNC:7892', 'HGNC:7849', 'HGNC:10452', 'HGNC:18044', 'HGNC:4136', 'HGNC:4432', 'HGNC:8906', 'HGNC:2501', 'HGNC:11064', 'HGNC:4175', 'HGNC:11004', 'HGNC:2704', 'HGNC:11063', 'HGNC:17296']
/Subject2_D8_CCTAGCTTCACGATGT-1	0.000562813417440112	0.0010373736010601481	530	0	['HGNC:3575', 'HGNC:4378', 'HGNC:10995', 'HGNC:10989', 'HGNC:30863', 'HGNC:10681', 'HGNC:7705', 'HGNC:847', 'HGNC:24382', 'HGNC:18170', 'HGNC:7422', 'HGNC:2277', 'HGNC:4693', 'HGNC:7710', 'HGNC:7684', 'HGNC:7692', 'HGNC:7694', 'HGNC:11449', 'HGNC:12591', 'HGNC:7456', 'HGNC:2285', 'HGNC:24380', 'HGNC:500', 'HGNC:12587', 'HGNC:17194', 'HGNC:7685', 'HGNC:29594', 'HGNC:7696', 'HGNC:2267', 'HGNC:30242…
/Subject3_D28_GTTCTCGCAAGAAAGG-1	0.003145373441610442	0.0011855698297830318	538	0	['HGNC:846', 'HGNC:838', 'HGNC:2265', 'HGNC:10451', 'HGNC:14247', 'HGNC:2861', 'HGNC:2288', 'HGNC:10297', 'HGNC:794', 'HGNC:7419', 'HGNC:840', 'HGNC:12592', 'HGNC:28883', 'HGNC:2292', 'HGNC:11559', 'HGNC:2911', 'HGNC:830', 'HGNC:17296', 'HGNC:3647', 'HGNC:11047', 'HGNC:2291', 'HGNC:8016', 'HGNC:7421', 'HGNC:2269', 'HGNC:10452', 'HGNC:845', 'HGNC:24380', 'HGNC:12582', 'HGNC:12590', 'HGNC:12591', '…
/Natural2_Dneg4_CCGTGGATCCGCAAGC-1	0.0025215774988833	0.0004752976314472175	575	0	['HGNC:18070', 'HGNC:7892', 'HGNC:11054', 'HGNC:4693', 'HGNC:16484', 'HGNC:365', 'HGNC:18170', 'HGNC:2501', 'HGNC:341', 'HGNC:18044']
/Subject3_D28_GCGCGATTCGTTGACA-1	0.003145373441610437	0.014231534564325094	796	[['HGNC:2704', 7.502321073474148, 100.00000000000003], ['HGNC:7850', 7.502321073474152, 99.99999999999989], ['HGNC:13203', 7.502321073474159, 100.0], ['HGNC:7849', 7.502321073473725, 100.00000000000003]]	['HGNC:2898', 'HGNC:18044', 'HGNC:2321', 'HGNC:500', 'HGNC:9020', 'HGNC:18070', 'HGNC:18170', 'HGNC:8124', 'HGNC:17296', 'HGNC:21350', 'HGNC:12591', 'HGNC:11054', 'HGNC:395', 'HGNC:9280', 'HGNC:10980', 'HGNC:4982', 'HGNC:2911', 'HGNC:10451', 'HGNC:12592', 'HGNC:18985', 'HGNC:10956', 'HGNC:2858', 'HGNC:7892', 'HGNC:14409', 'HGNC:11047', 'HGNC:3647', 'HGNC:10979', 'HGNC:10452']
/Natural2_Dneg4_CCGTACTAGATGTGTA-1	0.0031453734416104443	0.04564857399717315	732	[['HGNC:10989', 46.57665190860625, 99.99999999999993], ['HGNC:3569', 43.1690988210116, 99.99999999999973], ['HGNC:2703', 43.16909882101152, 100.00000000000169], ['HGNC:2330', 25.70380671992561, 100.00000000000004], ['HGNC:1421', 25.703806719925453, 99.99999999999993], ['HGNC:2753', 43.16909882101158, 99.99999999999972]]	['HGNC:30862', 'HGNC:9225', 'HGNC:7422', 'HGNC:4693', 'HGNC:12585', 'HGNC:8091', 'HGNC:2294', 'HGNC:2292', 'HGNC:12586', 'HGNC:25223', 'HGNC:11036', 'HGNC:823', 'HGNC:406', 'HGNC:2279', 'HGNC:845', 'HGNC:838', 'HGNC:7530', 'HGNC:846', 'HGNC:14247', 'HGNC:2287', 'HGNC:12590', 'HGNC:18170', 'HGNC:16232', 'HGNC:7419', 'HGNC:17296', 'HGNC:3481', 'HGNC:10986', 'HGNC:2265', 'HGNC:2244', 'HGNC:24381', '…
/Subject3_D14_TGACTTTCAAACTGCT-1	0.0037782446828209673	0.0010373736010601477	993	0	['HGNC:9225', 'HGNC:7892', 'HGNC:4693', 'HGNC:10980', 'HGNC:3700', 'HGNC:18044', 'HGNC:17027', 'HGNC:18170', 'HGNC:11054', 'HGNC:18070', 'HGNC:5157', 'HGNC:16484', 'HGNC:11047']
/Subject2_D28_GACACGCCATTAGGCT-1	0.004483041295214671	0.0010373736010601481	1016	0	['HGNC:2292', 'HGNC:2858', 'HGNC:7419', 'HGNC:10989', 'HGNC:17296', 'HGNC:12591', 'HGNC:8016', 'HGNC:2269', 'HGNC:4693', 'HGNC:642', 'HGNC:10992', 'HGNC:3700', 'HGNC:7892', 'HGNC:2288', 'HGNC:4432', 'HGNC:12592', 'HGNC:7427', 'HGNC:2287', 'HGNC:24381', 'HGNC:11449', 'HGNC:4982', 'HGNC:29594', 'HGNC:10681', 'HGNC:7421', 'HGNC:7422', 'HGNC:24382', 'HGNC:10680', 'HGNC:395', 'HGNC:830', 'HGNC:2279', …
/Natural2_Dneg4_TTGTAGGAGTCGCCGT-1	0.0031453734416104478	0.0010373736010601464	711	0	['HGNC:30863', 'HGNC:2265', 'HGNC:12582', 'HGNC:823', 'HGNC:14247', 'HGNC:11055', 'HGNC:7421', 'HGNC:12590', 'HGNC:10451', 'HGNC:2277', 'HGNC:25223', 'HGNC:4249', 'HGNC:20661', 'HGNC:341', 'HGNC:2285', 'HGNC:838', 'HGNC:847', 'HGNC:1516', 'HGNC:2501', 'HGNC:10979', 'HGNC:3481', 'HGNC:16232', 'HGNC:11063', 'HGNC:7422', 'HGNC:3061', 'HGNC:2267', 'HGNC:2279', 'HGNC:18175', 'HGNC:9020', 'HGNC:2288', …
/Subject2_D0_CCTACCATCGCACTCT-1	0.010439742316629742	0.04671626941387134	750	[['HGNC:2422', 17.76254113790282, 100.00000000000003], ['HGNC:7459', 19.950905750625004, 85.47868713310687], ['HGNC:7702', 19.950905750625246, 85.47868713310673], ['HGNC:7710', 19.950905750624994, 85.47868713310677], ['HGNC:7684', 19.950905750625108, 85.4786871331068], ['HGNC:10681', 18.03256536269354, 99.99999999999999], ['HGNC:14409', 26.86985583382164, 99.99999999999889], ['HGNC:7714', 19.9509…	['HGNC:846', 'HGNC:365', 'HGNC:840', 'HGNC:14247', 'HGNC:4693', 'HGNC:9020', 'HGNC:11064', 'HGNC:18170', 'HGNC:838', 'HGNC:830', 'HGNC:18070', 'HGNC:18044', 'HGNC:11063', 'HGNC:833', 'HGNC:823', 'HGNC:845', 'HGNC:837', 'HGNC:8016', 'HGNC:848', 'HGNC:847', 'HGNC:28883']
/Subject2_D10_GGCGTGTTCGAGCCCA-1	0.003145373441610281	0.0022229434308431734	448	[['HGNC:14409', 46.66666666666662, 100.0000000000051]]	['HGNC:10986', 'HGNC:9020', 'HGNC:18070', 'HGNC:11064', 'HGNC:12563', 'HGNC:17027', 'HGNC:2501', 'HGNC:18044', 'HGNC:5157', 'HGNC:11004', 'HGNC:7892', 'HGNC:186', 'HGNC:4693', 'HGNC:11003', 'HGNC:18170']
/Natural2_Dneg5_CTTCTCTCAAGGTTTC-1	0.0019622463796554294	0.0005431972930825291	1292	0	['HGNC:18175', 'HGNC:2501', 'HGNC:10980', 'HGNC:11067', 'HGNC:4175', 'HGNC:4136', 'HGNC:5006', 'HGNC:28883', 'HGNC:4432', 'HGNC:25223', 'HGNC:4249', 'HGNC:20233', 'HGNC:2244', 'HGNC:7530', 'HGNC:8906', 'HGNC:7529', 'HGNC:24269', 'HGNC:4693', 'HGNC:2704', 'HGNC:18170', 'HGNC:9141', 'HGNC:4378', 'HGNC:11064', 'HGNC:341', 'HGNC:20661']
/Natural1_D180_CGTTCTGGTTTAGCTG-1	0.007380774908295697	0.0022229434308431717	920	0	['HGNC:4136', 'HGNC:16484', 'HGNC:18070', 'HGNC:18170', 'HGNC:9141', 'HGNC:341', 'HGNC:20233', 'HGNC:7530', 'HGNC:20661', 'HGNC:11064', 'HGNC:25223', 'HGNC:18175', 'HGNC:4693', 'HGNC:7529', 'HGNC:2244', 'HGNC:18044', 'HGNC:5006', 'HGNC:4249', 'HGNC:4175', 'HGNC:7892', 'HGNC:2501']
/Subject3_D14_AAGCCGCGTTAAGATG-1	0.01043974231662974	0.09879400767938573	978	[['HGNC:830', 19.39447637989198, 100.00000000000003], ['HGNC:2294', 19.394476379891938, 99.99999999999999], ['HGNC:16232', 19.394476379891913, 100.00000000000003], ['HGNC:2292', 19.394476379893707, 100.00000000000003], ['HGNC:833', 19.394476379891973, 100.00000000000003], ['HGNC:3482', 42.62125367467016, 100.00000000000003], ['HGNC:10999', 20.785101166762622, 96.23893403554129], ['HGNC:435', 21.3…	['HGNC:365', 'HGNC:2710', 'HGNC:8091', 'HGNC:4693', 'HGNC:4432', 'HGNC:18070', 'HGNC:4136', 'HGNC:2501', 'HGNC:11067', 'HGNC:28883', 'HGNC:11063', 'HGNC:406', 'HGNC:18170', 'HGNC:11064', 'HGNC:11058', 'HGNC:5157', 'HGNC:10986', 'HGNC:5383', 'HGNC:11026', 'HGNC:10979', 'HGNC:4175', 'HGNC:9020', 'HGNC:7892']
/Subject3_D14_CATCGAAAGTGAACAT-1	0.001962246379655429	0.0005431972930825333	976	0	['HGNC:11054', 'HGNC:10452', 'HGNC:18044', 'HGNC:435', 'HGNC:4693', 'HGNC:10955', 'HGNC:11067', 'HGNC:24269', 'HGNC:7892', 'HGNC:10999', 'HGNC:2501', 'HGNC:2704', 'HGNC:5157', 'HGNC:17296', 'HGNC:18170', 'HGNC:8906', 'HGNC:11063', 'HGNC:10451', 'HGNC:11064']
/Natural1_Dneg2_CACTCCAAGTGGGTTG-1	0.0031453734416104387	0.0011855698297830255	813	0	['HGNC:7455', 'HGNC:20371', 'HGNC:2294', 'HGNC:2579', 'HGNC:10451', 'HGNC:7710', 'HGNC:2285', 'HGNC:7719', 'HGNC:30863', 'HGNC:2501', 'HGNC:7419', 'HGNC:7692', 'HGNC:17296', 'HGNC:12586', 'HGNC:7892', 'HGNC:7701', 'HGNC:2265', 'HGNC:2292', 'HGNC:8016', 'HGNC:2279', 'HGNC:12585', 'HGNC:29594', 'HGNC:18170', 'HGNC:7715', 'HGNC:2291', 'HGNC:30862', 'HGNC:7697', 'HGNC:7458', 'HGNC:4175', 'HGNC:11026'…
/Subject3_D28_GGCAATTCACCAGGCT-1	0.010439742316629743	0.04564857399717314	914	0	['HGNC:8016', 'HGNC:2280', 'HGNC:2289', 'HGNC:12587', 'HGNC:2287', 'HGNC:16232', 'HGNC:2277', 'HGNC:18044', 'HGNC:24382', 'HGNC:7421', 'HGNC:9225', 'HGNC:2279', 'HGNC:2291', 'HGNC:14679', 'HGNC:4693', 'HGNC:24380', 'HGNC:2292', 'HGNC:24381', 'HGNC:2288', 'HGNC:7422', 'HGNC:846', 'HGNC:847', 'HGNC:2267', 'HGNC:823', 'HGNC:833', 'HGNC:2265', 'HGNC:7427', 'HGNC:14247', 'HGNC:2285', 'HGNC:848', 'HGNC…
/Subject3_D0_CGAACATAGTATTGGA-1	0.01043974231662974	0.045648573997173085	658	[['HGNC:18070', 41.0191743026047, 100.00000000000004]]	['HGNC:18044', 'HGNC:18170', 'HGNC:17027', 'HGNC:4693', 'HGNC:9225']
/Subject3_D10_GAGCAGAAGGCTAGGT-1	0.0031453734416104404	0.00103737360106134	771	0	['HGNC:10980', 'HGNC:24380', 'HGNC:18070', 'HGNC:2265', 'HGNC:14247', 'HGNC:823', 'HGNC:30863', 'HGNC:25223', 'HGNC:7422', 'HGNC:29594', 'HGNC:2279', 'HGNC:5006', 'HGNC:833', 'HGNC:10986', 'HGNC:2288', 'HGNC:24381', 'HGNC:2244', 'HGNC:845', 'HGNC:2267', 'HGNC:18044', 'HGNC:12586', 'HGNC:18170', 'HGNC:2294', 'HGNC:838', 'HGNC:4175', 'HGNC:28883', 'HGNC:11055', 'HGNC:2289', 'HGNC:2898', 'HGNC:8016'…
/Natural1_Dneg2_CTCGTACTCAGGCCCA-1	0.009299676287805037	0.0032583410821889897	935	0	['HGNC:18761', 'HGNC:341', 'HGNC:4570', 'HGNC:9225', 'HGNC:14679', 'HGNC:7892', 'HGNC:17296', 'HGNC:4136', 'HGNC:18170', 'HGNC:10451', 'HGNC:14409', 'HGNC:4175', 'HGNC:11004', 'HGNC:2858', 'HGNC:28883', 'HGNC:10452']
/Natural2_Dneg4_GCGCCAATCTTCGAGA-1	0.0031453734416104387	0.0010373736010601466	584	0	['HGNC:2277', 'HGNC:24382', 'HGNC:2280', 'HGNC:253', 'HGNC:2690', 'HGNC:2646', 'HGNC:2292', 'HGNC:403', 'HGNC:5007', 'HGNC:9141', 'HGNC:18175', 'HGNC:2288', 'HGNC:30862', 'HGNC:12590', 'HGNC:16484', 'HGNC:2645', 'HGNC:4693', 'HGNC:4175', 'HGNC:2291', 'HGNC:12585', 'HGNC:4249', 'HGNC:16526', 'HGNC:119', 'HGNC:18170', 'HGNC:840', 'HGNC:2911', 'HGNC:17027', 'HGNC:2289', 'HGNC:18070', 'HGNC:8016', 'H…
/Subject2_D8_ACGGGTCTCTACTTAC-1	0.0031453734416104317	0.0011855698297830195	535	[['HGNC:12563', 40.090226615686106, 80.16782571904363]]	['HGNC:12582', 'HGNC:341', 'HGNC:2645', 'HGNC:9021', 'HGNC:2858', 'HGNC:11863', 'HGNC:848', 'HGNC:2277', 'HGNC:3481', 'HGNC:24380', 'HGNC:253', 'HGNC:94', 'HGNC:5383', 'HGNC:3629', 'HGNC:2289', 'HGNC:11047', 'HGNC:82', 'HGNC:12585', 'HGNC:4432', 'HGNC:823', 'HGNC:3247', 'HGNC:11004', 'HGNC:12587', 'HGNC:24381', 'HGNC:2292', 'HGNC:2579', 'HGNC:846', 'HGNC:2287', 'HGNC:12805', 'HGNC:2294', 'HGNC:78…
/Subject2_D4_GATGAAATCTATCCTA-1	0.0016366554257080351	0.0010676954166981198	382	0	['HGNC:7419', 'HGNC:14247', 'HGNC:395', 'HGNC:7427', 'HGNC:2288', 'HGNC:18044', 'HGNC:500', 'HGNC:830', 'HGNC:29594', 'HGNC:2279', 'HGNC:12582', 'HGNC:30863', 'HGNC:7422', 'HGNC:3481', 'HGNC:4982', 'HGNC:11047', 'HGNC:12590', 'HGNC:10980', 'HGNC:7892', 'HGNC:10536', 'HGNC:12591', 'HGNC:24381', 'HGNC:2265', 'HGNC:2291', 'HGNC:2269', 'HGNC:840', 'HGNC:2704', 'HGNC:473', 'HGNC:2911', 'HGNC:12585', '…
/Natural1_Dneg3_GTAACTGTCCTTTACA-1	0.0007530895498783686	0.0007066544129084691	700	0	['HGNC:16148', 'HGNC:6708', 'HGNC:2579', 'HGNC:7455', 'HGNC:9587', 'HGNC:2703', 'HGNC:3006', 'HGNC:24381', 'HGNC:848', 'HGNC:840', 'HGNC:2280', 'HGNC:20233', 'HGNC:12587', 'HGNC:7705', 'HGNC:7707', 'HGNC:3482', 'HGNC:20661', 'HGNC:29500', 'HGNC:4019', 'HGNC:12585', 'HGNC:20799', 'HGNC:17296', 'HGNC:10381', 'HGNC:12590', 'HGNC:30242', 'HGNC:30863', 'HGNC:7530', 'HGNC:12586', 'HGNC:18175', 'HGNC:19…
/Subject2_D2_CTCATTACATGTCTCC-1	0.005921810371679619	0.0010373736010601503	766	0	['HGNC:30863', 'HGNC:2898', 'HGNC:10980', 'HGNC:18170', 'HGNC:1795', 'HGNC:7419', 'HGNC:10682', 'HGNC:4378', 'HGNC:2288', 'HGNC:2501', 'HGNC:840', 'HGNC:82', 'HGNC:24381', 'HGNC:16484', 'HGNC:2285', 'HGNC:2579', 'HGNC:5208', 'HGNC:21350', 'HGNC:10920', 'HGNC:4433', 'HGNC:5209', 'HGNC:848', 'HGNC:823', 'HGNC:16526', 'HGNC:12587', 'HGNC:2287', 'HGNC:10680', 'HGNC:2646', 'HGNC:30862', 'HGNC:2280', '…
/Natural2_Dneg5_AACTCCCGTTTGTTTC-1	0.004125582738561818	0.0011855698297830249	1167	0	['HGNC:2579', 'HGNC:2267', 'HGNC:12587', 'HGNC:30863', 'HGNC:11449', 'HGNC:10451', 'HGNC:12585', 'HGNC:8906', 'HGNC:17296', 'HGNC:18070', 'HGNC:18170', 'HGNC:11450', 'HGNC:24269', 'HGNC:4175', 'HGNC:2265', 'HGNC:4693', 'HGNC:28883', 'HGNC:7419', 'HGNC:2291', 'HGNC:4136', 'HGNC:10452', 'HGNC:7892', 'HGNC:2294', 'HGNC:7422', 'HGNC:2277', 'HGNC:12586', 'HGNC:7421', 'HGNC:16232', 'HGNC:2289', 'HGNC:1…
/Subject3_D14_ACATGGTTCCGGGTGT-1	0.010439742316624187	0.09777551275485603	975	0	['HGNC:5157', 'HGNC:365', 'HGNC:28883', 'HGNC:9225', 'HGNC:18044', 'HGNC:10992', 'HGNC:11047', 'HGNC:341', 'HGNC:2501', 'HGNC:18070', 'HGNC:4693', 'HGNC:7892', 'HGNC:17027', 'HGNC:9020', 'HGNC:16484', 'HGNC:11450', 'HGNC:18170', 'HGNC:11449']
/Subject3_D10_GACTAACCAAGCCCAC-1	0.0005815779372593721	0.0010676954166981177	601	0	['HGNC:2995', 'HGNC:11184', 'HGNC:2704', 'HGNC:2279', 'HGNC:18294', 'HGNC:14247', 'HGNC:3629', 'HGNC:24381', 'HGNC:2277', 'HGNC:2294', 'HGNC:6708', 'HGNC:2289', 'HGNC:2859', 'HGNC:3482', 'HGNC:2288', 'HGNC:838', 'HGNC:12527', 'HGNC:2287', 'HGNC:4458', 'HGNC:7529', 'HGNC:823', 'HGNC:17296', 'HGNC:23157', 'HGNC:23161', 'HGNC:2501', 'HGNC:7892', 'HGNC:10382', 'HGNC:2728', 'HGNC:2858', 'HGNC:2269', '…
/Subject2_D4_CGCGGTAAGGTGATTA-1	0.002317279388739272	0.0010373736010601473	636	0	['HGNC:3700', 'HGNC:18170', 'HGNC:11063', 'HGNC:4693', 'HGNC:10980', 'HGNC:11067', 'HGNC:4432', 'HGNC:4378', 'HGNC:11064']
/Subject5_D10_AAGACCTTCTGACCTC-1	0.003609884896241593	0.0010373736010601492	598	0	['HGNC:12587', 'HGNC:10986', 'HGNC:4693', 'HGNC:833', 'HGNC:2690', 'HGNC:4801', 'HGNC:11063', 'HGNC:11047', 'HGNC:18170', 'HGNC:838', 'HGNC:18044', 'HGNC:2579', 'HGNC:2294', 'HGNC:14247', 'HGNC:365', 'HGNC:848', 'HGNC:24382', 'HGNC:2288', 'HGNC:12586', 'HGNC:2287', 'HGNC:3569', 'HGNC:823', 'HGNC:3481', 'HGNC:4378', 'HGNC:845', 'HGNC:9020', 'HGNC:2289', 'HGNC:12590', 'HGNC:16232', 'HGNC:837', 'HGN…
/Subject3_D10_TTAGGCACATCGTCGG-1	0.00738077490829568	0.0010373736010601477	693	0	['HGNC:11021', 'HGNC:12527', 'HGNC:11022', 'HGNC:4458', 'HGNC:9141', 'HGNC:4175', 'HGNC:2205', 'HGNC:341', 'HGNC:919', 'HGNC:115', 'HGNC:11063', 'HGNC:9959', 'HGNC:12524', 'HGNC:11559', 'HGNC:20233', 'HGNC:4061', 'HGNC:20661', 'HGNC:10999', 'HGNC:4249', 'HGNC:4136', 'HGNC:4116', 'HGNC:4693', 'HGNC:18170', 'HGNC:19980', 'HGNC:5006', 'HGNC:10872', 'HGNC:7530', 'HGNC:7529', 'HGNC:14573', 'HGNC:9020'…
/Subject5_D14_CTGCGGATCTTCGGTC-1	0.004483041295214671	0.0010373736010601464	928	0	['HGNC:341', 'HGNC:18175', 'HGNC:30862', 'HGNC:12587', 'HGNC:24382', 'HGNC:11067', 'HGNC:10986', 'HGNC:11063', 'HGNC:11026', 'HGNC:2287', 'HGNC:2269', 'HGNC:7421', 'HGNC:25223', 'HGNC:847', 'HGNC:14247', 'HGNC:12585', 'HGNC:20661', 'HGNC:823', 'HGNC:8016', 'HGNC:18170', 'HGNC:830', 'HGNC:2291', 'HGNC:18044', 'HGNC:7892', 'HGNC:29594', 'HGNC:9141', 'HGNC:2280', 'HGNC:837', 'HGNC:11064', 'HGNC:1623…
/Subject3_D4_AACTGGTGTAAATGAC-1	0.00412558273856182	0.0011855698297830262	1077	0	['HGNC:10956', 'HGNC:18170', 'HGNC:10452', 'HGNC:17296', 'HGNC:500', 'HGNC:2858', 'HGNC:10451', 'HGNC:2704', 'HGNC:7892', 'HGNC:7852', 'HGNC:18070', 'HGNC:11063', 'HGNC:2861', 'HGNC:10850', 'HGNC:4136', 'HGNC:3061', 'HGNC:4175', 'HGNC:12441', 'HGNC:18044']
/Subject3_D14_TCGGTAAAGATTACCC-1	0.003145373441610438	0.10896818971623824	1273	[['HGNC:341', 40.716365684215475, 99.99999999999972], ['HGNC:16484', 22.69798505059175, 100.00000000000016], ['HGNC:1421', 45.01404234177866, 100.0], ['HGNC:642', 34.69843660765491, 100.00000000000009], ['HGNC:3481', 24.996036721160902, 100.0], ['HGNC:3482', 24.996036721160873, 100.00000000000004]]	['HGNC:11067', 'HGNC:4175', 'HGNC:12582', 'HGNC:2279', 'HGNC:25223', 'HGNC:7427', 'HGNC:833', 'HGNC:7530', 'HGNC:2265', 'HGNC:7422', 'HGNC:838', 'HGNC:30862', 'HGNC:2244', 'HGNC:4136', 'HGNC:24380', 'HGNC:2579', 'HGNC:20661', 'HGNC:847', 'HGNC:823', 'HGNC:2280', 'HGNC:5157', 'HGNC:29594', 'HGNC:8016', 'HGNC:830', 'HGNC:2285', 'HGNC:24381', 'HGNC:12585', 'HGNC:2291', 'HGNC:846', 'HGNC:7892', 'HGNC…
/Subject2_D28_TGGTTAGGTCTTTCAT-1	0.004483041295214674	0.0010373736010601514	1055	0	['HGNC:2269', 'HGNC:28883', 'HGNC:12590', 'HGNC:14247', 'HGNC:12585', 'HGNC:8646', 'HGNC:2291', 'HGNC:9160', 'HGNC:8582', 'HGNC:823', 'HGNC:847', 'HGNC:18170', 'HGNC:840', 'HGNC:7422', 'HGNC:2280', 'HGNC:16232', 'HGNC:9020', 'HGNC:848', 'HGNC:2501', 'HGNC:2288', 'HGNC:11782', 'HGNC:24380', 'HGNC:12586', 'HGNC:4175', 'HGNC:24381', 'HGNC:26309', 'HGNC:2294', 'HGNC:2285', 'HGNC:11450', 'HGNC:10942',…
/Subject3_D6_GGACAAGTCGGTGTTA-1	0.003864678289686617	0.0011855698297830255	1164	0	['HGNC:18044', 'HGNC:9225', 'HGNC:10922', 'HGNC:17296', 'HGNC:7892', 'HGNC:10452', 'HGNC:976', 'HGNC:500', 'HGNC:341', 'HGNC:18170', 'HGNC:2704', 'HGNC:4693', 'HGNC:5157', 'HGNC:10451']
/Subject3_D4_CCTTCCCAGACGCTTT-1	0.010439742316629736	0.09786878944858952	1129	[['HGNC:7421', 27.701531101236647, 100.00000000000004], ['HGNC:14247', 27.606617953242786, 100.00000000000004], ['HGNC:2265', 27.701531101236633, 100.00000000000004], ['HGNC:12582', 27.701531101241283, 99.99999999999581], ['HGNC:16232', 27.701531101236515, 99.99999999999581], ['HGNC:2291', 27.701531101236647, 100.00000000000003], ['HGNC:7422', 27.701531101236647, 100.00000000000016], ['HGNC:2292'…	['HGNC:10943', 'HGNC:10992', 'HGNC:4175', 'HGNC:4432', 'HGNC:4136', 'HGNC:9141', 'HGNC:10979', 'HGNC:115', 'HGNC:7892', 'HGNC:7530', 'HGNC:29437', 'HGNC:10452', 'HGNC:5006', 'HGNC:11047', 'HGNC:17296', 'HGNC:18044', 'HGNC:5383', 'HGNC:10451', 'HGNC:14409', 'HGNC:365', 'HGNC:4249', 'HGNC:7529', 'HGNC:2858', 'HGNC:16484', 'HGNC:30927', 'HGNC:18170']
/Subject2_D6_TACACGATCTGCTTGC-1	0.003145373441610438	0.0010373736010601477	1000	0	['HGNC:5008', 'HGNC:9141', 'HGNC:5006', 'HGNC:12591', 'HGNC:4693', 'HGNC:18175', 'HGNC:4982', 'HGNC:14412', 'HGNC:12563', 'HGNC:341', 'HGNC:7530', 'HGNC:4432', 'HGNC:11003', 'HGNC:5157', 'HGNC:7892', 'HGNC:2244', 'HGNC:11055', 'HGNC:7529', 'HGNC:4175', 'HGNC:3647', 'HGNC:395', 'HGNC:20233', 'HGNC:11064', 'HGNC:12592', 'HGNC:25223', 'HGNC:1516', 'HGNC:28883', 'HGNC:10986', 'HGNC:9020', 'HGNC:18170…
/Subject2_D8_CTTACCGGTTCGTTGA-1	0.0022068374128299227	0.0004752976314472164	541	0	['HGNC:21350', 'HGNC:8124', 'HGNC:11063', 'HGNC:2277', 'HGNC:2265', 'HGNC:10681', 'HGNC:500', 'HGNC:2292', 'HGNC:2579', 'HGNC:2269', 'HGNC:10683', 'HGNC:2279', 'HGNC:642', 'HGNC:7421', 'HGNC:3482', 'HGNC:8016', 'HGNC:7422', 'HGNC:7419', 'HGNC:2898', 'HGNC:24380', 'HGNC:3481', 'HGNC:10680', 'HGNC:11067', 'HGNC:4378', 'HGNC:2267', 'HGNC:846', 'HGNC:18044', 'HGNC:11449', 'HGNC:4432', 'HGNC:2285', 'H…
/Subject2_D4_GATGAAAGTGATGCCC-1	0.0025215774988833033	0.0004752976314472165	707	0	['HGNC:10680', 'HGNC:2291', 'HGNC:2288', 'HGNC:28883', 'HGNC:2294', 'HGNC:10979', 'HGNC:18044', 'HGNC:10452', 'HGNC:8124', 'HGNC:17296', 'HGNC:2292', 'HGNC:29594', 'HGNC:16484', 'HGNC:12582', 'HGNC:2579', 'HGNC:9020', 'HGNC:2269', 'HGNC:12586', 'HGNC:24380', 'HGNC:2277', 'HGNC:30863', 'HGNC:24381', 'HGNC:21350', 'HGNC:11449', 'HGNC:18070', 'HGNC:7419', 'HGNC:12590', 'HGNC:11067', 'HGNC:24382', 'H…
/Subject3_D28_ACGTCAAGTACAGCAG-1	0.007380774908295416	0.042443916520745084	916	[['HGNC:7459', 36.04169562490849, 100.00000000000475], ['HGNC:7455', 36.04169562490847, 100.00000000000513], ['HGNC:7707', 36.04169562490861, 100.00000000000367], ['HGNC:7686', 36.04169562490858, 100.00000000000347], ['HGNC:7684', 36.04169562490849, 100.00000000000338], ['HGNC:7697', 36.04169562490847, 100.00000000000338], ['HGNC:7461', 36.04169562490847, 100.00000000000387], ['HGNC:7696', 36.041…	['HGNC:840', 'HGNC:10452', 'HGNC:833', 'HGNC:5383', 'HGNC:9225', 'HGNC:28883', 'HGNC:846', 'HGNC:8016', 'HGNC:11047', 'HGNC:17027', 'HGNC:830', 'HGNC:18170', 'HGNC:7892', 'HGNC:847', 'HGNC:2858', 'HGNC:18044', 'HGNC:823', 'HGNC:4693', 'HGNC:10451', 'HGNC:2501', 'HGNC:17296', 'HGNC:838', 'HGNC:14247', 'HGNC:845', 'HGNC:848', 'HGNC:14679', 'HGNC:837']
/Subject5_D14_GGATGTTAGGGCACTA-1	0.006769040343480445	0.0010373736010601477	570	0	['HGNC:840', 'HGNC:28883', 'HGNC:8016', 'HGNC:12582', 'HGNC:7419', 'HGNC:7427', 'HGNC:847', 'HGNC:18070', 'HGNC:2294', 'HGNC:848', 'HGNC:7422', 'HGNC:4693', 'HGNC:838', 'HGNC:837', 'HGNC:2277', 'HGNC:2279', 'HGNC:7421', 'HGNC:2265', 'HGNC:9020', 'HGNC:11047', 'HGNC:2289', 'HGNC:2292', 'HGNC:846', 'HGNC:29594', 'HGNC:2280', 'HGNC:2579', 'HGNC:10986', 'HGNC:24382', 'HGNC:4378', 'HGNC:833', 'HGNC:14…
/Subject2_D28_AGGGATGTCTTCCTTC-1	0.003609884896237869	0.0010373736010599968	1330	0	['HGNC:7422', 'HGNC:4693', 'HGNC:2579', 'HGNC:2265', 'HGNC:5157', 'HGNC:2269', 'HGNC:2294', 'HGNC:2285', 'HGNC:24381', 'HGNC:2280', 'HGNC:3824', 'HGNC:11064', 'HGNC:2288', 'HGNC:20123', 'HGNC:12585', 'HGNC:30862', 'HGNC:7892', 'HGNC:12586', 'HGNC:18170', 'HGNC:16232', 'HGNC:4248', 'HGNC:2291', 'HGNC:2277', 'HGNC:24380', 'HGNC:7419', 'HGNC:12563', 'HGNC:7427', 'HGNC:2267', 'HGNC:12587', 'HGNC:7421…
/Natural2_Dneg4_GTTCATTAGCACACAG-1	0.004125582738561799	0.0011855698297830244	938	0	['HGNC:10451', 'HGNC:2244', 'HGNC:10452', 'HGNC:20661', 'HGNC:7529', 'HGNC:4136', 'HGNC:4693', 'HGNC:2858', 'HGNC:11004', 'HGNC:9141', 'HGNC:4175', 'HGNC:4249', 'HGNC:18170', 'HGNC:7892', 'HGNC:7530', 'HGNC:341', 'HGNC:18044', 'HGNC:18175', 'HGNC:2704', 'HGNC:5006', 'HGNC:5008', 'HGNC:17296', 'HGNC:10986', 'HGNC:2501', 'HGNC:11067', 'HGNC:11064', 'HGNC:25223', 'HGNC:20233', 'HGNC:16484']
/Subject2_D15_TTATGCTCAACACCTA-1	0.004125582738596906	0.0011855698297836212	850	0	['HGNC:10922', 'HGNC:8906', 'HGNC:9020', 'HGNC:18070', 'HGNC:11450', 'HGNC:365', 'HGNC:20661', 'HGNC:18170', 'HGNC:7529', 'HGNC:500', 'HGNC:20233', 'HGNC:24269', 'HGNC:2898', 'HGNC:5006', 'HGNC:4249', 'HGNC:11449', 'HGNC:7530', 'HGNC:17376', 'HGNC:4693', 'HGNC:4136', 'HGNC:5157', 'HGNC:11063', 'HGNC:10452', 'HGNC:10451', 'HGNC:11004', 'HGNC:4175', 'HGNC:10992', 'HGNC:9141', 'HGNC:7892', 'HGNC:181…
/Subject2_D28_AGTGAGGCATGATCCA-1	0.010439742316629743	0.04564857399717312	1093	[['HGNC:11004', 34.68183072042704, 99.99999999999967], ['HGNC:10293', 34.70583976842235, 99.99999999999999]]	['HGNC:7422', 'HGNC:12585', 'HGNC:16232', 'HGNC:7419', 'HGNC:18170', 'HGNC:2285', 'HGNC:12587', 'HGNC:837', 'HGNC:7427', 'HGNC:2858', 'HGNC:823', 'HGNC:24381', 'HGNC:10452', 'HGNC:30863', 'HGNC:2288', 'HGNC:10451', 'HGNC:2269', 'HGNC:845', 'HGNC:2267', 'HGNC:17296', 'HGNC:2265', 'HGNC:2287', 'HGNC:24380', 'HGNC:2579', 'HGNC:833', 'HGNC:2291', 'HGNC:29594', 'HGNC:3481', 'HGNC:3482', 'HGNC:365', 'H…
/Subject5_D10_GGACGTCCAATTGCTG-1	0.003609884896241697	0.0010373736010601477	606	0	['HGNC:12587', 'HGNC:28883', 'HGNC:7530', 'HGNC:16232', 'HGNC:2279', 'HGNC:4249', 'HGNC:29594', 'HGNC:7422', 'HGNC:2288', 'HGNC:846', 'HGNC:12586', 'HGNC:10682', 'HGNC:848', 'HGNC:7419', 'HGNC:24380', 'HGNC:4136', 'HGNC:20661', 'HGNC:7529', 'HGNC:30863', 'HGNC:2898', 'HGNC:5008', 'HGNC:10683', 'HGNC:2280', 'HGNC:4175', 'HGNC:3700', 'HGNC:25223', 'HGNC:823', 'HGNC:11449', 'HGNC:845', 'HGNC:2285', …
/Subject2_D28_TGCGGGTCAGCATACT-1	0.0031453734416104365	0.0010031744713549114	711	0	['HGNC:837', 'HGNC:12586', 'HGNC:7849', 'HGNC:12582', 'HGNC:2287', 'HGNC:12585', 'HGNC:12590', 'HGNC:2288', 'HGNC:4982', 'HGNC:2704', 'HGNC:18170', 'HGNC:2265', 'HGNC:30863', 'HGNC:848', 'HGNC:830', 'HGNC:838', 'HGNC:2289', 'HGNC:395', 'HGNC:2269', 'HGNC:24382', 'HGNC:12587', 'HGNC:2579', 'HGNC:10920', 'HGNC:11004', 'HGNC:7422', 'HGNC:5382', 'HGNC:8016', 'HGNC:12592', 'HGNC:7427', 'HGNC:9280', 'H…
/Natural2_Dneg4_GTCTCGTCATTGGCGC-1	0.003145373441610438	0.0011855698297830238	601	0	['HGNC:2277', 'HGNC:2288', 'HGNC:10937', 'HGNC:12441', 'HGNC:11047', 'HGNC:10996', 'HGNC:10943', 'HGNC:2292', 'HGNC:12587', 'HGNC:5213', 'HGNC:3629', 'HGNC:5006', 'HGNC:10451', 'HGNC:2291', 'HGNC:12590', 'HGNC:7892', 'HGNC:840', 'HGNC:10547', 'HGNC:10987', 'HGNC:847', 'HGNC:18044', 'HGNC:2858', 'HGNC:3133', 'HGNC:6708', 'HGNC:3482', 'HGNC:837', 'HGNC:8016', 'HGNC:2330', 'HGNC:29594', 'HGNC:2859',…
/Subject3_D28_CTACATTTCGGATGTT-1	0.00314537344161044	0.0010373736010601466	441	0	['HGNC:18044', 'HGNC:11047', 'HGNC:2898', 'HGNC:18070', 'HGNC:18170', 'HGNC:2911', 'HGNC:4693', 'HGNC:10980', 'HGNC:4378', 'HGNC:17027', 'HGNC:16484', 'HGNC:21350', 'HGNC:28883', 'HGNC:9020', 'HGNC:8124']
/Subject2_D4_TGGGAAGGTGACCAAG-1	0.0031453734416104664	0.09777551275483133	793	[['HGNC:5385', 17.879515016506918, 99.99999999999909], ['HGNC:7712', 18.805521189123645, 99.99999999999835], ['HGNC:7710', 18.805521188943633, 99.99999999999912], ['HGNC:7717', 18.805521188943636, 99.99999999999912], ['HGNC:20797', 33.33333333334173, 99.9999999999991], ['HGNC:8124', 17.793543641075164, 99.9999999999991], ['HGNC:17194', 18.805521188943626, 99.99999999999916], ['HGNC:7458', 18.8055…	['HGNC:4432', 'HGNC:30863', 'HGNC:18170', 'HGNC:12586', 'HGNC:845', 'HGNC:7427', 'HGNC:2285', 'HGNC:2289', 'HGNC:12587', 'HGNC:823', 'HGNC:8016', 'HGNC:30862', 'HGNC:14247', 'HGNC:2294', 'HGNC:2288', 'HGNC:12585', 'HGNC:7419', 'HGNC:2579', 'HGNC:2287', 'HGNC:2501', 'HGNC:11047', 'HGNC:2265', 'HGNC:24382', 'HGNC:2277', 'HGNC:365', 'HGNC:10683', 'HGNC:840', 'HGNC:2280', 'HGNC:3700', 'HGNC:846', 'HG…
/Subject3_D28_CGGCTAGGTGAACCTT-1	0.0017319551918461814	0.0010373736010601477	367	0	['HGNC:2292', 'HGNC:10922', 'HGNC:7713', 'HGNC:7693', 'HGNC:7719', 'HGNC:833', 'HGNC:9020', 'HGNC:8124', 'HGNC:12805', 'HGNC:29594', 'HGNC:7691', 'HGNC:2279', 'HGNC:12587', 'HGNC:473', 'HGNC:7700', 'HGNC:7690', 'HGNC:4693', 'HGNC:16484', 'HGNC:8016', 'HGNC:7460', 'HGNC:10536', 'HGNC:7419', 'HGNC:2501', 'HGNC:7685', 'HGNC:7716', 'HGNC:11054', 'HGNC:7683', 'HGNC:7687', 'HGNC:7706', 'HGNC:2267', 'HG…
/Subject2_D15_TGTTCCGCATTCTTAC-1	0.001962246379655429	0.0005431972930825323	737	0	['HGNC:9020', 'HGNC:12586', 'HGNC:830', 'HGNC:18170', 'HGNC:8906', 'HGNC:4136', 'HGNC:2244', 'HGNC:845', 'HGNC:2267', 'HGNC:2289', 'HGNC:2288', 'HGNC:2280', 'HGNC:11054', 'HGNC:12805', 'HGNC:7427', 'HGNC:8016', 'HGNC:4693', 'HGNC:30863', 'HGNC:12590', 'HGNC:846', 'HGNC:4432', 'HGNC:12582', 'HGNC:10452', 'HGNC:2277', 'HGNC:2704', 'HGNC:24380', 'HGNC:18044', 'HGNC:4175', 'HGNC:2279', 'HGNC:30862', …
/Subject5_D10_TGTGGTAAGCTACCGC-1	0.010439742316629738	0.04671626941387126	976	[['HGNC:12585', 38.08123844006257, 100.00000000000004], ['HGNC:2289', 38.081238440065384, 100.0], ['HGNC:7422', 38.08123844006356, 100.00000000000003], ['HGNC:2294', 38.08123844006853, 100.00000000001381], ['HGNC:7419', 38.08123844006842, 100.00000000000016], ['HGNC:2277', 38.08123844008131, 100.00000000000055], ['HGNC:833', 39.90614230896884, 99.99999999999999], ['HGNC:7427', 38.081238440066834,…	['HGNC:10452', 'HGNC:2501', 'HGNC:11064', 'HGNC:18170', 'HGNC:2858', 'HGNC:17296', 'HGNC:11067', 'HGNC:7892', 'HGNC:10451', 'HGNC:11063', 'HGNC:14409', 'HGNC:9020']
/Subject5_D14_TGGCCAGCATCCTTGC-1	0.003145373441610436	0.0010373736010601481	421	0	['HGNC:10293', 'HGNC:18170', 'HGNC:16484', 'HGNC:10959', 'HGNC:17027', 'HGNC:500', 'HGNC:4378', 'HGNC:4693', 'HGNC:9020', 'HGNC:18044', 'HGNC:11067', 'HGNC:9225', 'HGNC:341']
/Natural2_D180_CGGCTAGTCTGTCAAG-1	0.006149494204101714	0.026212159719860663	791	0	['HGNC:10986', 'HGNC:5382', 'HGNC:18170', 'HGNC:5383', 'HGNC:7892', 'HGNC:7849', 'HGNC:10979', 'HGNC:2858', 'HGNC:7863', 'HGNC:10922', 'HGNC:7850', 'HGNC:1421', 'HGNC:17296', 'HGNC:14679', 'HGNC:2690', 'HGNC:10452', 'HGNC:11004', 'HGNC:9020', 'HGNC:17027', 'HGNC:18761', 'HGNC:500', 'HGNC:10969', 'HGNC:10451', 'HGNC:9225', 'HGNC:4693', 'HGNC:10921', 'HGNC:10293']
/Natural2_Dneg4_CGAATGTAGTGTTAGA-1	0.001418980414166256	0.0010373736010601496	661	0	['HGNC:5008', 'HGNC:12585', 'HGNC:7706', 'HGNC:4432', 'HGNC:28883', 'HGNC:7462', 'HGNC:10979', 'HGNC:7892', 'HGNC:7530', 'HGNC:3700', 'HGNC:7693', 'HGNC:2288', 'HGNC:7714', 'HGNC:7419', 'HGNC:2911', 'HGNC:7459', 'HGNC:12587', 'HGNC:25223', 'HGNC:10920', 'HGNC:2279', 'HGNC:7707', 'HGNC:2579', 'HGNC:4163', 'HGNC:2244', 'HGNC:7696', 'HGNC:2292', 'HGNC:2501', 'HGNC:7712', 'HGNC:10681', 'HGNC:7703', '…
/Subject3_D14_AACACGTCACGAAATA-1	0.0044830412952146115	0.0010373736010601477	1084	0	['HGNC:10683', 'HGNC:4136', 'HGNC:11067', 'HGNC:3481', 'HGNC:365', 'HGNC:16484', 'HGNC:3700', 'HGNC:3482', 'HGNC:7529', 'HGNC:18170', 'HGNC:7892', 'HGNC:7530', 'HGNC:20233', 'HGNC:10680', 'HGNC:18070', 'HGNC:4175', 'HGNC:18175', 'HGNC:10451', 'HGNC:17296', 'HGNC:753', 'HGNC:18044', 'HGNC:11003', 'HGNC:25223', 'HGNC:2858', 'HGNC:10681', 'HGNC:11064', 'HGNC:2501', 'HGNC:20661', 'HGNC:9141', 'HGNC:1…
/Subject3_D6_CGCGGTACAAGACGTG-1	0.0044830412952146645	0.0010373736010601477	1224	0	['HGNC:16484', 'HGNC:2501', 'HGNC:4136', 'HGNC:4175', 'HGNC:18170', 'HGNC:11055', 'HGNC:5157', 'HGNC:7892', 'HGNC:341', 'HGNC:11064', 'HGNC:4693']
/Subject2_D0_ACCTTTATCGTAGGAG-1	0.004483041295214675	0.0010373736010601618	430	0	['HGNC:7699', 'HGNC:30242', 'HGNC:7695', 'HGNC:7717', 'HGNC:2294', 'HGNC:7422', 'HGNC:7712', 'HGNC:7684', 'HGNC:7710', 'HGNC:7702', 'HGNC:10680', 'HGNC:846', 'HGNC:2579', 'HGNC:14247', 'HGNC:7714', 'HGNC:7707', 'HGNC:2287', 'HGNC:7703', 'HGNC:8016', 'HGNC:848', 'HGNC:2267', 'HGNC:2280', 'HGNC:7691', 'HGNC:23987', 'HGNC:2285', 'HGNC:16232', 'HGNC:16484', 'HGNC:7715', 'HGNC:20371', 'HGNC:7700', 'HG…
/Subject3_D8_CATGACAAGATGTGTA-1	0.002996156150896653	0.0010373736010601473	938	0	['HGNC:2501', 'HGNC:341', 'HGNC:16484', 'HGNC:11067', 'HGNC:4378', 'HGNC:4693', 'HGNC:18044', 'HGNC:11063', 'HGNC:18170', 'HGNC:10980', 'HGNC:18070']
/Natural1_D180_GGCTGGTAGCTGGAAC-1	0.0022820596678658363	0.0010373736010601477	677	0	['HGNC:1421', 'HGNC:9020', 'HGNC:18170', 'HGNC:18044', 'HGNC:18761', 'HGNC:4693', 'HGNC:341', 'HGNC:4455', 'HGNC:9225', 'HGNC:7892', 'HGNC:14679', 'HGNC:17027', 'HGNC:2501', 'HGNC:5157', 'HGNC:10969']
/Subject3_D14_TACGGGCTCGAGGTAG-1	0.0044830412952147035	0.0010373736010601477	861	0	['HGNC:11063', 'HGNC:7892', 'HGNC:16484', 'HGNC:18170', 'HGNC:341', 'HGNC:5157', 'HGNC:10920', 'HGNC:4570', 'HGNC:9020', 'HGNC:11064', 'HGNC:11067', 'HGNC:4693', 'HGNC:18044']
/Subject3_D6_TATCTCACATTTGCCC-1	0.0031453734416104014	0.0011855698297830255	760	0	['HGNC:14409', 'HGNC:2704', 'HGNC:10956', 'HGNC:10452', 'HGNC:10451', 'HGNC:18044', 'HGNC:341', 'HGNC:500', 'HGNC:17027', 'HGNC:17296', 'HGNC:11063', 'HGNC:9225', 'HGNC:18170', 'HGNC:18070', 'HGNC:7892', 'HGNC:11004', 'HGNC:2858']
/Subject5_D14_CCAGCGACAGATCGGA-1	0.022916507524253348	0.0926517772848998	1547	[['HGNC:10986', 36.01937382134033, 93.40737279359345], ['HGNC:5008', 35.44198673565585, 92.78599739514316], ['HGNC:1421', 40.8968969771345, 99.99999999999974], ['HGNC:17376', 42.93840903211946, 99.99999999999977], ['HGNC:2330', 48.63053531997977, 99.99999999999972]]	['HGNC:846', 'HGNC:25223', 'HGNC:10680', 'HGNC:2269', 'HGNC:830', 'HGNC:12587', 'HGNC:2288', 'HGNC:30862', 'HGNC:2291', 'HGNC:2287', 'HGNC:16232', 'HGNC:840', 'HGNC:4175', 'HGNC:7530', 'HGNC:2244', 'HGNC:7427', 'HGNC:845', 'HGNC:24380', 'HGNC:2294', 'HGNC:5006', 'HGNC:2280', 'HGNC:4136', 'HGNC:3481', 'HGNC:7422', 'HGNC:7419', 'HGNC:11055', 'HGNC:12582', 'HGNC:10681', 'HGNC:2292', 'HGNC:2501', 'HG…
/Subject3_D14_ACTTTCATCTGTACGA-1	0.002317279388739277	0.005279619530323154	1024	0	['HGNC:7892', 'HGNC:11047', 'HGNC:4693', 'HGNC:9020', 'HGNC:17296', 'HGNC:10451', 'HGNC:2501', 'HGNC:2858', 'HGNC:11054', 'HGNC:18044', 'HGNC:9225', 'HGNC:18070', 'HGNC:10452', 'HGNC:18170']
/Subject3_D10_GTCACAATCACTGGGC-1	0.002312230004855689	0.0008101393836870433	945	0	['HGNC:7697', 'HGNC:7707', 'HGNC:7696', 'HGNC:2267', 'HGNC:7685', 'HGNC:21350', 'HGNC:17296', 'HGNC:18761', 'HGNC:7719', 'HGNC:7692', 'HGNC:435', 'HGNC:7462', 'HGNC:7713', 'HGNC:8016', 'HGNC:29594', 'HGNC:2291', 'HGNC:7708', 'HGNC:2269', 'HGNC:7694', 'HGNC:7703', 'HGNC:10999', 'HGNC:7700', 'HGNC:833', 'HGNC:7716', 'HGNC:10680', 'HGNC:23987', 'HGNC:20371', 'HGNC:7455', 'HGNC:30863', 'HGNC:10681', …
/Subject3_D28_CTACCCACATCACGAT-1	0.004384618757398919	0.0022229434308431734	785	[['HGNC:365', 46.66666666666662, 100.00000000000446]]	['HGNC:11004', 'HGNC:10921', 'HGNC:2330', 'HGNC:14409', 'HGNC:7529', 'HGNC:25223', 'HGNC:10451', 'HGNC:837', 'HGNC:28883', 'HGNC:9141', 'HGNC:4175', 'HGNC:833', 'HGNC:7863', 'HGNC:8016', 'HGNC:11055', 'HGNC:840', 'HGNC:2244', 'HGNC:14679', 'HGNC:7892', 'HGNC:823', 'HGNC:5006', 'HGNC:14247', 'HGNC:18170', 'HGNC:830', 'HGNC:20233', 'HGNC:20661', 'HGNC:18044', 'HGNC:845', 'HGNC:847', 'HGNC:17296', '…
/Subject5_D14_GACCTGGTCTTTACGT-1	0.0031453734416104395	0.0010373736010601481	693	0	['HGNC:10995', 'HGNC:4693', 'HGNC:11047', 'HGNC:18070', 'HGNC:4378', 'HGNC:3575', 'HGNC:11054', 'HGNC:3569', 'HGNC:16484', 'HGNC:18044', 'HGNC:10999', 'HGNC:11064', 'HGNC:18170', 'HGNC:365']
/Natural2_Dneg4_TCTATTGAGGAGCGAG-1	0.0025651220356826825	0.0011855698297830273	809	0	['HGNC:7419', 'HGNC:26057', 'HGNC:5006', 'HGNC:20233', 'HGNC:11047', 'HGNC:24382', 'HGNC:1667', 'HGNC:2277', 'HGNC:4136', 'HGNC:8016', 'HGNC:4432', 'HGNC:18175', 'HGNC:2291', 'HGNC:24269', 'HGNC:847', 'HGNC:11055', 'HGNC:18044', 'HGNC:17296', 'HGNC:18070', 'HGNC:12586', 'HGNC:28883', 'HGNC:5383', 'HGNC:11004', 'HGNC:25223', 'HGNC:30862', 'HGNC:2288', 'HGNC:823', 'HGNC:2279', 'HGNC:18170', 'HGNC:2…
/Subject5_D10_CCTCTGACACATGTGT-1	0.007735467634803412	0.0022229434308431717	722	0	['HGNC:10986', 'HGNC:18170', 'HGNC:500', 'HGNC:7892', 'HGNC:1421', 'HGNC:17027', 'HGNC:11004', 'HGNC:4693', 'HGNC:5157', 'HGNC:9225']
/Natural1_Dneg2_GATGCTATCGCATGGC-1	0.0031802569647627482	0.0010025309076977641	986	0	['HGNC:11067', 'HGNC:18170', 'HGNC:10942', 'HGNC:2501', 'HGNC:7892', 'HGNC:16484', 'HGNC:2704', 'HGNC:11064']
/Subject3_D2_ATAACGCCAATAAGCA-1	0.0010831455718374344	0.0010373736010601477	874	0	['HGNC:4432', 'HGNC:11047', 'HGNC:7529', 'HGNC:341', 'HGNC:10980', 'HGNC:9141', 'HGNC:20661', 'HGNC:2244', 'HGNC:7530', 'HGNC:4175', 'HGNC:2501', 'HGNC:16484', 'HGNC:9225', 'HGNC:18044', 'HGNC:25223', 'HGNC:5006', 'HGNC:18170', 'HGNC:4136', 'HGNC:4693', 'HGNC:18070', 'HGNC:20233', 'HGNC:18175']
/Subject3_D0_ACGAGGAGTCAAAGCG-1	0.0017389036212667912	0.0005431972930825358	1020	0	['HGNC:14409', 'HGNC:7849', 'HGNC:4175', 'HGNC:4982', 'HGNC:11004', 'HGNC:10956', 'HGNC:17296', 'HGNC:11064', 'HGNC:7850', 'HGNC:11067', 'HGNC:2321', 'HGNC:10986', 'HGNC:9280', 'HGNC:18170', 'HGNC:11063', 'HGNC:3078', 'HGNC:2858', 'HGNC:4432', 'HGNC:3647', 'HGNC:18070', 'HGNC:12592', 'HGNC:10979', 'HGNC:10451', 'HGNC:2704', 'HGNC:395', 'HGNC:4136', 'HGNC:3700', 'HGNC:500', 'HGNC:10452', 'HGNC:789…
/Natural1_Dneg2_TATCAGGCAAACCCAT-1	0.02591968528368715	0.036892473465575344	1052	0	['HGNC:2501', 'HGNC:18070', 'HGNC:9752', 'HGNC:4693', 'HGNC:16484', 'HGNC:11064', 'HGNC:11063', 'HGNC:11047', 'HGNC:7892', 'HGNC:18044', 'HGNC:18170', 'HGNC:8582']
/Subject2_D6_ATGGGAGCAGCCTGTG-1	0.004483041295214672	0.0010373736010601477	762	0	['HGNC:847', 'HGNC:2898', 'HGNC:8016', 'HGNC:7715', 'HGNC:30242', 'HGNC:2277', 'HGNC:24382', 'HGNC:7704', 'HGNC:830', 'HGNC:11047', 'HGNC:7719', 'HGNC:7697', 'HGNC:833', 'HGNC:7427', 'HGNC:7462', 'HGNC:823', 'HGNC:7711', 'HGNC:365', 'HGNC:7705', 'HGNC:7713', 'HGNC:7703', 'HGNC:30863', 'HGNC:7687', 'HGNC:2287', 'HGNC:2279', 'HGNC:2267', 'HGNC:7461', 'HGNC:17027', 'HGNC:18070', 'HGNC:7707', 'HGNC:2…
/Subject5_D10_TGAAAGACACAGGAGT-1	0.004483041295214689	0.0010373736010601481	867	0	['HGNC:16232', 'HGNC:833', 'HGNC:12590', 'HGNC:11064', 'HGNC:10980', 'HGNC:28883', 'HGNC:2501', 'HGNC:12527', 'HGNC:840', 'HGNC:2265', 'HGNC:2285', 'HGNC:12586', 'HGNC:2292', 'HGNC:4458', 'HGNC:10293', 'HGNC:8016', 'HGNC:11559', 'HGNC:7422', 'HGNC:18044', 'HGNC:848', 'HGNC:4175', 'HGNC:7892', 'HGNC:8907', 'HGNC:2288', 'HGNC:16484', 'HGNC:30862', 'HGNC:2277', 'HGNC:30863', 'HGNC:2287', 'HGNC:17296…
/Subject2_D8_ACTTTCAAGTGAACAT-1	0.006769040343480443	0.0010373736010601477	927	0	['HGNC:2342', 'HGNC:12587', 'HGNC:24380', 'HGNC:642', 'HGNC:5383', 'HGNC:3481', 'HGNC:2277', 'HGNC:3482', 'HGNC:119', 'HGNC:2579', 'HGNC:10680', 'HGNC:94', 'HGNC:10683', 'HGNC:2646', 'HGNC:12586', 'HGNC:2285', 'HGNC:30862', 'HGNC:833', 'HGNC:2287', 'HGNC:6936', 'HGNC:12585', 'HGNC:2269', 'HGNC:7421', 'HGNC:16232', 'HGNC:24382', 'HGNC:837', 'HGNC:830', 'HGNC:14247', 'HGNC:846', 'HGNC:4693', 'HGNC:…
/Subject2_D28_ACATACGCATTTCAGG-1	0.006769040343480436	0.0010373736010601481	1305	0	['HGNC:3700', 'HGNC:11055', 'HGNC:7529', 'HGNC:2898', 'HGNC:4175', 'HGNC:25223', 'HGNC:2244', 'HGNC:28883', 'HGNC:18170', 'HGNC:21350', 'HGNC:4693', 'HGNC:11003', 'HGNC:11064', 'HGNC:7530', 'HGNC:4378', 'HGNC:5006', 'HGNC:20233', 'HGNC:18175', 'HGNC:4136', 'HGNC:20661', 'HGNC:9141', 'HGNC:341']
/Subject2_D8_GATGAAATCGGAATCT-1	0.002317279388739245	0.0011855698297830255	568	0	['HGNC:2704', 'HGNC:28883', 'HGNC:14247', 'HGNC:2858', 'HGNC:10452', 'HGNC:848', 'HGNC:3078', 'HGNC:7850', 'HGNC:10451', 'HGNC:7849', 'HGNC:833', 'HGNC:11047', 'HGNC:17296', 'HGNC:8016', 'HGNC:847', 'HGNC:4432', 'HGNC:8906', 'HGNC:11054', 'HGNC:838', 'HGNC:823', 'HGNC:830', 'HGNC:837', 'HGNC:9225', 'HGNC:18170', 'HGNC:846', 'HGNC:2898', 'HGNC:24269', 'HGNC:7892', 'HGNC:11004', 'HGNC:4693', 'HGNC:…
/Subject3_D6_TGGGCGTGTGAAAGAG-1	0.00314537344161045	0.09831871004793848	614	[['HGNC:7699', 9.438885214290485, 99.99999999999962], ['HGNC:2579', 3.7795916685891955, 99.2202713704707], ['HGNC:7705', 9.438885214290524, 99.9999999999995], ['HGNC:2287', 3.7795916685891857, 99.22027137047178], ['HGNC:7421', 3.779591668592864, 99.22027137047168], ['HGNC:3482', 5.521709941842308, 99.99999999999962], ['HGNC:2292', 3.7795916685891884, 99.22027137047168], ['HGNC:7691', 9.4388852142…	['HGNC:500', 'HGNC:341', 'HGNC:18044', 'HGNC:4693', 'HGNC:18170', 'HGNC:18761', 'HGNC:7892', 'HGNC:11047', 'HGNC:9225']
/Subject2_D15_CGCCAAGAGACCTAGG-1	0.0031453734416104578	0.006620045760502255	585	0	['HGNC:4693', 'HGNC:2858', 'HGNC:2291', 'HGNC:2269', 'HGNC:2277', 'HGNC:24382', 'HGNC:24381', 'HGNC:9225', 'HGNC:7427', 'HGNC:8124', 'HGNC:2267', 'HGNC:7422', 'HGNC:17296', 'HGNC:12585', 'HGNC:28883', 'HGNC:18170', 'HGNC:24380', 'HGNC:838', 'HGNC:833', 'HGNC:30863', 'HGNC:18044', 'HGNC:9280', 'HGNC:4982', 'HGNC:2279', 'HGNC:2898', 'HGNC:846', 'HGNC:2287', 'HGNC:12592', 'HGNC:3481', 'HGNC:2285', '…
/Subject5_D14_TGACAACGTCTAGAGG-1	0.002317279388739272	0.0010373736010601473	620	0	['HGNC:7422', 'HGNC:119', 'HGNC:82', 'HGNC:4061', 'HGNC:2291', 'HGNC:10682', 'HGNC:8052', 'HGNC:403', 'HGNC:2269', 'HGNC:2690', 'HGNC:4458', 'HGNC:12587', 'HGNC:8016', 'HGNC:830', 'HGNC:10681', 'HGNC:18044', 'HGNC:14247', 'HGNC:840', 'HGNC:12586', 'HGNC:2285', 'HGNC:2289', 'HGNC:2267', 'HGNC:12582', 'HGNC:12590', 'HGNC:823', 'HGNC:24382', 'HGNC:24380', 'HGNC:24381', 'HGNC:3481', 'HGNC:84', 'HGNC:…
/Subject2_D6_GACCTGGGTAAGTTCC-1	0.010439742316629743	0.09825081038630318	709	[['HGNC:7705', 45.68927415087471, 99.99999999999993], ['HGNC:7699', 45.68927415087438, 99.99999999999993], ['HGNC:7697', 45.68927415087438, 99.99999999999993], ['HGNC:7698', 45.68927415087416, 99.9999999999999], ['HGNC:7688', 45.68927415087447, 99.9999999999999], ['HGNC:7703', 45.68927415087435, 99.99999999999993], ['HGNC:7704', 45.68927415087462, 100.00000000000016], ['HGNC:7696', 45.68927415087…	['HGNC:11067', 'HGNC:18170', 'HGNC:2858', 'HGNC:365', 'HGNC:500', 'HGNC:10451', 'HGNC:17296', 'HGNC:10956', 'HGNC:16484', 'HGNC:10452', 'HGNC:4693', 'HGNC:7892', 'HGNC:18044', 'HGNC:11063', 'HGNC:11064']
/Natural2_D180_TGGCTGGTCTAACTGG-1	0.021181952976064376	0.09777551275485596	859	[['HGNC:4799', 34.49070282954289, 100.00000000000007], ['HGNC:4803', 34.37551997053878, 99.99999999999253], ['HGNC:89', 34.49070282954295, 100.00000000000004], ['HGNC:92', 34.45943419520588, 99.99999999999935], ['HGNC:83', 34.490702829542904, 100.00000000000011], ['HGNC:90', 34.490702829543, 100.0], ['HGNC:3151', 34.49070282954297, 99.99999999999997], ['HGNC:4801', 34.314489871064254, 100.0]]	['HGNC:17296', 'HGNC:7892', 'HGNC:10452', 'HGNC:3061', 'HGNC:10451', 'HGNC:10921', 'HGNC:11047', 'HGNC:18170', 'HGNC:2858', 'HGNC:9020', 'HGNC:500', 'HGNC:9225', 'HGNC:16484']
/Subject2_D0_CATATTCTCTGTTGAG-1	0.003145373441610425	0.0010676954166981174	759	0	['HGNC:2294', 'HGNC:4433', 'HGNC:2285', 'HGNC:10682', 'HGNC:2277', 'HGNC:11067', 'HGNC:12585', 'HGNC:2288', 'HGNC:21350', 'HGNC:2289', 'HGNC:24381', 'HGNC:6381', 'HGNC:11063', 'HGNC:7419', 'HGNC:10989', 'HGNC:12587', 'HGNC:2579', 'HGNC:2898', 'HGNC:2269', 'HGNC:24380', 'HGNC:4693', 'HGNC:30863', 'HGNC:11004', 'HGNC:7427', 'HGNC:10683', 'HGNC:2267', 'HGNC:2265', 'HGNC:2291', 'HGNC:2911', 'HGNC:308…
/Subject3_D0_CGTGTAAAGTGAATTG-1	0.003145373441610438	0.09777551275485667	665	[['HGNC:10682', 24.540667703772563, 99.99999999999983], ['HGNC:2422', 24.54066770377259, 99.99999999999994], ['HGNC:10683', 24.54066770377259, 99.99999999999945], ['HGNC:642', 19.537227435071163, 99.99999999999697], ['HGNC:10969', 16.332285119440765, 99.99999999999997], ['HGNC:8124', 46.12278575276666, 100.00000000000011], ['HGNC:10995', 44.87165513428239, 100.00000000000004], ['HGNC:11449', 35.6…	['HGNC:2501', 'HGNC:2858', 'HGNC:18170', 'HGNC:10452', 'HGNC:18070', 'HGNC:11054', 'HGNC:11047', 'HGNC:16484', 'HGNC:10297', 'HGNC:4693', 'HGNC:17027', 'HGNC:10293', 'HGNC:16431', 'HGNC:17296', 'HGNC:11004', 'HGNC:12705', 'HGNC:12706', 'HGNC:10451', 'HGNC:25686', 'HGNC:23506', 'HGNC:11559', 'HGNC:9225', 'HGNC:7892', 'HGNC:18044']
/Subject5_D14_ACCGTAAAGCAATCTC-1	0.004483041295214671	0.0010373736010601477	722	0	['HGNC:30927', 'HGNC:24381', 'HGNC:10682', 'HGNC:7529', 'HGNC:7716', 'HGNC:7701', 'HGNC:2289', 'HGNC:7688', 'HGNC:2501', 'HGNC:7530', 'HGNC:20371', 'HGNC:3482', 'HGNC:7707', 'HGNC:2279', 'HGNC:7456', 'HGNC:23987', 'HGNC:12582', 'HGNC:7719', 'HGNC:5006', 'HGNC:7702', 'HGNC:7686', 'HGNC:2267', 'HGNC:7693', 'HGNC:833', 'HGNC:2291', 'HGNC:7683', 'HGNC:7695', 'HGNC:7698', 'HGNC:845', 'HGNC:5213', 'HGN…
/Subject2_D4_TCAATCTCATTCGACA-1	0.004483041295214667	0.0010373736010601473	920	0	['HGNC:10683', 'HGNC:4693', 'HGNC:10682', 'HGNC:3700', 'HGNC:2690', 'HGNC:18170', 'HGNC:16484', 'HGNC:5157', 'HGNC:11067', 'HGNC:10681', 'HGNC:7892', 'HGNC:2501', 'HGNC:11064', 'HGNC:10680']
/Subject2_D10_CTACCCAAGTCTCGGC-1	0.010439742316623087	0.04564857399717321	720	[['HGNC:10989', 31.15722322488806, 99.99999999991134]]	['HGNC:2288', 'HGNC:24382', 'HGNC:2291', 'HGNC:14573', 'HGNC:2289', 'HGNC:2294', 'HGNC:11559', 'HGNC:12524', 'HGNC:2205', 'HGNC:16232', 'HGNC:10683', 'HGNC:10681', 'HGNC:10297', 'HGNC:29594', 'HGNC:4432', 'HGNC:2898', 'HGNC:12586', 'HGNC:10992', 'HGNC:20799', 'HGNC:20197', 'HGNC:10451', 'HGNC:12582', 'HGNC:24381', 'HGNC:12587', 'HGNC:4061', 'HGNC:30862', 'HGNC:11063', 'HGNC:2858', 'HGNC:2279', 'H…
/Natural2_Dneg5_AGACGTTTCCGAACGC-1	0.0041255827385618185	0.0011855698297830255	1139	0	['HGNC:11067', 'HGNC:2704', 'HGNC:11063', 'HGNC:11047', 'HGNC:18170', 'HGNC:4570', 'HGNC:16484', 'HGNC:11064', 'HGNC:341', 'HGNC:2501', 'HGNC:11004', 'HGNC:10451', 'HGNC:10920', 'HGNC:10452', 'HGNC:7892', 'HGNC:17296']
/Natural1_Dneg2_GATCGTACATCTCGCT-1	0.001962246379655429	0.0005431972930825331	870	0	['HGNC:3482', 'HGNC:12586', 'HGNC:4693', 'HGNC:830', 'HGNC:94', 'HGNC:833', 'HGNC:2280', 'HGNC:11067', 'HGNC:10979', 'HGNC:7892', 'HGNC:837', 'HGNC:846', 'HGNC:2277', 'HGNC:2704', 'HGNC:2265', 'HGNC:17027', 'HGNC:11054', 'HGNC:3481', 'HGNC:7427', 'HGNC:12582', 'HGNC:12585', 'HGNC:16232', 'HGNC:18044', 'HGNC:24269', 'HGNC:8906', 'HGNC:2289', 'HGNC:838', 'HGNC:2269', 'HGNC:2267', 'HGNC:12590', 'HGN…
/Subject3_D10_ACATGGTAGAGTCTGG-1	0.004483041295214671	0.0010373736010601477	739	0	['HGNC:30863', 'HGNC:8016', 'HGNC:2269', 'HGNC:12582', 'HGNC:9225', 'HGNC:2294', 'HGNC:12586', 'HGNC:2501', 'HGNC:24382', 'HGNC:18070', 'HGNC:846', 'HGNC:2280', 'HGNC:29594', 'HGNC:16232', 'HGNC:12585', 'HGNC:11064', 'HGNC:837', 'HGNC:30862', 'HGNC:12590', 'HGNC:2288', 'HGNC:435', 'HGNC:7421', 'HGNC:2287', 'HGNC:7427', 'HGNC:12587', 'HGNC:24381', 'HGNC:3481', 'HGNC:11047', 'HGNC:833', 'HGNC:14247…
/Subject2_D28_GTACGTACACGGATAG-1	0.01043974231662974	0.045648573997173175	883	[['HGNC:10959', 2.2821169447116434, 99.99999999999999]]	['HGNC:17027', 'HGNC:9225', 'HGNC:500', 'HGNC:4693', 'HGNC:16484', 'HGNC:18070', 'HGNC:18170']
/Subject3_D6_GGTGAAGCACAACGTT-1	0.003145373441610446	0.0022229434308431734	501	[['HGNC:186', 23.333333333334895, 89.7809790661166], ['HGNC:365', 46.66666666667514, 99.99999999999977], ['HGNC:2704', 46.66666666667589, 99.99999999999973]]	['HGNC:2858', 'HGNC:10297', 'HGNC:11559', 'HGNC:9225', 'HGNC:11063', 'HGNC:11004', 'HGNC:18044', 'HGNC:4693', 'HGNC:17027', 'HGNC:10293', 'HGNC:2501', 'HGNC:10452', 'HGNC:7892', 'HGNC:17296', 'HGNC:18070', 'HGNC:10451', 'HGNC:18170']
/Subject3_D28_TACCTTAAGTGGCACA-1	0.003145373441610438	0.0010373736010601477	850	0	['HGNC:11054', 'HGNC:500', 'HGNC:4693', 'HGNC:17027', 'HGNC:7892', 'HGNC:12563', 'HGNC:18044', 'HGNC:18170', 'HGNC:10956', 'HGNC:473', 'HGNC:18070', 'HGNC:9225', 'HGNC:4378', 'HGNC:1096', 'HGNC:11047', 'HGNC:2719']
/Subject5_D10_CAGAGAGCACATGACT-1	0.003145373441610435	0.001185569829783026	771	0	['HGNC:28883', 'HGNC:30863', 'HGNC:2267', 'HGNC:4136', 'HGNC:7427', 'HGNC:2579', 'HGNC:837', 'HGNC:2285', 'HGNC:845', 'HGNC:2704', 'HGNC:12582', 'HGNC:2277', 'HGNC:24380', 'HGNC:20233', 'HGNC:8016', 'HGNC:30862', 'HGNC:3061', 'HGNC:2858', 'HGNC:823', 'HGNC:17296', 'HGNC:10452', 'HGNC:7422', 'HGNC:24381', 'HGNC:2291', 'HGNC:2289', 'HGNC:833', 'HGNC:12585', 'HGNC:24382', 'HGNC:14247', 'HGNC:2280', …
/Subject3_D8_AGGGAGTTCCCTCTTT-1	0.003145373441610438	0.04564857399717314	958	[['HGNC:7692', 11.363731326819549, 100.00000000000004], ['HGNC:7686', 11.363731326819313, 100.00000000000004], ['HGNC:8124', 43.73404804700586, 100.00000000000003], ['HGNC:7706', 11.363731326819524, 100.00000000000003], ['HGNC:7456', 11.363731326819455, 100.00000000000003], ['HGNC:7693', 11.36373132681951, 100.0], ['HGNC:30863', 0.051587206243995765, 94.31166157042078], ['HGNC:7717', 11.363731326…	['HGNC:7892', 'HGNC:840', 'HGNC:10451', 'HGNC:838', 'HGNC:2858', 'HGNC:473', 'HGNC:10536', 'HGNC:4175', 'HGNC:18044', 'HGNC:18761', 'HGNC:9225', 'HGNC:10452', 'HGNC:823', 'HGNC:11055', 'HGNC:3061', 'HGNC:845', 'HGNC:11067', 'HGNC:18170', 'HGNC:837', 'HGNC:833', 'HGNC:17296', 'HGNC:341', 'HGNC:846', 'HGNC:4415', 'HGNC:4136', 'HGNC:14247', 'HGNC:830', 'HGNC:8016', 'HGNC:847', 'HGNC:848', 'HGNC:1440…
/Subject3_D10_TCATTTGTCCTACAGA-1	0.007380774908295713	0.0022229434308431747	716	0	['HGNC:2287', 'HGNC:16484', 'HGNC:840', 'HGNC:2289', 'HGNC:2501', 'HGNC:2698', 'HGNC:2267', 'HGNC:20661', 'HGNC:12586', 'HGNC:18070', 'HGNC:4378', 'HGNC:8016', 'HGNC:2579', 'HGNC:18044', 'HGNC:4693', 'HGNC:2265', 'HGNC:7530', 'HGNC:2280', 'HGNC:5006', 'HGNC:833', 'HGNC:838', 'HGNC:830', 'HGNC:2285', 'HGNC:847', 'HGNC:7421', 'HGNC:90', 'HGNC:2277', 'HGNC:845', 'HGNC:20233', 'HGNC:23', 'HGNC:2279',…
/Subject3_D8_GTCCTCAAGGACTGGT-1	0.0211819529760646	0.0982508103863029	916	0	['HGNC:10451', 'HGNC:17296', 'HGNC:2858', 'HGNC:18170', 'HGNC:18070', 'HGNC:4693', 'HGNC:11047', 'HGNC:18044', 'HGNC:2501', 'HGNC:28883', 'HGNC:4432', 'HGNC:17027', 'HGNC:10452', 'HGNC:10979', 'HGNC:7892']
/Subject3_D28_GACGGCTGTCTAACGT-1	0.003145373441610438	0.010357736511362941	1363	0	['HGNC:4175', 'HGNC:2501', 'HGNC:11064', 'HGNC:11067', 'HGNC:7892', 'HGNC:10943', 'HGNC:18170', 'HGNC:10452', 'HGNC:11063', 'HGNC:341', 'HGNC:16484', 'HGNC:17296', 'HGNC:4693', 'HGNC:10451', 'HGNC:4136', 'HGNC:2858']
/Subject3_D0_AAGTCTGTCGTGGTCG-1	0.010439742316629743	0.04564857399717315	700	[['HGNC:3481', 42.30347001367545, 99.99999999990365], ['HGNC:10989', 46.318457709200004, 99.99999999999699], ['HGNC:642', 48.608966393182854, 99.99999999999244], ['HGNC:3482', 42.303470013675415, 100.00000000000007]]	['HGNC:18044', 'HGNC:11054', 'HGNC:18170', 'HGNC:9225']
/Natural2_Dneg4_TCAGATGCATCGGAAG-1	0.0016011143756054216	0.0005431972930825332	581	0	['HGNC:12582', 'HGNC:8016', 'HGNC:11064', 'HGNC:18170', 'HGNC:29594', 'HGNC:840', 'HGNC:14409', 'HGNC:2267', 'HGNC:12585', 'HGNC:838', 'HGNC:7421', 'HGNC:365', 'HGNC:17296', 'HGNC:823', 'HGNC:2704', 'HGNC:16484', 'HGNC:8906', 'HGNC:2288', 'HGNC:500', 'HGNC:4693', 'HGNC:30863', 'HGNC:833', 'HGNC:9020', 'HGNC:2280', 'HGNC:10452', 'HGNC:18044', 'HGNC:7427', 'HGNC:2287', 'HGNC:24269', 'HGNC:16232', '…
/Subject3_D2_GTTCATTCAGACGCTC-1	0.004483041295214671	0.0010373736010601477	1206	0	['HGNC:11004', 'HGNC:846', 'HGNC:7529', 'HGNC:4136', 'HGNC:11003', 'HGNC:9020', 'HGNC:2277', 'HGNC:16484', 'HGNC:4249', 'HGNC:12585', 'HGNC:2294', 'HGNC:11055', 'HGNC:12582', 'HGNC:7421', 'HGNC:7863', 'HGNC:2265', 'HGNC:845', 'HGNC:7422', 'HGNC:17296', 'HGNC:24381', 'HGNC:2289', 'HGNC:833', 'HGNC:10451', 'HGNC:14247', 'HGNC:2244', 'HGNC:2288', 'HGNC:830', 'HGNC:2269', 'HGNC:2287', 'HGNC:7530', 'H…
/Subject2_D10_GTAGTCACACGCTTTC-1	0.0031453734416104395	0.1021999260413788	786	[['HGNC:7695', 5.950965416666511, 99.99999999999994], ['HGNC:7419', 2.8961676610670968, 85.85890217089455], ['HGNC:16232', 2.8961676610671874, 85.8589021708946], ['HGNC:3700', 30.38653645435892, 99.99999999999996], ['HGNC:7710', 5.950965416666518, 100.0000000000023], ['HGNC:7462', 5.950965416666516, 99.99999999999993], ['HGNC:2292', 2.896167661067092, 85.8589021708946], ['HGNC:3481', 7.4756171201…	['HGNC:16484', 'HGNC:11063', 'HGNC:18044', 'HGNC:8021', 'HGNC:9020', 'HGNC:18170', 'HGNC:4693']
/Subject3_D0_GTTCGGGGTTCGTTGA-1	0.003145373441610438	0.0010373736010601477	559	0	['HGNC:7422', 'HGNC:2244', 'HGNC:848', 'HGNC:823', 'HGNC:24381', 'HGNC:2277', 'HGNC:4693', 'HGNC:840', 'HGNC:14247', 'HGNC:838', 'HGNC:2285', 'HGNC:837', 'HGNC:18175', 'HGNC:2265', 'HGNC:17027', 'HGNC:12582', 'HGNC:12587', 'HGNC:9225', 'HGNC:2287', 'HGNC:5006', 'HGNC:833', 'HGNC:9141', 'HGNC:830', 'HGNC:847', 'HGNC:18044', 'HGNC:9020', 'HGNC:24380', 'HGNC:5008', 'HGNC:2579', 'HGNC:12585', 'HGNC:1…
/Subject3_D28_CTTAACTAGATGTTAG-1	0.003985330988287243	0.0010373736010601477	948	0	['HGNC:341', 'HGNC:2501', 'HGNC:4378', 'HGNC:1516', 'HGNC:18170', 'HGNC:9225', 'HGNC:11064', 'HGNC:18070', 'HGNC:8906', 'HGNC:4693', 'HGNC:11063', 'HGNC:18044', 'HGNC:24269']
/Subject2_D4_ACCAGTAAGAGACGAA-1	0.010439742316629752	0.007998580140640301	631	0	['HGNC:10293', 'HGNC:2501', 'HGNC:2277', 'HGNC:12586', 'HGNC:8891', 'HGNC:4693', 'HGNC:2291', 'HGNC:12563', 'HGNC:12582', 'HGNC:24381', 'HGNC:11448', 'HGNC:11067', 'HGNC:2579', 'HGNC:10682', 'HGNC:7422', 'HGNC:2289', 'HGNC:4433', 'HGNC:4458', 'HGNC:2287', 'HGNC:11559', 'HGNC:12587', 'HGNC:2288', 'HGNC:30862', 'HGNC:24380', 'HGNC:10681', 'HGNC:7421', 'HGNC:2269', 'HGNC:21350', 'HGNC:7419', 'HGNC:1…
/Natural1_Dneg3_AAGGCAGAGTCACGCC-1	0.0016678361553822234	0.0005431972930825335	900	0	['HGNC:365', 'HGNC:7892', 'HGNC:30927', 'HGNC:29437', 'HGNC:11004', 'HGNC:2704', 'HGNC:10451', 'HGNC:11047', 'HGNC:115', 'HGNC:11067', 'HGNC:17296', 'HGNC:23089', 'HGNC:18170', 'HGNC:10452', 'HGNC:4432']
/Subject2_D8_ACCCACTAGATCCTGT-1	0.0004901720503896869	0.0010373736010601457	553	[['HGNC:4623', 8.272680759518737, 99.99999999999936]]	['HGNC:7701', 'HGNC:7698', 'HGNC:30242', 'HGNC:7711', 'HGNC:7688', 'HGNC:837', 'HGNC:7710', 'HGNC:7456', 'HGNC:642', 'HGNC:11004', 'HGNC:7461', 'HGNC:14247', 'HGNC:6826', 'HGNC:7684', 'HGNC:8016', 'HGNC:7708', 'HGNC:7716', 'HGNC:2267', 'HGNC:12527', 'HGNC:22921', 'HGNC:838', 'HGNC:10979', 'HGNC:845', 'HGNC:10293', 'HGNC:20371', 'HGNC:14573', 'HGNC:12585', 'HGNC:7046', 'HGNC:7421', 'HGNC:2287', 'H…
/Subject2_D2_ATGTGTGCAATGAATG-1	0.0013745380570325282	0.0010373736010601481	398	0	['HGNC:9280', 'HGNC:10956', 'HGNC:10999', 'HGNC:500', 'HGNC:18044', 'HGNC:473', 'HGNC:18070', 'HGNC:3575', 'HGNC:10943', 'HGNC:10980', 'HGNC:12592', 'HGNC:18170', 'HGNC:3647', 'HGNC:2321', 'HGNC:2911', 'HGNC:4378', 'HGNC:17027', 'HGNC:4982', 'HGNC:12591', 'HGNC:22921', 'HGNC:10536', 'HGNC:3569', 'HGNC:642', 'HGNC:395', 'HGNC:10989', 'HGNC:8124', 'HGNC:4693', 'HGNC:2898', 'HGNC:365', 'HGNC:21350']
/Subject2_D0_GAGGTGAGTCAGAGGT-1	0.006149494204101728	0.0010373736010601477	653	0	['HGNC:24380', 'HGNC:840', 'HGNC:837', 'HGNC:12585', 'HGNC:2269', 'HGNC:2279', 'HGNC:2288', 'HGNC:2287', 'HGNC:830', 'HGNC:12582', 'HGNC:11055', 'HGNC:2291', 'HGNC:16232', 'HGNC:848', 'HGNC:24382', 'HGNC:2285', 'HGNC:833', 'HGNC:18170', 'HGNC:3482', 'HGNC:8016', 'HGNC:7421', 'HGNC:4378', 'HGNC:24381', 'HGNC:2292', 'HGNC:11064', 'HGNC:11063', 'HGNC:4175', 'HGNC:2294', 'HGNC:7427', 'HGNC:29594', 'H…
/Natural1_Dneg3_CGATCGGGTAGAGTGC-1	0.004483041295214671	0.001037373601060147	1249	0	['HGNC:16484', 'HGNC:7892', 'HGNC:11067', 'HGNC:18070', 'HGNC:10920', 'HGNC:4432', 'HGNC:11064', 'HGNC:11063', 'HGNC:18170', 'HGNC:115']
/Subject5_D14_CTTCTCTCAATAAGCA-1	0.003145373441610438	0.057007455416491576	778	[['HGNC:18070', 17.70297851265319, 99.99999999999993], ['HGNC:4135', 30.10874141635908, 99.99999999999996]]	['HGNC:4693', 'HGNC:7892', 'HGNC:2501', 'HGNC:11063', 'HGNC:10451', 'HGNC:10452', 'HGNC:2858', 'HGNC:9020', 'HGNC:341', 'HGNC:18044', 'HGNC:11047', 'HGNC:17296', 'HGNC:365', 'HGNC:18170']
/Subject2_D8_ATGCGATCAGATCTGT-1	0.0031453734416104395	0.0010373736010601477	645	0	['HGNC:11050', 'HGNC:341', 'HGNC:11051', 'HGNC:2501', 'HGNC:11047', 'HGNC:18044', 'HGNC:4693', 'HGNC:9020', 'HGNC:4378', 'HGNC:11054', 'HGNC:16484', 'HGNC:10956', 'HGNC:18170']
/Subject3_D6_TGGGAAGGTTCTCATT-1	0.003145373441610438	0.0010373736010601477	1001	0	['HGNC:500', 'HGNC:4378', 'HGNC:18170', 'HGNC:4693', 'HGNC:341', 'HGNC:11064', 'HGNC:10920', 'HGNC:16484', 'HGNC:11067', 'HGNC:11063']
/Subject2_D8_GCATGCGCAAGTTCTG-1	0.0041255827385618254	0.001185569829783025	461	0	['HGNC:17027', 'HGNC:9225', 'HGNC:10452', 'HGNC:17296', 'HGNC:2858', 'HGNC:186', 'HGNC:18170', 'HGNC:365', 'HGNC:18070', 'HGNC:18044', 'HGNC:10959', 'HGNC:10956', 'HGNC:14409', 'HGNC:12805', 'HGNC:500', 'HGNC:10451', 'HGNC:7892', 'HGNC:11004', 'HGNC:2704']
/Subject5_D8_TCAATCTAGCCACTAT-1	0.0031453734416104395	0.02473358341169171	440	[['HGNC:4803', 21.21696561388636, 99.9999999999981], ['HGNC:10989', 26.934448222073186, 99.99999999999962], ['HGNC:89', 21.216965613886522, 100.00000000000075], ['HGNC:92', 21.216965613886558, 99.99999999999957], ['HGNC:4801', 21.21696561388611, 99.99999999999429], ['HGNC:2330', 21.216965613886416, 99.99999999999086], ['HGNC:2703', 21.216965613886448, 99.99999999999086], ['HGNC:4799', 21.21696561…	['HGNC:2285', 'HGNC:7456', 'HGNC:846', 'HGNC:30863', 'HGNC:7696', 'HGNC:20233', 'HGNC:7701', 'HGNC:7700', 'HGNC:7692', 'HGNC:24380', 'HGNC:11064', 'HGNC:7711', 'HGNC:847', 'HGNC:24381', 'HGNC:28883', 'HGNC:838', 'HGNC:3481', 'HGNC:3482', 'HGNC:840', 'HGNC:7684', 'HGNC:2289', 'HGNC:2294', 'HGNC:7698', 'HGNC:7706', 'HGNC:7686', 'HGNC:16232', 'HGNC:642', 'HGNC:30862', 'HGNC:20371', 'HGNC:25223', 'HG…
/Subject5_D28_GTCTCGTCACATTAGC-1	0.010439742316629736	0.026212159719860486	976	0	['HGNC:4136', 'HGNC:25223', 'HGNC:643', 'HGNC:2244', 'HGNC:29957', 'HGNC:5006', 'HGNC:18170', 'HGNC:20233', 'HGNC:11036', 'HGNC:18407', 'HGNC:4175', 'HGNC:9141', 'HGNC:10943', 'HGNC:2501', 'HGNC:7529', 'HGNC:20661', 'HGNC:18175', 'HGNC:7530']
/Subject3_D6_AGTTGGTTCGGTTCGG-1	0.01043974231662952	0.04564857399717282	1119	[['HGNC:7456', 30.171476931564094, 100.00000000000213], ['HGNC:7695', 30.171476931563962, 100.00000000000213], ['HGNC:7714', 30.171476931564005, 100.00000000000209], ['HGNC:7458', 30.171476931563934, 100.00000000000216], ['HGNC:7719', 30.17147693156398, 100.00000000000213], ['HGNC:7702', 30.17147693156404, 100.00000000000206], ['HGNC:7707', 30.17147693156404, 100.00000000000206], ['HGNC:7708', 30…	['HGNC:4433', 'HGNC:10683', 'HGNC:11036', 'HGNC:7529', 'HGNC:3700', 'HGNC:10680', 'HGNC:11055', 'HGNC:2501', 'HGNC:18175', 'HGNC:21350', 'HGNC:9141', 'HGNC:5006', 'HGNC:10996', 'HGNC:7530', 'HGNC:18044', 'HGNC:4136', 'HGNC:10451', 'HGNC:10682', 'HGNC:2898', 'HGNC:2244', 'HGNC:11067', 'HGNC:28883', 'HGNC:7892', 'HGNC:4175', 'HGNC:10681', 'HGNC:17296', 'HGNC:2858', 'HGNC:20661', 'HGNC:341', 'HGNC:1…
/Subject2_D4_TCGAGGCAGTGGAGAA-1	0.003145373441610439	0.001037373601060147	762	[['HGNC:845', 46.7837089558393, 99.99999999999959], ['HGNC:840', 46.78370895583036, 100.00000000000036], ['HGNC:848', 46.78370895587567, 99.99999999999997], ['HGNC:837', 46.78370895584322, 99.99999999999999], ['HGNC:833', 46.783708955833696, 99.99999999999999], ['HGNC:847', 46.78370895584333, 100.00000000000004], ['HGNC:846', 46.783708955525846, 99.99999999999993], ['HGNC:830', 46.78370895583574,…	['HGNC:8091', 'HGNC:2911', 'HGNC:8124', 'HGNC:365', 'HGNC:10980', 'HGNC:17366', 'HGNC:2244', 'HGNC:22921', 'HGNC:10979', 'HGNC:406', 'HGNC:18170', 'HGNC:20661', 'HGNC:11003', 'HGNC:11064', 'HGNC:17929', 'HGNC:5383', 'HGNC:7530', 'HGNC:4136', 'HGNC:4175', 'HGNC:18175', 'HGNC:10986', 'HGNC:11047', 'HGNC:5157', 'HGNC:9141', 'HGNC:4432', 'HGNC:20233', 'HGNC:5008', 'HGNC:4189', 'HGNC:21350', 'HGNC:752…
/Subject3_D14_TTTGCGCGTGAAATCA-1	0.0041255827385618185	0.0011855698297830268	836	0	['HGNC:17027', 'HGNC:2704', 'HGNC:10452', 'HGNC:3061', 'HGNC:10956', 'HGNC:10451', 'HGNC:18044', 'HGNC:341', 'HGNC:14409', 'HGNC:7892', 'HGNC:17296', 'HGNC:11047', 'HGNC:500', 'HGNC:9225', 'HGNC:2858', 'HGNC:18170', 'HGNC:9021', 'HGNC:11004', 'HGNC:28883']
/Subject2_D10_GCTCTGTCATCGATGT-1	0.006149494204101475	0.0022229434308431734	869	[['HGNC:186', 46.66666666666678, 100.00000000000387], ['HGNC:7892', 46.66666666666667, 99.99999999999625]]	['HGNC:341', 'HGNC:21350', 'HGNC:25223', 'HGNC:11559', 'HGNC:4693', 'HGNC:2287', 'HGNC:4136', 'HGNC:4175', 'HGNC:2501', 'HGNC:847', 'HGNC:30862', 'HGNC:2579', 'HGNC:14247', 'HGNC:2267', 'HGNC:2279', 'HGNC:7419', 'HGNC:10683', 'HGNC:12587', 'HGNC:3700', 'HGNC:2285', 'HGNC:840', 'HGNC:11055', 'HGNC:10682', 'HGNC:1795', 'HGNC:12586', 'HGNC:8016', 'HGNC:10980', 'HGNC:7530', 'HGNC:833', 'HGNC:16232', …
/Natural1_Dneg3_GTACGTATCTGCGACG-1	0.003145373441610445	0.0011855698297829425	1114	0	['HGNC:10959', 'HGNC:18044', 'HGNC:2704', 'HGNC:10451', 'HGNC:11004', 'HGNC:9225', 'HGNC:18761', 'HGNC:9021', 'HGNC:435', 'HGNC:18170', 'HGNC:2858', 'HGNC:10999', 'HGNC:17296', 'HGNC:10452', 'HGNC:341', 'HGNC:2501', 'HGNC:7892', 'HGNC:4260']
/Natural2_Dneg4_AGAATAGCACTGTTAG-1	0.003145373441610438	0.001185569829783027	721	0	['HGNC:7422', 'HGNC:10452', 'HGNC:10917', 'HGNC:7419', 'HGNC:30862', 'HGNC:2279', 'HGNC:3482', 'HGNC:8016', 'HGNC:9225', 'HGNC:18044', 'HGNC:30863', 'HGNC:2292', 'HGNC:840', 'HGNC:12590', 'HGNC:7529', 'HGNC:5007', 'HGNC:20233', 'HGNC:2291', 'HGNC:20661', 'HGNC:10451', 'HGNC:4693', 'HGNC:2704', 'HGNC:2579', 'HGNC:2244', 'HGNC:5383', 'HGNC:4249', 'HGNC:845', 'HGNC:10986', 'HGNC:10980', 'HGNC:4175',…
/Natural1_Dneg2_GCTGCTTAGCCAGTAG-1	0.004483041295214672	0.0010373736010601464	1275	0	['HGNC:17296', 'HGNC:3078', 'HGNC:4136', 'HGNC:7849', 'HGNC:341', 'HGNC:794', 'HGNC:9020', 'HGNC:11064', 'HGNC:7850', 'HGNC:9021', 'HGNC:2858', 'HGNC:18170', 'HGNC:18044', 'HGNC:10451', 'HGNC:2501', 'HGNC:4175', 'HGNC:10452', 'HGNC:4693', 'HGNC:11047', 'HGNC:9225', 'HGNC:7892']
/Natural1_Dneg2_GTCGGGTGTATGGTTC-1	0.002996156150896653	0.0010373736010601483	1056	0	['HGNC:2244', 'HGNC:3482', 'HGNC:4433', 'HGNC:11064', 'HGNC:16484', 'HGNC:4136', 'HGNC:20661', 'HGNC:25223', 'HGNC:3481', 'HGNC:2277', 'HGNC:24380', 'HGNC:987', 'HGNC:29594', 'HGNC:7419', 'HGNC:2690', 'HGNC:2858', 'HGNC:20233', 'HGNC:10680', 'HGNC:7427', 'HGNC:18170', 'HGNC:2267', 'HGNC:2285', 'HGNC:24382', 'HGNC:11003', 'HGNC:10986', 'HGNC:2289', 'HGNC:7529', 'HGNC:2291', 'HGNC:12587', 'HGNC:125…
/Subject2_D2_TTCTACATCCGGGTGT-1	0.0051958655755386	0.002222943430843174	796	[['HGNC:30325', 46.66666666666777, 99.99999999999997], ['HGNC:24269', 46.66666666666667, 100.00000000000004]]	['HGNC:18044', 'HGNC:12587', 'HGNC:24381', 'HGNC:5006', 'HGNC:24380', 'HGNC:30863', 'HGNC:7427', 'HGNC:9225', 'HGNC:4014', 'HGNC:2279', 'HGNC:83', 'HGNC:7421', 'HGNC:14573', 'HGNC:2291', 'HGNC:4249', 'HGNC:830', 'HGNC:3569', 'HGNC:12390', 'HGNC:1421', 'HGNC:9141', 'HGNC:7530', 'HGNC:2703', 'HGNC:16484', 'HGNC:16232', 'HGNC:473', 'HGNC:2285', 'HGNC:7529', 'HGNC:2205', 'HGNC:4799', 'HGNC:28883', 'H…
/Subject2_D15_CAAGTTGAGGAGCGTT-1	0.007735467634803418	0.002222943430843174	838	[['HGNC:8906', 46.666666666669975, 99.99999999999997], ['HGNC:24269', 46.666666666663815, 100.00000000000028]]	['HGNC:5157', 'HGNC:10971', 'HGNC:18170', 'HGNC:16484', 'HGNC:11064', 'HGNC:9020', 'HGNC:18044', 'HGNC:12563', 'HGNC:11047', 'HGNC:11051', 'HGNC:4693', 'HGNC:11054', 'HGNC:365', 'HGNC:7892']
/Subject3_D6_TAGACCACAGGGTTAG-1	0.0036792119618538938	0.0010184949245297527	960	0	['HGNC:845', 'HGNC:11449', 'HGNC:14247', 'HGNC:848', 'HGNC:4693', 'HGNC:823', 'HGNC:18175', 'HGNC:838', 'HGNC:2244', 'HGNC:18070', 'HGNC:11047', 'HGNC:14472', 'HGNC:7530', 'HGNC:4136', 'HGNC:7892', 'HGNC:8646', 'HGNC:20233', 'HGNC:7529', 'HGNC:840', 'HGNC:837', 'HGNC:11064', 'HGNC:8582', 'HGNC:11450', 'HGNC:4175', 'HGNC:833', 'HGNC:847', 'HGNC:5157', 'HGNC:18170', 'HGNC:11782', 'HGNC:20661', 'HGN…
/Subject3_D28_AACTCAGGTCCTGCTT-1	0.00398533098828724	0.0010373736010601466	740	0	['HGNC:4693', 'HGNC:406', 'HGNC:8906', 'HGNC:9141', 'HGNC:11026', 'HGNC:11047', 'HGNC:2911', 'HGNC:4189', 'HGNC:2898', 'HGNC:4249', 'HGNC:4175', 'HGNC:7530', 'HGNC:18170', 'HGNC:4378', 'HGNC:10922', 'HGNC:17366', 'HGNC:9020', 'HGNC:4136', 'HGNC:11063', 'HGNC:22921', 'HGNC:7529', 'HGNC:24269', 'HGNC:8124', 'HGNC:5006', 'HGNC:500', 'HGNC:10979', 'HGNC:17929', 'HGNC:7892', 'HGNC:5008', 'HGNC:11004',…
/Subject2_D0_TGCTACCCATCTCGCT-1	0.0010538173625495096	0.002222943430843174	392	[['HGNC:10922', 31.85118571387935, 100.0], ['HGNC:14404', 32.86844322677054, 100.0], ['HGNC:12563', 45.09925415949489, 100.00000000003459]]	['HGNC:11054', 'HGNC:14247', 'HGNC:4249', 'HGNC:2265', 'HGNC:830', 'HGNC:11003', 'HGNC:18175', 'HGNC:2294', 'HGNC:29594', 'HGNC:10986', 'HGNC:2267', 'HGNC:7863', 'HGNC:20233', 'HGNC:846', 'HGNC:12585', 'HGNC:28883', 'HGNC:2269', 'HGNC:3151', 'HGNC:833', 'HGNC:20661', 'HGNC:12582', 'HGNC:5383', 'HGNC:8923', 'HGNC:2244', 'HGNC:25223', 'HGNC:18170', 'HGNC:840', 'HGNC:7427', 'HGNC:837', 'HGNC:19129',…
/Subject2_D10_CAACTAGAGCGTGAAC-1	0.003145373441610438	0.001037373601060141	661	0	['HGNC:9225', 'HGNC:4693', 'HGNC:7892', 'HGNC:11063', 'HGNC:18170', 'HGNC:16484', 'HGNC:18044', 'HGNC:11064', 'HGNC:18070']
/Subject5_D28_AGGGATGAGGATGCGT-1	0.010439742316629709	0.09831871004793848	1174	[['HGNC:10989', 16.396132912219986, 100.00000000000033], ['HGNC:642', 35.794012453603074, 100.00000000000027]]	['HGNC:4432', 'HGNC:2269', 'HGNC:838', 'HGNC:12587', 'HGNC:2288', 'HGNC:18175', 'HGNC:846', 'HGNC:10682', 'HGNC:840', 'HGNC:7419', 'HGNC:30862', 'HGNC:9020', 'HGNC:18170', 'HGNC:847', 'HGNC:10680', 'HGNC:833', 'HGNC:2292', 'HGNC:3481', 'HGNC:7529', 'HGNC:4175', 'HGNC:2294', 'HGNC:3700', 'HGNC:7530', 'HGNC:2285', 'HGNC:837', 'HGNC:12582', 'HGNC:2287', 'HGNC:7427', 'HGNC:2289', 'HGNC:848', 'HGNC:84…
/Subject3_D28_CATCGGGGTTGCGTTA-1	0.006149494204101435	0.002222943430843222	928	0	['HGNC:30862', 'HGNC:846', 'HGNC:2292', 'HGNC:12585', 'HGNC:2267', 'HGNC:4136', 'HGNC:12586', 'HGNC:823', 'HGNC:18170', 'HGNC:2265', 'HGNC:12582', 'HGNC:30927', 'HGNC:7892', 'HGNC:8582', 'HGNC:845', 'HGNC:2280', 'HGNC:848', 'HGNC:7421', 'HGNC:7422', 'HGNC:29437', 'HGNC:833', 'HGNC:4175', 'HGNC:24380', 'HGNC:25223', 'HGNC:10922', 'HGNC:7530', 'HGNC:2501', 'HGNC:9141', 'HGNC:30863', 'HGNC:12587', '…
/Subject2_D10_TGAGAGGGTCTCTTTA-1	0.0031453734416104387	0.0010373736010601483	1149	0	['HGNC:20233', 'HGNC:5008', 'HGNC:18170', 'HGNC:18175', 'HGNC:4136', 'HGNC:4175', 'HGNC:4693', 'HGNC:9141', 'HGNC:25223', 'HGNC:16484', 'HGNC:10986', 'HGNC:5006', 'HGNC:341', 'HGNC:11064', 'HGNC:20661', 'HGNC:7529', 'HGNC:18044', 'HGNC:2244', 'HGNC:7530']
/Natural1_Dneg3_CCTAAAGCACATCCAA-1	0.001083145571837437	0.0011855698297830275	1080	[['HGNC:12563', 45.81740184649811, 99.99999999999974]]	['HGNC:4432', 'HGNC:11055', 'HGNC:4136', 'HGNC:341', 'HGNC:2858', 'HGNC:2704', 'HGNC:18070', 'HGNC:24269', 'HGNC:3700', 'HGNC:9141', 'HGNC:5006', 'HGNC:11047', 'HGNC:17296', 'HGNC:7529', 'HGNC:2501', 'HGNC:20661', 'HGNC:4249', 'HGNC:18175', 'HGNC:10452', 'HGNC:11054', 'HGNC:18044', 'HGNC:10979', 'HGNC:7530', 'HGNC:4175', 'HGNC:25223', 'HGNC:20233', 'HGNC:4693', 'HGNC:7892', 'HGNC:18170', 'HGNC:11…
/Natural1_Dneg2_CACACCTAGCTTTGGT-1	0.004125582738561771	0.001185569829783026	760	[['HGNC:16484', 16.882667737461272, 100.0000000000967]]	['HGNC:12590', 'HGNC:2501', 'HGNC:7421', 'HGNC:16232', 'HGNC:7427', 'HGNC:12582', 'HGNC:2267', 'HGNC:4693', 'HGNC:2285', 'HGNC:845', 'HGNC:30863', 'HGNC:17296', 'HGNC:24381', 'HGNC:3481', 'HGNC:12586', 'HGNC:18170', 'HGNC:840', 'HGNC:8016', 'HGNC:2294', 'HGNC:2291', 'HGNC:11047', 'HGNC:29594', 'HGNC:12585', 'HGNC:2279', 'HGNC:4432', 'HGNC:2269', 'HGNC:838', 'HGNC:4378', 'HGNC:848', 'HGNC:12587', …
/Subject5_D10_GACAGAGTCAGAGGTG-1	0.00773546763480341	0.0022229434308431734	675	0	['HGNC:9020', 'HGNC:28883', 'HGNC:3647', 'HGNC:5157', 'HGNC:4693', 'HGNC:7892', 'HGNC:29878', 'HGNC:2898', 'HGNC:2321', 'HGNC:18070', 'HGNC:2911', 'HGNC:395', 'HGNC:21350', 'HGNC:9280', 'HGNC:8124', 'HGNC:12592', 'HGNC:500', 'HGNC:10980', 'HGNC:4982', 'HGNC:365', 'HGNC:12591', 'HGNC:18170', 'HGNC:18044']
/Subject5_D28_CGCTGGAGTCTTGCGG-1	0.010439742316629738	0.09777551275485599	796	[['HGNC:7717', 43.89821565050489, 100.00000000000011], ['HGNC:7695', 43.89821565050487, 99.9999999999985], ['HGNC:7694', 43.89821565050484, 99.99999999999976], ['HGNC:7703', 43.898215650505854, 100.00000000000011], ['HGNC:7705', 43.898215650504824, 100.00000000000011], ['HGNC:7459', 43.898215650504824, 100.00000000000011], ['HGNC:7461', 43.89821565050489, 100.00000000000036], ['HGNC:17194', 43.89…	['HGNC:2280', 'HGNC:12585', 'HGNC:365', 'HGNC:833', 'HGNC:848', 'HGNC:2898', 'HGNC:2690', 'HGNC:2294', 'HGNC:16484', 'HGNC:2277', 'HGNC:823', 'HGNC:2287', 'HGNC:2269', 'HGNC:24381', 'HGNC:7427', 'HGNC:18170', 'HGNC:12582', 'HGNC:2858', 'HGNC:2579', 'HGNC:9020', 'HGNC:11047', 'HGNC:30862', 'HGNC:12586', 'HGNC:12587', 'HGNC:18070', 'HGNC:7419', 'HGNC:17296', 'HGNC:8016', 'HGNC:10297', 'HGNC:7421', …
/Subject2_D10_TCGGTAAAGGATGTAT-1	0.002521577498883305	0.0004752976314472162	449	0	['HGNC:4378', 'HGNC:3575', 'HGNC:5007', 'HGNC:20197', 'HGNC:10995', 'HGNC:11004', 'HGNC:4693', 'HGNC:82', 'HGNC:4369', 'HGNC:4061', 'HGNC:8907', 'HGNC:119', 'HGNC:4014', 'HGNC:1516', 'HGNC:4458', 'HGNC:10999', 'HGNC:11022', 'HGNC:7892', 'HGNC:20799', 'HGNC:9225', 'HGNC:11559', 'HGNC:10297', 'HGNC:12390', 'HGNC:21298', 'HGNC:18070', 'HGNC:14573', 'HGNC:3247', 'HGNC:18170', 'HGNC:2501', 'HGNC:4135'…
/Subject2_D8_CGGACACGTTACGACT-1	0.004125582738561821	0.001185569829783026	410	0	['HGNC:291', 'HGNC:7892', 'HGNC:7460', 'HGNC:838', 'HGNC:7714', 'HGNC:23987', 'HGNC:7686', 'HGNC:12590', 'HGNC:7711', 'HGNC:2291', 'HGNC:8016', 'HGNC:7694', 'HGNC:7696', 'HGNC:10979', 'HGNC:2287', 'HGNC:2704', 'HGNC:8906', 'HGNC:7459', 'HGNC:12585', 'HGNC:10980', 'HGNC:20371', 'HGNC:7427', 'HGNC:7710', 'HGNC:7715', 'HGNC:7697', 'HGNC:10682', 'HGNC:17296', 'HGNC:8124', 'HGNC:7850', 'HGNC:8863', 'H…
/Subject2_D15_TGGCCAGAGAGATGAG-1	0.0041255827385618385	0.0011855698297830212	511	0	['HGNC:7692', 'HGNC:23159', 'HGNC:7686', 'HGNC:848', 'HGNC:29565', 'HGNC:8907', 'HGNC:3481', 'HGNC:8016', 'HGNC:12805', 'HGNC:7694', 'HGNC:12586', 'HGNC:7710', 'HGNC:12590', 'HGNC:833', 'HGNC:5213', 'HGNC:12582', 'HGNC:6823', 'HGNC:3482', 'HGNC:642', 'HGNC:7713', 'HGNC:2285', 'HGNC:11004', 'HGNC:16232', 'HGNC:3006', 'HGNC:12524', 'HGNC:14247', 'HGNC:4458', 'HGNC:30242', 'HGNC:2265', 'HGNC:2649', …
/Subject5_D28_CGGGTCAGTCTCGTTC-1	0.003145373441610438	0.001185569829783027	823	0	['HGNC:4693', 'HGNC:17296', 'HGNC:24269', 'HGNC:18170', 'HGNC:11067', 'HGNC:28883', 'HGNC:11064', 'HGNC:10452', 'HGNC:8906', 'HGNC:2704', 'HGNC:10451', 'HGNC:7892', 'HGNC:4378', 'HGNC:2501', 'HGNC:10922']
/Subject2_D28_CGTGAGCTCAGGCCCA-1	0.0019622463796554294	0.0005431972930825333	907	0	['HGNC:8124', 'HGNC:2265', 'HGNC:2289', 'HGNC:16232', 'HGNC:10979', 'HGNC:3481', 'HGNC:12587', 'HGNC:2267', 'HGNC:21350', 'HGNC:11448', 'HGNC:2280', 'HGNC:2285', 'HGNC:2858', 'HGNC:10681', 'HGNC:7422', 'HGNC:12585', 'HGNC:2291', 'HGNC:2294', 'HGNC:30862', 'HGNC:7421', 'HGNC:12586', 'HGNC:4432', 'HGNC:11064', 'HGNC:2704', 'HGNC:24380', 'HGNC:12582', 'HGNC:11449', 'HGNC:24382', 'HGNC:7419', 'HGNC:1…
/Subject5_D14_AGAGCTTCATATACCG-1	0.010439742316629743	0.09825081038630318	1178	[['HGNC:7697', 10.520477440748708, 90.70212624026054], ['HGNC:7695', 10.520477440748637, 90.70212624026053], ['HGNC:7704', 10.520477440748694, 90.70212624026057], ['HGNC:7719', 10.520477440748675, 90.70212624026053], ['HGNC:7716', 10.520477440750284, 90.7021262402605], ['HGNC:17194', 10.520477440748714, 90.70212624026054], ['HGNC:7686', 10.520477440748765, 90.70212624025947], ['HGNC:7710', 10.520…	['HGNC:4693', 'HGNC:500', 'HGNC:18044', 'HGNC:10956', 'HGNC:11063', 'HGNC:115', 'HGNC:4432', 'HGNC:9020', 'HGNC:10979', 'HGNC:18170']
/Subject2_D10_AGACGTTAGGATGCGT-1	0.003778244682820964	0.0010373736010601473	633	0	['HGNC:11026', 'HGNC:4432', 'HGNC:5157', 'HGNC:11067', 'HGNC:18170', 'HGNC:7892', 'HGNC:341', 'HGNC:11063', 'HGNC:16484', 'HGNC:9020', 'HGNC:4693', 'HGNC:11064']
/Subject2_D6_TGCACCTAGAGCTATA-1	0.0020079111700112466	0.0011855698297830255	468	0	['HGNC:2288', 'HGNC:24382', 'HGNC:2287', 'HGNC:9280', 'HGNC:848', 'HGNC:10452', 'HGNC:10681', 'HGNC:500', 'HGNC:7419', 'HGNC:3700', 'HGNC:30863', 'HGNC:12591', 'HGNC:12585', 'HGNC:4693', 'HGNC:3482', 'HGNC:2285', 'HGNC:473', 'HGNC:2501', 'HGNC:17296', 'HGNC:12590', 'HGNC:10922', 'HGNC:2422', 'HGNC:833', 'HGNC:7421', 'HGNC:823', 'HGNC:12587', 'HGNC:24269', 'HGNC:10451', 'HGNC:29594', 'HGNC:10956',…
/Subject3_D0_GTACTTTAGGATCGCA-1	0.004483041295214669	0.0010373736010601427	709	0	['HGNC:26309', 'HGNC:18070', 'HGNC:2858', 'HGNC:4136', 'HGNC:9160', 'HGNC:4260', 'HGNC:4693', 'HGNC:10451', 'HGNC:10999', 'HGNC:10452', 'HGNC:7892', 'HGNC:18044', 'HGNC:2501', 'HGNC:17296', 'HGNC:18170', 'HGNC:10955', 'HGNC:341', 'HGNC:16484', 'HGNC:4175', 'HGNC:435']
/Subject3_D8_ATGAGGGGTACTTAGC-1	0.0019340773063010817	0.0017923543624681685	416	0	['HGNC:28883', 'HGNC:823', 'HGNC:2287', 'HGNC:2579', 'HGNC:10955', 'HGNC:10999', 'HGNC:14247', 'HGNC:10536', 'HGNC:2292', 'HGNC:8016', 'HGNC:12706', 'HGNC:473', 'HGNC:24381', 'HGNC:2703', 'HGNC:7419', 'HGNC:119', 'HGNC:4623', 'HGNC:2898', 'HGNC:2265', 'HGNC:10908', 'HGNC:2858', 'HGNC:12592', 'HGNC:17027', 'HGNC:3151', 'HGNC:7892', 'HGNC:830', 'HGNC:4693', 'HGNC:2291', 'HGNC:7422', 'HGNC:838', 'HG…
/Subject2_D28_GACTACAAGTCTCAAC-1	0.0061494942041017	0.00103737360106015	775	0	['HGNC:846', 'HGNC:11047', 'HGNC:3569', 'HGNC:2292', 'HGNC:3482', 'HGNC:17027', 'HGNC:18170', 'HGNC:2285', 'HGNC:10680', 'HGNC:840', 'HGNC:7421', 'HGNC:4432', 'HGNC:823', 'HGNC:2288', 'HGNC:30863', 'HGNC:830', 'HGNC:84', 'HGNC:10682', 'HGNC:2645', 'HGNC:2265', 'HGNC:838', 'HGNC:847', 'HGNC:2294', 'HGNC:833', 'HGNC:30862', 'HGNC:2579', 'HGNC:12587', 'HGNC:2342', 'HGNC:10681', 'HGNC:2291', 'HGNC:26…
/Natural1_Dneg2_AGCATACTCGCAAACT-1	0.00412558273856182	0.0011855698297830262	941	0	['HGNC:838', 'HGNC:14409', 'HGNC:5006', 'HGNC:7530', 'HGNC:17296', 'HGNC:11025', 'HGNC:823', 'HGNC:10956', 'HGNC:4432', 'HGNC:830', 'HGNC:115', 'HGNC:14247', 'HGNC:10920', 'HGNC:12563', 'HGNC:5008', 'HGNC:4249', 'HGNC:10452', 'HGNC:9141', 'HGNC:341', 'HGNC:500', 'HGNC:7892', 'HGNC:10451', 'HGNC:2704', 'HGNC:11055', 'HGNC:11064', 'HGNC:7529', 'HGNC:840', 'HGNC:4136', 'HGNC:8016', 'HGNC:846', 'HGNC…
/Subject3_D14_TCCCGATAGTGTTGAA-1	0.006769040343480441	0.0010373736010601481	981	0	['HGNC:8091', 'HGNC:9020', 'HGNC:977', 'HGNC:406', 'HGNC:4136', 'HGNC:28883', 'HGNC:5382', 'HGNC:4175', 'HGNC:7863', 'HGNC:976', 'HGNC:8124', 'HGNC:21350', 'HGNC:2690', 'HGNC:18044', 'HGNC:22921', 'HGNC:4378', 'HGNC:9225', 'HGNC:341', 'HGNC:10980', 'HGNC:877', 'HGNC:10969', 'HGNC:10979', 'HGNC:17929', 'HGNC:4693', 'HGNC:17366', 'HGNC:9721', 'HGNC:18170', 'HGNC:2898', 'HGNC:2911', 'HGNC:5383', 'HG…
/Subject3_D28_CGCTGGATCGCCAAAT-1	0.05420306375257377	0.09642991062506356	615	[['HGNC:3575', 39.47159535681977, 85.31956247870549], ['HGNC:10999', 39.47159535681883, 85.31956247870586]]	['HGNC:24380', 'HGNC:12706', 'HGNC:2269', 'HGNC:24381', 'HGNC:16484', 'HGNC:753', 'HGNC:16232', 'HGNC:7427', 'HGNC:2288', 'HGNC:7892', 'HGNC:8016', 'HGNC:838', 'HGNC:2277', 'HGNC:18170', 'HGNC:837', 'HGNC:2291', 'HGNC:12585', 'HGNC:11047', 'HGNC:2292', 'HGNC:2294', 'HGNC:830', 'HGNC:29594', 'HGNC:2265', 'HGNC:4693', 'HGNC:7419', 'HGNC:18070', 'HGNC:845', 'HGNC:2285', 'HGNC:24382', 'HGNC:7422', 'H…
/Natural1_Dneg2_TTCTCCTTCGCCCTTA-1	0.0077354676348034045	0.0022229434308431908	943	[['HGNC:8906', 46.66666666666632, 100.00000000000846], ['HGNC:24269', 46.66666666666664, 99.99999999999896], ['HGNC:16091', 46.666666666666345, 100.00000000000004]]	['HGNC:2280', 'HGNC:7419', 'HGNC:840', 'HGNC:823', 'HGNC:341', 'HGNC:2292', 'HGNC:30862', 'HGNC:24380', 'HGNC:7892', 'HGNC:9020', 'HGNC:12590', 'HGNC:2291', 'HGNC:4693', 'HGNC:29594', 'HGNC:837', 'HGNC:2265', 'HGNC:2279', 'HGNC:11064', 'HGNC:2269', 'HGNC:2289', 'HGNC:30863', 'HGNC:24382', 'HGNC:24381', 'HGNC:830', 'HGNC:18044', 'HGNC:838', 'HGNC:7427', 'HGNC:12586', 'HGNC:2267', 'HGNC:846', 'HGNC…
/Subject2_D28_TGGTTCCTCTCCAGGG-1	0.004483041295214675	0.0010373736010601466	804	0	['HGNC:7530', 'HGNC:24862', 'HGNC:2291', 'HGNC:6823', 'HGNC:18170', 'HGNC:1795', 'HGNC:11460', 'HGNC:2995', 'HGNC:3006', 'HGNC:7419', 'HGNC:5157', 'HGNC:5006', 'HGNC:10681', 'HGNC:2205', 'HGNC:119', 'HGNC:4795', 'HGNC:823', 'HGNC:11022', 'HGNC:833', 'HGNC:82', 'HGNC:12437', 'HGNC:12524', 'HGNC:10683', 'HGNC:4117', 'HGNC:2288', 'HGNC:8808', 'HGNC:7529', 'HGNC:19358', 'HGNC:12585', 'HGNC:3481', 'HG…
/Subject2_D0_TGGGCGTCACGCTTTC-1	0.010439742316629736	0.04564857399717314	641	[['HGNC:10992', 13.023374859847362, 89.43055450872866], ['HGNC:11449', 13.023374859847328, 89.43055450872912], ['HGNC:10683', 13.023374859847358, 89.43055450872912], ['HGNC:11450', 13.023374859847364, 89.43055450872905], ['HGNC:5383', 13.023374859847362, 89.43055450872936], ['HGNC:3700', 13.02337485984753, 89.43055450872743], ['HGNC:10681', 13.023374859847364, 89.43055450872515], ['HGNC:2422', 13…	['HGNC:18070', 'HGNC:18044', 'HGNC:12587', 'HGNC:848', 'HGNC:7421', 'HGNC:24380', 'HGNC:12585', 'HGNC:837', 'HGNC:642', 'HGNC:2285', 'HGNC:2289', 'HGNC:30863', 'HGNC:847', 'HGNC:2267', 'HGNC:845', 'HGNC:7427', 'HGNC:2291', 'HGNC:7419', 'HGNC:14247', 'HGNC:11054', 'HGNC:24381', 'HGNC:2292', 'HGNC:8016', 'HGNC:12586', 'HGNC:2288', 'HGNC:2269', 'HGNC:838', 'HGNC:18170', 'HGNC:830', 'HGNC:2277', 'HGN…
/Subject3_D28_CACATAGAGAAGATTC-1	0.00314537344161044	0.0010373736010601477	671	0	['HGNC:365', 'HGNC:4693', 'HGNC:4378', 'HGNC:16484', 'HGNC:10956', 'HGNC:500', 'HGNC:11047', 'HGNC:18044', 'HGNC:18070', 'HGNC:18170', 'HGNC:9020']
/Subject2_D4_AGCTTGAGTCAAAGCG-1	0.01043974231662912	0.01811228675295881	736	0	['HGNC:10451', 'HGNC:11054', 'HGNC:11064', 'HGNC:18044', 'HGNC:11063', 'HGNC:18170', 'HGNC:7892', 'HGNC:10452', 'HGNC:11047', 'HGNC:2858', 'HGNC:9020', 'HGNC:17296', 'HGNC:2501']
/Subject3_D28_CGGACGTAGACAATAC-1	0.010439742316629743	0.07704333907063993	635	[['HGNC:3575', 32.88280484509538, 99.9999999999992], ['HGNC:10989', 41.65470407218278, 100.00000000000054], ['HGNC:10999', 32.88280484509528, 99.99999999999993], ['HGNC:11004', 31.898151954690874, 100.00000000000209]]	['HGNC:7460', 'HGNC:16484', 'HGNC:7422', 'HGNC:2501', 'HGNC:2269', 'HGNC:12585', 'HGNC:10680', 'HGNC:17027', 'HGNC:7687', 'HGNC:2265', 'HGNC:7706', 'HGNC:7708', 'HGNC:20371', 'HGNC:838', 'HGNC:18044', 'HGNC:11054', 'HGNC:10451', 'HGNC:3481', 'HGNC:12586', 'HGNC:7458', 'HGNC:2294', 'HGNC:7685', 'HGNC:24382', 'HGNC:7719', 'HGNC:2287', 'HGNC:7690', 'HGNC:847', 'HGNC:2690', 'HGNC:7716', 'HGNC:29594',…
/Subject5_D10_GGTGCGTCAGATCTGT-1	0.010439742316629707	0.045648573997173134	1059	[['HGNC:8124', 46.842214198364815, 100.00000000000027], ['HGNC:2898', 29.108712029512105, 100.0000000000002], ['HGNC:21350', 46.84221419836449, 100.00000000000028], ['HGNC:2911', 46.84221419836449, 100.00000000000028]]	['HGNC:846', 'HGNC:830', 'HGNC:30863', 'HGNC:7421', 'HGNC:12586', 'HGNC:7419', 'HGNC:18044', 'HGNC:7422', 'HGNC:2291', 'HGNC:12585', 'HGNC:848', 'HGNC:837', 'HGNC:2287', 'HGNC:2267', 'HGNC:2294', 'HGNC:847', 'HGNC:838', 'HGNC:7427', 'HGNC:30862', 'HGNC:10989', 'HGNC:24382', 'HGNC:11063', 'HGNC:16232', 'HGNC:7892', 'HGNC:9020', 'HGNC:2289', 'HGNC:365', 'HGNC:2277', 'HGNC:2579', 'HGNC:29594', 'HGNC…
/Subject2_D28_AAAGATGGTCATACTG-1	0.002206837412829924	0.0004752976314472166	781	0	['HGNC:11054', 'HGNC:9225', 'HGNC:2501', 'HGNC:18170', 'HGNC:4378', 'HGNC:10979', 'HGNC:18044', 'HGNC:18070', 'HGNC:11047', 'HGNC:4693']
/Subject2_D8_AGCTCCTGTCTTCGTC-1	0.01043974231663911	0.0978687894485884	697	[['HGNC:10955', 37.20551631049989, 99.99999999991094], ['HGNC:4260', 37.205516310499874, 99.99999999991034], ['HGNC:435', 37.20551631049996, 99.99999999991239], ['HGNC:10999', 37.205516310499895, 99.99999999991024]]	['HGNC:4433', 'HGNC:845', 'HGNC:3700', 'HGNC:7695', 'HGNC:7422', 'HGNC:23987', 'HGNC:2292', 'HGNC:7694', 'HGNC:10681', 'HGNC:823', 'HGNC:14247', 'HGNC:7711', 'HGNC:12587', 'HGNC:20371', 'HGNC:2288', 'HGNC:2269', 'HGNC:12585', 'HGNC:2289', 'HGNC:2294', 'HGNC:28883', 'HGNC:2287', 'HGNC:7703', 'HGNC:7421', 'HGNC:7717', 'HGNC:2285', 'HGNC:7705', 'HGNC:7688', 'HGNC:2279', 'HGNC:7701', 'HGNC:24380', 'H…
/Subject2_D4_TGCACCTGTTAGGGTG-1	0.00210595036274995	0.0008772145442355432	791	0	['HGNC:7422', 'HGNC:2277', 'HGNC:24381', 'HGNC:11022', 'HGNC:2501', 'HGNC:840', 'HGNC:848', 'HGNC:12586', 'HGNC:10683', 'HGNC:845', 'HGNC:11279', 'HGNC:3824', 'HGNC:11047', 'HGNC:3629', 'HGNC:2289', 'HGNC:4248', 'HGNC:12590', 'HGNC:2690', 'HGNC:2280', 'HGNC:2279', 'HGNC:846', 'HGNC:10980', 'HGNC:9020', 'HGNC:2265', 'HGNC:2287', 'HGNC:7892', 'HGNC:847', 'HGNC:2649', 'HGNC:10681', 'HGNC:9587', 'HGN…
/Subject3_D28_TTAACTCAGACAGACC-1	0.010439742316629292	0.10140135468618196	828	[['HGNC:2579', 46.65838399153645, 100.00000000000426], ['HGNC:24381', 46.65838399153667, 100.00000000000426], ['HGNC:2289', 46.658383991536624, 100.00000000000429], ['HGNC:7427', 46.658383991536674, 100.00000000000446], ['HGNC:30862', 46.65838399153664, 100.0000000000034], ['HGNC:14247', 46.658383991536596, 100.00000000000446], ['HGNC:3482', 49.915475169259956, 100.00000000000134], ['HGNC:2267', …	['HGNC:341', 'HGNC:7892', 'HGNC:4693', 'HGNC:18070', 'HGNC:17027', 'HGNC:2501', 'HGNC:1516', 'HGNC:18170', 'HGNC:5157', 'HGNC:18044', 'HGNC:11047']
/Subject2_D8_AACTGGTAGTGAACGC-1	0.004483041295214671	0.0010373736010601477	809	0	['HGNC:12586', 'HGNC:29594', 'HGNC:82', 'HGNC:253', 'HGNC:119', 'HGNC:18044', 'HGNC:2291', 'HGNC:2269', 'HGNC:848', 'HGNC:10536', 'HGNC:7421', 'HGNC:5007', 'HGNC:845', 'HGNC:2265', 'HGNC:4415', 'HGNC:18070', 'HGNC:12582', 'HGNC:18170', 'HGNC:3700', 'HGNC:2285', 'HGNC:2288', 'HGNC:10980', 'HGNC:8091', 'HGNC:11054', 'HGNC:12590', 'HGNC:403', 'HGNC:2267', 'HGNC:2501', 'HGNC:2690', 'HGNC:10683', 'HGN…
/Subject2_D10_ATGGGAGCAGTGAGTG-1	0.003985330988287273	0.0010676954166981374	1090	0	['HGNC:12582', 'HGNC:830', 'HGNC:14247', 'HGNC:18044', 'HGNC:24381', 'HGNC:823', 'HGNC:3631', 'HGNC:2287', 'HGNC:12590', 'HGNC:8016', 'HGNC:846', 'HGNC:7427', 'HGNC:3481', 'HGNC:12585', 'HGNC:341', 'HGNC:12587', 'HGNC:847', 'HGNC:30862', 'HGNC:840', 'HGNC:845', 'HGNC:2579', 'HGNC:10452', 'HGNC:7530', 'HGNC:2289', 'HGNC:29594', 'HGNC:2280', 'HGNC:4175', 'HGNC:30863', 'HGNC:18170', 'HGNC:848', 'HGN…
/Subject3_D0_TATGCCCTCAAGGCTT-1	0.007380774908295699	0.0022229434308431734	677	0	['HGNC:500', 'HGNC:18170', 'HGNC:11047', 'HGNC:16484', 'HGNC:4175', 'HGNC:2321', 'HGNC:18044', 'HGNC:9225', 'HGNC:395', 'HGNC:4982', 'HGNC:18070', 'HGNC:11054', 'HGNC:4693', 'HGNC:2898', 'HGNC:12591', 'HGNC:4136', 'HGNC:10956', 'HGNC:9280', 'HGNC:12592', 'HGNC:3647']
/Natural2_Dneg5_GTCGTAAAGCCCTAAT-1	0.01043974231662974	0.025208881043139487	841	[['HGNC:7461', 39.53796430960197, 93.90463285373978], ['HGNC:7715', 39.53796430960168, 93.90463285374004], ['HGNC:7685', 39.53796430960168, 93.90463285373983], ['HGNC:7705', 39.53796430960168, 93.90463285373983], ['HGNC:7719', 39.53796430960196, 93.90463285374005], ['HGNC:7696', 39.53796430960196, 93.90463285374005], ['HGNC:7692', 39.53796430960195, 93.90463285373957], ['HGNC:7717', 39.5379643096…	['HGNC:18170', 'HGNC:4693', 'HGNC:500', 'HGNC:7892', 'HGNC:9225']
/Subject2_D8_GTTCATTTCATTGCGA-1	0.005944872185262518	0.0010373736010601477	774	0	['HGNC:5006', 'HGNC:10942', 'HGNC:12585', 'HGNC:12590', 'HGNC:4378', 'HGNC:20233', 'HGNC:25223', 'HGNC:7419', 'HGNC:18044', 'HGNC:2294', 'HGNC:7530', 'HGNC:3481', 'HGNC:2279', 'HGNC:30862', 'HGNC:3482', 'HGNC:846', 'HGNC:840', 'HGNC:12587', 'HGNC:7427', 'HGNC:28883', 'HGNC:12586', 'HGNC:4136', 'HGNC:2267', 'HGNC:20661', 'HGNC:2269', 'HGNC:2280', 'HGNC:2292', 'HGNC:4693', 'HGNC:10979', 'HGNC:11054…
/Subject5_D10_TGCGGGTGTGTGACGA-1	0.003985330988287232	0.0010676954166981174	945	0	['HGNC:7529', 'HGNC:837', 'HGNC:10986', 'HGNC:4378', 'HGNC:2244', 'HGNC:5006', 'HGNC:833', 'HGNC:25223', 'HGNC:4136', 'HGNC:10451', 'HGNC:11054', 'HGNC:848', 'HGNC:17296', 'HGNC:7530', 'HGNC:18170', 'HGNC:11063', 'HGNC:2719', 'HGNC:830', 'HGNC:20233', 'HGNC:18070', 'HGNC:365', 'HGNC:840', 'HGNC:846', 'HGNC:18175', 'HGNC:10452', 'HGNC:7892', 'HGNC:823', 'HGNC:9141', 'HGNC:11047', 'HGNC:845', 'HGNC…
/Subject2_D28_CGTCCATAGAGACTAT-1	0.010439742316629629	0.02621215971986077	815	[['HGNC:7710', 49.519636691941294, 99.99999999999774], ['HGNC:7421', 49.519636691941294, 99.99999999999774], ['HGNC:7683', 49.519636691941294, 99.99999999999774], ['HGNC:7702', 49.51963669194128, 99.99999999999758], ['HGNC:2265', 49.51963669194133, 100.00000000000102], ['HGNC:2277', 49.51963669194133, 100.00000000000102], ['HGNC:2288', 49.51963669194131, 100.00000000000107], ['HGNC:7703', 49.5196…	['HGNC:5007', 'HGNC:2858', 'HGNC:119', 'HGNC:10682', 'HGNC:10681', 'HGNC:11026', 'HGNC:16484', 'HGNC:10980', 'HGNC:3700', 'HGNC:11067', 'HGNC:1516', 'HGNC:10452', 'HGNC:7892', 'HGNC:2690', 'HGNC:4432', 'HGNC:5008', 'HGNC:11064', 'HGNC:10451', 'HGNC:2501', 'HGNC:10683', 'HGNC:890', 'HGNC:18070', 'HGNC:3247', 'HGNC:10922', 'HGNC:6937', 'HGNC:10680', 'HGNC:5005', 'HGNC:94', 'HGNC:4433', 'HGNC:18170'…
/Subject2_D2_TGTATTCAGCAGCGTA-1	0.010439742316629714	0.09777551275485596	554	[['HGNC:7699', 42.52485286082807, 100.0], ['HGNC:17194', 42.5248528608281, 100.00000000000024], ['HGNC:7704', 42.52485286082812, 100.00000000000028], ['HGNC:7686', 42.52485286082807, 100.00000000000028], ['HGNC:7703', 42.52485286082808, 100.00000000000013], ['HGNC:7458', 42.5248528608281, 100.00000000000028], ['HGNC:3700', 46.01424291278587, 100.00000000000028], ['HGNC:7705', 42.5248528608281, 99…	['HGNC:2858', 'HGNC:18170', 'HGNC:4175', 'HGNC:26309', 'HGNC:17296', 'HGNC:10451', 'HGNC:9225', 'HGNC:10452', 'HGNC:9160', 'HGNC:18044', 'HGNC:17027', 'HGNC:365', 'HGNC:9020', 'HGNC:16484', 'HGNC:10999', 'HGNC:4693', 'HGNC:18070', 'HGNC:7892', 'HGNC:4136', 'HGNC:341', 'HGNC:2501']
/Subject3_D6_GACTACACATTAGGCT-1	0.010439742316629738	0.0607750282972646	632	0	['HGNC:11067', 'HGNC:4693', 'HGNC:4432', 'HGNC:18044', 'HGNC:17027', 'HGNC:3569', 'HGNC:18170', 'HGNC:7892', 'HGNC:1795', 'HGNC:18070', 'HGNC:4378', 'HGNC:9225', 'HGNC:10999', 'HGNC:2501', 'HGNC:3575']
/Subject3_D4_TGGTTAGAGCGTTGCC-1	0.003145373441610439	0.001185569829783025	693	0	['HGNC:341', 'HGNC:7892', 'HGNC:10452', 'HGNC:11054', 'HGNC:10451', 'HGNC:14409', 'HGNC:16484', 'HGNC:2704', 'HGNC:11004', 'HGNC:2858', 'HGNC:3078', 'HGNC:18170', 'HGNC:17296', 'HGNC:7850', 'HGNC:7849', 'HGNC:11047', 'HGNC:18044']
/Subject5_D8_GGGAGATGTATTACCG-1	0.0026323062951605016	0.0010025309076977552	576	0	['HGNC:2858', 'HGNC:7427', 'HGNC:7892', 'HGNC:847', 'HGNC:24382', 'HGNC:2422', 'HGNC:838', 'HGNC:8906', 'HGNC:365', 'HGNC:2898', 'HGNC:20799', 'HGNC:2269', 'HGNC:23056', 'HGNC:3482', 'HGNC:846', 'HGNC:17174', 'HGNC:10980', 'HGNC:2277', 'HGNC:2279', 'HGNC:12582', 'HGNC:4061', 'HGNC:18294', 'HGNC:10452', 'HGNC:14573', 'HGNC:23157', 'HGNC:7044', 'HGNC:318', 'HGNC:5383', 'HGNC:12527', 'HGNC:18170', '…
/Natural2_Dneg4_CACTCCATCCTTTCTC-1	0.0015568493097343466	0.00103737360106015	626	0	['HGNC:12585', 'HGNC:7691', 'HGNC:13398', 'HGNC:10682', 'HGNC:7529', 'HGNC:1795', 'HGNC:847', 'HGNC:823', 'HGNC:7688', 'HGNC:10545', 'HGNC:24381', 'HGNC:7695', 'HGNC:830', 'HGNC:7421', 'HGNC:2649', 'HGNC:2859', 'HGNC:7455', 'HGNC:18170', 'HGNC:14247', 'HGNC:2898', 'HGNC:833', 'HGNC:2579', 'HGNC:845', 'HGNC:10681', 'HGNC:2267', 'HGNC:7422', 'HGNC:2690', 'HGNC:7699', 'HGNC:2294', 'HGNC:2277', 'HGNC…
/Subject2_D4_GATCTAGAGGCGACAT-1	0.0067690403434804425	0.0010373736010601477	341	0	['HGNC:2898', 'HGNC:12587', 'HGNC:2265', 'HGNC:2911', 'HGNC:12585', 'HGNC:24381', 'HGNC:4378', 'HGNC:840', 'HGNC:24380', 'HGNC:10680', 'HGNC:2292', 'HGNC:12586', 'HGNC:848', 'HGNC:7421', 'HGNC:2280', 'HGNC:847', 'HGNC:7419', 'HGNC:11449', 'HGNC:846', 'HGNC:10683', 'HGNC:11004', 'HGNC:30862', 'HGNC:9225', 'HGNC:2579', 'HGNC:5386', 'HGNC:16232', 'HGNC:10293', 'HGNC:11450', 'HGNC:830', 'HGNC:7892', …
/Natural1_D180_TGAGCCGTCAAGGCTT-1	0.002955634581461986	0.0010031744713548897	1025	[['HGNC:6823', 17.075368786571417, 100.0], ['HGNC:19358', 17.075368786567918, 100.00000000000011], ['HGNC:24862', 17.075368786606575, 100.00000000000011], ['HGNC:12527', 17.07536878657119, 100.00000000000011], ['HGNC:6831', 17.075368786571413, 100.00000000000024], ['HGNC:10381', 17.075368786548385, 99.99999999999969], ['HGNC:4019', 17.075368786571435, 100.0], ['HGNC:318', 17.075368786570262, 100.…	['HGNC:10683', 'HGNC:2501', 'HGNC:12586', 'HGNC:10681', 'HGNC:2291', 'HGNC:10452', 'HGNC:2244', 'HGNC:9141', 'HGNC:4249', 'HGNC:9251', 'HGNC:830', 'HGNC:2267', 'HGNC:11449', 'HGNC:17296', 'HGNC:2898', 'HGNC:2279', 'HGNC:18044', 'HGNC:12590', 'HGNC:4136', 'HGNC:30863', 'HGNC:11004', 'HGNC:186', 'HGNC:18170', 'HGNC:2280', 'HGNC:10451', 'HGNC:341', 'HGNC:24382', 'HGNC:2911', 'HGNC:3482', 'HGNC:2294'…
/Subject5_D8_CGATGGCTCCTAGGGC-1	0.0037782446828209656	0.0010373736010601477	1014	0	['HGNC:18170', 'HGNC:2858', 'HGNC:341', 'HGNC:2501', 'HGNC:4136', 'HGNC:4175', 'HGNC:10452', 'HGNC:10980', 'HGNC:12563', 'HGNC:17296', 'HGNC:30927', 'HGNC:10451', 'HGNC:29437', 'HGNC:11047', 'HGNC:20661', 'HGNC:7892', 'HGNC:4693']
/Subject3_D2_CGCTATCTCTAGAGTC-1	0.0067690403434804425	0.0010373736010601466	771	0	['HGNC:11047', 'HGNC:7892', 'HGNC:18070', 'HGNC:4693', 'HGNC:365', 'HGNC:341', 'HGNC:5157', 'HGNC:16484', 'HGNC:18044', 'HGNC:18170', 'HGNC:11063']
/Subject3_D6_AGCGTCGCACATTCGA-1	0.0031453734416104387	0.0010373736010601473	814	0	['HGNC:837', 'HGNC:5386', 'HGNC:7422', 'HGNC:2291', 'HGNC:847', 'HGNC:24380', 'HGNC:5384', 'HGNC:3481', 'HGNC:2267', 'HGNC:2501', 'HGNC:7421', 'HGNC:16232', 'HGNC:4175', 'HGNC:830', 'HGNC:11064', 'HGNC:18044', 'HGNC:7427', 'HGNC:2289', 'HGNC:9020', 'HGNC:2277', 'HGNC:14247', 'HGNC:2288', 'HGNC:846', 'HGNC:8016', 'HGNC:2422', 'HGNC:642', 'HGNC:3482', 'HGNC:12587', 'HGNC:7892', 'HGNC:7419', 'HGNC:2…
/Subject2_D10_TTCGAAGCATCCCACT-1	0.0025651220356826877	0.0022229434308431717	754	[['HGNC:14409', 46.66666666666687, 100.00000000000166]]	['HGNC:18070', 'HGNC:9141', 'HGNC:2244', 'HGNC:11559', 'HGNC:20661', 'HGNC:28883', 'HGNC:10536', 'HGNC:4458', 'HGNC:10297', 'HGNC:365', 'HGNC:9225', 'HGNC:4175', 'HGNC:7529', 'HGNC:25223', 'HGNC:18044', 'HGNC:5006', 'HGNC:473', 'HGNC:7892', 'HGNC:4378', 'HGNC:18175', 'HGNC:4693', 'HGNC:11003', 'HGNC:4136', 'HGNC:10293', 'HGNC:18170', 'HGNC:7530', 'HGNC:11004', 'HGNC:20233']
/Subject3_D28_CCACTACTCTAACTGG-1	0.002116558898542745	0.0005927849148915128	765	0	['HGNC:838', 'HGNC:24381', 'HGNC:16232', 'HGNC:2898', 'HGNC:2579', 'HGNC:341', 'HGNC:18761', 'HGNC:2279', 'HGNC:29594', 'HGNC:18170', 'HGNC:16484', 'HGNC:30863', 'HGNC:2291', 'HGNC:10451', 'HGNC:847', 'HGNC:3700', 'HGNC:10980', 'HGNC:7422', 'HGNC:12585', 'HGNC:2287', 'HGNC:823', 'HGNC:2280', 'HGNC:12582', 'HGNC:830', 'HGNC:3482', 'HGNC:2267', 'HGNC:846', 'HGNC:8016', 'HGNC:848', 'HGNC:10452', 'HG…
/Subject5_D14_CTTTGCGAGGATATAC-1	0.0020897923943330307	0.0005785051171328978	836	0	['HGNC:23157', 'HGNC:11004', 'HGNC:5007', 'HGNC:2995', 'HGNC:4795', 'HGNC:9587', 'HGNC:318', 'HGNC:11460', 'HGNC:11021', 'HGNC:9020', 'HGNC:4623', 'HGNC:17174', 'HGNC:4135', 'HGNC:3247', 'HGNC:30862', 'HGNC:2267', 'HGNC:2728', 'HGNC:18044', 'HGNC:2664', 'HGNC:932', 'HGNC:823', 'HGNC:4878', 'HGNC:29594', 'HGNC:18294', 'HGNC:24382', 'HGNC:12586', 'HGNC:24381', 'HGNC:2289', 'HGNC:2265', 'HGNC:2244',…
/Natural2_Dneg5_CTGCCTAGTCGACTAT-1	0.0037782446828210593	0.09777551275485573	750	[['HGNC:823', 20.133619635153636, 99.99999999999754], ['HGNC:830', 20.133619635153646, 99.99999999999754], ['HGNC:24382', 20.212672787762198, 99.99999999999754], ['HGNC:30863', 20.21267278776217, 99.99999999999754], ['HGNC:30862', 20.21267278776228, 99.99999999999744], ['HGNC:7427', 20.21267278776219, 99.99999999999744], ['HGNC:847', 20.13361963515372, 99.99999999999756], ['HGNC:2265', 20.2126727…	['HGNC:18170', 'HGNC:16484', 'HGNC:9020', 'HGNC:10942', 'HGNC:2501', 'HGNC:7892', 'HGNC:11063', 'HGNC:4693']
/Subject2_D10_GTAGGCCAGCAATATG-1	0.0028132277971039807	0.0010362135817855345	645	0	['HGNC:500', 'HGNC:10536', 'HGNC:2277', 'HGNC:17296', 'HGNC:840', 'HGNC:2321', 'HGNC:2858', 'HGNC:18044', 'HGNC:12585', 'HGNC:847', 'HGNC:30862', 'HGNC:9280', 'HGNC:2911', 'HGNC:29594', 'HGNC:11054', 'HGNC:4982', 'HGNC:833', 'HGNC:12591', 'HGNC:823', 'HGNC:3481', 'HGNC:18070', 'HGNC:2898', 'HGNC:845', 'HGNC:7421', 'HGNC:12586', 'HGNC:10452', 'HGNC:18170', 'HGNC:7892', 'HGNC:28883', 'HGNC:12587', …
/Subject2_D2_GATGAGGAGCGATTCT-1	0.007735467634803757	0.002222943430843175	580	0	['HGNC:12805', 'HGNC:11067', 'HGNC:28883', 'HGNC:11064', 'HGNC:186', 'HGNC:7892', 'HGNC:11063', 'HGNC:4693', 'HGNC:5157', 'HGNC:18044', 'HGNC:18170']
/Subject3_D0_GACGTGCTCAGCTCTC-1	0.0033475451842521872	0.0008694178751742546	957	0	['HGNC:2279', 'HGNC:12582', 'HGNC:847', 'HGNC:12586', 'HGNC:837', 'HGNC:18170', 'HGNC:840', 'HGNC:845', 'HGNC:2292', 'HGNC:28883', 'HGNC:7892', 'HGNC:24380', 'HGNC:2704', 'HGNC:341', 'HGNC:8016', 'HGNC:2501', 'HGNC:2265', 'HGNC:24382', 'HGNC:2294', 'HGNC:830', 'HGNC:848', 'HGNC:7850', 'HGNC:7419', 'HGNC:10986', 'HGNC:24381', 'HGNC:2858', 'HGNC:4693', 'HGNC:12585', 'HGNC:11004', 'HGNC:2288', 'HGNC…
/Subject2_D8_GAGTCCGTCCACGTGG-1	0.002996156150896632	0.0010373736010601477	1029	0	['HGNC:11047', 'HGNC:18170', 'HGNC:2501', 'HGNC:4693', 'HGNC:16484', 'HGNC:11064', 'HGNC:4378', 'HGNC:4432', 'HGNC:18044', 'HGNC:11063', 'HGNC:10979']
/Natural1_D180_TCGTAGATCGTGGACC-1	0.0026323062951605024	0.0010025309076977641	600	0	['HGNC:5008', 'HGNC:10956', 'HGNC:5006', 'HGNC:823', 'HGNC:10980', 'HGNC:11054', 'HGNC:837', 'HGNC:848', 'HGNC:14247', 'HGNC:840', 'HGNC:341', 'HGNC:11450', 'HGNC:10681', 'HGNC:8016', 'HGNC:4982', 'HGNC:12591', 'HGNC:395', 'HGNC:4061', 'HGNC:17296', 'HGNC:18070', 'HGNC:830', 'HGNC:473', 'HGNC:10992', 'HGNC:3629', 'HGNC:24269', 'HGNC:10451', 'HGNC:10452', 'HGNC:3133', 'HGNC:846', 'HGNC:8906', 'HGN…
/Subject3_D2_AAAGATGAGAATTCCC-1	0.003145373441610435	0.04254251980808519	523	[['HGNC:642', 7.715480204786158, 99.99999999999937]]	['HGNC:12585', 'HGNC:2265', 'HGNC:846', 'HGNC:8016', 'HGNC:2267', 'HGNC:2288', 'HGNC:7427', 'HGNC:8091', 'HGNC:2422', 'HGNC:18070', 'HGNC:12586', 'HGNC:10683', 'HGNC:30863', 'HGNC:12587', 'HGNC:837', 'HGNC:2911', 'HGNC:24381', 'HGNC:833', 'HGNC:2289', 'HGNC:2291', 'HGNC:10680', 'HGNC:406', 'HGNC:7419', 'HGNC:11449', 'HGNC:3824', 'HGNC:2501', 'HGNC:2279', 'HGNC:21350', 'HGNC:10682', 'HGNC:7892', '…
/Subject2_D28_AAAGTAGAGTTCGCAT-1	0.0031453734416104387	0.0152391503564063	1072	[['HGNC:3481', 43.57728776749351, 100.0], ['HGNC:10986', 45.37227710644873, 99.99999999999999], ['HGNC:3482', 43.577287767493196, 100.00000000000016]]	['HGNC:12590', 'HGNC:2858', 'HGNC:840', 'HGNC:4175', 'HGNC:10942', 'HGNC:2289', 'HGNC:2267', 'HGNC:2269', 'HGNC:838', 'HGNC:4693', 'HGNC:18170', 'HGNC:2265', 'HGNC:7427', 'HGNC:10451', 'HGNC:11055', 'HGNC:10452', 'HGNC:2280', 'HGNC:2292', 'HGNC:2287', 'HGNC:8016', 'HGNC:5382', 'HGNC:24380', 'HGNC:7419', 'HGNC:823', 'HGNC:406', 'HGNC:848', 'HGNC:7892', 'HGNC:846', 'HGNC:12582', 'HGNC:2294', 'HGNC:…
/Natural1_Dneg2_CTGTTTATCATCACCC-1	0.0041255827385618185	0.0011855698297830255	1319	0	['HGNC:11067', 'HGNC:10452', 'HGNC:2704', 'HGNC:341', 'HGNC:17296', 'HGNC:18170', 'HGNC:10451', 'HGNC:4136', 'HGNC:11063', 'HGNC:4693', 'HGNC:11064', 'HGNC:4175', 'HGNC:11004']
/Subject3_D14_TCTCATAGTTCCACAA-1	0.0031453734416104387	0.04264515777181451	554	[['HGNC:643', 8.773082944205733, 100.00000000000104], ['HGNC:11036', 8.773082944205653, 100.0000000000006], ['HGNC:10989', 11.66384673951544, 99.99999999999814], ['HGNC:11004', 27.289359697196396, 99.999999999825], ['HGNC:22921', 8.773082944205743, 99.99999999999994], ['HGNC:14404', 19.270716423562394, 99.99999999999996], ['HGNC:664', 8.773082944205735, 99.99999999999996], ['HGNC:14409', 25.45651…	['HGNC:2279', 'HGNC:2280', 'HGNC:2244', 'HGNC:7688', 'HGNC:2292', 'HGNC:7699', 'HGNC:4249', 'HGNC:24380', 'HGNC:2265', 'HGNC:7691', 'HGNC:7455', 'HGNC:2501', 'HGNC:4693', 'HGNC:9020', 'HGNC:4175', 'HGNC:16232', 'HGNC:7714', 'HGNC:28883', 'HGNC:2288', 'HGNC:7686', 'HGNC:7708', 'HGNC:29594', 'HGNC:7715', 'HGNC:7700', 'HGNC:12586', 'HGNC:4136', 'HGNC:14247', 'HGNC:12587', 'HGNC:7419', 'HGNC:7713', '…
/Subject2_D0_GCATGCGAGCTACCGC-1	0.004125582738562159	0.001185569829783026	877	0	['HGNC:11063', 'HGNC:12805', 'HGNC:4693', 'HGNC:17296', 'HGNC:10451', 'HGNC:23087', 'HGNC:18044', 'HGNC:16484', 'HGNC:18070', 'HGNC:2858', 'HGNC:10452', 'HGNC:11067', 'HGNC:7892', 'HGNC:2704', 'HGNC:18170']
/Subject2_D28_GTACTTTAGGATGTAT-1	0.0024673473020456072	0.0010373736010601466	634	0	['HGNC:4982', 'HGNC:823', 'HGNC:16484', 'HGNC:10956', 'HGNC:12592', 'HGNC:11064', 'HGNC:10980', 'HGNC:848', 'HGNC:3647', 'HGNC:840', 'HGNC:341', 'HGNC:500', 'HGNC:18070', 'HGNC:473', 'HGNC:4693', 'HGNC:8016', 'HGNC:833', 'HGNC:11026', 'HGNC:395', 'HGNC:2321', 'HGNC:18170', 'HGNC:830', 'HGNC:18044', 'HGNC:10536', 'HGNC:9280', 'HGNC:9020', 'HGNC:12591', 'HGNC:837', 'HGNC:838', 'HGNC:14247', 'HGNC:8…
/Natural2_D180_GAGCAGAGTCCGTGAC-1	0.004483041295214671	0.0010373736010601477	452	0	['HGNC:10297', 'HGNC:10452', 'HGNC:18170', 'HGNC:9225', 'HGNC:18044', 'HGNC:7892', 'HGNC:11004', 'HGNC:11054', 'HGNC:11559', 'HGNC:9020', 'HGNC:11026', 'HGNC:17027', 'HGNC:16484', 'HGNC:17296', 'HGNC:14409', 'HGNC:11064', 'HGNC:2501', 'HGNC:10451', 'HGNC:3061', 'HGNC:341', 'HGNC:10293', 'HGNC:2858', 'HGNC:28883']
/Subject2_D8_CACACTCGTTATCGGT-1	0.0031453734416104387	0.001037373601060147	612	0	['HGNC:4061', 'HGNC:12590', 'HGNC:3481', 'HGNC:848', 'HGNC:7427', 'HGNC:14247', 'HGNC:18070', 'HGNC:2579', 'HGNC:7421', 'HGNC:3978', 'HGNC:2277', 'HGNC:2265', 'HGNC:3482', 'HGNC:2649', 'HGNC:823', 'HGNC:11279', 'HGNC:4693', 'HGNC:2294', 'HGNC:2292', 'HGNC:7419', 'HGNC:8830', 'HGNC:2287', 'HGNC:30862', 'HGNC:12527', 'HGNC:4249', 'HGNC:840', 'HGNC:2267', 'HGNC:11054', 'HGNC:838', 'HGNC:7892', 'HGNC…
/Natural1_Dneg3_GAGTCCGCAGCGAACA-1	0.0019622463796554967	0.0005431972930825382	1043	0	['HGNC:2704', 'HGNC:7530', 'HGNC:11063', 'HGNC:341', 'HGNC:11067', 'HGNC:18175', 'HGNC:9141', 'HGNC:4693', 'HGNC:7529', 'HGNC:20233', 'HGNC:10986', 'HGNC:473', 'HGNC:2501', 'HGNC:11064', 'HGNC:2244', 'HGNC:5008', 'HGNC:8906', 'HGNC:10536', 'HGNC:25223', 'HGNC:11004', 'HGNC:11054', 'HGNC:4136', 'HGNC:5006', 'HGNC:10452', 'HGNC:17296', 'HGNC:10451', 'HGNC:18170', 'HGNC:20661', 'HGNC:4175', 'HGNC:78…
/Natural2_D180_GACTACAAGTAACCCT-1	0.003145373441610436	0.001185569829783026	787	0	['HGNC:24269', 'HGNC:10920', 'HGNC:18044', 'HGNC:17296', 'HGNC:10452', 'HGNC:365', 'HGNC:11054', 'HGNC:16484', 'HGNC:10451', 'HGNC:18170', 'HGNC:8906', 'HGNC:4693', 'HGNC:9225', 'HGNC:18070', 'HGNC:7850', 'HGNC:2704', 'HGNC:7849', 'HGNC:341', 'HGNC:7892', 'HGNC:11004', 'HGNC:11063', 'HGNC:2501', 'HGNC:3078']
/Subject2_D10_AGCTCCTCAGTATGCT-1	0.0017389036212667904	0.0005431972930825332	1319	0	['HGNC:833', 'HGNC:11055', 'HGNC:20661', 'HGNC:2704', 'HGNC:4693', 'HGNC:2858', 'HGNC:7529', 'HGNC:10451', 'HGNC:9020', 'HGNC:4432', 'HGNC:14247', 'HGNC:7892', 'HGNC:28883', 'HGNC:5006', 'HGNC:10682', 'HGNC:10920', 'HGNC:5008', 'HGNC:847', 'HGNC:10680', 'HGNC:18170', 'HGNC:7530', 'HGNC:20233', 'HGNC:4136', 'HGNC:25223', 'HGNC:837', 'HGNC:9141', 'HGNC:3700', 'HGNC:848', 'HGNC:830', 'HGNC:11004', '…
/Subject3_D0_GAGGTGAGTATGGTTC-1	0.003392132163256277	0.0010373736010601473	511	0	['HGNC:18044', 'HGNC:2321', 'HGNC:2501', 'HGNC:30862', 'HGNC:16484', 'HGNC:2911', 'HGNC:7419', 'HGNC:2291', 'HGNC:642', 'HGNC:16232', 'HGNC:2287', 'HGNC:8016', 'HGNC:2269', 'HGNC:7427', 'HGNC:9020', 'HGNC:2289', 'HGNC:17027', 'HGNC:10297', 'HGNC:2285', 'HGNC:840', 'HGNC:2292', 'HGNC:833', 'HGNC:10293', 'HGNC:7421', 'HGNC:12590', 'HGNC:848', 'HGNC:12586', 'HGNC:845', 'HGNC:7422', 'HGNC:7892', 'HGN…
/Subject3_D2_CGCTGGATCAACGAAA-1	0.004125582738561801	0.001185569829783022	1118	0	['HGNC:4693', 'HGNC:18044', 'HGNC:11004', 'HGNC:2858', 'HGNC:10451', 'HGNC:2704', 'HGNC:11064', 'HGNC:17296', 'HGNC:10452', 'HGNC:7849', 'HGNC:18170', 'HGNC:7850', 'HGNC:3078', 'HGNC:7892']
/Subject3_D14_CACCTTGTCTGTCAAG-1	0.010439742316629743	0.09777551275485602	1009	[['HGNC:847', 17.770501761343613, 99.99999999999996], ['HGNC:7702', 29.960144921193336, 100.00000000000003], ['HGNC:7690', 29.96014492119358, 100.00000000000003], ['HGNC:845', 17.77050176134309, 100.0], ['HGNC:7705', 29.96014492119365, 99.99999999999841], ['HGNC:7683', 29.960144921195862, 99.99999999999997], ['HGNC:7460', 29.960144921193294, 99.99999999999997], ['HGNC:7698', 29.960144921192157, 9…	['HGNC:2285', 'HGNC:24381', 'HGNC:17296', 'HGNC:2267', 'HGNC:29594', 'HGNC:30863', 'HGNC:3481', 'HGNC:7427', 'HGNC:2291', 'HGNC:2265', 'HGNC:7422', 'HGNC:2294', 'HGNC:2501', 'HGNC:10682', 'HGNC:9020', 'HGNC:18070', 'HGNC:12587', 'HGNC:2289', 'HGNC:365', 'HGNC:2288', 'HGNC:2279', 'HGNC:2858', 'HGNC:12582', 'HGNC:12590', 'HGNC:16484', 'HGNC:2280', 'HGNC:12585', 'HGNC:10683', 'HGNC:16232', 'HGNC:109…
/Subject2_D10_CTGAAGTCAAGACACG-1	0.0061494942041017036	0.0010373736010601481	904	0	['HGNC:2294', 'HGNC:21350', 'HGNC:4693', 'HGNC:8016', 'HGNC:4020', 'HGNC:2289', 'HGNC:16484', 'HGNC:24382', 'HGNC:12524', 'HGNC:2292', 'HGNC:11064', 'HGNC:12582', 'HGNC:10989', 'HGNC:3482', 'HGNC:4458', 'HGNC:12527', 'HGNC:14247', 'HGNC:12586', 'HGNC:7216', 'HGNC:2277', 'HGNC:4136', 'HGNC:11449', 'HGNC:830', 'HGNC:15684', 'HGNC:18170', 'HGNC:115', 'HGNC:2501', 'HGNC:10293', 'HGNC:10681', 'HGNC:22…
/Subject3_D8_CAACCTCTCGTATCAG-1	0.0031453734416104807	0.0010373736010601464	724	0	['HGNC:18170', 'HGNC:4378', 'HGNC:18070', 'HGNC:10956', 'HGNC:18044', 'HGNC:11047', 'HGNC:500', 'HGNC:10959', 'HGNC:28883', 'HGNC:16484', 'HGNC:4693']
/Subject2_D28_TGTCCCAGTCCGTCAG-1	0.0041255827385618185	0.0011855698297830266	904	0	['HGNC:5383', 'HGNC:11036', 'HGNC:16484', 'HGNC:18044', 'HGNC:10979', 'HGNC:3078', 'HGNC:18175', 'HGNC:7892', 'HGNC:115', 'HGNC:4693', 'HGNC:7530', 'HGNC:10452', 'HGNC:643', 'HGNC:341', 'HGNC:2704', 'HGNC:84', 'HGNC:28883', 'HGNC:24269', 'HGNC:11055', 'HGNC:20233', 'HGNC:4248', 'HGNC:18170', 'HGNC:7529', 'HGNC:7863', 'HGNC:3824', 'HGNC:10451', 'HGNC:8906', 'HGNC:4175', 'HGNC:22921', 'HGNC:4432', …
/Subject3_D14_GGGTCTGAGATGCCAG-1	0.004125582738561818	0.0011855698297830249	1054	0	['HGNC:11003', 'HGNC:11063', 'HGNC:18070', 'HGNC:7892', 'HGNC:11004', 'HGNC:9141', 'HGNC:11047', 'HGNC:25223', 'HGNC:7529', 'HGNC:29878', 'HGNC:18170', 'HGNC:18175', 'HGNC:20233', 'HGNC:4136', 'HGNC:28883', 'HGNC:11055', 'HGNC:10451', 'HGNC:20661', 'HGNC:9225', 'HGNC:18044', 'HGNC:2704', 'HGNC:17296', 'HGNC:4175', 'HGNC:365', 'HGNC:3061', 'HGNC:5006', 'HGNC:2244', 'HGNC:16484', 'HGNC:7530', 'HGNC…
/Subject2_D8_GCACATAAGGGCTTGA-1	0.0031453734416104387	0.0010373736010601483	724	0	['HGNC:10963', 'HGNC:365', 'HGNC:17296', 'HGNC:10293', 'HGNC:4458', 'HGNC:18170', 'HGNC:10942', 'HGNC:7892', 'HGNC:4432', 'HGNC:11067', 'HGNC:10297', 'HGNC:10452', 'HGNC:2501', 'HGNC:18044', 'HGNC:11004', 'HGNC:23089', 'HGNC:10451', 'HGNC:108', 'HGNC:1912', 'HGNC:115', 'HGNC:2858', 'HGNC:12527', 'HGNC:9020', 'HGNC:16484', 'HGNC:14573', 'HGNC:11063', 'HGNC:11559']
/Subject3_D28_CGATGTAAGTATGACA-1	0.010439742316629716	0.04564857399717318	682	[['HGNC:642', 47.107529008904486, 100.00000000000023], ['HGNC:4378', 10.388669138771055, 100.0000000000034]]	['HGNC:11064', 'HGNC:2501', 'HGNC:11063', 'HGNC:18044', 'HGNC:18170', 'HGNC:9020', 'HGNC:11067', 'HGNC:16484']
/Subject2_D0_CAAGATCGTGTTTGGT-1	0.003145373441610437	0.0011855698297830307	381	0	['HGNC:7685', 'HGNC:7419', 'HGNC:2267', 'HGNC:11047', 'HGNC:7700', 'HGNC:29594', 'HGNC:14247', 'HGNC:28883', 'HGNC:7461', 'HGNC:642', 'HGNC:2579', 'HGNC:7892', 'HGNC:7460', 'HGNC:7684', 'HGNC:7695', 'HGNC:10451', 'HGNC:2292', 'HGNC:2280', 'HGNC:10452', 'HGNC:10297', 'HGNC:2269', 'HGNC:2287', 'HGNC:2279', 'HGNC:2285', 'HGNC:7712', 'HGNC:2265', 'HGNC:2288', 'HGNC:2704', 'HGNC:7713', 'HGNC:2294', 'H…
/Subject3_D28_CATCAGACATGTTGAC-1	0.0007530895498783769	0.0010676954166981174	884	0	['HGNC:11004', 'HGNC:29594', 'HGNC:823', 'HGNC:10850', 'HGNC:837', 'HGNC:3482', 'HGNC:7436', 'HGNC:7427', 'HGNC:17296', 'HGNC:2288', 'HGNC:2287', 'HGNC:976', 'HGNC:848', 'HGNC:11064', 'HGNC:10920', 'HGNC:2277', 'HGNC:5008', 'HGNC:18175', 'HGNC:10937', 'HGNC:4175', 'HGNC:2579', 'HGNC:4136', 'HGNC:846', 'HGNC:30863', 'HGNC:7530', 'HGNC:2289', 'HGNC:3700', 'HGNC:12586', 'HGNC:833', 'HGNC:840', 'HGNC…
/Subject2_D0_CGATGGCCAAGTCTGT-1	0.002996156150896639	0.005485339910980163	799	0	['HGNC:10681', 'HGNC:2291', 'HGNC:2289', 'HGNC:12586', 'HGNC:30863', 'HGNC:3700', 'HGNC:12587', 'HGNC:11055', 'HGNC:2285', 'HGNC:28883', 'HGNC:16232', 'HGNC:4249', 'HGNC:2579', 'HGNC:17027', 'HGNC:24382', 'HGNC:2292', 'HGNC:2279', 'HGNC:4693', 'HGNC:18170', 'HGNC:2244', 'HGNC:2294', 'HGNC:9141', 'HGNC:10683', 'HGNC:11460', 'HGNC:17376', 'HGNC:2858', 'HGNC:7530', 'HGNC:7422', 'HGNC:12590', 'HGNC:2…
/Subject3_D6_GAATGAAGTGGCTCCA-1	0.006149494204101782	0.0010373736010601477	838	0	['HGNC:4878', 'HGNC:4136', 'HGNC:830', 'HGNC:10382', 'HGNC:7045', 'HGNC:10986', 'HGNC:4175', 'HGNC:14247', 'HGNC:1096', 'HGNC:3007', 'HGNC:4378', 'HGNC:11055', 'HGNC:2279', 'HGNC:318', 'HGNC:11063', 'HGNC:919', 'HGNC:7044', 'HGNC:16484', 'HGNC:4006', 'HGNC:6831', 'HGNC:2269', 'HGNC:2291', 'HGNC:10996', 'HGNC:29565', 'HGNC:838', 'HGNC:7758', 'HGNC:4061', 'HGNC:24862', 'HGNC:24381', 'HGNC:3006', 'H…
/Subject2_D6_AACTTTCCAGATCTGT-1	0.002206837412829921	0.0004752976314472162	954	0	['HGNC:3700', 'HGNC:10979', 'HGNC:2279', 'HGNC:7419', 'HGNC:833', 'HGNC:846', 'HGNC:2267', 'HGNC:9020', 'HGNC:341', 'HGNC:2294', 'HGNC:16484', 'HGNC:29594', 'HGNC:14247', 'HGNC:2501', 'HGNC:10683', 'HGNC:7427', 'HGNC:12582', 'HGNC:30862', 'HGNC:30863', 'HGNC:4136', 'HGNC:2285', 'HGNC:837', 'HGNC:4432', 'HGNC:10989', 'HGNC:838', 'HGNC:3481', 'HGNC:12587', 'HGNC:2269', 'HGNC:2277', 'HGNC:18044', 'H…
/Subject5_D2_GTGCGGTCAGCCTTGG-1	0.003609884896241592	0.0010373736010601477	899	0	['HGNC:341', 'HGNC:4693', 'HGNC:18070', 'HGNC:18826', 'HGNC:29832', 'HGNC:11047', 'HGNC:11064', 'HGNC:7892', 'HGNC:18170', 'HGNC:16484', 'HGNC:11054', 'HGNC:18044', 'HGNC:2501', 'HGNC:10943']
/Subject2_D4_GGCTCGATCTCCGGTT-1	0.0061494942041017174	0.0010373736010601477	671	0	['HGNC:24381', 'HGNC:2579', 'HGNC:341', 'HGNC:12586', 'HGNC:2267', 'HGNC:837', 'HGNC:19980', 'HGNC:2291', 'HGNC:10922', 'HGNC:6708', 'HGNC:7427', 'HGNC:10682', 'HGNC:10545', 'HGNC:10992', 'HGNC:12587', 'HGNC:8999', 'HGNC:7529', 'HGNC:4693', 'HGNC:4061', 'HGNC:4249', 'HGNC:919', 'HGNC:11063', 'HGNC:2859', 'HGNC:2277', 'HGNC:7419', 'HGNC:14573', 'HGNC:823', 'HGNC:11004', 'HGNC:2288', 'HGNC:9141', '…
/Subject2_D0_TCGCGAGTCCTAGGGC-1	0.004125582738561818	0.0011855698297830255	971	0	['HGNC:2858', 'HGNC:8016', 'HGNC:7455', 'HGNC:28883', 'HGNC:10681', 'HGNC:14247', 'HGNC:7460', 'HGNC:7704', 'HGNC:642', 'HGNC:7850', 'HGNC:2289', 'HGNC:2294', 'HGNC:7459', 'HGNC:7712', 'HGNC:7685', 'HGNC:3700', 'HGNC:12587', 'HGNC:8582', 'HGNC:2704', 'HGNC:2265', 'HGNC:7688', 'HGNC:9020', 'HGNC:7422', 'HGNC:4693', 'HGNC:833', 'HGNC:406', 'HGNC:341', 'HGNC:10452', 'HGNC:10683', 'HGNC:7714', 'HGNC:…
/Subject5_D2_TAGACCAAGCCAGGAT-1	0.003145373441610438	0.002222943430843174	830	[['HGNC:24269', 46.66666666666665, 100.0000000000002], ['HGNC:8906', 46.666666666666394, 99.99999999999892]]	['HGNC:2280', 'HGNC:30862', 'HGNC:7698', 'HGNC:2501', 'HGNC:845', 'HGNC:7455', 'HGNC:115', 'HGNC:7427', 'HGNC:7685', 'HGNC:7704', 'HGNC:20233', 'HGNC:7462', 'HGNC:7461', 'HGNC:838', 'HGNC:2292', 'HGNC:24381', 'HGNC:10943', 'HGNC:20371', 'HGNC:25223', 'HGNC:7708', 'HGNC:29594', 'HGNC:7687', 'HGNC:12805', 'HGNC:2422', 'HGNC:12586', 'HGNC:2267', 'HGNC:3482', 'HGNC:7697', 'HGNC:4693', 'HGNC:3700', 'H…
/Subject3_D14_GTTCTCGGTCTTGATG-1	0.010439742316629705	0.09777551275485613	819	[['HGNC:341', 28.946991561683078, 100.00000000000028], ['HGNC:8016', 35.31433990582668, 100.00000000000023], ['HGNC:14247', 35.314339905826756, 100.00000000000115], ['HGNC:840', 35.314339905826685, 100.00000000000149], ['HGNC:833', 35.314339905826685, 100.00000000000149], ['HGNC:848', 35.314339905826216, 100.00000000000033], ['HGNC:847', 35.3143399058267, 100.00000000000033], ['HGNC:4570', 28.946…	['HGNC:2277', 'HGNC:30862', 'HGNC:10683', 'HGNC:9020', 'HGNC:4136', 'HGNC:5157', 'HGNC:11450', 'HGNC:4175', 'HGNC:10680', 'HGNC:2289', 'HGNC:24381', 'HGNC:2287', 'HGNC:2280', 'HGNC:29594', 'HGNC:12590', 'HGNC:10992', 'HGNC:11449', 'HGNC:10682', 'HGNC:10681', 'HGNC:2279', 'HGNC:2294', 'HGNC:7422', 'HGNC:12586', 'HGNC:4693', 'HGNC:2269', 'HGNC:24380', 'HGNC:2267', 'HGNC:3700', 'HGNC:7892', 'HGNC:22…
/Subject3_D28_ATTACTCGTAAATACG-1	0.00883977900552487	0.0047422793191320995	859	[['HGNC:20797', 21.87500000000027, 99.99999999999997]]	['HGNC:18070', 'HGNC:8016', 'HGNC:7421', 'HGNC:7419', 'HGNC:2288', 'HGNC:830', 'HGNC:2279', 'HGNC:2285', 'HGNC:2579', 'HGNC:4693', 'HGNC:28883', 'HGNC:2291', 'HGNC:12585', 'HGNC:5157', 'HGNC:30863', 'HGNC:840', 'HGNC:846', 'HGNC:7892', 'HGNC:17027', 'HGNC:837', 'HGNC:848', 'HGNC:2294', 'HGNC:838', 'HGNC:2280', 'HGNC:847', 'HGNC:2269', 'HGNC:2292', 'HGNC:7422', 'HGNC:2287', 'HGNC:11047', 'HGNC:125…
/Subject2_D8_GCAATCATCACCACCT-1	0.003145373441610439	0.06785214802232363	563	[['HGNC:7462', 18.31418846211798, 100.00000000000003], ['HGNC:7719', 18.314188462117862, 99.99999999999854], ['HGNC:20371', 18.314188462118075, 99.9999999999999], ['HGNC:7683', 18.31418846211789, 99.9999999999999], ['HGNC:7695', 18.31418846211787, 99.99999999999876], ['HGNC:23987', 18.314188462117905, 99.99999999999775], ['HGNC:7715', 18.314188462117862, 99.99999999999775], ['HGNC:7685', 18.31418…	['HGNC:10451', 'HGNC:2294', 'HGNC:823', 'HGNC:8016', 'HGNC:3482', 'HGNC:837', 'HGNC:7530', 'HGNC:10452', 'HGNC:10293', 'HGNC:18044', 'HGNC:17296', 'HGNC:10979', 'HGNC:11055', 'HGNC:2277', 'HGNC:341', 'HGNC:4136', 'HGNC:833', 'HGNC:7422', 'HGNC:2265', 'HGNC:2267', 'HGNC:12590', 'HGNC:5383', 'HGNC:847', 'HGNC:2292', 'HGNC:4175', 'HGNC:845', 'HGNC:11559', 'HGNC:2279', 'HGNC:840', 'HGNC:7421', 'HGNC:…
/Natural2_Dneg5_AACACGTGTTACGTCA-1	0.003985330988287236	0.0010676954166981174	1194	0	['HGNC:11782', 'HGNC:18044', 'HGNC:18070', 'HGNC:12592', 'HGNC:8582', 'HGNC:18170', 'HGNC:395', 'HGNC:1516', 'HGNC:3647', 'HGNC:341', 'HGNC:4693', 'HGNC:8646', 'HGNC:4175', 'HGNC:4136', 'HGNC:4982', 'HGNC:9280', 'HGNC:24269', 'HGNC:11047', 'HGNC:12591', 'HGNC:500', 'HGNC:7892', 'HGNC:10956', 'HGNC:8906', 'HGNC:10922', 'HGNC:2321']
/Subject2_D15_GAACATCAGGATTCGG-1	0.0031453734416104387	0.09825081038630314	928	[['HGNC:837', 1.3535371106397422, 94.74734919356212], ['HGNC:2269', 1.353537110639933, 94.74734919356212], ['HGNC:11450', 29.31138963821023, 99.99999999999999], ['HGNC:30863', 1.3535371106361516, 94.74734919356155], ['HGNC:845', 1.3535371106397547, 94.74734919356155], ['HGNC:30862', 1.3535371106397702, 94.74734919356143], ['HGNC:24382', 1.3535371106391385, 94.74734919356213], ['HGNC:2279', 1.3535…	['HGNC:10452', 'HGNC:7892', 'HGNC:17296', 'HGNC:4693', 'HGNC:500', 'HGNC:18170', 'HGNC:18044', 'HGNC:10956', 'HGNC:365', 'HGNC:18070', 'HGNC:9020', 'HGNC:5213', 'HGNC:5007', 'HGNC:94', 'HGNC:10451', 'HGNC:2858', 'HGNC:341']
/Subject5_D14_TCAGGTAGTCTAGTGT-1	0.017385635118982945	0.004742279319132105	745	0	['HGNC:2289', 'HGNC:12582', 'HGNC:642', 'HGNC:3078', 'HGNC:341', 'HGNC:2291', 'HGNC:2280', 'HGNC:2267', 'HGNC:18170', 'HGNC:7850', 'HGNC:830', 'HGNC:18044', 'HGNC:12585', 'HGNC:2279', 'HGNC:28883', 'HGNC:2288', 'HGNC:833', 'HGNC:12590', 'HGNC:845', 'HGNC:8016', 'HGNC:29594', 'HGNC:2269', 'HGNC:847', 'HGNC:838', 'HGNC:846', 'HGNC:24381', 'HGNC:840', 'HGNC:12587', 'HGNC:24380', 'HGNC:2285', 'HGNC:9…
/Subject2_D15_GCTGGGTCACTATCTT-1	0.0003105065051112817	0.0005929055958595287	1036	[['HGNC:24381', 26.853206536672047, 83.65228731282845], ['HGNC:846', 5.301789206368839, 83.6522873128349], ['HGNC:29594', 26.853206536682183, 83.65228731282853], ['HGNC:833', 5.301789206365027, 83.6522873128288], ['HGNC:24382', 26.8532065366725, 83.6522873128288], ['HGNC:7419', 26.853206536672047, 83.652287312829], ['HGNC:823', 5.30178920636795, 83.65228731282893], ['HGNC:2269', 26.85320653667208…	['HGNC:10979', 'HGNC:11055', 'HGNC:18175', 'HGNC:28883', 'HGNC:11064', 'HGNC:10850', 'HGNC:10937', 'HGNC:2861', 'HGNC:7863', 'HGNC:12563', 'HGNC:341', 'HGNC:8091', 'HGNC:4175', 'HGNC:4136', 'HGNC:9141', 'HGNC:7436', 'HGNC:25223', 'HGNC:11003', 'HGNC:5157', 'HGNC:20661', 'HGNC:20233', 'HGNC:406', 'HGNC:5383', 'HGNC:10980', 'HGNC:18170', 'HGNC:7530', 'HGNC:5382', 'HGNC:7892', 'HGNC:4249', 'HGNC:752…
/Subject5_D6_CCAATCCTCATGCAAC-1	0.010439742316629738	0.04671626941387125	1072	[['HGNC:10989', 42.418622484986386, 100.00000000000004]]	['HGNC:18070', 'HGNC:2501', 'HGNC:9020', 'HGNC:11063', 'HGNC:4693', 'HGNC:18044', 'HGNC:11067', 'HGNC:18170', 'HGNC:11064', 'HGNC:365']
/Subject3_D6_TGAGCCGAGAGTACAT-1	0.002317279388739273	0.0010373736010601512	668	[['HGNC:794', 32.12060052607673, 99.99999999999994]]	['HGNC:11054', 'HGNC:2285', 'HGNC:29594', 'HGNC:24382', 'HGNC:16232', 'HGNC:18070', 'HGNC:2287', 'HGNC:18044', 'HGNC:16484', 'HGNC:10980', 'HGNC:7419', 'HGNC:2289', 'HGNC:12585', 'HGNC:2265', 'HGNC:12590', 'HGNC:3700', 'HGNC:2291', 'HGNC:2277', 'HGNC:12586', 'HGNC:24380', 'HGNC:2280', 'HGNC:7427', 'HGNC:12582', 'HGNC:2269', 'HGNC:4693', 'HGNC:2292', 'HGNC:30862', 'HGNC:7421', 'HGNC:2279', 'HGNC:2…
/Subject2_D2_CCTCAGTAGTGGGATC-1	0.003145373441610446	0.09777551275485596	598	[['HGNC:7461', 8.161630130680171, 99.99999999999984], ['HGNC:7713', 8.161630130680198, 99.99999999999999], ['HGNC:10989', 8.051476412810317, 99.99999999999973], ['HGNC:7704', 8.16163013068016, 99.99999999999973], ['HGNC:2898', 45.95226997462188, 99.99999999999973], ['HGNC:2911', 45.952269974621835, 99.99999999999993], ['HGNC:7706', 8.16163013068025, 99.99999999999973], ['HGNC:2422', 45.9522699746…	['HGNC:341', 'HGNC:7892', 'HGNC:2858', 'HGNC:16484', 'HGNC:2501', 'HGNC:18070', 'HGNC:18044', 'HGNC:10451', 'HGNC:18170', 'HGNC:9225', 'HGNC:11063', 'HGNC:4693', 'HGNC:365', 'HGNC:17296', 'HGNC:10452']
/Subject2_D6_TAAGTGCTCTGCTTGC-1	0.008839779005524859	0.04487404440632558	483	[['HGNC:11559', 23.268703777148403, 100.00000000000668]]	['HGNC:18044', 'HGNC:9225', 'HGNC:7530', 'HGNC:7529', 'HGNC:9141', 'HGNC:11004', 'HGNC:11279', 'HGNC:29799', 'HGNC:406', 'HGNC:4378', 'HGNC:7459', 'HGNC:2858', 'HGNC:2288', 'HGNC:10545', 'HGNC:365', 'HGNC:7717', 'HGNC:7705', 'HGNC:30242', 'HGNC:14679', 'HGNC:7691', 'HGNC:17027', 'HGNC:2285', 'HGNC:9021', 'HGNC:823', 'HGNC:9020', 'HGNC:10989', 'HGNC:12590', 'HGNC:9587', 'HGNC:7714', 'HGNC:24382', …
/Subject5_D8_TTAGTTCGTCTTGCGG-1	0.007735467634803412	0.0010373736010601473	797	0	['HGNC:10297', 'HGNC:11063', 'HGNC:11067', 'HGNC:18170', 'HGNC:7892', 'HGNC:2501', 'HGNC:10293', 'HGNC:11064', 'HGNC:16484', 'HGNC:4693']
/Subject3_D4_ACAGCCGGTTTGTTGG-1	0.0025651220356826807	0.005286261119680698	1085	0	['HGNC:9020', 'HGNC:4693', 'HGNC:10980', 'HGNC:4136', 'HGNC:2279', 'HGNC:17296', 'HGNC:24381', 'HGNC:10452', 'HGNC:12585', 'HGNC:12587', 'HGNC:4458', 'HGNC:14247', 'HGNC:11004', 'HGNC:7421', 'HGNC:2289', 'HGNC:2287', 'HGNC:28883', 'HGNC:12582', 'HGNC:840', 'HGNC:823', 'HGNC:3482', 'HGNC:11559', 'HGNC:830', 'HGNC:8124', 'HGNC:29594', 'HGNC:18170', 'HGNC:30862', 'HGNC:18070', 'HGNC:7419', 'HGNC:289…
/Subject3_D2_ACGGCCACACGGTTTA-1	0.002317279388739273	0.005279619530323094	968	0	['HGNC:17296', 'HGNC:7892', 'HGNC:16484', 'HGNC:10452', 'HGNC:4693', 'HGNC:18170', 'HGNC:10451', 'HGNC:2858', 'HGNC:10942', 'HGNC:18044']
/Subject2_D0_ACACCCTAGTGGGTTG-1	0.0025215774988833	0.0004752976314472165	587	[['HGNC:4455', 37.65686617978648, 100.00000000000358]]	['HGNC:2291', 'HGNC:2267', 'HGNC:7419', 'HGNC:30863', 'HGNC:12587', 'HGNC:2279', 'HGNC:16232', 'HGNC:2292', 'HGNC:11047', 'HGNC:2280', 'HGNC:28883', 'HGNC:18044', 'HGNC:4378', 'HGNC:24380', 'HGNC:30862', 'HGNC:7427', 'HGNC:2289', 'HGNC:18070', 'HGNC:12586', 'HGNC:2898', 'HGNC:642', 'HGNC:2269', 'HGNC:4693', 'HGNC:12585', 'HGNC:12590', 'HGNC:12582', 'HGNC:18170', 'HGNC:24382', 'HGNC:2287', 'HGNC:7…
/Subject5_D28_GTGCGGTCACCTCGGA-1	0.0031453734416104317	0.0010373736010601462	676	0	['HGNC:2244', 'HGNC:2898', 'HGNC:14247', 'HGNC:830', 'HGNC:794', 'HGNC:4175', 'HGNC:10980', 'HGNC:11025', 'HGNC:2858', 'HGNC:12591', 'HGNC:17376', 'HGNC:847', 'HGNC:5006', 'HGNC:11063', 'HGNC:2911', 'HGNC:2501', 'HGNC:17296', 'HGNC:9020', 'HGNC:20661', 'HGNC:20233', 'HGNC:11067', 'HGNC:21350', 'HGNC:18044', 'HGNC:9280', 'HGNC:837', 'HGNC:25223', 'HGNC:18070', 'HGNC:8124', 'HGNC:2321', 'HGNC:7434'…
/Subject3_D28_TAGTTGGAGGTGCTAG-1	0.0014480292915017134	0.003274934298481664	537	0	['HGNC:253', 'HGNC:3647', 'HGNC:10536', 'HGNC:2646', 'HGNC:451', 'HGNC:8016', 'HGNC:846', 'HGNC:7421', 'HGNC:2279', 'HGNC:4693', 'HGNC:29594', 'HGNC:4803', 'HGNC:473', 'HGNC:2898', 'HGNC:7419', 'HGNC:2289', 'HGNC:833', 'HGNC:17296', 'HGNC:5213', 'HGNC:18170', 'HGNC:6936', 'HGNC:5007', 'HGNC:12591', 'HGNC:2287', 'HGNC:9280', 'HGNC:1516', 'HGNC:4982', 'HGNC:2294', 'HGNC:6937', 'HGNC:500', 'HGNC:301…
/Subject2_D8_GGCAATTAGCTAGTGG-1	0.002521577498883293	0.0004752976314472162	537	0	['HGNC:4693', 'HGNC:18070', 'HGNC:7892', 'HGNC:18044', 'HGNC:5157', 'HGNC:16484', 'HGNC:11047', 'HGNC:2501', 'HGNC:30927', 'HGNC:18170', 'HGNC:29437']
/Subject5_D28_CCACGGAAGCGATTCT-1	0.00883977900552485	0.045648573997172995	394	[['HGNC:5383', 21.8710044422252, 100.00000000000009]]	['HGNC:830', 'HGNC:9225', 'HGNC:2277', 'HGNC:2269', 'HGNC:847', 'HGNC:2422', 'HGNC:14247', 'HGNC:12590', 'HGNC:30863', 'HGNC:2579', 'HGNC:2265', 'HGNC:2279', 'HGNC:12586', 'HGNC:846', 'HGNC:7421', 'HGNC:4378', 'HGNC:7892', 'HGNC:17027', 'HGNC:18070', 'HGNC:11054', 'HGNC:12587', 'HGNC:10989', 'HGNC:30862', 'HGNC:838', 'HGNC:840', 'HGNC:7422', 'HGNC:9453', 'HGNC:823', 'HGNC:3481', 'HGNC:2501', 'HGN…
/Subject5_D6_CCTACCAAGTCCGGTC-1	0.004253991662176338	0.0010373736010601477	903	0	['HGNC:837', 'HGNC:823', 'HGNC:9141', 'HGNC:341', 'HGNC:833', 'HGNC:2294', 'HGNC:2289', 'HGNC:11055', 'HGNC:830', 'HGNC:10986', 'HGNC:2267', 'HGNC:5006', 'HGNC:7422', 'HGNC:18170', 'HGNC:18175', 'HGNC:12587', 'HGNC:2288', 'HGNC:30863', 'HGNC:24380', 'HGNC:20661', 'HGNC:3631', 'HGNC:14247', 'HGNC:11047', 'HGNC:2265', 'HGNC:2285', 'HGNC:7427', 'HGNC:2579', 'HGNC:2291', 'HGNC:2269', 'HGNC:7419', 'HG…
/Subject3_D28_GCGCAACGTTCGAATC-1	0.0010831455718374344	0.0010676954166981122	999	0	['HGNC:25223', 'HGNC:7529', 'HGNC:5006', 'HGNC:4249', 'HGNC:20661', 'HGNC:2244', 'HGNC:11063', 'HGNC:2698', 'HGNC:11047', 'HGNC:4175', 'HGNC:986', 'HGNC:987', 'HGNC:2898', 'HGNC:28883', 'HGNC:18070', 'HGNC:18044', 'HGNC:11003', 'HGNC:341', 'HGNC:9141', 'HGNC:10980', 'HGNC:11055', 'HGNC:4136', 'HGNC:18170', 'HGNC:20233', 'HGNC:4693', 'HGNC:18175', 'HGNC:7892', 'HGNC:7530', 'HGNC:10986', 'HGNC:4378…
/Subject2_D10_CATCAAGCAGTCTTCC-1	0.008839779005524854	0.004742279319132115	1060	0	['HGNC:18070', 'HGNC:5157', 'HGNC:11047', 'HGNC:2501', 'HGNC:16484', 'HGNC:7892', 'HGNC:4693', 'HGNC:341', 'HGNC:18170', 'HGNC:18044', 'HGNC:9225']
/Subject3_D0_GCTGCAGAGCCATCGC-1	0.003145373441610468	0.12250909616654718	621	[['HGNC:3700', 22.373207829677497, 99.99999999998917], ['HGNC:11449', 26.616519226234114, 99.99999999998917], ['HGNC:2898', 26.616519226234153, 99.99999999999972], ['HGNC:4415', 28.061323355774626, 99.9999999999996], ['HGNC:8863', 28.061323355774885, 100.00000000000718], ['HGNC:2911', 26.616519226234352, 99.99999999999905], ['HGNC:4163', 28.06132335577453, 99.99999999999922], ['HGNC:3481', 25.581…	['HGNC:2501', 'HGNC:7707', 'HGNC:2287', 'HGNC:24381', 'HGNC:7455', 'HGNC:7683', 'HGNC:830', 'HGNC:7703', 'HGNC:7456', 'HGNC:7692', 'HGNC:823', 'HGNC:7421', 'HGNC:7717', 'HGNC:2294', 'HGNC:7705', 'HGNC:7694', 'HGNC:23987', 'HGNC:7708', 'HGNC:7691', 'HGNC:17194', 'HGNC:7460', 'HGNC:2579', 'HGNC:7704', 'HGNC:2289', 'HGNC:12586', 'HGNC:24382', 'HGNC:30242', 'HGNC:7716', 'HGNC:10452', 'HGNC:30862', 'H…
/Natural2_Dneg4_ACTGAACCAGCCTGTG-1	0.003145373441610438	0.0010373736010601449	518	0	['HGNC:2366', 'HGNC:11025', 'HGNC:3569', 'HGNC:5213', 'HGNC:2754', 'HGNC:7892', 'HGNC:11063', 'HGNC:10452', 'HGNC:2858', 'HGNC:18170', 'HGNC:17296', 'HGNC:61', 'HGNC:10451', 'HGNC:10999', 'HGNC:11064', 'HGNC:119', 'HGNC:4623', 'HGNC:11067', 'HGNC:3247', 'HGNC:11004', 'HGNC:2704', 'HGNC:82', 'HGNC:14409', 'HGNC:18044', 'HGNC:9020', 'HGNC:10922', 'HGNC:1516']
/Natural2_Dneg4_TTGACTTTCGCCTGAG-1	0.0013913452387721574	0.0010373736010601481	938	0	['HGNC:27015', 'HGNC:18170', 'HGNC:823', 'HGNC:9068', 'HGNC:2501', 'HGNC:848', 'HGNC:9067', 'HGNC:9020', 'HGNC:8830', 'HGNC:11064', 'HGNC:1769', 'HGNC:830', 'HGNC:20661', 'HGNC:14247', 'HGNC:4175', 'HGNC:833', 'HGNC:4136', 'HGNC:8999', 'HGNC:845', 'HGNC:18044', 'HGNC:847', 'HGNC:846', 'HGNC:840', 'HGNC:11055', 'HGNC:4378', 'HGNC:8016', 'HGNC:4693', 'HGNC:838', 'HGNC:11003', 'HGNC:365', 'HGNC:837']
/Subject2_D8_CGACCTTCATGCCCGA-1	0.003145373441610438	0.001037373601060147	541	0	['HGNC:18044', 'HGNC:61', 'HGNC:17027', 'HGNC:18170', 'HGNC:2280', 'HGNC:2342', 'HGNC:253', 'HGNC:12585', 'HGNC:10681', 'HGNC:403', 'HGNC:838', 'HGNC:2277', 'HGNC:24380', 'HGNC:3481', 'HGNC:2269', 'HGNC:848', 'HGNC:12587', 'HGNC:3700', 'HGNC:7421', 'HGNC:4693', 'HGNC:2294', 'HGNC:837', 'HGNC:12582', 'HGNC:24381', 'HGNC:7892', 'HGNC:14247', 'HGNC:9020', 'HGNC:2285', 'HGNC:12586', 'HGNC:5213', 'HGN…
/Subject2_D8_GATCAGTCATCCCACT-1	0.006149494204101657	0.001037373601060149	720	0	['HGNC:2501', 'HGNC:8016', 'HGNC:11022', 'HGNC:2579', 'HGNC:341', 'HGNC:2292', 'HGNC:29594', 'HGNC:12585', 'HGNC:7427', 'HGNC:16232', 'HGNC:12582', 'HGNC:14247', 'HGNC:12586', 'HGNC:2280', 'HGNC:24381', 'HGNC:4135', 'HGNC:833', 'HGNC:16484', 'HGNC:837', 'HGNC:24382', 'HGNC:14573', 'HGNC:11067', 'HGNC:4693', 'HGNC:2291', 'HGNC:823', 'HGNC:5157', 'HGNC:847', 'HGNC:2269', 'HGNC:10680', 'HGNC:365', '…
/Subject3_D10_CCGTACTGTCTCGTTC-1	0.01043974231662977	0.045648573997172995	1056	0	['HGNC:2501', 'HGNC:9225', 'HGNC:17027', 'HGNC:18070', 'HGNC:18170', 'HGNC:18044']
/Natural2_D180_TTCCCAGGTCTTGATG-1	0.010439742316629726	0.060410841613022674	635	[['HGNC:20305', 34.3848694530201, 100.00000000000048], ['HGNC:10682', 9.837371349000032, 99.99999999998965], ['HGNC:11449', 9.837371348993683, 100.00000000000011], ['HGNC:10683', 9.837371348999119, 100.00000000000009], ['HGNC:2911', 9.006806060314286, 100.00000000000011], ['HGNC:10959', 0.009170970433819876, 100.00000000000023], ['HGNC:10986', 10.618928334518095, 100.00000000000013], ['HGNC:8124'…	['HGNC:2291', 'HGNC:7427', 'HGNC:846', 'HGNC:2292', 'HGNC:2294', 'HGNC:12585', 'HGNC:830', 'HGNC:29594', 'HGNC:24381', 'HGNC:7421', 'HGNC:2265', 'HGNC:10959', 'HGNC:9225', 'HGNC:840', 'HGNC:7422', 'HGNC:2287', 'HGNC:2269', 'HGNC:16232', 'HGNC:3481', 'HGNC:833', 'HGNC:12587', 'HGNC:10999', 'HGNC:3482', 'HGNC:12590', 'HGNC:30862', 'HGNC:7419', 'HGNC:838', 'HGNC:11054', 'HGNC:2267', 'HGNC:14679', 'H…
/Subject3_D14_GTACTTTAGGAACTGC-1	0.0044830412952146775	0.0010373736010601557	895	0	['HGNC:10922', 'HGNC:10681', 'HGNC:11067', 'HGNC:20799', 'HGNC:253', 'HGNC:10980', 'HGNC:10683', 'HGNC:3700', 'HGNC:4260', 'HGNC:10955', 'HGNC:9068', 'HGNC:18170', 'HGNC:29799', 'HGNC:18070', 'HGNC:11063', 'HGNC:11022', 'HGNC:4298', 'HGNC:17174', 'HGNC:10680', 'HGNC:16526', 'HGNC:4378', 'HGNC:119', 'HGNC:14573', 'HGNC:10986', 'HGNC:8907', 'HGNC:4135', 'HGNC:9251', 'HGNC:4433', 'HGNC:1516', 'HGNC:…
/Subject2_D2_CCTAAAGGTCCATCCT-1	0.007735467634803377	0.0022229434308431713	436	[['HGNC:9021', 35.65352828756243, 82.21677742036691]]	['HGNC:17027', 'HGNC:9225', 'HGNC:10293', 'HGNC:4693', 'HGNC:18170', 'HGNC:7892', 'HGNC:500', 'HGNC:4458', 'HGNC:10956', 'HGNC:11559', 'HGNC:18070']
/Subject5_D6_GAATAAGAGTTAAGTG-1	0.0017389036212668186	0.0005431972930825334	1220	0	['HGNC:2710', 'HGNC:24269', 'HGNC:4693', 'HGNC:10452', 'HGNC:2858', 'HGNC:11064', 'HGNC:7892', 'HGNC:2501', 'HGNC:8906', 'HGNC:17296', 'HGNC:9020', 'HGNC:2704', 'HGNC:10451', 'HGNC:11004', 'HGNC:18170']
/Natural1_D180_CGATCGGGTCATCGGC-1	0.001962246379655426	0.0005431972930825304	790	0	['HGNC:365', 'HGNC:18170', 'HGNC:10451', 'HGNC:341', 'HGNC:16484', 'HGNC:18044', 'HGNC:11004', 'HGNC:10452', 'HGNC:4693', 'HGNC:186', 'HGNC:17296', 'HGNC:2858', 'HGNC:7892', 'HGNC:2704', 'HGNC:11047', 'HGNC:18070']
/Natural1_D180_AGCAGCCTCACCATAG-1	0.003985330988287257	0.0010676954166981177	925	0	['HGNC:2858', 'HGNC:4693', 'HGNC:11782', 'HGNC:12805', 'HGNC:8646', 'HGNC:4136', 'HGNC:10451', 'HGNC:10452', 'HGNC:7892', 'HGNC:18170', 'HGNC:2704', 'HGNC:9225', 'HGNC:10922', 'HGNC:11004', 'HGNC:24269', 'HGNC:4175', 'HGNC:186', 'HGNC:8582', 'HGNC:18761', 'HGNC:8906', 'HGNC:17296', 'HGNC:11055', 'HGNC:14679', 'HGNC:9020']
/Subject3_D28_CGCGTTTGTCCCTTGT-1	0.0031453734416104517	0.001067695416698117	420	0	['HGNC:2858', 'HGNC:17296', 'HGNC:10922', 'HGNC:10451', 'HGNC:24269', 'HGNC:16484', 'HGNC:4693', 'HGNC:9020', 'HGNC:2501', 'HGNC:7892', 'HGNC:18170', 'HGNC:18070', 'HGNC:11047', 'HGNC:8906', 'HGNC:10452', 'HGNC:753', 'HGNC:18044']
/Subject2_D0_GCGAGAAAGGCTAGAC-1	0.00105381736254951	0.0010373736010601481	631	0	['HGNC:12586', 'HGNC:18044', 'HGNC:2579', 'HGNC:4432', 'HGNC:4693', 'HGNC:2280', 'HGNC:10681', 'HGNC:847', 'HGNC:3700', 'HGNC:2291', 'HGNC:4378', 'HGNC:24380', 'HGNC:11047', 'HGNC:846', 'HGNC:30862', 'HGNC:845', 'HGNC:2285', 'HGNC:848', 'HGNC:830', 'HGNC:2294', 'HGNC:10682', 'HGNC:8016', 'HGNC:24382', 'HGNC:10683', 'HGNC:7421', 'HGNC:10680', 'HGNC:642', 'HGNC:3482', 'HGNC:16484', 'HGNC:840', 'HGN…
/Subject3_D4_TCAGCTCTCTTTAGGG-1	0.0037782446828209656	0.0010373736010601477	864	0	['HGNC:4693', 'HGNC:11047', 'HGNC:18044', 'HGNC:18170', 'HGNC:18070', 'HGNC:4378', 'HGNC:9225']
/Subject3_D14_CAGATCACAATACGCT-1	0.0008424861995447543	0.0010373736010601473	1130	0	['HGNC:16484', 'HGNC:25223', 'HGNC:2244', 'HGNC:2501', 'HGNC:10943', 'HGNC:7529', 'HGNC:5006', 'HGNC:9141', 'HGNC:11064', 'HGNC:473', 'HGNC:976', 'HGNC:29878', 'HGNC:18175', 'HGNC:11026', 'HGNC:4136', 'HGNC:18170', 'HGNC:11067', 'HGNC:10986', 'HGNC:18044', 'HGNC:7530', 'HGNC:4175', 'HGNC:4249', 'HGNC:5008', 'HGNC:20233', 'HGNC:20661']
/Subject3_D8_CGCTTCAGTGTAATGA-1	0.006769040343480439	0.0010373736010601477	770	0	['HGNC:11047', 'HGNC:753', 'HGNC:9020', 'HGNC:18044', 'HGNC:341', 'HGNC:4693', 'HGNC:16484', 'HGNC:18070', 'HGNC:18170', 'HGNC:4378']
/Natural2_Dneg5_CTGGTCTCATGGTAGG-1	0.003985330988287242	0.0010676954166981179	735	0	['HGNC:2911', 'HGNC:24380', 'HGNC:2280', 'HGNC:2287', 'HGNC:12590', 'HGNC:7690', 'HGNC:2292', 'HGNC:20371', 'HGNC:7701', 'HGNC:7702', 'HGNC:2269', 'HGNC:10683', 'HGNC:7693', 'HGNC:7892', 'HGNC:18170', 'HGNC:7686', 'HGNC:7455', 'HGNC:7699', 'HGNC:30863', 'HGNC:14409', 'HGNC:11449', 'HGNC:12586', 'HGNC:12587', 'HGNC:2285', 'HGNC:11448', 'HGNC:2898', 'HGNC:2277', 'HGNC:7703', 'HGNC:7719', 'HGNC:2438…
/Subject2_D8_TGGGCGTCACCACCAG-1	0.010439742316629743	0.04564857399717315	751	[['HGNC:7708', 29.32692197176151, 99.99999999999976], ['HGNC:7695', 29.326921971761553, 99.99999999999996], ['HGNC:30242', 29.326921971760566, 100.0], ['HGNC:7693', 29.326921971761045, 100.00000000000003], ['HGNC:7461', 29.326921971761422, 99.99999999999997], ['HGNC:7696', 29.32692197176201, 100.00000000000017], ['HGNC:7719', 29.326921971761504, 99.99999999999993], ['HGNC:7697', 29.32692197176150…	['HGNC:4693', 'HGNC:10956', 'HGNC:11063', 'HGNC:17027', 'HGNC:18044', 'HGNC:18170', 'HGNC:4378', 'HGNC:500', 'HGNC:365']
/Subject3_D28_TTCGAAGAGTAGGTGC-1	0.004483041295214668	0.0010373736010601466	853	0	['HGNC:24380', 'HGNC:833', 'HGNC:837', 'HGNC:2579', 'HGNC:3629', 'HGNC:9141', 'HGNC:341', 'HGNC:30862', 'HGNC:8016', 'HGNC:18175', 'HGNC:8891', 'HGNC:823', 'HGNC:12587', 'HGNC:848', 'HGNC:7892', 'HGNC:4458', 'HGNC:28883', 'HGNC:25223', 'HGNC:2649', 'HGNC:11559', 'HGNC:8091', 'HGNC:2279', 'HGNC:4249', 'HGNC:12585', 'HGNC:435', 'HGNC:11279', 'HGNC:10959', 'HGNC:7419', 'HGNC:24382', 'HGNC:7421', 'HG…
/Subject2_D8_TGGGCGTTCAAGGCTT-1	0.0030058463711919647	0.0010025309076977637	749	0	['HGNC:16484', 'HGNC:8906', 'HGNC:2289', 'HGNC:2288', 'HGNC:5006', 'HGNC:16232', 'HGNC:3481', 'HGNC:18170', 'HGNC:12582', 'HGNC:12587', 'HGNC:4136', 'HGNC:24269', 'HGNC:25223', 'HGNC:4175', 'HGNC:30863', 'HGNC:11004', 'HGNC:848', 'HGNC:17027', 'HGNC:833', 'HGNC:2267', 'HGNC:7529', 'HGNC:12590', 'HGNC:9020', 'HGNC:20661', 'HGNC:7530', 'HGNC:2269', 'HGNC:10992', 'HGNC:11047', 'HGNC:7419', 'HGNC:226…
/Subject2_D28_TGAAAGAAGTGTTAGA-1	0.0039853309882872424	0.0010676954166981177	1078	0	['HGNC:6469', 'HGNC:24269', 'HGNC:10942', 'HGNC:2501', 'HGNC:18044', 'HGNC:7892', 'HGNC:4175', 'HGNC:20661', 'HGNC:4249', 'HGNC:10451', 'HGNC:11067', 'HGNC:16484', 'HGNC:5006', 'HGNC:10452', 'HGNC:9141', 'HGNC:11055', 'HGNC:18175', 'HGNC:7530', 'HGNC:25223', 'HGNC:18170', 'HGNC:4136', 'HGNC:20233', 'HGNC:8906', 'HGNC:11063', 'HGNC:7529', 'HGNC:2858', 'HGNC:11004', 'HGNC:2244', 'HGNC:17296']
/Subject5_D8_AGCTCCTAGGCGATAC-1	0.0067690403434804355	0.0010373736010601477	712	0	['HGNC:11063', 'HGNC:10545', 'HGNC:28883', 'HGNC:4378', 'HGNC:388', 'HGNC:2289', 'HGNC:341', 'HGNC:10996', 'HGNC:10986', 'HGNC:2279', 'HGNC:12590', 'HGNC:2280', 'HGNC:24382', 'HGNC:10956', 'HGNC:11064', 'HGNC:2292', 'HGNC:5213', 'HGNC:5007', 'HGNC:10922', 'HGNC:9141', 'HGNC:2294', 'HGNC:4458', 'HGNC:830', 'HGNC:837', 'HGNC:10606', 'HGNC:2277', 'HGNC:387', 'HGNC:10987', 'HGNC:2649', 'HGNC:2267', '…
/Natural2_Dneg5_TTCTCCTAGTACACCT-1	0.010439742316629743	0.024733583411692163	1427	0	['HGNC:17296', 'HGNC:29437', 'HGNC:5383', 'HGNC:11055', 'HGNC:10452', 'HGNC:10922', 'HGNC:18044', 'HGNC:10451', 'HGNC:406', 'HGNC:8091', 'HGNC:2858', 'HGNC:11047', 'HGNC:4175', 'HGNC:10999', 'HGNC:6469', 'HGNC:10979', 'HGNC:10980', 'HGNC:30927', 'HGNC:10955', 'HGNC:18170', 'HGNC:500', 'HGNC:7892', 'HGNC:4432', 'HGNC:4136', 'HGNC:115', 'HGNC:4693']
/Subject3_D6_TGAGCATGTTAAGGGC-1	0.01043974231662974	0.051699899949457666	705	[['HGNC:3569', 43.45636563740036, 99.99999999999976], ['HGNC:7892', 29.03076974699888, 100.0000000000002], ['HGNC:3575', 43.03668003026234, 100.00000000000004], ['HGNC:10999', 45.340154839372, 100.0], ['HGNC:9021', 25.038007036576897, 99.99999999999993], ['HGNC:10995', 43.03668003026215, 100.00000000000007], ['HGNC:11004', 29.030769746998892, 99.99999999999999]]	['HGNC:18044', 'HGNC:18170', 'HGNC:28883', 'HGNC:4693', 'HGNC:9225', 'HGNC:11054', 'HGNC:18070']
/Subject2_D15_CTACACCGTGCAGGTA-1	0.0017169655821984995	0.000475297631447217	895	0	['HGNC:2205', 'HGNC:11063', 'HGNC:7892', 'HGNC:847', 'HGNC:94', 'HGNC:2289', 'HGNC:119', 'HGNC:14247', 'HGNC:4061', 'HGNC:29594', 'HGNC:30863', 'HGNC:11067', 'HGNC:10293', 'HGNC:25223', 'HGNC:7421', 'HGNC:2292', 'HGNC:7530', 'HGNC:8907', 'HGNC:20233', 'HGNC:846', 'HGNC:18044', 'HGNC:7216', 'HGNC:823', 'HGNC:833', 'HGNC:2277', 'HGNC:2646', 'HGNC:18175', 'HGNC:4369', 'HGNC:845', 'HGNC:24381', 'HGNC…
/Subject2_D10_TTAGTTCAGTCGTACT-1	0.0031453734416104387	0.0010373736010601477	711	0	['HGNC:2291', 'HGNC:4378', 'HGNC:847', 'HGNC:341', 'HGNC:848', 'HGNC:29594', 'HGNC:11063', 'HGNC:12586', 'HGNC:18070', 'HGNC:840', 'HGNC:2292', 'HGNC:846', 'HGNC:12582', 'HGNC:837', 'HGNC:2280', 'HGNC:7422', 'HGNC:14247', 'HGNC:2579', 'HGNC:12587', 'HGNC:11064', 'HGNC:2294', 'HGNC:2267', 'HGNC:4693', 'HGNC:845', 'HGNC:16232', 'HGNC:2289', 'HGNC:2279', 'HGNC:2265', 'HGNC:24380', 'HGNC:9021', 'HGNC…
/Subject2_D28_ATCATCTAGCAGCGTA-1	0.0031453734416104343	0.00101849492452975	878	[['HGNC:24269', 46.6666666666666, 80.16782571904244], ['HGNC:8906', 46.66666666666664, 80.16782571902348]]	['HGNC:5006', 'HGNC:4693', 'HGNC:20661', 'HGNC:2501', 'HGNC:7529', 'HGNC:7892', 'HGNC:2244', 'HGNC:18170', 'HGNC:4432', 'HGNC:18175', 'HGNC:17296', 'HGNC:20233', 'HGNC:11067', 'HGNC:11047', 'HGNC:9141', 'HGNC:4136', 'HGNC:2858', 'HGNC:25223', 'HGNC:4175', 'HGNC:11003', 'HGNC:10451', 'HGNC:2710', 'HGNC:18044', 'HGNC:7530', 'HGNC:11064', 'HGNC:10452']
/Subject2_D15_GTAGGCCAGAACAATC-1	0.0015549278254334304	0.0010373736010601397	953	0	['HGNC:18044', 'HGNC:9238', 'HGNC:10980', 'HGNC:186', 'HGNC:12563', 'HGNC:11047', 'HGNC:1667', 'HGNC:7436', 'HGNC:8052', 'HGNC:2861', 'HGNC:18070', 'HGNC:4163', 'HGNC:3700', 'HGNC:291', 'HGNC:6983', 'HGNC:8863', 'HGNC:7892', 'HGNC:2501', 'HGNC:18170', 'HGNC:12805', 'HGNC:10937', 'HGNC:4693']
/Subject3_D14_AATCGGTTCGTTTAGG-1	0.010439742316629714	0.1225090961665482	1045	[['HGNC:2289', 40.68887002553899, 100.00000000000024], ['HGNC:24382', 40.688870025539, 100.00000000000024], ['HGNC:2287', 40.688870025539, 100.00000000000024], ['HGNC:7421', 40.688870025539146, 100.00000000000063], ['HGNC:28883', 40.40818335907846, 100.00000000000024], ['HGNC:837', 40.40818335908135, 100.00000000000024], ['HGNC:12582', 40.68887002553903, 100.00000000000024], ['HGNC:12587', 40.688…	['HGNC:18175', 'HGNC:16484', 'HGNC:2858', 'HGNC:11026', 'HGNC:25223', 'HGNC:11063', 'HGNC:10452', 'HGNC:17296', 'HGNC:9021', 'HGNC:7530', 'HGNC:4693', 'HGNC:7529', 'HGNC:10451', 'HGNC:4175', 'HGNC:20233', 'HGNC:5006', 'HGNC:2501', 'HGNC:18170', 'HGNC:4136', 'HGNC:18070', 'HGNC:11064', 'HGNC:20661', 'HGNC:341', 'HGNC:7892', 'HGNC:2244', 'HGNC:9141']
/Natural1_Dneg2_ACTGTCCAGGCTAGCA-1	0.0041255827385618185	0.001185569829783026	1142	0	['HGNC:17027', 'HGNC:9225', 'HGNC:10920', 'HGNC:17296', 'HGNC:7892', 'HGNC:11064', 'HGNC:5382', 'HGNC:10452', 'HGNC:186', 'HGNC:8906', 'HGNC:3700', 'HGNC:4693', 'HGNC:2704', 'HGNC:11047', 'HGNC:9020', 'HGNC:10979', 'HGNC:18170', 'HGNC:5383', 'HGNC:10980', 'HGNC:10922', 'HGNC:24269', 'HGNC:10451']
/Subject3_D10_ATCCACCGTAGCGTCC-1	0.00614949420410171	0.0010373736010601473	616	0	['HGNC:12585', 'HGNC:3700', 'HGNC:2287', 'HGNC:10681', 'HGNC:2294', 'HGNC:500', 'HGNC:2267', 'HGNC:4693', 'HGNC:30863', 'HGNC:12590', 'HGNC:11067', 'HGNC:9141', 'HGNC:10683', 'HGNC:830', 'HGNC:18070', 'HGNC:2280', 'HGNC:18044', 'HGNC:21350', 'HGNC:2269', 'HGNC:11450', 'HGNC:10979', 'HGNC:9020', 'HGNC:5006', 'HGNC:2288', 'HGNC:30862', 'HGNC:837', 'HGNC:848', 'HGNC:4249', 'HGNC:2291', 'HGNC:2277', …
/Subject2_D8_ATTCTACGTCATGCCG-1	0.003145373441610432	0.0010373736010601473	493	0	['HGNC:10980', 'HGNC:8016', 'HGNC:24381', 'HGNC:2294', 'HGNC:11064', 'HGNC:8091', 'HGNC:664', 'HGNC:11063', 'HGNC:7863', 'HGNC:2285', 'HGNC:11036', 'HGNC:7892', 'HGNC:2265', 'HGNC:2267', 'HGNC:7422', 'HGNC:24382', 'HGNC:30863', 'HGNC:7530', 'HGNC:12586', 'HGNC:500', 'HGNC:20233', 'HGNC:18175', 'HGNC:12585', 'HGNC:4693', 'HGNC:2244', 'HGNC:5008', 'HGNC:10979', 'HGNC:838', 'HGNC:2269', 'HGNC:7419',…
/Subject2_D0_CCACGGATCAAGGCTT-1	0.006532820623525096	0.002222943430843174	722	0	['HGNC:2288', 'HGNC:21350', 'HGNC:3700', 'HGNC:838', 'HGNC:4458', 'HGNC:4061', 'HGNC:10979', 'HGNC:20799', 'HGNC:2289', 'HGNC:7427', 'HGNC:11449', 'HGNC:4693', 'HGNC:16232', 'HGNC:2898', 'HGNC:3482', 'HGNC:11022', 'HGNC:10297', 'HGNC:11063', 'HGNC:12586', 'HGNC:2280', 'HGNC:14247', 'HGNC:2292', 'HGNC:2277', 'HGNC:3481', 'HGNC:6381', 'HGNC:2294', 'HGNC:833', 'HGNC:7419', 'HGNC:2287', 'HGNC:7421', …
/Subject2_D15_TAGTTGGGTAAGAGAG-1	0.003778244682820956	0.0010373736010601477	1395	0	['HGNC:4693', 'HGNC:12527', 'HGNC:11559', 'HGNC:10979', 'HGNC:11004', 'HGNC:10293', 'HGNC:11067', 'HGNC:115', 'HGNC:19980', 'HGNC:4432', 'HGNC:5157', 'HGNC:5383', 'HGNC:7892', 'HGNC:4458', 'HGNC:11064', 'HGNC:18170', 'HGNC:10297', 'HGNC:9020', 'HGNC:8907', 'HGNC:2501']
/Subject2_D15_TTCTTAGGTAGCTAAA-1	0.0023172793887392728	0.005279619530323078	836	0	['HGNC:17296', 'HGNC:2287', 'HGNC:2291', 'HGNC:24382', 'HGNC:830', 'HGNC:365', 'HGNC:12590', 'HGNC:2289', 'HGNC:24380', 'HGNC:2265', 'HGNC:837', 'HGNC:2858', 'HGNC:2277', 'HGNC:840', 'HGNC:7422', 'HGNC:2292', 'HGNC:823', 'HGNC:2279', 'HGNC:14247', 'HGNC:847', 'HGNC:2280', 'HGNC:2579', 'HGNC:846', 'HGNC:16232', 'HGNC:11063', 'HGNC:7419', 'HGNC:29594', 'HGNC:3482', 'HGNC:30862', 'HGNC:24381', 'HGNC…
/Natural2_D180_GCATGTATCCAAACTG-1	0.010439742316629771	0.004742279319132104	775	0	['HGNC:7705', 'HGNC:7711', 'HGNC:7719', 'HGNC:7707', 'HGNC:7684', 'HGNC:7422', 'HGNC:7691', 'HGNC:5385', 'HGNC:9752', 'HGNC:10451', 'HGNC:20371', 'HGNC:7694', 'HGNC:7461', 'HGNC:2287', 'HGNC:848', 'HGNC:846', 'HGNC:12585', 'HGNC:7712', 'HGNC:2291', 'HGNC:7455', 'HGNC:7460', 'HGNC:12587', 'HGNC:7683', 'HGNC:341', 'HGNC:3700', 'HGNC:7701', 'HGNC:17296', 'HGNC:7458', 'HGNC:8582', 'HGNC:7700', 'HGNC:…
/Subject5_D6_CGCCAAGAGCATCATC-1	0.004483041295214671	0.0010373736010601477	946	0	['HGNC:11064', 'HGNC:2858', 'HGNC:11067', 'HGNC:16484', 'HGNC:18044', 'HGNC:4693', 'HGNC:11025', 'HGNC:18170', 'HGNC:11063', 'HGNC:7892', 'HGNC:10452', 'HGNC:2501', 'HGNC:10451', 'HGNC:17296', 'HGNC:9020']
[truncated: 63,789 more rows]
