# Supplementary material for: Metabolic modeling elucidates phenformin and atpenin A5 as broad-spectrum antiviral drugs against RNA viruses
Source: Commun Biol. 2025 May 23;8:791. doi: 10.1038/s42003-025-08148-y (PMC12102274; doi:10.1038/s42003-025-08148-y)
Supplement: Supplementary file 4 — Supplementary Data 2 [file 42003_2025_8148_MOESM4_ESM.zip › Supplementary Data S1/CALU3/CALU3.csv]

index	BOF	VBOF	Number_Reactions	Targets (Gene,%VBOF, %BOF)	Virus relevant
Calu3-mock-4h-A_TCGAGGGATGAG	0.0013664251130716784	0.0009028742792473527	1118	0	['HGNC:500', 'HGNC:2861', 'HGNC:7436', 'HGNC:2501', 'HGNC:9020', 'HGNC:10956', 'HGNC:406', 'HGNC:8906', 'HGNC:15827', 'HGNC:10986', 'HGNC:4693', 'HGNC:4432', 'HGNC:24269', 'HGNC:10850', 'HGNC:10980', 'HGNC:10937', 'HGNC:9721', 'HGNC:18044', 'HGNC:10922', 'HGNC:1795', 'HGNC:11047', 'HGNC:4433', 'HGNC:18170']
Calu3-mock-4h-A_TTGTCTTGCAGA	0.003145373441610439	0.02019328491180744	804	[['HGNC:3575', 37.07200336742363, 100.00000000000016], ['HGNC:3569', 30.923924584552715, 100.0000000000012], ['HGNC:10999', 31.786763699663585, 100.00000000000016], ['HGNC:7863', 14.058438494234169, 96.00737662788279]]	['HGNC:2291', 'HGNC:840', 'HGNC:9225', 'HGNC:10451', 'HGNC:24382', 'HGNC:2288', 'HGNC:12586', 'HGNC:833', 'HGNC:830', 'HGNC:30862', 'HGNC:14247', 'HGNC:845', 'HGNC:12590', 'HGNC:29594', 'HGNC:16484', 'HGNC:2265', 'HGNC:837', 'HGNC:12585', 'HGNC:847', 'HGNC:17296', 'HGNC:24381', 'HGNC:7892', 'HGNC:12587', 'HGNC:2269', 'HGNC:4136', 'HGNC:2279', 'HGNC:24380', 'HGNC:2287', 'HGNC:18170', 'HGNC:2267', …
Calu3-S2-8h-A_CCGTCGTAGTAA	0.0035627871916547697	0.0031087958285493824	788	0	['HGNC:341', 'HGNC:11054', 'HGNC:4455', 'HGNC:4693', 'HGNC:2501', 'HGNC:18044', 'HGNC:4378', 'HGNC:16484', 'HGNC:11064', 'HGNC:11047', 'HGNC:18170']
Calu3-S1-12h-A_TGACCTACGAGG	0.003145373441610438	0.015077642653280491	1054	[['HGNC:10986', 23.70874794187128, 100.00000000000004], ['HGNC:2501', 8.30431710190556, 100.00000000000003], ['HGNC:473', 15.805831961247438, 82.59536859436626]]	['HGNC:10943', 'HGNC:18170', 'HGNC:4175', 'HGNC:7892', 'HGNC:11055', 'HGNC:5157', 'HGNC:4136', 'HGNC:16484', 'HGNC:4693', 'HGNC:18044']
Calu3-mock-4h-A_GTCAACAATGCC	0.004483041295214671	0.00329823433040511	878	0	['HGNC:12590', 'HGNC:838', 'HGNC:7421', 'HGNC:341', 'HGNC:2280', 'HGNC:2288', 'HGNC:16484', 'HGNC:10992', 'HGNC:30862', 'HGNC:12585', 'HGNC:4378', 'HGNC:2265', 'HGNC:12586', 'HGNC:2267', 'HGNC:2292', 'HGNC:2269', 'HGNC:840', 'HGNC:4136', 'HGNC:830', 'HGNC:2277', 'HGNC:7427', 'HGNC:2285', 'HGNC:2501', 'HGNC:2289', 'HGNC:4693', 'HGNC:12582', 'HGNC:14247', 'HGNC:823', 'HGNC:29594', 'HGNC:848', 'HGNC…
Calu3-S1-8h-B_CGCAAGCCCTTT	0.004483041295214672	0.003298234330405101	1100	0	['HGNC:12587', 'HGNC:2265', 'HGNC:30862', 'HGNC:840', 'HGNC:833', 'HGNC:830', 'HGNC:848', 'HGNC:838', 'HGNC:12590', 'HGNC:2279', 'HGNC:24381', 'HGNC:12585', 'HGNC:12586', 'HGNC:11063', 'HGNC:3481', 'HGNC:837', 'HGNC:30863', 'HGNC:2287', 'HGNC:7419', 'HGNC:2269', 'HGNC:2291', 'HGNC:11067', 'HGNC:2267', 'HGNC:2294', 'HGNC:14247', 'HGNC:18170', 'HGNC:2292', 'HGNC:18044', 'HGNC:4693', 'HGNC:7421', 'H…
Calu3-mock-4h-A_GCCTTGTGCATT	0.003145373441610438	0.002457610839838796	1064	0	['HGNC:24381', 'HGNC:2288', 'HGNC:7422', 'HGNC:2858', 'HGNC:18170', 'HGNC:2285', 'HGNC:12587', 'HGNC:2277', 'HGNC:11063', 'HGNC:30862', 'HGNC:2291', 'HGNC:9238', 'HGNC:30863', 'HGNC:9020', 'HGNC:4163', 'HGNC:7421', 'HGNC:12585', 'HGNC:2289', 'HGNC:7427', 'HGNC:2267', 'HGNC:2269', 'HGNC:2292', 'HGNC:12590', 'HGNC:24380', 'HGNC:8863', 'HGNC:2294', 'HGNC:12582', 'HGNC:2265', 'HGNC:2287', 'HGNC:291',…
Calu3-S1-12h-A_TATTTATGGCTC	0.003145373441610439	0.0032982343304051127	842	0	['HGNC:2501', 'HGNC:5157', 'HGNC:10922', 'HGNC:18170', 'HGNC:7892', 'HGNC:4693', 'HGNC:11063']
Calu3-S2-4h-B_CCCCATAGCTGT	0.0031453734416104265	0.003298234330405146	1108	0	['HGNC:341', 'HGNC:9721', 'HGNC:17296', 'HGNC:11047', 'HGNC:18170', 'HGNC:4136', 'HGNC:18044', 'HGNC:4175', 'HGNC:18070', 'HGNC:16484', 'HGNC:10451', 'HGNC:10452', 'HGNC:406', 'HGNC:2858', 'HGNC:14409', 'HGNC:11064', 'HGNC:7892']
Calu3-S2-8h-A_TAAAAGTACGCA	0.003985330988287243	0.002457610839838796	1083	0	['HGNC:2287', 'HGNC:30862', 'HGNC:14247', 'HGNC:837', 'HGNC:30863', 'HGNC:12586', 'HGNC:7427', 'HGNC:10681', 'HGNC:4432', 'HGNC:2265', 'HGNC:846', 'HGNC:11450', 'HGNC:2898', 'HGNC:2501', 'HGNC:10979', 'HGNC:2289', 'HGNC:2285', 'HGNC:7892', 'HGNC:2279', 'HGNC:2267', 'HGNC:12587', 'HGNC:8906', 'HGNC:7421', 'HGNC:2292', 'HGNC:830', 'HGNC:7422', 'HGNC:848', 'HGNC:11067', 'HGNC:16232', 'HGNC:3700', 'H…
Calu3-S1-8h-B_AGTCTAATCCCG	0.004483041295214682	0.0032982343304050906	1200	0	['HGNC:14247', 'HGNC:2277', 'HGNC:848', 'HGNC:30863', 'HGNC:2287', 'HGNC:12582', 'HGNC:24380', 'HGNC:7427', 'HGNC:846', 'HGNC:847', 'HGNC:29594', 'HGNC:2288', 'HGNC:838', 'HGNC:12590', 'HGNC:7421', 'HGNC:837', 'HGNC:8016', 'HGNC:11064', 'HGNC:2291', 'HGNC:830', 'HGNC:30862', 'HGNC:2294', 'HGNC:833', 'HGNC:2279', 'HGNC:7419', 'HGNC:24381', 'HGNC:2285', 'HGNC:28883', 'HGNC:2280', 'HGNC:12587', 'HGN…
Calu3-S1-8h-A_CATGATCGAGCA	0.003145373441610438	0.04344685760872621	784	[['HGNC:3569', 35.79410849096453, 99.99999999999997]]	['HGNC:2294', 'HGNC:24380', 'HGNC:24382', 'HGNC:2285', 'HGNC:2291', 'HGNC:2287', 'HGNC:17027', 'HGNC:2265', 'HGNC:12587', 'HGNC:4248', 'HGNC:664', 'HGNC:18170', 'HGNC:643', 'HGNC:30863', 'HGNC:2267', 'HGNC:29594', 'HGNC:24381', 'HGNC:2292', 'HGNC:2279', 'HGNC:2277', 'HGNC:9020', 'HGNC:2280', 'HGNC:2269', 'HGNC:12590', 'HGNC:7419', 'HGNC:7422', 'HGNC:406', 'HGNC:3824', 'HGNC:8091', 'HGNC:16232', '…
Calu3-S1-12h-A_TAGGTATATCAT	0.003145373441610438	0.003298234330405111	842	0	['HGNC:9020', 'HGNC:11047', 'HGNC:30927', 'HGNC:16484', 'HGNC:18070', 'HGNC:29437', 'HGNC:2501', 'HGNC:18170', 'HGNC:18044', 'HGNC:4693']
Calu3-mock-4h-A_GAATTACACTCT	0.003145373441610434	0.030483872800822338	1167	0	['HGNC:2858', 'HGNC:2719', 'HGNC:115', 'HGNC:17296', 'HGNC:8646', 'HGNC:18170', 'HGNC:3594', 'HGNC:8582', 'HGNC:2501', 'HGNC:1096', 'HGNC:16484', 'HGNC:10452', 'HGNC:11051', 'HGNC:7892', 'HGNC:14430', 'HGNC:10451', 'HGNC:11047', 'HGNC:84', 'HGNC:11067', 'HGNC:11063', 'HGNC:11782']
Calu3-mock-12h-A_TGGACCATTTCA	0.0031453734416104387	0.003298234330405157	1016	0	['HGNC:10986', 'HGNC:7852', 'HGNC:4136', 'HGNC:10979', 'HGNC:18170', 'HGNC:753', 'HGNC:115', 'HGNC:7892', 'HGNC:10922', 'HGNC:11054', 'HGNC:17296', 'HGNC:10451', 'HGNC:10452', 'HGNC:9020', 'HGNC:5383', 'HGNC:4175', 'HGNC:2858', 'HGNC:9225', 'HGNC:14409', 'HGNC:11064', 'HGNC:4432', 'HGNC:17027', 'HGNC:8582', 'HGNC:2501', 'HGNC:8646', 'HGNC:11782', 'HGNC:7863']
Calu3-S2-12h-A_CCAAGACATTGA	0.0019622463796554303	0.0014313499676286597	705	0	['HGNC:17296', 'HGNC:23159', 'HGNC:23161', 'HGNC:2649', 'HGNC:11863', 'HGNC:1096', 'HGNC:23056', 'HGNC:5006', 'HGNC:17174', 'HGNC:3006', 'HGNC:2860', 'HGNC:18044', 'HGNC:4019', 'HGNC:4006', 'HGNC:2858', 'HGNC:7758', 'HGNC:13398', 'HGNC:18294', 'HGNC:29500', 'HGNC:11279', 'HGNC:4061', 'HGNC:7631', 'HGNC:18070', 'HGNC:10547', 'HGNC:6831', 'HGNC:4878', 'HGNC:3007', 'HGNC:10451', 'HGNC:11022', 'HGNC:…
Calu3-mock-4h-A_CGCACTTCGTCA	0.0010538173625495096	0.0008468867843688168	969	0	['HGNC:10979', 'HGNC:11055', 'HGNC:4378', 'HGNC:2861', 'HGNC:10937', 'HGNC:18170', 'HGNC:7436', 'HGNC:5383', 'HGNC:115', 'HGNC:16484', 'HGNC:17027', 'HGNC:8091', 'HGNC:18044', 'HGNC:10850', 'HGNC:4693', 'HGNC:11455', 'HGNC:977', 'HGNC:341', 'HGNC:1096', 'HGNC:10452', 'HGNC:84', 'HGNC:17296', 'HGNC:11063', 'HGNC:2704', 'HGNC:11064', 'HGNC:10451', 'HGNC:4432', 'HGNC:4136', 'HGNC:4175', 'HGNC:406']
Calu3-mock-12h-A_CCCCCCGACCGT	0.0031453734416108034	0.00329823433040503	1087	0	['HGNC:2501', 'HGNC:4432', 'HGNC:17296', 'HGNC:10452', 'HGNC:18170', 'HGNC:18044', 'HGNC:4136', 'HGNC:10943', 'HGNC:2858', 'HGNC:4693', 'HGNC:7892', 'HGNC:4175', 'HGNC:11064', 'HGNC:10451']
Calu3-S1-8h-A_CAAACGTCACCG	0.01043974231660434	0.04344685760872583	716	0	['HGNC:2289', 'HGNC:16232', 'HGNC:24381', 'HGNC:7692', 'HGNC:2269', 'HGNC:7713', 'HGNC:2265', 'HGNC:16484', 'HGNC:29594', 'HGNC:7688', 'HGNC:30242', 'HGNC:7690', 'HGNC:7696', 'HGNC:7700', 'HGNC:2279', 'HGNC:24380', 'HGNC:18170', 'HGNC:2291', 'HGNC:2287', 'HGNC:7684', 'HGNC:7691', 'HGNC:7703', 'HGNC:12582', 'HGNC:20371', 'HGNC:7705', 'HGNC:30862', 'HGNC:9020', 'HGNC:7419', 'HGNC:840', 'HGNC:7706',…
Calu3-S2-4h-B_GCGCCTATAGCA	0.0031453734416104387	0.003298234330405109	1104	0	['HGNC:11054', 'HGNC:4175', 'HGNC:11064', 'HGNC:5382', 'HGNC:16484', 'HGNC:22921', 'HGNC:8091', 'HGNC:5383', 'HGNC:4693', 'HGNC:341', 'HGNC:406', 'HGNC:9020', 'HGNC:4432', 'HGNC:10980', 'HGNC:10986', 'HGNC:18170', 'HGNC:10979', 'HGNC:4378', 'HGNC:4136', 'HGNC:7863']
Calu3-S1-8h-A_ACGCCCTCGAGC	0.004129696054370386	0.0032982343304051092	1020	[['HGNC:10987', 10.410366551074919, 100.0000000000002], ['HGNC:21497', 10.410366551075057, 100.00000000000173], ['HGNC:388', 10.410366551074683, 99.99999999999744], ['HGNC:18324', 10.410366551074985, 99.99999999996747], ['HGNC:5213', 10.41036655107512, 100.00000000000027], ['HGNC:2653', 10.410366551075526, 99.99999999999996], ['HGNC:387', 10.410366551074983, 99.99999999999699], ['HGNC:2605', 10.4…	['HGNC:833', 'HGNC:2289', 'HGNC:17296', 'HGNC:7421', 'HGNC:847', 'HGNC:12390', 'HGNC:12590', 'HGNC:2860', 'HGNC:16232', 'HGNC:4135', 'HGNC:2898', 'HGNC:395', 'HGNC:4012', 'HGNC:10452', 'HGNC:18070', 'HGNC:4369', 'HGNC:837', 'HGNC:3133', 'HGNC:2277', 'HGNC:13398', 'HGNC:29594', 'HGNC:11022', 'HGNC:2288', 'HGNC:12591', 'HGNC:5006', 'HGNC:11067', 'HGNC:840', 'HGNC:2285', 'HGNC:2321', 'HGNC:2294', 'H…
Calu3-S2-8h-B_CCTTCATCTTTT	0.003145373441610438	0.06019619457154603	1027	[['HGNC:10980', 43.9657564320588, 99.99999999999994], ['HGNC:341', 45.35989609909695, 100.00000000000486]]	['HGNC:18170', 'HGNC:18044', 'HGNC:2501', 'HGNC:11064', 'HGNC:18070', 'HGNC:4432', 'HGNC:4693', 'HGNC:4378', 'HGNC:11054']
Calu3-mock-4h-A_GTAACATCCCAG	0.0014146229879245381	0.04723695197700225	885	[['HGNC:387', 0.12478174206288845, 100.00000000000003], ['HGNC:5213', 0.11113370766709778, 89.06247486905102], ['HGNC:2653', 0.12478174206449998, 99.99999999999962], ['HGNC:10606', 0.12478174206477102, 100.00000000000013], ['HGNC:2605', 0.1247817420651307, 100.00000000000013], ['HGNC:10922', 0.12478174206455958, 100.00000000000004], ['HGNC:388', 0.1247817420647544, 100.00000000000003], ['HGNC:642…	['HGNC:833', 'HGNC:11004', 'HGNC:2269', 'HGNC:7849', 'HGNC:2858', 'HGNC:9721', 'HGNC:10545', 'HGNC:9141', 'HGNC:7530', 'HGNC:17296', 'HGNC:14409', 'HGNC:7422', 'HGNC:10547', 'HGNC:11279', 'HGNC:838', 'HGNC:2267', 'HGNC:3078', 'HGNC:7529', 'HGNC:2859', 'HGNC:24381', 'HGNC:10451', 'HGNC:7892', 'HGNC:29594', 'HGNC:846', 'HGNC:2285', 'HGNC:3629', 'HGNC:2277', 'HGNC:7850', 'HGNC:4693', 'HGNC:2649', 'H…
Calu3-S1-8h-A_CGTGCGTATGCT	0.001962246379655442	0.0014313499676286586	766	0	['HGNC:18044', 'HGNC:16484', 'HGNC:10451', 'HGNC:10956', 'HGNC:18170', 'HGNC:7892', 'HGNC:2704', 'HGNC:10297', 'HGNC:3061', 'HGNC:2858', 'HGNC:10293', 'HGNC:11559', 'HGNC:18070', 'HGNC:11047', 'HGNC:500', 'HGNC:30927', 'HGNC:11050', 'HGNC:17296', 'HGNC:10452', 'HGNC:29437', 'HGNC:11004']
Calu3-S2-8h-A_GGTCGCCGCCAG	0.010439742316604076	0.02107662827333177	867	[['HGNC:7863', 49.41559425581604, 100.0000000000022], ['HGNC:2898', 49.777508682873254, 100.00000000000216], ['HGNC:5382', 49.41559425581622, 100.00000000001197], ['HGNC:5383', 49.41559425581565, 100.00000000000253], ['HGNC:5008', 49.894225764200506, 100.00000000000217], ['HGNC:10979', 49.41559425581613, 100.0000000000021]]	['HGNC:11055', 'HGNC:7529', 'HGNC:5007', 'HGNC:23089', 'HGNC:9020', 'HGNC:18070', 'HGNC:4175', 'HGNC:4432', 'HGNC:12563', 'HGNC:7892', 'HGNC:9141', 'HGNC:18170', 'HGNC:4693', 'HGNC:2501', 'HGNC:7530', 'HGNC:5006', 'HGNC:11064', 'HGNC:11047', 'HGNC:4136', 'HGNC:115', 'HGNC:18044', 'HGNC:365']
Calu3-S2-4h-B_GCAAGGCCCAGA	0.0023172793887392728	0.0012575727380560644	933	0	['HGNC:24381', 'HGNC:16232', 'HGNC:2294', 'HGNC:18044', 'HGNC:848', 'HGNC:9721', 'HGNC:4061', 'HGNC:7419', 'HGNC:823', 'HGNC:2292', 'HGNC:7421', 'HGNC:2501', 'HGNC:12590', 'HGNC:2265', 'HGNC:2289', 'HGNC:11022', 'HGNC:7427', 'HGNC:10452', 'HGNC:365', 'HGNC:2267', 'HGNC:838', 'HGNC:8016', 'HGNC:3482', 'HGNC:17296', 'HGNC:12582', 'HGNC:2285', 'HGNC:10451', 'HGNC:406', 'HGNC:2288', 'HGNC:20799', 'HG…
Calu3-mock-4h-B_AGTATCCCAACA	0.004483041295214671	0.003298234330405109	950	0	['HGNC:8016', 'HGNC:7892', 'HGNC:2579', 'HGNC:10850', 'HGNC:2294', 'HGNC:11047', 'HGNC:30863', 'HGNC:12587', 'HGNC:7422', 'HGNC:847', 'HGNC:11004', 'HGNC:2288', 'HGNC:838', 'HGNC:823', 'HGNC:846', 'HGNC:4175', 'HGNC:3481', 'HGNC:341', 'HGNC:10297', 'HGNC:12586', 'HGNC:11559', 'HGNC:7419', 'HGNC:833', 'HGNC:10293', 'HGNC:2280', 'HGNC:14409', 'HGNC:12582', 'HGNC:2267', 'HGNC:16484', 'HGNC:24382', '…
Calu3-S1-8h-A_GTGCTAGCTGAA	0.003145373441610437	0.09995403371136467	1286	[['HGNC:7459', 30.67712786139549, 100.00000000000003], ['HGNC:17194', 30.677127861395416, 100.00000000000003], ['HGNC:7700', 30.67712786139549, 100.00000000000003], ['HGNC:5213', 8.589494582419984, 100.00000000000003], ['HGNC:7719', 30.677127861394393, 100.00000000000003], ['HGNC:7715', 30.677127861394393, 100.00000000000003], ['HGNC:30242', 30.677127861394393, 100.00000000000003], ['HGNC:2645', …	['HGNC:18070', 'HGNC:2501', 'HGNC:16484', 'HGNC:4378', 'HGNC:4693', 'HGNC:4432', 'HGNC:11063', 'HGNC:11064', 'HGNC:18044', 'HGNC:403', 'HGNC:10979', 'HGNC:18170', 'HGNC:10922', 'HGNC:2422', 'HGNC:18355']
Calu3-mock-12h-A_TGGACCGTTAGT	0.002823947071163469	0.0016491171652025546	1174	0	['HGNC:18170', 'HGNC:18044', 'HGNC:2898', 'HGNC:10979', 'HGNC:11055', 'HGNC:1667', 'HGNC:2896', 'HGNC:976', 'HGNC:8052', 'HGNC:10980', 'HGNC:1795', 'HGNC:2858', 'HGNC:4433', 'HGNC:115', 'HGNC:10451', 'HGNC:4175', 'HGNC:30092', 'HGNC:21350', 'HGNC:2710', 'HGNC:10452', 'HGNC:11460', 'HGNC:10986', 'HGNC:4693', 'HGNC:4136', 'HGNC:4623', 'HGNC:11047', 'HGNC:2501', 'HGNC:17296', 'HGNC:7892', 'HGNC:5383…
Calu3-mock-4h-A_CTGGACTTGCCT	0.003145373441610456	0.01913065766477947	762	[['HGNC:11036', 24.914426918865338, 99.99999999999955], ['HGNC:643', 24.91442691886531, 99.99999999999946], ['HGNC:22921', 24.914426918865296, 100.00000000000044], ['HGNC:664', 24.914426918864187, 99.99999999999943]]	['HGNC:4136', 'HGNC:9020', 'HGNC:8016', 'HGNC:9225', 'HGNC:10980', 'HGNC:341', 'HGNC:823', 'HGNC:18170', 'HGNC:837', 'HGNC:11782', 'HGNC:4432', 'HGNC:18070', 'HGNC:845', 'HGNC:838', 'HGNC:847', 'HGNC:11047', 'HGNC:4175', 'HGNC:8582', 'HGNC:18044', 'HGNC:10922', 'HGNC:8646', 'HGNC:846', 'HGNC:840', 'HGNC:7892', 'HGNC:10979', 'HGNC:830', 'HGNC:848', 'HGNC:833', 'HGNC:14247']
Calu3-mock-4h-A_CATGCCATATGC	0.0031453734416104404	0.0037694106633211705	561	0	['HGNC:830', 'HGNC:2294', 'HGNC:24382', 'HGNC:833', 'HGNC:28883', 'HGNC:2292', 'HGNC:2277', 'HGNC:84', 'HGNC:3482', 'HGNC:16232', 'HGNC:17296', 'HGNC:848', 'HGNC:2288', 'HGNC:4175', 'HGNC:2267', 'HGNC:8906', 'HGNC:2579', 'HGNC:9225', 'HGNC:12582', 'HGNC:837', 'HGNC:2704', 'HGNC:5382', 'HGNC:2291', 'HGNC:24381', 'HGNC:847', 'HGNC:24380', 'HGNC:7529', 'HGNC:18044', 'HGNC:24269', 'HGNC:2289', 'HGNC:…
Calu3-S1-12h-B_TCTCATTCCTTG	0.0018922601154819298	0.0012524312216750837	788	0	['HGNC:115', 'HGNC:18044', 'HGNC:18170', 'HGNC:18070', 'HGNC:7863', 'HGNC:10979', 'HGNC:16484', 'HGNC:10986', 'HGNC:4693', 'HGNC:84', 'HGNC:5383', 'HGNC:341', 'HGNC:11047']
Calu3-S1-8h-B_GTCTTGCAGCCT	0.003145373441610439	0.0032982343304051105	776	[['HGNC:10980', 3.973588658053166, 100.0], ['HGNC:28883', 3.973588658049107, 99.99999999999996]]	['HGNC:18044', 'HGNC:9141', 'HGNC:4432', 'HGNC:4693', 'HGNC:4136', 'HGNC:11063', 'HGNC:10850', 'HGNC:11055', 'HGNC:7530', 'HGNC:5006', 'HGNC:4175', 'HGNC:18170', 'HGNC:7529', 'HGNC:5007', 'HGNC:4249', 'HGNC:16484', 'HGNC:94', 'HGNC:2501', 'HGNC:10979', 'HGNC:115', 'HGNC:794', 'HGNC:4378', 'HGNC:7863', 'HGNC:11064', 'HGNC:5383']
Calu3-mock-4h-A_TCTACAGCAATA	0.004384618757399045	0.0032982343304051105	990	0	['HGNC:4378', 'HGNC:4693', 'HGNC:16484', 'HGNC:30927', 'HGNC:11055', 'HGNC:4432', 'HGNC:2501', 'HGNC:18170', 'HGNC:4136', 'HGNC:11064', 'HGNC:11047', 'HGNC:4175', 'HGNC:10850', 'HGNC:29437']
Calu3-S2-12h-B_GCAGATCTGGGT	0.003145373441610436	0.09995403371136463	1384	[['HGNC:14247', 20.215311056569586, 100.00000000000007], ['HGNC:12585', 20.21531105656967, 100.00000000000007], ['HGNC:2279', 20.215311056569668, 100.00000000000007], ['HGNC:4803', 37.71060503740586, 100.00000000000004], ['HGNC:24381', 20.21531105656966, 100.00000000000004], ['HGNC:20305', 44.019800114141376, 100.00000000000004], ['HGNC:12590', 20.21531105656966, 100.00000000000004], ['HGNC:2269'…	['HGNC:4432', 'HGNC:6937', 'HGNC:5008', 'HGNC:4693', 'HGNC:11063', 'HGNC:2690', 'HGNC:8636', 'HGNC:18170', 'HGNC:4175', 'HGNC:6936', 'HGNC:890', 'HGNC:10969', 'HGNC:7892', 'HGNC:10980', 'HGNC:2330', 'HGNC:1421', 'HGNC:4136', 'HGNC:9020', 'HGNC:2501']
Calu3-S1-12h-A_CCTTGACTCTCA	0.006769040343480441	0.00329823433040511	1174	0	['HGNC:4136', 'HGNC:4693', 'HGNC:4432', 'HGNC:4378', 'HGNC:10979', 'HGNC:5213', 'HGNC:365', 'HGNC:4175', 'HGNC:1516', 'HGNC:9020', 'HGNC:5383', 'HGNC:8091', 'HGNC:406', 'HGNC:115', 'HGNC:11064', 'HGNC:18170', 'HGNC:11047', 'HGNC:2501', 'HGNC:2342']
Calu3-mock-4h-A_TCTTCAGTGAGA	0.0031453734416104387	0.0037694106633201258	655	0	['HGNC:24380', 'HGNC:24382', 'HGNC:30863', 'HGNC:10293', 'HGNC:823', 'HGNC:12590', 'HGNC:14247', 'HGNC:847', 'HGNC:7892', 'HGNC:11004', 'HGNC:10297', 'HGNC:2579', 'HGNC:9225', 'HGNC:7421', 'HGNC:2285', 'HGNC:17296', 'HGNC:7422', 'HGNC:10850', 'HGNC:11559', 'HGNC:11047', 'HGNC:838', 'HGNC:12585', 'HGNC:17027', 'HGNC:2861', 'HGNC:7852', 'HGNC:3482', 'HGNC:2501', 'HGNC:18170', 'HGNC:2279', 'HGNC:348…
Calu3-S1-4h-A_CGCTTGCGATCG	0.0044830412952147295	0.003298234330405052	1473	0	['HGNC:11063', 'HGNC:5157', 'HGNC:18170', 'HGNC:9721', 'HGNC:4136', 'HGNC:4693', 'HGNC:4432', 'HGNC:9020', 'HGNC:11025', 'HGNC:11047', 'HGNC:11064', 'HGNC:11067', 'HGNC:10956', 'HGNC:406', 'HGNC:7892', 'HGNC:4175']
Calu3-S1-8h-B_GCGGTATACTCT	0.010439742316604298	0.04344685760872551	912	0	['HGNC:2280', 'HGNC:845', 'HGNC:838', 'HGNC:2279', 'HGNC:7421', 'HGNC:10943', 'HGNC:30862', 'HGNC:18044', 'HGNC:7419', 'HGNC:2277', 'HGNC:2294', 'HGNC:12590', 'HGNC:847', 'HGNC:4175', 'HGNC:4136', 'HGNC:2292', 'HGNC:16232', 'HGNC:4248', 'HGNC:2501', 'HGNC:2289', 'HGNC:9020', 'HGNC:2288', 'HGNC:830', 'HGNC:10942', 'HGNC:24382', 'HGNC:30863', 'HGNC:11064', 'HGNC:7892', 'HGNC:848', 'HGNC:7427', 'HGN…
Calu3-mock-12h-B_TTCCCAAGGACT	0.004483041295214671	0.00329823433040511	1753	0	['HGNC:10680', 'HGNC:10681', 'HGNC:4136', 'HGNC:406', 'HGNC:4693', 'HGNC:18170', 'HGNC:4175', 'HGNC:11055', 'HGNC:4378', 'HGNC:3700', 'HGNC:10683', 'HGNC:9721', 'HGNC:11047', 'HGNC:4432', 'HGNC:10682']
Calu3-mock-12h-A_CCTCCCTCCTTT	0.003145373441610438	0.056277666105416964	1231	[['HGNC:10999', 28.88983565747447, 100.00000000000003], ['HGNC:10995', 27.77514656110838, 100.0], ['HGNC:2690', 42.731828157775915, 100.00000000000107], ['HGNC:3575', 27.056212320330513, 100.00000000000003], ['HGNC:10986', 17.749644284831632, 100.00000000000003], ['HGNC:3569', 26.593660344333227, 100.00000000000004]]	['HGNC:4136', 'HGNC:29437', 'HGNC:18170', 'HGNC:4693', 'HGNC:4175', 'HGNC:4378', 'HGNC:30927', 'HGNC:2501', 'HGNC:406', 'HGNC:11064', 'HGNC:8091', 'HGNC:10980']
Calu3-S1-8h-A_CTGTATTTGGCC	0.004253991662176334	0.004278511450439188	1002	0	['HGNC:4175', 'HGNC:9141', 'HGNC:18175', 'HGNC:5006', 'HGNC:11067', 'HGNC:7892', 'HGNC:25223', 'HGNC:14430', 'HGNC:5157', 'HGNC:16484', 'HGNC:4136', 'HGNC:7530', 'HGNC:7529', 'HGNC:4249', 'HGNC:10986', 'HGNC:3700', 'HGNC:20233', 'HGNC:4693', 'HGNC:20661', 'HGNC:2244', 'HGNC:18170', 'HGNC:2501', 'HGNC:11064', 'HGNC:4432', 'HGNC:28883', 'HGNC:18044']
Calu3-S2-4h-B_ACGGGAAGGGAA	0.0104397423166043	0.043446857608726235	1169	0	['HGNC:18044', 'HGNC:29437', 'HGNC:10942', 'HGNC:10956', 'HGNC:365', 'HGNC:500', 'HGNC:9020', 'HGNC:10959', 'HGNC:30927', 'HGNC:4693', 'HGNC:4378', 'HGNC:18170', 'HGNC:10943']
Calu3-mock-12h-A_GAATTTGCACCC	0.001962246379655429	0.001431349967628666	1021	0	['HGNC:18044', 'HGNC:10452', 'HGNC:4693', 'HGNC:5008', 'HGNC:6937', 'HGNC:18170', 'HGNC:11064', 'HGNC:17296', 'HGNC:10451', 'HGNC:11054', 'HGNC:18070', 'HGNC:10986', 'HGNC:11047', 'HGNC:7892', 'HGNC:6936', 'HGNC:4378', 'HGNC:24269', 'HGNC:365', 'HGNC:2501', 'HGNC:2704', 'HGNC:890', 'HGNC:10979', 'HGNC:8636', 'HGNC:4432', 'HGNC:8906', 'HGNC:2690']
Calu3-mock-4h-A_TCACGATAAAAC	0.0031453734416104387	0.003769410663320125	1052	0	['HGNC:3078', 'HGNC:16484', 'HGNC:10452', 'HGNC:7849', 'HGNC:4693', 'HGNC:8906', 'HGNC:10451', 'HGNC:7850', 'HGNC:2704', 'HGNC:7892', 'HGNC:24269', 'HGNC:4175', 'HGNC:4136', 'HGNC:11064', 'HGNC:2501', 'HGNC:5157', 'HGNC:17296', 'HGNC:18170', 'HGNC:10943']
Calu3-S2-8h-A_GCCGAGGTCTCT	0.005944872185248032	0.0032982343304051105	943	0	['HGNC:10986', 'HGNC:976', 'HGNC:2501', 'HGNC:4693', 'HGNC:4432', 'HGNC:18170', 'HGNC:115', 'HGNC:5008', 'HGNC:10917', 'HGNC:5006', 'HGNC:9141', 'HGNC:7530', 'HGNC:11064', 'HGNC:10920', 'HGNC:4378', 'HGNC:16484', 'HGNC:7529']
Calu3-S1-8h-A_CGACCAAATATC	0.0037782446828117577	0.0032982343304051127	891	0	['HGNC:16232', 'HGNC:7421', 'HGNC:20233', 'HGNC:2244', 'HGNC:7427', 'HGNC:18044', 'HGNC:833', 'HGNC:365', 'HGNC:341', 'HGNC:2292', 'HGNC:4432', 'HGNC:25223', 'HGNC:30862', 'HGNC:7530', 'HGNC:28883', 'HGNC:5006', 'HGNC:10992', 'HGNC:7419', 'HGNC:846', 'HGNC:11055', 'HGNC:4693', 'HGNC:840', 'HGNC:2579', 'HGNC:20661', 'HGNC:24381', 'HGNC:2277', 'HGNC:30863', 'HGNC:838', 'HGNC:24382', 'HGNC:2280', 'H…
Calu3-mock-12h-A_CGCAAGCTGACA	0.0041255827385618254	0.0037694106633201258	965	[['HGNC:6617', 30.119771416185735, 100.00000000000011]]	['HGNC:7703', 'HGNC:11022', 'HGNC:7714', 'HGNC:2291', 'HGNC:2289', 'HGNC:4136', 'HGNC:7707', 'HGNC:2859', 'HGNC:4432', 'HGNC:11047', 'HGNC:840', 'HGNC:838', 'HGNC:25223', 'HGNC:4061', 'HGNC:5006', 'HGNC:7460', 'HGNC:7712', 'HGNC:7427', 'HGNC:12524', 'HGNC:7530', 'HGNC:2265', 'HGNC:7702', 'HGNC:7422', 'HGNC:7462', 'HGNC:7695', 'HGNC:2649', 'HGNC:8016', 'HGNC:7697', 'HGNC:7684', 'HGNC:7683', 'HGNC:…
Calu3-mock-12h-A_ATGTTCGCGTCG	0.0003318624452288688	0.0002674836146510348	1306	0	['HGNC:2896', 'HGNC:11047', 'HGNC:10850', 'HGNC:18170', 'HGNC:4136', 'HGNC:10943', 'HGNC:341', 'HGNC:4175', 'HGNC:10937', 'HGNC:7892', 'HGNC:4433', 'HGNC:2898', 'HGNC:30927', 'HGNC:21350', 'HGNC:8808', 'HGNC:11064', 'HGNC:2501', 'HGNC:7436', 'HGNC:4693', 'HGNC:10980', 'HGNC:1795', 'HGNC:16484', 'HGNC:29437']
Calu3-mock-4h-A_TACGACCATGCT	0.0036098848962415977	0.003298234330405111	1380	0	['HGNC:11063', 'HGNC:7892', 'HGNC:4433', 'HGNC:2501', 'HGNC:10452', 'HGNC:7850', 'HGNC:21350', 'HGNC:4693', 'HGNC:11067', 'HGNC:10451', 'HGNC:9068', 'HGNC:8808', 'HGNC:17296', 'HGNC:4136', 'HGNC:7849', 'HGNC:6071', 'HGNC:2898', 'HGNC:1795', 'HGNC:18170', 'HGNC:2858', 'HGNC:2896', 'HGNC:11047', 'HGNC:4175', 'HGNC:10980']
Calu3-S1-8h-B_CGACTATGGAAA	0.007735467634803431	0.007067644993725237	1157	0	['HGNC:30862', 'HGNC:2267', 'HGNC:12586', 'HGNC:17296', 'HGNC:11064', 'HGNC:12587', 'HGNC:24381', 'HGNC:7421', 'HGNC:12585', 'HGNC:10452', 'HGNC:2280', 'HGNC:1421', 'HGNC:12582', 'HGNC:11025', 'HGNC:11782', 'HGNC:16232', 'HGNC:7422', 'HGNC:2289', 'HGNC:2265', 'HGNC:18170', 'HGNC:2294', 'HGNC:11047', 'HGNC:11054', 'HGNC:18044', 'HGNC:2279', 'HGNC:10451', 'HGNC:2277', 'HGNC:12590', 'HGNC:10979', 'H…
Calu3-mock-12h-A_ACTATCTTTTCG	0.0015162542455118891	0.0009077379131744156	713	[['HGNC:10986', 38.22195887846301, 100.00000000000058]]	['HGNC:3061', 'HGNC:1795', 'HGNC:18170', 'HGNC:16232', 'HGNC:17296', 'HGNC:2896', 'HGNC:3481', 'HGNC:2287', 'HGNC:341', 'HGNC:4175', 'HGNC:3482', 'HGNC:14247', 'HGNC:14409', 'HGNC:5383', 'HGNC:7422', 'HGNC:7419', 'HGNC:24381', 'HGNC:12586', 'HGNC:2898', 'HGNC:2279', 'HGNC:10979', 'HGNC:12585', 'HGNC:12582', 'HGNC:4432', 'HGNC:18070', 'HGNC:17027', 'HGNC:2858', 'HGNC:2285', 'HGNC:7863', 'HGNC:2704…
Calu3-mock-12h-A_TGCCTATGGGGC	0.003145373441610436	0.0032982343304051127	1008	0	['HGNC:10920', 'HGNC:4433', 'HGNC:11047', 'HGNC:406', 'HGNC:2898', 'HGNC:21350', 'HGNC:4693', 'HGNC:5383', 'HGNC:4432', 'HGNC:4378', 'HGNC:10979', 'HGNC:16484', 'HGNC:2896', 'HGNC:4175', 'HGNC:115', 'HGNC:9020', 'HGNC:2501', 'HGNC:8808', 'HGNC:9721', 'HGNC:4136', 'HGNC:1795', 'HGNC:18170', 'HGNC:84', 'HGNC:10980']
Calu3-S1-8h-B_GAATTAGTGACA	0.0018922601154819235	0.001252431221675073	856	[['HGNC:2280', 45.69979842252666, 100.0000000000004], ['HGNC:2265', 45.69979842252666, 100.0000000000004], ['HGNC:8016', 45.699798422519805, 99.99999999999966], ['HGNC:24381', 45.69979842252154, 99.9999999999993], ['HGNC:30863', 45.699798422509105, 100.0000000000004], ['HGNC:2294', 45.699798422516885, 100.0000000000004], ['HGNC:848', 45.6997984225197, 100.0000000000004], ['HGNC:2289', 45.69979842…	['HGNC:4455', 'HGNC:4693', 'HGNC:16526', 'HGNC:2690', 'HGNC:82', 'HGNC:11063', 'HGNC:7530', 'HGNC:16484', 'HGNC:10683', 'HGNC:18070', 'HGNC:94', 'HGNC:4795', 'HGNC:7529', 'HGNC:2645', 'HGNC:1516', 'HGNC:4136', 'HGNC:253', 'HGNC:10682', 'HGNC:2501', 'HGNC:3247', 'HGNC:4175', 'HGNC:9141', 'HGNC:7892', 'HGNC:10681', 'HGNC:18170', 'HGNC:3700', 'HGNC:119', 'HGNC:4249', 'HGNC:9020', 'HGNC:11055', 'HGNC…
Calu3-S2-4h-B_CAAGGTGCGGAG	0.003145373441610438	0.0032982343304051092	521	0	['HGNC:5006', 'HGNC:2267', 'HGNC:2294', 'HGNC:2896', 'HGNC:2244', 'HGNC:823', 'HGNC:2288', 'HGNC:16484', 'HGNC:24382', 'HGNC:4433', 'HGNC:7419', 'HGNC:12590', 'HGNC:2265', 'HGNC:11047', 'HGNC:1795', 'HGNC:18175', 'HGNC:2579', 'HGNC:30862', 'HGNC:840', 'HGNC:830', 'HGNC:9020', 'HGNC:10980', 'HGNC:24381', 'HGNC:847', 'HGNC:10922', 'HGNC:2501', 'HGNC:7421', 'HGNC:12582', 'HGNC:845', 'HGNC:30863', 'H…
Calu3-S1-8h-A_GCGTCCTCTTCG	0.003145373441610438	0.09995403371136477	1161	[['HGNC:10980', 45.14981933551043, 100.00000000000004]]	['HGNC:30863', 'HGNC:11047', 'HGNC:4136', 'HGNC:2579', 'HGNC:12585', 'HGNC:10681', 'HGNC:2292', 'HGNC:12590', 'HGNC:2265', 'HGNC:2267', 'HGNC:17296', 'HGNC:2277', 'HGNC:840', 'HGNC:12582', 'HGNC:2269', 'HGNC:11025', 'HGNC:833', 'HGNC:12586', 'HGNC:2280', 'HGNC:846', 'HGNC:7427', 'HGNC:10682', 'HGNC:2294', 'HGNC:10452', 'HGNC:4175', 'HGNC:500', 'HGNC:30862', 'HGNC:7422', 'HGNC:8016', 'HGNC:2291', …
Calu3-S2-8h-A_CAGCTACCTCTT	0.0031453734416104213	0.003298234330405115	700	0	['HGNC:2501', 'HGNC:18070', 'HGNC:11067', 'HGNC:3575', 'HGNC:11064', 'HGNC:4378', 'HGNC:3569', 'HGNC:18044', 'HGNC:18170', 'HGNC:4693', 'HGNC:4175', 'HGNC:11047', 'HGNC:4136', 'HGNC:10922', 'HGNC:10999']
Calu3-S2-12h-A_GCTTGATGCAGG	0.003145373441610438	0.09995403371136463	800	[['HGNC:7459', 15.023976423701182, 99.99999999999987], ['HGNC:840', 11.625780708586461, 100.0], ['HGNC:7693', 15.02397642370121, 100.0], ['HGNC:846', 11.62578070858646, 99.99999999999982], ['HGNC:7710', 15.023976423701182, 99.99999999999982], ['HGNC:7719', 15.023976423701185, 99.99999999999997], ['HGNC:10680', 16.36425661437422, 99.99999999999997], ['HGNC:838', 11.62578070858649, 99.9999999999999…	['HGNC:12585', 'HGNC:2277', 'HGNC:24380', 'HGNC:24381', 'HGNC:2279', 'HGNC:7892', 'HGNC:7421', 'HGNC:30863', 'HGNC:2501', 'HGNC:18044', 'HGNC:7422', 'HGNC:12582', 'HGNC:11047', 'HGNC:3481', 'HGNC:2269', 'HGNC:12587', 'HGNC:4693', 'HGNC:16484', 'HGNC:3482', 'HGNC:7427', 'HGNC:12590', 'HGNC:2265', 'HGNC:2280', 'HGNC:2579', 'HGNC:2422', 'HGNC:9225', 'HGNC:2291', 'HGNC:2294', 'HGNC:30862', 'HGNC:2288…
Calu3-S2-4h-B_GGCTCGATGGCC	0.003145373441610443	0.09995403371136463	857	[['HGNC:12585', 3.4760671795833047, 99.9999999999984], ['HGNC:8830', 3.7711441183104037, 99.99999999999703], ['HGNC:9067', 3.771144118310294, 100.00000000000058], ['HGNC:12582', 3.476067179583299, 100.00000000000044], ['HGNC:2279', 3.4760671795831652, 99.9999999999999], ['HGNC:830', 3.476067179583236, 99.99999999999997], ['HGNC:5382', 11.668085322664263, 99.99999999987706], ['HGNC:14247', 3.47606…	['HGNC:18070', 'HGNC:4136', 'HGNC:18044', 'HGNC:4693', 'HGNC:7530', 'HGNC:8091', 'HGNC:4175', 'HGNC:5006', 'HGNC:9020', 'HGNC:20661', 'HGNC:7434', 'HGNC:11003', 'HGNC:4432', 'HGNC:4249', 'HGNC:18175', 'HGNC:4378', 'HGNC:18170', 'HGNC:7529', 'HGNC:500', 'HGNC:11004', 'HGNC:7892', 'HGNC:2244', 'HGNC:25223', 'HGNC:9141', 'HGNC:406', 'HGNC:20233']
Calu3-S1-8h-A_TATAACTTGCCG	0.003145373441610438	0.003298234330405109	898	0	['HGNC:4693', 'HGNC:10986', 'HGNC:11055', 'HGNC:4378', 'HGNC:18044', 'HGNC:4136', 'HGNC:22921', 'HGNC:664', 'HGNC:9020', 'HGNC:18070', 'HGNC:1421', 'HGNC:643', 'HGNC:2501', 'HGNC:4175', 'HGNC:18170']
Calu3-S2-4h-B_CTCCTAGTTACA	0.001872366983928852	0.0020191638355483306	636	0	['HGNC:7436', 'HGNC:5006', 'HGNC:11067', 'HGNC:9141', 'HGNC:16484', 'HGNC:500', 'HGNC:10937', 'HGNC:4249', 'HGNC:18044', 'HGNC:18170', 'HGNC:4693', 'HGNC:29437', 'HGNC:4175', 'HGNC:7529', 'HGNC:4136', 'HGNC:4378', 'HGNC:7892', 'HGNC:7530', 'HGNC:10850', 'HGNC:18070', 'HGNC:341', 'HGNC:11047', 'HGNC:30927']
Calu3-S2-4h-B_TGGCATTGACCT	0.003145373441610438	0.0032982343304051092	597	0	['HGNC:11055', 'HGNC:18044', 'HGNC:4378', 'HGNC:17027', 'HGNC:4693', 'HGNC:341', 'HGNC:4136', 'HGNC:18170', 'HGNC:18070', 'HGNC:11064', 'HGNC:2501', 'HGNC:4175']
Calu3-mock-12h-A_AATGTTCGTTCA	0.002996156150889353	0.0032982343304051127	1114	0	['HGNC:840', 'HGNC:11055', 'HGNC:9068', 'HGNC:8016', 'HGNC:27015', 'HGNC:14247', 'HGNC:24288', 'HGNC:2292', 'HGNC:2265', 'HGNC:16232', 'HGNC:28883', 'HGNC:2280', 'HGNC:4693', 'HGNC:12582', 'HGNC:24380', 'HGNC:1769', 'HGNC:2267', 'HGNC:29594', 'HGNC:2288', 'HGNC:4136', 'HGNC:2269', 'HGNC:11063', 'HGNC:4378', 'HGNC:2279', 'HGNC:24382', 'HGNC:847', 'HGNC:7419', 'HGNC:845', 'HGNC:16815', 'HGNC:30862'…
Calu3-S2-4h-B_CGCTGGCGTGCA	0.003985330988287251	0.002457610839838797	660	0	['HGNC:2289', 'HGNC:2265', 'HGNC:823', 'HGNC:7421', 'HGNC:8906', 'HGNC:2501', 'HGNC:11067', 'HGNC:4378', 'HGNC:24382', 'HGNC:847', 'HGNC:18044', 'HGNC:4693', 'HGNC:976', 'HGNC:10452', 'HGNC:840', 'HGNC:341', 'HGNC:18170', 'HGNC:4136', 'HGNC:17296', 'HGNC:2287', 'HGNC:11004', 'HGNC:2291', 'HGNC:846', 'HGNC:2704', 'HGNC:2292', 'HGNC:24380', 'HGNC:11025', 'HGNC:830', 'HGNC:833', 'HGNC:24381', 'HGNC:…
Calu3-mock-4h-B_GCAATCAGCCCC	0.004483041295214667	0.003298234330405111	1214	0	['HGNC:115', 'HGNC:4378', 'HGNC:11067', 'HGNC:11064', 'HGNC:5383', 'HGNC:11063', 'HGNC:10979', 'HGNC:4175', 'HGNC:4693', 'HGNC:4136', 'HGNC:2501', 'HGNC:18170', 'HGNC:4432']
Calu3-S2-8h-A_AACGAAACCACG	0.0031453734416104387	0.031116556953292594	880	[['HGNC:12590', 13.297945014328755, 100.00000000000907], ['HGNC:7419', 13.297945014328743, 100.00000000000907], ['HGNC:12582', 13.297945014328766, 99.99999999999993], ['HGNC:2267', 13.297945014326718, 100.00000000000111], ['HGNC:2280', 13.297945014328771, 99.99999999999959], ['HGNC:837', 13.297945014325899, 100.00000000000009], ['HGNC:846', 13.29794501432884, 100.00000000000009], ['HGNC:2288', 13…	['HGNC:4175', 'HGNC:4136', 'HGNC:11047', 'HGNC:9020', 'HGNC:7892', 'HGNC:18070', 'HGNC:10293', 'HGNC:4249', 'HGNC:4693', 'HGNC:7529', 'HGNC:2501', 'HGNC:11064', 'HGNC:7530', 'HGNC:10452', 'HGNC:18044', 'HGNC:11559', 'HGNC:11004', 'HGNC:18170', 'HGNC:9141', 'HGNC:17296', 'HGNC:2858', 'HGNC:10451', 'HGNC:5006']
Calu3-mock-4h-A_GCAATAGATTAC	0.0031453734416104304	0.00329823433040511	1068	0	['HGNC:976', 'HGNC:2501', 'HGNC:794', 'HGNC:18170', 'HGNC:4432', 'HGNC:9225', 'HGNC:10850', 'HGNC:9020', 'HGNC:8091', 'HGNC:18044', 'HGNC:7892', 'HGNC:4175', 'HGNC:4136', 'HGNC:5157', 'HGNC:4693', 'HGNC:16484', 'HGNC:406']
Calu3-mock-4h-A_CTTCCCGCCATA	0.003145373441610438	0.003298234330405105	1062	0	['HGNC:7892', 'HGNC:9020', 'HGNC:18170', 'HGNC:11063', 'HGNC:11055', 'HGNC:4175', 'HGNC:9225', 'HGNC:11067', 'HGNC:11025', 'HGNC:4693', 'HGNC:11064', 'HGNC:4136', 'HGNC:18044', 'HGNC:2501']
Calu3-mock-12h-A_GTAAAGACATCT	0.004483041295214669	0.0032982343304051114	1317	0	['HGNC:4136', 'HGNC:10986', 'HGNC:11064', 'HGNC:2501', 'HGNC:16484', 'HGNC:18170', 'HGNC:341', 'HGNC:406', 'HGNC:11055', 'HGNC:4175', 'HGNC:8091', 'HGNC:17366', 'HGNC:7892']
Calu3-S1-12h-B_AAACAGCTGGAG	0.003145373441610438	0.003298234330405109	729	0	['HGNC:833', 'HGNC:10986', 'HGNC:4175', 'HGNC:643', 'HGNC:4693', 'HGNC:11036', 'HGNC:7427', 'HGNC:29437', 'HGNC:18070', 'HGNC:847', 'HGNC:8016', 'HGNC:5157', 'HGNC:7863', 'HGNC:9068', 'HGNC:22921', 'HGNC:18044', 'HGNC:2269', 'HGNC:24381', 'HGNC:24380', 'HGNC:14247', 'HGNC:2280', 'HGNC:30863', 'HGNC:10979', 'HGNC:11047', 'HGNC:9020', 'HGNC:2287', 'HGNC:7529', 'HGNC:2265', 'HGNC:830', 'HGNC:7419', …
Calu3-mock-4h-A_ATCAGTCATGTC	0.00314537344161044	0.00427851145043916	1029	0	['HGNC:4432', 'HGNC:4136', 'HGNC:4693', 'HGNC:2501', 'HGNC:4175', 'HGNC:10980', 'HGNC:10452', 'HGNC:11063', 'HGNC:10451', 'HGNC:7892', 'HGNC:2858', 'HGNC:18170', 'HGNC:17296', 'HGNC:3700']
Calu3-mock-12h-B_CCGGTCTAATCC	0.010439742316604305	0.0380833656180273	1209	[['HGNC:14573', 27.563012246230723, 99.99999999999997], ['HGNC:11022', 27.563012246230706, 99.99999999999977], ['HGNC:10996', 18.76994799527926, 93.63508607675364], ['HGNC:2205', 27.563012246230755, 100.00000000000003], ['HGNC:387', 18.76994799527926, 93.63508607675244], ['HGNC:388', 18.769947995279303, 93.63508607675244], ['HGNC:10606', 18.76994799527765, 93.63508607675246], ['HGNC:20197', 27.56…	['HGNC:8091', 'HGNC:9225', 'HGNC:17296', 'HGNC:7892', 'HGNC:4458', 'HGNC:18170', 'HGNC:11559', 'HGNC:4136', 'HGNC:11004', 'HGNC:2858', 'HGNC:341', 'HGNC:10293', 'HGNC:11064', 'HGNC:4175', 'HGNC:18070', 'HGNC:16484', 'HGNC:10451', 'HGNC:18044', 'HGNC:10452', 'HGNC:406']
Calu3-S1-8h-B_CTTTGAGTTGTT	0.003590835977915927	0.002955737683153211	1068	0	['HGNC:4623', 'HGNC:11064', 'HGNC:18170', 'HGNC:7892', 'HGNC:1795', 'HGNC:10452', 'HGNC:10451', 'HGNC:11460', 'HGNC:10979', 'HGNC:19980', 'HGNC:4433', 'HGNC:17296', 'HGNC:8907', 'HGNC:2858', 'HGNC:2704', 'HGNC:2501', 'HGNC:10980']
Calu3-S1-8h-B_CGGTCGGATAAA	0.0064238728244484025	0.007067644993725239	1415	[['HGNC:10980', 23.393042652926265, 100.00000000000003], ['HGNC:17376', 46.666666666666515, 99.99999999999993]]	['HGNC:2292', 'HGNC:18170', 'HGNC:5157', 'HGNC:2267', 'HGNC:4693', 'HGNC:4175', 'HGNC:11067', 'HGNC:406', 'HGNC:16232', 'HGNC:4136', 'HGNC:2294', 'HGNC:8091', 'HGNC:18044', 'HGNC:7419', 'HGNC:435', 'HGNC:2269', 'HGNC:2277', 'HGNC:16448', 'HGNC:10999', 'HGNC:4260', 'HGNC:11063', 'HGNC:2289', 'HGNC:2280', 'HGNC:2291', 'HGNC:24382', 'HGNC:24381', 'HGNC:24380', 'HGNC:2287', 'HGNC:10955', 'HGNC:7422',…
Calu3-mock-12h-A_CCGAGACCTCGT	0.0031453734416104365	0.007067644993725239	1120	[['HGNC:11004', 46.66666666666664, 100.00000000000003], ['HGNC:2704', 46.66666666666644, 100.00000000000013]]	['HGNC:2289', 'HGNC:840', 'HGNC:10451', 'HGNC:9225', 'HGNC:2277', 'HGNC:30863', 'HGNC:11055', 'HGNC:847', 'HGNC:18170', 'HGNC:2280', 'HGNC:12586', 'HGNC:10452', 'HGNC:12587', 'HGNC:4136', 'HGNC:2285', 'HGNC:2858', 'HGNC:2267', 'HGNC:848', 'HGNC:2269', 'HGNC:8016', 'HGNC:823', 'HGNC:24381', 'HGNC:17296', 'HGNC:2265', 'HGNC:30862', 'HGNC:12582', 'HGNC:2294', 'HGNC:2292', 'HGNC:2287', 'HGNC:7421', '…
Calu3-S1-8h-B_AGTCCTCTCTAG	0.0023172793887392736	0.0012575727380560676	1031	0	['HGNC:846', 'HGNC:2292', 'HGNC:2279', 'HGNC:2289', 'HGNC:4136', 'HGNC:12586', 'HGNC:30863', 'HGNC:7892', 'HGNC:848', 'HGNC:12590', 'HGNC:14247', 'HGNC:847', 'HGNC:2265', 'HGNC:11067', 'HGNC:10452', 'HGNC:845', 'HGNC:2858', 'HGNC:7427', 'HGNC:2285', 'HGNC:30862', 'HGNC:3481', 'HGNC:24382', 'HGNC:17296', 'HGNC:10297', 'HGNC:12587', 'HGNC:24381', 'HGNC:976', 'HGNC:11055', 'HGNC:10451', 'HGNC:2579',…
Calu3-S2-12h-A_GATCGATCATTC	0.003145373441610439	0.003298234330405103	962	0	['HGNC:4175', 'HGNC:30862', 'HGNC:1907', 'HGNC:9020', 'HGNC:406', 'HGNC:2289', 'HGNC:8124', 'HGNC:387', 'HGNC:2280', 'HGNC:2267', 'HGNC:24381', 'HGNC:2330', 'HGNC:7419', 'HGNC:848', 'HGNC:17366', 'HGNC:4693', 'HGNC:18070', 'HGNC:837', 'HGNC:5006', 'HGNC:2753', 'HGNC:2265', 'HGNC:11863', 'HGNC:830', 'HGNC:2288', 'HGNC:23', 'HGNC:1516', 'HGNC:13398', 'HGNC:2292', 'HGNC:2860', 'HGNC:2294', 'HGNC:110…
Calu3-S1-8h-B_CCGCGATAACCC	0.0037782446828117607	0.0032982343304051105	732	0	['HGNC:16484', 'HGNC:10943', 'HGNC:18170', 'HGNC:4693', 'HGNC:18044', 'HGNC:4175', 'HGNC:11064', 'HGNC:4136', 'HGNC:2501', 'HGNC:4378', 'HGNC:11054', 'HGNC:11067', 'HGNC:18070', 'HGNC:1516']
Calu3-mock-12h-A_GCGGCTAGCAAA	0.004483041295214678	0.0032982343304051123	954	0	['HGNC:10547', 'HGNC:10922', 'HGNC:9141', 'HGNC:5213', 'HGNC:12590', 'HGNC:21497', 'HGNC:5006', 'HGNC:8091', 'HGNC:10987', 'HGNC:2285', 'HGNC:2288', 'HGNC:11863', 'HGNC:6708', 'HGNC:3061', 'HGNC:11064', 'HGNC:387', 'HGNC:2289', 'HGNC:12585', 'HGNC:24382', 'HGNC:388', 'HGNC:2294', 'HGNC:24380', 'HGNC:2859', 'HGNC:2292', 'HGNC:7529', 'HGNC:2291', 'HGNC:3133', 'HGNC:2280', 'HGNC:2860', 'HGNC:12587',…
Calu3-S1-8h-A_TGTCAATTCGAG	0.0031453734416104387	0.05277185569277108	1078	[['HGNC:1516', 39.93718473051048, 99.99999999999997]]	['HGNC:18070', 'HGNC:11054', 'HGNC:4175', 'HGNC:4693', 'HGNC:2501', 'HGNC:10451', 'HGNC:18044', 'HGNC:10452', 'HGNC:7892', 'HGNC:2858', 'HGNC:11047', 'HGNC:17296', 'HGNC:9020', 'HGNC:4136', 'HGNC:18170', 'HGNC:11064', 'HGNC:11067']
Calu3-S2-4h-B_AGGTCCTCGTAC	0.003778244682811747	0.003298234330405109	1208	0	['HGNC:12590', 'HGNC:2292', 'HGNC:4432', 'HGNC:2579', 'HGNC:2279', 'HGNC:7715', 'HGNC:7696', 'HGNC:29594', 'HGNC:30242', 'HGNC:830', 'HGNC:10683', 'HGNC:12527', 'HGNC:2267', 'HGNC:7695', 'HGNC:4693', 'HGNC:8907', 'HGNC:11064', 'HGNC:12585', 'HGNC:7697', 'HGNC:7455', 'HGNC:3700', 'HGNC:4175', 'HGNC:24381', 'HGNC:7456', 'HGNC:7686', 'HGNC:4136', 'HGNC:7700', 'HGNC:7708', 'HGNC:2288', 'HGNC:14247', …
Calu3-S1-8h-A_GATTGAGGCTGC	0.004483041295214672	0.0032982343304051105	1005	0	['HGNC:2280', 'HGNC:30863', 'HGNC:642', 'HGNC:7696', 'HGNC:7683', 'HGNC:10680', 'HGNC:7691', 'HGNC:7685', 'HGNC:12586', 'HGNC:7712', 'HGNC:11067', 'HGNC:3481', 'HGNC:14573', 'HGNC:7714', 'HGNC:21350', 'HGNC:8124', 'HGNC:7719', 'HGNC:12524', 'HGNC:7462', 'HGNC:12587', 'HGNC:2579', 'HGNC:3482', 'HGNC:12582', 'HGNC:7421', 'HGNC:7703', 'HGNC:2288', 'HGNC:7688', 'HGNC:11449', 'HGNC:7710', 'HGNC:11064'…
Calu3-S1-8h-A_CTGAACTCCAAC	0.010439742316604305	0.02517563233814284	1133	[['HGNC:2861', 47.21552978735543, 99.99999999999999], ['HGNC:10979', 49.36900647725272, 99.99999999999997], ['HGNC:10917', 45.07668212913845, 100.00000000000016], ['HGNC:5383', 49.36900647725269, 99.99999999999999]]	['HGNC:10452', 'HGNC:18170', 'HGNC:84', 'HGNC:10451', 'HGNC:341', 'HGNC:2858', 'HGNC:17296', 'HGNC:2501', 'HGNC:7892', 'HGNC:115', 'HGNC:3594', 'HGNC:11064']
Calu3-S1-8h-B_GCCTGCGTACAG	0.009990867463601187	0.007158168289624864	1372	0	['HGNC:18044', 'HGNC:4693', 'HGNC:11063', 'HGNC:2501', 'HGNC:10943', 'HGNC:11025', 'HGNC:11047', 'HGNC:11067', 'HGNC:18170']
Calu3-mock-12h-A_GGAGCCGAGAAA	0.004483041295214671	0.003298234330405109	1011	0	['HGNC:21705', 'HGNC:10943', 'HGNC:7427', 'HGNC:2280', 'HGNC:8016', 'HGNC:4432', 'HGNC:2267', 'HGNC:833', 'HGNC:4175', 'HGNC:2292', 'HGNC:341', 'HGNC:30862', 'HGNC:12582', 'HGNC:9141', 'HGNC:845', 'HGNC:14247', 'HGNC:846', 'HGNC:5006', 'HGNC:847', 'HGNC:24382', 'HGNC:2294', 'HGNC:7419', 'HGNC:365', 'HGNC:24381', 'HGNC:30863', 'HGNC:848', 'HGNC:2289', 'HGNC:7530', 'HGNC:2579', 'HGNC:2287', 'HGNC:2…
Calu3-S1-8h-A_GGTTCTCCATTG	0.04099947210980099	0.07329704625898224	854	[['HGNC:10850', 46.85143705299261, 100.0]]	['HGNC:24380', 'HGNC:7892', 'HGNC:2501', 'HGNC:2292', 'HGNC:2911', 'HGNC:848', 'HGNC:7422', 'HGNC:7419', 'HGNC:29594', 'HGNC:2285', 'HGNC:12585', 'HGNC:4175', 'HGNC:18170', 'HGNC:8016', 'HGNC:5006', 'HGNC:14247', 'HGNC:7421', 'HGNC:10943', 'HGNC:833', 'HGNC:2277', 'HGNC:30863', 'HGNC:2898', 'HGNC:12587', 'HGNC:11003', 'HGNC:8124', 'HGNC:838', 'HGNC:2279', 'HGNC:12586', 'HGNC:18175', 'HGNC:11055',…
Calu3-mock-4h-A_CCTAGGTGTCAA	0.004483041295214671	0.0032982343304051092	1191	0	['HGNC:846', 'HGNC:10451', 'HGNC:8016', 'HGNC:4175', 'HGNC:16484', 'HGNC:4136', 'HGNC:18044', 'HGNC:10452', 'HGNC:830', 'HGNC:848', 'HGNC:840', 'HGNC:823', 'HGNC:14409', 'HGNC:977', 'HGNC:837', 'HGNC:18070', 'HGNC:2501', 'HGNC:18170', 'HGNC:11004', 'HGNC:2858', 'HGNC:9225', 'HGNC:17296', 'HGNC:7892', 'HGNC:14247', 'HGNC:847', 'HGNC:3061', 'HGNC:833', 'HGNC:838', 'HGNC:845']
Calu3-S2-4h-B_GCACACGGTCGC	0.003145373441610455	0.003298234330405116	749	0	['HGNC:4378', 'HGNC:4432', 'HGNC:4693', 'HGNC:4136', 'HGNC:11047', 'HGNC:18170', 'HGNC:11063', 'HGNC:115', 'HGNC:84', 'HGNC:4175']
Calu3-mock-12h-A_GTCGGAGTGGTC	0.0104397423166043	0.09995403371136456	507	0	['HGNC:12582', 'HGNC:21350', 'HGNC:2579', 'HGNC:9020', 'HGNC:3481', 'HGNC:10451', 'HGNC:11047', 'HGNC:5383', 'HGNC:10980', 'HGNC:500', 'HGNC:2279', 'HGNC:2289', 'HGNC:365', 'HGNC:16232', 'HGNC:2287', 'HGNC:30863', 'HGNC:2292', 'HGNC:2858', 'HGNC:830', 'HGNC:2291', 'HGNC:12586', 'HGNC:12585', 'HGNC:10986', 'HGNC:10979', 'HGNC:840', 'HGNC:7419', 'HGNC:12590', 'HGNC:3482', 'HGNC:838', 'HGNC:7421', '…
Calu3-S1-12h-B_TTGTATAATCAC	0.0044830412952146645	0.003298234330405109	1208	0	['HGNC:18170', 'HGNC:7421', 'HGNC:10921', 'HGNC:7892', 'HGNC:500', 'HGNC:2288', 'HGNC:30862', 'HGNC:2289', 'HGNC:10992', 'HGNC:11047', 'HGNC:12585', 'HGNC:2280', 'HGNC:2292', 'HGNC:24382', 'HGNC:2294', 'HGNC:12590', 'HGNC:2287', 'HGNC:2579', 'HGNC:2267', 'HGNC:7419', 'HGNC:29594', 'HGNC:24380', 'HGNC:29437', 'HGNC:2279', 'HGNC:7427', 'HGNC:12586', 'HGNC:24381', 'HGNC:10943', 'HGNC:16484', 'HGNC:1…
Calu3-mock-12h-B_CGTACGAAACTG	0.0031453734416104486	0.002457610839838795	823	0	['HGNC:2279', 'HGNC:11448', 'HGNC:7421', 'HGNC:24380', 'HGNC:3482', 'HGNC:2579', 'HGNC:2898', 'HGNC:8906', 'HGNC:845', 'HGNC:846', 'HGNC:2267', 'HGNC:30863', 'HGNC:12587', 'HGNC:2277', 'HGNC:3700', 'HGNC:2269', 'HGNC:2288', 'HGNC:2265', 'HGNC:837', 'HGNC:10683', 'HGNC:2292', 'HGNC:3481', 'HGNC:2280', 'HGNC:24381', 'HGNC:11449', 'HGNC:2289', 'HGNC:7419', 'HGNC:16232', 'HGNC:848', 'HGNC:16484', 'HG…
Calu3-mock-4h-A_TTGCCTAGAGCA	0.002783499415465125	0.0025533716373159587	1143	0	['HGNC:4432', 'HGNC:4693', 'HGNC:84', 'HGNC:18170', 'HGNC:115', 'HGNC:10992', 'HGNC:4136', 'HGNC:18044', 'HGNC:7892', 'HGNC:4175', 'HGNC:8582', 'HGNC:11047', 'HGNC:5157', 'HGNC:11063', 'HGNC:932', 'HGNC:11782', 'HGNC:21705', 'HGNC:365', 'HGNC:10956', 'HGNC:8646', 'HGNC:2719']
Calu3-mock-12h-A_CGTAGTAGATAC	0.0031453734416104287	0.0032982343304050663	1128	0	['HGNC:4693', 'HGNC:9020', 'HGNC:18170', 'HGNC:11054', 'HGNC:4136', 'HGNC:18070', 'HGNC:500', 'HGNC:4175', 'HGNC:18044', 'HGNC:16484', 'HGNC:7892']
Calu3-S1-12h-B_TCGCGGTTCATC	0.0031453734416104387	0.003298234330405108	650	0	['HGNC:2287', 'HGNC:10682', 'HGNC:20233', 'HGNC:14247', 'HGNC:7529', 'HGNC:2280', 'HGNC:7686', 'HGNC:4693', 'HGNC:2294', 'HGNC:9141', 'HGNC:7708', 'HGNC:847', 'HGNC:20661', 'HGNC:7455', 'HGNC:7710', 'HGNC:7705', 'HGNC:2911', 'HGNC:7694', 'HGNC:2292', 'HGNC:5008', 'HGNC:28883', 'HGNC:10999', 'HGNC:840', 'HGNC:7716', 'HGNC:833', 'HGNC:20371', 'HGNC:3482', 'HGNC:2579', 'HGNC:7711', 'HGNC:30863', 'HG…
Calu3-S2-12h-B_ACCGAACAACCG	0.004483041295214652	0.0032982343304051105	1349	0	['HGNC:10452', 'HGNC:9020', 'HGNC:16484', 'HGNC:17296', 'HGNC:2501', 'HGNC:4136', 'HGNC:10451', 'HGNC:18170', 'HGNC:11054', 'HGNC:18044', 'HGNC:2858', 'HGNC:11064', 'HGNC:7892', 'HGNC:11004', 'HGNC:4175']
Calu3-S2-4h-B_TAAGCTACAATC	0.003609884896241596	0.003298234330405124	1087	0	['HGNC:8907', 'HGNC:11449', 'HGNC:5006', 'HGNC:10986', 'HGNC:2579', 'HGNC:11022', 'HGNC:7529', 'HGNC:11064', 'HGNC:7427', 'HGNC:10297', 'HGNC:4458', 'HGNC:7421', 'HGNC:4249', 'HGNC:10979', 'HGNC:4135', 'HGNC:4136', 'HGNC:4175', 'HGNC:30862', 'HGNC:4061', 'HGNC:5157', 'HGNC:24382', 'HGNC:12592', 'HGNC:2205', 'HGNC:16232', 'HGNC:395', 'HGNC:9141', 'HGNC:845', 'HGNC:830', 'HGNC:823', 'HGNC:4982', 'H…
Calu3-S1-8h-B_CACATACATTCG	0.0041255827385618254	0.0037694106633201258	1052	0	['HGNC:4693', 'HGNC:8124', 'HGNC:830', 'HGNC:7698', 'HGNC:2287', 'HGNC:28883', 'HGNC:10683', 'HGNC:7419', 'HGNC:4175', 'HGNC:7716', 'HGNC:2911', 'HGNC:2501', 'HGNC:7455', 'HGNC:24380', 'HGNC:7690', 'HGNC:2277', 'HGNC:2294', 'HGNC:7719', 'HGNC:12587', 'HGNC:2288', 'HGNC:10943', 'HGNC:10451', 'HGNC:845', 'HGNC:7700', 'HGNC:7714', 'HGNC:7697', 'HGNC:11559', 'HGNC:2291', 'HGNC:23987', 'HGNC:7712', 'H…
Calu3-mock-12h-A_ATATCCACGCCC	0.010439742316604305	0.08826994247244245	1345	[['HGNC:18044', 37.68435236926512, 100.00000000000004]]	['HGNC:4175', 'HGNC:9721', 'HGNC:18070', 'HGNC:10979', 'HGNC:5383', 'HGNC:4432', 'HGNC:4136', 'HGNC:11064', 'HGNC:2501', 'HGNC:4693', 'HGNC:18170', 'HGNC:115', 'HGNC:406', 'HGNC:7892']
Calu3-mock-12h-A_GCGGGGCTTTCG	0.002996156150889371	0.0032982343304051092	826	0	['HGNC:5006', 'HGNC:2285', 'HGNC:830', 'HGNC:16232', 'HGNC:10979', 'HGNC:12590', 'HGNC:11047', 'HGNC:840', 'HGNC:2267', 'HGNC:2287', 'HGNC:9141', 'HGNC:29437', 'HGNC:2911', 'HGNC:5007', 'HGNC:2579', 'HGNC:2269', 'HGNC:837', 'HGNC:3700', 'HGNC:24381', 'HGNC:24380', 'HGNC:823', 'HGNC:7427', 'HGNC:2265', 'HGNC:833', 'HGNC:9020', 'HGNC:2292', 'HGNC:2280', 'HGNC:2277', 'HGNC:2898', 'HGNC:2288', 'HGNC:…
Calu3-S1-12h-A_GACCAGGCACCG	0.0031453734416104586	0.007067644993725235	1003	[['HGNC:11004', 46.66666666666677, 99.9999999999993], ['HGNC:2704', 46.666666666666536, 99.99999999999936], ['HGNC:10452', 46.666666666666686, 99.99999999999928], ['HGNC:17296', 46.66666666666668, 99.99999999999947], ['HGNC:10451', 46.666666666666664, 99.99999999999933]]	['HGNC:18170', 'HGNC:18070', 'HGNC:18044', 'HGNC:2501', 'HGNC:11047', 'HGNC:9020', 'HGNC:11064', 'HGNC:10943', 'HGNC:4378', 'HGNC:4693']
Calu3-S1-12h-A_GCCAACCTTGGC	0.007735467634803406	0.007067644993725235	1145	0	['HGNC:29437', 'HGNC:11026', 'HGNC:11047', 'HGNC:8582', 'HGNC:4175', 'HGNC:18170', 'HGNC:4136', 'HGNC:341', 'HGNC:30927', 'HGNC:4693', 'HGNC:8646', 'HGNC:10943', 'HGNC:2501', 'HGNC:11782', 'HGNC:4378', 'HGNC:11063']
Calu3-mock-4h-A_TGAAATACGCTA	0.004483041295214667	0.0032982343304051023	1170	0	['HGNC:14409', 'HGNC:2858', 'HGNC:10451', 'HGNC:115', 'HGNC:11064', 'HGNC:18070', 'HGNC:11063', 'HGNC:4432', 'HGNC:3061', 'HGNC:9020', 'HGNC:10979', 'HGNC:7892', 'HGNC:5383', 'HGNC:18170', 'HGNC:4136', 'HGNC:4175', 'HGNC:10452', 'HGNC:17296']
Calu3-mock-12h-B_GGAAATACACTC	0.0031128819950905365	0.0012524312216750815	478	0	['HGNC:500', 'HGNC:24380', 'HGNC:2285', 'HGNC:10980', 'HGNC:4799', 'HGNC:5382', 'HGNC:2287', 'HGNC:11460', 'HGNC:365', 'HGNC:9020', 'HGNC:847', 'HGNC:20661', 'HGNC:7427', 'HGNC:2579', 'HGNC:14247', 'HGNC:4249', 'HGNC:16232', 'HGNC:29437', 'HGNC:1795', 'HGNC:2294', 'HGNC:10989', 'HGNC:2269', 'HGNC:83', 'HGNC:8091', 'HGNC:28883', 'HGNC:18070', 'HGNC:10979', 'HGNC:30863', 'HGNC:7419', 'HGNC:18175', …
Calu3-mock-4h-A_CTCCAACCTTCC	0.0031453734416104395	0.003298234330405109	981	0	['HGNC:2995', 'HGNC:2690', 'HGNC:23157', 'HGNC:9141', 'HGNC:23056', 'HGNC:4693', 'HGNC:29565', 'HGNC:24862', 'HGNC:2728', 'HGNC:2646', 'HGNC:7044', 'HGNC:2860', 'HGNC:10547', 'HGNC:2645', 'HGNC:10920', 'HGNC:341', 'HGNC:12527', 'HGNC:253', 'HGNC:2664', 'HGNC:4249', 'HGNC:23159', 'HGNC:10682', 'HGNC:3133', 'HGNC:14573', 'HGNC:3005', 'HGNC:23161', 'HGNC:3700', 'HGNC:403', 'HGNC:13398', 'HGNC:3006',…
Calu3-S1-8h-B_CTCCCTAATTAA	0.003145373441610438	0.0032982343304051114	1170	0	['HGNC:12586', 'HGNC:7422', 'HGNC:14409', 'HGNC:16484', 'HGNC:28883', 'HGNC:8016', 'HGNC:29594', 'HGNC:24382', 'HGNC:830', 'HGNC:30862', 'HGNC:4136', 'HGNC:7419', 'HGNC:838', 'HGNC:7892', 'HGNC:2292', 'HGNC:7427', 'HGNC:2294', 'HGNC:2265', 'HGNC:823', 'HGNC:12587', 'HGNC:846', 'HGNC:30863', 'HGNC:847', 'HGNC:2288', 'HGNC:2267', 'HGNC:2269', 'HGNC:18170', 'HGNC:2279', 'HGNC:14247', 'HGNC:837', 'HG…
Calu3-S1-8h-A_CGGCAGAGTGCC	0.0015162542455118815	0.0009077379131744328	1187	0	['HGNC:10293', 'HGNC:11047', 'HGNC:976', 'HGNC:10297', 'HGNC:2710', 'HGNC:13528', 'HGNC:14573', 'HGNC:16484', 'HGNC:10979', 'HGNC:29437', 'HGNC:10451', 'HGNC:19980', 'HGNC:20799', 'HGNC:2205', 'HGNC:4693', 'HGNC:18170', 'HGNC:341', 'HGNC:11559', 'HGNC:2501', 'HGNC:17296', 'HGNC:4061', 'HGNC:18070', 'HGNC:8907', 'HGNC:4432', 'HGNC:30927', 'HGNC:2858', 'HGNC:7892', 'HGNC:10452', 'HGNC:11004', 'HGNC…
Calu3-mock-12h-A_CCGATGCGAGAT	0.0031453734416104218	0.09995403371136463	1114	[['HGNC:10986', 43.46683770080441, 100.00000000000048], ['HGNC:8808', 43.466837700804454, 100.00000000000107], ['HGNC:1096', 43.46683770080442, 100.00000000000111], ['HGNC:2719', 43.46683770080444, 100.00000000000155], ['HGNC:21350', 43.466837700804476, 100.00000000000048], ['HGNC:5028', 4.234167082111253, 81.5522253016866], ['HGNC:1795', 43.46683770080452, 100.00000000000048], ['HGNC:18044', 9.6…	['HGNC:2858', 'HGNC:10451', 'HGNC:10452', 'HGNC:11004', 'HGNC:9020', 'HGNC:18070', 'HGNC:17296', 'HGNC:4175', 'HGNC:11064', 'HGNC:4693', 'HGNC:18170', 'HGNC:4136', 'HGNC:2501', 'HGNC:11054', 'HGNC:7892']
Calu3-S1-8h-A_CACGACAACGCG	0.003145373441610437	0.002683781189303749	810	[['HGNC:24269', 46.66666666666667, 80.16782571904237], ['HGNC:8906', 46.666666666667325, 80.16782571904233]]	['HGNC:4982', 'HGNC:11047', 'HGNC:9280', 'HGNC:8124', 'HGNC:18070', 'HGNC:7863', 'HGNC:7892', 'HGNC:21350', 'HGNC:12591', 'HGNC:395', 'HGNC:11054', 'HGNC:9141', 'HGNC:11064', 'HGNC:2321', 'HGNC:4175', 'HGNC:8091', 'HGNC:5008', 'HGNC:500', 'HGNC:4693', 'HGNC:406', 'HGNC:18170', 'HGNC:12592', 'HGNC:2898', 'HGNC:10979', 'HGNC:4249', 'HGNC:3647', 'HGNC:10956', 'HGNC:341', 'HGNC:7529', 'HGNC:5382', 'H…
Calu3-S1-8h-B_CCGTGTTATGCT	0.0073807749082884	0.00329823433040511	875	0	['HGNC:10943', 'HGNC:4432', 'HGNC:17027', 'HGNC:16448', 'HGNC:4433', 'HGNC:365', 'HGNC:4378', 'HGNC:18044', 'HGNC:4693', 'HGNC:18170']
Calu3-mock-12h-B_CCGCGATCGATC	0.00883977900552485	0.043446857608726235	882	[['HGNC:3481', 18.364381185273697, 99.99999999999997], ['HGNC:642', 13.064575009255691, 89.66893558569679], ['HGNC:3482', 18.364381185273206, 100.00000000000011]]	['HGNC:4378', 'HGNC:18044', 'HGNC:11063', 'HGNC:4693', 'HGNC:11067', 'HGNC:18170']
Calu3-mock-12h-A_AATAGGCTTGCT	0.003145373441610421	0.04344685760872618	1030	[['HGNC:7419', 15.255711398564847, 100.00000000000055], ['HGNC:2291', 15.25571139860965, 100.00000000000055], ['HGNC:2279', 15.255711398564747, 100.00000000000051], ['HGNC:2267', 15.2557113985857, 100.00000000000138], ['HGNC:2289', 15.255711398564825, 100.00000000000051], ['HGNC:7427', 15.255711398561008, 100.00000000000055], ['HGNC:2280', 15.255711398563188, 100.00000000000094], ['HGNC:7422', 15…	['HGNC:30927', 'HGNC:10943', 'HGNC:833', 'HGNC:11047', 'HGNC:846', 'HGNC:4136', 'HGNC:4175', 'HGNC:840', 'HGNC:18070', 'HGNC:845', 'HGNC:29437', 'HGNC:2501', 'HGNC:11055', 'HGNC:823', 'HGNC:4693', 'HGNC:18170', 'HGNC:838', 'HGNC:18044', 'HGNC:848', 'HGNC:837', 'HGNC:8016', 'HGNC:7892', 'HGNC:341', 'HGNC:14247', 'HGNC:830', 'HGNC:847']
Calu3-S1-12h-A_CATTTGCGTCCT	0.004483041295214671	0.003298234330405109	1195	0	['HGNC:30863', 'HGNC:5006', 'HGNC:2285', 'HGNC:20233', 'HGNC:12585', 'HGNC:2267', 'HGNC:9752', 'HGNC:341', 'HGNC:847', 'HGNC:24381', 'HGNC:7892', 'HGNC:833', 'HGNC:20661', 'HGNC:8016', 'HGNC:16232', 'HGNC:14247', 'HGNC:18170', 'HGNC:25223', 'HGNC:8582', 'HGNC:12582', 'HGNC:2291', 'HGNC:4136', 'HGNC:9020', 'HGNC:830', 'HGNC:2294', 'HGNC:2289', 'HGNC:837', 'HGNC:846', 'HGNC:845', 'HGNC:2288', 'HGNC…
Calu3-S1-8h-A_AACAACAATCGT	0.003145373441610437	0.04344685760872625	819	0	['HGNC:500', 'HGNC:12437', 'HGNC:18044', 'HGNC:10452', 'HGNC:7850', 'HGNC:30927', 'HGNC:18070', 'HGNC:10956', 'HGNC:11047', 'HGNC:10451', 'HGNC:29437', 'HGNC:7892', 'HGNC:7849', 'HGNC:2858', 'HGNC:14409', 'HGNC:17296', 'HGNC:18170', 'HGNC:11064', 'HGNC:3078', 'HGNC:341']
Calu3-mock-12h-A_CAACCTGTCTTA	0.003145373441610435	0.0032982343304051114	1283	0	['HGNC:16484', 'HGNC:18170', 'HGNC:10922', 'HGNC:9225', 'HGNC:2501', 'HGNC:4175', 'HGNC:7892', 'HGNC:4136', 'HGNC:11064', 'HGNC:18044', 'HGNC:17027']
Calu3-mock-4h-A_CATGAACGGTCA	0.0029961561508893594	0.003298234330405111	1063	[['HGNC:7427', 26.885207371757048, 99.9999999999992], ['HGNC:16232', 26.8852073717675, 99.99999999999972], ['HGNC:847', 26.885207371736914, 99.99999999999972], ['HGNC:2288', 26.885207371745285, 99.99999999999967], ['HGNC:12585', 26.8852073717592, 99.99999999999986], ['HGNC:12587', 26.885207371757282, 99.99999999999986], ['HGNC:2277', 26.88520737173764, 99.99999999999972], ['HGNC:2285', 26.8852073…	['HGNC:4175', 'HGNC:11047', 'HGNC:2649', 'HGNC:5157', 'HGNC:11279', 'HGNC:10980', 'HGNC:2898', 'HGNC:3629', 'HGNC:4693', 'HGNC:435', 'HGNC:8124', 'HGNC:2911', 'HGNC:4432', 'HGNC:22921', 'HGNC:21350', 'HGNC:7530', 'HGNC:6708', 'HGNC:2860', 'HGNC:18170', 'HGNC:11054', 'HGNC:13398', 'HGNC:7892', 'HGNC:1795', 'HGNC:16448', 'HGNC:10545', 'HGNC:10999', 'HGNC:7529', 'HGNC:10955', 'HGNC:11064', 'HGNC:424…
Calu3-mock-4h-A_CATTGACTCAAT	0.0017169655821984786	0.001252431221675084	999	0	['HGNC:2267', 'HGNC:12586', 'HGNC:846', 'HGNC:837', 'HGNC:23089', 'HGNC:12585', 'HGNC:833', 'HGNC:12590', 'HGNC:7422', 'HGNC:18170', 'HGNC:20661', 'HGNC:12582', 'HGNC:2279', 'HGNC:2294', 'HGNC:5383', 'HGNC:847', 'HGNC:845', 'HGNC:7530', 'HGNC:2579', 'HGNC:29594', 'HGNC:2285', 'HGNC:2269', 'HGNC:9141', 'HGNC:840', 'HGNC:7427', 'HGNC:2292', 'HGNC:2289', 'HGNC:10979', 'HGNC:2277', 'HGNC:24381', 'HGN…
Calu3-S1-8h-B_TCCACAAGAGGC	0.003145373441610437	0.002457610839838795	1440	0	['HGNC:8646', 'HGNC:9020', 'HGNC:2501', 'HGNC:18044', 'HGNC:10451', 'HGNC:11063', 'HGNC:11782', 'HGNC:18170', 'HGNC:4175', 'HGNC:341', 'HGNC:24269', 'HGNC:7892', 'HGNC:16484', 'HGNC:11047', 'HGNC:8582', 'HGNC:10452', 'HGNC:8906', 'HGNC:17296', 'HGNC:2858', 'HGNC:4136', 'HGNC:4693', 'HGNC:11004']
Calu3-S1-4h-A_TAAACATCAATC	0.003609884896241592	0.003298234330405119	942	0	['HGNC:9225', 'HGNC:16484', 'HGNC:18044', 'HGNC:115', 'HGNC:10452', 'HGNC:8582', 'HGNC:7892', 'HGNC:17296', 'HGNC:2858', 'HGNC:11063', 'HGNC:9752', 'HGNC:10451', 'HGNC:9020', 'HGNC:23089', 'HGNC:4432', 'HGNC:18170', 'HGNC:365', 'HGNC:18070', 'HGNC:4693']
Calu3-S1-4h-B_GGCACCACGACG	0.0005815779372593719	0.0009077379131744136	1081	0	['HGNC:2269', 'HGNC:11047', 'HGNC:3148', 'HGNC:10451', 'HGNC:10452', 'HGNC:2288', 'HGNC:2291', 'HGNC:2285', 'HGNC:7427', 'HGNC:11054', 'HGNC:2294', 'HGNC:30863', 'HGNC:2289', 'HGNC:10920', 'HGNC:2267', 'HGNC:11004', 'HGNC:30862', 'HGNC:7852', 'HGNC:12582', 'HGNC:14409', 'HGNC:2279', 'HGNC:12587', 'HGNC:2292', 'HGNC:12585', 'HGNC:16484', 'HGNC:17296', 'HGNC:12586', 'HGNC:11067', 'HGNC:24382', 'HGN…
Calu3-S1-12h-A_TTTCCAGGAGTA	0.0031453734416104387	0.0032982343304051092	538	0	['HGNC:10980', 'HGNC:2422', 'HGNC:2330', 'HGNC:16484', 'HGNC:2690', 'HGNC:4175', 'HGNC:4693', 'HGNC:9020', 'HGNC:10969', 'HGNC:3575', 'HGNC:5383', 'HGNC:18170', 'HGNC:4136', 'HGNC:4623', 'HGNC:500', 'HGNC:11054', 'HGNC:10999', 'HGNC:3569', 'HGNC:2753', 'HGNC:18070', 'HGNC:9225', 'HGNC:10986', 'HGNC:119', 'HGNC:1421', 'HGNC:5028']
Calu3-mock-4h-A_CCGAGCGGCCTA	0.003145373441610434	0.003298234330405109	744	0	['HGNC:9020', 'HGNC:4136', 'HGNC:11067', 'HGNC:4693', 'HGNC:4175', 'HGNC:11054', 'HGNC:18170', 'HGNC:18044', 'HGNC:2501', 'HGNC:11064', 'HGNC:18070', 'HGNC:16484']
Calu3-mock-4h-A_TACTTCAACCTT	0.010439742316604302	0.04344685760872617	977	[['HGNC:3482', 39.85821158509711, 100.00000000000003], ['HGNC:847', 21.042398744735078, 100.00000000000003], ['HGNC:2579', 21.042398744735255, 99.99999999999999], ['HGNC:7421', 21.042398744736772, 100.00000000000003], ['HGNC:7419', 21.0423987447366, 100.00000000000003], ['HGNC:24380', 21.04239874473687, 100.00000000000003], ['HGNC:2285', 21.042398744736836, 100.00000000000003], ['HGNC:1769', 8.67…	['HGNC:4693', 'HGNC:4378', 'HGNC:11036', 'HGNC:4136', 'HGNC:18044', 'HGNC:18170', 'HGNC:4175', 'HGNC:2501', 'HGNC:11063', 'HGNC:11067', 'HGNC:341']
Calu3-S2-4h-B_GTATCTAATCTG	0.004483041295214675	0.003298234330405121	1092	0	['HGNC:1769', 'HGNC:9068', 'HGNC:8091', 'HGNC:2501', 'HGNC:16815', 'HGNC:4175', 'HGNC:9225', 'HGNC:8830', 'HGNC:18170', 'HGNC:11064', 'HGNC:15463', 'HGNC:4693', 'HGNC:9067', 'HGNC:20661', 'HGNC:11003', 'HGNC:27015', 'HGNC:4136', 'HGNC:406']
Calu3-S1-8h-A_TTGTGACTTCCC	0.003145373441610438	0.00329823433040511	982	0	['HGNC:7421', 'HGNC:18170', 'HGNC:4136', 'HGNC:12587', 'HGNC:3482', 'HGNC:16484', 'HGNC:12585', 'HGNC:848', 'HGNC:7427', 'HGNC:10989', 'HGNC:24382', 'HGNC:12590', 'HGNC:837', 'HGNC:30862', 'HGNC:3481', 'HGNC:7529', 'HGNC:830', 'HGNC:794', 'HGNC:406', 'HGNC:847', 'HGNC:5008', 'HGNC:29594', 'HGNC:2287', 'HGNC:2267', 'HGNC:823', 'HGNC:2279', 'HGNC:2285', 'HGNC:11063', 'HGNC:24380', 'HGNC:2294', 'HGN…
Calu3-S1-8h-B_ACTCAGCCGTGT	0.022916507524253282	0.042791415455959984	1134	[['HGNC:848', 47.60669158346658, 100.00000000000009], ['HGNC:8016', 47.6066915834666, 100.00000000000007], ['HGNC:840', 47.606691583466635, 100.00000000000007], ['HGNC:830', 47.60669158346674, 100.0], ['HGNC:838', 47.606691583466585, 100.00000000000027], ['HGNC:14247', 47.60669158346661, 99.99999999999918], ['HGNC:823', 47.6066915834666, 100.0], ['HGNC:833', 47.60669158346674, 100.00000000000055]…	['HGNC:2280', 'HGNC:8808', 'HGNC:16484', 'HGNC:29437', 'HGNC:18170', 'HGNC:12587', 'HGNC:7419', 'HGNC:2265', 'HGNC:2289', 'HGNC:30862', 'HGNC:30927', 'HGNC:4693', 'HGNC:2277', 'HGNC:16448', 'HGNC:2285', 'HGNC:10986', 'HGNC:29594', 'HGNC:2291', 'HGNC:4432', 'HGNC:2267', 'HGNC:2287', 'HGNC:2288', 'HGNC:16232', 'HGNC:2579', 'HGNC:12585', 'HGNC:9020', 'HGNC:7422', 'HGNC:1795', 'HGNC:12582', 'HGNC:243…
Calu3-S2-4h-B_AGCAATTGACTC	0.00314537344161043	0.0032982343304051105	1008	0	['HGNC:11054', 'HGNC:9067', 'HGNC:18170', 'HGNC:7892', 'HGNC:11003', 'HGNC:8830', 'HGNC:27015', 'HGNC:5383', 'HGNC:4693', 'HGNC:10943', 'HGNC:5157', 'HGNC:20661', 'HGNC:4432']
Calu3-mock-4h-A_ACCTAGTTCCGC	0.0025215774988832968	0.0012524312216750824	791	0	['HGNC:18044', 'HGNC:18070', 'HGNC:4693', 'HGNC:29437', 'HGNC:10943', 'HGNC:18170', 'HGNC:30927', 'HGNC:21705', 'HGNC:4175', 'HGNC:16484', 'HGNC:500', 'HGNC:11047', 'HGNC:11055', 'HGNC:4136', 'HGNC:341']
Calu3-mock-4h-A_CCAACCGTCCAC	0.0018922601154819304	0.0012524312216750833	1126	0	['HGNC:4378', 'HGNC:16484', 'HGNC:18170', 'HGNC:4693', 'HGNC:11064', 'HGNC:2501', 'HGNC:8863', 'HGNC:9238', 'HGNC:4432', 'HGNC:3700', 'HGNC:115', 'HGNC:291', 'HGNC:4175', 'HGNC:11063', 'HGNC:11047', 'HGNC:4163', 'HGNC:18044', 'HGNC:18070', 'HGNC:10980', 'HGNC:5383', 'HGNC:10979', 'HGNC:4136']
Calu3-S1-8h-A_ACCCACGGGAGC	0.0031453734416104447	0.08826994247244223	1070	[['HGNC:29594', 6.249408067842935, 99.99999999999903], ['HGNC:16232', 6.24940806784294, 99.99999999999808], ['HGNC:2287', 6.249408067842989, 99.99999999999983], ['HGNC:3481', 14.90644305676993, 99.99999999999977], ['HGNC:24381', 6.249408067842883, 100.00000000000485], ['HGNC:2269', 6.249408067842994, 100.00000000000485], ['HGNC:12585', 6.24940806784359, 99.99999999999982], ['HGNC:3482', 14.906443…	['HGNC:11067', 'HGNC:18170', 'HGNC:823', 'HGNC:18070', 'HGNC:838', 'HGNC:11047', 'HGNC:837', 'HGNC:30927', 'HGNC:830', 'HGNC:4432', 'HGNC:840', 'HGNC:11036', 'HGNC:845', 'HGNC:7892', 'HGNC:2501', 'HGNC:833', 'HGNC:29437', 'HGNC:847', 'HGNC:14247', 'HGNC:11025', 'HGNC:8021', 'HGNC:8016', 'HGNC:4175', 'HGNC:28883', 'HGNC:4693', 'HGNC:4136', 'HGNC:115', 'HGNC:846', 'HGNC:848', 'HGNC:5383', 'HGNC:109…
Calu3-mock-4h-A_GCGATAAGGCCA	0.0015215406686084414	0.001252431221675081	1001	0	['HGNC:253', 'HGNC:2645', 'HGNC:2269', 'HGNC:4136', 'HGNC:2279', 'HGNC:8830', 'HGNC:2280', 'HGNC:16526', 'HGNC:8906', 'HGNC:12585', 'HGNC:2501', 'HGNC:24381', 'HGNC:119', 'HGNC:5157', 'HGNC:2287', 'HGNC:7427', 'HGNC:5213', 'HGNC:11064', 'HGNC:12587', 'HGNC:2292', 'HGNC:5007', 'HGNC:5385', 'HGNC:12437', 'HGNC:5384', 'HGNC:20661', 'HGNC:2690', 'HGNC:10683', 'HGNC:7530', 'HGNC:4803', 'HGNC:5006', 'H…
Calu3-S2-4h-B_CCTCCCATAAGG	0.0041255827385618315	0.0037694106633201375	1048	0	['HGNC:9021', 'HGNC:3078', 'HGNC:11047', 'HGNC:18170', 'HGNC:21705', 'HGNC:10452', 'HGNC:10451', 'HGNC:18070', 'HGNC:7892', 'HGNC:11004', 'HGNC:17296', 'HGNC:7849', 'HGNC:11063', 'HGNC:2858', 'HGNC:4378', 'HGNC:4693', 'HGNC:7850', 'HGNC:500', 'HGNC:11064', 'HGNC:10956', 'HGNC:2704']
Calu3-S2-8h-A_CCGTTTAATTGT	0.00314537344161044	0.002457610839838796	559	0	['HGNC:4175', 'HGNC:11047', 'HGNC:9225', 'HGNC:11004', 'HGNC:4378', 'HGNC:4693', 'HGNC:7892', 'HGNC:24269', 'HGNC:4136', 'HGNC:11064', 'HGNC:18070', 'HGNC:8906', 'HGNC:18044', 'HGNC:18170', 'HGNC:2501']
Calu3-mock-4h-A_GAGTATACACTG	0.003145373441610441	0.0150776426532805	838	[['HGNC:12585', 25.413051262480064, 100.00000000000088], ['HGNC:833', 25.413051262480064, 99.99999999999966], ['HGNC:30862', 25.413051262480057, 99.9999999999999], ['HGNC:7419', 25.413051262480124, 99.9999999999999], ['HGNC:838', 25.413051262480064, 100.00000000000009], ['HGNC:2288', 25.413051262480007, 100.00000000000009], ['HGNC:7427', 25.413051262477136, 99.9999999999999], ['HGNC:2265', 25.413…	['HGNC:18070', 'HGNC:12441', 'HGNC:9225', 'HGNC:10293', 'HGNC:2858', 'HGNC:2861', 'HGNC:2710', 'HGNC:17296', 'HGNC:10451', 'HGNC:11004', 'HGNC:18170', 'HGNC:4693', 'HGNC:4136', 'HGNC:17027', 'HGNC:4175', 'HGNC:10452', 'HGNC:11559', 'HGNC:10850', 'HGNC:7892']
Calu3-S1-8h-B_CGAAGTGGTAGA	0.0015215406686084425	0.0012524312216750852	1099	0	['HGNC:4432', 'HGNC:7529', 'HGNC:10986', 'HGNC:4136', 'HGNC:5006', 'HGNC:5383', 'HGNC:9020', 'HGNC:18070', 'HGNC:4175', 'HGNC:8091', 'HGNC:18170', 'HGNC:7530', 'HGNC:7863', 'HGNC:115', 'HGNC:406', 'HGNC:9141', 'HGNC:11047', 'HGNC:4693', 'HGNC:976', 'HGNC:16484', 'HGNC:10979']
Calu3-mock-4h-A_CGCGCCGCACCG	0.010439742316611924	0.035435483997066	999	[['HGNC:10989', 48.96055499231514, 99.99999999992707]]	['HGNC:115', 'HGNC:17296', 'HGNC:18044', 'HGNC:10979', 'HGNC:11047', 'HGNC:2501', 'HGNC:9020', 'HGNC:10452', 'HGNC:11064', 'HGNC:4432', 'HGNC:18070', 'HGNC:10451', 'HGNC:2858', 'HGNC:11054', 'HGNC:14409', 'HGNC:7892', 'HGNC:5383', 'HGNC:18170', 'HGNC:16484']
Calu3-S1-12h-B_CCCTTGACTTCT	0.003145373441610437	0.0032982343304051023	687	0	['HGNC:2265', 'HGNC:11047', 'HGNC:16232', 'HGNC:837', 'HGNC:7892', 'HGNC:2294', 'HGNC:12590', 'HGNC:833', 'HGNC:2579', 'HGNC:2277', 'HGNC:2292', 'HGNC:24381', 'HGNC:8016', 'HGNC:18170', 'HGNC:7422', 'HGNC:17296', 'HGNC:2291', 'HGNC:29437', 'HGNC:7421', 'HGNC:11004', 'HGNC:30927', 'HGNC:847', 'HGNC:9141', 'HGNC:845', 'HGNC:2269', 'HGNC:7427', 'HGNC:840', 'HGNC:2289', 'HGNC:4249', 'HGNC:4175', 'HGN…
Calu3-mock-4h-A_CTGAGGATGCCA	0.00360988489624159	0.003298234330405101	981	0	['HGNC:4693', 'HGNC:7892', 'HGNC:115', 'HGNC:4432', 'HGNC:10979', 'HGNC:4175', 'HGNC:11064', 'HGNC:2501', 'HGNC:18170', 'HGNC:11055', 'HGNC:11063', 'HGNC:5157', 'HGNC:4136', 'HGNC:7863', 'HGNC:5383']
Calu3-S2-8h-A_CTAGCCCAGAAC	0.001962246379655429	0.0014313499676286668	873	0	['HGNC:6826', 'HGNC:2995', 'HGNC:24269', 'HGNC:9251', 'HGNC:10382', 'HGNC:18044', 'HGNC:24862', 'HGNC:341', 'HGNC:10452', 'HGNC:3005', 'HGNC:11063', 'HGNC:29565', 'HGNC:18294', 'HGNC:20266', 'HGNC:8906', 'HGNC:2704', 'HGNC:17296', 'HGNC:4136', 'HGNC:10933', 'HGNC:7045', 'HGNC:23159', 'HGNC:12527', 'HGNC:23161', 'HGNC:318', 'HGNC:23157', 'HGNC:4061', 'HGNC:2664', 'HGNC:10381', 'HGNC:18070', 'HGNC:…
Calu3-mock-12h-A_CATCCCTGAACC	0.003145373441610438	0.0020191638355483038	674	0	['HGNC:16232', 'HGNC:29594', 'HGNC:18044', 'HGNC:12586', 'HGNC:10293', 'HGNC:8016', 'HGNC:12590', 'HGNC:18170', 'HGNC:11559', 'HGNC:12582', 'HGNC:2267', 'HGNC:2289', 'HGNC:838', 'HGNC:7892', 'HGNC:2265', 'HGNC:10989', 'HGNC:4136', 'HGNC:14247', 'HGNC:11047', 'HGNC:16484', 'HGNC:2269', 'HGNC:4175', 'HGNC:341', 'HGNC:2287', 'HGNC:24381', 'HGNC:24380', 'HGNC:4693', 'HGNC:3481', 'HGNC:7421', 'HGNC:11…
Calu3-S1-8h-B_TGCCTGGGTGCT	0.003145373441610432	0.0070676449937252155	1160	[['HGNC:8906', 46.666666666666686, 100.00000000000009], ['HGNC:24269', 46.66666666666677, 100.00000000000016]]	['HGNC:838', 'HGNC:8016', 'HGNC:2287', 'HGNC:11067', 'HGNC:847', 'HGNC:664', 'HGNC:9020', 'HGNC:24380', 'HGNC:4136', 'HGNC:11036', 'HGNC:10452', 'HGNC:840', 'HGNC:833', 'HGNC:2279', 'HGNC:12582', 'HGNC:12586', 'HGNC:17296', 'HGNC:2265', 'HGNC:2294', 'HGNC:14247', 'HGNC:2269', 'HGNC:11063', 'HGNC:2280', 'HGNC:7427', 'HGNC:12587', 'HGNC:846', 'HGNC:823', 'HGNC:7422', 'HGNC:2579', 'HGNC:24381', 'HGN…
Calu3-S2-12h-A_GTCTTAGGTACA	0.009054237734028895	0.021851816198193205	802	[['HGNC:115', 34.62519173642832, 100.00000000000111], ['HGNC:84', 35.88824904504155, 100.00000000000149], ['HGNC:5213', 36.63100331721917, 100.00000000000166], ['HGNC:4432', 34.62519173641756, 99.99999999999837], ['HGNC:10606', 36.63100331721939, 100.00000000000134], ['HGNC:388', 36.63100331721942, 100.00000000000087], ['HGNC:2605', 36.63100331721953, 100.00000000000145], ['HGNC:10996', 36.631003…	['HGNC:2292', 'HGNC:2267', 'HGNC:10920', 'HGNC:840', 'HGNC:406', 'HGNC:10979', 'HGNC:7422', 'HGNC:2289', 'HGNC:2279', 'HGNC:25223', 'HGNC:4175', 'HGNC:18170', 'HGNC:8091', 'HGNC:7421', 'HGNC:20233', 'HGNC:20661', 'HGNC:18175', 'HGNC:24380', 'HGNC:7892', 'HGNC:7863', 'HGNC:2288', 'HGNC:11064', 'HGNC:2244', 'HGNC:2265', 'HGNC:845', 'HGNC:16232', 'HGNC:848', 'HGNC:2287', 'HGNC:846', 'HGNC:5382', 'HG…
Calu3-S1-8h-B_CCCTCATCGATA	0.004483041295214672	0.003298234330405109	1259	0	['HGNC:16232', 'HGNC:2579', 'HGNC:8582', 'HGNC:30862', 'HGNC:10682', 'HGNC:2269', 'HGNC:7419', 'HGNC:3481', 'HGNC:11449', 'HGNC:18044', 'HGNC:12586', 'HGNC:24381', 'HGNC:24382', 'HGNC:2280', 'HGNC:12587', 'HGNC:2285', 'HGNC:4175', 'HGNC:7892', 'HGNC:840', 'HGNC:830', 'HGNC:2287', 'HGNC:847', 'HGNC:12590', 'HGNC:3482', 'HGNC:838', 'HGNC:7422', 'HGNC:2294', 'HGNC:18170', 'HGNC:2267', 'HGNC:10683', …
Calu3-mock-4h-A_GGTAGATTGCAC	0.004483041295214671	0.003298234330405116	909	0	['HGNC:18170', 'HGNC:11067', 'HGNC:4136', 'HGNC:8582', 'HGNC:19980', 'HGNC:4693', 'HGNC:11025', 'HGNC:8907', 'HGNC:16484', 'HGNC:2719', 'HGNC:8646', 'HGNC:11782', 'HGNC:11059', 'HGNC:9020', 'HGNC:4458', 'HGNC:18044', 'HGNC:11026', 'HGNC:7892', 'HGNC:12527', 'HGNC:11063', 'HGNC:4175']
Calu3-mock-12h-A_CTAGTAAAGTTC	0.003145373441610437	0.09995403371136456	512	[['HGNC:8808', 13.776708948979213, 100.0], ['HGNC:5382', 19.020496953117487, 99.99999999999972], ['HGNC:115', 43.466837700804454, 100.0], ['HGNC:14409', 8.4550895118676, 100.00000000000009], ['HGNC:94', 43.46683770080435, 100.00000000000003], ['HGNC:877', 49.32915236729984, 100.00000000003821], ['HGNC:4432', 43.46683770080451, 99.99999999999858], ['HGNC:21350', 13.776708948979048, 99.999999999999…	['HGNC:846', 'HGNC:4249', 'HGNC:18044', 'HGNC:7530', 'HGNC:2292', 'HGNC:25223', 'HGNC:2279', 'HGNC:14247', 'HGNC:7529', 'HGNC:12805', 'HGNC:830', 'HGNC:10956', 'HGNC:2294', 'HGNC:7892', 'HGNC:823', 'HGNC:12585', 'HGNC:29594', 'HGNC:30862', 'HGNC:12587', 'HGNC:840', 'HGNC:10980', 'HGNC:2288', 'HGNC:4378', 'HGNC:18170', 'HGNC:16232', 'HGNC:11559', 'HGNC:2244', 'HGNC:2579', 'HGNC:24380', 'HGNC:7863'…
Calu3-S2-12h-A_TCGGGCGCTCGT	0.002521577498883298	0.0012524312216750828	704	0	['HGNC:28883', 'HGNC:18175', 'HGNC:7427', 'HGNC:2267', 'HGNC:2579', 'HGNC:11047', 'HGNC:7530', 'HGNC:7892', 'HGNC:25223', 'HGNC:830', 'HGNC:18070', 'HGNC:12587', 'HGNC:2265', 'HGNC:7422', 'HGNC:7419', 'HGNC:2288', 'HGNC:840', 'HGNC:5008', 'HGNC:833', 'HGNC:11067', 'HGNC:5006', 'HGNC:2277', 'HGNC:2289', 'HGNC:20661', 'HGNC:10850', 'HGNC:2287', 'HGNC:16232', 'HGNC:2244', 'HGNC:823', 'HGNC:2280', 'H…
Calu3-mock-12h-A_CCAACTCAGAGT	0.003145373441610437	0.0037694106633200586	1102	0	['HGNC:10452', 'HGNC:7530', 'HGNC:406', 'HGNC:2861', 'HGNC:28883', 'HGNC:18070', 'HGNC:25223', 'HGNC:20661', 'HGNC:18170', 'HGNC:10451', 'HGNC:20233', 'HGNC:10937', 'HGNC:16484', 'HGNC:9141', 'HGNC:4175', 'HGNC:5006', 'HGNC:17296', 'HGNC:4136', 'HGNC:2858', 'HGNC:7852', 'HGNC:2244', 'HGNC:12441', 'HGNC:3061', 'HGNC:8091', 'HGNC:2501', 'HGNC:7529', 'HGNC:7892', 'HGNC:18044', 'HGNC:10986', 'HGNC:27…
Calu3-S1-8h-A_TTACCCCTACCT	0.002312230004850049	0.0016491171652025796	1037	0	['HGNC:8016', 'HGNC:8091', 'HGNC:20661', 'HGNC:3148', 'HGNC:4175', 'HGNC:9141', 'HGNC:4432', 'HGNC:10451', 'HGNC:18044', 'HGNC:365', 'HGNC:11004', 'HGNC:7852', 'HGNC:17296', 'HGNC:2244', 'HGNC:830', 'HGNC:12591', 'HGNC:2858', 'HGNC:18070', 'HGNC:11054', 'HGNC:4136', 'HGNC:2501', 'HGNC:845', 'HGNC:848', 'HGNC:10979', 'HGNC:7892', 'HGNC:846', 'HGNC:10956', 'HGNC:823', 'HGNC:847', 'HGNC:838', 'HGNC:…
Calu3-mock-12h-B_GCGAACAACTAC	0.00314537344161044	0.003298234330405107	910	0	['HGNC:18044', 'HGNC:11063', 'HGNC:4136', 'HGNC:4693', 'HGNC:7892', 'HGNC:18170', 'HGNC:16484', 'HGNC:5157', 'HGNC:4175', 'HGNC:9020', 'HGNC:11067']
Calu3-mock-4h-A_ACCAAACGACAA	0.0031453734416104387	0.0020191638355483072	524	0	['HGNC:365', 'HGNC:11054', 'HGNC:11047', 'HGNC:18170', 'HGNC:16484', 'HGNC:4378', 'HGNC:11064', 'HGNC:10943', 'HGNC:18070', 'HGNC:4693']
Calu3-S1-4h-A_ACCCCGGGGCCA	0.0007530895498783758	0.0005015976055736118	664	0	['HGNC:838', 'HGNC:24380', 'HGNC:10989', 'HGNC:17027', 'HGNC:4175', 'HGNC:846', 'HGNC:642', 'HGNC:2579', 'HGNC:2267', 'HGNC:7436', 'HGNC:16484', 'HGNC:2280', 'HGNC:830', 'HGNC:500', 'HGNC:7421', 'HGNC:12582', 'HGNC:18044', 'HGNC:2287', 'HGNC:7422', 'HGNC:7419', 'HGNC:833', 'HGNC:3481', 'HGNC:2265', 'HGNC:2277', 'HGNC:2279', 'HGNC:4378', 'HGNC:9225', 'HGNC:848', 'HGNC:4136', 'HGNC:24381', 'HGNC:30…
Calu3-S1-8h-B_GTTCACAAACGG	0.004483041295214674	0.0032982343304051127	1172	0	['HGNC:2649', 'HGNC:4061', 'HGNC:6708', 'HGNC:2860', 'HGNC:2898', 'HGNC:9141', 'HGNC:10547', 'HGNC:12585', 'HGNC:10545', 'HGNC:13398', 'HGNC:1795', 'HGNC:2579', 'HGNC:837', 'HGNC:7422', 'HGNC:30862', 'HGNC:10986', 'HGNC:2291', 'HGNC:12590', 'HGNC:848', 'HGNC:2267', 'HGNC:5008', 'HGNC:12586', 'HGNC:12582', 'HGNC:3133', 'HGNC:7421', 'HGNC:5006', 'HGNC:29594', 'HGNC:10980', 'HGNC:2279', 'HGNC:2285',…
Calu3-mock-4h-B_TACCTGAAAGCA	0.0036098848962415712	0.0032982343304051105	1094	0	['HGNC:28883', 'HGNC:753', 'HGNC:4136', 'HGNC:11055', 'HGNC:11067', 'HGNC:11063', 'HGNC:11047', 'HGNC:12563', 'HGNC:7892', 'HGNC:18170', 'HGNC:4175', 'HGNC:18044']
Calu3-S1-8h-B_GTGAGTCCTTTT	0.0021827150792871246	0.0032982343304051114	1158	[['HGNC:840', 38.72706164731404, 100.00000000000016], ['HGNC:838', 38.727061647303906, 99.99999999999866], ['HGNC:847', 38.727061647309384, 100.0], ['HGNC:848', 38.727061647310194, 100.00000000000009], ['HGNC:837', 38.727061647310116, 100.00000000000009], ['HGNC:8016', 38.727061647310116, 100.00000000000009], ['HGNC:14247', 38.72706164731009, 100.00000000000159], ['HGNC:833', 38.72706164726733, 1…	['HGNC:365', 'HGNC:4175', 'HGNC:18170', 'HGNC:2858', 'HGNC:18044', 'HGNC:7892', 'HGNC:16484', 'HGNC:10452', 'HGNC:14409', 'HGNC:4136', 'HGNC:17296', 'HGNC:9225', 'HGNC:10451']
Calu3-S2-12h-B_ATTCACTCTCCA	0.0011402804053178527	0.0016871577399197276	834	0	['HGNC:9020', 'HGNC:11047', 'HGNC:18170', 'HGNC:932', 'HGNC:18761', 'HGNC:11064', 'HGNC:500', 'HGNC:4693', 'HGNC:10956', 'HGNC:4378', 'HGNC:9225', 'HGNC:17027']
Calu3-mock-4h-A_GTTGCCTTCCCG	0.003679211961853929	0.002683781189303749	1371	0	['HGNC:10979', 'HGNC:18170', 'HGNC:4175', 'HGNC:11063', 'HGNC:9225', 'HGNC:7892', 'HGNC:8091', 'HGNC:5157', 'HGNC:4693', 'HGNC:115', 'HGNC:2501', 'HGNC:406', 'HGNC:9721', 'HGNC:11067', 'HGNC:18044', 'HGNC:5383', 'HGNC:4136', 'HGNC:11064', 'HGNC:16484']
Calu3-S1-8h-A_GACACTGCCCTA	0.0031453734416104395	0.0037694106633201275	690	0	['HGNC:3061', 'HGNC:2289', 'HGNC:845', 'HGNC:2277', 'HGNC:848', 'HGNC:341', 'HGNC:30862', 'HGNC:838', 'HGNC:24381', 'HGNC:2704', 'HGNC:7852', 'HGNC:2501', 'HGNC:24382', 'HGNC:840', 'HGNC:846', 'HGNC:2287', 'HGNC:16484', 'HGNC:24380', 'HGNC:2265', 'HGNC:7422', 'HGNC:823', 'HGNC:10293', 'HGNC:10451', 'HGNC:12585', 'HGNC:12586', 'HGNC:18170', 'HGNC:12441', 'HGNC:2294', 'HGNC:9020', 'HGNC:11559', 'HG…
Calu3-S2-8h-A_GCAGACGAGAAT	0.00224079593071459	0.0023076158120551873	631	0	['HGNC:7892', 'HGNC:837', 'HGNC:2291', 'HGNC:2289', 'HGNC:30927', 'HGNC:2269', 'HGNC:833', 'HGNC:500', 'HGNC:838', 'HGNC:2279', 'HGNC:7421', 'HGNC:29437', 'HGNC:24269', 'HGNC:4378', 'HGNC:845', 'HGNC:847', 'HGNC:10989', 'HGNC:10956', 'HGNC:830', 'HGNC:8016', 'HGNC:2285', 'HGNC:2267', 'HGNC:24382', 'HGNC:18044', 'HGNC:11047', 'HGNC:11004', 'HGNC:4693', 'HGNC:11063', 'HGNC:2277', 'HGNC:823', 'HGNC:…
Calu3-S2-12h-A_TTTAGCTGTAAC	0.003145373441610439	0.003298234330405108	1141	0	['HGNC:9721', 'HGNC:16484', 'HGNC:341', 'HGNC:4136', 'HGNC:17296', 'HGNC:18044', 'HGNC:10451', 'HGNC:10943', 'HGNC:2501', 'HGNC:4175', 'HGNC:10452', 'HGNC:9021', 'HGNC:11004', 'HGNC:7892', 'HGNC:2858', 'HGNC:11055', 'HGNC:18170']
Calu3-S2-4h-B_TCGTGGGAGGAA	0.0034856484235574053	0.0035338224968626225	1051	[['HGNC:365', 46.66666666666666, 81.0164057877467]]	['HGNC:2205', 'HGNC:4136', 'HGNC:2651', 'HGNC:3133', 'HGNC:387', 'HGNC:12524', 'HGNC:11063', 'HGNC:14472', 'HGNC:2649', 'HGNC:11067', 'HGNC:7892', 'HGNC:10996', 'HGNC:406', 'HGNC:10987', 'HGNC:7530', 'HGNC:11064', 'HGNC:753', 'HGNC:5008', 'HGNC:19980', 'HGNC:388', 'HGNC:2860', 'HGNC:7852', 'HGNC:2605', 'HGNC:10452', 'HGNC:9721', 'HGNC:5383', 'HGNC:12563', 'HGNC:9141', 'HGNC:5006', 'HGNC:11022', '…
Calu3-S1-8h-A_TACCGCAACAAG	0.002317279388739281	0.0012575727380560605	976	0	['HGNC:846', 'HGNC:4136', 'HGNC:16484', 'HGNC:18044', 'HGNC:838', 'HGNC:11047', 'HGNC:840', 'HGNC:4432', 'HGNC:4693', 'HGNC:18170', 'HGNC:830', 'HGNC:8091', 'HGNC:976', 'HGNC:837', 'HGNC:18070', 'HGNC:4175', 'HGNC:7892', 'HGNC:848', 'HGNC:14247', 'HGNC:20305', 'HGNC:30927', 'HGNC:29437', 'HGNC:8016', 'HGNC:823', 'HGNC:2501', 'HGNC:847', 'HGNC:845', 'HGNC:406', 'HGNC:833']
Calu3-S1-8h-A_CAAGGTACAGAA	0.0005073900077021072	0.002683781189303748	761	[['HGNC:5007', 40.06781733285341, 100.00000000000287], ['HGNC:94', 40.06781733285308, 100.00000000000016]]	['HGNC:11004', 'HGNC:10452', 'HGNC:500', 'HGNC:5006', 'HGNC:25223', 'HGNC:5008', 'HGNC:7892', 'HGNC:29437', 'HGNC:17296', 'HGNC:18070', 'HGNC:2704', 'HGNC:7863', 'HGNC:10920', 'HGNC:7530', 'HGNC:20233', 'HGNC:30927', 'HGNC:10980', 'HGNC:11047', 'HGNC:8091', 'HGNC:7529', 'HGNC:9020', 'HGNC:10451', 'HGNC:16484', 'HGNC:4175', 'HGNC:4136', 'HGNC:2858', 'HGNC:18175', 'HGNC:23089', 'HGNC:9141', 'HGNC:2…
Calu3-S1-8h-B_AAACTATGCCCC	0.001516254245511885	0.0009077379131744155	894	0	['HGNC:17296', 'HGNC:4249', 'HGNC:3133', 'HGNC:7892', 'HGNC:11559', 'HGNC:11047', 'HGNC:10922', 'HGNC:2860', 'HGNC:10293', 'HGNC:11863', 'HGNC:2649', 'HGNC:5006', 'HGNC:9141', 'HGNC:13398', 'HGNC:11004', 'HGNC:500', 'HGNC:4061', 'HGNC:2858', 'HGNC:10451', 'HGNC:24269', 'HGNC:7529', 'HGNC:10452', 'HGNC:6708', 'HGNC:11036', 'HGNC:16484', 'HGNC:11279', 'HGNC:10545', 'HGNC:3061', 'HGNC:2704', 'HGNC:4…
Calu3-S2-8h-B_GCCTACTTGAGT	0.04099947210980116	0.09995403371136463	1116	[['HGNC:11449', 44.33315821916665, 100.00000000000011], ['HGNC:2898', 44.131667428337394, 99.99999999999973], ['HGNC:21350', 44.333158219166734, 100.00000000000131], ['HGNC:2911', 44.333158219166656, 99.9999999999579], ['HGNC:11448', 44.33315821916703, 100.00000000000024], ['HGNC:10959', 48.58905310068765, 100.00000000000023], ['HGNC:8124', 44.333158219166585, 100.00000000000003], ['HGNC:2422', 2…	['HGNC:838', 'HGNC:4432', 'HGNC:10979', 'HGNC:2267', 'HGNC:24381', 'HGNC:10681', 'HGNC:2858', 'HGNC:2579', 'HGNC:2265', 'HGNC:2277', 'HGNC:10682', 'HGNC:11054', 'HGNC:2289', 'HGNC:11025', 'HGNC:2501', 'HGNC:14247', 'HGNC:10452', 'HGNC:4136', 'HGNC:3482', 'HGNC:2279', 'HGNC:823', 'HGNC:29594', 'HGNC:12585', 'HGNC:846', 'HGNC:10451', 'HGNC:12587', 'HGNC:3700', 'HGNC:2288', 'HGNC:845', 'HGNC:840', '…
Calu3-mock-12h-A_GGGCGAAGCCAA	0.003145373441610438	0.007067644993725236	931	[['HGNC:2704', 46.66666666666699, 100.00000000000003]]	['HGNC:11782', 'HGNC:8582', 'HGNC:17027', 'HGNC:11064', 'HGNC:8646', 'HGNC:7892', 'HGNC:18044', 'HGNC:18070', 'HGNC:18170', 'HGNC:4693', 'HGNC:2501']
Calu3-mock-12h-A_CAGTGTATTTCC	0.0031453734416104387	0.003298234330405111	1148	0	['HGNC:7892', 'HGNC:341', 'HGNC:18044', 'HGNC:11063', 'HGNC:10943', 'HGNC:4175', 'HGNC:18170', 'HGNC:4693', 'HGNC:9020', 'HGNC:4136', 'HGNC:10922', 'HGNC:11064']
Calu3-S2-4h-A_GCTCCCCTACGA	0.003587021132678785	0.0016491171652025568	886	0	['HGNC:365', 'HGNC:9020', 'HGNC:26309', 'HGNC:2858', 'HGNC:500', 'HGNC:16484', 'HGNC:4136', 'HGNC:30927', 'HGNC:4175', 'HGNC:10956', 'HGNC:18044', 'HGNC:18170', 'HGNC:29437', 'HGNC:7892', 'HGNC:10451', 'HGNC:4693', 'HGNC:2710', 'HGNC:9160', 'HGNC:11047', 'HGNC:10920', 'HGNC:10452', 'HGNC:17296', 'HGNC:11055']
Calu3-S1-4h-A_AGAGTCTCCAGG	0.002774225415964661	0.08826994247244244	1103	[['HGNC:30862', 37.76606920742436, 99.99999999999982], ['HGNC:3482', 49.37021294827542, 99.99999999999999], ['HGNC:2269', 37.766069207425076, 99.99999999999986], ['HGNC:7419', 37.76606920742523, 99.99999999999996], ['HGNC:12590', 37.766069207425204, 99.99999999999984], ['HGNC:823', 37.7660692074247, 99.99999999999989], ['HGNC:4693', 7.188375157908165, 100.00000000000064], ['HGNC:846', 37.76606920…	['HGNC:4175', 'HGNC:11047', 'HGNC:7892', 'HGNC:2501', 'HGNC:11064', 'HGNC:115', 'HGNC:16484', 'HGNC:11036', 'HGNC:4136', 'HGNC:18170', 'HGNC:4432']
Calu3-mock-12h-A_GCCGTCCGCGGA	0.00412558273856184	0.003769410663320128	704	0	['HGNC:10980', 'HGNC:29437', 'HGNC:17296', 'HGNC:18170', 'HGNC:16484', 'HGNC:10979', 'HGNC:2861', 'HGNC:4432', 'HGNC:18044', 'HGNC:10451', 'HGNC:3061', 'HGNC:30927', 'HGNC:7892', 'HGNC:4136', 'HGNC:11047', 'HGNC:4175', 'HGNC:12441', 'HGNC:84', 'HGNC:10943', 'HGNC:3594', 'HGNC:10452', 'HGNC:5383', 'HGNC:2858', 'HGNC:2501', 'HGNC:7852', 'HGNC:11004', 'HGNC:115', 'HGNC:2704']
Calu3-S1-12h-B_GCGTCCGGGGCA	0.0031453734416104395	0.003298234330405109	783	0	['HGNC:4136', 'HGNC:406', 'HGNC:4693', 'HGNC:18170', 'HGNC:4175', 'HGNC:3700', 'HGNC:18070', 'HGNC:4378', 'HGNC:365', 'HGNC:18044', 'HGNC:8091', 'HGNC:10980', 'HGNC:9225', 'HGNC:11047']
Calu3-S2-8h-A_TCTGTTAAGTGA	0.0031453734416104404	0.0029557376831531555	764	0	['HGNC:848', 'HGNC:10996', 'HGNC:8016', 'HGNC:29594', 'HGNC:403', 'HGNC:2579', 'HGNC:2288', 'HGNC:845', 'HGNC:2280', 'HGNC:2501', 'HGNC:4249', 'HGNC:4175', 'HGNC:30863', 'HGNC:12587', 'HGNC:2294', 'HGNC:1795', 'HGNC:9141', 'HGNC:24380', 'HGNC:8808', 'HGNC:2285', 'HGNC:7421', 'HGNC:9020', 'HGNC:10680', 'HGNC:840', 'HGNC:2704', 'HGNC:3482', 'HGNC:11055', 'HGNC:24382', 'HGNC:10682', 'HGNC:2265', 'HG…
Calu3-S1-12h-A_CGCCCCTGGCGA	0.003145373441610438	0.0032982343304051105	1032	0	['HGNC:3700', 'HGNC:14247', 'HGNC:3481', 'HGNC:10682', 'HGNC:2579', 'HGNC:365', 'HGNC:846', 'HGNC:2277', 'HGNC:2265', 'HGNC:18070', 'HGNC:12587', 'HGNC:7419', 'HGNC:2501', 'HGNC:186', 'HGNC:840', 'HGNC:12805', 'HGNC:10989', 'HGNC:7892', 'HGNC:10680', 'HGNC:838', 'HGNC:2269', 'HGNC:2279', 'HGNC:833', 'HGNC:830', 'HGNC:30863', 'HGNC:24381', 'HGNC:2287', 'HGNC:2288', 'HGNC:12586', 'HGNC:4693', 'HGNC…
Calu3-mock-4h-A_CACCTAAAGGCT	0.0036098848962415908	0.003298234330405105	1254	0	['HGNC:4136', 'HGNC:11067', 'HGNC:10451', 'HGNC:18170', 'HGNC:4693', 'HGNC:17296', 'HGNC:10452', 'HGNC:11063', 'HGNC:11025', 'HGNC:9020', 'HGNC:11064', 'HGNC:4175', 'HGNC:2501', 'HGNC:2858', 'HGNC:18044', 'HGNC:11055', 'HGNC:7892']
Calu3-mock-12h-B_AGGTGGCAGAAT	0.002807663361162993	0.005479352555907989	864	0	['HGNC:847', 'HGNC:7892', 'HGNC:19980', 'HGNC:24381', 'HGNC:2288', 'HGNC:12586', 'HGNC:838', 'HGNC:837', 'HGNC:2279', 'HGNC:8091', 'HGNC:848', 'HGNC:5383', 'HGNC:4432', 'HGNC:2579', 'HGNC:12587', 'HGNC:12524', 'HGNC:11022', 'HGNC:30862', 'HGNC:2269', 'HGNC:8907', 'HGNC:13528', 'HGNC:7419', 'HGNC:833', 'HGNC:4693', 'HGNC:10979', 'HGNC:7427', 'HGNC:30863', 'HGNC:18170', 'HGNC:2287', 'HGNC:2277', 'H…
Calu3-S1-8h-A_CCAAGCCACACT	0.0031453734416104387	0.05745652030763185	879	[['HGNC:838', 40.422949948952116, 100.00000000000016], ['HGNC:846', 40.422949948957495, 99.99999999999994], ['HGNC:847', 40.42294994895728, 100.00000000000391], ['HGNC:837', 40.42294994895749, 100.0000000000006], ['HGNC:830', 40.422949948940015, 99.99999999999854], ['HGNC:833', 40.422949948956884, 99.99999999999996], ['HGNC:845', 40.422949948957765, 99.99999999999993], ['HGNC:823', 40.42294994895…	['HGNC:12586', 'HGNC:2279', 'HGNC:30862', 'HGNC:2265', 'HGNC:2267', 'HGNC:2269', 'HGNC:7422', 'HGNC:11047', 'HGNC:12585', 'HGNC:29594', 'HGNC:2291', 'HGNC:12590', 'HGNC:5157', 'HGNC:18044', 'HGNC:2288', 'HGNC:16448', 'HGNC:16232', 'HGNC:24381', 'HGNC:2285', 'HGNC:2287', 'HGNC:2294', 'HGNC:24380', 'HGNC:2579', 'HGNC:12582', 'HGNC:7892', 'HGNC:7421', 'HGNC:7427', 'HGNC:30863', 'HGNC:2280', 'HGNC:22…
Calu3-S2-8h-A_CTGGCCATCACG	0.003145373441610438	0.015077642653280503	878	[['HGNC:5008', 38.30230874445189, 100.00000000000027], ['HGNC:3482', 36.17145296325718, 99.99999999999996], ['HGNC:3481', 36.17145296325781, 100.00000000000003]]	['HGNC:4175', 'HGNC:11047', 'HGNC:30927', 'HGNC:16484', 'HGNC:5006', 'HGNC:2501', 'HGNC:18070', 'HGNC:341', 'HGNC:119', 'HGNC:1516', 'HGNC:5007', 'HGNC:9141', 'HGNC:94', 'HGNC:10451', 'HGNC:7892', 'HGNC:9020', 'HGNC:17296', 'HGNC:4136', 'HGNC:18170', 'HGNC:7529', 'HGNC:18044', 'HGNC:29437', 'HGNC:2858', 'HGNC:10452', 'HGNC:7530']
Calu3-mock-4h-A_AAGTAACCTTCT	0.003145373441610437	0.02070755804607784	1017	0	['HGNC:4693', 'HGNC:18170', 'HGNC:18070', 'HGNC:2501', 'HGNC:18044', 'HGNC:11047', 'HGNC:11054']
Calu3-S1-12h-A_AGATAACGCAGT	0.0029961561508893577	0.003298234330405102	799	0	['HGNC:11047', 'HGNC:4175', 'HGNC:4136', 'HGNC:4432', 'HGNC:2501', 'HGNC:7892', 'HGNC:4693', 'HGNC:18070', 'HGNC:11054', 'HGNC:11064', 'HGNC:18044', 'HGNC:5157', 'HGNC:18170', 'HGNC:4455', 'HGNC:115']
Calu3-mock-4h-A_GTTTAGTGGCCG	0.003145373441610448	0.003298234330405102	1223	0	['HGNC:4136', 'HGNC:11047', 'HGNC:11067', 'HGNC:4693', 'HGNC:11055', 'HGNC:18170', 'HGNC:11063', 'HGNC:10850', 'HGNC:2501', 'HGNC:18355', 'HGNC:16484', 'HGNC:4175', 'HGNC:4432', 'HGNC:4378', 'HGNC:11064']
Calu3-S2-4h-B_GGACAACACGTG	0.001962246379655428	0.001431349967628665	1271	0	['HGNC:4432', 'HGNC:4136', 'HGNC:2704', 'HGNC:10452', 'HGNC:24269', 'HGNC:4693', 'HGNC:17296', 'HGNC:10451', 'HGNC:18070', 'HGNC:7892', 'HGNC:976', 'HGNC:18170', 'HGNC:11004', 'HGNC:8906', 'HGNC:11064', 'HGNC:365', 'HGNC:11055', 'HGNC:3700', 'HGNC:11063', 'HGNC:4175', 'HGNC:11067']
Calu3-mock-4h-A_GCTGGTAAAGAT	0.010439742316604298	0.03753569740557303	1279	[['HGNC:2287', 41.54682093461114, 99.99999999999996], ['HGNC:7427', 41.54682093461103, 100.00000000000009], ['HGNC:2294', 41.546820934611105, 100.00000000000016], ['HGNC:2280', 41.546820934611226, 99.99999999999996], ['HGNC:24381', 41.54682093461117, 99.9999999999996], ['HGNC:847', 40.940096865634, 100.00000000000024], ['HGNC:16232', 41.54682093461115, 100.00000000000024], ['HGNC:848', 40.9400968…	['HGNC:18044', 'HGNC:2501', 'HGNC:4175', 'HGNC:4136', 'HGNC:7892', 'HGNC:9721', 'HGNC:7529', 'HGNC:10452', 'HGNC:11004', 'HGNC:9141', 'HGNC:10451', 'HGNC:11064', 'HGNC:25223', 'HGNC:2244', 'HGNC:406', 'HGNC:20661', 'HGNC:7530', 'HGNC:4693', 'HGNC:18170', 'HGNC:2858', 'HGNC:11054', 'HGNC:5006', 'HGNC:20233', 'HGNC:18175', 'HGNC:17296', 'HGNC:18070']
Calu3-mock-4h-A_ACCACGAACGGG	0.010439742316607487	0.0664265664143669	1267	[['HGNC:2294', 31.322775086130484, 99.99999999996949], ['HGNC:833', 31.322775086130463, 99.99999999996948], ['HGNC:7694', 31.64204093149906, 99.99999999996948], ['HGNC:7688', 31.64204093149906, 99.99999999996948], ['HGNC:7419', 31.322775086130427, 99.99999999996938], ['HGNC:7456', 31.64204093149905, 99.99999999996945], ['HGNC:16232', 31.322775086130427, 99.99999999996952], ['HGNC:24381', 31.32277…	['HGNC:11004', 'HGNC:4693', 'HGNC:10452', 'HGNC:4175', 'HGNC:10451', 'HGNC:29437', 'HGNC:4136', 'HGNC:18170', 'HGNC:10943', 'HGNC:17027', 'HGNC:17296', 'HGNC:2858', 'HGNC:30927', 'HGNC:7892', 'HGNC:18044', 'HGNC:11064']
Calu3-mock-4h-A_GCAGGGGTAATC	0.003609884896241593	0.003298234330405116	1269	0	['HGNC:7529', 'HGNC:18170', 'HGNC:18044', 'HGNC:2244', 'HGNC:7530', 'HGNC:18070', 'HGNC:8091', 'HGNC:4693', 'HGNC:7892', 'HGNC:4249', 'HGNC:4136', 'HGNC:11067', 'HGNC:20661', 'HGNC:5006', 'HGNC:16484', 'HGNC:11064', 'HGNC:4175', 'HGNC:18175', 'HGNC:10980', 'HGNC:9141', 'HGNC:25223', 'HGNC:406', 'HGNC:2501', 'HGNC:28883', 'HGNC:4432', 'HGNC:20233']
Calu3-S2-4h-B_GCATGGCGCTAT	0.0036098848962416	0.0032982343304051704	873	[['HGNC:642', 32.476472770314054, 99.99999999999976]]	['HGNC:2292', 'HGNC:2285', 'HGNC:10452', 'HGNC:10980', 'HGNC:4136', 'HGNC:2265', 'HGNC:2280', 'HGNC:5028', 'HGNC:2288', 'HGNC:12590', 'HGNC:2289', 'HGNC:2911', 'HGNC:7892', 'HGNC:7422', 'HGNC:2858', 'HGNC:2277', 'HGNC:4432', 'HGNC:7421', 'HGNC:8582', 'HGNC:4175', 'HGNC:12582', 'HGNC:18170', 'HGNC:2269', 'HGNC:24381', 'HGNC:11047', 'HGNC:2898', 'HGNC:16232', 'HGNC:12586', 'HGNC:2501', 'HGNC:16484'…
Calu3-S1-8h-B_CCCATCCCGGCT	0.004483041295214644	0.00329823433040511	1183	0	['HGNC:2858', 'HGNC:11026', 'HGNC:11047', 'HGNC:17296', 'HGNC:4136', 'HGNC:406', 'HGNC:8091', 'HGNC:9721', 'HGNC:4175', 'HGNC:18170', 'HGNC:10451', 'HGNC:14409', 'HGNC:10452', 'HGNC:7892', 'HGNC:11059']
Calu3-S1-8h-A_TCCTCATCAGAC	0.004483041295214608	0.003298234330405103	1034	0	['HGNC:838', 'HGNC:365', 'HGNC:845', 'HGNC:30863', 'HGNC:8863', 'HGNC:2501', 'HGNC:840', 'HGNC:2265', 'HGNC:12582', 'HGNC:4432', 'HGNC:2269', 'HGNC:837', 'HGNC:8016', 'HGNC:24382', 'HGNC:2277', 'HGNC:2288', 'HGNC:18044', 'HGNC:115', 'HGNC:406', 'HGNC:2279', 'HGNC:341', 'HGNC:847', 'HGNC:3482', 'HGNC:4693', 'HGNC:2289', 'HGNC:10917', 'HGNC:17027', 'HGNC:823', 'HGNC:2291', 'HGNC:9020', 'HGNC:2280',…
Calu3-S2-12h-A_CCTAAACTGGCG	0.0041255827385618185	0.0037694106633201297	1077	0	['HGNC:3482', 'HGNC:4378', 'HGNC:2288', 'HGNC:2280', 'HGNC:21350', 'HGNC:2704', 'HGNC:10680', 'HGNC:2279', 'HGNC:12585', 'HGNC:29594', 'HGNC:7419', 'HGNC:2269', 'HGNC:29437', 'HGNC:3700', 'HGNC:30863', 'HGNC:24380', 'HGNC:2898', 'HGNC:10681', 'HGNC:8124', 'HGNC:12590', 'HGNC:4693', 'HGNC:11047', 'HGNC:2277', 'HGNC:30862', 'HGNC:10452', 'HGNC:4175', 'HGNC:365', 'HGNC:11449', 'HGNC:7427', 'HGNC:291…
Calu3-S2-4h-B_CATACACGCTTG	0.0037782446828120773	0.0032982343304051105	883	0	['HGNC:18044', 'HGNC:9020', 'HGNC:341', 'HGNC:4175', 'HGNC:4378', 'HGNC:4693', 'HGNC:18170', 'HGNC:2501', 'HGNC:11054', 'HGNC:11055', 'HGNC:18070', 'HGNC:11047', 'HGNC:4136']
Calu3-mock-12h-A_CGTAACGGCCCG	0.010439742316604292	0.04170956205329076	1005	[['HGNC:7892', 32.081652674364236, 100.00000000000095], ['HGNC:5008', 43.01725061958661, 100.00000000000017]]	['HGNC:9721', 'HGNC:4378', 'HGNC:18044', 'HGNC:18070', 'HGNC:5006', 'HGNC:4136', 'HGNC:4312', 'HGNC:7529', 'HGNC:9141', 'HGNC:5383', 'HGNC:11055', 'HGNC:4693', 'HGNC:4175', 'HGNC:11064', 'HGNC:11067', 'HGNC:10979', 'HGNC:406', 'HGNC:115', 'HGNC:4311', 'HGNC:4624', 'HGNC:7530', 'HGNC:18170', 'HGNC:4249', 'HGNC:4432', 'HGNC:2501']
Calu3-S2-4h-B_CGCGGCCCTTGC	0.0031453734416104426	0.003298234330405109	656	0	['HGNC:847', 'HGNC:846', 'HGNC:11025', 'HGNC:9020', 'HGNC:18170', 'HGNC:830', 'HGNC:823', 'HGNC:838', 'HGNC:341', 'HGNC:30927', 'HGNC:837', 'HGNC:848', 'HGNC:4378', 'HGNC:84', 'HGNC:16484', 'HGNC:840', 'HGNC:3594', 'HGNC:4432', 'HGNC:833', 'HGNC:11067', 'HGNC:115', 'HGNC:8016', 'HGNC:11559', 'HGNC:18044', 'HGNC:29437', 'HGNC:5383', 'HGNC:11047', 'HGNC:14247', 'HGNC:845', 'HGNC:4693', 'HGNC:10979']
Calu3-S1-8h-A_CCTGAAAAAAAG	0.0031453734416104387	0.06517413519269194	1060	[['HGNC:12585', 9.764167185881604, 100.00000000000028], ['HGNC:833', 9.764167185881579, 100.00000000000004], ['HGNC:7419', 9.7641671858816, 99.99999999999959], ['HGNC:7422', 9.764167185881604, 99.99999999999952], ['HGNC:2285', 9.764167185881579, 100.00000000000031], ['HGNC:14247', 9.764167185881593, 100.00000000000031], ['HGNC:3482', 15.461475375096438, 100.00000000000031], ['HGNC:2279', 9.764167…	['HGNC:11064', 'HGNC:30927', 'HGNC:4136', 'HGNC:11025', 'HGNC:4175', 'HGNC:9225', 'HGNC:16484', 'HGNC:115', 'HGNC:10979', 'HGNC:11047', 'HGNC:4693', 'HGNC:18170', 'HGNC:5383', 'HGNC:18044', 'HGNC:29437', 'HGNC:11067', 'HGNC:4378', 'HGNC:4432']
Calu3-S2-8h-A_CCGACCTTTGCA	0.0104397423166043	0.05522735298290347	791	[['HGNC:28883', 19.8922234592063, 100.00000000000071], ['HGNC:25223', 27.5462150374351, 100.00000000000003], ['HGNC:2244', 27.546215037434287, 100.00000000001627], ['HGNC:20233', 27.54621503743441, 100.00000000000003], ['HGNC:20661', 19.892223459205827, 100.00000000000627], ['HGNC:4623', 28.845627684575785, 100.00000000000007], ['HGNC:18175', 27.546215037434713, 100.00000000000013], ['HGNC:20305'…	['HGNC:11067', 'HGNC:16484', 'HGNC:11047', 'HGNC:30927', 'HGNC:4136', 'HGNC:2501', 'HGNC:115', 'HGNC:7892', 'HGNC:84', 'HGNC:18170', 'HGNC:29437', 'HGNC:4432', 'HGNC:4175', 'HGNC:3594']
Calu3-mock-4h-B_CTAAGTTCACAA	0.0031453734416104387	0.06785791638199644	1190	[['HGNC:12585', 18.979224755578507, 99.99999999999996], ['HGNC:2280', 18.979224755578446, 99.99999999999996], ['HGNC:7419', 18.979224755578446, 99.99999999999996], ['HGNC:12586', 18.979224755578507, 99.99999999999996], ['HGNC:30862', 18.979224755578507, 99.99999999999996], ['HGNC:14247', 18.979224755578485, 99.99999999999957], ['HGNC:7427', 18.979224755578482, 99.99999999999957], ['HGNC:29594', 1…	['HGNC:11036', 'HGNC:4693', 'HGNC:11047', 'HGNC:500', 'HGNC:4175', 'HGNC:18170', 'HGNC:11064', 'HGNC:10921', 'HGNC:4136', 'HGNC:11025', 'HGNC:11067', 'HGNC:11063', 'HGNC:4378']
Calu3-mock-12h-A_GGTCAACATGAC	0.003145373441610438	0.011296398562056095	655	0	['HGNC:2269', 'HGNC:29594', 'HGNC:186', 'HGNC:7422', 'HGNC:18170', 'HGNC:2265', 'HGNC:17296', 'HGNC:7421', 'HGNC:846', 'HGNC:10452', 'HGNC:24381', 'HGNC:12582', 'HGNC:823', 'HGNC:30863', 'HGNC:2280', 'HGNC:10451', 'HGNC:845', 'HGNC:2285', 'HGNC:12590', 'HGNC:16232', 'HGNC:8016', 'HGNC:2289', 'HGNC:2279', 'HGNC:847', 'HGNC:4175', 'HGNC:12586', 'HGNC:7419', 'HGNC:2277', 'HGNC:2288', 'HGNC:830', 'HG…
Calu3-S2-8h-A_TAGAGTCTGACA	0.0031453734416104387	0.043446857608726096	756	[['HGNC:7703', 17.93797058107342, 99.99999999999996], ['HGNC:7461', 17.93797058107342, 99.99999999999999], ['HGNC:7691', 17.93797058107341, 100.0], ['HGNC:7700', 17.93797058107341, 100.0], ['HGNC:20371', 17.937970581073387, 100.00000000000013], ['HGNC:7711', 17.937970581073504, 99.99999999999983], ['HGNC:7704', 17.937970581073504, 99.99999999999983], ['HGNC:7684', 17.937970581073504, 100.00000000…	['HGNC:11047', 'HGNC:4175', 'HGNC:18044', 'HGNC:4693', 'HGNC:9225', 'HGNC:4136', 'HGNC:9020', 'HGNC:2501', 'HGNC:7892', 'HGNC:16484', 'HGNC:18170']
Calu3-S1-8h-A_AACGCGAATCCG	0.0031453734416104365	0.007067644993725236	988	[['HGNC:830', 16.67079757766902, 100.00000000000009], ['HGNC:17376', 38.28871216934752, 100.00000000000004], ['HGNC:25223', 38.288712169347534, 100.00000000000011], ['HGNC:848', 16.67079757766859, 100.00000000000007], ['HGNC:12563', 37.97277865097149, 100.00000000000009], ['HGNC:847', 16.670797577669088, 100.00000000000004], ['HGNC:1424', 37.97277865097144, 100.00000000000038], ['HGNC:14247', 16.…	['HGNC:18070', 'HGNC:2288', 'HGNC:2277', 'HGNC:7892', 'HGNC:4693', 'HGNC:2285', 'HGNC:18044', 'HGNC:24381', 'HGNC:2267', 'HGNC:2294', 'HGNC:2279', 'HGNC:12587', 'HGNC:12582', 'HGNC:4175', 'HGNC:24380', 'HGNC:7422', 'HGNC:2287', 'HGNC:12585', 'HGNC:2579', 'HGNC:7427', 'HGNC:4136', 'HGNC:2292', 'HGNC:29437', 'HGNC:30863', 'HGNC:16484', 'HGNC:12586', 'HGNC:30927', 'HGNC:2269', 'HGNC:2265', 'HGNC:295…
Calu3-S2-12h-A_CGCTTGCGCAAA	0.0211819529760646	0.09995403371136463	1001	[['HGNC:4432', 43.466837700804405, 100.00000000000145], ['HGNC:7693', 40.25602062333779, 99.99999999999893], ['HGNC:7701', 40.25602062333778, 99.99999999999893], ['HGNC:7707', 40.25602062333778, 99.99999999999893], ['HGNC:7715', 40.25602062333778, 99.99999999999908], ['HGNC:7712', 40.25602062333779, 99.9999999999989], ['HGNC:2280', 38.40998456892659, 99.99999999999979], ['HGNC:7714', 40.256020623…	['HGNC:11047', 'HGNC:30927', 'HGNC:18070', 'HGNC:2501', 'HGNC:18170', 'HGNC:4175', 'HGNC:7892', 'HGNC:16484', 'HGNC:4136', 'HGNC:18044', 'HGNC:11064', 'HGNC:29437']
Calu3-S1-8h-B_TCTAATCGACTA	0.003145373441610439	0.0037694106633201314	951	0	['HGNC:17296', 'HGNC:18170', 'HGNC:3061', 'HGNC:12587', 'HGNC:12586', 'HGNC:11450', 'HGNC:16484', 'HGNC:2579', 'HGNC:2292', 'HGNC:18044', 'HGNC:30927', 'HGNC:18070', 'HGNC:10452', 'HGNC:30863', 'HGNC:2501', 'HGNC:30862', 'HGNC:11004', 'HGNC:24380', 'HGNC:11064', 'HGNC:2287', 'HGNC:11449', 'HGNC:24382', 'HGNC:4693', 'HGNC:2291', 'HGNC:10451', 'HGNC:2280', 'HGNC:12590', 'HGNC:2294', 'HGNC:2269', 'H…
Calu3-S2-4h-B_CCGTGTGATAGG	0.0036098848962415908	0.0032982343304051053	1038	0	['HGNC:11064', 'HGNC:11047', 'HGNC:365', 'HGNC:9020', 'HGNC:4693', 'HGNC:18170', 'HGNC:11063', 'HGNC:7892', 'HGNC:10922', 'HGNC:11067', 'HGNC:341', 'HGNC:4136', 'HGNC:4175', 'HGNC:11025', 'HGNC:18044']
Calu3-mock-12h-A_GTCACGAATGGC	0.0015215406686084456	0.001252431221675084	1264	0	['HGNC:11067', 'HGNC:4693', 'HGNC:2704', 'HGNC:4175', 'HGNC:10451', 'HGNC:4432', 'HGNC:11055', 'HGNC:10452', 'HGNC:12437', 'HGNC:4136', 'HGNC:17296', 'HGNC:13203', 'HGNC:7850', 'HGNC:11063', 'HGNC:7849', 'HGNC:18170', 'HGNC:2858', 'HGNC:16484', 'HGNC:341', 'HGNC:7892']
Calu3-S2-12h-A_ACGCGTTTCCAA	0.0031453734416104387	0.0037694106633201258	1016	0	['HGNC:23089', 'HGNC:2501', 'HGNC:2704', 'HGNC:4432', 'HGNC:2858', 'HGNC:14409', 'HGNC:10451', 'HGNC:115', 'HGNC:4175', 'HGNC:11025', 'HGNC:18170', 'HGNC:11067', 'HGNC:10452', 'HGNC:7892', 'HGNC:4136', 'HGNC:11064', 'HGNC:9225', 'HGNC:18070', 'HGNC:17296', 'HGNC:3061', 'HGNC:18044']
Calu3-S2-12h-B_TTCCATGCACCT	0.003145373441610438	0.002683781189303752	1309	0	['HGNC:4432', 'HGNC:30863', 'HGNC:7419', 'HGNC:115', 'HGNC:4693', 'HGNC:2289', 'HGNC:24382', 'HGNC:2858', 'HGNC:11004', 'HGNC:5383', 'HGNC:18170', 'HGNC:845', 'HGNC:12587', 'HGNC:7427', 'HGNC:833', 'HGNC:12586', 'HGNC:10979', 'HGNC:2287', 'HGNC:1795', 'HGNC:2501', 'HGNC:4175', 'HGNC:12590', 'HGNC:16232', 'HGNC:12441', 'HGNC:10980', 'HGNC:2279', 'HGNC:2291', 'HGNC:24380', 'HGNC:837', 'HGNC:10850',…
Calu3-S2-4h-B_GTACCCTAATGT	0.010439742316604307	0.02806277433165617	799	[['HGNC:833', 29.073935855442112, 99.99999999999926], ['HGNC:7421', 29.17178304023163, 99.99999999999926], ['HGNC:2289', 29.17178304023163, 99.99999999999926], ['HGNC:2285', 29.171783040231407, 99.99999999999997], ['HGNC:2287', 29.17178304023164, 100.00000000000003], ['HGNC:848', 29.07393585545958, 99.99999999999996], ['HGNC:7427', 29.171783040231652, 99.99999999999997], ['HGNC:12586', 29.1717830…	['HGNC:18170', 'HGNC:10451', 'HGNC:10293', 'HGNC:4378', 'HGNC:11047', 'HGNC:365', 'HGNC:29437', 'HGNC:7892', 'HGNC:17296', 'HGNC:4693', 'HGNC:30927', 'HGNC:18044', 'HGNC:4136', 'HGNC:10943', 'HGNC:11559', 'HGNC:4175', 'HGNC:11055', 'HGNC:10452']
Calu3-S2-8h-B_CGACAGAGAAAG	0.003145373441610438	0.003769410663320125	1251	0	['HGNC:11004', 'HGNC:10451', 'HGNC:4693', 'HGNC:341', 'HGNC:2704', 'HGNC:10943', 'HGNC:10922', 'HGNC:7892', 'HGNC:8906', 'HGNC:29437', 'HGNC:17296', 'HGNC:30927', 'HGNC:24269', 'HGNC:18170', 'HGNC:10452', 'HGNC:16484', 'HGNC:11047']
Calu3-S1-8h-B_TGAGCCCTGGAG	0.003145373441610439	0.0032982343304050997	1350	[['HGNC:24382', 45.78450159773445, 100.00000000000003], ['HGNC:2289', 45.78450159773542, 100.00000000000003], ['HGNC:7419', 45.78450159773203, 99.99999999999989], ['HGNC:12586', 45.78450159773306, 99.99999999999999], ['HGNC:7421', 45.78450159773435, 99.99999999999996], ['HGNC:12585', 45.78450159773436, 100.00000000000003], ['HGNC:2280', 45.78450159773671, 99.99999999999996], ['HGNC:30863', 45.784…	['HGNC:2690', 'HGNC:10680', 'HGNC:18070', 'HGNC:2422', 'HGNC:2501', 'HGNC:9225', 'HGNC:11064', 'HGNC:9020', 'HGNC:4693', 'HGNC:4136', 'HGNC:16484', 'HGNC:11063', 'HGNC:3700', 'HGNC:10682', 'HGNC:7892', 'HGNC:18170', 'HGNC:10683', 'HGNC:10681', 'HGNC:4175']
Calu3-S2-12h-A_AGCCGGGGCAAC	0.004483041295214674	0.003298234330405114	763	0	['HGNC:24380', 'HGNC:2269', 'HGNC:2294', 'HGNC:29437', 'HGNC:12582', 'HGNC:846', 'HGNC:7419', 'HGNC:11047', 'HGNC:7892', 'HGNC:840', 'HGNC:8582', 'HGNC:2265', 'HGNC:24381', 'HGNC:2292', 'HGNC:7422', 'HGNC:833', 'HGNC:2289', 'HGNC:2287', 'HGNC:12586', 'HGNC:14247', 'HGNC:848', 'HGNC:2291', 'HGNC:9752', 'HGNC:2288', 'HGNC:10920', 'HGNC:830', 'HGNC:29594', 'HGNC:837', 'HGNC:18170', 'HGNC:2501', 'HGN…
Calu3-mock-12h-A_GGAACTACGACA	0.006549211327368304	0.0332639561574626	839	0	['HGNC:4693', 'HGNC:7892', 'HGNC:16484', 'HGNC:10452', 'HGNC:11064', 'HGNC:11047', 'HGNC:18170', 'HGNC:10451', 'HGNC:17296', 'HGNC:11559', 'HGNC:10293', 'HGNC:18070', 'HGNC:2501', 'HGNC:2858', 'HGNC:11004', 'HGNC:11054', 'HGNC:10920']
Calu3-S1-8h-B_GCAGCACTTTGC	0.00314537344161044	0.00329823433040511	933	0	['HGNC:12587', 'HGNC:16484', 'HGNC:12582', 'HGNC:24382', 'HGNC:30927', 'HGNC:2292', 'HGNC:11064', 'HGNC:4378', 'HGNC:3481', 'HGNC:7421', 'HGNC:846', 'HGNC:9020', 'HGNC:29594', 'HGNC:2289', 'HGNC:2294', 'HGNC:7422', 'HGNC:30862', 'HGNC:2279', 'HGNC:30863', 'HGNC:2277', 'HGNC:833', 'HGNC:823', 'HGNC:12585', 'HGNC:2265', 'HGNC:24381', 'HGNC:837', 'HGNC:7419', 'HGNC:29437', 'HGNC:838', 'HGNC:7863', '…
Calu3-S1-8h-A_TGACGCTTAATA	0.00412558273856182	0.0037694106633201344	1210	0	['HGNC:10452', 'HGNC:11054', 'HGNC:4136', 'HGNC:5383', 'HGNC:11064', 'HGNC:2704', 'HGNC:18170', 'HGNC:4693', 'HGNC:8091', 'HGNC:10451', 'HGNC:10943', 'HGNC:17296', 'HGNC:2501', 'HGNC:7892', 'HGNC:11047', 'HGNC:4378', 'HGNC:406', 'HGNC:18044', 'HGNC:7863', 'HGNC:11004', 'HGNC:341', 'HGNC:4175', 'HGNC:10979', 'HGNC:18070', 'HGNC:5382']
Calu3-mock-4h-B_CACAATGAAATT	0.003145373441610438	0.015077642653280503	1010	0	['HGNC:1795', 'HGNC:2858', 'HGNC:11063', 'HGNC:10451', 'HGNC:341', 'HGNC:18070', 'HGNC:10680', 'HGNC:10683', 'HGNC:17296', 'HGNC:11067', 'HGNC:10980', 'HGNC:9020', 'HGNC:10681', 'HGNC:18044', 'HGNC:11460', 'HGNC:7892', 'HGNC:2898', 'HGNC:10682', 'HGNC:2501', 'HGNC:10452', 'HGNC:2896', 'HGNC:4175', 'HGNC:21350', 'HGNC:3700', 'HGNC:11055', 'HGNC:18170', 'HGNC:4693', 'HGNC:4136', 'HGNC:8808', 'HGNC:…
Calu3-mock-4h-A_ACCTAGTATTTC	0.0029961561508893525	0.0032982343304051114	938	0	['HGNC:2898', 'HGNC:10681', 'HGNC:2896', 'HGNC:4311', 'HGNC:4624', 'HGNC:4433', 'HGNC:24380', 'HGNC:12587', 'HGNC:4136', 'HGNC:847', 'HGNC:7427', 'HGNC:10683', 'HGNC:7422', 'HGNC:830', 'HGNC:10682', 'HGNC:833', 'HGNC:10943', 'HGNC:10992', 'HGNC:5157', 'HGNC:11026', 'HGNC:845', 'HGNC:2292', 'HGNC:8016', 'HGNC:21350', 'HGNC:16232', 'HGNC:14247', 'HGNC:2289', 'HGNC:2288', 'HGNC:7892', 'HGNC:12590', …
Calu3-S1-8h-B_CAAGAGGGTGTC	0.010439742316604305	0.022415219615985214	1166	0	['HGNC:30863', 'HGNC:8808', 'HGNC:2291', 'HGNC:2267', 'HGNC:10979', 'HGNC:2911', 'HGNC:3700', 'HGNC:3481', 'HGNC:18070', 'HGNC:2294', 'HGNC:2277', 'HGNC:21350', 'HGNC:24382', 'HGNC:11067', 'HGNC:2265', 'HGNC:16232', 'HGNC:2287', 'HGNC:12582', 'HGNC:2292', 'HGNC:12586', 'HGNC:12587', 'HGNC:2285', 'HGNC:12590', 'HGNC:2280', 'HGNC:4433', 'HGNC:10682', 'HGNC:2269', 'HGNC:2896', 'HGNC:30862', 'HGNC:28…
Calu3-mock-4h-A_CCTGGTCCATGA	0.01353500490643928	0.0150776426532805	1224	0	['HGNC:18044', 'HGNC:18170', 'HGNC:7892', 'HGNC:11782', 'HGNC:4175', 'HGNC:341', 'HGNC:2501', 'HGNC:8582', 'HGNC:8646', 'HGNC:4136']
Calu3-S2-4h-B_AGCCTCGCCGAT	0.005944872185248015	0.0032982343304051105	1248	0	['HGNC:2205', 'HGNC:11460', 'HGNC:4378', 'HGNC:4135', 'HGNC:8907', 'HGNC:12527', 'HGNC:435', 'HGNC:12524', 'HGNC:20799', 'HGNC:4175', 'HGNC:4136', 'HGNC:4693', 'HGNC:4260', 'HGNC:8808', 'HGNC:11067', 'HGNC:2501', 'HGNC:13528', 'HGNC:4458', 'HGNC:18170', 'HGNC:10980', 'HGNC:10955', 'HGNC:10999', 'HGNC:16484', 'HGNC:1795', 'HGNC:11022', 'HGNC:4433', 'HGNC:11063', 'HGNC:21350', 'HGNC:2898', 'HGNC:40…
Calu3-S1-8h-B_GTTGGAATGACG	0.0031453734416104434	0.003298234330405116	1273	0	['HGNC:830', 'HGNC:11067', 'HGNC:837', 'HGNC:833', 'HGNC:18044', 'HGNC:847', 'HGNC:10922', 'HGNC:4175', 'HGNC:14247', 'HGNC:838', 'HGNC:4433', 'HGNC:976', 'HGNC:11449', 'HGNC:11448', 'HGNC:18170', 'HGNC:4432', 'HGNC:846', 'HGNC:11025', 'HGNC:1795', 'HGNC:4136', 'HGNC:8016', 'HGNC:845', 'HGNC:7892', 'HGNC:840', 'HGNC:2501', 'HGNC:848', 'HGNC:11064', 'HGNC:10980', 'HGNC:4693', 'HGNC:10986', 'HGNC:8…
Calu3-S1-12h-A_GCATACACTGAC	0.0010493179433368307	0.001055366157774993	995	0	['HGNC:4623', 'HGNC:4136', 'HGNC:4643', 'HGNC:11003', 'HGNC:3700', 'HGNC:7530', 'HGNC:9141', 'HGNC:4175', 'HGNC:11064', 'HGNC:28883', 'HGNC:4892', 'HGNC:7892', 'HGNC:18170', 'HGNC:7529', 'HGNC:5008', 'HGNC:4693', 'HGNC:5147', 'HGNC:10980', 'HGNC:3481', 'HGNC:11460', 'HGNC:4249', 'HGNC:10986', 'HGNC:11055', 'HGNC:3579', 'HGNC:21298', 'HGNC:11063', 'HGNC:4433', 'HGNC:5006', 'HGNC:3482', 'HGNC:1795']
Calu3-S1-8h-A_ATACGCCCGTGT	0.004125582738561817	0.003769410663320111	887	0	['HGNC:10451', 'HGNC:17296', 'HGNC:7863', 'HGNC:8906', 'HGNC:10979', 'HGNC:2501', 'HGNC:11004', 'HGNC:5008', 'HGNC:11067', 'HGNC:24269', 'HGNC:7530', 'HGNC:11055', 'HGNC:11064', 'HGNC:9141', 'HGNC:18170', 'HGNC:2704', 'HGNC:10452', 'HGNC:341', 'HGNC:4175', 'HGNC:4693', 'HGNC:7892', 'HGNC:11063', 'HGNC:7529', 'HGNC:4136', 'HGNC:11025', 'HGNC:5006', 'HGNC:4432', 'HGNC:5383', 'HGNC:115']
Calu3-S1-8h-B_ATCACTAATCGT	0.0031453734416104387	0.0032982343304051123	994	0	['HGNC:9225', 'HGNC:18070', 'HGNC:4693', 'HGNC:9020', 'HGNC:2501', 'HGNC:4136', 'HGNC:17027', 'HGNC:4175', 'HGNC:18170', 'HGNC:18044']
Calu3-mock-4h-A_TCGAAAGACCGT	0.003145373441610456	0.003298234330405124	500	0	['HGNC:5157', 'HGNC:435', 'HGNC:4693', 'HGNC:2501', 'HGNC:9020', 'HGNC:18044', 'HGNC:10955', 'HGNC:10999', 'HGNC:7892', 'HGNC:16484', 'HGNC:10297', 'HGNC:18170', 'HGNC:9225', 'HGNC:4260', 'HGNC:18070']
Calu3-mock-4h-A_CTTAGACCCAAA	0.004125582738561816	0.003769410663320128	1168	0	['HGNC:11047', 'HGNC:5383', 'HGNC:10980', 'HGNC:2858', 'HGNC:2704', 'HGNC:11067', 'HGNC:2501', 'HGNC:10452', 'HGNC:4175', 'HGNC:10979', 'HGNC:10451', 'HGNC:406', 'HGNC:18170', 'HGNC:18070', 'HGNC:4432', 'HGNC:115', 'HGNC:18044', 'HGNC:8091', 'HGNC:17296', 'HGNC:4136', 'HGNC:11064']
Calu3-S1-8h-A_GATTTCGCTCGC	0.0010538173625495107	0.0032982343304051105	999	0	['HGNC:3481', 'HGNC:830', 'HGNC:3482', 'HGNC:7419', 'HGNC:2279', 'HGNC:7530', 'HGNC:847', 'HGNC:845', 'HGNC:30863', 'HGNC:5383', 'HGNC:7529', 'HGNC:2291', 'HGNC:115', 'HGNC:500', 'HGNC:30927', 'HGNC:24382', 'HGNC:833', 'HGNC:4432', 'HGNC:12582', 'HGNC:10943', 'HGNC:8016', 'HGNC:2294', 'HGNC:4693', 'HGNC:2267', 'HGNC:12585', 'HGNC:5006', 'HGNC:2288', 'HGNC:846', 'HGNC:838', 'HGNC:7422', 'HGNC:2438…
Calu3-S2-8h-B_TGATCCCTACCT	0.003609884896241593	0.0032982343304051327	1044	0	['HGNC:18170', 'HGNC:4136', 'HGNC:7892', 'HGNC:5157', 'HGNC:4693', 'HGNC:2501', 'HGNC:18070', 'HGNC:11064', 'HGNC:4175', 'HGNC:10922']
Calu3-mock-4h-A_GTGGCATCAGGT	0.0118147251727721	0.008629204833019028	874	0	['HGNC:16448', 'HGNC:10863', 'HGNC:21350', 'HGNC:9020', 'HGNC:18170', 'HGNC:4433', 'HGNC:1516', 'HGNC:4458', 'HGNC:11460', 'HGNC:11450', 'HGNC:18290', 'HGNC:1795', 'HGNC:8582', 'HGNC:10992', 'HGNC:17827', 'HGNC:4175', 'HGNC:19980', 'HGNC:2501', 'HGNC:11449', 'HGNC:11782', 'HGNC:12527', 'HGNC:14679', 'HGNC:4693', 'HGNC:4116', 'HGNC:2205', 'HGNC:16484', 'HGNC:11064', 'HGNC:14573', 'HGNC:10293', 'HG…
Calu3-S1-8h-B_TTACGACTAGAG	0.02118195297605776	0.02031083286200231	1208	0	['HGNC:11064', 'HGNC:10943', 'HGNC:11047', 'HGNC:846', 'HGNC:7419', 'HGNC:4378', 'HGNC:2269', 'HGNC:24381', 'HGNC:29594', 'HGNC:10979', 'HGNC:4432', 'HGNC:4175', 'HGNC:2279', 'HGNC:12590', 'HGNC:830', 'HGNC:847', 'HGNC:833', 'HGNC:2285', 'HGNC:30862', 'HGNC:2265', 'HGNC:2291', 'HGNC:2280', 'HGNC:845', 'HGNC:12586', 'HGNC:5383', 'HGNC:12585', 'HGNC:12582', 'HGNC:18170', 'HGNC:7421', 'HGNC:2294', '…
Calu3-mock-4h-A_AGAGAACCAAGG	0.0011857707509881359	0.0010877363174966069	1112	0	['HGNC:9020', 'HGNC:11047', 'HGNC:7863', 'HGNC:5383', 'HGNC:115', 'HGNC:4432', 'HGNC:12441', 'HGNC:4136', 'HGNC:84', 'HGNC:4378', 'HGNC:4175', 'HGNC:10850', 'HGNC:11055', 'HGNC:29437', 'HGNC:16484', 'HGNC:10986', 'HGNC:4693', 'HGNC:2861', 'HGNC:14409', 'HGNC:18170', 'HGNC:11067', 'HGNC:30927', 'HGNC:2501', 'HGNC:10979']
Calu3-S1-12h-A_AAGTGGACCGAC	0.003145373441610437	0.0999540337113646	1171	[['HGNC:7421', 47.747316728588714, 100.00000000000003], ['HGNC:30862', 47.747316728588714, 100.00000000000003], ['HGNC:7427', 47.74731672858827, 100.00000000000017], ['HGNC:24382', 47.74731672858827, 100.00000000000017], ['HGNC:4433', 43.46683770080463, 100.00000000000017], ['HGNC:10680', 47.74731672858844, 100.00000000000003], ['HGNC:21350', 43.46683770080465, 99.99999999999842], ['HGNC:2265', 4…	['HGNC:11055', 'HGNC:10451', 'HGNC:2858', 'HGNC:14472', 'HGNC:11025', 'HGNC:18170', 'HGNC:11067', 'HGNC:4175', 'HGNC:11063', 'HGNC:18044', 'HGNC:7892', 'HGNC:10452', 'HGNC:406', 'HGNC:4136', 'HGNC:11047', 'HGNC:18070', 'HGNC:17296', 'HGNC:9721']
Calu3-mock-4h-B_CCGTCGGACGAT	0.01738563511898294	0.015077642653280503	1193	0	['HGNC:4693', 'HGNC:10451', 'HGNC:10943', 'HGNC:8091', 'HGNC:5383', 'HGNC:7892', 'HGNC:2858', 'HGNC:11559', 'HGNC:2501', 'HGNC:10920', 'HGNC:9020', 'HGNC:17296', 'HGNC:4175', 'HGNC:406', 'HGNC:10979', 'HGNC:4432', 'HGNC:18170', 'HGNC:4136', 'HGNC:11064', 'HGNC:9721', 'HGNC:115', 'HGNC:10980', 'HGNC:976', 'HGNC:11004', 'HGNC:11026', 'HGNC:10452']
Calu3-S1-8h-A_AAGACCTCACTC	0.00033186244522886873	0.00026748361465103455	1152	0	['HGNC:30862', 'HGNC:16232', 'HGNC:2291', 'HGNC:2579', 'HGNC:2501', 'HGNC:12590', 'HGNC:10681', 'HGNC:2289', 'HGNC:24382', 'HGNC:29594', 'HGNC:4136', 'HGNC:4693', 'HGNC:7421', 'HGNC:10682', 'HGNC:12582', 'HGNC:11047', 'HGNC:365', 'HGNC:3481', 'HGNC:12585', 'HGNC:4432', 'HGNC:10680', 'HGNC:2287', 'HGNC:12586', 'HGNC:10683', 'HGNC:2279', 'HGNC:7436', 'HGNC:29437', 'HGNC:30863', 'HGNC:2269', 'HGNC:2…
Calu3-mock-4h-A_TTTCGGTATTCG	0.003145373441610438	0.05745652030763172	1012	[['HGNC:22921', 8.295479255391799, 100.00000000000028], ['HGNC:643', 8.295479255392278, 99.99999999999997], ['HGNC:8109', 22.356118409123365, 99.9999999999999], ['HGNC:412', 22.356118409120924, 99.99999999999987], ['HGNC:664', 8.295479255392204, 100.00000000000064], ['HGNC:11036', 8.295479255391095, 100.00000000000003]]	['HGNC:16448', 'HGNC:4433', 'HGNC:4175', 'HGNC:10992', 'HGNC:16484', 'HGNC:365', 'HGNC:11782', 'HGNC:9020', 'HGNC:10452', 'HGNC:7892', 'HGNC:11559', 'HGNC:8646', 'HGNC:4136', 'HGNC:14409', 'HGNC:10451', 'HGNC:10293', 'HGNC:2858', 'HGNC:2501', 'HGNC:18170', 'HGNC:4432', 'HGNC:17296', 'HGNC:11063', 'HGNC:8582']
Calu3-S1-8h-A_CGTACTCGCGTG	0.003145373441610327	0.0032982343304053053	846	0	['HGNC:4693', 'HGNC:10956', 'HGNC:341', 'HGNC:500', 'HGNC:18170', 'HGNC:18044', 'HGNC:16484', 'HGNC:11063', 'HGNC:4378']
Calu3-S1-8h-A_CCTGATCGAGTC	0.0025215774988833	0.0012524312216750828	1363	0	['HGNC:5157', 'HGNC:18170', 'HGNC:28883', 'HGNC:16484', 'HGNC:11063', 'HGNC:4693', 'HGNC:18044', 'HGNC:2501', 'HGNC:7892']
Calu3-mock-4h-A_GTTCCTCGCGCG	0.003145373441610438	0.08367654970243105	940	[['HGNC:7461', 19.942264330161763, 100.0000000000021], ['HGNC:7697', 19.94226433016176, 100.0000000000021], ['HGNC:7462', 19.942264330161798, 100.00000000000206], ['HGNC:2277', 7.266429879529677, 100.0], ['HGNC:2269', 7.2664298795295785, 100.0], ['HGNC:7713', 19.94226433016176, 100.0], ['HGNC:7703', 19.94226433016181, 100.00000000000003], ['HGNC:7459', 19.94226433016173, 100.00000000000003], ['HG…	['HGNC:7892', 'HGNC:20661', 'HGNC:7530', 'HGNC:4693', 'HGNC:4175', 'HGNC:16484', 'HGNC:4136', 'HGNC:11063', 'HGNC:20233', 'HGNC:2244', 'HGNC:9020', 'HGNC:5006', 'HGNC:5157', 'HGNC:25223', 'HGNC:8021', 'HGNC:18170', 'HGNC:7529', 'HGNC:18175', 'HGNC:5008', 'HGNC:2501', 'HGNC:9141', 'HGNC:17027', 'HGNC:11064']
Calu3-mock-12h-A_AAGCAAGACGCC	0.003609884896241593	0.0032982343304051127	1011	0	['HGNC:20661', 'HGNC:9141', 'HGNC:2244', 'HGNC:7530', 'HGNC:5008', 'HGNC:4136', 'HGNC:5382', 'HGNC:18170', 'HGNC:18044', 'HGNC:25223', 'HGNC:10980', 'HGNC:4693', 'HGNC:18070', 'HGNC:11064', 'HGNC:20233', 'HGNC:5006', 'HGNC:4175', 'HGNC:115', 'HGNC:18175', 'HGNC:11047', 'HGNC:5383', 'HGNC:11055', 'HGNC:406', 'HGNC:84', 'HGNC:7529', 'HGNC:8091', 'HGNC:4432', 'HGNC:10979']
Calu3-S2-12h-B_CGGGCTCCTGCC	0.001516254245511895	0.0009077379131744238	1148	0	['HGNC:10920', 'HGNC:2280', 'HGNC:10683', 'HGNC:2858', 'HGNC:17296', 'HGNC:1795', 'HGNC:29594', 'HGNC:2898', 'HGNC:8808', 'HGNC:2292', 'HGNC:10682', 'HGNC:2287', 'HGNC:24380', 'HGNC:2279', 'HGNC:30862', 'HGNC:115', 'HGNC:12582', 'HGNC:9020', 'HGNC:2289', 'HGNC:12590', 'HGNC:7419', 'HGNC:7422', 'HGNC:24382', 'HGNC:10452', 'HGNC:10680', 'HGNC:10992', 'HGNC:2277', 'HGNC:4432', 'HGNC:10451', 'HGNC:44…
Calu3-S2-8h-A_CTCAATACGTGC	0.003145373441610438	0.005072698319467708	863	0	['HGNC:4136', 'HGNC:4693', 'HGNC:4175', 'HGNC:2501', 'HGNC:365', 'HGNC:4378', 'HGNC:11055', 'HGNC:18070', 'HGNC:9225', 'HGNC:11054', 'HGNC:16484', 'HGNC:18044', 'HGNC:341', 'HGNC:18170']
Calu3-S1-12h-B_AGTTTATAAGTT	0.006149494204101697	0.0032982343304051183	982	0	['HGNC:341', 'HGNC:5157', 'HGNC:18044', 'HGNC:18170', 'HGNC:7892', 'HGNC:11055', 'HGNC:2501', 'HGNC:11067', 'HGNC:11063', 'HGNC:4693', 'HGNC:9020', 'HGNC:4136', 'HGNC:4175', 'HGNC:16484', 'HGNC:11064']
Calu3-mock-4h-A_ATCTGGGCGCTC	0.02118195297606437	0.09995403371136463	1409	[['HGNC:2294', 24.061525127186236, 99.9999999999999], ['HGNC:2280', 24.061525127186222, 99.99999999999996], ['HGNC:24382', 24.061525127185774, 99.99999999999996], ['HGNC:12590', 24.06152512718624, 99.99999999999993], ['HGNC:29594', 24.061525127186222, 99.99999999999999], ['HGNC:2911', 49.293298501946204, 99.99999999999999], ['HGNC:838', 24.061525127186243, 100.00000000000003], ['HGNC:10992', 46.0…	['HGNC:10452', 'HGNC:11067', 'HGNC:341', 'HGNC:11047', 'HGNC:11063', 'HGNC:4136', 'HGNC:16484', 'HGNC:17296', 'HGNC:4175', 'HGNC:11025', 'HGNC:9020', 'HGNC:2858', 'HGNC:2501', 'HGNC:4432', 'HGNC:18170', 'HGNC:7892', 'HGNC:10451']
Calu3-S1-8h-A_CACGACACCTGC	0.0031453734416104387	0.09995403371136864	1150	[['HGNC:847', 45.54914973640187, 99.99999999999999], ['HGNC:119', 8.589494582419634, 100.0], ['HGNC:833', 45.54914973640214, 99.99999999999955], ['HGNC:845', 45.54914973640221, 100.00000000000036], ['HGNC:823', 45.54914973640236, 99.9999999999992], ['HGNC:2690', 8.589494582419647, 100.00000000000023], ['HGNC:840', 45.54914973640218, 99.99999999999999], ['HGNC:838', 45.549149736402114, 100.0000000…	['HGNC:2287', 'HGNC:10683', 'HGNC:3482', 'HGNC:18170', 'HGNC:17296', 'HGNC:2265', 'HGNC:9141', 'HGNC:2280', 'HGNC:12590', 'HGNC:5007', 'HGNC:10452', 'HGNC:10451', 'HGNC:30862', 'HGNC:30863', 'HGNC:7427', 'HGNC:7529', 'HGNC:29594', 'HGNC:2267', 'HGNC:2291', 'HGNC:4175', 'HGNC:2285', 'HGNC:12582', 'HGNC:10680', 'HGNC:16232', 'HGNC:7421', 'HGNC:2279', 'HGNC:94', 'HGNC:24381', 'HGNC:12585', 'HGNC:753…
Calu3-S1-8h-A_TTGTCTAATTAA	0.003145373441610438	0.00329823433040511	1040	0	['HGNC:11047', 'HGNC:4136', 'HGNC:2501', 'HGNC:18170', 'HGNC:16484', 'HGNC:29437', 'HGNC:30927', 'HGNC:10943', 'HGNC:4693', 'HGNC:4175', 'HGNC:18044']
Calu3-mock-4h-A_ACGCGCGGTGAG	0.003145373441610441	0.00329823433040511	783	0	['HGNC:9225', 'HGNC:4693', 'HGNC:11047', 'HGNC:7892', 'HGNC:18170', 'HGNC:5157', 'HGNC:18044', 'HGNC:11054', 'HGNC:17027', 'HGNC:2501', 'HGNC:18070', 'HGNC:16484']
Calu3-S1-8h-A_CTATGCAACTAG	0.002116558898542749	0.0018847053316600566	908	0	['HGNC:500', 'HGNC:10452', 'HGNC:14409', 'HGNC:18170', 'HGNC:10956', 'HGNC:8906', 'HGNC:2858', 'HGNC:30927', 'HGNC:24269', 'HGNC:7850', 'HGNC:11004', 'HGNC:7892', 'HGNC:7849', 'HGNC:9021', 'HGNC:3078', 'HGNC:17296', 'HGNC:7852', 'HGNC:18070', 'HGNC:18044', 'HGNC:2704', 'HGNC:29437', 'HGNC:10451']
Calu3-mock-4h-A_GTGCTGTGTAAC	0.0073807749082883956	0.0070676449937252485	1347	[['HGNC:24269', 46.666666666666586, 100.00000000000009], ['HGNC:8906', 46.6666666666667, 100.00000000000043]]	['HGNC:6937', 'HGNC:16484', 'HGNC:11067', 'HGNC:4982', 'HGNC:890', 'HGNC:2501', 'HGNC:12563', 'HGNC:10986', 'HGNC:500', 'HGNC:5008', 'HGNC:10850', 'HGNC:4432', 'HGNC:18170', 'HGNC:395', 'HGNC:1795', 'HGNC:8636', 'HGNC:12592', 'HGNC:9280', 'HGNC:2321', 'HGNC:3647', 'HGNC:6936', 'HGNC:4433', 'HGNC:11047', 'HGNC:4136', 'HGNC:11055', 'HGNC:2690', 'HGNC:7892', 'HGNC:12591', 'HGNC:2330', 'HGNC:18044', …
Calu3-S1-8h-B_AATCCCACGGTA	0.002521577498883298	0.0012524312216750865	560	0	['HGNC:7530', 'HGNC:2579', 'HGNC:1421', 'HGNC:10922', 'HGNC:2501', 'HGNC:30862', 'HGNC:30863', 'HGNC:2279', 'HGNC:7892', 'HGNC:9141', 'HGNC:12590', 'HGNC:7421', 'HGNC:845', 'HGNC:24381', 'HGNC:2285', 'HGNC:2269', 'HGNC:4136', 'HGNC:2330', 'HGNC:24382', 'HGNC:16232', 'HGNC:12585', 'HGNC:10979', 'HGNC:7419', 'HGNC:7863', 'HGNC:11064', 'HGNC:8016', 'HGNC:2280', 'HGNC:823', 'HGNC:847', 'HGNC:12582', …
Calu3-S1-8h-B_GCCTCCGCACCC	0.010439742316604307	0.06836139287309588	1015	0	['HGNC:7892', 'HGNC:18044', 'HGNC:2501', 'HGNC:10452', 'HGNC:2858', 'HGNC:11063', 'HGNC:115', 'HGNC:17296', 'HGNC:11782', 'HGNC:4136', 'HGNC:10451', 'HGNC:23089', 'HGNC:365', 'HGNC:4175', 'HGNC:9020', 'HGNC:8582', 'HGNC:4432', 'HGNC:8646', 'HGNC:11047', 'HGNC:18170', 'HGNC:4693']
Calu3-mock-12h-A_CGTCCGCCATTT	0.003609884896241592	0.0032982343304051092	1387	0	['HGNC:18044', 'HGNC:18170', 'HGNC:17296', 'HGNC:10452', 'HGNC:341', 'HGNC:4693', 'HGNC:2501', 'HGNC:2858', 'HGNC:7892', 'HGNC:11064', 'HGNC:10451', 'HGNC:4136', 'HGNC:4175']
Calu3-S2-8h-A_ATCCCACCGACG	0.0015162542455118852	0.0009077379131744148	672	0	['HGNC:18175', 'HGNC:2288', 'HGNC:2265', 'HGNC:5006', 'HGNC:2280', 'HGNC:12590', 'HGNC:833', 'HGNC:7422', 'HGNC:2267', 'HGNC:846', 'HGNC:2244', 'HGNC:823', 'HGNC:5008', 'HGNC:24380', 'HGNC:29594', 'HGNC:7427', 'HGNC:3482', 'HGNC:18170', 'HGNC:17296', 'HGNC:7849', 'HGNC:12582', 'HGNC:830', 'HGNC:2294', 'HGNC:2287', 'HGNC:7530', 'HGNC:24382', 'HGNC:14247', 'HGNC:7421', 'HGNC:20661', 'HGNC:2291', 'H…
Calu3-S1-8h-A_TTGTTAACGCCC	0.0044830412952146645	0.003298234330405123	845	0	['HGNC:2205', 'HGNC:12524', 'HGNC:4135', 'HGNC:115', 'HGNC:4061', 'HGNC:10943', 'HGNC:8907', 'HGNC:4378', 'HGNC:4432', 'HGNC:14573', 'HGNC:11022', 'HGNC:20799', 'HGNC:18170', 'HGNC:16484', 'HGNC:2501', 'HGNC:11047', 'HGNC:11063', 'HGNC:13528', 'HGNC:12527', 'HGNC:18044', 'HGNC:4693']
Calu3-S2-8h-B_ATCCGCCTAAAT	0.004483041295214672	0.0032982343304051114	1009	0	['HGNC:10980', 'HGNC:838', 'HGNC:406', 'HGNC:846', 'HGNC:837', 'HGNC:2579', 'HGNC:12590', 'HGNC:11047', 'HGNC:2285', 'HGNC:4432', 'HGNC:18175', 'HGNC:12586', 'HGNC:30863', 'HGNC:848', 'HGNC:28883', 'HGNC:2292', 'HGNC:2291', 'HGNC:10943', 'HGNC:7427', 'HGNC:2265', 'HGNC:11064', 'HGNC:7529', 'HGNC:18170', 'HGNC:2287', 'HGNC:4136', 'HGNC:30862', 'HGNC:2289', 'HGNC:4175', 'HGNC:25223', 'HGNC:16232', …
Calu3-mock-4h-A_CACTCCAAACTC	0.04099947210980112	0.09995403371136463	1278	[['HGNC:7422', 49.99098061899597, 99.99999999999983], ['HGNC:30862', 49.99098061899589, 99.99999999999983], ['HGNC:12586', 49.99098061899109, 100.00000000000023], ['HGNC:30863', 49.99098061899568, 100.00000000000009], ['HGNC:2288', 49.99098061899586, 99.99999999999994], ['HGNC:24380', 49.99098061899579, 99.99999999999994], ['HGNC:24382', 49.99098061899579, 99.99999999999994], ['HGNC:2287', 49.990…	['HGNC:18170', 'HGNC:7892', 'HGNC:4175', 'HGNC:9020', 'HGNC:4693', 'HGNC:18044', 'HGNC:16484', 'HGNC:30927', 'HGNC:115', 'HGNC:11047', 'HGNC:4432', 'HGNC:23089', 'HGNC:29437', 'HGNC:2501', 'HGNC:4136']
Calu3-mock-4h-B_CCACCAAAAACA	0.004483041295214669	0.00329823433040511	1240	0	['HGNC:17027', 'HGNC:9225', 'HGNC:4693', 'HGNC:7892', 'HGNC:18070', 'HGNC:17296', 'HGNC:11004', 'HGNC:18170', 'HGNC:18044', 'HGNC:2501', 'HGNC:10451', 'HGNC:2858', 'HGNC:10452', 'HGNC:11064', 'HGNC:11063', 'HGNC:9020']
Calu3-mock-12h-A_CCGTGCAACACA	0.004125582738560884	0.003769410663319537	1124	0	['HGNC:3061', 'HGNC:4432', 'HGNC:4175', 'HGNC:7529', 'HGNC:4136', 'HGNC:12441', 'HGNC:10980', 'HGNC:10681', 'HGNC:3700', 'HGNC:2422', 'HGNC:11047', 'HGNC:115', 'HGNC:11004', 'HGNC:2690', 'HGNC:7530', 'HGNC:94', 'HGNC:3247', 'HGNC:18044', 'HGNC:10682', 'HGNC:11054', 'HGNC:2501', 'HGNC:14409', 'HGNC:17296', 'HGNC:10683', 'HGNC:253', 'HGNC:4249', 'HGNC:18170', 'HGNC:2645', 'HGNC:2858', 'HGNC:16526',…
Calu3-S2-12h-A_ATCGGCGCACAC	0.003145373441610438	0.0032982343304051105	1142	0	['HGNC:7892', 'HGNC:4136', 'HGNC:18170', 'HGNC:10979', 'HGNC:2501', 'HGNC:18044', 'HGNC:9141', 'HGNC:5157', 'HGNC:7529', 'HGNC:4693', 'HGNC:10980', 'HGNC:5006', 'HGNC:11067', 'HGNC:10942', 'HGNC:7530', 'HGNC:4175', 'HGNC:500', 'HGNC:16484', 'HGNC:11063']
Calu3-mock-4h-A_TGTACCGGGAAC	0.003145373441610432	0.002457610839838796	950	0	['HGNC:16484', 'HGNC:11025', 'HGNC:29437', 'HGNC:7892', 'HGNC:4175', 'HGNC:4432', 'HGNC:341', 'HGNC:18170', 'HGNC:4136', 'HGNC:30927', 'HGNC:11047', 'HGNC:10956', 'HGNC:500', 'HGNC:11067']
Calu3-mock-4h-A_TTCGCAGGTCGC	0.0031453734416104395	0.0037694106633201314	559	0	['HGNC:11004', 'HGNC:24380', 'HGNC:2291', 'HGNC:7419', 'HGNC:30862', 'HGNC:12587', 'HGNC:4693', 'HGNC:7422', 'HGNC:10683', 'HGNC:2265', 'HGNC:11063', 'HGNC:12582', 'HGNC:2277', 'HGNC:16232', 'HGNC:2279', 'HGNC:24382', 'HGNC:16484', 'HGNC:12586', 'HGNC:11047', 'HGNC:24381', 'HGNC:30863', 'HGNC:2579', 'HGNC:21350', 'HGNC:2267', 'HGNC:10682', 'HGNC:10452', 'HGNC:2269', 'HGNC:18170', 'HGNC:2285', 'HG…
Calu3-S1-8h-A_TTCATGTTCCGG	0.003145373441610614	0.029158464244774324	819	[['HGNC:4803', 37.84873843908572, 99.99999999999443], ['HGNC:2330', 37.986545838805284, 99.99999999999659], ['HGNC:18070', 43.51426652062386, 99.99999999999412]]	['HGNC:20661', 'HGNC:4249', 'HGNC:24382', 'HGNC:30862', 'HGNC:365', 'HGNC:2279', 'HGNC:2294', 'HGNC:4136', 'HGNC:2277', 'HGNC:4693', 'HGNC:5383', 'HGNC:5008', 'HGNC:18170', 'HGNC:2292', 'HGNC:2285', 'HGNC:2287', 'HGNC:7863', 'HGNC:3481', 'HGNC:2267', 'HGNC:7422', 'HGNC:2244', 'HGNC:20233', 'HGNC:7530', 'HGNC:10979', 'HGNC:12590', 'HGNC:838', 'HGNC:7427', 'HGNC:5006', 'HGNC:12586', 'HGNC:2291', 'H…
Calu3-S1-8h-B_GCTAATGTGACC	0.001716965582198496	0.001252431221675084	956	0	['HGNC:10956', 'HGNC:16484', 'HGNC:10920', 'HGNC:4378', 'HGNC:18170', 'HGNC:4175', 'HGNC:11064', 'HGNC:11047', 'HGNC:4693', 'HGNC:10980', 'HGNC:500', 'HGNC:3700', 'HGNC:4432', 'HGNC:11050', 'HGNC:4136']
Calu3-S1-8h-B_CACTTCGGCGAC	0.003145373441610437	0.002457610839838796	867	0	['HGNC:8906', 'HGNC:29437', 'HGNC:16484', 'HGNC:4693', 'HGNC:24269', 'HGNC:11004', 'HGNC:5157', 'HGNC:18044', 'HGNC:11047', 'HGNC:7892', 'HGNC:18170', 'HGNC:30927']
Calu3-S1-12h-A_CCCTAAATCTTG	0.04099947210980116	0.04344685760872622	1213	0	['HGNC:18044', 'HGNC:10452', 'HGNC:2858', 'HGNC:17296', 'HGNC:9020', 'HGNC:2501', 'HGNC:11004', 'HGNC:14409', 'HGNC:11063', 'HGNC:341', 'HGNC:18170', 'HGNC:10451', 'HGNC:10297', 'HGNC:10293', 'HGNC:11055', 'HGNC:7892', 'HGNC:4136', 'HGNC:4175']
Calu3-mock-12h-A_GACCTCAAACTT	0.021181952976064383	0.03558902608583942	1281	[['HGNC:20371', 43.55956408454491, 99.99999999999997], ['HGNC:7712', 43.559564084544945, 100.00000000000007], ['HGNC:7699', 43.559564084545364, 100.0], ['HGNC:7461', 43.5595640845448, 99.99999999999999], ['HGNC:7711', 43.55956408454492, 99.99999999999996], ['HGNC:7708', 43.55956408454497, 99.99999999999962], ['HGNC:7713', 43.5595640845449, 99.99999999999997], ['HGNC:7685', 43.559564084545926, 99.…	['HGNC:2280', 'HGNC:3481', 'HGNC:30862', 'HGNC:7427', 'HGNC:837', 'HGNC:14247', 'HGNC:848', 'HGNC:2294', 'HGNC:12587', 'HGNC:838', 'HGNC:2292', 'HGNC:12590', 'HGNC:2288', 'HGNC:2291', 'HGNC:10451', 'HGNC:12585', 'HGNC:17296', 'HGNC:10452', 'HGNC:2287', 'HGNC:7421', 'HGNC:846', 'HGNC:2265', 'HGNC:2285', 'HGNC:24381', 'HGNC:847', 'HGNC:10681', 'HGNC:4175', 'HGNC:18044', 'HGNC:18170', 'HGNC:2277', '…
Calu3-S2-4h-B_GCCTCCGGACCC	0.003145373441610157	0.003769410663320151	607	0	['HGNC:7436', 'HGNC:4175', 'HGNC:341', 'HGNC:10452', 'HGNC:10937', 'HGNC:3061', 'HGNC:11004', 'HGNC:18170', 'HGNC:7852', 'HGNC:17296', 'HGNC:2858', 'HGNC:7892', 'HGNC:10451', 'HGNC:2861', 'HGNC:11047', 'HGNC:12441', 'HGNC:2704', 'HGNC:9225', 'HGNC:4136']
Calu3-mock-12h-A_ACCTTGTTACCA	0.004125582738561823	0.0037694106633201314	1136	0	['HGNC:9721', 'HGNC:10943', 'HGNC:11004', 'HGNC:10980', 'HGNC:10850', 'HGNC:4175', 'HGNC:115', 'HGNC:10451', 'HGNC:5383', 'HGNC:10979', 'HGNC:848', 'HGNC:406', 'HGNC:847', 'HGNC:4432', 'HGNC:845', 'HGNC:846', 'HGNC:17296', 'HGNC:840', 'HGNC:837', 'HGNC:14247', 'HGNC:18170', 'HGNC:500', 'HGNC:2704', 'HGNC:4693', 'HGNC:11064', 'HGNC:838', 'HGNC:10956', 'HGNC:833', 'HGNC:830', 'HGNC:11047', 'HGNC:82…
Calu3-S1-8h-A_TCCATGCCCGGG	0.003145373441610435	0.047725369059165176	1245	[['HGNC:848', 19.677553982911146, 100.0], ['HGNC:833', 19.67755398291113, 100.00000000000009], ['HGNC:2294', 19.677553982912997, 100.00000000000009], ['HGNC:30863', 19.677553982911164, 100.00000000000009], ['HGNC:823', 19.677553982910464, 100.00000000000017], ['HGNC:838', 19.677553982911157, 100.00000000000011], ['HGNC:2288', 19.67755398291115, 99.99999999999983], ['HGNC:16232', 19.67755398291113…	['HGNC:2501', 'HGNC:8091', 'HGNC:4136', 'HGNC:11064', 'HGNC:4378', 'HGNC:9020', 'HGNC:4175', 'HGNC:2858', 'HGNC:18170', 'HGNC:11063', 'HGNC:406', 'HGNC:7892', 'HGNC:10452', 'HGNC:3061', 'HGNC:11067', 'HGNC:14409', 'HGNC:10850', 'HGNC:10451', 'HGNC:17296']
Calu3-S2-8h-A_CACACCTTAGGC	0.0031453734416104387	0.0037694106633200976	909	0	['HGNC:4136', 'HGNC:9141', 'HGNC:7892', 'HGNC:94', 'HGNC:17296', 'HGNC:4432', 'HGNC:5007', 'HGNC:4175', 'HGNC:11063', 'HGNC:5006', 'HGNC:9020', 'HGNC:7530', 'HGNC:10451', 'HGNC:2501', 'HGNC:24269', 'HGNC:10452', 'HGNC:4693', 'HGNC:8906', 'HGNC:7529', 'HGNC:18170', 'HGNC:2704', 'HGNC:11004', 'HGNC:4378', 'HGNC:7863', 'HGNC:18044', 'HGNC:11067']
Calu3-S1-8h-A_CTTCGACGTCAG	0.003145373441610446	0.002457610839838795	974	0	['HGNC:2291', 'HGNC:10681', 'HGNC:2267', 'HGNC:10682', 'HGNC:11067', 'HGNC:4136', 'HGNC:846', 'HGNC:2898', 'HGNC:847', 'HGNC:3700', 'HGNC:12590', 'HGNC:2287', 'HGNC:29594', 'HGNC:11047', 'HGNC:2277', 'HGNC:2265', 'HGNC:837', 'HGNC:30927', 'HGNC:830', 'HGNC:2579', 'HGNC:10683', 'HGNC:18170', 'HGNC:7422', 'HGNC:29437', 'HGNC:2294', 'HGNC:24380', 'HGNC:16232', 'HGNC:3481', 'HGNC:24269', 'HGNC:30863'…
Calu3-S1-8h-A_CCAAGTCAGCAG	0.001892260115481932	0.0012524312216750922	795	0	['HGNC:24381', 'HGNC:2294', 'HGNC:10683', 'HGNC:7892', 'HGNC:3481', 'HGNC:2277', 'HGNC:3482', 'HGNC:19980', 'HGNC:2422', 'HGNC:7421', 'HGNC:3700', 'HGNC:11450', 'HGNC:12524', 'HGNC:11022', 'HGNC:2579', 'HGNC:7530', 'HGNC:12586', 'HGNC:14573', 'HGNC:5157', 'HGNC:29594', 'HGNC:2501', 'HGNC:20661', 'HGNC:10682', 'HGNC:25223', 'HGNC:7529', 'HGNC:2244', 'HGNC:29437', 'HGNC:12582', 'HGNC:11047', 'HGNC:…
Calu3-S2-12h-A_GAGCGGTACTTG	0.0031453734416104387	0.0032982343304051114	747	0	['HGNC:341', 'HGNC:4378', 'HGNC:4693', 'HGNC:365', 'HGNC:16484', 'HGNC:29437', 'HGNC:4136', 'HGNC:18044', 'HGNC:18070', 'HGNC:500', 'HGNC:11064', 'HGNC:9020', 'HGNC:18170', 'HGNC:9225', 'HGNC:30927', 'HGNC:11047', 'HGNC:4175']
Calu3-mock-12h-B_CCATGCCCCTAA	0.004483041295214671	0.00329823433040511	1535	0	['HGNC:9020', 'HGNC:4136', 'HGNC:7892', 'HGNC:9721', 'HGNC:406', 'HGNC:17296', 'HGNC:11055', 'HGNC:11064', 'HGNC:2858', 'HGNC:3061', 'HGNC:10452', 'HGNC:10451', 'HGNC:4175', 'HGNC:18170', 'HGNC:11067', 'HGNC:4432']
Calu3-mock-12h-B_CCCAAATCCTGT	0.004125582738561726	0.003769410663320124	1205	0	['HGNC:21497', 'HGNC:11782', 'HGNC:2704', 'HGNC:10606', 'HGNC:17296', 'HGNC:11063', 'HGNC:14679', 'HGNC:18170', 'HGNC:500', 'HGNC:16484', 'HGNC:94', 'HGNC:5213', 'HGNC:7529', 'HGNC:4693', 'HGNC:3629', 'HGNC:7530', 'HGNC:10987', 'HGNC:387', 'HGNC:8582', 'HGNC:9141', 'HGNC:388', 'HGNC:2605', 'HGNC:8906', 'HGNC:11279', 'HGNC:7892', 'HGNC:2860', 'HGNC:4432', 'HGNC:24269', 'HGNC:5006', 'HGNC:2859', 'H…
Calu3-S1-8h-B_TCTTGTCAACAT	0.003145373441610436	0.0024576108398387925	520	0	['HGNC:11004', 'HGNC:341', 'HGNC:17296', 'HGNC:10451', 'HGNC:4378', 'HGNC:4175', 'HGNC:4693', 'HGNC:2704', 'HGNC:365', 'HGNC:11067', 'HGNC:4136', 'HGNC:10452', 'HGNC:18044', 'HGNC:11025', 'HGNC:18170', 'HGNC:11064', 'HGNC:2501', 'HGNC:7892']
Calu3-S2-4h-B_TTCCTGAATCAG	0.010439742316604307	0.033979642832512966	1077	0	['HGNC:18070', 'HGNC:18170', 'HGNC:11063', 'HGNC:4136', 'HGNC:11064', 'HGNC:4693', 'HGNC:4175', 'HGNC:18044', 'HGNC:7892', 'HGNC:4378', 'HGNC:12563', 'HGNC:2501', 'HGNC:9020']
Calu3-S2-8h-A_GTGATTGGACTC	0.003145373441610439	0.0032982343304051105	813	0	['HGNC:18170', 'HGNC:11047', 'HGNC:84', 'HGNC:9020', 'HGNC:341', 'HGNC:4693', 'HGNC:11064', 'HGNC:11054', 'HGNC:4136', 'HGNC:115', 'HGNC:4378', 'HGNC:18070', 'HGNC:18044', 'HGNC:4175', 'HGNC:11067']
Calu3-mock-4h-A_AGCGAGGTATCG	0.022916507524253296	0.042780687815545185	1366	[['HGNC:846', 44.99494853910104, 99.21469453833602], ['HGNC:2294', 44.994948539101024, 99.21469453833612], ['HGNC:7419', 44.994948539101024, 99.21469453833612], ['HGNC:8016', 44.99494853910104, 99.21469453833609], ['HGNC:838', 44.99494853910108, 99.214694538336], ['HGNC:2579', 44.994948539101024, 99.21469453833615], ['HGNC:7422', 44.994948539101046, 99.21469453833615], ['HGNC:2289', 44.9949485391…	['HGNC:18170', 'HGNC:9721', 'HGNC:2858', 'HGNC:2501', 'HGNC:10922', 'HGNC:11064', 'HGNC:406', 'HGNC:4135', 'HGNC:8907', 'HGNC:4175', 'HGNC:4432', 'HGNC:4136', 'HGNC:8091', 'HGNC:4116', 'HGNC:11067', 'HGNC:11063', 'HGNC:22921', 'HGNC:19980', 'HGNC:17296', 'HGNC:10451', 'HGNC:94', 'HGNC:11026', 'HGNC:10452', 'HGNC:7892', 'HGNC:21298']
Calu3-S2-12h-A_ACCGCTCCCTCT	0.0018922601154819328	0.0012524312216750965	1189	0	['HGNC:2896', 'HGNC:11067', 'HGNC:4433', 'HGNC:11055', 'HGNC:11460', 'HGNC:8808', 'HGNC:4623', 'HGNC:11063', 'HGNC:4136', 'HGNC:4175', 'HGNC:10980', 'HGNC:7892', 'HGNC:2898', 'HGNC:1795', 'HGNC:18170', 'HGNC:2501', 'HGNC:16448', 'HGNC:16484', 'HGNC:21350']
Calu3-S1-8h-B_GTAGATGCCCAG	0.025868206629222533	0.022415219615985037	1200	0	['HGNC:846', 'HGNC:473', 'HGNC:11449', 'HGNC:12591', 'HGNC:395', 'HGNC:10955', 'HGNC:7427', 'HGNC:11460', 'HGNC:29594', 'HGNC:10451', 'HGNC:838', 'HGNC:1421', 'HGNC:7419', 'HGNC:2280', 'HGNC:848', 'HGNC:12585', 'HGNC:10956', 'HGNC:9280', 'HGNC:30862', 'HGNC:3647', 'HGNC:9752', 'HGNC:2898', 'HGNC:3482', 'HGNC:2287', 'HGNC:2501', 'HGNC:10980', 'HGNC:2291', 'HGNC:10536', 'HGNC:2294', 'HGNC:8582', 'H…
Calu3-mock-4h-A_CCGGTCTAGCCC	0.001738903621266786	0.0014313499676286655	1192	0	['HGNC:12524', 'HGNC:13528', 'HGNC:11047', 'HGNC:4061', 'HGNC:18044', 'HGNC:341', 'HGNC:17296', 'HGNC:5006', 'HGNC:2704', 'HGNC:14573', 'HGNC:8906', 'HGNC:5157', 'HGNC:24269', 'HGNC:19980', 'HGNC:10986', 'HGNC:11022', 'HGNC:4136', 'HGNC:5008', 'HGNC:10451', 'HGNC:8907', 'HGNC:82', 'HGNC:4175', 'HGNC:976', 'HGNC:365', 'HGNC:3247', 'HGNC:10452', 'HGNC:10922', 'HGNC:11064', 'HGNC:4432', 'HGNC:2501',…
Calu3-mock-4h-A_GTTCTCCGCTAG	0.0031453734416104365	0.06500974865774267	1063	[['HGNC:833', 49.92281848365145, 99.99999999999987], ['HGNC:845', 49.922818483651504, 100.00000000000036], ['HGNC:830', 49.92281848365129, 100.0], ['HGNC:847', 49.922818483651035, 100.00000000000003], ['HGNC:28883', 49.92281848364898, 100.00000000000004], ['HGNC:846', 49.92281848365144, 99.99999999999983], ['HGNC:840', 49.92281848365143, 99.99999999999983], ['HGNC:848', 49.92281848365144, 100.000…	['HGNC:9225', 'HGNC:7419', 'HGNC:2292', 'HGNC:18044', 'HGNC:119', 'HGNC:11559', 'HGNC:5007', 'HGNC:2579', 'HGNC:12590', 'HGNC:4693', 'HGNC:82', 'HGNC:10451', 'HGNC:2288', 'HGNC:10683', 'HGNC:10681', 'HGNC:2265', 'HGNC:24381', 'HGNC:10452', 'HGNC:2279', 'HGNC:24382', 'HGNC:2294', 'HGNC:9020', 'HGNC:2501', 'HGNC:253', 'HGNC:2289', 'HGNC:2267', 'HGNC:12586', 'HGNC:2646', 'HGNC:4175', 'HGNC:29594', '…
Calu3-S2-8h-A_TTTCTTCTCAAG	0.004483041295214671	0.0032982343304051105	869	0	['HGNC:2285', 'HGNC:2280', 'HGNC:30863', 'HGNC:12590', 'HGNC:847', 'HGNC:24382', 'HGNC:2269', 'HGNC:28883', 'HGNC:12585', 'HGNC:30927', 'HGNC:4693', 'HGNC:3481', 'HGNC:2288', 'HGNC:4136', 'HGNC:2294', 'HGNC:823', 'HGNC:5157', 'HGNC:2267', 'HGNC:642', 'HGNC:7422', 'HGNC:16232', 'HGNC:2265', 'HGNC:29437', 'HGNC:7892', 'HGNC:2279', 'HGNC:11067', 'HGNC:4175', 'HGNC:11047', 'HGNC:7419', 'HGNC:12582', …
Calu3-S2-12h-A_CTCGACCTCGTA	0.002317279388739272	0.0012575727380560661	905	0	['HGNC:24382', 'HGNC:2285', 'HGNC:847', 'HGNC:846', 'HGNC:12590', 'HGNC:8016', 'HGNC:12585', 'HGNC:2294', 'HGNC:848', 'HGNC:30862', 'HGNC:115', 'HGNC:11004', 'HGNC:18170', 'HGNC:823', 'HGNC:11067', 'HGNC:2269', 'HGNC:17296', 'HGNC:976', 'HGNC:830', 'HGNC:2279', 'HGNC:2287', 'HGNC:24381', 'HGNC:2501', 'HGNC:4432', 'HGNC:12586', 'HGNC:838', 'HGNC:16484', 'HGNC:10986', 'HGNC:7421', 'HGNC:2265', 'HGN…
Calu3-S2-8h-A_ACTATACCGACG	0.0025215774988833	0.0012524312216750824	623	0	['HGNC:4378', 'HGNC:9020', 'HGNC:11050', 'HGNC:11064', 'HGNC:341', 'HGNC:10956', 'HGNC:4693', 'HGNC:4136', 'HGNC:18044', 'HGNC:11063', 'HGNC:18170', 'HGNC:365', 'HGNC:500', 'HGNC:4175', 'HGNC:11067']
Calu3-S1-8h-B_CCGCAGTCGCAT	0.003145373441610437	0.0032982343304051105	944	0	['HGNC:4136', 'HGNC:4432', 'HGNC:18170', 'HGNC:8091', 'HGNC:17027', 'HGNC:4175', 'HGNC:4693', 'HGNC:18761', 'HGNC:9225', 'HGNC:341', 'HGNC:406', 'HGNC:4378']
Calu3-S1-8h-A_TCGTTCTTGCCT	0.0031453734416104326	0.038220659625322624	875	[['HGNC:10986', 31.800195499878754, 100.00000000000016]]	['HGNC:11067', 'HGNC:4175', 'HGNC:11004', 'HGNC:10452', 'HGNC:643', 'HGNC:11025', 'HGNC:11036', 'HGNC:11047', 'HGNC:977', 'HGNC:11782', 'HGNC:18170', 'HGNC:8582', 'HGNC:8646', 'HGNC:341', 'HGNC:4136', 'HGNC:10451', 'HGNC:664', 'HGNC:2858', 'HGNC:2501', 'HGNC:11064', 'HGNC:7892', 'HGNC:22921', 'HGNC:17296', 'HGNC:365', 'HGNC:16484', 'HGNC:4693']
Calu3-S2-12h-A_AACACTGGGACC	0.003145373441610437	0.003769410663320081	664	0	['HGNC:10920', 'HGNC:10451', 'HGNC:20661', 'HGNC:2898', 'HGNC:8091', 'HGNC:2501', 'HGNC:2704', 'HGNC:17296', 'HGNC:28883', 'HGNC:5006', 'HGNC:5383', 'HGNC:16484', 'HGNC:4433', 'HGNC:115', 'HGNC:11047', 'HGNC:2244', 'HGNC:21350', 'HGNC:4175', 'HGNC:2896', 'HGNC:7530', 'HGNC:9141', 'HGNC:11004', 'HGNC:25223', 'HGNC:1516', 'HGNC:18175', 'HGNC:11064', 'HGNC:20233', 'HGNC:10986', 'HGNC:5008', 'HGNC:17…
Calu3-mock-4h-A_AACCACGGTACA	0.016270720342219845	0.04279141545596	1014	[['HGNC:7427', 36.339039968081686, 96.21888439185429], ['HGNC:7421', 36.339039968081785, 96.21888439185467], ['HGNC:7422', 36.33903996808187, 96.21888439185359], ['HGNC:2294', 36.33903996808149, 96.21888439185722], ['HGNC:10850', 30.50638209509213, 99.99999999999996], ['HGNC:24382', 36.339039968081714, 96.21888439185359], ['HGNC:2287', 36.33903996808179, 96.21888439184534], ['HGNC:2285', 36.33903…	['HGNC:5157', 'HGNC:115', 'HGNC:16484', 'HGNC:4433', 'HGNC:9141', 'HGNC:406', 'HGNC:2501', 'HGNC:5383', 'HGNC:18170', 'HGNC:1795', 'HGNC:9721', 'HGNC:21350', 'HGNC:4693', 'HGNC:11460', 'HGNC:11047', 'HGNC:10943', 'HGNC:18044', 'HGNC:7892', 'HGNC:10979', 'HGNC:2896', 'HGNC:9752', 'HGNC:7529', 'HGNC:8582', 'HGNC:10980', 'HGNC:7530', 'HGNC:4623', 'HGNC:5008', 'HGNC:4249', 'HGNC:5006', 'HGNC:2898', '…
Calu3-mock-12h-A_CCGAAACTTGCA	0.0031453734416104443	0.09995403371136463	1243	[['HGNC:840', 15.840890210661712, 99.99999999999973], ['HGNC:7688', 31.257665527637364, 99.99999999999973], ['HGNC:7693', 31.25766552763719, 99.99999999999973], ['HGNC:7704', 31.25766552763726, 99.99999999999982], ['HGNC:2279', 16.00470084031511, 100.00000000000182], ['HGNC:2280', 16.004700840315103, 100.00000000000182], ['HGNC:23987', 31.2576655276373, 99.99999999999983], ['HGNC:10989', 17.27748…	['HGNC:10979', 'HGNC:29437', 'HGNC:4432', 'HGNC:4378', 'HGNC:18044', 'HGNC:4693', 'HGNC:5383', 'HGNC:18070', 'HGNC:30927', 'HGNC:2501', 'HGNC:115', 'HGNC:18170', 'HGNC:4175', 'HGNC:4136', 'HGNC:11047']
Calu3-S1-8h-B_TCGTAACAGTTG	0.003145373441610445	0.003298234330405101	896	[['HGNC:29594', 44.21393620354211, 99.99999999999977], ['HGNC:14247', 44.21393620354259, 90.37921320182228], ['HGNC:30862', 44.21393620354219, 99.99999999999976], ['HGNC:848', 44.21393620354244, 90.37921320182987], ['HGNC:2269', 44.2139362035424, 99.99999999999939], ['HGNC:2277', 44.21393620354085, 99.99999999999976], ['HGNC:7419', 44.213936203542275, 99.99999999999976], ['HGNC:12590', 44.2139362…	['HGNC:2501', 'HGNC:5383', 'HGNC:18044', 'HGNC:406', 'HGNC:17296', 'HGNC:10986', 'HGNC:11067', 'HGNC:1516', 'HGNC:18170', 'HGNC:20910', 'HGNC:14409', 'HGNC:6469', 'HGNC:5382', 'HGNC:11063', 'HGNC:8818', 'HGNC:2858', 'HGNC:10451', 'HGNC:4136', 'HGNC:10979', 'HGNC:10980', 'HGNC:8091', 'HGNC:11055', 'HGNC:4175', 'HGNC:10452', 'HGNC:7892', 'HGNC:11064']
Calu3-mock-4h-A_TGTCACTAGAGG	0.0007530895498783907	0.0005015976055736188	645	0	['HGNC:24382', 'HGNC:2292', 'HGNC:20233', 'HGNC:8016', 'HGNC:2267', 'HGNC:12805', 'HGNC:2858', 'HGNC:2279', 'HGNC:10297', 'HGNC:2280', 'HGNC:2289', 'HGNC:7529', 'HGNC:18170', 'HGNC:2291', 'HGNC:406', 'HGNC:7419', 'HGNC:14247', 'HGNC:4432', 'HGNC:7421', 'HGNC:837', 'HGNC:18044', 'HGNC:24381', 'HGNC:10850', 'HGNC:4136', 'HGNC:30862', 'HGNC:11559', 'HGNC:17296', 'HGNC:5006', 'HGNC:2579', 'HGNC:2265'…
Calu3-S2-4h-B_CCGAAAGCATCT	0.01996388421742431	0.013912451838777816	825	0	['HGNC:8124', 'HGNC:845', 'HGNC:8016', 'HGNC:395', 'HGNC:4175', 'HGNC:21350', 'HGNC:12586', 'HGNC:846', 'HGNC:2285', 'HGNC:9020', 'HGNC:18044', 'HGNC:17027', 'HGNC:7427', 'HGNC:30862', 'HGNC:840', 'HGNC:17296', 'HGNC:2289', 'HGNC:30863', 'HGNC:2911', 'HGNC:2287', 'HGNC:2269', 'HGNC:12591', 'HGNC:11064', 'HGNC:7421', 'HGNC:4982', 'HGNC:9280', 'HGNC:18170', 'HGNC:14247', 'HGNC:2579', 'HGNC:14409', …
Calu3-S1-8h-A_TCCTGTCAGAAA	0.00211655889854275	0.0018847053316600785	869	0	['HGNC:10451', 'HGNC:7852', 'HGNC:2704', 'HGNC:18170', 'HGNC:2858', 'HGNC:10452', 'HGNC:9020', 'HGNC:341', 'HGNC:7892', 'HGNC:17296', 'HGNC:14409', 'HGNC:4175', 'HGNC:11064', 'HGNC:500', 'HGNC:4136']
Calu3-S1-8h-A_AGTCAAGGAAAC	0.0037782446828117547	0.09004226785886082	1171	[['HGNC:7685', 9.195586486554163, 100.00000000000004], ['HGNC:4432', 48.25162519987631, 100.00000000000013], ['HGNC:20371', 9.195586486554122, 100.00000000000016], ['HGNC:7697', 9.195586486554054, 100.00000000000013], ['HGNC:1421', 42.57597810745482, 100.00000000000017], ['HGNC:7458', 9.195586486554063, 100.00000000000009], ['HGNC:23987', 9.19558648655406, 100.00000000000009], ['HGNC:22921', 5.29…	['HGNC:4175', 'HGNC:7529', 'HGNC:9141', 'HGNC:7892', 'HGNC:18170', 'HGNC:18044', 'HGNC:17296', 'HGNC:8021', 'HGNC:4136', 'HGNC:7530', 'HGNC:20661', 'HGNC:18175', 'HGNC:16484', 'HGNC:4249', 'HGNC:5006', 'HGNC:10452', 'HGNC:2858', 'HGNC:18070', 'HGNC:4693', 'HGNC:20233', 'HGNC:2244', 'HGNC:10451', 'HGNC:28883', 'HGNC:25223']
Calu3-mock-12h-A_TAGAATCACAAG	0.010439742316604418	0.0435084561954568	913	[['HGNC:18761', 47.38347033544053, 99.99999999999936], ['HGNC:7892', 15.252637425819904, 83.26379256401366]]	['HGNC:2288', 'HGNC:30862', 'HGNC:2265', 'HGNC:12590', 'HGNC:24382', 'HGNC:823', 'HGNC:18070', 'HGNC:848', 'HGNC:12582', 'HGNC:7683', 'HGNC:8016', 'HGNC:7698', 'HGNC:29594', 'HGNC:20371', 'HGNC:3481', 'HGNC:7714', 'HGNC:2269', 'HGNC:7690', 'HGNC:3482', 'HGNC:7699', 'HGNC:2294', 'HGNC:11449', 'HGNC:7419', 'HGNC:16232', 'HGNC:7422', 'HGNC:7708', 'HGNC:2911', 'HGNC:18044', 'HGNC:7427', 'HGNC:3700', …
Calu3-mock-4h-A_CCGTTAGTGAAG	0.0015162542455118876	0.0009077379131744148	1251	0	['HGNC:7849', 'HGNC:29437', 'HGNC:7850', 'HGNC:30927', 'HGNC:10451', 'HGNC:2858', 'HGNC:11055', 'HGNC:18044', 'HGNC:4136', 'HGNC:4433', 'HGNC:341', 'HGNC:18170', 'HGNC:9021', 'HGNC:17296', 'HGNC:4693', 'HGNC:10680', 'HGNC:3078', 'HGNC:10683', 'HGNC:7892', 'HGNC:11559', 'HGNC:4175', 'HGNC:10452', 'HGNC:3700', 'HGNC:11047', 'HGNC:10681', 'HGNC:2501', 'HGNC:10682']
Calu3-mock-12h-A_GGTTCGGATGTA	0.003145373441610437	0.0032982343304051	883	0	['HGNC:18170', 'HGNC:3061', 'HGNC:18044', 'HGNC:10979', 'HGNC:16484', 'HGNC:4432', 'HGNC:2858', 'HGNC:10986', 'HGNC:9141', 'HGNC:115', 'HGNC:10452', 'HGNC:5383', 'HGNC:406', 'HGNC:365', 'HGNC:17296', 'HGNC:4136', 'HGNC:11064', 'HGNC:7892', 'HGNC:5006', 'HGNC:8091', 'HGNC:7529', 'HGNC:10850', 'HGNC:9020', 'HGNC:7434', 'HGNC:4175', 'HGNC:7530', 'HGNC:11047', 'HGNC:10451', 'HGNC:500']
Calu3-S1-8h-B_GTGAGTAATGAA	0.003145373441610438	0.0037694106633201258	538	0	['HGNC:12805', 'HGNC:10451', 'HGNC:18170', 'HGNC:4693', 'HGNC:186', 'HGNC:8906', 'HGNC:4432', 'HGNC:7892', 'HGNC:4378', 'HGNC:30927', 'HGNC:11047', 'HGNC:24269', 'HGNC:29437', 'HGNC:365', 'HGNC:10452', 'HGNC:115', 'HGNC:2704', 'HGNC:1516', 'HGNC:17296']
Calu3-mock-4h-A_CCAATTATTCCC	0.004483041295214671	0.00329823433040511	1312	0	['HGNC:11047', 'HGNC:2858', 'HGNC:341', 'HGNC:17296', 'HGNC:8646', 'HGNC:7892', 'HGNC:11026', 'HGNC:18044', 'HGNC:11064', 'HGNC:18170', 'HGNC:11067', 'HGNC:10452', 'HGNC:11059', 'HGNC:16484', 'HGNC:11004', 'HGNC:4623', 'HGNC:10451', 'HGNC:9752', 'HGNC:8582']
Calu3-S2-4h-B_TCTAAGCTACGT	0.003145373441610438	0.0037694106633201258	829	0	['HGNC:2501', 'HGNC:7427', 'HGNC:2280', 'HGNC:2422', 'HGNC:4693', 'HGNC:823', 'HGNC:840', 'HGNC:2858', 'HGNC:14247', 'HGNC:11047', 'HGNC:115', 'HGNC:12586', 'HGNC:837', 'HGNC:2279', 'HGNC:18170', 'HGNC:10452', 'HGNC:2285', 'HGNC:11559', 'HGNC:7422', 'HGNC:12585', 'HGNC:30927', 'HGNC:24381', 'HGNC:8906', 'HGNC:16484', 'HGNC:4175', 'HGNC:2292', 'HGNC:643', 'HGNC:2289', 'HGNC:2288', 'HGNC:16232', 'H…
Calu3-S1-12h-B_TTTTGATACAAC	0.0025215774988833	0.001252431221675083	409	0	['HGNC:10293', 'HGNC:2277', 'HGNC:7699', 'HGNC:7713', 'HGNC:7703', 'HGNC:3133', 'HGNC:7529', 'HGNC:21350', 'HGNC:12582', 'HGNC:7716', 'HGNC:7459', 'HGNC:10545', 'HGNC:17194', 'HGNC:840', 'HGNC:2269', 'HGNC:7708', 'HGNC:7710', 'HGNC:11279', 'HGNC:7686', 'HGNC:16484', 'HGNC:837', 'HGNC:7695', 'HGNC:10989', 'HGNC:24382', 'HGNC:18170', 'HGNC:848', 'HGNC:30862', 'HGNC:7684', 'HGNC:7427', 'HGNC:2898', …
Calu3-mock-4h-A_ACCCGCATTCAC	0.002116558898542788	0.0018847053316600746	1126	[['HGNC:7419', 38.48294653163697, 99.9999999999986], ['HGNC:29594', 38.482946531636934, 99.99999999999804], ['HGNC:2280', 38.4829465316366, 99.9999999999981], ['HGNC:2265', 38.48294653163608, 99.9999999999981], ['HGNC:846', 38.482946531632315, 100.00000000000047], ['HGNC:24381', 38.482946531639264, 99.9999999999982], ['HGNC:24382', 38.4829465316397, 99.9999999999982], ['HGNC:823', 38.482946531636…	['HGNC:253', 'HGNC:7852', 'HGNC:10452', 'HGNC:7892', 'HGNC:16526', 'HGNC:10451', 'HGNC:3078', 'HGNC:14409', 'HGNC:403', 'HGNC:10682', 'HGNC:119', 'HGNC:2690', 'HGNC:94', 'HGNC:7849', 'HGNC:18044', 'HGNC:10681', 'HGNC:17296', 'HGNC:5213', 'HGNC:2859', 'HGNC:2645', 'HGNC:18170', 'HGNC:11063', 'HGNC:82', 'HGNC:11047', 'HGNC:10979', 'HGNC:1516', 'HGNC:11004', 'HGNC:11067', 'HGNC:5006', 'HGNC:5007', '…
Calu3-S1-8h-B_AGTTGTGACGAA	0.0041255827385618185	0.0037694106633201275	1082	0	['HGNC:20233', 'HGNC:4136', 'HGNC:3061', 'HGNC:2704', 'HGNC:20661', 'HGNC:11047', 'HGNC:11064', 'HGNC:2244', 'HGNC:10979', 'HGNC:18070', 'HGNC:406', 'HGNC:5006', 'HGNC:17027', 'HGNC:9141', 'HGNC:9225', 'HGNC:14409', 'HGNC:7892', 'HGNC:8091', 'HGNC:10452', 'HGNC:2858', 'HGNC:18044', 'HGNC:10451', 'HGNC:18175', 'HGNC:7529', 'HGNC:3700', 'HGNC:11063', 'HGNC:4432', 'HGNC:18170', 'HGNC:28883', 'HGNC:4…
Calu3-S1-8h-B_GGATGCAAGACG	0.003145373441610438	0.013438378490261048	815	0	['HGNC:7421', 'HGNC:846', 'HGNC:29594', 'HGNC:2277', 'HGNC:341', 'HGNC:16232', 'HGNC:3482', 'HGNC:10452', 'HGNC:8016', 'HGNC:2288', 'HGNC:833', 'HGNC:18044', 'HGNC:4693', 'HGNC:7427', 'HGNC:848', 'HGNC:24380', 'HGNC:22921', 'HGNC:2285', 'HGNC:664', 'HGNC:845', 'HGNC:847', 'HGNC:4175', 'HGNC:10980', 'HGNC:2501', 'HGNC:2287', 'HGNC:2265', 'HGNC:2292', 'HGNC:2294', 'HGNC:2289', 'HGNC:4136', 'HGNC:83…
Calu3-S2-4h-B_AATATTTGTCAC	0.003145373441610438	0.003769410663320132	544	0	['HGNC:2291', 'HGNC:11559', 'HGNC:2288', 'HGNC:2280', 'HGNC:18044', 'HGNC:2277', 'HGNC:30862', 'HGNC:8891', 'HGNC:833', 'HGNC:10293', 'HGNC:11863', 'HGNC:18170', 'HGNC:823', 'HGNC:11279', 'HGNC:2269', 'HGNC:7530', 'HGNC:9020', 'HGNC:10989', 'HGNC:7892', 'HGNC:7422', 'HGNC:24380', 'HGNC:4061', 'HGNC:3481', 'HGNC:17296', 'HGNC:2858', 'HGNC:2265', 'HGNC:2279', 'HGNC:846', 'HGNC:10451', 'HGNC:5008', …
Calu3-mock-12h-A_ACCACGCCTCGC	0.01043974231660432	0.04785001054599237	1141	0	['HGNC:18170', 'HGNC:2422', 'HGNC:11067', 'HGNC:4892', 'HGNC:4643', 'HGNC:3579', 'HGNC:10980', 'HGNC:5157', 'HGNC:4693', 'HGNC:976', 'HGNC:341', 'HGNC:11025', 'HGNC:11063', 'HGNC:5147', 'HGNC:16484', 'HGNC:4432', 'HGNC:11064', 'HGNC:4136', 'HGNC:4175', 'HGNC:7892', 'HGNC:10979', 'HGNC:2501', 'HGNC:3700', 'HGNC:115']
Calu3-mock-4h-A_GAATTGGACGCG	0.004483041295214671	0.003298234330405116	1399	0	['HGNC:18170', 'HGNC:846', 'HGNC:833', 'HGNC:1795', 'HGNC:840', 'HGNC:14247', 'HGNC:2244', 'HGNC:9141', 'HGNC:12592', 'HGNC:845', 'HGNC:3647', 'HGNC:11448', 'HGNC:18175', 'HGNC:8016', 'HGNC:838', 'HGNC:20233', 'HGNC:28883', 'HGNC:12591', 'HGNC:2321', 'HGNC:10980', 'HGNC:5006', 'HGNC:9280', 'HGNC:11047', 'HGNC:473', 'HGNC:7529', 'HGNC:11460', 'HGNC:4693', 'HGNC:847', 'HGNC:4175', 'HGNC:8636', 'HGN…
Calu3-S2-8h-A_TCCCCCAACCCA	0.003145373441610417	0.0037694106633201305	638	0	['HGNC:4693', 'HGNC:3482', 'HGNC:2289', 'HGNC:7421', 'HGNC:2579', 'HGNC:30862', 'HGNC:9021', 'HGNC:3078', 'HGNC:2279', 'HGNC:2285', 'HGNC:838', 'HGNC:664', 'HGNC:4136', 'HGNC:10922', 'HGNC:11004', 'HGNC:341', 'HGNC:24382', 'HGNC:2287', 'HGNC:8906', 'HGNC:2858', 'HGNC:3481', 'HGNC:17296', 'HGNC:833', 'HGNC:837', 'HGNC:2280', 'HGNC:24269', 'HGNC:9020', 'HGNC:14247', 'HGNC:30863', 'HGNC:7427', 'HGNC…
Calu3-S2-4h-B_GTAGAACGACCA	0.003145373441610557	0.003298234330405109	775	0	['HGNC:24382', 'HGNC:2285', 'HGNC:837', 'HGNC:14247', 'HGNC:2291', 'HGNC:5008', 'HGNC:16232', 'HGNC:30863', 'HGNC:30862', 'HGNC:9020', 'HGNC:10986', 'HGNC:7530', 'HGNC:2269', 'HGNC:3481', 'HGNC:7529', 'HGNC:12590', 'HGNC:12582', 'HGNC:2287', 'HGNC:2265', 'HGNC:2277', 'HGNC:7892', 'HGNC:2579', 'HGNC:18044', 'HGNC:7427', 'HGNC:11559', 'HGNC:18170', 'HGNC:846', 'HGNC:4175', 'HGNC:840', 'HGNC:11054',…
Calu3-S2-4h-A_TAGCGCCCCCCG	0.010439742316604307	0.042791415455959984	1153	[['HGNC:7688', 13.579264180119655, 83.44226936526897], ['HGNC:7461', 13.579264180119566, 83.44226936526897], ['HGNC:7459', 13.579264180122022, 83.44226936526941], ['HGNC:7695', 13.579264180119624, 83.44226936526957], ['HGNC:7455', 13.579264180121891, 83.44226936526994], ['HGNC:10293', 46.059348576168745, 99.9999999999999], ['HGNC:7700', 13.57926418012373, 83.44226936526981], ['HGNC:7687', 13.5792…	['HGNC:12585', 'HGNC:12586', 'HGNC:10980', 'HGNC:30927', 'HGNC:7422', 'HGNC:823', 'HGNC:837', 'HGNC:2269', 'HGNC:2292', 'HGNC:9020', 'HGNC:24380', 'HGNC:2579', 'HGNC:1516', 'HGNC:11067', 'HGNC:29594', 'HGNC:2342', 'HGNC:4175', 'HGNC:2898', 'HGNC:2896', 'HGNC:847', 'HGNC:833', 'HGNC:8021', 'HGNC:2287', 'HGNC:2267', 'HGNC:18070', 'HGNC:2285', 'HGNC:403', 'HGNC:4136', 'HGNC:12587', 'HGNC:82', 'HGNC:…
Calu3-mock-12h-A_TAGGTACAGTTG	0.0031453734416104426	0.0032982343304051114	993	0	['HGNC:16232', 'HGNC:12563', 'HGNC:7530', 'HGNC:2265', 'HGNC:7892', 'HGNC:12585', 'HGNC:2292', 'HGNC:4693', 'HGNC:20661', 'HGNC:2280', 'HGNC:24381', 'HGNC:29594', 'HGNC:7422', 'HGNC:4175', 'HGNC:7419', 'HGNC:2579', 'HGNC:12586', 'HGNC:7421', 'HGNC:25223', 'HGNC:10943', 'HGNC:2288', 'HGNC:30863', 'HGNC:4433', 'HGNC:9020', 'HGNC:3482', 'HGNC:2269', 'HGNC:2289', 'HGNC:2277', 'HGNC:2291', 'HGNC:2285'…
Calu3-S1-8h-B_TTTCAGTCCCGT	0.007735467634803397	0.007067644993725236	1090	[['HGNC:7852', 46.66666666666667, 100.00000000000016]]	['HGNC:18170', 'HGNC:3482', 'HGNC:2501', 'HGNC:9453', 'HGNC:3481', 'HGNC:7892', 'HGNC:18070', 'HGNC:406', 'HGNC:11064', 'HGNC:16484', 'HGNC:4175', 'HGNC:4136', 'HGNC:2858', 'HGNC:10451', 'HGNC:17296', 'HGNC:10452', 'HGNC:18044']
Calu3-mock-12h-A_CGCGAACGTCCC	0.002521577498883301	0.001252431221675083	923	0	['HGNC:4432', 'HGNC:3700', 'HGNC:18170', 'HGNC:2501', 'HGNC:115', 'HGNC:4136', 'HGNC:4175', 'HGNC:2422', 'HGNC:10980', 'HGNC:11063', 'HGNC:10979']
Calu3-S1-8h-B_GGGCGGGATCGG	0.0031453734416104317	0.003298234330405105	893	0	['HGNC:18170', 'HGNC:365', 'HGNC:2267', 'HGNC:7419', 'HGNC:406', 'HGNC:5157', 'HGNC:2294', 'HGNC:7427', 'HGNC:30863', 'HGNC:12590', 'HGNC:2289', 'HGNC:10943', 'HGNC:4693', 'HGNC:16484', 'HGNC:2285', 'HGNC:24382', 'HGNC:7892', 'HGNC:2579', 'HGNC:12582', 'HGNC:2277', 'HGNC:2291', 'HGNC:4175', 'HGNC:12585', 'HGNC:7421', 'HGNC:10920', 'HGNC:8091', 'HGNC:16232', 'HGNC:2280', 'HGNC:30862', 'HGNC:3481',…
Calu3-S2-12h-A_TCTCTCCATGTC	0.008839779005524854	0.043446857608726214	838	0	['HGNC:18044', 'HGNC:2501', 'HGNC:9225', 'HGNC:365', 'HGNC:18170', 'HGNC:4378', 'HGNC:11054', 'HGNC:9020', 'HGNC:4693', 'HGNC:17027']
Calu3-S2-8h-A_GAATCGCATAAT	0.003145373441610437	0.003298234330405102	634	0	['HGNC:5157', 'HGNC:4623', 'HGNC:18170', 'HGNC:4175', 'HGNC:9225', 'HGNC:11054', 'HGNC:2501', 'HGNC:4693', 'HGNC:5028', 'HGNC:4136', 'HGNC:18044', 'HGNC:7892', 'HGNC:17027']
Calu3-S1-8h-A_GGCAGACACGCA	0.01043974231660413	0.03031612045857726	550	[['HGNC:643', 34.15921782076779, 100.0000000000015], ['HGNC:7710', 20.727977598774157, 95.98206284658647], ['HGNC:7719', 20.727977598774277, 95.98206284658649], ['HGNC:5382', 48.618118599836855, 100.00000000000347], ['HGNC:7708', 20.727977598774384, 95.98206284658626], ['HGNC:20371', 20.727977598774206, 95.98206284658622], ['HGNC:7716', 20.727977598774157, 95.98206284658636], ['HGNC:7695', 20.727…	['HGNC:830', 'HGNC:837', 'HGNC:2267', 'HGNC:12590', 'HGNC:20661', 'HGNC:2269', 'HGNC:2265', 'HGNC:2244', 'HGNC:25223', 'HGNC:10989', 'HGNC:2288', 'HGNC:5006', 'HGNC:7419', 'HGNC:4136', 'HGNC:838', 'HGNC:833', 'HGNC:12582', 'HGNC:2285', 'HGNC:7530', 'HGNC:5157', 'HGNC:642', 'HGNC:2753', 'HGNC:11054', 'HGNC:8091', 'HGNC:12586', 'HGNC:4175', 'HGNC:22921', 'HGNC:18175', 'HGNC:848', 'HGNC:20233', 'HGN…
Calu3-S1-12h-A_CTACAGTTGGAA	0.0031453734416104287	0.003298234330405333	1074	0	['HGNC:10917', 'HGNC:11025', 'HGNC:11063', 'HGNC:11067', 'HGNC:2501', 'HGNC:18170', 'HGNC:4432', 'HGNC:5157', 'HGNC:11064', 'HGNC:7892', 'HGNC:4175', 'HGNC:4693', 'HGNC:115', 'HGNC:4136', 'HGNC:18044']
Calu3-mock-12h-A_TCGGCCTTAACC	0.003145373441610438	0.0032982343304050967	815	[['HGNC:18070', 3.589115534149242, 100.00000000000004]]	['HGNC:2579', 'HGNC:24381', 'HGNC:3482', 'HGNC:7419', 'HGNC:2269', 'HGNC:14247', 'HGNC:11054', 'HGNC:2294', 'HGNC:2280', 'HGNC:500', 'HGNC:29594', 'HGNC:5006', 'HGNC:2277', 'HGNC:11047', 'HGNC:8091', 'HGNC:845', 'HGNC:2279', 'HGNC:4378', 'HGNC:4136', 'HGNC:7422', 'HGNC:837', 'HGNC:2265', 'HGNC:823', 'HGNC:7863', 'HGNC:830', 'HGNC:4175', 'HGNC:12585', 'HGNC:7421', 'HGNC:848', 'HGNC:10989', 'HGNC:1…
Calu3-S2-8h-A_TAGAAACGAACG	0.003145373441610441	0.0037694106633201305	642	0	['HGNC:500', 'HGNC:2704', 'HGNC:5008', 'HGNC:4432', 'HGNC:18044', 'HGNC:2287', 'HGNC:24380', 'HGNC:7529', 'HGNC:838', 'HGNC:9141', 'HGNC:12590', 'HGNC:2279', 'HGNC:848', 'HGNC:30862', 'HGNC:9020', 'HGNC:9225', 'HGNC:2280', 'HGNC:12587', 'HGNC:7427', 'HGNC:833', 'HGNC:2265', 'HGNC:5006', 'HGNC:2267', 'HGNC:29594', 'HGNC:8091', 'HGNC:341', 'HGNC:7892', 'HGNC:7419', 'HGNC:847', 'HGNC:18070', 'HGNC:2…
Calu3-S1-8h-A_GGACCCACGGGC	0.004483041295214687	0.0032982343304050962	1174	0	['HGNC:837', 'HGNC:30862', 'HGNC:11063', 'HGNC:11064', 'HGNC:4693', 'HGNC:5006', 'HGNC:5157', 'HGNC:18170', 'HGNC:4136', 'HGNC:24380', 'HGNC:10992', 'HGNC:28883', 'HGNC:4175', 'HGNC:24382', 'HGNC:16484', 'HGNC:9721', 'HGNC:2280', 'HGNC:2267', 'HGNC:838', 'HGNC:9141', 'HGNC:12587', 'HGNC:10943', 'HGNC:833', 'HGNC:12590', 'HGNC:7427', 'HGNC:2579', 'HGNC:845', 'HGNC:830', 'HGNC:7530', 'HGNC:7892', '…
Calu3-S1-12h-B_CACCGTTGACAT	0.003145373441610448	0.043446857608726186	966	[['HGNC:4693', 8.675910919189308, 99.99999999999922], ['HGNC:642', 38.232155629253164, 99.99999999999953]]	['HGNC:18170', 'HGNC:11064', 'HGNC:4136', 'HGNC:4175', 'HGNC:2501', 'HGNC:18044', 'HGNC:18070', 'HGNC:17027', 'HGNC:9225']
Calu3-S1-12h-B_CAATGTCCCGAA	0.0031453734416104387	0.007067644993725237	837	[['HGNC:24269', 46.66666666666668, 99.99999999999305], ['HGNC:2704', 46.66666666666665, 99.99999999998411], ['HGNC:8906', 46.666666666666785, 100.0]]	['HGNC:406', 'HGNC:24381', 'HGNC:5006', 'HGNC:14247', 'HGNC:823', 'HGNC:11863', 'HGNC:10989', 'HGNC:837', 'HGNC:16232', 'HGNC:7427', 'HGNC:2294', 'HGNC:2898', 'HGNC:21350', 'HGNC:18044', 'HGNC:845', 'HGNC:10680', 'HGNC:4693', 'HGNC:11063', 'HGNC:4378', 'HGNC:2501', 'HGNC:8016', 'HGNC:840', 'HGNC:2292', 'HGNC:2279', 'HGNC:2288', 'HGNC:12587', 'HGNC:30863', 'HGNC:2285', 'HGNC:833', 'HGNC:846', 'HGN…
Calu3-S2-4h-B_ACCGAATGCAGG	0.004125582738561832	0.0037694106633201344	979	0	['HGNC:17296', 'HGNC:4378', 'HGNC:19980', 'HGNC:8907', 'HGNC:18044', 'HGNC:341', 'HGNC:10943', 'HGNC:115', 'HGNC:23089', 'HGNC:18070', 'HGNC:10451', 'HGNC:2501', 'HGNC:18170', 'HGNC:11047', 'HGNC:10452', 'HGNC:2704', 'HGNC:4693', 'HGNC:4432']
Calu3-S1-8h-A_TCGAACTTATCC	0.010439742316604305	0.06883118966008064	1123	[['HGNC:2269', 34.9730892993354, 100.0], ['HGNC:2285', 34.9730892993354, 100.0], ['HGNC:2267', 34.973089299335435, 100.0], ['HGNC:14247', 34.75425495214511, 100.00000000000017], ['HGNC:2265', 34.973089299335456, 100.00000000000003], ['HGNC:28883', 32.807879365535314, 100.00000000000003], ['HGNC:30863', 34.973089299335456, 100.00000000000003], ['HGNC:833', 34.75425495214515, 99.99999999999997], ['…	['HGNC:5157', 'HGNC:2501', 'HGNC:4693', 'HGNC:4136', 'HGNC:7892', 'HGNC:29437', 'HGNC:18170', 'HGNC:30927', 'HGNC:18044', 'HGNC:11047', 'HGNC:4175']
Calu3-S1-4h-B_ACCGATTATACA	0.0010493179433368307	0.001055366157774988	920	[['HGNC:4311', 26.915228974934568, 100.00000000000003], ['HGNC:21705', 26.915228974935314, 100.00000000001985], ['HGNC:4312', 26.915228974935413, 99.99999999999916]]	['HGNC:5147', 'HGNC:30927', 'HGNC:10451', 'HGNC:11064', 'HGNC:2898', 'HGNC:11004', 'HGNC:18170', 'HGNC:2896', 'HGNC:3061', 'HGNC:4643', 'HGNC:10452', 'HGNC:11047', 'HGNC:10980', 'HGNC:7892', 'HGNC:3700', 'HGNC:4433', 'HGNC:18044', 'HGNC:2704', 'HGNC:17296', 'HGNC:4892', 'HGNC:2858', 'HGNC:3579', 'HGNC:365', 'HGNC:1795', 'HGNC:10986', 'HGNC:29437', 'HGNC:341', 'HGNC:21350', 'HGNC:10922', 'HGNC:180…
Calu3-S1-8h-B_GACTGTTTGGGA	0.006149494204101688	0.010909294033740243	640	[['HGNC:10989', 49.266267546759046, 99.99999999999719]]	['HGNC:14573', 'HGNC:7455', 'HGNC:4136', 'HGNC:406', 'HGNC:9020', 'HGNC:2279', 'HGNC:4432', 'HGNC:848', 'HGNC:8091', 'HGNC:11022', 'HGNC:7707', 'HGNC:7692', 'HGNC:2265', 'HGNC:4061', 'HGNC:7699', 'HGNC:16232', 'HGNC:30863', 'HGNC:5008', 'HGNC:7688', 'HGNC:7701', 'HGNC:12587', 'HGNC:7422', 'HGNC:7530', 'HGNC:3629', 'HGNC:2205', 'HGNC:7462', 'HGNC:2288', 'HGNC:18170', 'HGNC:3482', 'HGNC:2579', 'HGN…
Calu3-mock-4h-A_AAAACTTCATCT	0.003145373441610453	0.00329823433040511	899	0	['HGNC:11064', 'HGNC:4175', 'HGNC:10999', 'HGNC:8582', 'HGNC:18070', 'HGNC:10955', 'HGNC:4136', 'HGNC:500', 'HGNC:10971', 'HGNC:11047', 'HGNC:4693', 'HGNC:8646', 'HGNC:11782', 'HGNC:18170', 'HGNC:2867', 'HGNC:1424']
Calu3-mock-12h-A_CGTGAAAGTGCC	0.0031453734416103988	0.0024576108398392184	962	0	['HGNC:2704', 'HGNC:4693', 'HGNC:11004', 'HGNC:18044', 'HGNC:18070', 'HGNC:29437', 'HGNC:10922', 'HGNC:4378', 'HGNC:11047', 'HGNC:24269', 'HGNC:17296', 'HGNC:10979', 'HGNC:500', 'HGNC:115', 'HGNC:10451', 'HGNC:4432', 'HGNC:18170', 'HGNC:10956', 'HGNC:8906', 'HGNC:4136', 'HGNC:4175', 'HGNC:7892', 'HGNC:30927', 'HGNC:10452', 'HGNC:5383']
Calu3-S1-8h-B_CTCTGCGGCGAT	0.0031453734416104387	0.003769410663320122	1161	0	['HGNC:30862', 'HGNC:24269', 'HGNC:2287', 'HGNC:2291', 'HGNC:4433', 'HGNC:7427', 'HGNC:2265', 'HGNC:12586', 'HGNC:17027', 'HGNC:7419', 'HGNC:4378', 'HGNC:2292', 'HGNC:2289', 'HGNC:8906', 'HGNC:10992', 'HGNC:2294', 'HGNC:17296', 'HGNC:2269', 'HGNC:847', 'HGNC:2704', 'HGNC:833', 'HGNC:16232', 'HGNC:2277', 'HGNC:24382', 'HGNC:10452', 'HGNC:10922', 'HGNC:848', 'HGNC:8016', 'HGNC:24381', 'HGNC:7892', …
Calu3-S2-4h-B_TTCAAAGATAGG	0.003145373441610439	0.04344685760872601	1149	[['HGNC:10989', 17.030493905934566, 99.99999999999993], ['HGNC:642', 36.998333987212305, 99.9999999999959]]	['HGNC:7711', 'HGNC:7462', 'HGNC:7684', 'HGNC:10680', 'HGNC:2289', 'HGNC:7687', 'HGNC:12590', 'HGNC:12582', 'HGNC:7700', 'HGNC:4249', 'HGNC:2422', 'HGNC:9020', 'HGNC:4693', 'HGNC:24380', 'HGNC:7419', 'HGNC:7529', 'HGNC:848', 'HGNC:30862', 'HGNC:16484', 'HGNC:10943', 'HGNC:7683', 'HGNC:7455', 'HGNC:7705', 'HGNC:7707', 'HGNC:7708', 'HGNC:7688', 'HGNC:3700', 'HGNC:2277', 'HGNC:2279', 'HGNC:23987', '…
Calu3-mock-4h-A_GTTCGCTACGCA	0.002206837412829921	0.0012524312216750828	827	0	['HGNC:4136', 'HGNC:16484', 'HGNC:9225', 'HGNC:18070', 'HGNC:11054', 'HGNC:4378', 'HGNC:4175', 'HGNC:22921', 'HGNC:664', 'HGNC:10922', 'HGNC:365', 'HGNC:2501', 'HGNC:4693', 'HGNC:9020', 'HGNC:643', 'HGNC:18044', 'HGNC:18170', 'HGNC:11036']
Calu3-S1-12h-A_CGTGCTAACGAA	0.002206837412829921	0.001252431221675083	1274	0	['HGNC:4175', 'HGNC:8124', 'HGNC:24380', 'HGNC:10681', 'HGNC:7421', 'HGNC:30927', 'HGNC:2291', 'HGNC:10683', 'HGNC:18044', 'HGNC:976', 'HGNC:24381', 'HGNC:2279', 'HGNC:2287', 'HGNC:2858', 'HGNC:7892', 'HGNC:10451', 'HGNC:7422', 'HGNC:2269', 'HGNC:2898', 'HGNC:2267', 'HGNC:11004', 'HGNC:10680', 'HGNC:3481', 'HGNC:4432', 'HGNC:4693', 'HGNC:18170', 'HGNC:7850', 'HGNC:2294', 'HGNC:2265', 'HGNC:2501',…
Calu3-S2-4h-A_GATTGGCCCGGG	0.003145373441610438	0.003298234330405109	922	0	['HGNC:4693', 'HGNC:4136', 'HGNC:365', 'HGNC:4175', 'HGNC:11055', 'HGNC:18170', 'HGNC:10980', 'HGNC:10922', 'HGNC:11064', 'HGNC:11063', 'HGNC:11067']
Calu3-S1-12h-A_TGTTTTACGGTC	0.0031453734416104387	0.04344685760872618	1274	0	['HGNC:3061', 'HGNC:2267', 'HGNC:7421', 'HGNC:29594', 'HGNC:17027', 'HGNC:30862', 'HGNC:2285', 'HGNC:7419', 'HGNC:2501', 'HGNC:18044', 'HGNC:9020', 'HGNC:2277', 'HGNC:7422', 'HGNC:4175', 'HGNC:10452', 'HGNC:12587', 'HGNC:2291', 'HGNC:2265', 'HGNC:2280', 'HGNC:24381', 'HGNC:2287', 'HGNC:4136', 'HGNC:24382', 'HGNC:18170', 'HGNC:14409', 'HGNC:7892', 'HGNC:2292', 'HGNC:2289', 'HGNC:2579', 'HGNC:2288'…
Calu3-mock-4h-A_CGTGCCGCGAAG	0.003145373441610437	0.0032982343304051092	954	[['HGNC:7850', 49.99999999999984, 99.99999999999997]]	['HGNC:9020', 'HGNC:10452', 'HGNC:10980', 'HGNC:18044', 'HGNC:17296', 'HGNC:2858', 'HGNC:291', 'HGNC:4175', 'HGNC:18170', 'HGNC:3700', 'HGNC:11047', 'HGNC:10451', 'HGNC:11064', 'HGNC:4136', 'HGNC:7892', 'HGNC:11063']
Calu3-mock-12h-A_CGCCCCATAGTG	0.0031453734416104395	0.0032982343304051114	1070	0	['HGNC:4432', 'HGNC:823', 'HGNC:4693', 'HGNC:30863', 'HGNC:29594', 'HGNC:2287', 'HGNC:2280', 'HGNC:846', 'HGNC:2579', 'HGNC:2294', 'HGNC:12586', 'HGNC:8016', 'HGNC:2285', 'HGNC:10979', 'HGNC:847', 'HGNC:3481', 'HGNC:837', 'HGNC:2269', 'HGNC:12582', 'HGNC:24380', 'HGNC:2501', 'HGNC:848', 'HGNC:12585', 'HGNC:2277', 'HGNC:833', 'HGNC:7421', 'HGNC:16232', 'HGNC:2279', 'HGNC:7419', 'HGNC:24381', 'HGNC…
Calu3-S2-8h-A_TACCCAGAACCA	0.0007291286912139977	0.0005015976055736122	929	0	['HGNC:4175', 'HGNC:7849', 'HGNC:18170', 'HGNC:11067', 'HGNC:10451', 'HGNC:10937', 'HGNC:2704', 'HGNC:9021', 'HGNC:7436', 'HGNC:18044', 'HGNC:7850', 'HGNC:4136', 'HGNC:10850', 'HGNC:7892', 'HGNC:2858', 'HGNC:17296', 'HGNC:10452', 'HGNC:11004', 'HGNC:11064', 'HGNC:16484', 'HGNC:2501', 'HGNC:11063', 'HGNC:4693', 'HGNC:3078']
Calu3-S2-4h-B_GTGCCAAAAAAG	0.00614949420410172	0.003298234330405111	1084	0	['HGNC:4136', 'HGNC:4693', 'HGNC:4378', 'HGNC:10979', 'HGNC:11449', 'HGNC:18044', 'HGNC:2501', 'HGNC:4175', 'HGNC:4432', 'HGNC:18170', 'HGNC:10943', 'HGNC:11450', 'HGNC:10992']
Calu3-mock-12h-B_AAACGCCCCGCA	0.003145373441610438	0.0032982343304051344	604	0	['HGNC:7530', 'HGNC:2896', 'HGNC:14409', 'HGNC:2291', 'HGNC:20233', 'HGNC:14247', 'HGNC:18175', 'HGNC:18170', 'HGNC:14404', 'HGNC:21350', 'HGNC:4378', 'HGNC:2277', 'HGNC:12582', 'HGNC:12590', 'HGNC:4433', 'HGNC:10922', 'HGNC:838', 'HGNC:12585', 'HGNC:11064', 'HGNC:28883', 'HGNC:30863', 'HGNC:341', 'HGNC:14025', 'HGNC:29594', 'HGNC:11063', 'HGNC:12586', 'HGNC:3481', 'HGNC:4623', 'HGNC:16484', 'HGN…
Calu3-S2-4h-B_GGCGGCCACTCC	0.002774225415964659	0.008041409415082941	1160	[['HGNC:19980', 32.03125000002202, 99.99999999999777]]	['HGNC:12590', 'HGNC:10683', 'HGNC:12587', 'HGNC:10452', 'HGNC:3700', 'HGNC:2277', 'HGNC:11449', 'HGNC:12585', 'HGNC:24380', 'HGNC:8907', 'HGNC:2287', 'HGNC:18170', 'HGNC:2292', 'HGNC:29878', 'HGNC:2279', 'HGNC:30863', 'HGNC:7892', 'HGNC:16232', 'HGNC:30862', 'HGNC:2265', 'HGNC:10451', 'HGNC:2579', 'HGNC:2285', 'HGNC:7427', 'HGNC:10681', 'HGNC:2291', 'HGNC:2422', 'HGNC:2501', 'HGNC:1516', 'HGNC:6…
Calu3-S1-12h-B_CCCTATGTTACT	0.0027742254159646663	0.003298234330405127	885	0	['HGNC:18170', 'HGNC:11063', 'HGNC:7892', 'HGNC:10452', 'HGNC:2501', 'HGNC:11055', 'HGNC:4175', 'HGNC:17296', 'HGNC:11064', 'HGNC:4136', 'HGNC:11047', 'HGNC:10451', 'HGNC:2858']
Calu3-S2-8h-B_TCCTATTTGTCA	0.003145373441610447	0.003298234330405111	1220	0	['HGNC:2280', 'HGNC:24381', 'HGNC:8091', 'HGNC:2289', 'HGNC:24382', 'HGNC:11047', 'HGNC:12585', 'HGNC:2267', 'HGNC:9141', 'HGNC:5157', 'HGNC:20661', 'HGNC:7427', 'HGNC:2269', 'HGNC:18044', 'HGNC:30862', 'HGNC:5006', 'HGNC:25223', 'HGNC:4136', 'HGNC:10922', 'HGNC:2291', 'HGNC:10980', 'HGNC:30863', 'HGNC:18170', 'HGNC:4175', 'HGNC:2277', 'HGNC:2244', 'HGNC:16232', 'HGNC:12582', 'HGNC:830', 'HGNC:83…
Calu3-S1-4h-A_TATTCTATTACA	0.010439742316604295	0.04344685760872618	1097	0	['HGNC:7892', 'HGNC:9752', 'HGNC:18170', 'HGNC:11047', 'HGNC:11063', 'HGNC:10451', 'HGNC:17296', 'HGNC:4693', 'HGNC:10452', 'HGNC:8582', 'HGNC:2858', 'HGNC:2501', 'HGNC:11004', 'HGNC:11064']
Calu3-S1-8h-A_AAACATTCCAAT	0.02118195297606444	0.03395969480927448	1032	0	['HGNC:18170', 'HGNC:21350', 'HGNC:2501', 'HGNC:12592', 'HGNC:9280', 'HGNC:11047', 'HGNC:8808', 'HGNC:16448', 'HGNC:10943', 'HGNC:61', 'HGNC:3647', 'HGNC:11054', 'HGNC:2896', 'HGNC:395', 'HGNC:10979', 'HGNC:4433', 'HGNC:4693', 'HGNC:4378', 'HGNC:1795', 'HGNC:10955', 'HGNC:473', 'HGNC:2898', 'HGNC:4982', 'HGNC:4432', 'HGNC:2422', 'HGNC:10980', 'HGNC:12591', 'HGNC:84', 'HGNC:8124', 'HGNC:10992', 'H…
Calu3-S1-8h-A_GTTTAGCTCCAG	0.003145373441610437	0.043446857608726415	659	[['HGNC:2291', 38.23948225053547, 100.00000000000009], ['HGNC:845', 38.23948225053547, 99.99999999999953], ['HGNC:2269', 38.23948225053549, 100.00000000000007], ['HGNC:848', 38.23948225053549, 100.00000000000007], ['HGNC:830', 38.239482250535445, 100.00000000000027], ['HGNC:2287', 38.23948225053545, 100.00000000000027], ['HGNC:24382', 38.23948225053545, 100.00000000000027], ['HGNC:7419', 38.23948…	['HGNC:10980', 'HGNC:10986', 'HGNC:11004', 'HGNC:5006', 'HGNC:9141', 'HGNC:7529', 'HGNC:11050', 'HGNC:17296', 'HGNC:4136', 'HGNC:500', 'HGNC:406', 'HGNC:186', 'HGNC:29437', 'HGNC:18044', 'HGNC:7892', 'HGNC:10451', 'HGNC:30927', 'HGNC:16484', 'HGNC:18170', 'HGNC:2858', 'HGNC:7863', 'HGNC:365', 'HGNC:10293', 'HGNC:11055', 'HGNC:11047', 'HGNC:7530', 'HGNC:10956', 'HGNC:14472', 'HGNC:4693', 'HGNC:104…
Calu3-mock-4h-A_GTGCTCTCCCCA	0.003145373441610439	0.003298234330405109	745	[['HGNC:30863', 19.12713212996639, 84.96727707200768], ['HGNC:2279', 19.127132129973536, 84.96727707200763], ['HGNC:2292', 19.127132129973536, 84.96727707200763], ['HGNC:840', 19.127132129702986, 84.96727707202653], ['HGNC:14247', 19.127132129984897, 84.96727707200785], ['HGNC:2288', 19.127132129872507, 84.96727707200766], ['HGNC:837', 19.127132129972114, 84.96727707200729], ['HGNC:12582', 19.127…	['HGNC:9141', 'HGNC:10979', 'HGNC:4378', 'HGNC:115', 'HGNC:2501', 'HGNC:11054', 'HGNC:5006', 'HGNC:5383', 'HGNC:4249', 'HGNC:4693', 'HGNC:4432', 'HGNC:18170', 'HGNC:7529', 'HGNC:11064', 'HGNC:16484', 'HGNC:7530']
Calu3-S2-8h-A_GGGCCGGAACAC	0.003145373441610434	0.003298234330405119	881	0	['HGNC:2501', 'HGNC:4693', 'HGNC:11047', 'HGNC:10980', 'HGNC:4378', 'HGNC:10680', 'HGNC:10681', 'HGNC:9225', 'HGNC:18170', 'HGNC:10683', 'HGNC:3700', 'HGNC:18070', 'HGNC:18044', 'HGNC:10682', 'HGNC:11064']
Calu3-S1-8h-B_TGACTTAGCGCT	0.0031453734416104395	0.00329823433040511	1198	0	['HGNC:7892', 'HGNC:8091', 'HGNC:9225', 'HGNC:4693', 'HGNC:406', 'HGNC:9721', 'HGNC:18170', 'HGNC:4136', 'HGNC:11047', 'HGNC:5157', 'HGNC:2501', 'HGNC:4432', 'HGNC:4175']
Calu3-S1-12h-A_TGGATTATATCA	0.003145373441610437	0.002457610839838796	694	0	['HGNC:4432', 'HGNC:115', 'HGNC:24269', 'HGNC:18070', 'HGNC:4136', 'HGNC:84', 'HGNC:18044', 'HGNC:341', 'HGNC:5383', 'HGNC:4175', 'HGNC:11047', 'HGNC:365', 'HGNC:14472', 'HGNC:4693', 'HGNC:3594', 'HGNC:18170', 'HGNC:7892', 'HGNC:12805', 'HGNC:8906', 'HGNC:9020', 'HGNC:29437', 'HGNC:10956', 'HGNC:30927', 'HGNC:10979', 'HGNC:4378', 'HGNC:500']
Calu3-S2-8h-A_ATCCGACTCAGG	0.007665775127519365	0.008783632101866364	777	0	['HGNC:18070', 'HGNC:11064', 'HGNC:4260', 'HGNC:10999', 'HGNC:16484', 'HGNC:18044', 'HGNC:10955', 'HGNC:11067', 'HGNC:18170', 'HGNC:7892', 'HGNC:435', 'HGNC:2501', 'HGNC:4693']
Calu3-mock-12h-A_ACTATAGGATTT	0.003145373441610438	0.00329823433040511	477	0	['HGNC:823', 'HGNC:4249', 'HGNC:30927', 'HGNC:12590', 'HGNC:12586', 'HGNC:16484', 'HGNC:30863', 'HGNC:5008', 'HGNC:10989', 'HGNC:837', 'HGNC:18170', 'HGNC:20233', 'HGNC:30862', 'HGNC:846', 'HGNC:12582', 'HGNC:12587', 'HGNC:4175', 'HGNC:20661', 'HGNC:9020', 'HGNC:2289', 'HGNC:2294', 'HGNC:838', 'HGNC:7421', 'HGNC:14247', 'HGNC:2265', 'HGNC:5006', 'HGNC:840', 'HGNC:24382', 'HGNC:4378', 'HGNC:7419',…
Calu3-S2-8h-A_CAGCACAAACAT	0.010439742316604302	0.04344685760872617	1149	[['HGNC:389', 43.156274537648585, 99.99999999999932], ['HGNC:11004', 19.43952177755165, 100.00000000000003], ['HGNC:3012', 38.38756646528799, 99.99999999999999]]	['HGNC:11054', 'HGNC:11064', 'HGNC:18070', 'HGNC:11047', 'HGNC:18170', 'HGNC:2501', 'HGNC:4693', 'HGNC:4136', 'HGNC:4175', 'HGNC:18044', 'HGNC:7892', 'HGNC:10943', 'HGNC:9020']
Calu3-S2-4h-B_TCGTAACTCCGG	0.007735467634803418	0.0070676449937252485	734	[['HGNC:24269', 46.6666666666666, 99.99999999999997], ['HGNC:8906', 46.66666666666542, 99.99999999999989]]	['HGNC:976', 'HGNC:9020', 'HGNC:4693', 'HGNC:18070', 'HGNC:18170', 'HGNC:10680', 'HGNC:10682', 'HGNC:3700', 'HGNC:7892', 'HGNC:18044', 'HGNC:4175', 'HGNC:10683', 'HGNC:10992', 'HGNC:12563', 'HGNC:5157', 'HGNC:16484', 'HGNC:11064', 'HGNC:2501', 'HGNC:17027', 'HGNC:11047', 'HGNC:8582', 'HGNC:10681', 'HGNC:4433', 'HGNC:341', 'HGNC:8646', 'HGNC:4136', 'HGNC:11782', 'HGNC:10980']
Calu3-S2-8h-A_TAGTACTGTCTC	0.009054237734029035	0.04344685760872617	1192	0	['HGNC:17296', 'HGNC:18170', 'HGNC:18044', 'HGNC:10452', 'HGNC:4693', 'HGNC:7892', 'HGNC:10451', 'HGNC:2858', 'HGNC:18070', 'HGNC:11063', 'HGNC:2501']
Calu3-S2-8h-A_TATCTCCGCCTA	0.003145373441610439	0.0032982343304051127	891	0	['HGNC:10979', 'HGNC:4249', 'HGNC:840', 'HGNC:7421', 'HGNC:3700', 'HGNC:29594', 'HGNC:2422', 'HGNC:7892', 'HGNC:3481', 'HGNC:12585', 'HGNC:837', 'HGNC:2501', 'HGNC:833', 'HGNC:2279', 'HGNC:2289', 'HGNC:2277', 'HGNC:8016', 'HGNC:2579', 'HGNC:18170', 'HGNC:12590', 'HGNC:11047', 'HGNC:7529', 'HGNC:14247', 'HGNC:12582', 'HGNC:838', 'HGNC:845', 'HGNC:7419', 'HGNC:2269', 'HGNC:5382', 'HGNC:3482', 'HGNC…
Calu3-S2-8h-A_TGCCAGCGCTCA	0.0031453734416104404	0.0032982343304051105	651	[['HGNC:14404', 10.342458908346464, 100.00000000000153]]	['HGNC:12590', 'HGNC:2579', 'HGNC:3700', 'HGNC:2288', 'HGNC:837', 'HGNC:24382', 'HGNC:7419', 'HGNC:8124', 'HGNC:2285', 'HGNC:840', 'HGNC:7427', 'HGNC:21350', 'HGNC:12587', 'HGNC:838', 'HGNC:846', 'HGNC:2277', 'HGNC:4136', 'HGNC:18070', 'HGNC:4693', 'HGNC:2501', 'HGNC:845', 'HGNC:2911', 'HGNC:10680', 'HGNC:24380', 'HGNC:11055', 'HGNC:7421', 'HGNC:10682', 'HGNC:18170', 'HGNC:10992', 'HGNC:7422', 'H…
Calu3-mock-12h-B_ATCTGACCGCGC	0.002332317476553955	0.0012524312216750807	343	0	['HGNC:30862', 'HGNC:12586', 'HGNC:642', 'HGNC:4378', 'HGNC:2269', 'HGNC:7419', 'HGNC:8016', 'HGNC:12582', 'HGNC:848', 'HGNC:17027', 'HGNC:11449', 'HGNC:9225', 'HGNC:11450', 'HGNC:16232', 'HGNC:838', 'HGNC:846', 'HGNC:2280', 'HGNC:24382', 'HGNC:833', 'HGNC:12585', 'HGNC:30863', 'HGNC:830', 'HGNC:16484', 'HGNC:847', 'HGNC:12590', 'HGNC:12587', 'HGNC:845', 'HGNC:2579', 'HGNC:29594', 'HGNC:10955', '…
Calu3-mock-4h-A_CGACGCACGTCC	0.003145373441610377	0.0037694106633201297	1066	0	['HGNC:18044', 'HGNC:365', 'HGNC:4163', 'HGNC:11063', 'HGNC:18170', 'HGNC:10451', 'HGNC:9238', 'HGNC:11047', 'HGNC:8863', 'HGNC:2704', 'HGNC:11004', 'HGNC:794', 'HGNC:17296', 'HGNC:10980', 'HGNC:10452', 'HGNC:2858', 'HGNC:341', 'HGNC:291', 'HGNC:7892', 'HGNC:9020']
Calu3-S2-8h-A_CCGTAAACGGCG	0.003985330988287241	0.002457610839838796	882	0	['HGNC:2288', 'HGNC:11004', 'HGNC:12586', 'HGNC:30927', 'HGNC:837', 'HGNC:10293', 'HGNC:2265', 'HGNC:365', 'HGNC:4136', 'HGNC:20233', 'HGNC:10297', 'HGNC:2292', 'HGNC:840', 'HGNC:29437', 'HGNC:11055', 'HGNC:2291', 'HGNC:24381', 'HGNC:8016', 'HGNC:11047', 'HGNC:7427', 'HGNC:30863', 'HGNC:20661', 'HGNC:830', 'HGNC:7419', 'HGNC:4175', 'HGNC:14247', 'HGNC:18170', 'HGNC:2279', 'HGNC:9141', 'HGNC:18175…
Calu3-S1-8h-A_GGGGGTCCCCAC	0.002317279388739268	0.001257572738056059	1251	0	['HGNC:8999', 'HGNC:12591', 'HGNC:5157', 'HGNC:2321', 'HGNC:9067', 'HGNC:11047', 'HGNC:9068', 'HGNC:12592', 'HGNC:2898', 'HGNC:976', 'HGNC:11064', 'HGNC:28883', 'HGNC:7892', 'HGNC:8830', 'HGNC:4982', 'HGNC:395', 'HGNC:20661', 'HGNC:115', 'HGNC:4693', 'HGNC:4175', 'HGNC:4136', 'HGNC:16484', 'HGNC:4432', 'HGNC:9280', 'HGNC:18170', 'HGNC:341', 'HGNC:11003', 'HGNC:27015', 'HGNC:10980', 'HGNC:3647', '…
Calu3-S1-12h-A_TGACGATACACA	0.0031453734416104443	0.003298234330405093	1102	0	['HGNC:830', 'HGNC:12582', 'HGNC:2579', 'HGNC:13398', 'HGNC:12590', 'HGNC:2279', 'HGNC:16484', 'HGNC:847', 'HGNC:840', 'HGNC:833', 'HGNC:18170', 'HGNC:18070', 'HGNC:24382', 'HGNC:7419', 'HGNC:2289', 'HGNC:7530', 'HGNC:29437', 'HGNC:7892', 'HGNC:4433', 'HGNC:2859', 'HGNC:6708', 'HGNC:2292', 'HGNC:365', 'HGNC:7421', 'HGNC:2287', 'HGNC:2265', 'HGNC:7529', 'HGNC:9020', 'HGNC:16232', 'HGNC:4432', 'HGN…
Calu3-mock-12h-A_CCACCGACCATC	0.003145373441610445	0.003298234330405122	1223	0	['HGNC:4175', 'HGNC:2244', 'HGNC:7530', 'HGNC:7529', 'HGNC:11047', 'HGNC:4693', 'HGNC:29437', 'HGNC:20661', 'HGNC:16484', 'HGNC:30927', 'HGNC:28883', 'HGNC:7892', 'HGNC:25223', 'HGNC:10943', 'HGNC:2330', 'HGNC:18044', 'HGNC:5006', 'HGNC:18170', 'HGNC:10850', 'HGNC:5157', 'HGNC:20233', 'HGNC:18175', 'HGNC:4136', 'HGNC:9141', 'HGNC:11055', 'HGNC:1421', 'HGNC:2861', 'HGNC:365', 'HGNC:5008']
Calu3-S1-8h-A_TCATAGCCAAAG	0.003145373441610774	0.03326395615746268	1185	[['HGNC:877', 15.701441345196265, 99.99999999998934]]	['HGNC:4136', 'HGNC:20233', 'HGNC:5157', 'HGNC:18170', 'HGNC:5006', 'HGNC:2244', 'HGNC:14472', 'HGNC:10920', 'HGNC:7529', 'HGNC:11026', 'HGNC:4693', 'HGNC:7530', 'HGNC:25223', 'HGNC:18761', 'HGNC:2501', 'HGNC:20661', 'HGNC:7892', 'HGNC:18175', 'HGNC:9020', 'HGNC:4175', 'HGNC:9141']
Calu3-mock-4h-A_CGAACTAACTTA	0.004483041295214464	0.003298234330405042	1204	0	['HGNC:365', 'HGNC:11047', 'HGNC:9020', 'HGNC:2501', 'HGNC:115', 'HGNC:5383', 'HGNC:29437', 'HGNC:18044', 'HGNC:10943', 'HGNC:4432', 'HGNC:4378', 'HGNC:18170', 'HGNC:10979', 'HGNC:30927']
Calu3-S1-8h-B_ACCTATCGAGTT	0.003145373441610761	0.003298234330405077	729	[['HGNC:2719', 22.900840336134724, 99.99999999998977]]	['HGNC:2279', 'HGNC:10452', 'HGNC:840', 'HGNC:10682', 'HGNC:7892', 'HGNC:18170', 'HGNC:253', 'HGNC:7688', 'HGNC:7717', 'HGNC:24380', 'HGNC:8808', 'HGNC:7690', 'HGNC:11004', 'HGNC:7719', 'HGNC:2289', 'HGNC:7697', 'HGNC:10980', 'HGNC:7460', 'HGNC:12582', 'HGNC:12585', 'HGNC:7715', 'HGNC:21350', 'HGNC:7704', 'HGNC:10451', 'HGNC:7716', 'HGNC:5005', 'HGNC:30862', 'HGNC:848', 'HGNC:2291', 'HGNC:7461', …
Calu3-mock-12h-A_AGAACACCCTCT	0.010439742316604302	0.015077642653280463	908	0	['HGNC:12586', 'HGNC:4693', 'HGNC:10451', 'HGNC:10980', 'HGNC:2285', 'HGNC:30862', 'HGNC:833', 'HGNC:7892', 'HGNC:17296', 'HGNC:12585', 'HGNC:25223', 'HGNC:847', 'HGNC:11047', 'HGNC:5383', 'HGNC:8091', 'HGNC:7529', 'HGNC:24381', 'HGNC:2244', 'HGNC:838', 'HGNC:29437', 'HGNC:7422', 'HGNC:8016', 'HGNC:2277', 'HGNC:3482', 'HGNC:7427', 'HGNC:845', 'HGNC:840', 'HGNC:2269', 'HGNC:5006', 'HGNC:823', 'HGN…
Calu3-S1-8h-B_GCCGCTATGGAC	0.004483041295214675	0.00329823433040511	959	0	['HGNC:4693', 'HGNC:11047', 'HGNC:18044', 'HGNC:11064', 'HGNC:4378', 'HGNC:2501', 'HGNC:18170', 'HGNC:9020', 'HGNC:18070', 'HGNC:11054', 'HGNC:16484']
Calu3-S1-8h-A_GAGAGTATCAGT	0.0004026143089125385	0.0005071086222739971	1102	0	['HGNC:24380', 'HGNC:18170', 'HGNC:2501', 'HGNC:838', 'HGNC:12585', 'HGNC:18044', 'HGNC:7427', 'HGNC:24382', 'HGNC:848', 'HGNC:847', 'HGNC:4693', 'HGNC:2289', 'HGNC:28883', 'HGNC:11047', 'HGNC:845', 'HGNC:5008', 'HGNC:29594', 'HGNC:3481', 'HGNC:7421', 'HGNC:2279', 'HGNC:7436', 'HGNC:2277', 'HGNC:4175', 'HGNC:4432', 'HGNC:30863', 'HGNC:2288', 'HGNC:830', 'HGNC:846', 'HGNC:840', 'HGNC:9225', 'HGNC:…
Calu3-S1-8h-A_CTTTGACCCTTC	0.010439742316604292	0.09995403371136463	1327	[['HGNC:10680', 43.466837700804525, 100.00000000000003], ['HGNC:10681', 43.466837700804746, 100.00000000000009], ['HGNC:3700', 43.46683770080441, 100.00000000000009], ['HGNC:10683', 43.46683770080441, 100.00000000000009], ['HGNC:10682', 43.466837700804426, 100.00000000000017], ['HGNC:10979', 43.46683770080428, 100.00000000000007], ['HGNC:4432', 43.466837700804405, 100.00000000000004]]	['HGNC:4175', 'HGNC:30927', 'HGNC:17296', 'HGNC:2858', 'HGNC:4136', 'HGNC:18044', 'HGNC:18070', 'HGNC:7892', 'HGNC:10451', 'HGNC:11047', 'HGNC:341', 'HGNC:10943', 'HGNC:11055', 'HGNC:18170', 'HGNC:29437', 'HGNC:10452']
Calu3-S1-12h-A_CGCCGCGCCGTT	0.00412558273856182	0.0037694106633201297	1038	0	['HGNC:17296', 'HGNC:24269', 'HGNC:2501', 'HGNC:10452', 'HGNC:4136', 'HGNC:8906', 'HGNC:341', 'HGNC:11047', 'HGNC:4175', 'HGNC:7892', 'HGNC:4378', 'HGNC:2704', 'HGNC:4693', 'HGNC:10451', 'HGNC:11063', 'HGNC:18044', 'HGNC:11064', 'HGNC:18170', 'HGNC:10986']
Calu3-S1-8h-A_ACCCGTGTTGGA	0.0041255827385618185	0.0037694106633198773	944	0	['HGNC:30863', 'HGNC:2285', 'HGNC:473', 'HGNC:16232', 'HGNC:18044', 'HGNC:16448', 'HGNC:24381', 'HGNC:12582', 'HGNC:7427', 'HGNC:2267', 'HGNC:7421', 'HGNC:2579', 'HGNC:29594', 'HGNC:2269', 'HGNC:10451', 'HGNC:2289', 'HGNC:2287', 'HGNC:7419', 'HGNC:12585', 'HGNC:2294', 'HGNC:2277', 'HGNC:11004', 'HGNC:2704', 'HGNC:2501', 'HGNC:11047', 'HGNC:7422', 'HGNC:2291', 'HGNC:30862', 'HGNC:12587', 'HGNC:228…
Calu3-S1-8h-B_GTCTTGCCATTC	0.0104397423166043	0.09995403371136476	1292	[['HGNC:2265', 23.518798503214132, 100.00000000000003], ['HGNC:838', 23.446583774936226, 100.00000000000003], ['HGNC:642', 25.432698622224258, 99.99999999999976], ['HGNC:30862', 23.51879850321417, 100.00000000000003], ['HGNC:2267', 23.518798503214207, 99.99999999999973], ['HGNC:846', 23.446583774936848, 100.00000000000027], ['HGNC:2285', 23.51879850321418, 100.00000000000011], ['HGNC:2579', 23.51…	['HGNC:12527', 'HGNC:7892', 'HGNC:2501', 'HGNC:10452', 'HGNC:4432', 'HGNC:10451', 'HGNC:17296', 'HGNC:4693', 'HGNC:9020', 'HGNC:365', 'HGNC:11064', 'HGNC:2858', 'HGNC:18170']
Calu3-S2-8h-A_CCTGAGCTAAAA	0.003145373441610425	0.0024576108398388016	622	0	['HGNC:9020', 'HGNC:2291', 'HGNC:3482', 'HGNC:11047', 'HGNC:4175', 'HGNC:2579', 'HGNC:2294', 'HGNC:845', 'HGNC:848', 'HGNC:12590', 'HGNC:4136', 'HGNC:830', 'HGNC:846', 'HGNC:2279', 'HGNC:2289', 'HGNC:18170', 'HGNC:2280', 'HGNC:7422', 'HGNC:2858', 'HGNC:2704', 'HGNC:2267', 'HGNC:3481', 'HGNC:17296', 'HGNC:10451', 'HGNC:838', 'HGNC:2287', 'HGNC:30863', 'HGNC:30927', 'HGNC:14409', 'HGNC:7892', 'HGNC…
Calu3-S2-8h-A_CTGTGGAACGCC	0.0029961561508893538	0.0032982343304051092	971	0	['HGNC:18070', 'HGNC:3700', 'HGNC:18170', 'HGNC:341', 'HGNC:4693', 'HGNC:7892', 'HGNC:29437', 'HGNC:10980', 'HGNC:4136', 'HGNC:11047', 'HGNC:30927', 'HGNC:4175']
Calu3-mock-4h-A_CATCACAGTAGA	0.01043974231660429	0.0568308597877883	1156	[['HGNC:341', 18.345946004043597, 99.91160629957984], ['HGNC:3569', 31.821340635749262, 100.00000000000016]]	['HGNC:2279', 'HGNC:833', 'HGNC:5006', 'HGNC:838', 'HGNC:24380', 'HGNC:11055', 'HGNC:14247', 'HGNC:2269', 'HGNC:4249', 'HGNC:2289', 'HGNC:2291', 'HGNC:2858', 'HGNC:7530', 'HGNC:7427', 'HGNC:846', 'HGNC:2285', 'HGNC:2287', 'HGNC:24381', 'HGNC:2277', 'HGNC:7422', 'HGNC:8016', 'HGNC:12585', 'HGNC:11036', 'HGNC:9141', 'HGNC:12582', 'HGNC:7419', 'HGNC:18170', 'HGNC:10451', 'HGNC:18044', 'HGNC:2579', '…
Calu3-S2-8h-A_GTTCCCCACACA	0.00314537344161045	0.0037694106633200993	948	0	['HGNC:8016', 'HGNC:18170', 'HGNC:3647', 'HGNC:12592', 'HGNC:846', 'HGNC:2501', 'HGNC:837', 'HGNC:10452', 'HGNC:2704', 'HGNC:833', 'HGNC:823', 'HGNC:4693', 'HGNC:9068', 'HGNC:17296', 'HGNC:11004', 'HGNC:2321', 'HGNC:8906', 'HGNC:9280', 'HGNC:18044', 'HGNC:11063', 'HGNC:4136', 'HGNC:16484', 'HGNC:12591', 'HGNC:3078', 'HGNC:10451', 'HGNC:10922', 'HGNC:14247', 'HGNC:848', 'HGNC:24269', 'HGNC:7850', …
Calu3-S2-4h-B_ATCAGTAGAGTC	0.003145373441610437	0.07568486300156711	801	[['HGNC:7719', 43.390190808657344, 100.00000000000013], ['HGNC:7691', 43.39019080865719, 100.00000000000043], ['HGNC:7708', 43.39019080865736, 99.99999999999999], ['HGNC:7458', 43.3901908086574, 100.00000000000003], ['HGNC:7713', 43.3901908086574, 100.00000000000003], ['HGNC:7700', 43.39019080865737, 99.99999999999993], ['HGNC:7686', 43.39019080865736, 99.99999999999987], ['HGNC:7460', 43.3901908…	['HGNC:18070', 'HGNC:17027', 'HGNC:4136', 'HGNC:10452', 'HGNC:17296', 'HGNC:4693', 'HGNC:2501', 'HGNC:18170', 'HGNC:9225', 'HGNC:11064', 'HGNC:16484', 'HGNC:10451', 'HGNC:7892', 'HGNC:2858', 'HGNC:18044', 'HGNC:365', 'HGNC:4175']
Calu3-mock-4h-A_CCATGGCGCATG	0.003145373441610438	0.003769410663320125	1365	0	['HGNC:4432', 'HGNC:10999', 'HGNC:4433', 'HGNC:435', 'HGNC:18044', 'HGNC:1795', 'HGNC:10451', 'HGNC:9020', 'HGNC:4260', 'HGNC:2898', 'HGNC:2501', 'HGNC:2896', 'HGNC:16448', 'HGNC:21350', 'HGNC:8808', 'HGNC:4378', 'HGNC:11055', 'HGNC:11063', 'HGNC:4175', 'HGNC:10955', 'HGNC:4136', 'HGNC:4693', 'HGNC:10980', 'HGNC:11004', 'HGNC:365', 'HGNC:2704', 'HGNC:17296', 'HGNC:18170', 'HGNC:10452']
Calu3-S1-8h-A_GGAACAACGGAA	0.0029961561508893533	0.035796177897496194	1662	[['HGNC:12706', 47.22487160553287, 100.00000000000122], ['HGNC:823', 47.45007366373801, 99.99999999999999], ['HGNC:2605', 47.22487160553317, 100.00000000000003], ['HGNC:10986', 40.18472684638466, 99.99999999999048], ['HGNC:830', 47.450073663737925, 99.99999999999989], ['HGNC:387', 47.22487160553314, 99.99999999999994], ['HGNC:932', 47.22487160553278, 100.00000000000007], ['HGNC:847', 47.450073663…	['HGNC:4136', 'HGNC:8091', 'HGNC:2244', 'HGNC:406', 'HGNC:11064', 'HGNC:25223', 'HGNC:20233', 'HGNC:18175', 'HGNC:4175', 'HGNC:7892', 'HGNC:20661', 'HGNC:18170', 'HGNC:4432', 'HGNC:7530', 'HGNC:2501', 'HGNC:11055', 'HGNC:4693', 'HGNC:5006', 'HGNC:10980', 'HGNC:9721', 'HGNC:7529', 'HGNC:9141']
Calu3-mock-4h-A_CTACCGAAATTT	0.0018922601154819304	0.0012524312216750824	946	0	['HGNC:29437', 'HGNC:2294', 'HGNC:16484', 'HGNC:18170', 'HGNC:10681', 'HGNC:3700', 'HGNC:29594', 'HGNC:2287', 'HGNC:4693', 'HGNC:30927', 'HGNC:2285', 'HGNC:2279', 'HGNC:7892', 'HGNC:18044', 'HGNC:7419', 'HGNC:2280', 'HGNC:2289', 'HGNC:12585', 'HGNC:2291', 'HGNC:2579', 'HGNC:4432', 'HGNC:30862', 'HGNC:976', 'HGNC:2265', 'HGNC:2898', 'HGNC:7421', 'HGNC:11449', 'HGNC:10992', 'HGNC:12586', 'HGNC:5157…
Calu3-mock-4h-A_AGCGGATTGGCA	0.021181952976064358	0.06517413519269186	1040	[['HGNC:823', 1.9611589964288165, 95.1680359829597], ['HGNC:14247', 1.961158996429076, 95.16803598295976], ['HGNC:8016', 1.9611589964283211, 95.16803598295967], ['HGNC:830', 1.9611589964294271, 95.16803598295967], ['HGNC:833', 1.9611589962051021, 95.16803598295984], ['HGNC:845', 1.9611589964293363, 95.16803598295976], ['HGNC:846', 1.9611589964292242, 95.16803598295974], ['HGNC:642', 23.8712785206…	['HGNC:7427', 'HGNC:24380', 'HGNC:2289', 'HGNC:2277', 'HGNC:30927', 'HGNC:24381', 'HGNC:7419', 'HGNC:2288', 'HGNC:21705', 'HGNC:11064', 'HGNC:3481', 'HGNC:10956', 'HGNC:29437', 'HGNC:12587', 'HGNC:4136', 'HGNC:30862', 'HGNC:2279', 'HGNC:2501', 'HGNC:2294', 'HGNC:500', 'HGNC:7422', 'HGNC:12582', 'HGNC:2280', 'HGNC:2265', 'HGNC:2291', 'HGNC:3482', 'HGNC:2579', 'HGNC:12585', 'HGNC:4693', 'HGNC:24382…
Calu3-S1-8h-B_TGCAAACCACGT	0.0031453734416104573	0.002457610839838799	656	0	['HGNC:2501', 'HGNC:18170', 'HGNC:18044', 'HGNC:10451', 'HGNC:9020', 'HGNC:14409', 'HGNC:2704', 'HGNC:4136', 'HGNC:11047', 'HGNC:10452', 'HGNC:11063', 'HGNC:17296', 'HGNC:4175', 'HGNC:11004', 'HGNC:9160', 'HGNC:7892', 'HGNC:26309', 'HGNC:17027', 'HGNC:11067', 'HGNC:2858']
Calu3-mock-12h-A_ACTGACATCCTC	0.003145373441610435	0.003298234330405122	827	0	['HGNC:847', 'HGNC:840', 'HGNC:837', 'HGNC:12586', 'HGNC:7422', 'HGNC:24382', 'HGNC:7427', 'HGNC:823', 'HGNC:10989', 'HGNC:18044', 'HGNC:830', 'HGNC:29594', 'HGNC:5157', 'HGNC:2292', 'HGNC:2267', 'HGNC:2269', 'HGNC:12585', 'HGNC:11063', 'HGNC:2265', 'HGNC:18070', 'HGNC:7892', 'HGNC:2289', 'HGNC:14247', 'HGNC:8016', 'HGNC:3482', 'HGNC:16484', 'HGNC:2280', 'HGNC:2287', 'HGNC:846', 'HGNC:848', 'HGNC…
Calu3-S2-8h-A_GTGCAGCAGTCG	0.0018922601154819007	0.0012524312216750462	935	0	['HGNC:10682', 'HGNC:4433', 'HGNC:7715', 'HGNC:7694', 'HGNC:7708', 'HGNC:30242', 'HGNC:28883', 'HGNC:11449', 'HGNC:2896', 'HGNC:837', 'HGNC:9020', 'HGNC:7455', 'HGNC:2279', 'HGNC:823', 'HGNC:2285', 'HGNC:30863', 'HGNC:17194', 'HGNC:7701', 'HGNC:7695', 'HGNC:12590', 'HGNC:11448', 'HGNC:7706', 'HGNC:845', 'HGNC:16232', 'HGNC:12587', 'HGNC:848', 'HGNC:7716', 'HGNC:847', 'HGNC:10680', 'HGNC:8124', 'H…
Calu3-S1-8h-A_TTTCTCTAATGA	0.003145373441610438	0.003298234330405109	607	0	['HGNC:16484', 'HGNC:10297', 'HGNC:18070', 'HGNC:11004', 'HGNC:7892', 'HGNC:18170', 'HGNC:11064', 'HGNC:10293', 'HGNC:9020', 'HGNC:500', 'HGNC:18044', 'HGNC:11054', 'HGNC:5157', 'HGNC:11047', 'HGNC:4693']
Calu3-S1-12h-A_AAGAATGAGTTG	0.010439742316604305	0.03700245177359367	1096	[['HGNC:2579', 36.61532480720146, 99.99999999999997], ['HGNC:24381', 36.6153248072014, 100.00000000000003], ['HGNC:7422', 36.615324807201084, 99.99999999999996], ['HGNC:2292', 36.615324807201695, 99.99999999999997], ['HGNC:2265', 36.61532480720144, 99.99999999999997], ['HGNC:10989', 36.61532480720135, 99.99999999999997], ['HGNC:846', 36.615324807201375, 100.00000000000003], ['HGNC:2269', 36.61532…	['HGNC:2501', 'HGNC:16484', 'HGNC:4570', 'HGNC:11063', 'HGNC:3569', 'HGNC:341', 'HGNC:4693', 'HGNC:365', 'HGNC:18170', 'HGNC:4378', 'HGNC:11047']
Calu3-S2-4h-B_AAACACCGCACT	0.0036098848962415587	0.00329823433040511	938	0	['HGNC:9020', 'HGNC:10979', 'HGNC:341', 'HGNC:30927', 'HGNC:29437', 'HGNC:4433', 'HGNC:11047', 'HGNC:18170', 'HGNC:16484', 'HGNC:5157', 'HGNC:7892', 'HGNC:18044', 'HGNC:16448', 'HGNC:18070', 'HGNC:4693']
Calu3-S2-8h-A_AACACTCTACAC	0.003145373441610438	0.003298234330405103	632	[['HGNC:642', 17.107338907639736, 99.99999999999807]]	['HGNC:24381', 'HGNC:18044', 'HGNC:847', 'HGNC:7421', 'HGNC:8016', 'HGNC:14247', 'HGNC:2579', 'HGNC:4175', 'HGNC:2289', 'HGNC:29594', 'HGNC:845', 'HGNC:11063', 'HGNC:2269', 'HGNC:30862', 'HGNC:2285', 'HGNC:24380', 'HGNC:30863', 'HGNC:18170', 'HGNC:2280', 'HGNC:12585', 'HGNC:341', 'HGNC:2265', 'HGNC:833', 'HGNC:12590', 'HGNC:2287', 'HGNC:838', 'HGNC:24382', 'HGNC:840', 'HGNC:2267', 'HGNC:7419', 'H…
Calu3-mock-12h-A_TGCGTTAACAAA	0.0023172793887398075	0.0012575727380564148	962	0	['HGNC:5006', 'HGNC:5008', 'HGNC:11559', 'HGNC:7436', 'HGNC:2704', 'HGNC:8052', 'HGNC:18170', 'HGNC:16484', 'HGNC:11004', 'HGNC:9141', 'HGNC:10979', 'HGNC:4432', 'HGNC:10451', 'HGNC:4378', 'HGNC:7530', 'HGNC:1667', 'HGNC:4908', 'HGNC:10986', 'HGNC:17296', 'HGNC:12441', 'HGNC:4693', 'HGNC:2861', 'HGNC:10937', 'HGNC:7863', 'HGNC:7852', 'HGNC:5383', 'HGNC:10297', 'HGNC:9020', 'HGNC:10452', 'HGNC:306…
Calu3-S1-12h-B_GCTACCGGTCAC	0.0031453734416104517	0.007067644993725241	486	[['HGNC:14409', 46.66666666666664, 99.99999999999953]]	['HGNC:4249', 'HGNC:5008', 'HGNC:28883', 'HGNC:8016', 'HGNC:11054', 'HGNC:10986', 'HGNC:365', 'HGNC:838', 'HGNC:848', 'HGNC:9020', 'HGNC:823', 'HGNC:830', 'HGNC:16484', 'HGNC:14247', 'HGNC:11064', 'HGNC:4136', 'HGNC:845', 'HGNC:4693', 'HGNC:846', 'HGNC:5006', 'HGNC:833', 'HGNC:7529', 'HGNC:18070', 'HGNC:2501', 'HGNC:9141', 'HGNC:18170', 'HGNC:840', 'HGNC:4175', 'HGNC:18044', 'HGNC:837', 'HGNC:437…
Calu3-mock-4h-A_TAGACGAGGAGC	0.04099947210979908	0.04344685760872829	1271	0	['HGNC:2501', 'HGNC:18170', 'HGNC:4378', 'HGNC:18044', 'HGNC:4136', 'HGNC:11064', 'HGNC:4175', 'HGNC:11067', 'HGNC:16484', 'HGNC:11063', 'HGNC:4693']
Calu3-S1-8h-B_GGCAAAAACCGT	0.0061494942041017174	0.08826994247244246	981	[['HGNC:11559', 42.8883771767428, 99.99999999999993], ['HGNC:10297', 42.8883771767397, 99.99999999999991], ['HGNC:10293', 42.888377176742566, 100.00000000000702], ['HGNC:11004', 39.64533554787951, 99.99999999999976]]	['HGNC:7892', 'HGNC:11449', 'HGNC:14573', 'HGNC:7427', 'HGNC:12586', 'HGNC:12585', 'HGNC:11064', 'HGNC:11036', 'HGNC:11022', 'HGNC:12524', 'HGNC:10452', 'HGNC:10681', 'HGNC:29594', 'HGNC:4175', 'HGNC:664', 'HGNC:2292', 'HGNC:3700', 'HGNC:24382', 'HGNC:10683', 'HGNC:2285', 'HGNC:2501', 'HGNC:9020', 'HGNC:4693', 'HGNC:10451', 'HGNC:12587', 'HGNC:7422', 'HGNC:10979', 'HGNC:2279', 'HGNC:2579', 'HGNC:…
Calu3-S2-4h-B_TTCAACTCTACT	0.003145373441610448	0.003298234330405103	686	0	['HGNC:24381', 'HGNC:840', 'HGNC:17027', 'HGNC:11063', 'HGNC:2265', 'HGNC:12585', 'HGNC:8016', 'HGNC:2292', 'HGNC:2267', 'HGNC:847', 'HGNC:24380', 'HGNC:18170', 'HGNC:838', 'HGNC:9225', 'HGNC:845', 'HGNC:2285', 'HGNC:12590', 'HGNC:24382', 'HGNC:833', 'HGNC:2269', 'HGNC:18044', 'HGNC:830', 'HGNC:7419', 'HGNC:4378', 'HGNC:2291', 'HGNC:2279', 'HGNC:16484', 'HGNC:2280', 'HGNC:9020', 'HGNC:7427', 'HGN…
Calu3-mock-4h-A_GCAACCGATTAT	0.003145373441610438	0.0037694106633201726	743	0	['HGNC:12590', 'HGNC:14430', 'HGNC:823', 'HGNC:14409', 'HGNC:2292', 'HGNC:840', 'HGNC:11051', 'HGNC:2280', 'HGNC:24381', 'HGNC:16484', 'HGNC:2267', 'HGNC:12582', 'HGNC:7422', 'HGNC:845', 'HGNC:11025', 'HGNC:2288', 'HGNC:12587', 'HGNC:4175', 'HGNC:4136', 'HGNC:11054', 'HGNC:2294', 'HGNC:2291', 'HGNC:12441', 'HGNC:17296', 'HGNC:30863', 'HGNC:2579', 'HGNC:16232', 'HGNC:846', 'HGNC:10452', 'HGNC:1804…
Calu3-S2-8h-A_CACGTTCCCTAA	0.0025215774988833	0.0012524312216750828	819	0	['HGNC:4693', 'HGNC:4136', 'HGNC:11025', 'HGNC:11450', 'HGNC:18070', 'HGNC:11047', 'HGNC:11067', 'HGNC:30927', 'HGNC:11449', 'HGNC:4432', 'HGNC:5157', 'HGNC:11004', 'HGNC:29437', 'HGNC:4175', 'HGNC:18044', 'HGNC:10992', 'HGNC:18170', 'HGNC:2501', 'HGNC:7892']
Calu3-S1-8h-A_TAACGGTATACG	0.00189226011548193	0.0012524312216750828	555	0	['HGNC:365', 'HGNC:3575', 'HGNC:18170', 'HGNC:3569', 'HGNC:4378', 'HGNC:10999', 'HGNC:11026', 'HGNC:4693', 'HGNC:4623', 'HGNC:14679', 'HGNC:9225', 'HGNC:17027', 'HGNC:11059', 'HGNC:18070']
Calu3-S2-8h-A_TTTCGTAGGCGA	0.0031453734416104612	0.07099936307134785	963	[['HGNC:29594', 21.401737840804234, 99.99999999999933], ['HGNC:14409', 23.615607827141808, 99.99999999999925], ['HGNC:7422', 21.40173784080481, 99.99999999999916], ['HGNC:2267', 21.401737840804806, 99.99999999999933], ['HGNC:380', 34.87456182231761, 99.99999999999959], ['HGNC:846', 21.43866671597626, 99.99999999999922], ['HGNC:7421', 21.401737840804817, 99.9999999999993], ['HGNC:2579', 21.4017378…	['HGNC:16484', 'HGNC:2860', 'HGNC:10980', 'HGNC:7529', 'HGNC:10917', 'HGNC:2898', 'HGNC:5383', 'HGNC:11055', 'HGNC:22921', 'HGNC:10681', 'HGNC:10680', 'HGNC:3133', 'HGNC:5008', 'HGNC:17366', 'HGNC:406', 'HGNC:11063', 'HGNC:2859', 'HGNC:8124', 'HGNC:13398', 'HGNC:18175', 'HGNC:10683', 'HGNC:4189', 'HGNC:2244', 'HGNC:7530', 'HGNC:21350', 'HGNC:10979', 'HGNC:2911', 'HGNC:4693', 'HGNC:11279', 'HGNC:4…
Calu3-S1-8h-A_TCGACCGTCAAA	0.010439742316604302	0.01507764265328051	1211	[['HGNC:2501', 16.440492800168606, 90.49974049589088]]	['HGNC:12585', 'HGNC:10992', 'HGNC:12590', 'HGNC:2287', 'HGNC:24380', 'HGNC:18044', 'HGNC:14679', 'HGNC:2277', 'HGNC:10451', 'HGNC:840', 'HGNC:12582', 'HGNC:10452', 'HGNC:837', 'HGNC:12587', 'HGNC:17296', 'HGNC:8016', 'HGNC:24381', 'HGNC:11063', 'HGNC:2292', 'HGNC:12586', 'HGNC:848', 'HGNC:7421', 'HGNC:2289', 'HGNC:29594', 'HGNC:830', 'HGNC:2280', 'HGNC:2579', 'HGNC:7422', 'HGNC:11004', 'HGNC:229…
Calu3-S2-4h-B_GGACCACAGTCA	0.003778244682811768	0.0032982343304051127	847	0	['HGNC:18070', 'HGNC:4693', 'HGNC:11047', 'HGNC:9020', 'HGNC:18170', 'HGNC:7892', 'HGNC:11064', 'HGNC:18044', 'HGNC:365']
Calu3-S2-4h-B_CCTATCGCTTGC	0.0031453734416104317	0.003298234330405138	735	0	['HGNC:7892', 'HGNC:9020', 'HGNC:18070', 'HGNC:11064', 'HGNC:16484', 'HGNC:5157', 'HGNC:29437', 'HGNC:30927', 'HGNC:4693', 'HGNC:18044', 'HGNC:4175', 'HGNC:4136', 'HGNC:18170', 'HGNC:2501', 'HGNC:11047']
Calu3-mock-12h-A_TTTTCCGGCTGT	0.003145373441610438	0.003298234330405111	928	0	['HGNC:4693', 'HGNC:4136', 'HGNC:11064', 'HGNC:11067', 'HGNC:4175', 'HGNC:4378', 'HGNC:2501', 'HGNC:18070', 'HGNC:18170', 'HGNC:16484', 'HGNC:18044', 'HGNC:11054']
Calu3-mock-4h-A_CGGTTATCTCCC	0.010439742316604508	0.09995403371136473	1202	[['HGNC:11004', 17.234754267296832, 99.99999999999804], ['HGNC:8016', 34.461862820500386, 99.99999999999804], ['HGNC:838', 34.46186282050013, 99.99999999999793], ['HGNC:833', 34.461862820500386, 99.99999999999804], ['HGNC:823', 34.46186282050059, 99.999999999998], ['HGNC:10986', 32.00358314575787, 99.999999999998], ['HGNC:845', 34.461862820500166, 99.99999999999817], ['HGNC:830', 34.4618628205006…	['HGNC:2501', 'HGNC:9721', 'HGNC:4175', 'HGNC:10943', 'HGNC:18044', 'HGNC:11063', 'HGNC:406', 'HGNC:4136', 'HGNC:22921', 'HGNC:16484', 'HGNC:11064', 'HGNC:18170', 'HGNC:8091', 'HGNC:4693']
Calu3-S1-8h-A_CCGTCTCGCAAG	0.001454615981380911	0.002457610839838792	567	0	['HGNC:7693', 'HGNC:3481', 'HGNC:11055', 'HGNC:7461', 'HGNC:7455', 'HGNC:7456', 'HGNC:2291', 'HGNC:837', 'HGNC:840', 'HGNC:7892', 'HGNC:2267', 'HGNC:2861', 'HGNC:823', 'HGNC:7458', 'HGNC:7687', 'HGNC:7701', 'HGNC:7696', 'HGNC:10956', 'HGNC:845', 'HGNC:7717', 'HGNC:7705', 'HGNC:14409', 'HGNC:2294', 'HGNC:24380', 'HGNC:11559', 'HGNC:4693', 'HGNC:7692', 'HGNC:2287', 'HGNC:23987', 'HGNC:7683', 'HGNC:…
Calu3-mock-4h-A_CCGGAAACGCCT	0.0104397423166043	0.022415219615985197	1070	[['HGNC:10971', 22.11746123673889, 100.00000000000003]]	['HGNC:8907', 'HGNC:837', 'HGNC:840', 'HGNC:845', 'HGNC:2267', 'HGNC:29437', 'HGNC:30863', 'HGNC:12586', 'HGNC:11047', 'HGNC:8016', 'HGNC:4116', 'HGNC:4135', 'HGNC:2291', 'HGNC:4432', 'HGNC:7427', 'HGNC:24380', 'HGNC:976', 'HGNC:30927', 'HGNC:2422', 'HGNC:2294', 'HGNC:16232', 'HGNC:2279', 'HGNC:11026', 'HGNC:7422', 'HGNC:2265', 'HGNC:12585', 'HGNC:7421', 'HGNC:9020', 'HGNC:4136', 'HGNC:30862', 'H…
Calu3-mock-4h-A_ATGCTAAACGAC	0.003145373441610442	0.003298234330405767	856	0	['HGNC:2501', 'HGNC:17296', 'HGNC:18170', 'HGNC:10452', 'HGNC:11047', 'HGNC:2858', 'HGNC:9020', 'HGNC:4693', 'HGNC:7892', 'HGNC:18044', 'HGNC:10451']
Calu3-S2-12h-A_TAATGGCCGTCT	0.0023172793887392736	0.0012575727380560627	1062	0	['HGNC:24382', 'HGNC:2205', 'HGNC:10451', 'HGNC:4433', 'HGNC:846', 'HGNC:8907', 'HGNC:7216', 'HGNC:7892', 'HGNC:365', 'HGNC:976', 'HGNC:833', 'HGNC:17296', 'HGNC:7421', 'HGNC:847', 'HGNC:4458', 'HGNC:4061', 'HGNC:10452', 'HGNC:20197', 'HGNC:2287', 'HGNC:1795', 'HGNC:11022', 'HGNC:845', 'HGNC:11063', 'HGNC:7422', 'HGNC:12524', 'HGNC:2292', 'HGNC:2269', 'HGNC:12390', 'HGNC:2288', 'HGNC:837', 'HGNC:…
Calu3-mock-12h-A_CACCGATGTACT	0.004483041295214671	0.00329823433040511	1217	0	['HGNC:10979', 'HGNC:19980', 'HGNC:1795', 'HGNC:406', 'HGNC:115', 'HGNC:18170', 'HGNC:4432', 'HGNC:4433', 'HGNC:11064', 'HGNC:21350', 'HGNC:10850', 'HGNC:2898', 'HGNC:10980', 'HGNC:4136', 'HGNC:2896', 'HGNC:4175', 'HGNC:8808', 'HGNC:5383', 'HGNC:8907', 'HGNC:9721', 'HGNC:2501']
Calu3-mock-4h-B_GAATCGTTAACG	0.0031453734416104326	0.02568868048023125	1267	0	['HGNC:2501', 'HGNC:18170', 'HGNC:17296', 'HGNC:11067', 'HGNC:11064', 'HGNC:11026', 'HGNC:10451', 'HGNC:10452', 'HGNC:2858', 'HGNC:11063', 'HGNC:4175', 'HGNC:7892', 'HGNC:4136']
Calu3-S2-4h-B_TGCTAGGGACCC	0.0031453734416104387	0.0032982343304051144	1005	0	['HGNC:4378', 'HGNC:4136', 'HGNC:12437', 'HGNC:3700', 'HGNC:2501', 'HGNC:11067', 'HGNC:10850', 'HGNC:4693', 'HGNC:4175', 'HGNC:365', 'HGNC:11064', 'HGNC:18170', 'HGNC:16484']
Calu3-mock-4h-A_CGTCAGACTACG	0.010439742316604305	0.05745652030763145	1181	[['HGNC:2294', 39.46655760898151, 100.00000000000038], ['HGNC:12587', 39.466557608981475, 100.00000000000033], ['HGNC:2289', 39.46655760898153, 100.00000000000475], ['HGNC:30862', 39.46655760898198, 100.00000000000003], ['HGNC:2277', 39.46655760898157, 99.99999999999989], ['HGNC:24381', 39.46655760898148, 100.0], ['HGNC:2267', 39.46655760898146, 99.99999999999999], ['HGNC:7892', 27.77489213506226…	['HGNC:16448', 'HGNC:11063', 'HGNC:473', 'HGNC:341', 'HGNC:10986', 'HGNC:9020', 'HGNC:18170', 'HGNC:2501']
Calu3-mock-12h-B_CCTTGATACTAC	0.003145373441610438	0.003298234330405109	807	0	['HGNC:4175', 'HGNC:848', 'HGNC:2279', 'HGNC:2269', 'HGNC:2291', 'HGNC:24381', 'HGNC:4136', 'HGNC:29594', 'HGNC:11055', 'HGNC:30862', 'HGNC:2244', 'HGNC:14247', 'HGNC:10980', 'HGNC:18175', 'HGNC:4249', 'HGNC:2501', 'HGNC:837', 'HGNC:7422', 'HGNC:2294', 'HGNC:2280', 'HGNC:2287', 'HGNC:2267', 'HGNC:12582', 'HGNC:115', 'HGNC:8016', 'HGNC:2277', 'HGNC:12585', 'HGNC:12587', 'HGNC:406', 'HGNC:7419', 'H…
Calu3-S2-12h-B_CTTACATGCCCC	0.00033401992985581416	0.0003064045964779149	1365	0	['HGNC:341', 'HGNC:4693', 'HGNC:10979', 'HGNC:18170', 'HGNC:932', 'HGNC:7892', 'HGNC:7863', 'HGNC:4432', 'HGNC:115', 'HGNC:5383', 'HGNC:4175', 'HGNC:4136', 'HGNC:11064', 'HGNC:2501']
Calu3-mock-12h-A_CAGGCTCCACCC	0.003609884896241592	0.0032982343304051075	806	0	['HGNC:4136', 'HGNC:9020', 'HGNC:4693', 'HGNC:500', 'HGNC:18044', 'HGNC:4175', 'HGNC:10943', 'HGNC:18170', 'HGNC:11047', 'HGNC:341', 'HGNC:11055', 'HGNC:14679']
Calu3-mock-12h-B_TAATTGCAAGGC	0.00377824468281197	0.0032982343304051114	1052	0	['HGNC:18170', 'HGNC:4378', 'HGNC:18044', 'HGNC:11047', 'HGNC:341', 'HGNC:4432', 'HGNC:2501', 'HGNC:11063', 'HGNC:16484', 'HGNC:4693']
Calu3-S2-8h-A_TTGAAGCCGCGA	0.0007530895498783733	0.0005015976055736124	1201	0	['HGNC:9141', 'HGNC:11003', 'HGNC:18170', 'HGNC:30863', 'HGNC:823', 'HGNC:7529', 'HGNC:2292', 'HGNC:2267', 'HGNC:25223', 'HGNC:2269', 'HGNC:11064', 'HGNC:10920', 'HGNC:4136', 'HGNC:830', 'HGNC:29594', 'HGNC:2277', 'HGNC:12586', 'HGNC:10979', 'HGNC:7422', 'HGNC:8016', 'HGNC:30862', 'HGNC:18175', 'HGNC:845', 'HGNC:2280', 'HGNC:5006', 'HGNC:2279', 'HGNC:7436', 'HGNC:5382', 'HGNC:2289', 'HGNC:10452',…
Calu3-S1-8h-B_GGCGCGCGACGC	0.0031453734416104426	0.0024576108398387873	634	0	['HGNC:8906', 'HGNC:11004', 'HGNC:4175', 'HGNC:2289', 'HGNC:3133', 'HGNC:8016', 'HGNC:14247', 'HGNC:7863', 'HGNC:2288', 'HGNC:2267', 'HGNC:2269', 'HGNC:4795', 'HGNC:840', 'HGNC:115', 'HGNC:7892', 'HGNC:5383', 'HGNC:11863', 'HGNC:24381', 'HGNC:3482', 'HGNC:24269', 'HGNC:847', 'HGNC:29437', 'HGNC:4061', 'HGNC:12590', 'HGNC:845', 'HGNC:12587', 'HGNC:2859', 'HGNC:3481', 'HGNC:18044', 'HGNC:30863', 'H…
Calu3-S2-4h-B_TGTGTGCACTAA	0.0031453734416104486	0.007067644993725236	858	[['HGNC:2704', 46.66666666666668, 99.99999999999967], ['HGNC:365', 46.66666666666683, 99.99999999999936]]	['HGNC:4175', 'HGNC:84', 'HGNC:6936', 'HGNC:94', 'HGNC:8636', 'HGNC:7892', 'HGNC:18170', 'HGNC:5008', 'HGNC:10452', 'HGNC:18044', 'HGNC:14409', 'HGNC:17296', 'HGNC:11004', 'HGNC:2858', 'HGNC:10969', 'HGNC:10451', 'HGNC:4136', 'HGNC:9020', 'HGNC:2690', 'HGNC:4432', 'HGNC:6937', 'HGNC:21298', 'HGNC:890', 'HGNC:11063']
Calu3-mock-4h-A_ACCTGACGTCTG	0.022916507524253303	0.02241521961598521	1232	0	['HGNC:11559', 'HGNC:10452', 'HGNC:7892', 'HGNC:18170', 'HGNC:365', 'HGNC:2858', 'HGNC:18044', 'HGNC:4136', 'HGNC:2501', 'HGNC:11004', 'HGNC:4175', 'HGNC:11064', 'HGNC:976', 'HGNC:10451', 'HGNC:17296']
Calu3-mock-12h-A_TAAGCGAAATGC	0.010439742316604298	0.06886824184802294	1286	[['HGNC:18044', 48.30086446938619, 99.9999999999991]]	['HGNC:18170', 'HGNC:7892', 'HGNC:2501', 'HGNC:4175', 'HGNC:11055', 'HGNC:11782', 'HGNC:8582', 'HGNC:9020', 'HGNC:4693', 'HGNC:11047', 'HGNC:5157', 'HGNC:8646', 'HGNC:29878', 'HGNC:4136', 'HGNC:10992']
Calu3-S1-4h-B_CTCCGAAGATCC	0.002317279388739273	0.0012575727380560642	1109	0	['HGNC:30863', 'HGNC:2289', 'HGNC:12524', 'HGNC:4136', 'HGNC:16232', 'HGNC:7422', 'HGNC:840', 'HGNC:833', 'HGNC:17296', 'HGNC:10683', 'HGNC:847', 'HGNC:7419', 'HGNC:2501', 'HGNC:29594', 'HGNC:11022', 'HGNC:20799', 'HGNC:11063', 'HGNC:10680', 'HGNC:10979', 'HGNC:12527', 'HGNC:2579', 'HGNC:18170', 'HGNC:24380', 'HGNC:12587', 'HGNC:2205', 'HGNC:4061', 'HGNC:2294', 'HGNC:830', 'HGNC:24381', 'HGNC:243…
Calu3-mock-4h-A_ATAAACCACTCA	0.0041255827385618185	0.0037694106633201093	1253	0	['HGNC:10451', 'HGNC:2690', 'HGNC:5006', 'HGNC:4433', 'HGNC:10680', 'HGNC:4136', 'HGNC:2704', 'HGNC:4175', 'HGNC:2646', 'HGNC:16526', 'HGNC:2501', 'HGNC:3247', 'HGNC:10683', 'HGNC:10682', 'HGNC:10922', 'HGNC:1795', 'HGNC:17296', 'HGNC:5007', 'HGNC:94', 'HGNC:10681', 'HGNC:11063', 'HGNC:10452', 'HGNC:253', 'HGNC:21350', 'HGNC:18170', 'HGNC:11004', 'HGNC:7530', 'HGNC:3700', 'HGNC:2645', 'HGNC:119',…
Calu3-S1-8h-A_CTCGCGAAACTC	0.0031453734416104673	0.00329823433040511	1140	0	['HGNC:4136', 'HGNC:2501', 'HGNC:17296', 'HGNC:11063', 'HGNC:7892', 'HGNC:18170', 'HGNC:18044', 'HGNC:3061', 'HGNC:11559', 'HGNC:11004', 'HGNC:11064', 'HGNC:10293', 'HGNC:11067', 'HGNC:10451', 'HGNC:10297', 'HGNC:2858', 'HGNC:11055', 'HGNC:10452', 'HGNC:4175', 'HGNC:16484']
Calu3-S1-8h-A_ATTCTGCTTACC	0.003145373441610437	0.003298234330405109	458	[['HGNC:14430', 32.039593633625316, 100.00000000000007], ['HGNC:10980', 32.03959363362577, 99.99999999999646]]	['HGNC:18170', 'HGNC:2279', 'HGNC:10979', 'HGNC:2289', 'HGNC:24381', 'HGNC:500', 'HGNC:406', 'HGNC:2292', 'HGNC:4175', 'HGNC:9020', 'HGNC:11054', 'HGNC:5383', 'HGNC:833', 'HGNC:4378', 'HGNC:7421', 'HGNC:840', 'HGNC:11051', 'HGNC:2291', 'HGNC:2285', 'HGNC:341', 'HGNC:8016', 'HGNC:16484', 'HGNC:8091', 'HGNC:7529', 'HGNC:2244', 'HGNC:830', 'HGNC:18175', 'HGNC:14247', 'HGNC:10986', 'HGNC:2579', 'HGNC…
Calu3-S1-8h-B_GAAATGTTTGAG	0.0031453734416104604	0.043446857608726186	902	[['HGNC:9020', 8.675910919189358, 99.99999999999983]]	['HGNC:838', 'HGNC:830', 'HGNC:12587', 'HGNC:28883', 'HGNC:2287', 'HGNC:24382', 'HGNC:12590', 'HGNC:7530', 'HGNC:10451', 'HGNC:2292', 'HGNC:11067', 'HGNC:10452', 'HGNC:11064', 'HGNC:10979', 'HGNC:2265', 'HGNC:2269', 'HGNC:17296', 'HGNC:2280', 'HGNC:823', 'HGNC:2267', 'HGNC:2579', 'HGNC:7892', 'HGNC:20661', 'HGNC:12582', 'HGNC:24381', 'HGNC:3481', 'HGNC:833', 'HGNC:846', 'HGNC:2285', 'HGNC:5382', …
Calu3-mock-12h-A_CCTAGCAGAGGA	0.003145373441610439	0.033263956157462665	918	[['HGNC:24381', 44.01575456427199, 100.00000000000009], ['HGNC:823', 44.015754564271994, 100.00000000000009], ['HGNC:14247', 44.01575456427202, 100.00000000000009], ['HGNC:7427', 44.01575456427202, 100.00000000000009], ['HGNC:2287', 44.01575456427206, 99.99999999999997], ['HGNC:16232', 44.01575456427197, 99.99999999999997], ['HGNC:500', 18.363797229792766, 99.99999999999994], ['HGNC:2288', 44.015…	['HGNC:10681', 'HGNC:7529', 'HGNC:3700', 'HGNC:3247', 'HGNC:17296', 'HGNC:10980', 'HGNC:9141', 'HGNC:7892', 'HGNC:5006', 'HGNC:10452', 'HGNC:4061', 'HGNC:9020', 'HGNC:365', 'HGNC:16526', 'HGNC:2645', 'HGNC:403', 'HGNC:4175', 'HGNC:82', 'HGNC:10451', 'HGNC:5007', 'HGNC:4249', 'HGNC:18170', 'HGNC:253', 'HGNC:2858', 'HGNC:1516', 'HGNC:7530', 'HGNC:11063', 'HGNC:2690', 'HGNC:16484', 'HGNC:94', 'HGNC:…
Calu3-S2-8h-A_CGATCAGCCTGC	0.003145373441610437	0.0032982343304051105	650	0	['HGNC:10992', 'HGNC:18170', 'HGNC:4378', 'HGNC:17027', 'HGNC:11004', 'HGNC:7892', 'HGNC:18070', 'HGNC:2501', 'HGNC:16484', 'HGNC:11047', 'HGNC:9225', 'HGNC:9020', 'HGNC:4693', 'HGNC:18044']
Calu3-S2-4h-B_GACACTGCACAG	0.0073807749082883956	0.003298234330405109	994	0	['HGNC:341', 'HGNC:11026', 'HGNC:18044', 'HGNC:16484', 'HGNC:9020', 'HGNC:11067', 'HGNC:4378', 'HGNC:18170', 'HGNC:11063', 'HGNC:11059', 'HGNC:4693', 'HGNC:11064', 'HGNC:4623']
Calu3-S1-8h-B_GACAACGTGGAG	0.003609884896241594	0.00329823433040508	1347	0	['HGNC:847', 'HGNC:10683', 'HGNC:846', 'HGNC:12441', 'HGNC:2285', 'HGNC:2279', 'HGNC:837', 'HGNC:823', 'HGNC:11064', 'HGNC:5157', 'HGNC:2579', 'HGNC:2277', 'HGNC:8124', 'HGNC:8016', 'HGNC:7421', 'HGNC:10680', 'HGNC:11047', 'HGNC:2288', 'HGNC:9020', 'HGNC:16484', 'HGNC:2898', 'HGNC:4693', 'HGNC:4432', 'HGNC:2289', 'HGNC:24382', 'HGNC:2269', 'HGNC:7419', 'HGNC:2291', 'HGNC:2294', 'HGNC:12586', 'HGN…
Calu3-S1-4h-B_AGCAGCCTCGCA	0.003145373441610438	0.08826994247244252	879	[['HGNC:9020', 4.270321875985038, 100.00000000000003], ['HGNC:341', 40.507753690568585, 100.0]]	['HGNC:1516', 'HGNC:4175', 'HGNC:7427', 'HGNC:7422', 'HGNC:12590', 'HGNC:7421', 'HGNC:2579', 'HGNC:664', 'HGNC:30927', 'HGNC:82', 'HGNC:840', 'HGNC:833', 'HGNC:848', 'HGNC:16526', 'HGNC:10979', 'HGNC:2294', 'HGNC:10683', 'HGNC:16232', 'HGNC:18170', 'HGNC:7892', 'HGNC:2277', 'HGNC:10682', 'HGNC:30862', 'HGNC:2280', 'HGNC:4432', 'HGNC:4693', 'HGNC:5213', 'HGNC:10681', 'HGNC:11055', 'HGNC:3481', 'HG…
Calu3-mock-4h-A_CCATACGGGGCA	0.0031453734416104387	0.0037694106633201327	923	0	['HGNC:12582', 'HGNC:7421', 'HGNC:14409', 'HGNC:5386', 'HGNC:2289', 'HGNC:3824', 'HGNC:4136', 'HGNC:2280', 'HGNC:5213', 'HGNC:25223', 'HGNC:20661', 'HGNC:830', 'HGNC:2291', 'HGNC:10682', 'HGNC:119', 'HGNC:28883', 'HGNC:3482', 'HGNC:2287', 'HGNC:5384', 'HGNC:20233', 'HGNC:840', 'HGNC:846', 'HGNC:10451', 'HGNC:2422', 'HGNC:11004', 'HGNC:2277', 'HGNC:2858', 'HGNC:253', 'HGNC:7422', 'HGNC:403', 'HGNC…
Calu3-S2-12h-A_GCGTACCGATTG	0.010439742316604328	0.08826994247244241	1067	[['HGNC:11026', 37.68435236926492, 99.9999999999998], ['HGNC:8907', 32.50666019018142, 100.0], ['HGNC:2422', 32.506660190181485, 99.99999999999977], ['HGNC:115', 32.506660190181094, 99.99999999999966], ['HGNC:20799', 32.506660190181385, 99.99999999999983], ['HGNC:19980', 32.50666019017856, 99.99999999999979]]	['HGNC:30863', 'HGNC:830', 'HGNC:29594', 'HGNC:24382', 'HGNC:14409', 'HGNC:7421', 'HGNC:2279', 'HGNC:10682', 'HGNC:3482', 'HGNC:7427', 'HGNC:2911', 'HGNC:2501', 'HGNC:8016', 'HGNC:11449', 'HGNC:2269', 'HGNC:4136', 'HGNC:2287', 'HGNC:2579', 'HGNC:10683', 'HGNC:10681', 'HGNC:2277', 'HGNC:838', 'HGNC:12582', 'HGNC:847', 'HGNC:16232', 'HGNC:18170', 'HGNC:12590', 'HGNC:7422', 'HGNC:845', 'HGNC:24381',…
Calu3-mock-12h-A_TGCCCAGCACAG	0.003145373441610446	0.035346339800459696	934	[['HGNC:30862', 44.262040042036126, 99.99999999999966], ['HGNC:8016', 44.197965652027065, 99.9999999999993], ['HGNC:840', 44.197965652027044, 99.9999999999993], ['HGNC:2579', 44.26204004203605, 99.9999999999993], ['HGNC:830', 44.19796565202639, 99.99999999999976], ['HGNC:14247', 44.19796565202716, 99.99999999999976], ['HGNC:24382', 44.26204004203605, 99.99999999999962], ['HGNC:24380', 44.26204004…	['HGNC:4175', 'HGNC:5008', 'HGNC:4432', 'HGNC:29437', 'HGNC:30927', 'HGNC:11047', 'HGNC:9141', 'HGNC:10986', 'HGNC:10943', 'HGNC:4693', 'HGNC:7530', 'HGNC:4378', 'HGNC:4136', 'HGNC:115', 'HGNC:5006', 'HGNC:2501', 'HGNC:18170', 'HGNC:7863', 'HGNC:7529', 'HGNC:5383', 'HGNC:10979']
Calu3-S2-8h-A_TTTGGTGTACGT	0.003145373441610437	0.0032982343304051075	587	0	['HGNC:16484', 'HGNC:4136', 'HGNC:11067', 'HGNC:5157', 'HGNC:30927', 'HGNC:2501', 'HGNC:29437', 'HGNC:4175', 'HGNC:4693', 'HGNC:18170', 'HGNC:11047', 'HGNC:7892']
Calu3-S2-4h-B_TGAGTATGTTCC	0.0031453734416104447	0.004278511450439162	1013	0	['HGNC:8646', 'HGNC:18170', 'HGNC:11064', 'HGNC:11063', 'HGNC:4432', 'HGNC:11067', 'HGNC:8582', 'HGNC:10980', 'HGNC:11782', 'HGNC:2501', 'HGNC:7892', 'HGNC:3700', 'HGNC:5157', 'HGNC:9020', 'HGNC:4693']
Calu3-S2-8h-A_ATTTAAACCCGC	0.0019622463796554338	0.0014313499676286705	451	0	['HGNC:2704', 'HGNC:4432', 'HGNC:10452', 'HGNC:3594', 'HGNC:115', 'HGNC:84', 'HGNC:3061', 'HGNC:8906', 'HGNC:24269', 'HGNC:11047', 'HGNC:4378', 'HGNC:10922', 'HGNC:10451', 'HGNC:17296', 'HGNC:2501', 'HGNC:11067', 'HGNC:11064', 'HGNC:18044', 'HGNC:4693', 'HGNC:18170', 'HGNC:9020']
Calu3-S2-8h-A_AGCCCTGTCGCC	0.001892260115481929	0.001252431221675084	830	0	['HGNC:10979', 'HGNC:24381', 'HGNC:823', 'HGNC:2267', 'HGNC:18044', 'HGNC:2291', 'HGNC:2285', 'HGNC:3481', 'HGNC:5008', 'HGNC:10680', 'HGNC:30863', 'HGNC:29437', 'HGNC:5157', 'HGNC:838', 'HGNC:10989', 'HGNC:10681', 'HGNC:833', 'HGNC:12590', 'HGNC:16484', 'HGNC:4175', 'HGNC:7530', 'HGNC:2288', 'HGNC:848', 'HGNC:4249', 'HGNC:2277', 'HGNC:2292', 'HGNC:3700', 'HGNC:2269', 'HGNC:12585', 'HGNC:11449', …
Calu3-S2-4h-B_GAAGTATCTCCC	0.003145373441610439	0.003298234330405105	1197	0	['HGNC:4136', 'HGNC:4175', 'HGNC:7892', 'HGNC:18170', 'HGNC:365', 'HGNC:8091', 'HGNC:2501', 'HGNC:16484', 'HGNC:406', 'HGNC:11047', 'HGNC:22921']
Calu3-S2-8h-A_ATGTGTAAGCCT	0.0031453734416104395	0.003298234330405111	480	0	['HGNC:2501', 'HGNC:18170', 'HGNC:4378', 'HGNC:18070', 'HGNC:18044', 'HGNC:10922', 'HGNC:4693', 'HGNC:365', 'HGNC:10999', 'HGNC:16484', 'HGNC:9225', 'HGNC:3575', 'HGNC:3569', 'HGNC:11047']
Calu3-S1-8h-A_ATGTTCCGGGCC	0.0036098848962415686	0.003298234330405078	1131	0	['HGNC:840', 'HGNC:848', 'HGNC:18044', 'HGNC:846', 'HGNC:4982', 'HGNC:365', 'HGNC:7892', 'HGNC:28883', 'HGNC:830', 'HGNC:9280', 'HGNC:14247', 'HGNC:11064', 'HGNC:4432', 'HGNC:4693', 'HGNC:837', 'HGNC:18070', 'HGNC:11047', 'HGNC:395', 'HGNC:10956', 'HGNC:18170', 'HGNC:847', 'HGNC:823', 'HGNC:838', 'HGNC:12592', 'HGNC:8016', 'HGNC:2321', 'HGNC:12591', 'HGNC:3647', 'HGNC:845', 'HGNC:500', 'HGNC:833']
Calu3-S1-8h-A_CCAGCGCGATCC	0.003145373441610437	0.003298234330405109	836	0	['HGNC:20233', 'HGNC:30863', 'HGNC:2294', 'HGNC:9020', 'HGNC:848', 'HGNC:9141', 'HGNC:2289', 'HGNC:16232', 'HGNC:2292', 'HGNC:24382', 'HGNC:12586', 'HGNC:2288', 'HGNC:30927', 'HGNC:4378', 'HGNC:840', 'HGNC:29437', 'HGNC:24381', 'HGNC:18170', 'HGNC:24380', 'HGNC:4801', 'HGNC:2280', 'HGNC:11047', 'HGNC:3481', 'HGNC:2285', 'HGNC:837', 'HGNC:7427', 'HGNC:2244', 'HGNC:838', 'HGNC:2501', 'HGNC:846', 'H…
Calu3-S2-4h-B_CAAATAGGAACA	0.003145373441610439	0.0037694106633201305	925	0	['HGNC:3700', 'HGNC:9141', 'HGNC:115', 'HGNC:12585', 'HGNC:10452', 'HGNC:2704', 'HGNC:846', 'HGNC:10680', 'HGNC:4061', 'HGNC:4693', 'HGNC:30927', 'HGNC:2287', 'HGNC:2690', 'HGNC:5213', 'HGNC:4432', 'HGNC:840', 'HGNC:18170', 'HGNC:8016', 'HGNC:403', 'HGNC:18044', 'HGNC:7421', 'HGNC:10681', 'HGNC:94', 'HGNC:2289', 'HGNC:30862', 'HGNC:2858', 'HGNC:4175', 'HGNC:830', 'HGNC:11064', 'HGNC:29437', 'HGNC…
Calu3-S1-12h-A_GTAACCACCGGA	0.003145373441610439	0.09995403371136473	1122	0	['HGNC:12590', 'HGNC:4433', 'HGNC:2690', 'HGNC:4260', 'HGNC:2280', 'HGNC:10955', 'HGNC:2292', 'HGNC:10681', 'HGNC:10979', 'HGNC:82', 'HGNC:9141', 'HGNC:2288', 'HGNC:2244', 'HGNC:12586', 'HGNC:30927', 'HGNC:845', 'HGNC:2287', 'HGNC:30863', 'HGNC:833', 'HGNC:2646', 'HGNC:20233', 'HGNC:3481', 'HGNC:11047', 'HGNC:403', 'HGNC:3482', 'HGNC:3247', 'HGNC:8016', 'HGNC:2645', 'HGNC:9020', 'HGNC:2579', 'HGN…
Calu3-S2-4h-B_TATTCCCGTGAC	0.0104397423166043	0.013912451838777836	1031	0	['HGNC:10682', 'HGNC:7421', 'HGNC:11448', 'HGNC:2911', 'HGNC:12582', 'HGNC:2269', 'HGNC:2501', 'HGNC:2288', 'HGNC:10943', 'HGNC:2267', 'HGNC:12587', 'HGNC:10680', 'HGNC:12590', 'HGNC:833', 'HGNC:2579', 'HGNC:2265', 'HGNC:18044', 'HGNC:5157', 'HGNC:2285', 'HGNC:29594', 'HGNC:2292', 'HGNC:846', 'HGNC:2898', 'HGNC:7419', 'HGNC:11055', 'HGNC:823', 'HGNC:30862', 'HGNC:2289', 'HGNC:2294', 'HGNC:7892', …
Calu3-mock-4h-A_CCACGGGTTCGT	0.0036792119618539345	0.0026837811893037737	1240	0	['HGNC:18170', 'HGNC:11067', 'HGNC:18044', 'HGNC:5157', 'HGNC:11064', 'HGNC:7892', 'HGNC:4136', 'HGNC:16484', 'HGNC:11063', 'HGNC:11025', 'HGNC:4693', 'HGNC:4175']
Calu3-S2-8h-A_GACCTCGTGCGG	0.0044830412952146705	0.003298234330405077	981	0	['HGNC:23056', 'HGNC:20197', 'HGNC:12585', 'HGNC:3005', 'HGNC:10933', 'HGNC:4136', 'HGNC:29565', 'HGNC:7045', 'HGNC:4298', 'HGNC:840', 'HGNC:16232', 'HGNC:10922', 'HGNC:837', 'HGNC:4458', 'HGNC:4175', 'HGNC:2265', 'HGNC:24382', 'HGNC:4006', 'HGNC:12524', 'HGNC:22921', 'HGNC:23161', 'HGNC:838', 'HGNC:19358', 'HGNC:4878', 'HGNC:11559', 'HGNC:6823', 'HGNC:12527', 'HGNC:7529', 'HGNC:7758', 'HGNC:1687…
Calu3-mock-4h-A_TGCACCGATCCG	0.00314537344161043	0.09995403371136438	1148	[['HGNC:830', 17.721550753635682, 100.00000000000027], ['HGNC:253', 43.4668377008045, 100.00000000000027], ['HGNC:10996', 30.497891549679895, 99.99999999999979], ['HGNC:10979', 43.466837700804426, 99.99999999999841], ['HGNC:2287', 17.72155075363184, 99.99999999999841], ['HGNC:7422', 17.721550753635235, 100.0000000000002], ['HGNC:1907', 30.497891549680244, 100.0000000000002], ['HGNC:12586', 17.721…	['HGNC:16484', 'HGNC:4136', 'HGNC:9020', 'HGNC:9225', 'HGNC:18170', 'HGNC:4175', 'HGNC:365', 'HGNC:18044', 'HGNC:7892']
Calu3-S2-8h-A_TTTCGTCCACGG	0.001521540668608442	0.0012524312216750776	1076	0	['HGNC:7419', 'HGNC:24382', 'HGNC:2265', 'HGNC:24380', 'HGNC:11449', 'HGNC:10681', 'HGNC:2280', 'HGNC:12585', 'HGNC:2288', 'HGNC:4693', 'HGNC:2267', 'HGNC:16232', 'HGNC:2287', 'HGNC:2277', 'HGNC:24381', 'HGNC:10979', 'HGNC:2898', 'HGNC:3700', 'HGNC:9020', 'HGNC:2294', 'HGNC:30862', 'HGNC:18044', 'HGNC:4378', 'HGNC:2291', 'HGNC:11448', 'HGNC:2501', 'HGNC:30927', 'HGNC:11047', 'HGNC:12590', 'HGNC:4…
Calu3-mock-12h-A_ATTCCAGGCAGC	0.003145373441610438	0.00427851145043916	1183	0	['HGNC:7892', 'HGNC:11055', 'HGNC:4432', 'HGNC:2501', 'HGNC:5157', 'HGNC:11063', 'HGNC:406', 'HGNC:18170', 'HGNC:4175', 'HGNC:4693', 'HGNC:14679', 'HGNC:4136', 'HGNC:8091']
Calu3-S2-4h-B_GTGCTTGTCTTT	0.002317279388739267	0.0012575727380560635	1171	0	['HGNC:18044', 'HGNC:2898', 'HGNC:4175', 'HGNC:11055', 'HGNC:4136', 'HGNC:5383', 'HGNC:10452', 'HGNC:2501', 'HGNC:9721', 'HGNC:976', 'HGNC:10986', 'HGNC:10979', 'HGNC:11004', 'HGNC:406', 'HGNC:115', 'HGNC:18170', 'HGNC:7892', 'HGNC:17296', 'HGNC:2858', 'HGNC:10451', 'HGNC:11047', 'HGNC:18070']
Calu3-mock-4h-A_CCGGTTACCGGT	0.003145373441610435	0.015077642653280546	1103	[['HGNC:14409', 25.043605821791953, 100.00000000000011]]	['HGNC:10980', 'HGNC:30927', 'HGNC:7892', 'HGNC:2501', 'HGNC:4136', 'HGNC:11047', 'HGNC:365', 'HGNC:406', 'HGNC:29437', 'HGNC:4693', 'HGNC:4175', 'HGNC:8091', 'HGNC:5157', 'HGNC:16484', 'HGNC:10992', 'HGNC:18170']
Calu3-mock-12h-A_ACCTTGAGGCTC	0.0031453734416104395	0.09995403371136466	1123	[['HGNC:29594', 10.343585613709342, 100.00000000000642], ['HGNC:7427', 10.34358561370935, 99.99999999999993], ['HGNC:3481', 20.064382146857323, 99.9999999999991], ['HGNC:24382', 10.343585613709347, 100.00000000000009], ['HGNC:3482', 20.064382146857724, 100.00000000000023], ['HGNC:30863', 10.343585613709333, 99.99999999999996], ['HGNC:2277', 10.343585613709338, 100.0], ['HGNC:642', 35.651107471754…	['HGNC:9020', 'HGNC:2858', 'HGNC:4136', 'HGNC:4432', 'HGNC:11064', 'HGNC:4175', 'HGNC:7892', 'HGNC:11047', 'HGNC:10451', 'HGNC:10452', 'HGNC:18170', 'HGNC:17296', 'HGNC:84', 'HGNC:11063', 'HGNC:115', 'HGNC:10979']
Calu3-S1-12h-A_CCCTGACGAGAC	0.003145373441610435	0.04344685760872579	1099	[['HGNC:30242', 49.836340247359715, 99.99999999999993], ['HGNC:7704', 49.836340247357555, 100.00000000000033], ['HGNC:7717', 49.836340247357484, 99.99999999999962], ['HGNC:7710', 49.8363402473575, 99.99999999999962], ['HGNC:7714', 49.83634024735749, 100.00000000000011], ['HGNC:7687', 49.83634024735757, 99.99999999999956], ['HGNC:7712', 49.836340247357555, 99.99999999999956], ['HGNC:7460', 49.8363…	['HGNC:4260', 'HGNC:2288', 'HGNC:830', 'HGNC:4693', 'HGNC:435', 'HGNC:14247', 'HGNC:840', 'HGNC:2579', 'HGNC:12582', 'HGNC:29594', 'HGNC:846', 'HGNC:823', 'HGNC:2269', 'HGNC:11064', 'HGNC:2501', 'HGNC:7421', 'HGNC:24380', 'HGNC:838', 'HGNC:18057', 'HGNC:28883', 'HGNC:642', 'HGNC:12590', 'HGNC:2285', 'HGNC:12585', 'HGNC:30862', 'HGNC:24382', 'HGNC:2277', 'HGNC:837', 'HGNC:2265', 'HGNC:24381', 'HGN…
Calu3-mock-12h-A_TACCACCGGGGT	0.0017169655821984995	0.0012524312216750824	790	0	['HGNC:17296', 'HGNC:2277', 'HGNC:4136', 'HGNC:5008', 'HGNC:30863', 'HGNC:11033', 'HGNC:29437', 'HGNC:2285', 'HGNC:848', 'HGNC:3481', 'HGNC:2289', 'HGNC:840', 'HGNC:846', 'HGNC:7419', 'HGNC:24381', 'HGNC:12585', 'HGNC:823', 'HGNC:10452', 'HGNC:2280', 'HGNC:10986', 'HGNC:7422', 'HGNC:7529', 'HGNC:16232', 'HGNC:30862', 'HGNC:11047', 'HGNC:833', 'HGNC:500', 'HGNC:2579', 'HGNC:30927', 'HGNC:845', 'HG…
Calu3-S2-12h-B_TCACTTGAGCTA	0.002521577498883301	0.0012524312216750859	611	0	['HGNC:4693', 'HGNC:838', 'HGNC:18175', 'HGNC:16232', 'HGNC:823', 'HGNC:833', 'HGNC:846', 'HGNC:365', 'HGNC:7529', 'HGNC:18170', 'HGNC:18070', 'HGNC:7422', 'HGNC:7419', 'HGNC:4175', 'HGNC:7530', 'HGNC:29437', 'HGNC:2267', 'HGNC:837', 'HGNC:10293', 'HGNC:12585', 'HGNC:30927', 'HGNC:2277', 'HGNC:7427', 'HGNC:2265', 'HGNC:14247', 'HGNC:847', 'HGNC:2291', 'HGNC:845', 'HGNC:11064', 'HGNC:12586', 'HGNC…
Calu3-S1-12h-A_CCCCTGGGCCGA	0.003145373441610439	0.003298234330405108	683	0	['HGNC:7458', 'HGNC:7693', 'HGNC:7707', 'HGNC:7422', 'HGNC:12590', 'HGNC:10992', 'HGNC:7702', 'HGNC:846', 'HGNC:7892', 'HGNC:24382', 'HGNC:7696', 'HGNC:7717', 'HGNC:23987', 'HGNC:7455', 'HGNC:12586', 'HGNC:2288', 'HGNC:7706', 'HGNC:7460', 'HGNC:7690', 'HGNC:7715', 'HGNC:12585', 'HGNC:7711', 'HGNC:30862', 'HGNC:7686', 'HGNC:10683', 'HGNC:4248', 'HGNC:7719', 'HGNC:2287', 'HGNC:7462', 'HGNC:7703', '…
Calu3-mock-4h-A_CCCAAGACCCTC	0.004483041295214679	0.003298234330405119	1087	0	['HGNC:9021', 'HGNC:12587', 'HGNC:840', 'HGNC:10451', 'HGNC:7427', 'HGNC:29437', 'HGNC:2280', 'HGNC:30863', 'HGNC:2501', 'HGNC:29594', 'HGNC:18170', 'HGNC:2858', 'HGNC:11047', 'HGNC:2288', 'HGNC:2292', 'HGNC:830', 'HGNC:30862', 'HGNC:4175', 'HGNC:3061', 'HGNC:30927', 'HGNC:16232', 'HGNC:17296', 'HGNC:24380', 'HGNC:12590', 'HGNC:12582', 'HGNC:341', 'HGNC:837', 'HGNC:24381', 'HGNC:7849', 'HGNC:2285…
Calu3-mock-4h-A_CTGCTGTTCAGC	0.003968547934767757	0.003298234330405109	1295	0	['HGNC:24382', 'HGNC:16232', 'HGNC:837', 'HGNC:848', 'HGNC:2292', 'HGNC:8016', 'HGNC:2294', 'HGNC:12586', 'HGNC:10992', 'HGNC:7892', 'HGNC:7419', 'HGNC:2267', 'HGNC:830', 'HGNC:2291', 'HGNC:7427', 'HGNC:30863', 'HGNC:2277', 'HGNC:838', 'HGNC:2285', 'HGNC:17296', 'HGNC:12587', 'HGNC:24380', 'HGNC:7422', 'HGNC:845', 'HGNC:2288', 'HGNC:16484', 'HGNC:2280', 'HGNC:14247', 'HGNC:2287', 'HGNC:30862', 'H…
Calu3-mock-4h-A_TTTGAAGTGCCG	0.003260444289875234	0.0026837811893037533	1169	0	['HGNC:837', 'HGNC:847', 'HGNC:16232', 'HGNC:4175', 'HGNC:848', 'HGNC:2267', 'HGNC:2277', 'HGNC:4693', 'HGNC:7419', 'HGNC:840', 'HGNC:2265', 'HGNC:7421', 'HGNC:11064', 'HGNC:14247', 'HGNC:10986', 'HGNC:2287', 'HGNC:823', 'HGNC:4136', 'HGNC:7892', 'HGNC:20661', 'HGNC:2280', 'HGNC:2294', 'HGNC:406', 'HGNC:4432', 'HGNC:2289', 'HGNC:2269', 'HGNC:5008', 'HGNC:2288', 'HGNC:5383', 'HGNC:18170', 'HGNC:22…
Calu3-S2-4h-B_AGACAGCCTGCG	0.0031453734416104395	0.0032982343304051114	1092	0	['HGNC:4175', 'HGNC:7530', 'HGNC:8091', 'HGNC:11054', 'HGNC:4693', 'HGNC:16484', 'HGNC:10980', 'HGNC:5006', 'HGNC:11064', 'HGNC:4378', 'HGNC:9020', 'HGNC:18070', 'HGNC:18170', 'HGNC:10979', 'HGNC:4136', 'HGNC:18044', 'HGNC:22921', 'HGNC:5382', 'HGNC:10986', 'HGNC:5383', 'HGNC:7529', 'HGNC:406', 'HGNC:5008', 'HGNC:9141']
Calu3-S1-8h-A_GTTCTATGGTCA	0.0007530895498783753	0.0005015976055736945	638	0	['HGNC:10992', 'HGNC:7427', 'HGNC:24381', 'HGNC:845', 'HGNC:2267', 'HGNC:833', 'HGNC:2285', 'HGNC:20233', 'HGNC:2277', 'HGNC:7436', 'HGNC:848', 'HGNC:2579', 'HGNC:4693', 'HGNC:12586', 'HGNC:10920', 'HGNC:2501', 'HGNC:24382', 'HGNC:9020', 'HGNC:2265', 'HGNC:12587', 'HGNC:10850', 'HGNC:20661', 'HGNC:25223', 'HGNC:2294', 'HGNC:2291', 'HGNC:4175', 'HGNC:28883', 'HGNC:2289', 'HGNC:18175', 'HGNC:29594'…
Calu3-mock-4h-A_TGTACCATTAAC	0.0039853309882872355	0.002457610839838795	1111	0	['HGNC:4432', 'HGNC:18170', 'HGNC:2501', 'HGNC:11055', 'HGNC:4175', 'HGNC:18070', 'HGNC:4136', 'HGNC:11064']
Calu3-S1-12h-B_CACGGTACGCTG	0.0039853309882872355	0.002457610839838802	895	0	['HGNC:823', 'HGNC:24381', 'HGNC:18170', 'HGNC:16232', 'HGNC:20661', 'HGNC:2265', 'HGNC:7892', 'HGNC:2287', 'HGNC:2288', 'HGNC:17027', 'HGNC:30863', 'HGNC:2579', 'HGNC:12590', 'HGNC:7427', 'HGNC:7421', 'HGNC:12585', 'HGNC:7530', 'HGNC:4378', 'HGNC:10920', 'HGNC:11003', 'HGNC:1795', 'HGNC:4693', 'HGNC:4136', 'HGNC:847', 'HGNC:24382', 'HGNC:12582', 'HGNC:10943', 'HGNC:24380', 'HGNC:2280', 'HGNC:295…
Calu3-S2-12h-A_ACGAACCCGCTA	0.017385635118982945	0.015077642653280503	1366	0	['HGNC:2288', 'HGNC:21350', 'HGNC:833', 'HGNC:2285', 'HGNC:1795', 'HGNC:2280', 'HGNC:7421', 'HGNC:848', 'HGNC:830', 'HGNC:8808', 'HGNC:16232', 'HGNC:24381', 'HGNC:24382', 'HGNC:10452', 'HGNC:2267', 'HGNC:10986', 'HGNC:2501', 'HGNC:115', 'HGNC:2287', 'HGNC:18044', 'HGNC:845', 'HGNC:10943', 'HGNC:2858', 'HGNC:2269', 'HGNC:7892', 'HGNC:10451', 'HGNC:2294', 'HGNC:11460', 'HGNC:10979', 'HGNC:2289', 'H…
Calu3-mock-4h-A_ATCACGGCTCTG	0.01043974231660403	0.03397964283251293	980	0	['HGNC:7892', 'HGNC:14409', 'HGNC:18044', 'HGNC:4175', 'HGNC:10943', 'HGNC:9020', 'HGNC:12563', 'HGNC:17027', 'HGNC:10451', 'HGNC:10452', 'HGNC:2858', 'HGNC:18170', 'HGNC:17296', 'HGNC:4136']
Calu3-S2-4h-B_CATAATTAGCCA	0.13767552339622616	0.09995403371136484	1716	0	['HGNC:2858', 'HGNC:2501', 'HGNC:10452', 'HGNC:7892', 'HGNC:11064', 'HGNC:17296', 'HGNC:18044', 'HGNC:10451', 'HGNC:18170']
Calu3-S2-8h-A_GTGCACTCACTT	0.003145373441610437	0.0037694106633201305	849	0	['HGNC:10980', 'HGNC:18044', 'HGNC:2704', 'HGNC:11004', 'HGNC:18170', 'HGNC:18070', 'HGNC:10451', 'HGNC:10979', 'HGNC:3824', 'HGNC:365', 'HGNC:7892', 'HGNC:11054', 'HGNC:4175', 'HGNC:2501', 'HGNC:4248', 'HGNC:7434', 'HGNC:17296', 'HGNC:10452', 'HGNC:5383', 'HGNC:11064', 'HGNC:5382', 'HGNC:4693', 'HGNC:2858', 'HGNC:4136']
Calu3-mock-12h-A_CGCCCGGAAACA	0.0016576207931952305	0.0012524312216750713	1128	0	['HGNC:10979', 'HGNC:18170', 'HGNC:115', 'HGNC:4432', 'HGNC:4175', 'HGNC:18044', 'HGNC:4433', 'HGNC:365', 'HGNC:406', 'HGNC:8091', 'HGNC:16448', 'HGNC:4693', 'HGNC:977', 'HGNC:4136', 'HGNC:11064', 'HGNC:2422', 'HGNC:11063']
Calu3-mock-12h-A_CCCCGCCACATT	0.0007291286912139987	0.0005015976055736115	1042	0	['HGNC:8582', 'HGNC:11025', 'HGNC:4175', 'HGNC:11064', 'HGNC:10850', 'HGNC:2501', 'HGNC:10937', 'HGNC:18170', 'HGNC:9020', 'HGNC:11067', 'HGNC:4136', 'HGNC:8646', 'HGNC:4378', 'HGNC:11782', 'HGNC:4693', 'HGNC:10992']
Calu3-S2-12h-B_TCTAAGTCCCAA	0.003609884896241583	0.003298234330405104	1003	0	['HGNC:848', 'HGNC:11004', 'HGNC:4175', 'HGNC:830', 'HGNC:4136', 'HGNC:847', 'HGNC:30927', 'HGNC:29437', 'HGNC:838', 'HGNC:11047', 'HGNC:2501', 'HGNC:846', 'HGNC:8016', 'HGNC:16484', 'HGNC:823', 'HGNC:18044', 'HGNC:845', 'HGNC:837', 'HGNC:18170', 'HGNC:7892', 'HGNC:833', 'HGNC:341', 'HGNC:11067', 'HGNC:840', 'HGNC:14247']
Calu3-mock-4h-A_TCCGCTCGTCGA	0.004483041295214669	0.00329823433040511	1136	0	['HGNC:4175', 'HGNC:18170', 'HGNC:4136', 'HGNC:16484', 'HGNC:5157', 'HGNC:11047', 'HGNC:9020', 'HGNC:4432', 'HGNC:2501', 'HGNC:18044', 'HGNC:4693', 'HGNC:7892', 'HGNC:17027', 'HGNC:10943']
Calu3-S2-4h-B_CCGTCGATCCAC	0.0031453734416104387	0.004208168904828254	876	[['HGNC:2330', 29.761904761904944, 80.16782571904231], ['HGNC:3151', 29.76190476190495, 80.16782571904274], ['HGNC:2753', 29.761904761907683, 80.16782571904274], ['HGNC:3569', 29.761904761879794, 80.16782571904263], ['HGNC:83', 29.761904761904905, 80.16782571904177], ['HGNC:89', 29.761904761904823, 80.16782571904233], ['HGNC:10922', 29.761904761904823, 80.16782571904233], ['HGNC:4908', 29.7619047…	['HGNC:2501', 'HGNC:18070', 'HGNC:341', 'HGNC:4136', 'HGNC:18170', 'HGNC:4378', 'HGNC:4693', 'HGNC:11064', 'HGNC:11055', 'HGNC:4175']
Calu3-mock-12h-A_AGCCCCTCGGGC	0.04099947210980115	0.06785791638199576	1105	[['HGNC:7455', 44.330177784206704, 92.31186650045271], ['HGNC:7694', 44.33017778420665, 92.31186650044756], ['HGNC:7692', 44.33017778420682, 92.31186650044731], ['HGNC:7685', 44.33017778420682, 92.31186650044731], ['HGNC:7700', 44.33017778420679, 92.31186650044741], ['HGNC:7702', 44.330177784206754, 92.31186650044711], ['HGNC:7698', 44.330177784206754, 92.31186650044731], ['HGNC:7708', 44.3301777…	['HGNC:18044', 'HGNC:11055', 'HGNC:11025', 'HGNC:18170', 'HGNC:4175', 'HGNC:2501', 'HGNC:4136', 'HGNC:11067', 'HGNC:4378', 'HGNC:11047', 'HGNC:4432', 'HGNC:29437', 'HGNC:4693', 'HGNC:17027', 'HGNC:9225', 'HGNC:18070', 'HGNC:30927']
Calu3-mock-12h-A_TCCACGATCTTA	0.003145373441610437	0.006511042247822314	860	0	['HGNC:5382', 'HGNC:10452', 'HGNC:9020', 'HGNC:18175', 'HGNC:18044', 'HGNC:16484', 'HGNC:17296', 'HGNC:7530', 'HGNC:4312', 'HGNC:14430', 'HGNC:25223', 'HGNC:115', 'HGNC:4624', 'HGNC:20661', 'HGNC:18070', 'HGNC:4693', 'HGNC:10979', 'HGNC:2501', 'HGNC:9141', 'HGNC:10943', 'HGNC:8091', 'HGNC:20233', 'HGNC:18170', 'HGNC:4311', 'HGNC:2858', 'HGNC:4175', 'HGNC:5383', 'HGNC:11559', 'HGNC:7863', 'HGNC:10…
Calu3-mock-4h-A_CAGCGAAAGAAG	0.002317279388739271	0.0011084114421977534	1240	0	['HGNC:30927', 'HGNC:8907', 'HGNC:18170', 'HGNC:9020', 'HGNC:18044', 'HGNC:10451', 'HGNC:10452', 'HGNC:11047', 'HGNC:4175', 'HGNC:11004', 'HGNC:4136', 'HGNC:16484', 'HGNC:976', 'HGNC:4693', 'HGNC:18070', 'HGNC:4061', 'HGNC:11055', 'HGNC:11559', 'HGNC:29437', 'HGNC:17296', 'HGNC:2858', 'HGNC:19980', 'HGNC:7892']
Calu3-S2-4h-B_ACACACAACATT	0.004125582738561818	0.0037694106633201093	935	0	['HGNC:14430', 'HGNC:115', 'HGNC:16484', 'HGNC:7529', 'HGNC:10452', 'HGNC:4136', 'HGNC:7530', 'HGNC:3078', 'HGNC:7850', 'HGNC:9021', 'HGNC:2501', 'HGNC:10451', 'HGNC:11047', 'HGNC:11064', 'HGNC:11054', 'HGNC:7849', 'HGNC:18170', 'HGNC:4432', 'HGNC:17296', 'HGNC:2858', 'HGNC:2704', 'HGNC:11025', 'HGNC:4175', 'HGNC:9141', 'HGNC:11559', 'HGNC:5006', 'HGNC:11067', 'HGNC:10293', 'HGNC:7892', 'HGNC:110…
Calu3-S2-12h-A_ACACCACCCCGT	0.0019622463796554234	0.001431349967628656	922	0	['HGNC:2649', 'HGNC:23161', 'HGNC:4693', 'HGNC:4249', 'HGNC:7529', 'HGNC:10922', 'HGNC:4298', 'HGNC:10545', 'HGNC:20266', 'HGNC:6826', 'HGNC:2664', 'HGNC:10452', 'HGNC:18294', 'HGNC:24862', 'HGNC:8891', 'HGNC:8906', 'HGNC:17296', 'HGNC:6823', 'HGNC:29437', 'HGNC:4795', 'HGNC:29500', 'HGNC:10547', 'HGNC:6708', 'HGNC:2860', 'HGNC:7530', 'HGNC:12527', 'HGNC:2995', 'HGNC:4432', 'HGNC:3133', 'HGNC:118…
Calu3-S2-12h-A_ACTTACCCAGGT	0.001962246379655429	0.001431349967628666	697	0	['HGNC:3482', 'HGNC:11055', 'HGNC:2277', 'HGNC:2579', 'HGNC:24269', 'HGNC:12591', 'HGNC:10452', 'HGNC:30863', 'HGNC:12590', 'HGNC:10956', 'HGNC:2265', 'HGNC:24380', 'HGNC:4136', 'HGNC:2710', 'HGNC:830', 'HGNC:14247', 'HGNC:5383', 'HGNC:500', 'HGNC:2279', 'HGNC:847', 'HGNC:29594', 'HGNC:11067', 'HGNC:10979', 'HGNC:2269', 'HGNC:341', 'HGNC:833', 'HGNC:2285', 'HGNC:2704', 'HGNC:2288', 'HGNC:2291', '…
Calu3-mock-4h-A_TATTGGTACCTA	0.010439742316604616	0.024104853444642128	783	[['HGNC:7456', 44.458137024101056, 99.99999999999703], ['HGNC:7703', 44.458137024101056, 99.99999999999703], ['HGNC:7690', 44.45813702410039, 99.99999999999706], ['HGNC:10989', 44.463261467698814, 99.99999999999963], ['HGNC:7684', 44.45813702410015, 99.99999999999719], ['HGNC:7696', 44.458137024101674, 99.99999999999692], ['HGNC:7692', 44.458137024101056, 99.99999999999703], ['HGNC:3481', 32.7856…	['HGNC:10451', 'HGNC:2501', 'HGNC:11064', 'HGNC:18170', 'HGNC:17296', 'HGNC:14430', 'HGNC:4693', 'HGNC:10452', 'HGNC:7892', 'HGNC:18044', 'HGNC:16484', 'HGNC:11067', 'HGNC:2858', 'HGNC:9020']
Calu3-mock-12h-B_GTGGCTACGTGA	0.00412558273856182	0.0037694106633201275	809	0	['HGNC:9020', 'HGNC:10956', 'HGNC:365', 'HGNC:29437', 'HGNC:4136', 'HGNC:11004', 'HGNC:11025', 'HGNC:11047', 'HGNC:7892', 'HGNC:17296', 'HGNC:18044', 'HGNC:2858', 'HGNC:30927', 'HGNC:4693', 'HGNC:11050', 'HGNC:341', 'HGNC:500', 'HGNC:11067', 'HGNC:10452', 'HGNC:10451', 'HGNC:2704', 'HGNC:4175', 'HGNC:14472', 'HGNC:18170']
Calu3-S2-8h-B_TTGTAGCACTTC	0.0031453734416104504	0.04344685760872618	500	[['HGNC:3012', 29.936004604866355, 99.99999999999962], ['HGNC:642', 31.80516157680068, 99.99999999998724]]	['HGNC:7892', 'HGNC:7427', 'HGNC:7421', 'HGNC:24382', 'HGNC:10989', 'HGNC:24381', 'HGNC:24380', 'HGNC:12586', 'HGNC:845', 'HGNC:4249', 'HGNC:29594', 'HGNC:5008', 'HGNC:1516', 'HGNC:2267', 'HGNC:11047', 'HGNC:847', 'HGNC:16232', 'HGNC:2269', 'HGNC:2292', 'HGNC:5383', 'HGNC:14247', 'HGNC:823', 'HGNC:7530', 'HGNC:2277', 'HGNC:30927', 'HGNC:9020', 'HGNC:2279', 'HGNC:7863', 'HGNC:2291', 'HGNC:30862', …
Calu3-mock-12h-A_GGAGGAGATACC	0.017385635118982945	0.0150776426532805	1275	0	['HGNC:11022', 'HGNC:115', 'HGNC:976', 'HGNC:4061', 'HGNC:14573', 'HGNC:4432', 'HGNC:8907', 'HGNC:10452', 'HGNC:2858', 'HGNC:20799', 'HGNC:10979', 'HGNC:11067', 'HGNC:2205', 'HGNC:12524', 'HGNC:10996', 'HGNC:5383', 'HGNC:19980', 'HGNC:7892', 'HGNC:16484', 'HGNC:13528', 'HGNC:10451', 'HGNC:18170', 'HGNC:17296', 'HGNC:11047']
Calu3-S1-12h-A_TGAGAAAATATT	0.0015549278254334345	0.002300669645345083	600	0	['HGNC:3629', 'HGNC:18044', 'HGNC:7719', 'HGNC:9238', 'HGNC:2280', 'HGNC:3482', 'HGNC:8863', 'HGNC:833', 'HGNC:29437', 'HGNC:7421', 'HGNC:837', 'HGNC:13398', 'HGNC:5006', 'HGNC:2269', 'HGNC:10545', 'HGNC:7690', 'HGNC:7686', 'HGNC:7698', 'HGNC:24382', 'HGNC:17194', 'HGNC:7706', 'HGNC:12590', 'HGNC:7458', 'HGNC:7717', 'HGNC:7694', 'HGNC:20371', 'HGNC:30863', 'HGNC:16484', 'HGNC:7700', 'HGNC:3481', …
Calu3-S2-12h-A_CTAATCACTTCC	0.0031453734416104326	0.0032982343304051114	673	0	['HGNC:12591', 'HGNC:500', 'HGNC:4378', 'HGNC:4693', 'HGNC:4982', 'HGNC:30927', 'HGNC:4175', 'HGNC:365', 'HGNC:9280', 'HGNC:29437', 'HGNC:4136', 'HGNC:10956', 'HGNC:10922', 'HGNC:11047', 'HGNC:14472', 'HGNC:16484', 'HGNC:18170', 'HGNC:9020', 'HGNC:395', 'HGNC:3647', 'HGNC:18044', 'HGNC:2321', 'HGNC:341', 'HGNC:12592', 'HGNC:10980']
Calu3-mock-4h-A_CCTGCCCGAGGC	0.004483041295214672	0.003298234330405109	1099	0	['HGNC:18044', 'HGNC:7716', 'HGNC:7696', 'HGNC:7462', 'HGNC:7712', 'HGNC:4693', 'HGNC:7688', 'HGNC:7892', 'HGNC:4136', 'HGNC:7700', 'HGNC:9721', 'HGNC:830', 'HGNC:7695', 'HGNC:2292', 'HGNC:7685', 'HGNC:2287', 'HGNC:12582', 'HGNC:10986', 'HGNC:24381', 'HGNC:840', 'HGNC:7703', 'HGNC:2279', 'HGNC:29594', 'HGNC:7458', 'HGNC:1424', 'HGNC:406', 'HGNC:7702', 'HGNC:823', 'HGNC:7715', 'HGNC:7711', 'HGNC:8…
Calu3-S1-8h-B_CCTAAGCTCATC	0.004483041295214671	0.003298234330405119	1159	0	['HGNC:11063', 'HGNC:10452', 'HGNC:4432', 'HGNC:18170', 'HGNC:4136', 'HGNC:11025', 'HGNC:2858', 'HGNC:10917', 'HGNC:4693', 'HGNC:9020', 'HGNC:11064', 'HGNC:18044', 'HGNC:10451', 'HGNC:17296', 'HGNC:17027', 'HGNC:4175', 'HGNC:115', 'HGNC:11067', 'HGNC:7892', 'HGNC:2501']
Calu3-S2-12h-A_TTGGTTAGCCAT	0.0029961561508893533	0.003298234330405101	698	0	['HGNC:10293', 'HGNC:2911', 'HGNC:29437', 'HGNC:24382', 'HGNC:11559', 'HGNC:7421', 'HGNC:14573', 'HGNC:8907', 'HGNC:823', 'HGNC:2205', 'HGNC:21350', 'HGNC:12582', 'HGNC:2277', 'HGNC:2501', 'HGNC:7427', 'HGNC:16232', 'HGNC:10683', 'HGNC:13528', 'HGNC:11025', 'HGNC:10989', 'HGNC:848', 'HGNC:4135', 'HGNC:4458', 'HGNC:12527', 'HGNC:7892', 'HGNC:12590', 'HGNC:11067', 'HGNC:2289', 'HGNC:3700', 'HGNC:22…
Calu3-mock-12h-A_AGCAAGCTTAGG	0.001962246379655429	0.0014313499676286677	870	0	['HGNC:18170', 'HGNC:17296', 'HGNC:11047', 'HGNC:4693', 'HGNC:341', 'HGNC:11055', 'HGNC:2704', 'HGNC:4175', 'HGNC:500', 'HGNC:4378', 'HGNC:29437', 'HGNC:30927', 'HGNC:10451', 'HGNC:10452', 'HGNC:9020', 'HGNC:4136', 'HGNC:10943']
Calu3-mock-4h-A_GACGCACAGCAA	0.0017389036212669144	0.0014313499676287054	1376	0	['HGNC:8906', 'HGNC:8091', 'HGNC:4136', 'HGNC:2704', 'HGNC:5006', 'HGNC:25223', 'HGNC:10979', 'HGNC:10451', 'HGNC:7529', 'HGNC:20233', 'HGNC:10452', 'HGNC:4175', 'HGNC:18170', 'HGNC:4249', 'HGNC:2858', 'HGNC:11004', 'HGNC:7530', 'HGNC:17296', 'HGNC:24269', 'HGNC:20661', 'HGNC:4432', 'HGNC:2501', 'HGNC:3061', 'HGNC:2244', 'HGNC:14409', 'HGNC:11064', 'HGNC:16484', 'HGNC:18175', 'HGNC:406', 'HGNC:53…
Calu3-S1-8h-A_GCAACCTCAACT	0.003145373441610541	0.003298234330405103	972	0	['HGNC:4175', 'HGNC:9141', 'HGNC:9020', 'HGNC:4136', 'HGNC:5006', 'HGNC:11063', 'HGNC:11067', 'HGNC:4693', 'HGNC:7529', 'HGNC:9721', 'HGNC:406', 'HGNC:7892', 'HGNC:11055', 'HGNC:7530', 'HGNC:18170']
Calu3-S1-8h-B_TTATACGCGCAA	0.003145373441610438	0.02403296807254248	1177	0	['HGNC:4249', 'HGNC:115', 'HGNC:17296', 'HGNC:10451', 'HGNC:4175', 'HGNC:10979', 'HGNC:10980', 'HGNC:9020', 'HGNC:5006', 'HGNC:18170', 'HGNC:4693', 'HGNC:2858', 'HGNC:5383', 'HGNC:341', 'HGNC:7530', 'HGNC:11063', 'HGNC:10452', 'HGNC:11055', 'HGNC:4432', 'HGNC:7892', 'HGNC:2501', 'HGNC:7529', 'HGNC:4136', 'HGNC:406', 'HGNC:9141', 'HGNC:10922', 'HGNC:11047', 'HGNC:8091', 'HGNC:10986']
Calu3-S2-8h-B_GCATGGATTGTC	0.002303150883415143	0.0015243877155245258	572	0	['HGNC:24269', 'HGNC:4693', 'HGNC:7892', 'HGNC:4136', 'HGNC:8906', 'HGNC:11054', 'HGNC:2501', 'HGNC:18044', 'HGNC:11004', 'HGNC:18170', 'HGNC:4175', 'HGNC:11064']
Calu3-S2-4h-B_GCGCAACCCAGT	0.021181952976064827	0.02157798660657039	928	0	['HGNC:7427', 'HGNC:2292', 'HGNC:10979', 'HGNC:823', 'HGNC:840', 'HGNC:7892', 'HGNC:2279', 'HGNC:846', 'HGNC:2291', 'HGNC:12586', 'HGNC:830', 'HGNC:848', 'HGNC:16484', 'HGNC:3481', 'HGNC:838', 'HGNC:24381', 'HGNC:2265', 'HGNC:837', 'HGNC:18170', 'HGNC:11067', 'HGNC:29594', 'HGNC:5383', 'HGNC:2285', 'HGNC:12585', 'HGNC:4175', 'HGNC:3482', 'HGNC:2287', 'HGNC:14247', 'HGNC:11063', 'HGNC:2289', 'HGNC…
Calu3-S1-4h-A_GCCCCAGGGCCA	0.0031453734416104387	0.0032982343304051123	860	0	['HGNC:10293', 'HGNC:10452', 'HGNC:4693', 'HGNC:2858', 'HGNC:500', 'HGNC:18170', 'HGNC:16484', 'HGNC:18044', 'HGNC:11054', 'HGNC:17296', 'HGNC:7892', 'HGNC:18070', 'HGNC:10451', 'HGNC:11004', 'HGNC:17027', 'HGNC:10956']
Calu3-S1-8h-A_GCTATAATATTT	0.0031453734416104326	0.0032982343304051114	1052	0	['HGNC:2858', 'HGNC:2704', 'HGNC:10452', 'HGNC:11055', 'HGNC:11026', 'HGNC:7892', 'HGNC:14409', 'HGNC:12437', 'HGNC:10943', 'HGNC:12441', 'HGNC:4136', 'HGNC:10451', 'HGNC:18170', 'HGNC:17296', 'HGNC:9020', 'HGNC:10850', 'HGNC:753', 'HGNC:7852', 'HGNC:2501', 'HGNC:11063', 'HGNC:4175', 'HGNC:2861', 'HGNC:3061']
Calu3-S1-12h-A_TTAAAGAAAATG	0.004125582738561814	0.003769410663320117	1077	0	['HGNC:8907', 'HGNC:11047', 'HGNC:2501', 'HGNC:16484', 'HGNC:19980', 'HGNC:115', 'HGNC:18070', 'HGNC:10452', 'HGNC:10979', 'HGNC:2704', 'HGNC:29437', 'HGNC:4135', 'HGNC:4116', 'HGNC:30927', 'HGNC:17296', 'HGNC:10451', 'HGNC:4432', 'HGNC:5383', 'HGNC:18170']
Calu3-S1-12h-A_TCTCTCCATCAT	0.0031453734416104387	0.003298234330405119	951	0	['HGNC:17027', 'HGNC:365', 'HGNC:4136', 'HGNC:4693', 'HGNC:4378', 'HGNC:3700', 'HGNC:5383', 'HGNC:18170', 'HGNC:115', 'HGNC:4432', 'HGNC:18044', 'HGNC:4175', 'HGNC:11054', 'HGNC:10943', 'HGNC:10979', 'HGNC:11055', 'HGNC:11047']
Calu3-S1-12h-B_TCGCAGCGCTAT	0.003145373441610445	0.08827468977258934	690	[['HGNC:642', 22.71300900672311, 99.99999999999959], ['HGNC:3481', 8.930864929636078, 99.08095139979703], ['HGNC:3482', 8.930864929636142, 99.08095139979703], ['HGNC:4432', 48.475294069221356, 99.99999999999977], ['HGNC:11026', 37.68232575289125, 99.99999999999982]]	['HGNC:10451', 'HGNC:30927', 'HGNC:29437', 'HGNC:10452', 'HGNC:4693', 'HGNC:2501', 'HGNC:11067', 'HGNC:11063', 'HGNC:4175', 'HGNC:4136', 'HGNC:16484', 'HGNC:365', 'HGNC:11047', 'HGNC:7892', 'HGNC:2858', 'HGNC:17296', 'HGNC:18170']
Calu3-S1-8h-A_CCCCGCTTCGGT	0.003145373441610448	0.0032982343304051105	786	0	['HGNC:7529', 'HGNC:7422', 'HGNC:2291', 'HGNC:4061', 'HGNC:11063', 'HGNC:18170', 'HGNC:3133', 'HGNC:115', 'HGNC:8818', 'HGNC:9020', 'HGNC:10979', 'HGNC:823', 'HGNC:3629', 'HGNC:3061', 'HGNC:2280', 'HGNC:7421', 'HGNC:2267', 'HGNC:848', 'HGNC:10545', 'HGNC:12590', 'HGNC:2279', 'HGNC:846', 'HGNC:2858', 'HGNC:16484', 'HGNC:17296', 'HGNC:29594', 'HGNC:94', 'HGNC:9141', 'HGNC:7530', 'HGNC:11279', 'HGNC…
Calu3-S2-12h-A_TGGCTACATCCG	0.00042142526023009763	0.0005098146405072691	608	0	['HGNC:11559', 'HGNC:20661', 'HGNC:2269', 'HGNC:30927', 'HGNC:11047', 'HGNC:10850', 'HGNC:9141', 'HGNC:16484', 'HGNC:837', 'HGNC:18175', 'HGNC:4693', 'HGNC:18044', 'HGNC:5008', 'HGNC:840', 'HGNC:10986', 'HGNC:2292', 'HGNC:7427', 'HGNC:12585', 'HGNC:29437', 'HGNC:2861', 'HGNC:848', 'HGNC:29594', 'HGNC:4249', 'HGNC:10937', 'HGNC:2244', 'HGNC:7422', 'HGNC:30862', 'HGNC:28883', 'HGNC:12590', 'HGNC:12…
Calu3-S2-12h-A_CAACGTGGACGA	0.002317279388739278	0.0012575727380560616	885	0	['HGNC:2860', 'HGNC:8124', 'HGNC:2898', 'HGNC:20799', 'HGNC:4432', 'HGNC:5006', 'HGNC:12585', 'HGNC:11022', 'HGNC:6708', 'HGNC:2279', 'HGNC:2859', 'HGNC:10680', 'HGNC:3481', 'HGNC:2267', 'HGNC:12524', 'HGNC:3978', 'HGNC:840', 'HGNC:2287', 'HGNC:2269', 'HGNC:10683', 'HGNC:4061', 'HGNC:2205', 'HGNC:19980', 'HGNC:12590', 'HGNC:11064', 'HGNC:12582', 'HGNC:21350', 'HGNC:2501', 'HGNC:7421', 'HGNC:847',…
Calu3-S2-4h-B_CTGCCAATGAAG	0.006149494204101719	0.03765206399027953	1155	[['HGNC:12524', 23.601638414385572, 99.9999999999999], ['HGNC:2205', 23.601638414385555, 99.99999999999848], ['HGNC:20799', 24.182441378399577, 99.9999999999999], ['HGNC:11022', 23.601638414385615, 99.99999999999987], ['HGNC:4135', 23.601638414385793, 99.99999999999989], ['HGNC:10989', 34.39374830753503, 99.99999999999987], ['HGNC:642', 26.543925897969128, 99.99999999999766], ['HGNC:12527', 23.60…	['HGNC:14247', 'HGNC:3700', 'HGNC:30862', 'HGNC:833', 'HGNC:2285', 'HGNC:10451', 'HGNC:823', 'HGNC:18044', 'HGNC:9020', 'HGNC:29594', 'HGNC:2288', 'HGNC:11054', 'HGNC:12586', 'HGNC:2269', 'HGNC:2277', 'HGNC:10979', 'HGNC:11064', 'HGNC:10683', 'HGNC:4175', 'HGNC:11004', 'HGNC:12585', 'HGNC:846', 'HGNC:7892', 'HGNC:2858', 'HGNC:24382', 'HGNC:3482', 'HGNC:24380', 'HGNC:18070', 'HGNC:7427', 'HGNC:830…
Calu3-S1-4h-B_GGCCCTATGGCG	0.0044830412952146645	0.0032982343304053564	756	0	['HGNC:4136', 'HGNC:8646', 'HGNC:10980', 'HGNC:4175', 'HGNC:11782', 'HGNC:18170', 'HGNC:11064', 'HGNC:8582', 'HGNC:4693', 'HGNC:3700', 'HGNC:10989', 'HGNC:341', 'HGNC:11047', 'HGNC:9020', 'HGNC:16484', 'HGNC:18044', 'HGNC:9225', 'HGNC:500', 'HGNC:365']
Calu3-S1-12h-A_GTGAGCAATTCG	0.004483041295214672	0.0032982343304051114	988	0	['HGNC:11055', 'HGNC:2289', 'HGNC:8124', 'HGNC:24380', 'HGNC:9020', 'HGNC:10451', 'HGNC:2265', 'HGNC:12585', 'HGNC:2288', 'HGNC:16232', 'HGNC:2911', 'HGNC:14247', 'HGNC:823', 'HGNC:10683', 'HGNC:848', 'HGNC:2280', 'HGNC:976', 'HGNC:2269', 'HGNC:2501', 'HGNC:10681', 'HGNC:11064', 'HGNC:12586', 'HGNC:3482', 'HGNC:4175', 'HGNC:2898', 'HGNC:2291', 'HGNC:11449', 'HGNC:10979', 'HGNC:2285', 'HGNC:838', …
Calu3-S2-8h-A_TCGCGTCTTCAA	0.0031453734416104486	0.007067644993725237	975	[['HGNC:2269', 49.05980354323615, 99.99999999999977], ['HGNC:10451', 46.66666666666663, 99.99999999999966], ['HGNC:2267', 49.05980354323643, 99.99999999999956], ['HGNC:29594', 49.05980354323665, 99.99999999999822], ['HGNC:2280', 49.059803543236484, 99.99999999999822], ['HGNC:2287', 49.05980354323656, 99.99999999999993], ['HGNC:846', 49.05980354323694, 99.99999999999962], ['HGNC:833', 49.059803543…	['HGNC:12563', 'HGNC:4175', 'HGNC:2501', 'HGNC:10979', 'HGNC:1516', 'HGNC:10922', 'HGNC:4693', 'HGNC:11055', 'HGNC:5383', 'HGNC:341', 'HGNC:115', 'HGNC:84', 'HGNC:9225', 'HGNC:4136', 'HGNC:18761', 'HGNC:18170', 'HGNC:5157', 'HGNC:4432', 'HGNC:7892']
Calu3-S1-8h-B_GCTAGCCTAAAA	0.004483041295214671	0.0032982343304051136	980	0	['HGNC:5157', 'HGNC:18170', 'HGNC:9721', 'HGNC:18044', 'HGNC:5383', 'HGNC:4136', 'HGNC:10979', 'HGNC:406', 'HGNC:2501', 'HGNC:7892', 'HGNC:4432', 'HGNC:4175', 'HGNC:10980', 'HGNC:115', 'HGNC:11063', 'HGNC:4693']
Calu3-S2-4h-B_GCCCTAGTCTTT	0.010439742316604342	0.033263956157462665	974	0	['HGNC:5383', 'HGNC:11047', 'HGNC:4378', 'HGNC:11067', 'HGNC:11054', 'HGNC:2501', 'HGNC:4136', 'HGNC:4175', 'HGNC:10979', 'HGNC:16484', 'HGNC:4693', 'HGNC:18170', 'HGNC:18070', 'HGNC:4432', 'HGNC:10920', 'HGNC:11064', 'HGNC:115']
Calu3-S2-4h-B_CGCTCGATATTT	0.0018922601154819309	0.001252431221675102	876	0	['HGNC:3700', 'HGNC:18175', 'HGNC:7530', 'HGNC:186', 'HGNC:1516', 'HGNC:2898', 'HGNC:10683', 'HGNC:9020', 'HGNC:7529', 'HGNC:2244', 'HGNC:12592', 'HGNC:11047', 'HGNC:9141', 'HGNC:341', 'HGNC:2858', 'HGNC:3482', 'HGNC:20233', 'HGNC:29437', 'HGNC:18170', 'HGNC:25223', 'HGNC:12591', 'HGNC:20661', 'HGNC:4693', 'HGNC:10681', 'HGNC:17296', 'HGNC:7892', 'HGNC:9280', 'HGNC:21350', 'HGNC:4982', 'HGNC:1100…
Calu3-mock-4h-A_CACCATGACTCT	0.003145373441610436	0.00329823433040511	559	0	['HGNC:4693', 'HGNC:4136', 'HGNC:7892', 'HGNC:18070', 'HGNC:5157', 'HGNC:9225', 'HGNC:18170', 'HGNC:9020', 'HGNC:2501', 'HGNC:10922', 'HGNC:11064', 'HGNC:16484', 'HGNC:4175', 'HGNC:17027', 'HGNC:18044']
Calu3-S1-8h-B_CCAAACAATACA	0.0028239470711634612	0.001649117165202555	1093	0	['HGNC:10451', 'HGNC:10452', 'HGNC:11004', 'HGNC:4175', 'HGNC:2858', 'HGNC:18170', 'HGNC:7892', 'HGNC:2501', 'HGNC:11026', 'HGNC:7852', 'HGNC:14409', 'HGNC:11063', 'HGNC:10942', 'HGNC:17296', 'HGNC:3148', 'HGNC:4136']
Calu3-S1-8h-B_CACAGCCAATCG	0.0031453734416104304	0.0032982343304051136	833	0	['HGNC:10922', 'HGNC:10943', 'HGNC:7852', 'HGNC:18170', 'HGNC:17027', 'HGNC:1795', 'HGNC:4249', 'HGNC:2704', 'HGNC:10452', 'HGNC:7892', 'HGNC:5008', 'HGNC:9141', 'HGNC:14409', 'HGNC:4432', 'HGNC:2858', 'HGNC:5006', 'HGNC:7530', 'HGNC:11004', 'HGNC:1516', 'HGNC:2501', 'HGNC:10986', 'HGNC:6315', 'HGNC:7529', 'HGNC:15827', 'HGNC:11047', 'HGNC:17296', 'HGNC:10451']
Calu3-S1-8h-A_TAATTATCTCAA	0.003145373441610443	0.003298234330405109	813	0	['HGNC:845', 'HGNC:848', 'HGNC:2291', 'HGNC:7419', 'HGNC:847', 'HGNC:12582', 'HGNC:2294', 'HGNC:2289', 'HGNC:846', 'HGNC:4175', 'HGNC:823', 'HGNC:2287', 'HGNC:833', 'HGNC:24382', 'HGNC:2267', 'HGNC:24381', 'HGNC:2579', 'HGNC:9020', 'HGNC:837', 'HGNC:18070', 'HGNC:643', 'HGNC:3700', 'HGNC:5382', 'HGNC:10986', 'HGNC:12587', 'HGNC:2277', 'HGNC:2265', 'HGNC:840', 'HGNC:16232', 'HGNC:2269', 'HGNC:1097…
Calu3-mock-12h-A_CTACACAAGTCT	0.003145373441610437	0.0999540337113646	711	[['HGNC:7708', 48.030423360354746, 99.99999999999967], ['HGNC:24382', 2.987165122120218, 100.00000000000003], ['HGNC:7719', 48.03042336035494, 100.00000000000003], ['HGNC:7462', 48.03042336035494, 100.00000000000003], ['HGNC:30862', 2.987165122120212, 100.00000000000003], ['HGNC:2287', 2.987165122120214, 100.00000000000003], ['HGNC:3569', 43.93769039386038, 99.99999999999989], ['HGNC:7703', 48.03…	['HGNC:29437', 'HGNC:11047', 'HGNC:30927', 'HGNC:18044', 'HGNC:16484', 'HGNC:7892', 'HGNC:4693', 'HGNC:10980', 'HGNC:18070', 'HGNC:18170']
Calu3-S1-12h-A_ACCGCCATTGCC	0.004125582738561825	0.003769410663320118	962	0	['HGNC:4693', 'HGNC:11036', 'HGNC:365', 'HGNC:2704', 'HGNC:18170', 'HGNC:4175', 'HGNC:10452', 'HGNC:10451', 'HGNC:18044', 'HGNC:4378', 'HGNC:2501', 'HGNC:11064', 'HGNC:4136', 'HGNC:17296']
Calu3-S2-4h-B_GTACAAGCTACC	0.0029961561508893533	0.013438378490260878	1330	[['HGNC:12585', 45.25358906815929, 99.99999999999996], ['HGNC:7422', 45.25358906815589, 99.99999999999996], ['HGNC:3481', 45.33663589499574, 99.99999999999982], ['HGNC:12586', 45.253589068159464, 100.00000000000003], ['HGNC:16232', 45.253589068159336, 99.99999999999899], ['HGNC:12587', 45.25358906815903, 99.99999999999999], ['HGNC:2265', 45.253589068159314, 99.99999999999999], ['HGNC:24382', 45.2…	['HGNC:11063', 'HGNC:8091', 'HGNC:4136', 'HGNC:18170', 'HGNC:7892', 'HGNC:10922', 'HGNC:4432', 'HGNC:9020', 'HGNC:2501', 'HGNC:4693', 'HGNC:4175', 'HGNC:406']
Calu3-mock-12h-A_CTCTCACACGGT	0.02291650752425329	0.09995403371136484	1527	[['HGNC:2294', 38.69731075047953, 100.0], ['HGNC:2287', 38.69731075047953, 100.0], ['HGNC:12590', 38.69731075047953, 100.0], ['HGNC:2288', 38.69731075047947, 100.0], ['HGNC:14247', 26.319548706043815, 100.00000000000009], ['HGNC:2285', 38.697310750479346, 100.00000000000009], ['HGNC:2267', 38.69731075047951, 100.00000000000009], ['HGNC:29594', 38.697310750479375, 100.00000000000009], ['HGNC:7421'…	['HGNC:341', 'HGNC:4378', 'HGNC:11047', 'HGNC:4693', 'HGNC:11063', 'HGNC:18170']
Calu3-mock-4h-A_CATGGCGACGGT	0.0041255827385618185	0.003769410663320124	723	0	['HGNC:29437', 'HGNC:2704', 'HGNC:500', 'HGNC:4693', 'HGNC:18170', 'HGNC:4378', 'HGNC:4175', 'HGNC:17296', 'HGNC:8906', 'HGNC:18044', 'HGNC:3078', 'HGNC:7850', 'HGNC:4136', 'HGNC:24269', 'HGNC:7849', 'HGNC:10452', 'HGNC:10956', 'HGNC:11047', 'HGNC:30927', 'HGNC:341', 'HGNC:10451']
Calu3-S2-12h-B_ACAGCACCCGTG	0.0031453734416104604	0.002457610839838796	930	0	['HGNC:2704', 'HGNC:7892', 'HGNC:24269', 'HGNC:2269', 'HGNC:7427', 'HGNC:82', 'HGNC:11067', 'HGNC:847', 'HGNC:2285', 'HGNC:837', 'HGNC:16232', 'HGNC:24380', 'HGNC:18170', 'HGNC:2265', 'HGNC:17296', 'HGNC:24382', 'HGNC:12587', 'HGNC:10979', 'HGNC:1516', 'HGNC:12586', 'HGNC:838', 'HGNC:840', 'HGNC:11025', 'HGNC:12590', 'HGNC:2280', 'HGNC:4693', 'HGNC:10682', 'HGNC:10681', 'HGNC:3481', 'HGNC:11063',…
Calu3-mock-4h-A_TGCTGCCCCATC	0.0031453734416104387	0.0032982343304051105	1352	0	['HGNC:18170', 'HGNC:4175', 'HGNC:11054', 'HGNC:7892', 'HGNC:2858', 'HGNC:10451', 'HGNC:2501', 'HGNC:7849', 'HGNC:7850', 'HGNC:10452', 'HGNC:11047', 'HGNC:17296', 'HGNC:16484', 'HGNC:4136', 'HGNC:11064', 'HGNC:4693']
Calu3-mock-12h-A_CCGAGTGGCTAA	0.003145373441610439	0.0037694106633201305	632	0	['HGNC:2291', 'HGNC:11559', 'HGNC:3481', 'HGNC:10451', 'HGNC:2265', 'HGNC:2267', 'HGNC:12587', 'HGNC:7427', 'HGNC:2279', 'HGNC:2280', 'HGNC:341', 'HGNC:2579', 'HGNC:29594', 'HGNC:11004', 'HGNC:4249', 'HGNC:10293', 'HGNC:2288', 'HGNC:9225', 'HGNC:18070', 'HGNC:10452', 'HGNC:2289', 'HGNC:24382', 'HGNC:11047', 'HGNC:2294', 'HGNC:4175', 'HGNC:830', 'HGNC:4136', 'HGNC:848', 'HGNC:840', 'HGNC:12590', '…
Calu3-S2-12h-A_ATCTAGCCTATT	0.004483041295214671	0.00329823433040511	931	0	['HGNC:12590', 'HGNC:30862', 'HGNC:2291', 'HGNC:7422', 'HGNC:7419', 'HGNC:847', 'HGNC:846', 'HGNC:10979', 'HGNC:2285', 'HGNC:823', 'HGNC:16484', 'HGNC:4693', 'HGNC:7892', 'HGNC:2269', 'HGNC:2294', 'HGNC:30863', 'HGNC:830', 'HGNC:8016', 'HGNC:838', 'HGNC:840', 'HGNC:2501', 'HGNC:4136', 'HGNC:14247', 'HGNC:24381', 'HGNC:12585', 'HGNC:2579', 'HGNC:2280', 'HGNC:4175', 'HGNC:28883', 'HGNC:2288', 'HGNC…
Calu3-S1-8h-A_CCTGAGCGCGAA	0.00614949420410173	0.0032982343304051092	1058	0	['HGNC:11063', 'HGNC:18170', 'HGNC:2719', 'HGNC:11782', 'HGNC:8646', 'HGNC:11064', 'HGNC:16484', 'HGNC:10979', 'HGNC:4693', 'HGNC:2501', 'HGNC:8582', 'HGNC:4378']
Calu3-S1-12h-A_TCCTCATGTCAA	0.003145373441610437	0.003298234330405109	1022	0	['HGNC:6708', 'HGNC:3629', 'HGNC:2277', 'HGNC:845', 'HGNC:9020', 'HGNC:13398', 'HGNC:7422', 'HGNC:2265', 'HGNC:10452', 'HGNC:12582', 'HGNC:9141', 'HGNC:7892', 'HGNC:847', 'HGNC:24382', 'HGNC:2287', 'HGNC:12587', 'HGNC:17296', 'HGNC:10451', 'HGNC:2280', 'HGNC:2291', 'HGNC:12586', 'HGNC:18044', 'HGNC:10545', 'HGNC:2285', 'HGNC:840', 'HGNC:7530', 'HGNC:830', 'HGNC:7427', 'HGNC:846', 'HGNC:848', 'HGN…
Calu3-S1-8h-B_CCGAGGAGTGTC	0.003145373441610438	0.007067644993725235	936	[['HGNC:2704', 46.666666666666664, 100.00000000000078], ['HGNC:24269', 46.66666666666681, 99.99999999999996], ['HGNC:8906', 46.666666666666664, 100.00000000000095]]	['HGNC:10452', 'HGNC:2287', 'HGNC:2579', 'HGNC:2265', 'HGNC:7419', 'HGNC:8016', 'HGNC:840', 'HGNC:847', 'HGNC:10956', 'HGNC:7530', 'HGNC:11004', 'HGNC:12582', 'HGNC:2280', 'HGNC:4175', 'HGNC:30927', 'HGNC:2288', 'HGNC:28883', 'HGNC:29437', 'HGNC:2294', 'HGNC:14247', 'HGNC:12590', 'HGNC:2279', 'HGNC:7427', 'HGNC:7529', 'HGNC:14409', 'HGNC:24380', 'HGNC:20661', 'HGNC:500', 'HGNC:11055', 'HGNC:20233…
Calu3-S2-12h-B_GTCCCGGGGCCA	0.001962246379655429	0.0014313499676286618	1340	0	['HGNC:17296', 'HGNC:10956', 'HGNC:8906', 'HGNC:10451', 'HGNC:16484', 'HGNC:500', 'HGNC:24269', 'HGNC:18170', 'HGNC:11047', 'HGNC:10922', 'HGNC:10452', 'HGNC:7892', 'HGNC:2704', 'HGNC:4175', 'HGNC:4136', 'HGNC:18070', 'HGNC:11064']
Calu3-S2-4h-B_GTTCTAGAGACC	0.010439742316604316	0.042791415455959984	995	[['HGNC:2579', 49.4196063644828, 99.99999999999993], ['HGNC:2294', 49.41960636448217, 99.99999999999993], ['HGNC:12582', 49.41960636448275, 100.00000000000347], ['HGNC:7419', 49.41960636448333, 99.99999999999987], ['HGNC:2277', 49.41960636448275, 100.0000000000015], ['HGNC:12590', 49.41960636448247, 99.99999999999993], ['HGNC:24380', 49.41960636447009, 99.99999999999977], ['HGNC:2289', 49.4196063…	['HGNC:11460', 'HGNC:10680', 'HGNC:18070', 'HGNC:18044', 'HGNC:11064', 'HGNC:2896', 'HGNC:10683', 'HGNC:4136', 'HGNC:1795', 'HGNC:21350', 'HGNC:4623', 'HGNC:10980', 'HGNC:10681', 'HGNC:2898', 'HGNC:3700', 'HGNC:8808', 'HGNC:18170', 'HGNC:4175', 'HGNC:2501', 'HGNC:10682', 'HGNC:11054', 'HGNC:4433', 'HGNC:11067']
Calu3-S1-8h-B_TGATTGCCTTGT	0.003145373441610439	0.015077642653307475	809	0	['HGNC:7849', 'HGNC:7892', 'HGNC:3078', 'HGNC:7850', 'HGNC:4693', 'HGNC:2501', 'HGNC:11051', 'HGNC:10452', 'HGNC:2858', 'HGNC:18170', 'HGNC:10451', 'HGNC:11047', 'HGNC:11054', 'HGNC:11067', 'HGNC:18044', 'HGNC:11064', 'HGNC:17296']
Calu3-S1-8h-A_CGTATTCCCAGT	0.0031453734416104387	0.0037694106633201344	972	0	['HGNC:643', 'HGNC:30863', 'HGNC:8091', 'HGNC:30927', 'HGNC:2291', 'HGNC:2267', 'HGNC:847', 'HGNC:2289', 'HGNC:14247', 'HGNC:11047', 'HGNC:10536', 'HGNC:395', 'HGNC:29594', 'HGNC:3647', 'HGNC:838', 'HGNC:12586', 'HGNC:8016', 'HGNC:10956', 'HGNC:11067', 'HGNC:4432', 'HGNC:24382', 'HGNC:2292', 'HGNC:12585', 'HGNC:823', 'HGNC:833', 'HGNC:4982', 'HGNC:2269', 'HGNC:4136', 'HGNC:664', 'HGNC:12590', 'HG…
Calu3-S2-4h-B_ATGAGATGCACG	0.00412558273856182	0.0037694106633201336	1263	0	['HGNC:406', 'HGNC:10863', 'HGNC:3078', 'HGNC:9721', 'HGNC:11026', 'HGNC:2205', 'HGNC:4801', 'HGNC:1516', 'HGNC:19980', 'HGNC:10451', 'HGNC:4117', 'HGNC:7892', 'HGNC:8906', 'HGNC:11021', 'HGNC:18170', 'HGNC:119', 'HGNC:4061', 'HGNC:9021', 'HGNC:17296', 'HGNC:7850', 'HGNC:82', 'HGNC:11022', 'HGNC:11004', 'HGNC:8907', 'HGNC:10922', 'HGNC:2858', 'HGNC:2501', 'HGNC:4116', 'HGNC:10943', 'HGNC:17827', …
Calu3-S2-8h-A_GATGAAAGGACG	0.0031453734416104395	0.00329823433040511	763	0	['HGNC:3133', 'HGNC:823', 'HGNC:12587', 'HGNC:2279', 'HGNC:840', 'HGNC:115', 'HGNC:2267', 'HGNC:7863', 'HGNC:30863', 'HGNC:2292', 'HGNC:830', 'HGNC:7529', 'HGNC:18170', 'HGNC:7419', 'HGNC:2285', 'HGNC:24381', 'HGNC:14247', 'HGNC:12590', 'HGNC:2280', 'HGNC:846', 'HGNC:4378', 'HGNC:2291', 'HGNC:10545', 'HGNC:12585', 'HGNC:7530', 'HGNC:9141', 'HGNC:9225', 'HGNC:10921', 'HGNC:4693', 'HGNC:29594', 'HG…
Calu3-S2-12h-A_CTTCTGCCCGTA	0.0031453734416104296	0.007067644993725242	908	[['HGNC:2858', 46.66666666666669, 100.00000000000004], ['HGNC:10451', 46.66666666666662, 100.00000000000031], ['HGNC:17296', 46.66666666666663, 100.00000000000027], ['HGNC:365', 46.66666666666666, 100.00000000000023], ['HGNC:2704', 46.666666666666615, 99.99999999999876], ['HGNC:28883', 42.42932651045927, 99.99999999999925], ['HGNC:10452', 46.666666666666615, 100.00000000000036]]	['HGNC:7419', 'HGNC:12563', 'HGNC:29437', 'HGNC:10980', 'HGNC:2289', 'HGNC:24382', 'HGNC:5008', 'HGNC:2288', 'HGNC:830', 'HGNC:823', 'HGNC:14247', 'HGNC:2277', 'HGNC:11047', 'HGNC:7421', 'HGNC:845', 'HGNC:2292', 'HGNC:2244', 'HGNC:4136', 'HGNC:2579', 'HGNC:7422', 'HGNC:4175', 'HGNC:838', 'HGNC:7529', 'HGNC:2269', 'HGNC:846', 'HGNC:16232', 'HGNC:847', 'HGNC:2285', 'HGNC:5006', 'HGNC:24381', 'HGNC:…
Calu3-mock-4h-B_CTTTCAAAATAG	0.004483041295214671	0.0032982343304051136	838	0	['HGNC:10979', 'HGNC:4433', 'HGNC:8808', 'HGNC:11004', 'HGNC:18170', 'HGNC:2898', 'HGNC:21350', 'HGNC:7413', 'HGNC:115', 'HGNC:11047', 'HGNC:10980', 'HGNC:341', 'HGNC:457', 'HGNC:7863', 'HGNC:1795', 'HGNC:9020', 'HGNC:11460', 'HGNC:5383', 'HGNC:2501', 'HGNC:4623', 'HGNC:2896']
Calu3-S2-12h-B_CACAGAGCCAGC	0.0003566189828957455	0.00030234814249769965	572	0	['HGNC:4117', 'HGNC:8891', 'HGNC:10683', 'HGNC:7529', 'HGNC:2292', 'HGNC:18044', 'HGNC:10989', 'HGNC:10943', 'HGNC:12582', 'HGNC:17827', 'HGNC:2291', 'HGNC:3133', 'HGNC:2205', 'HGNC:2269', 'HGNC:8907', 'HGNC:845', 'HGNC:30863', 'HGNC:2288', 'HGNC:10979', 'HGNC:833', 'HGNC:19980', 'HGNC:11021', 'HGNC:2649', 'HGNC:24382', 'HGNC:848', 'HGNC:4249', 'HGNC:9141', 'HGNC:4432', 'HGNC:4378', 'HGNC:16484',…
Calu3-mock-12h-A_CTGATAACTGAC	0.003145373441610438	0.003298234330405109	992	0	['HGNC:18170', 'HGNC:2285', 'HGNC:3482', 'HGNC:838', 'HGNC:5157', 'HGNC:3481', 'HGNC:2288', 'HGNC:823', 'HGNC:2265', 'HGNC:30863', 'HGNC:18044', 'HGNC:2291', 'HGNC:2501', 'HGNC:4693', 'HGNC:24380', 'HGNC:7427', 'HGNC:845', 'HGNC:2280', 'HGNC:4136', 'HGNC:7892', 'HGNC:847', 'HGNC:7421', 'HGNC:2279', 'HGNC:4175', 'HGNC:840', 'HGNC:2277', 'HGNC:2267', 'HGNC:7419', 'HGNC:846', 'HGNC:8016', 'HGNC:7422…
Calu3-S1-8h-B_TCTAGAGCCGCA	0.003145373441610301	0.0032982343304051105	1308	0	['HGNC:9225', 'HGNC:12563', 'HGNC:20661', 'HGNC:9141', 'HGNC:11004', 'HGNC:8091', 'HGNC:5157', 'HGNC:7530', 'HGNC:7529', 'HGNC:4249', 'HGNC:2867', 'HGNC:10986', 'HGNC:18170', 'HGNC:4693', 'HGNC:7863', 'HGNC:20233', 'HGNC:341', 'HGNC:406', 'HGNC:25223', 'HGNC:7892', 'HGNC:11063', 'HGNC:4175', 'HGNC:4136', 'HGNC:18175', 'HGNC:1424', 'HGNC:2501', 'HGNC:5006', 'HGNC:18044', 'HGNC:11064', 'HGNC:2244']
Calu3-S2-12h-A_AGTATTAAGCCT	0.001962246379655428	0.001431349967628665	878	0	['HGNC:4693', 'HGNC:18070', 'HGNC:10451', 'HGNC:4175', 'HGNC:7892', 'HGNC:2704', 'HGNC:4136', 'HGNC:11025', 'HGNC:9020', 'HGNC:18170', 'HGNC:10452', 'HGNC:11064', 'HGNC:17027', 'HGNC:18044', 'HGNC:11067', 'HGNC:9225', 'HGNC:17296']
Calu3-mock-4h-A_TCATTGATTCTG	0.0036098848962416094	0.003298234330405109	1276	0	['HGNC:4432', 'HGNC:4693', 'HGNC:7179', 'HGNC:115', 'HGNC:11782', 'HGNC:10971', 'HGNC:4175', 'HGNC:16484', 'HGNC:2501', 'HGNC:18170', 'HGNC:8646', 'HGNC:12563', 'HGNC:11064', 'HGNC:11054', 'HGNC:11047', 'HGNC:473', 'HGNC:23', 'HGNC:7892', 'HGNC:10920', 'HGNC:18070', 'HGNC:8582', 'HGNC:4136', 'HGNC:10943']
Calu3-S1-4h-A_ACCCGAGAGTAG	0.007735467634803416	0.007067644993725213	818	0	['HGNC:11063', 'HGNC:4378', 'HGNC:11064', 'HGNC:341', 'HGNC:4693', 'HGNC:18170', 'HGNC:2501']
Calu3-S1-8h-B_ACCTGTAGCCGG	0.0031453734416104478	0.003298234330405117	731	0	['HGNC:18044', 'HGNC:10956', 'HGNC:11064', 'HGNC:4378', 'HGNC:4175', 'HGNC:500', 'HGNC:18170', 'HGNC:4136', 'HGNC:11055', 'HGNC:18070', 'HGNC:4693']
Calu3-S1-8h-B_CTCTCCATGGTG	0.0001909708960354464	0.0026837811893037607	1122	0	['HGNC:11067', 'HGNC:3078', 'HGNC:6071', 'HGNC:11782', 'HGNC:10681', 'HGNC:18170', 'HGNC:10683', 'HGNC:4693', 'HGNC:11063', 'HGNC:8646', 'HGNC:8582', 'HGNC:2704', 'HGNC:24269', 'HGNC:3700', 'HGNC:2501', 'HGNC:10680', 'HGNC:4175', 'HGNC:17296', 'HGNC:18044', 'HGNC:4136', 'HGNC:10452', 'HGNC:7849', 'HGNC:7892', 'HGNC:11004', 'HGNC:4433', 'HGNC:10451', 'HGNC:9068', 'HGNC:11064', 'HGNC:10682', 'HGNC:…
Calu3-S2-4h-B_ATTCACCCCGGT	0.003145373441610442	0.04344685760872618	1052	[['HGNC:976', 35.21888270059523, 99.9999999999997]]	['HGNC:365', 'HGNC:4136', 'HGNC:2501', 'HGNC:5383', 'HGNC:28883', 'HGNC:4378', 'HGNC:11063', 'HGNC:406', 'HGNC:18170', 'HGNC:10979', 'HGNC:10980', 'HGNC:8091', 'HGNC:4175', 'HGNC:10986', 'HGNC:11064', 'HGNC:4693', 'HGNC:11047']
Calu3-mock-12h-A_GCCAGTCCTCCC	0.003145373441610438	0.0032982343304051105	1344	0	['HGNC:2501', 'HGNC:11064', 'HGNC:18170', 'HGNC:11067', 'HGNC:4378', 'HGNC:4693', 'HGNC:11047']
Calu3-S1-8h-B_CTATTTTTTAAA	0.00314537344161044	0.0999540337113656	807	[['HGNC:10981', 19.139455362074273, 99.99999999999915], ['HGNC:830', 4.273899833662422, 93.31573361094426], ['HGNC:10980', 19.13945536207443, 99.9999999999989], ['HGNC:4908', 35.8537259420097, 99.99999999999928], ['HGNC:986', 38.708136425716205, 100.00000000000126], ['HGNC:823', 4.273899833662519, 93.31573361093403], ['HGNC:847', 4.2738998336624405, 93.31573361093376], ['HGNC:846', 4.273899833662…	['HGNC:3482', 'HGNC:4175', 'HGNC:24381', 'HGNC:2287', 'HGNC:3481', 'HGNC:7419', 'HGNC:20233', 'HGNC:25223', 'HGNC:24382', 'HGNC:16232', 'HGNC:10293', 'HGNC:20661', 'HGNC:4693', 'HGNC:9141', 'HGNC:2269', 'HGNC:28883', 'HGNC:2579', 'HGNC:30863', 'HGNC:7422', 'HGNC:2265', 'HGNC:2277', 'HGNC:24380', 'HGNC:2858', 'HGNC:11063', 'HGNC:2267', 'HGNC:2279', 'HGNC:2285', 'HGNC:7529', 'HGNC:5383', 'HGNC:7530…
Calu3-mock-4h-A_AACTGTAAGGTC	0.003145373441610437	0.0868636921935765	974	[['HGNC:5008', 48.68901543580645, 100.00000000000003], ['HGNC:5213', 9.883929745255312, 100.00000000000003], ['HGNC:16526', 9.883929745255296, 100.00000000000003], ['HGNC:10922', 39.550410376140405, 100.00000000000016], ['HGNC:82', 9.883929745255287, 99.99999999999999], ['HGNC:341', 3.9644673273748676, 99.99999999999993], ['HGNC:253', 9.883929745255308, 100.00000000000003], ['HGNC:11004', 22.8460…	['HGNC:12587', 'HGNC:5006', 'HGNC:14247', 'HGNC:2501', 'HGNC:7419', 'HGNC:2288', 'HGNC:2287', 'HGNC:4432', 'HGNC:2265', 'HGNC:12586', 'HGNC:7530', 'HGNC:7422', 'HGNC:7427', 'HGNC:840', 'HGNC:2289', 'HGNC:838', 'HGNC:18070', 'HGNC:10980', 'HGNC:403', 'HGNC:4136', 'HGNC:833', 'HGNC:4378', 'HGNC:2291', 'HGNC:848', 'HGNC:2277', 'HGNC:847', 'HGNC:2285', 'HGNC:3482', 'HGNC:24382', 'HGNC:16232', 'HGNC:8…
Calu3-mock-4h-A_TATTCAGGCAGC	0.017385635118982945	0.015077642653280503	1244	0	['HGNC:10956', 'HGNC:11047', 'HGNC:4136', 'HGNC:7892', 'HGNC:11067', 'HGNC:18170', 'HGNC:11054', 'HGNC:4175', 'HGNC:500', 'HGNC:4693', 'HGNC:18044', 'HGNC:16484', 'HGNC:11064', 'HGNC:5157']
Calu3-S2-8h-A_AGCCGCTCCACA	0.0031453734416104317	0.0037694106633201726	615	0	['HGNC:9020', 'HGNC:10980', 'HGNC:11460', 'HGNC:2896', 'HGNC:4433', 'HGNC:8808', 'HGNC:1795', 'HGNC:16484', 'HGNC:10451', 'HGNC:2898', 'HGNC:18044', 'HGNC:21350', 'HGNC:2501', 'HGNC:11063', 'HGNC:11047', 'HGNC:11004', 'HGNC:4378', 'HGNC:18070', 'HGNC:4693', 'HGNC:11064', 'HGNC:3700', 'HGNC:17296', 'HGNC:10452', 'HGNC:4623', 'HGNC:2704', 'HGNC:18170']
Calu3-S1-8h-B_CTATCCTATTCG	0.003145373441610441	0.003298234330405101	1234	0	['HGNC:18170', 'HGNC:341', 'HGNC:9721', 'HGNC:4693', 'HGNC:2501', 'HGNC:11063', 'HGNC:4378', 'HGNC:4432', 'HGNC:9020', 'HGNC:406']
Calu3-mock-4h-A_GTCATCGGTTAT	0.005585344057193909	0.0070676449937251236	962	0	['HGNC:18070', 'HGNC:4693', 'HGNC:18044', 'HGNC:29437', 'HGNC:4136', 'HGNC:18170', 'HGNC:11047', 'HGNC:9225', 'HGNC:4175', 'HGNC:341', 'HGNC:2501', 'HGNC:30927', 'HGNC:7892', 'HGNC:5157']
Calu3-S2-12h-A_CTCGTATTAACA	0.0031453734416104365	0.00329823433040511	948	0	['HGNC:30927', 'HGNC:29437', 'HGNC:4693', 'HGNC:11047', 'HGNC:18170', 'HGNC:9020', 'HGNC:2501', 'HGNC:16484', 'HGNC:18044', 'HGNC:18070', 'HGNC:4378']
Calu3-mock-12h-A_CCTCTGCTGAGT	0.003145373441610462	0.043446857608726186	1146	0	['HGNC:11064', 'HGNC:4693', 'HGNC:18170', 'HGNC:4136', 'HGNC:4175', 'HGNC:18070', 'HGNC:18044', 'HGNC:16484', 'HGNC:4378', 'HGNC:2501']
Calu3-S1-8h-A_AAAACATGCGGG	0.0044830412952146575	0.003298234330405119	1229	0	['HGNC:18170', 'HGNC:8646', 'HGNC:17296', 'HGNC:406', 'HGNC:8582', 'HGNC:9020', 'HGNC:11782', 'HGNC:10980', 'HGNC:18044', 'HGNC:8091', 'HGNC:4136', 'HGNC:11063', 'HGNC:10452', 'HGNC:2858', 'HGNC:4175', 'HGNC:7863', 'HGNC:4432', 'HGNC:7892', 'HGNC:11047', 'HGNC:2501', 'HGNC:10451']
Calu3-S1-12h-A_AATGAGCGCGCC	0.003145373441610435	0.0032982343304051092	1258	0	['HGNC:18170', 'HGNC:10452', 'HGNC:11004', 'HGNC:7892', 'HGNC:2858', 'HGNC:11047', 'HGNC:17296', 'HGNC:4432', 'HGNC:10451', 'HGNC:10979', 'HGNC:16484', 'HGNC:11067', 'HGNC:3061', 'HGNC:11063', 'HGNC:11559', 'HGNC:2501']
Calu3-mock-12h-A_CTGTAGCGTCCT	0.004483041295214671	0.003298234330405118	1221	0	['HGNC:2289', 'HGNC:12582', 'HGNC:30862', 'HGNC:12587', 'HGNC:10999', 'HGNC:24382', 'HGNC:2277', 'HGNC:18170', 'HGNC:4260', 'HGNC:16232', 'HGNC:11064', 'HGNC:4693', 'HGNC:2291', 'HGNC:2292', 'HGNC:24381', 'HGNC:2279', 'HGNC:2285', 'HGNC:11067', 'HGNC:7892', 'HGNC:10955', 'HGNC:7427', 'HGNC:2265', 'HGNC:2288', 'HGNC:28883', 'HGNC:12586', 'HGNC:2269', 'HGNC:2501', 'HGNC:2280', 'HGNC:7421', 'HGNC:24…
Calu3-S1-8h-B_ACCTCGTGCCCG	0.004125582738561821	0.0037694106633201344	682	0	['HGNC:2858', 'HGNC:11063', 'HGNC:10979', 'HGNC:2704', 'HGNC:2898', 'HGNC:11004', 'HGNC:115', 'HGNC:18170', 'HGNC:6708', 'HGNC:11064', 'HGNC:8818', 'HGNC:7529', 'HGNC:4061', 'HGNC:5383', 'HGNC:11279', 'HGNC:17296', 'HGNC:11863', 'HGNC:13398', 'HGNC:7530', 'HGNC:10545', 'HGNC:10452', 'HGNC:10451', 'HGNC:3629', 'HGNC:3133', 'HGNC:9141', 'HGNC:7892', 'HGNC:18044', 'HGNC:2649', 'HGNC:3061', 'HGNC:500…
Calu3-mock-12h-A_GTAGTTGGCAAA	0.004483041295214546	0.0032982343304051517	986	0	['HGNC:2294', 'HGNC:12586', 'HGNC:2279', 'HGNC:846', 'HGNC:17296', 'HGNC:11063', 'HGNC:28883', 'HGNC:24382', 'HGNC:845', 'HGNC:10452', 'HGNC:14409', 'HGNC:11004', 'HGNC:2267', 'HGNC:2285', 'HGNC:837', 'HGNC:8016', 'HGNC:2501', 'HGNC:840', 'HGNC:12582', 'HGNC:7427', 'HGNC:838', 'HGNC:823', 'HGNC:1550', 'HGNC:2291', 'HGNC:12590', 'HGNC:848', 'HGNC:18170', 'HGNC:833', 'HGNC:30863', 'HGNC:12585', 'HG…
Calu3-S2-12h-A_TTAAGAGCAGCA	0.002996156150889352	0.06517413519269198	1103	0	['HGNC:10683', 'HGNC:2898', 'HGNC:7421', 'HGNC:2579', 'HGNC:2280', 'HGNC:847', 'HGNC:10681', 'HGNC:7892', 'HGNC:838', 'HGNC:2292', 'HGNC:30863', 'HGNC:8124', 'HGNC:7529', 'HGNC:10682', 'HGNC:2277', 'HGNC:2285', 'HGNC:4175', 'HGNC:14247', 'HGNC:4136', 'HGNC:4249', 'HGNC:11449', 'HGNC:29594', 'HGNC:7530', 'HGNC:2289', 'HGNC:12582', 'HGNC:11448', 'HGNC:12590', 'HGNC:24380', 'HGNC:30862', 'HGNC:4693'…
Calu3-S2-4h-B_ATCCCCCCTTCG	0.003145373441610438	0.00329823433040511	898	0	['HGNC:823', 'HGNC:840', 'HGNC:2291', 'HGNC:14409', 'HGNC:2287', 'HGNC:4136', 'HGNC:24382', 'HGNC:2292', 'HGNC:2289', 'HGNC:8091', 'HGNC:10451', 'HGNC:18170', 'HGNC:7419', 'HGNC:3482', 'HGNC:838', 'HGNC:7892', 'HGNC:2265', 'HGNC:2280', 'HGNC:16232', 'HGNC:2279', 'HGNC:2277', 'HGNC:2858', 'HGNC:2501', 'HGNC:10979', 'HGNC:2269', 'HGNC:837', 'HGNC:5383', 'HGNC:11054', 'HGNC:830', 'HGNC:2285', 'HGNC:…
Calu3-S1-8h-A_AGACCCTTACGT	0.004483041295214672	0.0032982343304051092	973	0	['HGNC:9020', 'HGNC:17296', 'HGNC:10452', 'HGNC:14409', 'HGNC:4175', 'HGNC:365', 'HGNC:7892', 'HGNC:16484', 'HGNC:2501', 'HGNC:11064', 'HGNC:10451', 'HGNC:2858', 'HGNC:11004', 'HGNC:4136', 'HGNC:11047', 'HGNC:4455', 'HGNC:18170', 'HGNC:11054', 'HGNC:3061']
Calu3-mock-4h-A_GGCAGCGAGCGA	0.004253991662176401	0.0032982343304051157	960	0	['HGNC:10980', 'HGNC:8582', 'HGNC:3700', 'HGNC:29437', 'HGNC:16484', 'HGNC:11782', 'HGNC:4693', 'HGNC:30927', 'HGNC:8646', 'HGNC:17027', 'HGNC:10943', 'HGNC:18170', 'HGNC:7892']
Calu3-S2-12h-B_CACATCCGACCG	0.003145373441610436	0.00268378118930375	924	0	['HGNC:18170', 'HGNC:17296', 'HGNC:4175', 'HGNC:7892', 'HGNC:4432', 'HGNC:10452', 'HGNC:8091', 'HGNC:18044', 'HGNC:500', 'HGNC:3700', 'HGNC:10986', 'HGNC:10451', 'HGNC:5008', 'HGNC:9141', 'HGNC:11047', 'HGNC:16484', 'HGNC:11063', 'HGNC:4136', 'HGNC:7529', 'HGNC:10980', 'HGNC:14409', 'HGNC:2858', 'HGNC:5006', 'HGNC:17366', 'HGNC:7530', 'HGNC:11055', 'HGNC:406']
Calu3-S1-8h-B_CTTAACCGATTA	0.003145373441610437	0.0037694106633201453	671	0	['HGNC:11004', 'HGNC:10452', 'HGNC:11054', 'HGNC:18070', 'HGNC:7892', 'HGNC:24269', 'HGNC:4693', 'HGNC:10995', 'HGNC:4378', 'HGNC:10451', 'HGNC:18170', 'HGNC:9020', 'HGNC:2501', 'HGNC:2704', 'HGNC:17296', 'HGNC:8906', 'HGNC:18044']
Calu3-S1-12h-A_CCCGTACTTTCT	0.0031453734416104387	0.003298234330405109	947	0	['HGNC:845', 'HGNC:12585', 'HGNC:2501', 'HGNC:24382', 'HGNC:848', 'HGNC:30862', 'HGNC:2269', 'HGNC:847', 'HGNC:2858', 'HGNC:29437', 'HGNC:3078', 'HGNC:24381', 'HGNC:9020', 'HGNC:2288', 'HGNC:7850', 'HGNC:838', 'HGNC:30927', 'HGNC:2294', 'HGNC:2285', 'HGNC:7849', 'HGNC:830', 'HGNC:8016', 'HGNC:14409', 'HGNC:10451', 'HGNC:2267', 'HGNC:3061', 'HGNC:837', 'HGNC:24380', 'HGNC:7892', 'HGNC:10452', 'HGN…
Calu3-mock-4h-A_GCTCAGCTATAT	0.007430153735097383	0.004499733979338389	1369	0	['HGNC:7422', 'HGNC:10992', 'HGNC:3061', 'HGNC:11064', 'HGNC:2288', 'HGNC:2277', 'HGNC:12587', 'HGNC:11449', 'HGNC:2858', 'HGNC:24381', 'HGNC:8124', 'HGNC:12585', 'HGNC:2267', 'HGNC:2291', 'HGNC:16232', 'HGNC:11004', 'HGNC:10937', 'HGNC:2269', 'HGNC:3148', 'HGNC:2287', 'HGNC:2861', 'HGNC:2265', 'HGNC:7892', 'HGNC:3700', 'HGNC:2501', 'HGNC:10683', 'HGNC:2579', 'HGNC:9225', 'HGNC:29594', 'HGNC:1106…
Calu3-S2-8h-A_TAAAACGACCAT	0.0007530895498783753	0.0005015976055736115	747	0	['HGNC:7422', 'HGNC:837', 'HGNC:5006', 'HGNC:18044', 'HGNC:12587', 'HGNC:30863', 'HGNC:365', 'HGNC:10989', 'HGNC:2280', 'HGNC:2579', 'HGNC:7530', 'HGNC:9020', 'HGNC:8016', 'HGNC:2265', 'HGNC:12585', 'HGNC:9141', 'HGNC:2267', 'HGNC:2285', 'HGNC:847', 'HGNC:10452', 'HGNC:2287', 'HGNC:7529', 'HGNC:840', 'HGNC:2294', 'HGNC:7436', 'HGNC:838', 'HGNC:4249', 'HGNC:10980', 'HGNC:2291', 'HGNC:10986', 'HGNC…
Calu3-S1-8h-B_TAAGGACTGCCC	0.0043846187573990435	0.007067644993725245	1028	0	['HGNC:4693', 'HGNC:10920', 'HGNC:11063', 'HGNC:9021', 'HGNC:18170', 'HGNC:4378', 'HGNC:2501']
Calu3-mock-4h-B_AAGCCCCGTAGT	0.0023172793887392797	0.0012575727380560642	963	0	['HGNC:115', 'HGNC:10545', 'HGNC:24381', 'HGNC:8907', 'HGNC:2279', 'HGNC:11026', 'HGNC:4061', 'HGNC:4136', 'HGNC:837', 'HGNC:94', 'HGNC:2287', 'HGNC:847', 'HGNC:2288', 'HGNC:9020', 'HGNC:976', 'HGNC:7422', 'HGNC:845', 'HGNC:3078', 'HGNC:5383', 'HGNC:14247', 'HGNC:823', 'HGNC:7849', 'HGNC:8124', 'HGNC:4249', 'HGNC:11055', 'HGNC:2911', 'HGNC:5006', 'HGNC:11279', 'HGNC:7850', 'HGNC:2860', 'HGNC:7892…
Calu3-S2-8h-A_CGAAACCCAGCA	0.003145373441610435	0.0042785114504391595	835	[['HGNC:10293', 38.54418024365203, 99.99999999999845], ['HGNC:10297', 38.54418024365178, 99.99999999999851], ['HGNC:11004', 38.54418024365182, 100.0], ['HGNC:11559', 38.54418024365179, 100.00000000000009], ['HGNC:365', 38.54418024365184, 99.99999999999926]]	['HGNC:29437', 'HGNC:8091', 'HGNC:7529', 'HGNC:17296', 'HGNC:10451', 'HGNC:16484', 'HGNC:10980', 'HGNC:406', 'HGNC:18044', 'HGNC:4432', 'HGNC:7530', 'HGNC:28883', 'HGNC:3700', 'HGNC:25223', 'HGNC:9141', 'HGNC:18175', 'HGNC:2858', 'HGNC:4175', 'HGNC:20233', 'HGNC:18070', 'HGNC:10979', 'HGNC:11047', 'HGNC:10452', 'HGNC:5006', 'HGNC:7892', 'HGNC:17376', 'HGNC:30927', 'HGNC:4136', 'HGNC:2244', 'HGNC:…
Calu3-S2-12h-A_CCTCGGAACAAG	0.00196224637965543	0.001431349967628668	500	0	['HGNC:10933', 'HGNC:2292', 'HGNC:20233', 'HGNC:16232', 'HGNC:5006', 'HGNC:830', 'HGNC:11064', 'HGNC:848', 'HGNC:12587', 'HGNC:11021', 'HGNC:2285', 'HGNC:18170', 'HGNC:12586', 'HGNC:24380', 'HGNC:4122', 'HGNC:4136', 'HGNC:7758', 'HGNC:7421', 'HGNC:838', 'HGNC:7427', 'HGNC:5008', 'HGNC:861', 'HGNC:10986', 'HGNC:2269', 'HGNC:2277', 'HGNC:840', 'HGNC:12582', 'HGNC:25223', 'HGNC:11022', 'HGNC:18175',…
Calu3-mock-4h-A_TGAGCCGTACCC	0.003145373441610438	0.06642656641436702	1238	0	['HGNC:500', 'HGNC:11047', 'HGNC:18170', 'HGNC:4378', 'HGNC:17027', 'HGNC:365', 'HGNC:4693', 'HGNC:10921']
Calu3-S2-4h-B_GACTGCTCCGTC	0.00314537344161044	0.04344685760872618	1139	[['HGNC:2579', 40.54773341672811, 99.99999999999984], ['HGNC:838', 40.46009038178776, 100.00000000000043], ['HGNC:840', 40.460090381787786, 99.99999999999987], ['HGNC:16232', 40.54773341672811, 99.99999999999993], ['HGNC:845', 40.46009038178777, 99.99999999999912], ['HGNC:29594', 40.547733416728065, 99.99999999999912], ['HGNC:7421', 40.54773341672806, 99.99999999999912], ['HGNC:7422', 40.54773341…	['HGNC:4136', 'HGNC:11064', 'HGNC:18044', 'HGNC:10452', 'HGNC:9020', 'HGNC:7892', 'HGNC:11063', 'HGNC:11067', 'HGNC:18170', 'HGNC:10451', 'HGNC:2501', 'HGNC:2858', 'HGNC:17296', 'HGNC:4175']
Calu3-S1-8h-B_TCGGCGGCGCTG	0.003145373441610438	0.0032982343304051465	854	0	['HGNC:7530', 'HGNC:848', 'HGNC:29594', 'HGNC:2285', 'HGNC:2289', 'HGNC:2265', 'HGNC:2288', 'HGNC:24381', 'HGNC:2294', 'HGNC:838', 'HGNC:2280', 'HGNC:30863', 'HGNC:833', 'HGNC:837', 'HGNC:23089', 'HGNC:2291', 'HGNC:5006', 'HGNC:5157', 'HGNC:2579', 'HGNC:18044', 'HGNC:847', 'HGNC:12586', 'HGNC:7422', 'HGNC:846', 'HGNC:12582', 'HGNC:830', 'HGNC:2292', 'HGNC:24382', 'HGNC:5007', 'HGNC:16232', 'HGNC:…
Calu3-S2-12h-B_TATCCATACGAG	0.0031453734416103736	0.003298234330404937	764	0	['HGNC:4175', 'HGNC:7892', 'HGNC:11055', 'HGNC:4693', 'HGNC:11063', 'HGNC:4136', 'HGNC:18070', 'HGNC:2501', 'HGNC:16484', 'HGNC:9225', 'HGNC:11064', 'HGNC:18044', 'HGNC:18170']
Calu3-mock-12h-A_AAACATCGCTGC	0.003145373441610423	0.0032982343304051092	991	0	['HGNC:2289', 'HGNC:30927', 'HGNC:2279', 'HGNC:14247', 'HGNC:30863', 'HGNC:7892', 'HGNC:406', 'HGNC:4693', 'HGNC:2579', 'HGNC:12585', 'HGNC:838', 'HGNC:18044', 'HGNC:2269', 'HGNC:845', 'HGNC:837', 'HGNC:2265', 'HGNC:2292', 'HGNC:7421', 'HGNC:16232', 'HGNC:7422', 'HGNC:4175', 'HGNC:18070', 'HGNC:12586', 'HGNC:12582', 'HGNC:2294', 'HGNC:847', 'HGNC:3481', 'HGNC:12587', 'HGNC:8091', 'HGNC:840', 'HGN…
Calu3-mock-12h-A_GTCCGAGTCACC	0.005734889134940228	0.08366483433204956	1168	[['HGNC:7702', 17.295014052854857, 100.00000000000048], ['HGNC:7712', 17.295014052854896, 100.00000000000027], ['HGNC:89', 35.171893956022096, 99.99999999999976], ['HGNC:837', 9.289642398378625, 100.00000000000196], ['HGNC:7456', 17.29501405285489, 100.00000000000371], ['HGNC:642', 18.929486495070194, 100.00000000000036], ['HGNC:7711', 17.295014052854896, 100.00000000000023], ['HGNC:2690', 16.128…	['HGNC:20266', 'HGNC:2664', 'HGNC:2911', 'HGNC:23161', 'HGNC:7422', 'HGNC:10979', 'HGNC:8124', 'HGNC:115', 'HGNC:30863', 'HGNC:11448', 'HGNC:10680', 'HGNC:20799', 'HGNC:16484', 'HGNC:16232', 'HGNC:2995', 'HGNC:12587', 'HGNC:9959', 'HGNC:12524', 'HGNC:2267', 'HGNC:2898', 'HGNC:23056', 'HGNC:7631', 'HGNC:2289', 'HGNC:12527', 'HGNC:10451', 'HGNC:10452', 'HGNC:21350', 'HGNC:2858', 'HGNC:3005', 'HGNC:…
Calu3-mock-12h-A_TAGGAGGATGAC	0.0003271252235355692	0.00026748361465102604	1219	0	['HGNC:16484', 'HGNC:10937', 'HGNC:7436', 'HGNC:18170', 'HGNC:18044', 'HGNC:11004', 'HGNC:10943', 'HGNC:11067', 'HGNC:4693', 'HGNC:17296', 'HGNC:2501', 'HGNC:11025', 'HGNC:10452', 'HGNC:11559', 'HGNC:2858', 'HGNC:7892', 'HGNC:341', 'HGNC:11054', 'HGNC:10850', 'HGNC:11064', 'HGNC:10451']
Calu3-mock-4h-A_TAATTCCCACTC	0.0003340199298558147	0.0003064045964779163	1047	0	['HGNC:10451', 'HGNC:10956', 'HGNC:2704', 'HGNC:2858', 'HGNC:8091', 'HGNC:406', 'HGNC:115', 'HGNC:11063', 'HGNC:11047', 'HGNC:4693', 'HGNC:4175', 'HGNC:10452', 'HGNC:5157', 'HGNC:7892', 'HGNC:7849', 'HGNC:18170', 'HGNC:7850', 'HGNC:10979', 'HGNC:3078', 'HGNC:2501', 'HGNC:18044', 'HGNC:11064', 'HGNC:11004', 'HGNC:10986', 'HGNC:17296', 'HGNC:932', 'HGNC:4136', 'HGNC:5383', 'HGNC:18070']
Calu3-mock-4h-B_CGTAAAAATTGA	0.0041255827385618185	0.003769410663320125	1499	0	['HGNC:4136', 'HGNC:9021', 'HGNC:18044', 'HGNC:11067', 'HGNC:11025', 'HGNC:7849', 'HGNC:30927', 'HGNC:17296', 'HGNC:4378', 'HGNC:4693', 'HGNC:10452', 'HGNC:11055', 'HGNC:7850', 'HGNC:18170', 'HGNC:24269', 'HGNC:4175', 'HGNC:10451', 'HGNC:2704', 'HGNC:3078', 'HGNC:11047', 'HGNC:8906', 'HGNC:29437']
Calu3-S1-8h-B_ACAGCAAACTGG	0.003145373441610475	0.007067644993725236	1254	[['HGNC:365', 46.66666666666668, 99.99999999999864], ['HGNC:2704', 46.66666666666687, 99.99999999999885], ['HGNC:11450', 46.66666666666664, 100.00000000000013], ['HGNC:11449', 46.66666666666666, 99.99999999999882], ['HGNC:11004', 46.666666666666515, 99.99999999999886], ['HGNC:10992', 46.666666666666664, 99.9999999999989], ['HGNC:10989', 46.666666666662735, 99.99999999999885]]	['HGNC:18044', 'HGNC:4693', 'HGNC:7892', 'HGNC:18170', 'HGNC:10943', 'HGNC:16484', 'HGNC:10979']
Calu3-S2-8h-A_CGGCCCACCGCG	0.0031453734416104395	0.003298234330405111	1142	0	['HGNC:2269', 'HGNC:2265', 'HGNC:8016', 'HGNC:845', 'HGNC:2267', 'HGNC:848', 'HGNC:11064', 'HGNC:16232', 'HGNC:1516', 'HGNC:2287', 'HGNC:833', 'HGNC:12585', 'HGNC:2288', 'HGNC:847', 'HGNC:7422', 'HGNC:24381', 'HGNC:2280', 'HGNC:2291', 'HGNC:830', 'HGNC:2579', 'HGNC:11067', 'HGNC:10986', 'HGNC:7427', 'HGNC:837', 'HGNC:12582', 'HGNC:4378', 'HGNC:2294', 'HGNC:24380', 'HGNC:12590', 'HGNC:4693', 'HGNC…
Calu3-S2-8h-A_GAACTTGTGCTT	0.004483041295214657	0.0032982343304050325	808	0	['HGNC:18070', 'HGNC:2501', 'HGNC:16484', 'HGNC:11054', 'HGNC:9453', 'HGNC:11051', 'HGNC:7892', 'HGNC:4175', 'HGNC:4693', 'HGNC:11047', 'HGNC:18170', 'HGNC:4136', 'HGNC:406', 'HGNC:11064']
Calu3-mock-4h-A_CATGAGTGCTTC	0.010439742316604276	0.07329704625898466	1067	0	['HGNC:4136', 'HGNC:2501', 'HGNC:10979', 'HGNC:11067', 'HGNC:11064', 'HGNC:11025', 'HGNC:5383', 'HGNC:4175', 'HGNC:18170', 'HGNC:4693', 'HGNC:7892', 'HGNC:11063', 'HGNC:4432']
Calu3-S2-8h-A_CCGTTTGTCGGC	0.003609884896241593	0.003298234330405109	618	0	['HGNC:11003', 'HGNC:5383', 'HGNC:4693', 'HGNC:18170', 'HGNC:18175', 'HGNC:16484', 'HGNC:9225', 'HGNC:7892', 'HGNC:11055', 'HGNC:18070', 'HGNC:4136', 'HGNC:406', 'HGNC:7530', 'HGNC:18044', 'HGNC:2244', 'HGNC:7529', 'HGNC:10922', 'HGNC:25223', 'HGNC:8091', 'HGNC:11063', 'HGNC:5008', 'HGNC:5382', 'HGNC:2501', 'HGNC:10986', 'HGNC:7863', 'HGNC:341', 'HGNC:4378', 'HGNC:5006', 'HGNC:4249', 'HGNC:20661'…
Calu3-S1-4h-A_CCCGACGAGGGC	0.004669618976629579	0.09995403371136503	1390	[['HGNC:4432', 42.8110941270543, 100.00000000000864]]	['HGNC:7892', 'HGNC:11055', 'HGNC:11067', 'HGNC:4175', 'HGNC:115', 'HGNC:4693', 'HGNC:4136', 'HGNC:11063', 'HGNC:16484', 'HGNC:18170', 'HGNC:2501', 'HGNC:341', 'HGNC:23089']
Calu3-mock-12h-A_TTTGGCGTGACT	0.003609884896241593	0.003298234330405109	1058	0	['HGNC:4136', 'HGNC:11063', 'HGNC:11003', 'HGNC:4175', 'HGNC:2858', 'HGNC:12441', 'HGNC:7849', 'HGNC:2501', 'HGNC:10451', 'HGNC:10452', 'HGNC:18170', 'HGNC:9021', 'HGNC:30092', 'HGNC:11004', 'HGNC:2861', 'HGNC:8052', 'HGNC:3078', 'HGNC:11067', 'HGNC:4693', 'HGNC:3148', 'HGNC:7892', 'HGNC:10922', 'HGNC:7850', 'HGNC:15769', 'HGNC:17296', 'HGNC:1667', 'HGNC:20123', 'HGNC:11064']
Calu3-mock-4h-A_CTCGTATTGCGA	0.003145373441610437	0.003298234330405109	870	0	['HGNC:29437', 'HGNC:4175', 'HGNC:11055', 'HGNC:4693', 'HGNC:10452', 'HGNC:11059', 'HGNC:794', 'HGNC:17296', 'HGNC:11026', 'HGNC:2858', 'HGNC:4136', 'HGNC:12441', 'HGNC:753', 'HGNC:7892', 'HGNC:10451', 'HGNC:3078', 'HGNC:2861', 'HGNC:11004', 'HGNC:30927', 'HGNC:7850', 'HGNC:9021', 'HGNC:7849', 'HGNC:11047', 'HGNC:18170', 'HGNC:18044', 'HGNC:3148']
Calu3-S1-8h-B_AACCCCCCAAGC	0.002996156150889366	0.043446857608726186	995	[['HGNC:4378', 34.70364367675743, 99.99999999999963]]	['HGNC:18070', 'HGNC:11055', 'HGNC:30927', 'HGNC:11050', 'HGNC:500', 'HGNC:18044', 'HGNC:4693', 'HGNC:4136', 'HGNC:29437', 'HGNC:21705', 'HGNC:11047', 'HGNC:4175', 'HGNC:18170', 'HGNC:10956']
Calu3-S1-12h-A_TCTTAAGGCGTT	0.003145373441610437	0.002457610839838796	1001	0	['HGNC:8636', 'HGNC:4432', 'HGNC:2858', 'HGNC:6937', 'HGNC:17296', 'HGNC:10452', 'HGNC:4175', 'HGNC:976', 'HGNC:341', 'HGNC:2330', 'HGNC:11047', 'HGNC:7892', 'HGNC:4136', 'HGNC:365', 'HGNC:6936', 'HGNC:10451', 'HGNC:18044', 'HGNC:2690', 'HGNC:14409', 'HGNC:16484', 'HGNC:10980', 'HGNC:1421', 'HGNC:5008', 'HGNC:11054', 'HGNC:890', 'HGNC:18170']
Calu3-mock-4h-A_GTGTCAGTTTAC	0.0032743329715974965	0.002019163835548307	1214	0	['HGNC:115', 'HGNC:2501', 'HGNC:4378', 'HGNC:4175', 'HGNC:406', 'HGNC:10920', 'HGNC:16484', 'HGNC:4693', 'HGNC:11782', 'HGNC:4432', 'HGNC:2704', 'HGNC:18170', 'HGNC:11063', 'HGNC:8582', 'HGNC:7863', 'HGNC:4136', 'HGNC:10979', 'HGNC:10452', 'HGNC:17296', 'HGNC:8646', 'HGNC:8091', 'HGNC:5383', 'HGNC:11064', 'HGNC:10451']
Calu3-S2-4h-B_CCGACCCTGCAA	0.0031453734416104387	0.00427851145043916	816	0	['HGNC:11063', 'HGNC:5383', 'HGNC:4693', 'HGNC:18170', 'HGNC:3700', 'HGNC:18044', 'HGNC:341', 'HGNC:10980', 'HGNC:365', 'HGNC:9020', 'HGNC:4175', 'HGNC:7863', 'HGNC:5382', 'HGNC:4136', 'HGNC:11064', 'HGNC:11047', 'HGNC:2501', 'HGNC:10979']
Calu3-mock-4h-A_GTCCTGTTAACG	0.0031453734416104443	0.04344685760872615	1008	[['HGNC:847', 34.52706558327182, 99.99999999999989], ['HGNC:2291', 34.52706558327182, 99.99999999999989], ['HGNC:7427', 34.527065583271835, 99.99999999999982], ['HGNC:823', 34.527065583271934, 99.99999999999973], ['HGNC:838', 34.527065583272055, 99.99999999999999], ['HGNC:2294', 34.527065583271835, 99.99999999999999], ['HGNC:2269', 34.52706558327172, 99.99999999999996], ['HGNC:24380', 34.52706558…	['HGNC:2858', 'HGNC:4693', 'HGNC:18170', 'HGNC:17296', 'HGNC:9020', 'HGNC:11047', 'HGNC:10452', 'HGNC:7892', 'HGNC:10451', 'HGNC:9225', 'HGNC:18044']
Calu3-S2-8h-A_CAGTTACATTTG	0.0211819529760644	0.06517413519269204	1377	0	['HGNC:9020', 'HGNC:7892', 'HGNC:2501', 'HGNC:10452', 'HGNC:11064', 'HGNC:17296', 'HGNC:18170', 'HGNC:11063', 'HGNC:10451', 'HGNC:2858']
Calu3-mock-4h-A_GGTTCAACCCCA	0.0007530895498783767	0.0005015976055736152	1332	0	['HGNC:840', 'HGNC:7530', 'HGNC:2269', 'HGNC:28883', 'HGNC:823', 'HGNC:18170', 'HGNC:4175', 'HGNC:847', 'HGNC:11067', 'HGNC:24381', 'HGNC:833', 'HGNC:14247', 'HGNC:7529', 'HGNC:10850', 'HGNC:25223', 'HGNC:830', 'HGNC:7436', 'HGNC:4432', 'HGNC:2288', 'HGNC:9020', 'HGNC:365', 'HGNC:2292', 'HGNC:2291', 'HGNC:4693', 'HGNC:2244', 'HGNC:846', 'HGNC:5006', 'HGNC:838', 'HGNC:7892', 'HGNC:845', 'HGNC:2066…
Calu3-mock-4h-A_CATACGGTTTGA	0.001892260115481932	0.0012524312216750815	936	0	['HGNC:4693', 'HGNC:2501', 'HGNC:4175', 'HGNC:406', 'HGNC:11063', 'HGNC:5157', 'HGNC:7892', 'HGNC:18170', 'HGNC:9721', 'HGNC:4136']
Calu3-mock-12h-A_GAAAGGATGCCC	0.0041255827385618185	0.0037694106633201297	1063	0	['HGNC:11063', 'HGNC:4136', 'HGNC:2288', 'HGNC:30862', 'HGNC:14409', 'HGNC:16232', 'HGNC:30863', 'HGNC:2265', 'HGNC:2858', 'HGNC:833', 'HGNC:7419', 'HGNC:2280', 'HGNC:14247', 'HGNC:2579', 'HGNC:846', 'HGNC:2267', 'HGNC:7892', 'HGNC:3481', 'HGNC:4175', 'HGNC:18170', 'HGNC:8016', 'HGNC:12586', 'HGNC:29594', 'HGNC:840', 'HGNC:847', 'HGNC:11064', 'HGNC:3061', 'HGNC:2704', 'HGNC:2292', 'HGNC:11004', '…
Calu3-S2-4h-B_TCACCACGCAAA	0.0031453734416104395	0.0024576108398387964	780	0	['HGNC:2265', 'HGNC:11047', 'HGNC:7422', 'HGNC:2269', 'HGNC:7427', 'HGNC:7419', 'HGNC:11067', 'HGNC:29594', 'HGNC:2267', 'HGNC:16232', 'HGNC:2294', 'HGNC:837', 'HGNC:24381', 'HGNC:4175', 'HGNC:12585', 'HGNC:5006', 'HGNC:2287', 'HGNC:840', 'HGNC:830', 'HGNC:4249', 'HGNC:2288', 'HGNC:30862', 'HGNC:2280', 'HGNC:30863', 'HGNC:846', 'HGNC:833', 'HGNC:7421', 'HGNC:2291', 'HGNC:12590', 'HGNC:838', 'HGNC…
Calu3-S2-12h-A_GACCCATAGACC	0.0019622463796554307	0.0014313499676286618	1054	0	['HGNC:23161', 'HGNC:11063', 'HGNC:10545', 'HGNC:10866', 'HGNC:4298', 'HGNC:11279', 'HGNC:13398', 'HGNC:19358', 'HGNC:7758', 'HGNC:5008', 'HGNC:7631', 'HGNC:2501', 'HGNC:4878', 'HGNC:10451', 'HGNC:8907', 'HGNC:10547', 'HGNC:11863', 'HGNC:9141', 'HGNC:4693', 'HGNC:14573', 'HGNC:2704', 'HGNC:3629', 'HGNC:3007', 'HGNC:29500', 'HGNC:7044', 'HGNC:4432', 'HGNC:4175', 'HGNC:4136', 'HGNC:18175', 'HGNC:20…
Calu3-mock-12h-A_ATGTCGTGATAC	0.003145373441610441	0.03326395615746288	824	[['HGNC:10680', 12.862304862914712, 100.00000000000024], ['HGNC:10682', 12.862304862914723, 99.99999999999973], ['HGNC:3481', 12.862304862914552, 99.99999999999737], ['HGNC:11448', 12.862304862915314, 99.9999999999996], ['HGNC:10681', 12.862304862912113, 99.99999999999997], ['HGNC:11449', 12.862304862914689, 99.99999999999875], ['HGNC:10683', 12.862304862914623, 99.9999999999999], ['HGNC:3482', 1…	['HGNC:341', 'HGNC:2265', 'HGNC:2858', 'HGNC:17296', 'HGNC:833', 'HGNC:18170', 'HGNC:2288', 'HGNC:2269', 'HGNC:12587', 'HGNC:30862', 'HGNC:2287', 'HGNC:823', 'HGNC:7419', 'HGNC:838', 'HGNC:2279', 'HGNC:14409', 'HGNC:18070', 'HGNC:7427', 'HGNC:11064', 'HGNC:2294', 'HGNC:10451', 'HGNC:2280', 'HGNC:21350', 'HGNC:28883', 'HGNC:12585', 'HGNC:16232', 'HGNC:24381', 'HGNC:2277', 'HGNC:30863', 'HGNC:9225'…
Calu3-mock-12h-A_CCCGCGCCTGGC	0.0031453734416104547	0.00329823433040511	1381	0	['HGNC:9020', 'HGNC:27015', 'HGNC:2501', 'HGNC:11003', 'HGNC:1769', 'HGNC:4175', 'HGNC:9067', 'HGNC:8830', 'HGNC:4378', 'HGNC:11064', 'HGNC:16815', 'HGNC:16484', 'HGNC:15463', 'HGNC:18170', 'HGNC:4693', 'HGNC:28883', 'HGNC:9068', 'HGNC:11026', 'HGNC:4136', 'HGNC:4432', 'HGNC:20661']
Calu3-S1-8h-A_ACACGGAATACC	0.0031453734416104447	0.004278511450439162	875	0	['HGNC:30927', 'HGNC:29437', 'HGNC:4378', 'HGNC:4693', 'HGNC:11047', 'HGNC:3700', 'HGNC:18170', 'HGNC:10980', 'HGNC:18044']
Calu3-S1-8h-B_TCGATACCTTAG	0.009054237734029193	0.042791415455959984	1018	0	['HGNC:4432', 'HGNC:2269', 'HGNC:838', 'HGNC:18170', 'HGNC:29594', 'HGNC:823', 'HGNC:12585', 'HGNC:848', 'HGNC:7530', 'HGNC:1795', 'HGNC:833', 'HGNC:12590', 'HGNC:2294', 'HGNC:2501', 'HGNC:4136', 'HGNC:2291', 'HGNC:4175', 'HGNC:12586', 'HGNC:8636', 'HGNC:30863', 'HGNC:4693', 'HGNC:2279', 'HGNC:2285', 'HGNC:2579', 'HGNC:847', 'HGNC:10980', 'HGNC:16232', 'HGNC:7421', 'HGNC:2277', 'HGNC:7892', 'HGNC…
Calu3-S1-8h-A_TAAGATGCCATT	0.003145373441610514	0.025812621299011608	1061	[['HGNC:7419', 42.39849521247065, 99.99999999999757], ['HGNC:2267', 42.39849521247085, 99.99999999999748], ['HGNC:12586', 42.39849521247063, 99.99999999999777], ['HGNC:2294', 42.3984952124699, 99.9999999999976], ['HGNC:837', 42.398495212470635, 99.99999999999757], ['HGNC:30863', 42.398495212470536, 99.99999999999757], ['HGNC:845', 42.39849521247114, 99.99999999999757], ['HGNC:848', 42.39849521247…	['HGNC:5008', 'HGNC:7530', 'HGNC:8091', 'HGNC:4175', 'HGNC:4249', 'HGNC:365', 'HGNC:4432', 'HGNC:406', 'HGNC:10986', 'HGNC:4136', 'HGNC:18070', 'HGNC:17027', 'HGNC:4693', 'HGNC:7529', 'HGNC:5383', 'HGNC:9141', 'HGNC:10979', 'HGNC:18170', 'HGNC:18044', 'HGNC:2501', 'HGNC:5006', 'HGNC:9225']
Calu3-S2-8h-A_CCGCCAGGCTAA	0.003145373441610435	0.007067644993725241	1328	[['HGNC:20305', 38.366380273521834, 100.0000000000002], ['HGNC:2704', 46.666666666666636, 100.0]]	['HGNC:10682', 'HGNC:4136', 'HGNC:2285', 'HGNC:18170', 'HGNC:7892', 'HGNC:8016', 'HGNC:846', 'HGNC:12582', 'HGNC:2267', 'HGNC:29594', 'HGNC:2265', 'HGNC:2277', 'HGNC:17296', 'HGNC:24382', 'HGNC:2287', 'HGNC:847', 'HGNC:10681', 'HGNC:2858', 'HGNC:14247', 'HGNC:16232', 'HGNC:28883', 'HGNC:12590', 'HGNC:3700', 'HGNC:18070', 'HGNC:24380', 'HGNC:2294', 'HGNC:2288', 'HGNC:2269', 'HGNC:12587', 'HGNC:106…
Calu3-S1-8h-A_TTGTGGTGCAGG	0.0025215774988833	0.0012524312216750824	799	0	['HGNC:10979', 'HGNC:9721', 'HGNC:20233', 'HGNC:8016', 'HGNC:18175', 'HGNC:29594', 'HGNC:16232', 'HGNC:2294', 'HGNC:10943', 'HGNC:2277', 'HGNC:9020', 'HGNC:4249', 'HGNC:14679', 'HGNC:830', 'HGNC:11449', 'HGNC:840', 'HGNC:365', 'HGNC:823', 'HGNC:5006', 'HGNC:14247', 'HGNC:2280', 'HGNC:846', 'HGNC:9141', 'HGNC:2244', 'HGNC:25223', 'HGNC:7892', 'HGNC:4175', 'HGNC:18170', 'HGNC:2279', 'HGNC:2289', 'H…
Calu3-mock-4h-B_TATGGGCGAACG	0.010439742316604285	0.09995403371136474	1132	[['HGNC:18044', 33.27925339513394, 100.00000000000242], ['HGNC:10293', 21.33067802132034, 100.0000000000002], ['HGNC:5008', 24.068322169318648, 100.0000000000002], ['HGNC:11559', 21.33067802132038, 100.0000000000006], ['HGNC:10989', 24.558360955820557, 100.00000000000023]]	['HGNC:24380', 'HGNC:7421', 'HGNC:2287', 'HGNC:2579', 'HGNC:4432', 'HGNC:10979', 'HGNC:115', 'HGNC:2280', 'HGNC:7892', 'HGNC:8016', 'HGNC:846', 'HGNC:29437', 'HGNC:30927', 'HGNC:2501', 'HGNC:29594', 'HGNC:5383', 'HGNC:7422', 'HGNC:2289', 'HGNC:30862', 'HGNC:847', 'HGNC:10943', 'HGNC:833', 'HGNC:7427', 'HGNC:7529', 'HGNC:9020', 'HGNC:2294', 'HGNC:2292', 'HGNC:12590', 'HGNC:14247', 'HGNC:2291', 'HG…
Calu3-S1-8h-B_GGGGTCGTCTAT	0.003609884896241585	0.0032982343304050954	975	0	['HGNC:12441', 'HGNC:11064', 'HGNC:11051', 'HGNC:4175', 'HGNC:3148', 'HGNC:365', 'HGNC:10850', 'HGNC:2501', 'HGNC:18170', 'HGNC:4136', 'HGNC:16484', 'HGNC:10451', 'HGNC:18044', 'HGNC:11047', 'HGNC:341', 'HGNC:2861', 'HGNC:2858', 'HGNC:115', 'HGNC:17296', 'HGNC:4432', 'HGNC:4693', 'HGNC:10452', 'HGNC:11054', 'HGNC:9020', 'HGNC:7892']
Calu3-mock-4h-A_CCCTGCGACATT	0.003145373441610436	0.0032982343304051075	820	0	['HGNC:5157', 'HGNC:16484', 'HGNC:18170', 'HGNC:7892', 'HGNC:10943', 'HGNC:341', 'HGNC:18044', 'HGNC:4693', 'HGNC:4136', 'HGNC:4175', 'HGNC:11064', 'HGNC:11063']
Calu3-mock-4h-B_CCTCCTTCTGGA	0.0104397423166043	0.1405226860938832	1368	[['HGNC:4432', 13.145439851425063, 100.0], ['HGNC:115', 13.145439851425095, 100.0], ['HGNC:10979', 13.145439851425072, 100.00000000000016]]	['HGNC:4693', 'HGNC:18170', 'HGNC:753', 'HGNC:4136', 'HGNC:11047', 'HGNC:17296', 'HGNC:406', 'HGNC:10451', 'HGNC:4175', 'HGNC:16484', 'HGNC:11064', 'HGNC:2858', 'HGNC:11067', 'HGNC:10452', 'HGNC:9721', 'HGNC:9020', 'HGNC:7892']
Calu3-S2-4h-B_AAGCTGTGCAAA	0.0018922601154819309	0.001252431221675083	870	0	['HGNC:837', 'HGNC:12524', 'HGNC:2288', 'HGNC:5157', 'HGNC:11022', 'HGNC:3700', 'HGNC:24380', 'HGNC:13528', 'HGNC:10682', 'HGNC:29594', 'HGNC:847', 'HGNC:18170', 'HGNC:3481', 'HGNC:2267', 'HGNC:11449', 'HGNC:11067', 'HGNC:9721', 'HGNC:10683', 'HGNC:823', 'HGNC:2294', 'HGNC:12582', 'HGNC:24381', 'HGNC:2277', 'HGNC:16484', 'HGNC:12590', 'HGNC:12586', 'HGNC:2579', 'HGNC:19980', 'HGNC:4061', 'HGNC:78…
Calu3-S2-4h-B_TAAACCTTTAAA	0.0044830412952146645	0.0032982343304051058	873	0	['HGNC:4432', 'HGNC:9141', 'HGNC:2858', 'HGNC:830', 'HGNC:845', 'HGNC:7529', 'HGNC:8016', 'HGNC:753', 'HGNC:16484', 'HGNC:14247', 'HGNC:7892', 'HGNC:10452', 'HGNC:837', 'HGNC:838', 'HGNC:7530', 'HGNC:17296', 'HGNC:823', 'HGNC:11064', 'HGNC:4175', 'HGNC:840', 'HGNC:9721', 'HGNC:10451', 'HGNC:5006', 'HGNC:833', 'HGNC:406', 'HGNC:2501', 'HGNC:847', 'HGNC:5008', 'HGNC:846', 'HGNC:11047', 'HGNC:5383',…
Calu3-mock-12h-B_CTAAGCCCGGTA	0.004483041295214672	0.00329823433040511	1233	0	['HGNC:11064', 'HGNC:10979', 'HGNC:115', 'HGNC:18170', 'HGNC:16484', 'HGNC:4378', 'HGNC:2501', 'HGNC:4693', 'HGNC:11047', 'HGNC:5383', 'HGNC:9020', 'HGNC:11063', 'HGNC:10992']
Calu3-mock-12h-A_TAAATAAGAACG	0.000729128691213998	0.0005015976055736125	943	0	['HGNC:18044', 'HGNC:11055', 'HGNC:8091', 'HGNC:4136', 'HGNC:10850', 'HGNC:10451', 'HGNC:2501', 'HGNC:5383', 'HGNC:10979', 'HGNC:17296', 'HGNC:7436', 'HGNC:18170', 'HGNC:10937', 'HGNC:10452', 'HGNC:406', 'HGNC:4432', 'HGNC:11064', 'HGNC:10943', 'HGNC:16484', 'HGNC:4693', 'HGNC:115', 'HGNC:10986', 'HGNC:9020', 'HGNC:11047', 'HGNC:7892', 'HGNC:4175', 'HGNC:2858']
Calu3-mock-4h-B_GGACAGCTGATC	0.003145373441610438	0.0032982343304051023	1163	0	['HGNC:4432', 'HGNC:11025', 'HGNC:4693', 'HGNC:18044', 'HGNC:5157', 'HGNC:18170', 'HGNC:7892', 'HGNC:10979', 'HGNC:11067', 'HGNC:11047', 'HGNC:115', 'HGNC:16484', 'HGNC:11063']
Calu3-S2-12h-A_CAGGTGGAGAAG	0.003145373441610439	0.0032982343304051227	575	0	['HGNC:12586', 'HGNC:16232', 'HGNC:837', 'HGNC:3482', 'HGNC:28883', 'HGNC:3481', 'HGNC:2244', 'HGNC:20233', 'HGNC:838', 'HGNC:9141', 'HGNC:2287', 'HGNC:7530', 'HGNC:7421', 'HGNC:2277', 'HGNC:24381', 'HGNC:10989', 'HGNC:846', 'HGNC:833', 'HGNC:2267', 'HGNC:18170', 'HGNC:7422', 'HGNC:11054', 'HGNC:847', 'HGNC:7419', 'HGNC:848', 'HGNC:7427', 'HGNC:4249', 'HGNC:830', 'HGNC:20661', 'HGNC:5008', 'HGNC:…
Calu3-mock-12h-A_CTATTTCTCGTG	0.002317279388739272	0.0012575727380560644	959	0	['HGNC:2285', 'HGNC:2289', 'HGNC:2579', 'HGNC:2898', 'HGNC:17296', 'HGNC:14409', 'HGNC:2265', 'HGNC:10680', 'HGNC:2287', 'HGNC:7419', 'HGNC:24381', 'HGNC:7421', 'HGNC:18044', 'HGNC:30862', 'HGNC:29594', 'HGNC:9020', 'HGNC:11449', 'HGNC:11047', 'HGNC:11448', 'HGNC:28883', 'HGNC:21350', 'HGNC:10451', 'HGNC:24380', 'HGNC:10681', 'HGNC:2294', 'HGNC:3700', 'HGNC:29437', 'HGNC:12590', 'HGNC:7427', 'HGN…
Calu3-S2-8h-A_CGGGATTTAGCC	0.010439742316604307	0.09995403371136433	554	0	['HGNC:7692', 'HGNC:7717', 'HGNC:7427', 'HGNC:7687', 'HGNC:2277', 'HGNC:30862', 'HGNC:14247', 'HGNC:8016', 'HGNC:7690', 'HGNC:7422', 'HGNC:2269', 'HGNC:16232', 'HGNC:5382', 'HGNC:12587', 'HGNC:3481', 'HGNC:10980', 'HGNC:7697', 'HGNC:10956', 'HGNC:847', 'HGNC:7714', 'HGNC:18044', 'HGNC:2244', 'HGNC:7706', 'HGNC:8091', 'HGNC:12590', 'HGNC:25223', 'HGNC:9020', 'HGNC:845', 'HGNC:11047', 'HGNC:2294', …
Calu3-mock-12h-A_GAGCGTGTCTCG	0.004125582738561821	0.0037694106633201383	1304	0	['HGNC:5157', 'HGNC:4693', 'HGNC:11063', 'HGNC:9020', 'HGNC:10956', 'HGNC:7892', 'HGNC:500', 'HGNC:18044', 'HGNC:2704', 'HGNC:18170', 'HGNC:11064', 'HGNC:4136', 'HGNC:17296', 'HGNC:10452', 'HGNC:4175', 'HGNC:11004', 'HGNC:10451']
Calu3-mock-12h-A_CAACACTTGAAA	0.010439742316604637	0.022801033508468467	1311	0	['HGNC:4136', 'HGNC:17296', 'HGNC:11004', 'HGNC:18044', 'HGNC:2858', 'HGNC:18170', 'HGNC:2501', 'HGNC:10452', 'HGNC:7892', 'HGNC:10451', 'HGNC:11064', 'HGNC:18070', 'HGNC:4693', 'HGNC:4175']
Calu3-mock-12h-A_TTTGATGACTAA	0.0031453734416104265	0.002683781189303788	880	[['HGNC:8906', 46.66666666666598, 98.80531473498982], ['HGNC:24269', 46.66666666666651, 98.80531473498982]]	['HGNC:4693', 'HGNC:18170', 'HGNC:11004', 'HGNC:4378', 'HGNC:4175', 'HGNC:18070', 'HGNC:7892', 'HGNC:4432', 'HGNC:2501', 'HGNC:11054', 'HGNC:9225', 'HGNC:365', 'HGNC:115', 'HGNC:11064', 'HGNC:4136']
Calu3-mock-12h-A_TTTACGTGGAGC	0.0027575852744946344	0.0032982343304051136	1318	0	['HGNC:823', 'HGNC:8907', 'HGNC:11064', 'HGNC:8016', 'HGNC:2269', 'HGNC:10979', 'HGNC:4693', 'HGNC:9752', 'HGNC:11026', 'HGNC:2294', 'HGNC:24380', 'HGNC:16232', 'HGNC:4135', 'HGNC:12586', 'HGNC:9020', 'HGNC:8091', 'HGNC:837', 'HGNC:12587', 'HGNC:11059', 'HGNC:848', 'HGNC:5157', 'HGNC:5383', 'HGNC:2265', 'HGNC:976', 'HGNC:18044', 'HGNC:7427', 'HGNC:830', 'HGNC:11003', 'HGNC:7892', 'HGNC:4175', 'HG…
Calu3-mock-4h-B_GGACGGCCATTC	0.0025651220356808497	0.002683781189303749	997	0	['HGNC:1795', 'HGNC:473', 'HGNC:848', 'HGNC:9068', 'HGNC:18170', 'HGNC:11460', 'HGNC:14247', 'HGNC:837', 'HGNC:4623', 'HGNC:847', 'HGNC:10451', 'HGNC:25223', 'HGNC:8016', 'HGNC:7530', 'HGNC:7529', 'HGNC:2898', 'HGNC:2244', 'HGNC:5006', 'HGNC:11064', 'HGNC:18044', 'HGNC:13203', 'HGNC:406', 'HGNC:6071', 'HGNC:17296', 'HGNC:20233', 'HGNC:9141', 'HGNC:9721', 'HGNC:8808', 'HGNC:10536', 'HGNC:18175', '…
Calu3-S1-8h-B_AGCTCCCATCCC	0.0017169655821984726	0.0012524312216750716	742	0	['HGNC:11863', 'HGNC:30927', 'HGNC:976', 'HGNC:21298', 'HGNC:2288', 'HGNC:4432', 'HGNC:8091', 'HGNC:4623', 'HGNC:14409', 'HGNC:365', 'HGNC:7427', 'HGNC:10986', 'HGNC:6708', 'HGNC:8016', 'HGNC:12590', 'HGNC:847', 'HGNC:9020', 'HGNC:12587', 'HGNC:2205', 'HGNC:10547', 'HGNC:3629', 'HGNC:2265', 'HGNC:5383', 'HGNC:24382', 'HGNC:11047', 'HGNC:115', 'HGNC:2898', 'HGNC:11026', 'HGNC:2859', 'HGNC:406', 'H…
Calu3-S1-12h-A_CCTATACTGGAT	0.0042539916621763384	0.0042785114504390815	905	0	['HGNC:2898', 'HGNC:11025', 'HGNC:8124', 'HGNC:21350', 'HGNC:4982', 'HGNC:2911', 'HGNC:18070', 'HGNC:11067', 'HGNC:5382', 'HGNC:4136', 'HGNC:4175', 'HGNC:5383', 'HGNC:3700', 'HGNC:4378', 'HGNC:18044', 'HGNC:11063', 'HGNC:395', 'HGNC:3647', 'HGNC:10979', 'HGNC:18170', 'HGNC:9280', 'HGNC:10980', 'HGNC:16484', 'HGNC:9020', 'HGNC:10956', 'HGNC:12592', 'HGNC:2321', 'HGNC:12591', 'HGNC:4432']
Calu3-mock-12h-A_TTCATTTTTCTT	0.003609884896241592	0.0032982343304051092	1022	0	['HGNC:16484', 'HGNC:4136', 'HGNC:11063', 'HGNC:976', 'HGNC:2501', 'HGNC:18170', 'HGNC:406', 'HGNC:4693', 'HGNC:11067', 'HGNC:4175', 'HGNC:8091', 'HGNC:7892', 'HGNC:11064', 'HGNC:11055']
Calu3-S2-12h-A_AGAATAACGACA	0.004125582738561817	0.0037694106633201327	1182	0	['HGNC:18170', 'HGNC:2280', 'HGNC:14573', 'HGNC:2704', 'HGNC:13398', 'HGNC:5006', 'HGNC:12590', 'HGNC:2267', 'HGNC:9141', 'HGNC:4175', 'HGNC:2279', 'HGNC:8907', 'HGNC:29594', 'HGNC:7427', 'HGNC:12524', 'HGNC:12586', 'HGNC:4693', 'HGNC:8818', 'HGNC:2265', 'HGNC:6708', 'HGNC:7892', 'HGNC:7421', 'HGNC:2287', 'HGNC:2501', 'HGNC:3629', 'HGNC:2289', 'HGNC:10293', 'HGNC:24380', 'HGNC:2269', 'HGNC:2277',…
Calu3-S1-8h-B_GGTCTCCGGAAG	0.0031453734416104395	0.08827468977258457	805	[['HGNC:823', 5.3869677542875065, 99.99999999999996], ['HGNC:12586', 5.386967754287497, 99.99999999999994], ['HGNC:7714', 9.337084640107985, 100.0], ['HGNC:8016', 5.386967754287501, 100.0], ['HGNC:94', 5.202248763077524, 99.99999999999997], ['HGNC:23987', 9.337084640107971, 99.99999999999993], ['HGNC:7717', 9.337084640107971, 99.99999999999993], ['HGNC:11025', 5.513532728446806, 99.99999999999993…	['HGNC:4260', 'HGNC:4249', 'HGNC:10999', 'HGNC:4693', 'HGNC:9141', 'HGNC:435', 'HGNC:10955', 'HGNC:2501', 'HGNC:10452', 'HGNC:7529', 'HGNC:10451', 'HGNC:7530', 'HGNC:18170', 'HGNC:4432', 'HGNC:10979', 'HGNC:4175', 'HGNC:3700', 'HGNC:4136', 'HGNC:17027', 'HGNC:11047', 'HGNC:17296', 'HGNC:7892', 'HGNC:5006', 'HGNC:2858']
Calu3-mock-12h-A_CGCCTTGTCAGA	0.011170474420638404	0.011386938992152259	1224	0	['HGNC:5157', 'HGNC:12563', 'HGNC:4693', 'HGNC:10971', 'HGNC:11064', 'HGNC:2501', 'HGNC:7892', 'HGNC:4432', 'HGNC:10920', 'HGNC:18170']
Calu3-mock-4h-A_CGCTTTTCTCTC	0.0028579733983721393	0.0028744466094533802	1167	0	['HGNC:29594', 'HGNC:2291', 'HGNC:3247', 'HGNC:847', 'HGNC:16526', 'HGNC:2579', 'HGNC:10680', 'HGNC:3482', 'HGNC:9141', 'HGNC:2292', 'HGNC:3481', 'HGNC:10681', 'HGNC:7530', 'HGNC:8016', 'HGNC:94', 'HGNC:18170', 'HGNC:24380', 'HGNC:2285', 'HGNC:10682', 'HGNC:4175', 'HGNC:4693', 'HGNC:8646', 'HGNC:24382', 'HGNC:14247', 'HGNC:2501', 'HGNC:4432', 'HGNC:253', 'HGNC:11047', 'HGNC:10451', 'HGNC:2858', '…
Calu3-S1-12h-B_GAAGTTGTACCT	0.0031453734416104447	0.0024576108398387912	1095	0	['HGNC:18044', 'HGNC:17296', 'HGNC:7419', 'HGNC:21350', 'HGNC:18170', 'HGNC:830', 'HGNC:4175', 'HGNC:8016', 'HGNC:30862', 'HGNC:24380', 'HGNC:12590', 'HGNC:848', 'HGNC:3481', 'HGNC:12585', 'HGNC:29437', 'HGNC:7422', 'HGNC:7427', 'HGNC:11047', 'HGNC:3700', 'HGNC:4693', 'HGNC:2280', 'HGNC:7421', 'HGNC:30927', 'HGNC:823', 'HGNC:4378', 'HGNC:833', 'HGNC:846', 'HGNC:2911', 'HGNC:2277', 'HGNC:10683', '…
Calu3-S2-12h-A_GCTTAGAAACTG	0.00043057405598928496	0.000710408490194651	698	0	['HGNC:4175', 'HGNC:500', 'HGNC:10452', 'HGNC:18170', 'HGNC:18070', 'HGNC:7892', 'HGNC:7861', 'HGNC:9225', 'HGNC:10451', 'HGNC:10921', 'HGNC:17296', 'HGNC:18044', 'HGNC:365', 'HGNC:4136', 'HGNC:11047', 'HGNC:2704']
Calu3-mock-12h-A_TCTGTACGCTGG	0.004483041295214654	0.003298234330405087	1158	0	['HGNC:11067', 'HGNC:4693', 'HGNC:4378', 'HGNC:2280', 'HGNC:30862', 'HGNC:24380', 'HGNC:2267', 'HGNC:2285', 'HGNC:2579', 'HGNC:11064', 'HGNC:12590', 'HGNC:2289', 'HGNC:24381', 'HGNC:11063', 'HGNC:12582', 'HGNC:2292', 'HGNC:4175', 'HGNC:18170', 'HGNC:4432', 'HGNC:7427', 'HGNC:12586', 'HGNC:2265', 'HGNC:7421', 'HGNC:2287', 'HGNC:16484', 'HGNC:2288', 'HGNC:12587', 'HGNC:2277', 'HGNC:341', 'HGNC:2291…
Calu3-mock-4h-A_GGGCACAATGTC	0.010439742316604295	0.09995403371136466	1204	[['HGNC:2280', 30.62430800324619, 100.00000000000031], ['HGNC:2291', 30.624308003246174, 99.99999999999989], ['HGNC:2289', 30.6243080032462, 99.99999999999999], ['HGNC:24380', 30.624308003246174, 100.0000000000002], ['HGNC:3482', 35.80499984369912, 100.00000000000009], ['HGNC:2579', 31.696621540974927, 99.99999999999983], ['HGNC:2285', 30.624308003246142, 100.00000000000007], ['HGNC:2265', 30.624…	['HGNC:848', 'HGNC:840', 'HGNC:2501', 'HGNC:4175', 'HGNC:11047', 'HGNC:4378', 'HGNC:838', 'HGNC:18070', 'HGNC:830', 'HGNC:8016', 'HGNC:4432', 'HGNC:18044', 'HGNC:18170', 'HGNC:14247', 'HGNC:845', 'HGNC:4693', 'HGNC:4136', 'HGNC:846', 'HGNC:823', 'HGNC:833', 'HGNC:11064', 'HGNC:837', 'HGNC:847']
Calu3-S1-8h-B_ACCCGTTCAAAC	0.010439742316604302	0.05777492102226691	861	[['HGNC:11036', 22.506839356587605, 100.00000000000003], ['HGNC:406', 22.50683935658776, 100.00000000000033], ['HGNC:8091', 22.506839356587722, 99.99999999999999], ['HGNC:643', 22.506839356587662, 100.00000000000003], ['HGNC:10980', 22.506839356587736, 100.00000000000003], ['HGNC:341', 46.12703662084435, 99.9999999999946], ['HGNC:664', 22.506839356587783, 100.00000000000043]]	['HGNC:823', 'HGNC:2294', 'HGNC:30863', 'HGNC:847', 'HGNC:2267', 'HGNC:24380', 'HGNC:14247', 'HGNC:848', 'HGNC:12590', 'HGNC:2288', 'HGNC:7427', 'HGNC:16232', 'HGNC:7419', 'HGNC:18070', 'HGNC:18044', 'HGNC:838', 'HGNC:17027', 'HGNC:2279', 'HGNC:12586', 'HGNC:8016', 'HGNC:846', 'HGNC:2277', 'HGNC:12582', 'HGNC:2269', 'HGNC:24382', 'HGNC:840', 'HGNC:18170', 'HGNC:7422', 'HGNC:830', 'HGNC:845', 'HGN…
Calu3-S2-4h-B_TGAGCAGCTGAC	0.003145373441610438	0.041246267489176286	1141	[['HGNC:9752', 47.79249731119241, 100.0], ['HGNC:8582', 47.792497311192385, 100.00000000000139]]	['HGNC:11064', 'HGNC:11067', 'HGNC:7892', 'HGNC:18170', 'HGNC:2501', 'HGNC:4136', 'HGNC:4175', 'HGNC:11063']
Calu3-S1-12h-A_CAAGTTCTTCAC	0.002317279388739273	0.0012575727380560642	1138	0	['HGNC:2858', 'HGNC:4136', 'HGNC:11004', 'HGNC:9141', 'HGNC:10992', 'HGNC:14409', 'HGNC:7530', 'HGNC:18070', 'HGNC:7529', 'HGNC:976', 'HGNC:365', 'HGNC:10451', 'HGNC:17296', 'HGNC:29437', 'HGNC:16484', 'HGNC:9020', 'HGNC:4175', 'HGNC:10452', 'HGNC:18044', 'HGNC:5006', 'HGNC:11064', 'HGNC:7852', 'HGNC:10979', 'HGNC:7892', 'HGNC:2501', 'HGNC:4432', 'HGNC:18170', 'HGNC:30927']
Calu3-S1-8h-A_TTTAAGGCCATA	0.010439742316604344	0.015077642653281157	1063	0	['HGNC:4693', 'HGNC:11047', 'HGNC:2501', 'HGNC:5157', 'HGNC:11067', 'HGNC:30927', 'HGNC:18170', 'HGNC:7892', 'HGNC:29437']
Calu3-S2-12h-A_CACGACCCGGAC	0.004125582738561818	0.0037694106633201258	711	0	['HGNC:11047', 'HGNC:14573', 'HGNC:10920', 'HGNC:8907', 'HGNC:18070', 'HGNC:4432', 'HGNC:10996', 'HGNC:10979', 'HGNC:20799', 'HGNC:12527', 'HGNC:2205', 'HGNC:17296', 'HGNC:8906', 'HGNC:2422', 'HGNC:11064', 'HGNC:18170', 'HGNC:24269', 'HGNC:4458', 'HGNC:12524', 'HGNC:115', 'HGNC:10452', 'HGNC:19980', 'HGNC:11022', 'HGNC:7892', 'HGNC:2858', 'HGNC:11004', 'HGNC:11063', 'HGNC:10451', 'HGNC:2501', 'HG…
Calu3-mock-4h-A_CAACATTGCCTG	0.006540935353755584	0.04344685760872618	1109	[['HGNC:845', 14.724314801130195, 99.99999999999996], ['HGNC:7691', 38.55608526679827, 99.99999999999997], ['HGNC:7712', 38.55608526679827, 99.99999999999997], ['HGNC:7717', 38.55608526679818, 99.99999999999997], ['HGNC:7711', 38.55608526679818, 99.99999999999997], ['HGNC:7687', 38.556085266798306, 100.00000000000017], ['HGNC:16232', 15.430111101850056, 100.00000000000024], ['HGNC:8016', 14.72431…	['HGNC:4175', 'HGNC:2244', 'HGNC:7863', 'HGNC:5006', 'HGNC:9141', 'HGNC:11054', 'HGNC:7530', 'HGNC:406', 'HGNC:5008', 'HGNC:11026', 'HGNC:7529', 'HGNC:18170', 'HGNC:11064', 'HGNC:25223', 'HGNC:10943', 'HGNC:20233', 'HGNC:11050', 'HGNC:4136', 'HGNC:5382', 'HGNC:4693', 'HGNC:20661', 'HGNC:18175', 'HGNC:5383', 'HGNC:10979', 'HGNC:4378', 'HGNC:10980', 'HGNC:2501', 'HGNC:4249', 'HGNC:16484', 'HGNC:809…
Calu3-mock-4h-A_CGAGGCCAGCGG	0.02291650752425329	0.09004226785886055	1267	[['HGNC:2280', 37.119539128712546, 99.99999999999994], ['HGNC:8016', 37.06853167697975, 99.99999999999989], ['HGNC:833', 37.068531676980385, 100.00000000000009], ['HGNC:840', 37.068531676980385, 100.00000000000009], ['HGNC:2267', 37.11953912871257, 100.00000000000004], ['HGNC:2269', 37.119539128712525, 99.999999999998], ['HGNC:7419', 37.119539128712496, 99.999999999998], ['HGNC:847', 37.068531676…	['HGNC:4175', 'HGNC:16484', 'HGNC:4136', 'HGNC:4693', 'HGNC:18170', 'HGNC:11064', 'HGNC:4378']
Calu3-S1-8h-A_TAATGCTCAAAC	0.00314537344161044	0.0032982343304051092	932	0	['HGNC:4378', 'HGNC:9020', 'HGNC:10850', 'HGNC:18044', 'HGNC:365', 'HGNC:9225', 'HGNC:4693', 'HGNC:16484', 'HGNC:18170']
Calu3-mock-12h-A_CTGACCGAGGCC	0.04099947210980125	0.08259634300310467	1058	0	['HGNC:18044', 'HGNC:16484', 'HGNC:4432', 'HGNC:18170', 'HGNC:11047', 'HGNC:9721', 'HGNC:11064', 'HGNC:2501', 'HGNC:4693', 'HGNC:406']
Calu3-S1-12h-A_GATGACGGGTAG	0.007735467634803418	0.007067644993725239	1133	[['HGNC:12592', 18.168065186582613, 99.99999999999952], ['HGNC:10959', 18.168065186581074, 99.99999999999983], ['HGNC:2321', 18.16806518658112, 99.9999999999853], ['HGNC:3647', 18.1680651865811, 99.99999999999996], ['HGNC:8906', 46.66666666666663, 100.0], ['HGNC:9280', 18.168065186579817, 100.00000000000297], ['HGNC:12591', 18.168065186580957, 99.99999999999993], ['HGNC:24269', 46.666666666666636…	['HGNC:7892', 'HGNC:4136', 'HGNC:4175', 'HGNC:11047', 'HGNC:3061', 'HGNC:18044', 'HGNC:10452', 'HGNC:11004', 'HGNC:18170', 'HGNC:10451', 'HGNC:11067', 'HGNC:11064', 'HGNC:341', 'HGNC:2858', 'HGNC:2501', 'HGNC:17296']
Calu3-S2-12h-A_AACTCTAACCTA	0.003145373441610439	0.030483872800822383	832	[['HGNC:16232', 28.882671012566636, 99.99999999999997], ['HGNC:24382', 28.882671012566764, 100.00000000000007], ['HGNC:848', 28.882671012566778, 100.00000000000007], ['HGNC:2265', 28.882671012566576, 99.99999999999987], ['HGNC:830', 28.882671012566558, 99.99999999999987], ['HGNC:2285', 28.882671012566576, 99.99999999999987], ['HGNC:2289', 28.882671012566576, 100.00000000000084], ['HGNC:840', 28.8…	['HGNC:11036', 'HGNC:4693', 'HGNC:16484', 'HGNC:9020', 'HGNC:7530', 'HGNC:643', 'HGNC:2501', 'HGNC:9141', 'HGNC:4249', 'HGNC:664', 'HGNC:5006', 'HGNC:11025', 'HGNC:11067', 'HGNC:22921', 'HGNC:7892', 'HGNC:18170', 'HGNC:4136', 'HGNC:18044', 'HGNC:4175', 'HGNC:11064', 'HGNC:7529']
Calu3-S2-8h-A_TTGTATGCCTGA	0.003145373441610439	0.003298234330405105	584	0	['HGNC:7422', 'HGNC:833', 'HGNC:847', 'HGNC:2287', 'HGNC:2279', 'HGNC:7421', 'HGNC:14247', 'HGNC:30863', 'HGNC:16232', 'HGNC:4693', 'HGNC:16484', 'HGNC:846', 'HGNC:5006', 'HGNC:9020', 'HGNC:7427', 'HGNC:3482', 'HGNC:2267', 'HGNC:10986', 'HGNC:5008', 'HGNC:2265', 'HGNC:24382', 'HGNC:11067', 'HGNC:12586', 'HGNC:2288', 'HGNC:2269', 'HGNC:4175', 'HGNC:2294', 'HGNC:4136', 'HGNC:29594', 'HGNC:18044', '…
Calu3-S1-8h-A_ATGCCGATCCTT	0.04319786733218002	0.03636681769026588	1142	0	['HGNC:18170', 'HGNC:2501', 'HGNC:18044', 'HGNC:11063', 'HGNC:16484']
Calu3-S1-8h-A_CGCCGCGCTTTA	0.0031453734416104387	0.0037694106633201258	797	0	['HGNC:7892', 'HGNC:341', 'HGNC:22921', 'HGNC:643', 'HGNC:17296', 'HGNC:11036', 'HGNC:2704', 'HGNC:7849', 'HGNC:10452', 'HGNC:24269', 'HGNC:4136', 'HGNC:9020', 'HGNC:2858', 'HGNC:10943', 'HGNC:4175', 'HGNC:664', 'HGNC:2501', 'HGNC:17027', 'HGNC:8906', 'HGNC:4693', 'HGNC:7850', 'HGNC:9021', 'HGNC:18170', 'HGNC:10451', 'HGNC:3078', 'HGNC:18044']
Calu3-S2-12h-A_CCCTGTCAGGCC	0.003145373441610437	0.003298234330405114	727	0	['HGNC:2292', 'HGNC:4693', 'HGNC:2294', 'HGNC:840', 'HGNC:7419', 'HGNC:28883', 'HGNC:833', 'HGNC:115', 'HGNC:11051', 'HGNC:8016', 'HGNC:2280', 'HGNC:18170', 'HGNC:845', 'HGNC:30863', 'HGNC:2267', 'HGNC:18044', 'HGNC:24382', 'HGNC:7422', 'HGNC:4803', 'HGNC:11067', 'HGNC:365', 'HGNC:12590', 'HGNC:9020', 'HGNC:2277', 'HGNC:846', 'HGNC:848', 'HGNC:830', 'HGNC:2289', 'HGNC:12585', 'HGNC:2265', 'HGNC:1…
Calu3-S1-8h-A_GCTAGCCCGTTA	0.0018590124925639481	0.0018847053316600425	757	0	['HGNC:24269', 'HGNC:7850', 'HGNC:4136', 'HGNC:11047', 'HGNC:3078', 'HGNC:7852', 'HGNC:29437', 'HGNC:18170', 'HGNC:4175', 'HGNC:2858', 'HGNC:10451', 'HGNC:17296', 'HGNC:7849', 'HGNC:8906', 'HGNC:10992', 'HGNC:500', 'HGNC:7892', 'HGNC:18044', 'HGNC:14409', 'HGNC:10922', 'HGNC:30927', 'HGNC:10452', 'HGNC:2704']
Calu3-S1-8h-B_CACTTTCCTAAA	0.010439742316695987	0.09995403371136467	1091	[['HGNC:12586', 24.798460999153395, 99.99999999911009], ['HGNC:2288', 24.79846099915329, 99.99999999912194], ['HGNC:12585', 24.798460999153356, 99.9999999991217], ['HGNC:7419', 24.798460999153313, 99.9999999991217], ['HGNC:2285', 24.798460999153466, 99.9999999991218], ['HGNC:2292', 24.798460999153576, 99.9999999991218], ['HGNC:30862', 24.798460999153672, 99.99999999912151], ['HGNC:2269', 24.79846…	['HGNC:830', 'HGNC:5008', 'HGNC:14247', 'HGNC:847', 'HGNC:840', 'HGNC:845', 'HGNC:5006', 'HGNC:833', 'HGNC:20233', 'HGNC:10986', 'HGNC:838', 'HGNC:846', 'HGNC:8091', 'HGNC:8016', 'HGNC:28883', 'HGNC:9141', 'HGNC:823', 'HGNC:4693', 'HGNC:7892', 'HGNC:18044', 'HGNC:2244', 'HGNC:18170', 'HGNC:10943', 'HGNC:18175', 'HGNC:4432', 'HGNC:7529', 'HGNC:14472', 'HGNC:4249', 'HGNC:406', 'HGNC:837', 'HGNC:413…
Calu3-mock-4h-A_CAACGGAGAACC	0.021181952976064254	0.09995403371136444	1142	[['HGNC:24382', 21.68776040743921, 100.00000000000055], ['HGNC:2288', 21.68776040743921, 100.00000000000055], ['HGNC:3247', 30.277254989859216, 100.00000000000186], ['HGNC:8016', 21.68776040743815, 100.0000000000006], ['HGNC:7710', 46.095571553715466, 100.00000000000058], ['HGNC:12582', 21.687760407439242, 100.0000000000006], ['HGNC:7456', 46.095571553715686, 100.0000000000006], ['HGNC:2294', 21.…	['HGNC:10451', 'HGNC:4432', 'HGNC:9020', 'HGNC:11047', 'HGNC:2858', 'HGNC:10943', 'HGNC:18044', 'HGNC:17296', 'HGNC:18070', 'HGNC:2501', 'HGNC:4693', 'HGNC:18170', 'HGNC:11004', 'HGNC:10452', 'HGNC:7892']
Calu3-S1-8h-B_AATCTCTCAACT	0.0017169655821985005	0.0012524312216750902	972	0	['HGNC:16484', 'HGNC:4136', 'HGNC:7892', 'HGNC:5383', 'HGNC:406', 'HGNC:341', 'HGNC:365', 'HGNC:10986', 'HGNC:4693', 'HGNC:18170', 'HGNC:4432', 'HGNC:5157', 'HGNC:10979', 'HGNC:976', 'HGNC:2501', 'HGNC:11067', 'HGNC:4175', 'HGNC:115', 'HGNC:9020', 'HGNC:11063', 'HGNC:11064', 'HGNC:8091', 'HGNC:18044']
Calu3-S1-8h-B_TGATCCGCCTTT	0.0031453734416104395	0.00329823433040513	957	0	['HGNC:24382', 'HGNC:2292', 'HGNC:12582', 'HGNC:9721', 'HGNC:2267', 'HGNC:10979', 'HGNC:7427', 'HGNC:4432', 'HGNC:18170', 'HGNC:2291', 'HGNC:2289', 'HGNC:18070', 'HGNC:12587', 'HGNC:16484', 'HGNC:3482', 'HGNC:7422', 'HGNC:847', 'HGNC:5383', 'HGNC:8016', 'HGNC:830', 'HGNC:24381', 'HGNC:2265', 'HGNC:9141', 'HGNC:10943', 'HGNC:2579', 'HGNC:5157', 'HGNC:406', 'HGNC:845', 'HGNC:7529', 'HGNC:7421', 'HG…
Calu3-S2-8h-B_TTAAAATCTACA	0.003145373441610453	0.0999540337113646	1402	[['HGNC:2279', 25.863001361288983, 99.99999999999987], ['HGNC:2289', 25.863001361289044, 99.99999999999953], ['HGNC:30863', 25.86300136128905, 99.99999999999956], ['HGNC:845', 19.453926997399005, 99.99999999999967], ['HGNC:3481', 25.863001361289033, 99.99999999999945], ['HGNC:2291', 25.863001361289008, 99.99999999999936], ['HGNC:7427', 25.863001361288983, 99.99999999999989], ['HGNC:5008', 29.5990…	['HGNC:4136', 'HGNC:9225', 'HGNC:18170', 'HGNC:406', 'HGNC:17027', 'HGNC:4175', 'HGNC:4378', 'HGNC:11055', 'HGNC:4693', 'HGNC:9721', 'HGNC:18044']
Calu3-mock-4h-A_TCAGCTCATCAC	0.0017389036212668186	0.0014313499676287366	829	0	['HGNC:11025', 'HGNC:5006', 'HGNC:14409', 'HGNC:500', 'HGNC:7530', 'HGNC:7529', 'HGNC:8906', 'HGNC:11067', 'HGNC:17296', 'HGNC:11063', 'HGNC:10451', 'HGNC:18175', 'HGNC:24269', 'HGNC:4175', 'HGNC:7892', 'HGNC:9141', 'HGNC:4136', 'HGNC:18170', 'HGNC:10920', 'HGNC:10979', 'HGNC:10452', 'HGNC:11004', 'HGNC:3061', 'HGNC:5007', 'HGNC:5383', 'HGNC:20661', 'HGNC:115', 'HGNC:20233', 'HGNC:4432', 'HGNC:27…
Calu3-S1-4h-B_CATTGCTACGAC	0.002317279388739272	0.0012575727380560644	1388	0	['HGNC:18070', 'HGNC:5383', 'HGNC:115', 'HGNC:9225', 'HGNC:18170', 'HGNC:4432', 'HGNC:10451', 'HGNC:976', 'HGNC:7892', 'HGNC:4175', 'HGNC:2858', 'HGNC:10452', 'HGNC:17296', 'HGNC:4136', 'HGNC:10979', 'HGNC:18044', 'HGNC:2501']
Calu3-mock-12h-B_CGTAGGACTAGA	0.0031453734416104387	0.003769410663320125	629	0	['HGNC:823', 'HGNC:2267', 'HGNC:845', 'HGNC:2285', 'HGNC:5008', 'HGNC:11055', 'HGNC:30863', 'HGNC:12587', 'HGNC:17296', 'HGNC:14247', 'HGNC:7421', 'HGNC:2279', 'HGNC:16232', 'HGNC:2898', 'HGNC:12585', 'HGNC:365', 'HGNC:4136', 'HGNC:10980', 'HGNC:2280', 'HGNC:2288', 'HGNC:30927', 'HGNC:18044', 'HGNC:406', 'HGNC:2704', 'HGNC:4175', 'HGNC:7529', 'HGNC:7427', 'HGNC:2294', 'HGNC:2244', 'HGNC:12582', '…
Calu3-S2-8h-A_CTAGTCGGTGAA	0.003145373441610437	0.0012697787328348608	479	0	['HGNC:10987', 'HGNC:7692', 'HGNC:830', 'HGNC:5382', 'HGNC:7427', 'HGNC:2285', 'HGNC:7700', 'HGNC:2277', 'HGNC:837', 'HGNC:2653', 'HGNC:7456', 'HGNC:2294', 'HGNC:18170', 'HGNC:7693', 'HGNC:7715', 'HGNC:3629', 'HGNC:10545', 'HGNC:12590', 'HGNC:10922', 'HGNC:7455', 'HGNC:387', 'HGNC:4175', 'HGNC:7691', 'HGNC:2860', 'HGNC:11559', 'HGNC:833', 'HGNC:12587', 'HGNC:28883', 'HGNC:10606', 'HGNC:7699', 'HG…
Calu3-mock-12h-A_CCGTGCCGATAA	0.004483041295214671	0.00329823433040511	1219	0	['HGNC:4693', 'HGNC:11054', 'HGNC:22921', 'HGNC:10992', 'HGNC:17376', 'HGNC:4136', 'HGNC:406', 'HGNC:5383', 'HGNC:2501', 'HGNC:4175', 'HGNC:4378', 'HGNC:115', 'HGNC:8091', 'HGNC:18170', 'HGNC:10850', 'HGNC:11064', 'HGNC:10979']
Calu3-mock-4h-B_GCCCCTCGGCAG	0.0031453734416104326	0.09995403371136463	1306	[['HGNC:14247', 27.330429478268996, 100.00000000000016], ['HGNC:848', 27.330429478269107, 100.00000000000016], ['HGNC:6936', 4.280479027784045, 100.00000000000016], ['HGNC:830', 27.330429478268925, 100.00000000000016], ['HGNC:6937', 4.280479027784001, 99.99999999999888], ['HGNC:823', 27.330429478268876, 99.999999999999], ['HGNC:840', 27.33042947826856, 100.00000000000003], ['HGNC:846', 27.3304294…	['HGNC:11063', 'HGNC:4136', 'HGNC:18044', 'HGNC:4378', 'HGNC:4693', 'HGNC:18170', 'HGNC:11067', 'HGNC:11064', 'HGNC:4175', 'HGNC:11025']
Calu3-mock-4h-A_CATGAATCCCTA	0.01043974231660429	0.07204211847243099	1191	[['HGNC:7702', 39.32433602721366, 100.00000000000013], ['HGNC:2279', 32.71557994008836, 100.00000000000013], ['HGNC:30863', 32.715579940088425, 100.00000000000009], ['HGNC:17194', 39.32433602721401, 100.00000000000009], ['HGNC:7708', 39.32433602721365, 100.00000000000009], ['HGNC:2289', 32.715579940088894, 100.00000000000009], ['HGNC:3482', 34.9732907443302, 100.00000000000009], ['HGNC:2285', 32.…	['HGNC:4432', 'HGNC:4693', 'HGNC:9721', 'HGNC:11064', 'HGNC:4175', 'HGNC:406', 'HGNC:4136', 'HGNC:8091', 'HGNC:18170', 'HGNC:4378', 'HGNC:11055', 'HGNC:2330', 'HGNC:115', 'HGNC:10979', 'HGNC:1421', 'HGNC:5383', 'HGNC:9020', 'HGNC:11063']
Calu3-mock-4h-A_TAGGTCGATTCA	0.009228369654694342	0.0999540337113646	1103	[['HGNC:18044', 33.27925339513401, 99.9999999999996], ['HGNC:10986', 12.125866444421126, 99.99999999999746], ['HGNC:115', 43.4668377008044, 99.99999999999586], ['HGNC:5008', 12.125866444421147, 99.9999999999996], ['HGNC:3481', 11.21192022748774, 99.99999999999997], ['HGNC:3482', 11.211920227487726, 99.99999999999997], ['HGNC:10979', 43.466837700804476, 100.00000000000007], ['HGNC:5383', 43.466837…	['HGNC:7892', 'HGNC:17296', 'HGNC:29437', 'HGNC:11047', 'HGNC:11004', 'HGNC:500', 'HGNC:2858', 'HGNC:341', 'HGNC:4693', 'HGNC:30927', 'HGNC:10956', 'HGNC:10452', 'HGNC:18070', 'HGNC:11559', 'HGNC:10293', 'HGNC:10451', 'HGNC:18170']
Calu3-S1-12h-B_AAGCTTCGAGAT	0.0007721347820422266	0.0006773321934508578	939	0	['HGNC:1795', 'HGNC:14472', 'HGNC:4433', 'HGNC:10980', 'HGNC:4693', 'HGNC:4175', 'HGNC:2501', 'HGNC:2896', 'HGNC:21350', 'HGNC:8907', 'HGNC:4136', 'HGNC:5157', 'HGNC:4135', 'HGNC:2911', 'HGNC:4061', 'HGNC:18170', 'HGNC:8124', 'HGNC:12524', 'HGNC:11025', 'HGNC:20799', 'HGNC:8808', 'HGNC:2205', 'HGNC:19980', 'HGNC:2898', 'HGNC:10979', 'HGNC:13528', 'HGNC:7892', 'HGNC:11460', 'HGNC:11064', 'HGNC:180…
Calu3-S1-12h-B_CGTCAGGCCCTA	0.003145373441610439	0.04344685760872628	768	[['HGNC:20305', 6.250688174841803, 100.00000000000406]]	['HGNC:30927', 'HGNC:7892', 'HGNC:11047', 'HGNC:4693', 'HGNC:18170', 'HGNC:11067', 'HGNC:18044', 'HGNC:5157', 'HGNC:29437', 'HGNC:2501', 'HGNC:16484']
Calu3-S2-4h-B_CTGAGTGCTTGA	0.0031453734416104443	0.0032982343304051	713	0	['HGNC:4175', 'HGNC:4693', 'HGNC:4136', 'HGNC:18070', 'HGNC:11054', 'HGNC:9020', 'HGNC:7892', 'HGNC:16484', 'HGNC:2501', 'HGNC:18170', 'HGNC:365', 'HGNC:11047', 'HGNC:18044', 'HGNC:11064', 'HGNC:5157']
Calu3-mock-12h-A_CAGTTCGGGTGC	0.003145373441610438	0.00329823433040511	1433	0	['HGNC:4136', 'HGNC:11063', 'HGNC:11064', 'HGNC:4175', 'HGNC:11026', 'HGNC:2501', 'HGNC:10992', 'HGNC:18170', 'HGNC:4693', 'HGNC:4378']
Calu3-mock-12h-A_ATCTGTAGTCAG	0.003145373441610437	0.003298234330405109	1055	0	['HGNC:840', 'HGNC:2579', 'HGNC:16448', 'HGNC:30863', 'HGNC:7530', 'HGNC:12587', 'HGNC:7421', 'HGNC:830', 'HGNC:2265', 'HGNC:2898', 'HGNC:848', 'HGNC:2279', 'HGNC:2277', 'HGNC:7422', 'HGNC:823', 'HGNC:2294', 'HGNC:2288', 'HGNC:4693', 'HGNC:2289', 'HGNC:12590', 'HGNC:30862', 'HGNC:29594', 'HGNC:18170', 'HGNC:4432', 'HGNC:14247', 'HGNC:4249', 'HGNC:10980', 'HGNC:2269', 'HGNC:8808', 'HGNC:9020', 'HG…
Calu3-S1-4h-B_TGAAAGCGCATC	0.002996156150889349	0.00329823433040511	1178	0	['HGNC:2501', 'HGNC:4136', 'HGNC:11047', 'HGNC:18170', 'HGNC:30927', 'HGNC:7892', 'HGNC:4693', 'HGNC:4175', 'HGNC:29437', 'HGNC:4432']
Calu3-mock-4h-A_ATTTCCACGACC	0.010439742316604305	0.09757090645243398	952	[['HGNC:845', 26.8693350189414, 100.00000000000058], ['HGNC:7698', 43.706190614725465, 99.9999999999998], ['HGNC:7419', 26.8693350189415, 100.0000000000012], ['HGNC:4908', 36.324744703119414, 100.0000000000006], ['HGNC:7179', 36.324744703119045, 100.00000000000063], ['HGNC:7685', 43.70619061472548, 100.00000000000007], ['HGNC:7717', 43.70619061472547, 100.00000000000013], ['HGNC:7703', 43.7061906…	['HGNC:4458', 'HGNC:4693', 'HGNC:5157', 'HGNC:5383', 'HGNC:18070', 'HGNC:10992', 'HGNC:2501', 'HGNC:14573', 'HGNC:4175', 'HGNC:4135', 'HGNC:13528', 'HGNC:4432', 'HGNC:115', 'HGNC:18170', 'HGNC:16484', 'HGNC:10979', 'HGNC:4061', 'HGNC:4136', 'HGNC:12524', 'HGNC:7892', 'HGNC:18044', 'HGNC:11022', 'HGNC:12527', 'HGNC:2205']
Calu3-S1-8h-A_TAGCAATCCTTT	0.003145373441610437	0.003298234330405114	809	0	['HGNC:4175', 'HGNC:341', 'HGNC:4136', 'HGNC:16484', 'HGNC:500', 'HGNC:30927', 'HGNC:473', 'HGNC:18170', 'HGNC:794', 'HGNC:29437', 'HGNC:11047', 'HGNC:11063', 'HGNC:9020', 'HGNC:10955']
Calu3-mock-4h-A_CTCTTCTATGAA	0.0023172793887392715	0.0012575727380560644	1147	0	['HGNC:9020', 'HGNC:16484', 'HGNC:976', 'HGNC:11059', 'HGNC:10682', 'HGNC:11067', 'HGNC:18170', 'HGNC:10681', 'HGNC:4432', 'HGNC:30927', 'HGNC:10683', 'HGNC:11047', 'HGNC:3700', 'HGNC:18044', 'HGNC:4378', 'HGNC:10680', 'HGNC:4693', 'HGNC:29437', 'HGNC:11026']
Calu3-mock-12h-A_GTGTGTGCATAA	0.010439742316604305	0.02241521961598511	1082	[['HGNC:7892', 42.71716944042469, 99.9999999999996]]	['HGNC:4136', 'HGNC:18044', 'HGNC:11055', 'HGNC:4378', 'HGNC:1795', 'HGNC:29437', 'HGNC:2719', 'HGNC:2898', 'HGNC:10979', 'HGNC:976', 'HGNC:1096', 'HGNC:14472', 'HGNC:8808', 'HGNC:2501', 'HGNC:18070', 'HGNC:5383', 'HGNC:4693', 'HGNC:30927', 'HGNC:115', 'HGNC:4432', 'HGNC:4433', 'HGNC:10980', 'HGNC:4175', 'HGNC:7863', 'HGNC:21350', 'HGNC:11064', 'HGNC:18170', 'HGNC:11047', 'HGNC:2896']
Calu3-mock-4h-A_CACAACTGTGTC	0.002312230004850049	0.00257576395326876	943	0	['HGNC:11022', 'HGNC:24382', 'HGNC:3005', 'HGNC:2501', 'HGNC:2719', 'HGNC:4122', 'HGNC:2205', 'HGNC:29500', 'HGNC:17174', 'HGNC:840', 'HGNC:8818', 'HGNC:2728', 'HGNC:7892', 'HGNC:918', 'HGNC:2288', 'HGNC:23161', 'HGNC:20460', 'HGNC:13398', 'HGNC:11021', 'HGNC:823', 'HGNC:19980', 'HGNC:12587', 'HGNC:2861', 'HGNC:2267', 'HGNC:10866', 'HGNC:11863', 'HGNC:8016', 'HGNC:4116', 'HGNC:23056', 'HGNC:18170…
Calu3-S1-8h-B_TCCTCCCCCTTG	0.003145373441610442	0.0037694106633201314	851	0	['HGNC:16484', 'HGNC:7715', 'HGNC:4378', 'HGNC:17194', 'HGNC:7688', 'HGNC:10683', 'HGNC:29594', 'HGNC:11448', 'HGNC:847', 'HGNC:2285', 'HGNC:7456', 'HGNC:7684', 'HGNC:16232', 'HGNC:2911', 'HGNC:7717', 'HGNC:838', 'HGNC:12586', 'HGNC:7706', 'HGNC:24380', 'HGNC:23987', 'HGNC:7705', 'HGNC:4432', 'HGNC:30242', 'HGNC:18170', 'HGNC:20371', 'HGNC:11064', 'HGNC:7701', 'HGNC:7458', 'HGNC:7707', 'HGNC:2287…
Calu3-mock-12h-A_CATCGTAAGCAA	0.00412558273856183	0.0037694106633201357	1144	0	['HGNC:115', 'HGNC:10451', 'HGNC:4136', 'HGNC:12563', 'HGNC:17296', 'HGNC:10452', 'HGNC:977', 'HGNC:11063', 'HGNC:18170', 'HGNC:4432', 'HGNC:8906', 'HGNC:4175', 'HGNC:84', 'HGNC:365', 'HGNC:24269', 'HGNC:18070', 'HGNC:4693', 'HGNC:18044', 'HGNC:2501', 'HGNC:2704', 'HGNC:4378', 'HGNC:11004', 'HGNC:11064', 'HGNC:7892']
Calu3-S1-4h-A_TGAGCGGAGCCA	0.002312230004850049	0.00257576395326876	1099	0	['HGNC:17296', 'HGNC:115', 'HGNC:10451', 'HGNC:2501', 'HGNC:4175', 'HGNC:4136', 'HGNC:10980', 'HGNC:10979', 'HGNC:7529', 'HGNC:25223', 'HGNC:7530', 'HGNC:20233', 'HGNC:14409', 'HGNC:9141', 'HGNC:341', 'HGNC:2244', 'HGNC:20661', 'HGNC:2858', 'HGNC:18170', 'HGNC:7892', 'HGNC:5006', 'HGNC:5383', 'HGNC:3061', 'HGNC:7852', 'HGNC:11064', 'HGNC:10452', 'HGNC:18175', 'HGNC:11063', 'HGNC:8091', 'HGNC:406']
Calu3-S1-12h-A_CTTTCGAGCCGA	0.0031453734416104387	0.015077642653280491	1229	0	['HGNC:4175', 'HGNC:11055', 'HGNC:7892', 'HGNC:2501', 'HGNC:30927', 'HGNC:11047', 'HGNC:18044', 'HGNC:11064', 'HGNC:18170', 'HGNC:29437', 'HGNC:4136']
Calu3-mock-4h-A_CGTCCCTACACG	0.003145373441610437	0.09995403371136484	973	[['HGNC:2280', 35.25058292178886, 100.00000000000004], ['HGNC:318', 6.5932169668458736, 100.00000000000003], ['HGNC:12587', 35.25058292178084, 100.00000000000036], ['HGNC:2285', 35.25058292178078, 100.00000000000036], ['HGNC:10681', 43.46683770080398, 100.00000000000036], ['HGNC:10683', 43.46683770080431, 100.00000000000016], ['HGNC:8124', 43.46683770080431, 100.00000000000016], ['HGNC:12582', 35…	['HGNC:17296', 'HGNC:29832', 'HGNC:18070', 'HGNC:18826', 'HGNC:7892', 'HGNC:10452', 'HGNC:2501', 'HGNC:10451', 'HGNC:11047', 'HGNC:2858', 'HGNC:18044', 'HGNC:18170', 'HGNC:11004']
Calu3-mock-12h-B_CCATTTACCCCT	0.0041255827385618185	0.0037694106633201258	1065	0	['HGNC:8016', 'HGNC:11063', 'HGNC:10451', 'HGNC:10452', 'HGNC:976', 'HGNC:845', 'HGNC:9021', 'HGNC:4378', 'HGNC:837', 'HGNC:11064', 'HGNC:833', 'HGNC:14247', 'HGNC:18170', 'HGNC:16484', 'HGNC:17296', 'HGNC:830', 'HGNC:847', 'HGNC:4175', 'HGNC:823', 'HGNC:2501', 'HGNC:11067', 'HGNC:848', 'HGNC:4693', 'HGNC:2704', 'HGNC:840', 'HGNC:11004', 'HGNC:838', 'HGNC:846', 'HGNC:4432', 'HGNC:4136', 'HGNC:972…
Calu3-S2-12h-A_ACTCATCCACGA	0.0037782446828117204	0.042791415455959984	978	[['HGNC:17194', 36.92176564808874, 100.00000000000134], ['HGNC:7690', 36.92176564808874, 100.00000000000134], ['HGNC:7698', 36.92176564808996, 100.00000000000134], ['HGNC:7717', 36.92176564808996, 100.00000000000134], ['HGNC:7697', 36.921765648089924, 100.00000000000107], ['HGNC:7710', 36.921765648089924, 100.00000000000107], ['HGNC:7701', 36.921765648091615, 100.00000000004596], ['HGNC:7719', 36…	['HGNC:4693', 'HGNC:840', 'HGNC:8808', 'HGNC:2285', 'HGNC:7892', 'HGNC:10683', 'HGNC:837', 'HGNC:2289', 'HGNC:847', 'HGNC:2280', 'HGNC:2501', 'HGNC:12587', 'HGNC:2279', 'HGNC:10680', 'HGNC:838', 'HGNC:24380', 'HGNC:18170', 'HGNC:12585', 'HGNC:833', 'HGNC:2287', 'HGNC:8124', 'HGNC:16484', 'HGNC:846', 'HGNC:29594', 'HGNC:2265', 'HGNC:8016', 'HGNC:4432', 'HGNC:830', 'HGNC:823', 'HGNC:4136', 'HGNC:22…
Calu3-S1-8h-A_ACGATTTCTAGT	0.003609884896241594	0.003298234330405125	917	0	['HGNC:7529', 'HGNC:25223', 'HGNC:2501', 'HGNC:8124', 'HGNC:5006', 'HGNC:4693', 'HGNC:9225', 'HGNC:2898', 'HGNC:21350', 'HGNC:7530', 'HGNC:877', 'HGNC:5157', 'HGNC:17027', 'HGNC:18044', 'HGNC:406', 'HGNC:16484', 'HGNC:2244', 'HGNC:11054', 'HGNC:4136', 'HGNC:10922', 'HGNC:11047', 'HGNC:7892', 'HGNC:4175', 'HGNC:4189', 'HGNC:341', 'HGNC:17929', 'HGNC:18175', 'HGNC:2911', 'HGNC:18170', 'HGNC:9141', …
Calu3-S2-4h-B_CAGTGGCGCCGT	0.0018922601154819309	0.0012524312216750824	1206	0	['HGNC:16484', 'HGNC:11063', 'HGNC:4175', 'HGNC:4136', 'HGNC:11025', 'HGNC:18044', 'HGNC:18170', 'HGNC:4693', 'HGNC:2501', 'HGNC:7892', 'HGNC:11055', 'HGNC:11067']
Calu3-mock-12h-A_CCCGCCTATCTG	0.01043974231660375	0.03048387280081798	1052	[['HGNC:10989', 37.501383074224975, 100.00000000000504], ['HGNC:3482', 48.34694311884115, 100.00000000000541], ['HGNC:3481', 48.346943118842496, 100.0000000000053], ['HGNC:11067', 44.08356699972992, 100.00000000000526]]	['HGNC:4693', 'HGNC:20233', 'HGNC:2244', 'HGNC:2501', 'HGNC:7530', 'HGNC:18175', 'HGNC:365', 'HGNC:10920', 'HGNC:2858', 'HGNC:9141', 'HGNC:16484', 'HGNC:10451', 'HGNC:28883', 'HGNC:11004', 'HGNC:4249', 'HGNC:4175', 'HGNC:17296', 'HGNC:10293', 'HGNC:7892', 'HGNC:18170', 'HGNC:20661', 'HGNC:11054', 'HGNC:4458', 'HGNC:25223', 'HGNC:10986', 'HGNC:11047', 'HGNC:11064', 'HGNC:4136', 'HGNC:11036', 'HGNC…
Calu3-S2-4h-B_CGGGATTTACGT	0.003145373441610438	0.003769410663320125	764	0	['HGNC:12585', 'HGNC:2279', 'HGNC:30863', 'HGNC:16448', 'HGNC:12587', 'HGNC:3481', 'HGNC:9020', 'HGNC:2858', 'HGNC:847', 'HGNC:845', 'HGNC:2579', 'HGNC:4693', 'HGNC:2292', 'HGNC:2294', 'HGNC:7419', 'HGNC:10986', 'HGNC:7422', 'HGNC:2285', 'HGNC:846', 'HGNC:823', 'HGNC:12582', 'HGNC:2291', 'HGNC:830', 'HGNC:2265', 'HGNC:11064', 'HGNC:2277', 'HGNC:2704', 'HGNC:2280', 'HGNC:24381', 'HGNC:838', 'HGNC:…
Calu3-S1-8h-B_CGTAATACCACG	0.022916507524251086	0.033263956157462686	1093	0	['HGNC:7892', 'HGNC:18070', 'HGNC:11064', 'HGNC:4693', 'HGNC:4175', 'HGNC:10920', 'HGNC:5157', 'HGNC:9020', 'HGNC:18170', 'HGNC:2501', 'HGNC:4136']
Calu3-S1-8h-A_TCAGGTGTTACT	0.003145373441610438	0.002457610839838796	1135	[['HGNC:847', 2.033927361640111, 100.0000000000004], ['HGNC:8016', 2.0339273616406404, 100.00000000000003], ['HGNC:845', 2.0339273616466222, 100.00000000000003], ['HGNC:837', 2.033927361640124, 99.99999999999903], ['HGNC:14247', 2.0339273616401763, 100.00000000000003], ['HGNC:833', 2.033927361640361, 100.00000000000003], ['HGNC:846', 2.0339273616401483, 100.0], ['HGNC:838', 2.0339273616369056, 10…	['HGNC:2285', 'HGNC:341', 'HGNC:12586', 'HGNC:4432', 'HGNC:11064', 'HGNC:7427', 'HGNC:2265', 'HGNC:10980', 'HGNC:2291', 'HGNC:2288', 'HGNC:16484', 'HGNC:2277', 'HGNC:115', 'HGNC:7892', 'HGNC:3700', 'HGNC:12590', 'HGNC:11063', 'HGNC:2269', 'HGNC:2292', 'HGNC:4175', 'HGNC:24381', 'HGNC:18070', 'HGNC:30862', 'HGNC:16232', 'HGNC:12585', 'HGNC:2280', 'HGNC:2289', 'HGNC:18170', 'HGNC:4136', 'HGNC:10979…
Calu3-mock-4h-A_ATACTTGGCACT	0.012050393884918388	0.04344685760872618	1594	[['HGNC:4378', 34.70364367675745, 99.9999999999999]]	['HGNC:11064', 'HGNC:18170', 'HGNC:4693', 'HGNC:18044']
Calu3-mock-4h-A_TACTTCAGTCAT	0.002317279388739272	0.0012575727380560635	1107	0	['HGNC:4433', 'HGNC:7421', 'HGNC:2285', 'HGNC:7419', 'HGNC:2287', 'HGNC:11064', 'HGNC:12582', 'HGNC:2269', 'HGNC:2279', 'HGNC:29594', 'HGNC:2294', 'HGNC:24381', 'HGNC:976', 'HGNC:2267', 'HGNC:12590', 'HGNC:2291', 'HGNC:12587', 'HGNC:24382', 'HGNC:2292', 'HGNC:2289', 'HGNC:12585', 'HGNC:2265', 'HGNC:7422', 'HGNC:30863', 'HGNC:16232', 'HGNC:24380', 'HGNC:2501', 'HGNC:7427', 'HGNC:2280', 'HGNC:18170…
Calu3-S2-4h-B_TTCCTTCGGTTG	0.003145373441610435	0.003769410663320128	820	0	['HGNC:18044', 'HGNC:4136', 'HGNC:5383', 'HGNC:3061', 'HGNC:18170', 'HGNC:406', 'HGNC:12441', 'HGNC:115', 'HGNC:8091', 'HGNC:10980', 'HGNC:7852', 'HGNC:10451', 'HGNC:4432', 'HGNC:2858', 'HGNC:10452', 'HGNC:2861', 'HGNC:7892', 'HGNC:16484', 'HGNC:10986', 'HGNC:14409', 'HGNC:2704', 'HGNC:10937', 'HGNC:10979', 'HGNC:7436', 'HGNC:17296', 'HGNC:3594', 'HGNC:2501', 'HGNC:11063', 'HGNC:84', 'HGNC:4175']
Calu3-S2-4h-B_ACAATCTCACGG	0.002842339489028547	0.00329823433040511	1072	0	['HGNC:11047', 'HGNC:18044', 'HGNC:16484', 'HGNC:4693', 'HGNC:18170', 'HGNC:500', 'HGNC:4378', 'HGNC:11063', 'HGNC:341', 'HGNC:30927', 'HGNC:10956', 'HGNC:11064', 'HGNC:29437']
Calu3-mock-4h-A_GCCCTCAATTCC	0.0031453734416104387	0.003769410663320124	550	0	['HGNC:7422', 'HGNC:7419', 'HGNC:7529', 'HGNC:16232', 'HGNC:837', 'HGNC:341', 'HGNC:9141', 'HGNC:840', 'HGNC:2267', 'HGNC:2285', 'HGNC:2858', 'HGNC:2269', 'HGNC:2579', 'HGNC:10451', 'HGNC:2704', 'HGNC:24382', 'HGNC:4175', 'HGNC:406', 'HGNC:830', 'HGNC:11055', 'HGNC:848', 'HGNC:365', 'HGNC:2265', 'HGNC:2280', 'HGNC:4693', 'HGNC:24380', 'HGNC:11025', 'HGNC:7421', 'HGNC:5006', 'HGNC:12590', 'HGNC:80…
Calu3-S1-4h-B_ACGTTCATAACT	0.0018922601154819304	0.0012524312216750824	503	0	['HGNC:10451', 'HGNC:18070', 'HGNC:20661', 'HGNC:2244', 'HGNC:25223', 'HGNC:500', 'HGNC:11003', 'HGNC:11004', 'HGNC:9141', 'HGNC:10452', 'HGNC:4249', 'HGNC:7529', 'HGNC:20233', 'HGNC:18044', 'HGNC:406', 'HGNC:5383', 'HGNC:18170', 'HGNC:11047', 'HGNC:28883', 'HGNC:5008', 'HGNC:5382', 'HGNC:7863', 'HGNC:2858', 'HGNC:16484', 'HGNC:17296', 'HGNC:18175', 'HGNC:7892', 'HGNC:11054', 'HGNC:14409', 'HGNC:…
Calu3-S2-4h-B_CAGATGCCACCA	0.005119213688777403	0.0032982343304050984	1146	0	['HGNC:8091', 'HGNC:11064', 'HGNC:18044', 'HGNC:2501', 'HGNC:17296', 'HGNC:341', 'HGNC:2858', 'HGNC:10451', 'HGNC:11067', 'HGNC:4175', 'HGNC:16484', 'HGNC:1516', 'HGNC:4693', 'HGNC:4136', 'HGNC:406', 'HGNC:11063', 'HGNC:22921', 'HGNC:10452', 'HGNC:18170', 'HGNC:7892']
Calu3-mock-12h-A_GTCAAGCACTCT	0.004483041295214672	0.003298234330405137	1200	0	['HGNC:16484', 'HGNC:19980', 'HGNC:2858', 'HGNC:115', 'HGNC:2860', 'HGNC:10980', 'HGNC:20799', 'HGNC:5383', 'HGNC:18170', 'HGNC:2649', 'HGNC:3629', 'HGNC:30927', 'HGNC:365', 'HGNC:17296', 'HGNC:11047', 'HGNC:4175', 'HGNC:10451', 'HGNC:13528', 'HGNC:2205', 'HGNC:5008', 'HGNC:7530', 'HGNC:12524', 'HGNC:9020', 'HGNC:3133', 'HGNC:7892', 'HGNC:11279', 'HGNC:4136', 'HGNC:4432', 'HGNC:4061', 'HGNC:18044…
Calu3-mock-4h-A_AGACTGGCTCGT	0.040999472109801184	0.09995403371136463	1309	0	['HGNC:4378', 'HGNC:18070', 'HGNC:7434', 'HGNC:11047', 'HGNC:115', 'HGNC:30927', 'HGNC:18044', 'HGNC:4136', 'HGNC:9020', 'HGNC:10979', 'HGNC:4175', 'HGNC:4693', 'HGNC:18170', 'HGNC:5383', 'HGNC:4432', 'HGNC:29437']
Calu3-S2-4h-B_ATCAAGACAAAA	0.003145373441610439	0.0032982343304051127	591	0	['HGNC:17027', 'HGNC:30863', 'HGNC:11450', 'HGNC:12582', 'HGNC:2279', 'HGNC:14247', 'HGNC:823', 'HGNC:12587', 'HGNC:29594', 'HGNC:2291', 'HGNC:24380', 'HGNC:4378', 'HGNC:4136', 'HGNC:341', 'HGNC:9020', 'HGNC:2277', 'HGNC:7427', 'HGNC:18044', 'HGNC:7422', 'HGNC:12585', 'HGNC:2269', 'HGNC:12590', 'HGNC:11449', 'HGNC:838', 'HGNC:30862', 'HGNC:846', 'HGNC:2288', 'HGNC:833', 'HGNC:2280', 'HGNC:4693', …
Calu3-S1-4h-B_TATGTAGCCATT	0.003145373441610491	0.003298234330405082	858	0	['HGNC:4136', 'HGNC:18170', 'HGNC:11067', 'HGNC:365', 'HGNC:11047', 'HGNC:10922', 'HGNC:4175', 'HGNC:9020', 'HGNC:16484', 'HGNC:4378', 'HGNC:341', 'HGNC:4693', 'HGNC:18044', 'HGNC:11055']
Calu3-S1-8h-A_CTCCCGCGCTGC	0.002521577498883298	0.0012524312216750813	756	0	['HGNC:18044', 'HGNC:4378', 'HGNC:10943', 'HGNC:9020', 'HGNC:500', 'HGNC:29437', 'HGNC:4693', 'HGNC:10956', 'HGNC:11047', 'HGNC:30927', 'HGNC:18170']
Calu3-mock-4h-A_CGTAATTACTAA	0.0017389036212667904	0.0014313499676286664	1253	0	['HGNC:10850', 'HGNC:4136', 'HGNC:10452', 'HGNC:10920', 'HGNC:17296', 'HGNC:10451', 'HGNC:2501', 'HGNC:11004', 'HGNC:406', 'HGNC:7892', 'HGNC:8091', 'HGNC:11063', 'HGNC:2704', 'HGNC:18170', 'HGNC:11064', 'HGNC:4432', 'HGNC:4175']
Calu3-S1-8h-B_GCTGGAGGTTCA	0.010439742316604285	0.030439092526583757	754	[['HGNC:10986', 26.345605718546967, 100.0000000000002], ['HGNC:14404', 41.319520718663576, 100.00000000000009], ['HGNC:8109', 45.58153162679582, 100.00000000000013], ['HGNC:2861', 31.761264790438176, 99.99999999999952], ['HGNC:11067', 45.04902035463111, 100.00000000000016], ['HGNC:5008', 28.461094921239127, 99.9999999999999], ['HGNC:28883', 23.807555270557234, 97.7474541820135]]	['HGNC:664', 'HGNC:11054', 'HGNC:4136', 'HGNC:365', 'HGNC:22921', 'HGNC:11064', 'HGNC:18170', 'HGNC:4175', 'HGNC:10297', 'HGNC:18044', 'HGNC:643', 'HGNC:4693', 'HGNC:11004', 'HGNC:10293', 'HGNC:341', 'HGNC:2501', 'HGNC:7892', 'HGNC:17296', 'HGNC:10452', 'HGNC:18070', 'HGNC:11036', 'HGNC:11559', 'HGNC:16484', 'HGNC:2858', 'HGNC:10451']
Calu3-S2-4h-B_CCGAGTTCGTTC	0.005944872185248062	0.0032982343304051127	936	0	['HGNC:4175', 'HGNC:4136', 'HGNC:11064', 'HGNC:12563', 'HGNC:10971', 'HGNC:12805', 'HGNC:2501', 'HGNC:4693', 'HGNC:16484', 'HGNC:4378', 'HGNC:7892', 'HGNC:18170']
Calu3-S2-4h-B_GGATCTACCGAT	0.003145373441610439	0.0037694106633201275	791	0	['HGNC:24381', 'HGNC:341', 'HGNC:2279', 'HGNC:14409', 'HGNC:17296', 'HGNC:10979', 'HGNC:833', 'HGNC:11067', 'HGNC:14247', 'HGNC:10682', 'HGNC:12587', 'HGNC:7422', 'HGNC:3481', 'HGNC:2704', 'HGNC:2579', 'HGNC:7427', 'HGNC:2267', 'HGNC:3700', 'HGNC:823', 'HGNC:11047', 'HGNC:11025', 'HGNC:2265', 'HGNC:10680', 'HGNC:10452', 'HGNC:830', 'HGNC:18070', 'HGNC:2289', 'HGNC:11004', 'HGNC:10683', 'HGNC:2501…
Calu3-S1-4h-A_GCGGCACTGTTA	0.006149494204101724	0.003298234330405103	675	0	['HGNC:11054', 'HGNC:845', 'HGNC:840', 'HGNC:24381', 'HGNC:16484', 'HGNC:3481', 'HGNC:18044', 'HGNC:3482', 'HGNC:500', 'HGNC:830', 'HGNC:10956', 'HGNC:2279', 'HGNC:29594', 'HGNC:7419', 'HGNC:833', 'HGNC:2579', 'HGNC:12585', 'HGNC:848', 'HGNC:2287', 'HGNC:4378', 'HGNC:4693', 'HGNC:7427', 'HGNC:11050', 'HGNC:16232', 'HGNC:12590', 'HGNC:2294', 'HGNC:30863', 'HGNC:7422', 'HGNC:838', 'HGNC:2289', 'HGN…
Calu3-S1-8h-A_CACCGGCCCTTA	0.004125582738561815	0.003769410663320122	746	0	['HGNC:10452', 'HGNC:837', 'HGNC:2269', 'HGNC:2265', 'HGNC:2277', 'HGNC:22921', 'HGNC:2267', 'HGNC:30862', 'HGNC:7849', 'HGNC:2285', 'HGNC:10920', 'HGNC:10451', 'HGNC:12590', 'HGNC:3078', 'HGNC:2294', 'HGNC:7421', 'HGNC:838', 'HGNC:2858', 'HGNC:7850', 'HGNC:9021', 'HGNC:4175', 'HGNC:2579', 'HGNC:7427', 'HGNC:12586', 'HGNC:2501', 'HGNC:2289', 'HGNC:9020', 'HGNC:12587', 'HGNC:11559', 'HGNC:2287', '…
Calu3-mock-4h-A_TAAAAGCATTAT	0.0018590124925639496	0.0018847053316600648	1300	0	['HGNC:10452', 'HGNC:14409', 'HGNC:4432', 'HGNC:4378', 'HGNC:17296', 'HGNC:11063', 'HGNC:18170', 'HGNC:9020', 'HGNC:2704', 'HGNC:10451', 'HGNC:11067', 'HGNC:11064', 'HGNC:16484', 'HGNC:2858', 'HGNC:7852', 'HGNC:2501', 'HGNC:7892']
Calu3-S2-8h-B_TTAGTCTGGACA	0.0031453734416104387	0.0999540337113647	1037	[['HGNC:11559', 21.401242871415025, 100.00000000000003], ['HGNC:4432', 42.8110941270544, 99.99999999999984]]	['HGNC:16484', 'HGNC:10452', 'HGNC:4136', 'HGNC:2858', 'HGNC:4693', 'HGNC:2501', 'HGNC:11004', 'HGNC:17296', 'HGNC:4175', 'HGNC:11064', 'HGNC:18170', 'HGNC:7892', 'HGNC:10451']
Calu3-mock-4h-B_GATCATAATGCC	0.003145373441610436	0.0999540337113646	1022	0	['HGNC:11449', 'HGNC:2579', 'HGNC:2287', 'HGNC:12590', 'HGNC:2911', 'HGNC:2292', 'HGNC:12587', 'HGNC:7427', 'HGNC:11064', 'HGNC:2898', 'HGNC:830', 'HGNC:823', 'HGNC:4432', 'HGNC:2285', 'HGNC:833', 'HGNC:837', 'HGNC:3700', 'HGNC:2267', 'HGNC:10681', 'HGNC:8124', 'HGNC:846', 'HGNC:838', 'HGNC:2289', 'HGNC:4693', 'HGNC:365', 'HGNC:8016', 'HGNC:2288', 'HGNC:3482', 'HGNC:7421', 'HGNC:12586', 'HGNC:250…
Calu3-S1-8h-A_GGCCGCCCACCG	0.00033186244522886814	0.0002674836146510358	943	0	['HGNC:10850', 'HGNC:18070', 'HGNC:4136', 'HGNC:10937', 'HGNC:18044', 'HGNC:500', 'HGNC:29437', 'HGNC:11047', 'HGNC:4693', 'HGNC:4378', 'HGNC:7436', 'HGNC:30927', 'HGNC:341', 'HGNC:4175', 'HGNC:18170']
Calu3-S1-4h-A_AACTTGTGCAAA	0.001657620793195229	0.001252431221675057	1497	0	['HGNC:10452', 'HGNC:10850', 'HGNC:16484', 'HGNC:18170', 'HGNC:4175', 'HGNC:17296', 'HGNC:11047', 'HGNC:11067', 'HGNC:4693', 'HGNC:2858', 'HGNC:11063', 'HGNC:10979', 'HGNC:4136', 'HGNC:10451', 'HGNC:7892']
Calu3-mock-4h-B_AACTGCGATCCT	0.0036098848962416797	0.0032982343304051717	1317	0	['HGNC:4693', 'HGNC:4175', 'HGNC:18170', 'HGNC:4378', 'HGNC:11063', 'HGNC:16484', 'HGNC:11047', 'HGNC:18044', 'HGNC:4136', 'HGNC:500']
Calu3-mock-4h-A_CGGCCGCATCTG	0.003145373441610437	0.003298234330405109	1171	0	['HGNC:29437', 'HGNC:4378', 'HGNC:18170', 'HGNC:4136', 'HGNC:11055', 'HGNC:11047', 'HGNC:30927', 'HGNC:11067', 'HGNC:4693', 'HGNC:4175', 'HGNC:16484', 'HGNC:4432', 'HGNC:2501']
Calu3-S2-4h-B_CGTTACTGAATT	0.0031453734416104365	0.003298234330405109	952	0	['HGNC:22921', 'HGNC:4693', 'HGNC:8582', 'HGNC:4378', 'HGNC:4136', 'HGNC:365', 'HGNC:7432', 'HGNC:4175', 'HGNC:10850', 'HGNC:2501', 'HGNC:9020', 'HGNC:16484', 'HGNC:18170', 'HGNC:18044', 'HGNC:10979', 'HGNC:11025', 'HGNC:11047', 'HGNC:2719', 'HGNC:8646', 'HGNC:11063', 'HGNC:643', 'HGNC:11782', 'HGNC:11067', 'HGNC:11051', 'HGNC:664']
Calu3-S2-8h-A_AGCATGACGCCG	0.003145373441610436	0.015388038010493698	822	[['HGNC:2292', 14.91399666998153, 100.00000000000016], ['HGNC:845', 14.91399666998162, 99.99999999999999], ['HGNC:8016', 14.913996669981621, 100.00000000000004], ['HGNC:846', 14.913996669982039, 100.00000000000003], ['HGNC:7427', 14.913996669981552, 100.00000000000009], ['HGNC:12587', 14.913996669981525, 100.00000000000009], ['HGNC:12590', 14.91399666998178, 100.00000000000013], ['HGNC:2287', 14.…	['HGNC:18044', 'HGNC:11064', 'HGNC:4693', 'HGNC:11047', 'HGNC:16484', 'HGNC:2501', 'HGNC:341', 'HGNC:18170', 'HGNC:4136', 'HGNC:4175']
Calu3-S1-8h-B_TACTGGAGACGG	0.0037782446828117525	0.0032982343304051127	939	0	['HGNC:18170', 'HGNC:4693', 'HGNC:11064', 'HGNC:341']
Calu3-mock-4h-B_GATCCGGGTCGC	0.004483041295214667	0.003298234330405109	1117	0	['HGNC:10451', 'HGNC:18170', 'HGNC:406', 'HGNC:11064', 'HGNC:341', 'HGNC:8091', 'HGNC:10452', 'HGNC:17296', 'HGNC:9020', 'HGNC:29878', 'HGNC:7892', 'HGNC:4175', 'HGNC:2858', 'HGNC:11054', 'HGNC:18070', 'HGNC:4136']
Calu3-S2-4h-B_GTAAAATGAAAA	0.001851932356649132	0.0015243877155245286	1196	0	['HGNC:8091', 'HGNC:2294', 'HGNC:12585', 'HGNC:2285', 'HGNC:12582', 'HGNC:11055', 'HGNC:846', 'HGNC:2269', 'HGNC:7419', 'HGNC:2280', 'HGNC:12587', 'HGNC:12586', 'HGNC:24382', 'HGNC:12590', 'HGNC:17296', 'HGNC:845', 'HGNC:840', 'HGNC:11004', 'HGNC:2279', 'HGNC:2267', 'HGNC:848', 'HGNC:24380', 'HGNC:2858', 'HGNC:10452', 'HGNC:2277', 'HGNC:10451', 'HGNC:847', 'HGNC:18170', 'HGNC:16232', 'HGNC:2579',…
Calu3-mock-12h-A_CCAAGGCCCCCG	0.010439742316604628	0.09995403371136463	1086	[['HGNC:642', 47.085216010363176, 99.99999999999669], ['HGNC:20233', 33.77607454057433, 99.99999999999679], ['HGNC:2244', 33.7760745405741, 99.99999999999693], ['HGNC:10979', 14.081144333328236, 99.99999999999686], ['HGNC:10989', 22.053643220460692, 99.99999999999693], ['HGNC:5383', 14.081144333328211, 99.99999999999687], ['HGNC:4248', 33.776074540574164, 99.99999999999689], ['HGNC:7863', 11.7470…	['HGNC:4432', 'HGNC:4378', 'HGNC:4136', 'HGNC:4175', 'HGNC:18170', 'HGNC:11063', 'HGNC:4693', 'HGNC:2501']
Calu3-mock-4h-A_ACTTCCGAGATC	0.0029961561508904788	0.0032982343304051127	1194	0	['HGNC:9020', 'HGNC:18170', 'HGNC:18044', 'HGNC:4693', 'HGNC:4136', 'HGNC:5157', 'HGNC:4312', 'HGNC:4175', 'HGNC:2501', 'HGNC:4311', 'HGNC:7892', 'HGNC:406', 'HGNC:8091', 'HGNC:4624', 'HGNC:18070', 'HGNC:11064', 'HGNC:11047']
Calu3-S1-8h-B_TCACACCTGCCC	0.003145373441610437	0.003298234330405116	819	0	['HGNC:341', 'HGNC:7892', 'HGNC:4693', 'HGNC:17027', 'HGNC:18170', 'HGNC:11047', 'HGNC:9020', 'HGNC:18761', 'HGNC:9225', 'HGNC:5157']
Calu3-mock-4h-B_AGGCCAACCCCT	0.005585344057193924	0.003298234330405116	892	0	['HGNC:2898', 'HGNC:5382', 'HGNC:4175', 'HGNC:11460', 'HGNC:115', 'HGNC:23089', 'HGNC:18170', 'HGNC:4136', 'HGNC:10980', 'HGNC:16484', 'HGNC:11047', 'HGNC:1795', 'HGNC:1516', 'HGNC:10956', 'HGNC:2896', 'HGNC:5383', 'HGNC:4693', 'HGNC:500', 'HGNC:7863', 'HGNC:4433', 'HGNC:9020', 'HGNC:10986', 'HGNC:8808', 'HGNC:11050', 'HGNC:4378', 'HGNC:21350', 'HGNC:10979', 'HGNC:11063']
Calu3-S1-8h-B_TTACTTAAGTAT	0.00314537344161044	0.003298234330405114	609	0	['HGNC:7852', 'HGNC:7892', 'HGNC:18044', 'HGNC:22921', 'HGNC:500', 'HGNC:30927', 'HGNC:664', 'HGNC:10956', 'HGNC:17296', 'HGNC:18170', 'HGNC:643', 'HGNC:4175', 'HGNC:2858', 'HGNC:3061', 'HGNC:18070', 'HGNC:10451', 'HGNC:14409', 'HGNC:9020', 'HGNC:4136', 'HGNC:29437', 'HGNC:10452', 'HGNC:16484', 'HGNC:11047']
Calu3-mock-12h-A_GTGCTGCCGTTC	0.0025215774988833067	0.0012524312216750768	610	[['HGNC:5382', -1.9727060739408383e-15, 100.00000000001175]]	['HGNC:7530', 'HGNC:4693', 'HGNC:341', 'HGNC:28883', 'HGNC:2280', 'HGNC:977', 'HGNC:12582', 'HGNC:830', 'HGNC:5382', 'HGNC:14247', 'HGNC:7427', 'HGNC:16484', 'HGNC:4175', 'HGNC:4136', 'HGNC:115', 'HGNC:2579', 'HGNC:7529', 'HGNC:12590', 'HGNC:2279', 'HGNC:848', 'HGNC:3481', 'HGNC:2244', 'HGNC:7419', 'HGNC:2291', 'HGNC:846', 'HGNC:12585', 'HGNC:9141', 'HGNC:4432', 'HGNC:30862', 'HGNC:5383', 'HGNC:7…
Calu3-S2-4h-B_TAACCCATTGCA	0.003968547934767577	0.003533822496862512	800	0	['HGNC:11067', 'HGNC:4136', 'HGNC:17296', 'HGNC:4175', 'HGNC:10452', 'HGNC:7892', 'HGNC:9020', 'HGNC:18170', 'HGNC:11063', 'HGNC:18044', 'HGNC:14409', 'HGNC:7852', 'HGNC:10451', 'HGNC:11004', 'HGNC:2858', 'HGNC:11055', 'HGNC:11064']
Calu3-S1-8h-A_TTACCGTCGTTG	0.00314537344161044	0.0037694106633201353	827	0	['HGNC:24381', 'HGNC:840', 'HGNC:2267', 'HGNC:2277', 'HGNC:4693', 'HGNC:12582', 'HGNC:12586', 'HGNC:4136', 'HGNC:14247', 'HGNC:833', 'HGNC:2579', 'HGNC:16232', 'HGNC:2330', 'HGNC:838', 'HGNC:11004', 'HGNC:2704', 'HGNC:3481', 'HGNC:2501', 'HGNC:7427', 'HGNC:8016', 'HGNC:2291', 'HGNC:8091', 'HGNC:2289', 'HGNC:847', 'HGNC:30862', 'HGNC:7419', 'HGNC:406', 'HGNC:30863', 'HGNC:10451', 'HGNC:2269', 'HGN…
Calu3-S2-8h-A_AACTACTGTTCG	0.003145373441610437	0.003298234330405114	683	0	['HGNC:2501', 'HGNC:4693', 'HGNC:16484', 'HGNC:11047', 'HGNC:341', 'HGNC:7892', 'HGNC:18170', 'HGNC:18070', 'HGNC:18044']
Calu3-S1-12h-A_CAGCAGAATTTT	0.006149494204101708	0.0032982343304051053	750	0	['HGNC:4693', 'HGNC:4175', 'HGNC:4432', 'HGNC:11047', 'HGNC:3482', 'HGNC:4061', 'HGNC:17827', 'HGNC:10989', 'HGNC:846', 'HGNC:919', 'HGNC:2579', 'HGNC:823', 'HGNC:2292', 'HGNC:9141', 'HGNC:4116', 'HGNC:11022', 'HGNC:14247', 'HGNC:837', 'HGNC:7530', 'HGNC:29594', 'HGNC:830', 'HGNC:7863', 'HGNC:2265', 'HGNC:2291', 'HGNC:12586', 'HGNC:2501', 'HGNC:7427', 'HGNC:2289', 'HGNC:8907', 'HGNC:16232', 'HGNC…
Calu3-S1-8h-B_TCTAACCTTTGC	0.006149494204101711	0.003298234330405111	1276	0	['HGNC:4982', 'HGNC:18170', 'HGNC:3647', 'HGNC:500', 'HGNC:115', 'HGNC:28883', 'HGNC:2321', 'HGNC:395', 'HGNC:14472', 'HGNC:10956', 'HGNC:4693', 'HGNC:10980', 'HGNC:11063', 'HGNC:4432', 'HGNC:406', 'HGNC:4378', 'HGNC:11047', 'HGNC:365', 'HGNC:12591', 'HGNC:9280', 'HGNC:8091', 'HGNC:12592', 'HGNC:11064']
Calu3-S2-12h-A_ATAGCAATCCCT	0.003609884896241593	0.003298234330405117	779	0	['HGNC:17296', 'HGNC:2501', 'HGNC:7216', 'HGNC:10980', 'HGNC:5008', 'HGNC:11782', 'HGNC:2898', 'HGNC:9141', 'HGNC:4175', 'HGNC:2896', 'HGNC:4136', 'HGNC:8808', 'HGNC:4795', 'HGNC:18044', 'HGNC:19980', 'HGNC:8907', 'HGNC:4061', 'HGNC:12390', 'HGNC:11025', 'HGNC:20197', 'HGNC:4458', 'HGNC:4433', 'HGNC:4369', 'HGNC:15684', 'HGNC:11067', 'HGNC:11022', 'HGNC:8582', 'HGNC:4623', 'HGNC:18170', 'HGNC:207…
Calu3-S1-12h-A_TTGACACCGTTA	0.003145373441610442	0.0032982343304051053	812	0	['HGNC:341', 'HGNC:16232', 'HGNC:2289', 'HGNC:29594', 'HGNC:7421', 'HGNC:3061', 'HGNC:7419', 'HGNC:24382', 'HGNC:8016', 'HGNC:845', 'HGNC:823', 'HGNC:10452', 'HGNC:18170', 'HGNC:9020', 'HGNC:2279', 'HGNC:16484', 'HGNC:7422', 'HGNC:14247', 'HGNC:833', 'HGNC:2291', 'HGNC:24380', 'HGNC:830', 'HGNC:12587', 'HGNC:3482', 'HGNC:848', 'HGNC:2277', 'HGNC:2267', 'HGNC:18044', 'HGNC:14409', 'HGNC:2280', 'HG…
Calu3-mock-4h-A_CTGCCCCAACCC	0.003145373441610438	0.09004226785886067	1067	[['HGNC:3482', 42.26828770364291, 100.00000000000003], ['HGNC:3481', 42.26828770364378, 100.00000000000139], ['HGNC:642', 27.423162894873965, 100.00000000000003]]	['HGNC:2294', 'HGNC:2269', 'HGNC:2579', 'HGNC:848', 'HGNC:833', 'HGNC:18170', 'HGNC:4175', 'HGNC:12587', 'HGNC:2287', 'HGNC:837', 'HGNC:840', 'HGNC:18070', 'HGNC:2265', 'HGNC:2277', 'HGNC:4136', 'HGNC:12586', 'HGNC:18044', 'HGNC:2501', 'HGNC:2285', 'HGNC:11064', 'HGNC:12590', 'HGNC:24381', 'HGNC:7419', 'HGNC:30863', 'HGNC:4432', 'HGNC:7421', 'HGNC:10979', 'HGNC:838', 'HGNC:830', 'HGNC:2289', 'HGN…
Calu3-S2-12h-A_AGGGGCCGAAAT	0.000507390007702107	0.003298234330405109	825	0	['HGNC:11026', 'HGNC:4693', 'HGNC:11063', 'HGNC:2501', 'HGNC:5157', 'HGNC:7892', 'HGNC:18170']
Calu3-S1-4h-A_TATTTGAAAGCC	0.004125582738561813	0.0037694106633201258	945	0	['HGNC:18170', 'HGNC:10452', 'HGNC:10920', 'HGNC:17296', 'HGNC:11054', 'HGNC:16484', 'HGNC:341', 'HGNC:7892', 'HGNC:10992', 'HGNC:2704', 'HGNC:5157', 'HGNC:12563', 'HGNC:18070', 'HGNC:11067', 'HGNC:365', 'HGNC:4693', 'HGNC:2501', 'HGNC:4432', 'HGNC:17376', 'HGNC:11064', 'HGNC:10451', 'HGNC:9020']
Calu3-S1-8h-A_TCATGCTGGCGC	0.010439742316604298	0.04344685760872633	1342	0	['HGNC:16484', 'HGNC:2501', 'HGNC:17296', 'HGNC:18170', 'HGNC:10451', 'HGNC:6071', 'HGNC:4693', 'HGNC:7850', 'HGNC:7849', 'HGNC:2858', 'HGNC:11063', 'HGNC:10452', 'HGNC:7892', 'HGNC:10942', 'HGNC:9068']
Calu3-mock-12h-A_CCGAGCGCTTCG	0.003145373441610435	0.04344685760872417	1058	[['HGNC:10992', 44.509238240165, 100.00000000000009]]	['HGNC:10451', 'HGNC:10452', 'HGNC:2858', 'HGNC:2501', 'HGNC:18170', 'HGNC:11055', 'HGNC:7892', 'HGNC:4136', 'HGNC:11063', 'HGNC:4175', 'HGNC:9020', 'HGNC:18044', 'HGNC:17296']
Calu3-mock-4h-A_TCAACTGCGGTT	0.003145373441610424	0.003298234330405099	992	0	['HGNC:17296', 'HGNC:4432', 'HGNC:2291', 'HGNC:10451', 'HGNC:838', 'HGNC:840', 'HGNC:11559', 'HGNC:2289', 'HGNC:7422', 'HGNC:24382', 'HGNC:30863', 'HGNC:2280', 'HGNC:2277', 'HGNC:2279', 'HGNC:833', 'HGNC:24380', 'HGNC:2579', 'HGNC:10452', 'HGNC:3700', 'HGNC:2294', 'HGNC:2285', 'HGNC:14247', 'HGNC:11004', 'HGNC:9020', 'HGNC:837', 'HGNC:2287', 'HGNC:10682', 'HGNC:2267', 'HGNC:7419', 'HGNC:8016', 'H…
Calu3-S1-8h-A_CGTCTCGGCATT	0.0031453734416104513	0.0032982343304051183	750	0	['HGNC:4175', 'HGNC:5383', 'HGNC:94', 'HGNC:9020', 'HGNC:5007', 'HGNC:4136', 'HGNC:18170', 'HGNC:10989', 'HGNC:11067', 'HGNC:4432', 'HGNC:365', 'HGNC:10922', 'HGNC:4693', 'HGNC:115', 'HGNC:7863', 'HGNC:18044', 'HGNC:7530', 'HGNC:16484', 'HGNC:11063', 'HGNC:10979', 'HGNC:9141', 'HGNC:5006', 'HGNC:11047', 'HGNC:4378', 'HGNC:4249', 'HGNC:7529']
Calu3-S2-4h-B_CCTTTTCGCTTT	0.0018922601154819547	0.0012524312216751234	780	0	['HGNC:7892', 'HGNC:18070', 'HGNC:4175', 'HGNC:4136', 'HGNC:5383', 'HGNC:11047', 'HGNC:9020', 'HGNC:9225', 'HGNC:5028', 'HGNC:500', 'HGNC:18170', 'HGNC:16484', 'HGNC:4801', 'HGNC:4693', 'HGNC:2422', 'HGNC:2690', 'HGNC:18044', 'HGNC:4623']
Calu3-S2-8h-A_AGCTCCCAGGGC	0.0006883630745377613	0.0005765688663404105	853	0	['HGNC:4432', 'HGNC:18070', 'HGNC:16484', 'HGNC:11055', 'HGNC:26309', 'HGNC:2501', 'HGNC:7892', 'HGNC:11063', 'HGNC:18044', 'HGNC:11064', 'HGNC:9160', 'HGNC:976', 'HGNC:18170', 'HGNC:9721', 'HGNC:4175', 'HGNC:406', 'HGNC:4693', 'HGNC:4136']
Calu3-mock-4h-A_CTTAGGAGTCCG	0.003145373441610439	0.0032982343304051123	1144	0	['HGNC:4693', 'HGNC:29437', 'HGNC:4175', 'HGNC:9020', 'HGNC:30927', 'HGNC:18044', 'HGNC:11067', 'HGNC:11047', 'HGNC:7892', 'HGNC:18170', 'HGNC:4136', 'HGNC:2501']
Calu3-S1-8h-B_AACTCCACTTTG	0.003145373441610437	0.00329823433040511	694	0	['HGNC:12586', 'HGNC:830', 'HGNC:7530', 'HGNC:365', 'HGNC:406', 'HGNC:20661', 'HGNC:12590', 'HGNC:18070', 'HGNC:10979', 'HGNC:18175', 'HGNC:664', 'HGNC:7529', 'HGNC:16232', 'HGNC:24382', 'HGNC:7422', 'HGNC:12582', 'HGNC:24380', 'HGNC:5157', 'HGNC:4175', 'HGNC:14247', 'HGNC:20233', 'HGNC:22921', 'HGNC:8091', 'HGNC:11036', 'HGNC:8016', 'HGNC:2244', 'HGNC:2288', 'HGNC:18170', 'HGNC:840', 'HGNC:847',…
Calu3-mock-12h-A_TTGACGTCTGTG	0.010439742316603749	0.01507764265328051	870	0	['HGNC:7530', 'HGNC:10979', 'HGNC:4249', 'HGNC:18761', 'HGNC:14409', 'HGNC:17027', 'HGNC:2501', 'HGNC:7529', 'HGNC:5383', 'HGNC:976', 'HGNC:2858', 'HGNC:5382', 'HGNC:11063', 'HGNC:8091', 'HGNC:406', 'HGNC:4136', 'HGNC:4175', 'HGNC:20233', 'HGNC:10451', 'HGNC:9225', 'HGNC:17296', 'HGNC:5006', 'HGNC:10452', 'HGNC:20661', 'HGNC:7863', 'HGNC:18175', 'HGNC:2244', 'HGNC:5008', 'HGNC:18044', 'HGNC:9141'…
Calu3-mock-12h-A_CAGTGGGCCTGA	0.010439742316604262	0.09898811802986453	1116	[['HGNC:2269', 6.965057523947779, 92.72378132942576], ['HGNC:2289', 6.965057523947762, 92.72378132942576], ['HGNC:7419', 6.9650575239477694, 92.72378132942562], ['HGNC:2292', 6.965057523949439, 92.72378132942545], ['HGNC:14247', 6.558416121990038, 91.08392946799735], ['HGNC:2288', 6.965057523947762, 92.72378132942569], ['HGNC:29594', 6.965057523947758, 92.72378132942559], ['HGNC:12586', 6.9650575…	['HGNC:18170', 'HGNC:18044', 'HGNC:18070', 'HGNC:16484', 'HGNC:2501', 'HGNC:4175', 'HGNC:4136', 'HGNC:4693', 'HGNC:4432', 'HGNC:11054', 'HGNC:11064']
Calu3-S2-12h-A_CTAGGTTGGGCG	0.002521577498883301	0.0012524312216750828	823	0	['HGNC:4693', 'HGNC:18170', 'HGNC:29437', 'HGNC:9020', 'HGNC:11047', 'HGNC:30927', 'HGNC:4378', 'HGNC:2501', 'HGNC:16484']
Calu3-S1-8h-A_TCTAACGACCTT	0.0031453734416104387	0.09995403371136466	765	[['HGNC:10989', 8.19284174479742, 100.00000000000023], ['HGNC:10986', 7.800360416675413, 99.99999999999953], ['HGNC:7892', 16.117538522251, 99.99999999999957], ['HGNC:5008', 9.466524441079962, 99.9999999999999]]	['HGNC:7419', 'HGNC:833', 'HGNC:2269', 'HGNC:823', 'HGNC:8016', 'HGNC:24382', 'HGNC:837', 'HGNC:2292', 'HGNC:115', 'HGNC:4432', 'HGNC:16484', 'HGNC:5383', 'HGNC:2285', 'HGNC:2294', 'HGNC:3482', 'HGNC:18044', 'HGNC:2579', 'HGNC:12582', 'HGNC:10979', 'HGNC:4136', 'HGNC:12585', 'HGNC:2280', 'HGNC:4175', 'HGNC:406', 'HGNC:14247', 'HGNC:830', 'HGNC:12586', 'HGNC:12590', 'HGNC:12587', 'HGNC:4693', 'HGN…
Calu3-S1-12h-A_TCGAAACGACCG	0.0036098848962415908	0.0024576108398387977	921	0	['HGNC:30927', 'HGNC:11025', 'HGNC:10922', 'HGNC:8906', 'HGNC:24269', 'HGNC:4136', 'HGNC:4693', 'HGNC:12805', 'HGNC:11067', 'HGNC:7529', 'HGNC:2244', 'HGNC:7530', 'HGNC:5157', 'HGNC:11047', 'HGNC:5008', 'HGNC:18175', 'HGNC:20233', 'HGNC:25223', 'HGNC:7892', 'HGNC:10986', 'HGNC:473', 'HGNC:18170', 'HGNC:20661', 'HGNC:28883', 'HGNC:4175', 'HGNC:5006', 'HGNC:9141', 'HGNC:29437']
Calu3-mock-12h-A_CTCCGAGATTCA	0.0031453734416104387	0.00329823433040511	958	0	['HGNC:30927', 'HGNC:21350', 'HGNC:11047', 'HGNC:10680', 'HGNC:4693', 'HGNC:4136', 'HGNC:29437', 'HGNC:3700', 'HGNC:4175', 'HGNC:10682', 'HGNC:18044', 'HGNC:2501', 'HGNC:18170', 'HGNC:10681', 'HGNC:341', 'HGNC:11067', 'HGNC:10980', 'HGNC:4378', 'HGNC:11064', 'HGNC:2898', 'HGNC:10683']
Calu3-S2-12h-B_GTGCCGTTTCTG	0.007735467634803463	0.007067644993725242	627	[['HGNC:8906', 46.66666666666668, 99.99999999999939], ['HGNC:24269', 46.66666666665816, 99.99999999999989]]	['HGNC:7706', 'HGNC:7684', 'HGNC:7710', 'HGNC:7530', 'HGNC:4136', 'HGNC:7427', 'HGNC:7690', 'HGNC:7529', 'HGNC:7719', 'HGNC:7421', 'HGNC:10956', 'HGNC:2291', 'HGNC:20371', 'HGNC:7707', 'HGNC:2288', 'HGNC:7693', 'HGNC:24381', 'HGNC:4175', 'HGNC:7686', 'HGNC:12585', 'HGNC:30863', 'HGNC:24380', 'HGNC:2265', 'HGNC:7703', 'HGNC:5008', 'HGNC:7687', 'HGNC:7716', 'HGNC:4432', 'HGNC:7683', 'HGNC:7711', 'H…
Calu3-mock-4h-A_ACAACGAGATCA	0.004483041295214671	0.0032982343304051105	1250	0	['HGNC:2501', 'HGNC:16484', 'HGNC:4136', 'HGNC:11067', 'HGNC:11063', 'HGNC:18044', 'HGNC:12563', 'HGNC:10971', 'HGNC:4693', 'HGNC:7892', 'HGNC:5157', 'HGNC:18170', 'HGNC:4175']
Calu3-S2-4h-B_GATCCCACGCCC	0.003145373441610513	0.04138358349980418	1142	[['HGNC:30863', 22.458753189474336, 99.99999999999761], ['HGNC:7716', 35.02446372873805, 99.99999999999761], ['HGNC:12590', 22.458753189474436, 99.99999999999761], ['HGNC:7702', 35.02446372873879, 99.99999999999761], ['HGNC:2287', 22.45875318947445, 99.99999999999724], ['HGNC:7719', 35.024463728738056, 99.99999999999612], ['HGNC:846', 22.45875318947447, 99.99999999999646], ['HGNC:7688', 35.024463…	['HGNC:11063', 'HGNC:10850', 'HGNC:18044', 'HGNC:11055', 'HGNC:4175', 'HGNC:10943', 'HGNC:17296', 'HGNC:365', 'HGNC:4136', 'HGNC:2858', 'HGNC:9020', 'HGNC:10451', 'HGNC:18170', 'HGNC:10452', 'HGNC:2501', 'HGNC:7892']
Calu3-mock-4h-A_GGGGAGAGCATC	0.003145373441610438	0.0041149399741245395	1120	0	['HGNC:3148', 'HGNC:10937', 'HGNC:25223', 'HGNC:5382', 'HGNC:28883', 'HGNC:7530', 'HGNC:10452', 'HGNC:7852', 'HGNC:2244', 'HGNC:10451', 'HGNC:20661', 'HGNC:3061', 'HGNC:2858', 'HGNC:7529', 'HGNC:11026', 'HGNC:18175', 'HGNC:2861', 'HGNC:4175', 'HGNC:14409', 'HGNC:11063', 'HGNC:5383', 'HGNC:18170', 'HGNC:9141', 'HGNC:3700', 'HGNC:11004', 'HGNC:7892', 'HGNC:4136', 'HGNC:20233', 'HGNC:10979', 'HGNC:1…
Calu3-mock-4h-A_CCATCATGAGAT	0.0018922601154819309	0.001252431221675083	1281	0	['HGNC:7892', 'HGNC:11047', 'HGNC:16484', 'HGNC:10451', 'HGNC:4693', 'HGNC:17296', 'HGNC:11004', 'HGNC:2858', 'HGNC:4175', 'HGNC:10297', 'HGNC:4136', 'HGNC:11559', 'HGNC:10293', 'HGNC:18044', 'HGNC:18170', 'HGNC:11064', 'HGNC:10452']
Calu3-S1-12h-B_ACCCGATGTGTC	0.0007530895498783745	0.0005015976055736113	585	0	['HGNC:9141', 'HGNC:2280', 'HGNC:837', 'HGNC:10980', 'HGNC:4175', 'HGNC:18175', 'HGNC:7427', 'HGNC:8016', 'HGNC:7422', 'HGNC:848', 'HGNC:11004', 'HGNC:7436', 'HGNC:8091', 'HGNC:30862', 'HGNC:2244', 'HGNC:14409', 'HGNC:12586', 'HGNC:845', 'HGNC:12590', 'HGNC:2287', 'HGNC:25223', 'HGNC:2269', 'HGNC:30863', 'HGNC:10452', 'HGNC:12585', 'HGNC:10986', 'HGNC:2858', 'HGNC:10937', 'HGNC:16484', 'HGNC:1100…
Calu3-S1-12h-A_CGTGAGACCATG	0.003145373441610434	0.033263956157462686	808	0	['HGNC:4378', 'HGNC:11067', 'HGNC:2501', 'HGNC:16484', 'HGNC:4693', 'HGNC:11064', 'HGNC:18170', 'HGNC:10920']
Calu3-mock-4h-A_ACCCGCTGCGAA	0.004483041295214675	0.003298234330405115	1057	0	['HGNC:12592', 'HGNC:30927', 'HGNC:12591', 'HGNC:2321', 'HGNC:4982', 'HGNC:7892', 'HGNC:18044', 'HGNC:3647', 'HGNC:395', 'HGNC:18170', 'HGNC:18070', 'HGNC:10956', 'HGNC:29437', 'HGNC:16484', 'HGNC:9280', 'HGNC:12563', 'HGNC:11047', 'HGNC:1516']
Calu3-mock-12h-A_CGCTGGGGGATA	0.003145373441610441	0.015077642653280522	1090	[['HGNC:10293', 45.88501749084666, 99.99999999999987], ['HGNC:55', 40.29487468481807, 99.9999999999995], ['HGNC:11559', 45.8310150278962, 99.99999999999916], ['HGNC:186', 40.29487468481787, 100.00000000000063], ['HGNC:10297', 45.88501749084697, 100.00000000000055], ['HGNC:12805', 40.294874684817934, 99.99999999999993]]	['HGNC:2501', 'HGNC:5157', 'HGNC:7892', 'HGNC:10920', 'HGNC:11047', 'HGNC:18170', 'HGNC:11064', 'HGNC:11054', 'HGNC:4693', 'HGNC:16484']
Calu3-S1-12h-B_GTCACCTAAGAC	0.0031453734416104513	0.043446857608726366	793	[['HGNC:12582', 38.73936110615268, 99.99999999999962], ['HGNC:2277', 38.739361106152494, 99.99999999999967], ['HGNC:16232', 38.73936110612611, 100.0000000000006], ['HGNC:848', 38.33210347845451, 99.99999999999959], ['HGNC:2285', 38.7393611061525, 99.99999999999956], ['HGNC:7419', 38.73936110615246, 99.99999999999956], ['HGNC:12590', 38.73936110615044, 99.99999999999956], ['HGNC:823', 38.332103478…	['HGNC:18070', 'HGNC:16484', 'HGNC:18170', 'HGNC:341', 'HGNC:4175', 'HGNC:2858', 'HGNC:18044', 'HGNC:10451', 'HGNC:4693', 'HGNC:7892', 'HGNC:365', 'HGNC:17296', 'HGNC:10452', 'HGNC:4136', 'HGNC:9225', 'HGNC:11064']
Calu3-S1-8h-B_AGTCCATGAACA	0.022916507524253296	0.021076628273332114	1278	0	['HGNC:7422', 'HGNC:2292', 'HGNC:7427', 'HGNC:24380', 'HGNC:2285', 'HGNC:2287', 'HGNC:2279', 'HGNC:12585', 'HGNC:24381', 'HGNC:10971', 'HGNC:4693', 'HGNC:12587', 'HGNC:2267', 'HGNC:7419', 'HGNC:2269', 'HGNC:29594', 'HGNC:4136', 'HGNC:2291', 'HGNC:24382', 'HGNC:2294', 'HGNC:11064', 'HGNC:12590', 'HGNC:4175', 'HGNC:30863', 'HGNC:7892', 'HGNC:2277', 'HGNC:12563', 'HGNC:7421', 'HGNC:12582', 'HGNC:257…
Calu3-S2-12h-A_TATGAAGCCGAT	0.003145373441610438	0.04344685760872618	603	0	['HGNC:11063', 'HGNC:2858', 'HGNC:18170', 'HGNC:10451', 'HGNC:4693', 'HGNC:11004', 'HGNC:11064', 'HGNC:18044', 'HGNC:7892', 'HGNC:2501', 'HGNC:18070', 'HGNC:11047', 'HGNC:10452', 'HGNC:341', 'HGNC:17296']
Calu3-S2-4h-B_GGTGGAGCTGAA	0.0031453734416104387	0.04344685760872618	1110	0	['HGNC:4693', 'HGNC:10943', 'HGNC:17027', 'HGNC:500', 'HGNC:10956', 'HGNC:11047', 'HGNC:7892', 'HGNC:18170']
Calu3-mock-12h-A_GTGACTCCCTTT	0.003145373441610457	0.002457610839838796	858	0	['HGNC:2289', 'HGNC:17027', 'HGNC:30862', 'HGNC:838', 'HGNC:14247', 'HGNC:2285', 'HGNC:847', 'HGNC:833', 'HGNC:30863', 'HGNC:3482', 'HGNC:7421', 'HGNC:2277', 'HGNC:341', 'HGNC:2279', 'HGNC:2291', 'HGNC:18044', 'HGNC:2265', 'HGNC:837', 'HGNC:2267', 'HGNC:10943', 'HGNC:823', 'HGNC:24381', 'HGNC:840', 'HGNC:7419', 'HGNC:848', 'HGNC:2858', 'HGNC:2287', 'HGNC:10452', 'HGNC:7892', 'HGNC:14409', 'HGNC:2…
Calu3-S2-12h-A_CAAACTCATTTT	0.0031453734416104387	0.003769410663320111	1102	0	['HGNC:10451', 'HGNC:10297', 'HGNC:10992', 'HGNC:341', 'HGNC:890', 'HGNC:11064', 'HGNC:11004', 'HGNC:8906', 'HGNC:6936', 'HGNC:11559', 'HGNC:11026', 'HGNC:2690', 'HGNC:17296', 'HGNC:2704', 'HGNC:4693', 'HGNC:2501', 'HGNC:10293', 'HGNC:8636', 'HGNC:6937', 'HGNC:10980', 'HGNC:365', 'HGNC:2858', 'HGNC:18044', 'HGNC:9020', 'HGNC:10452', 'HGNC:16484', 'HGNC:4432', 'HGNC:24269', 'HGNC:18170', 'HGNC:789…
Calu3-mock-12h-A_GCTTCTCCAAAG	0.003145373441610437	0.003298234330405108	1109	0	['HGNC:9280', 'HGNC:10452', 'HGNC:500', 'HGNC:11064', 'HGNC:2321', 'HGNC:10980', 'HGNC:11004', 'HGNC:10451', 'HGNC:12592', 'HGNC:4982', 'HGNC:2858', 'HGNC:11067', 'HGNC:17296', 'HGNC:7892', 'HGNC:395', 'HGNC:12591', 'HGNC:10297', 'HGNC:11063', 'HGNC:11559', 'HGNC:21705', 'HGNC:3647', 'HGNC:10293', 'HGNC:10956', 'HGNC:14409', 'HGNC:18170']
Calu3-mock-12h-A_CCCTTCAACAAC	0.010439742316602814	0.09995403371136467	1250	[['HGNC:2292', 45.3329184911368, 99.99999999998668], ['HGNC:12582', 45.33291849113644, 99.99999999998668], ['HGNC:12590', 45.33291849113651, 100.00000000001425], ['HGNC:8016', 44.573108383836455, 100.00000000001425], ['HGNC:2289', 45.33291849113673, 99.99999999998631], ['HGNC:845', 44.57310838383633, 100.00000000014472], ['HGNC:2291', 45.3329184911364, 100.00000000001428], ['HGNC:838', 44.5731083…	['HGNC:29437', 'HGNC:9020', 'HGNC:2858', 'HGNC:18044', 'HGNC:11047', 'HGNC:10451', 'HGNC:7892', 'HGNC:17296', 'HGNC:18170', 'HGNC:10943', 'HGNC:10452', 'HGNC:30927', 'HGNC:4432', 'HGNC:115', 'HGNC:4693', 'HGNC:10917']
Calu3-mock-12h-A_CACGATGCTCTC	0.0017169655821985075	0.0012524312216750815	1345	0	['HGNC:10917', 'HGNC:9020', 'HGNC:7892', 'HGNC:18170', 'HGNC:4175', 'HGNC:4432', 'HGNC:4136', 'HGNC:4693', 'HGNC:18044', 'HGNC:115', 'HGNC:10943']
Calu3-S1-8h-B_ACTTGCCCCAAC	0.003609884896241593	0.0032982343304051144	1337	0	['HGNC:2292', 'HGNC:833', 'HGNC:7421', 'HGNC:4175', 'HGNC:837', 'HGNC:2501', 'HGNC:8016', 'HGNC:846', 'HGNC:12582', 'HGNC:24381', 'HGNC:2579', 'HGNC:29594', 'HGNC:2265', 'HGNC:823', 'HGNC:2277', 'HGNC:840', 'HGNC:14247', 'HGNC:12586', 'HGNC:24380', 'HGNC:18170', 'HGNC:11063', 'HGNC:2267', 'HGNC:2280', 'HGNC:2289', 'HGNC:2287', 'HGNC:16232', 'HGNC:24382', 'HGNC:11055', 'HGNC:2291', 'HGNC:9721', 'H…
Calu3-S1-8h-A_TAACGCACTAAA	0.003145373441610468	0.003298234330405098	818	0	['HGNC:18170', 'HGNC:8582', 'HGNC:16484', 'HGNC:10293', 'HGNC:10452', 'HGNC:10451', 'HGNC:11047', 'HGNC:17296', 'HGNC:14409', 'HGNC:11004', 'HGNC:18044', 'HGNC:18070', 'HGNC:9752', 'HGNC:7892', 'HGNC:9020', 'HGNC:10943', 'HGNC:11559', 'HGNC:2858']
Calu3-mock-4h-A_CAGCATCAAAAC	0.007735467634803416	0.007067644993725239	1221	[['HGNC:24269', 46.666666666666586, 99.99999999999989], ['HGNC:8906', 46.66666666666495, 99.99999999999997], ['HGNC:10922', 46.66666666665542, 99.99999999999996]]	['HGNC:11064', 'HGNC:830', 'HGNC:6071', 'HGNC:9020', 'HGNC:5383', 'HGNC:11063', 'HGNC:7892', 'HGNC:4136', 'HGNC:8016', 'HGNC:2858', 'HGNC:115', 'HGNC:846', 'HGNC:823', 'HGNC:18170', 'HGNC:845', 'HGNC:11047', 'HGNC:833', 'HGNC:14247', 'HGNC:10979', 'HGNC:18044', 'HGNC:10850', 'HGNC:10451', 'HGNC:837', 'HGNC:840', 'HGNC:17296', 'HGNC:4432', 'HGNC:848', 'HGNC:838', 'HGNC:7849', 'HGNC:4175', 'HGNC:78…
Calu3-S2-4h-B_TCGTGTTTCGAA	0.003145373441610438	0.007067644993725221	1178	[['HGNC:12582', 21.12551269103595, 100.00000000000004], ['HGNC:823', 21.125512691036025, 100.00000000000004], ['HGNC:12587', 21.12551269103599, 100.0], ['HGNC:30862', 21.125512691034963, 100.0], ['HGNC:3481', 24.790391262597026, 100.0], ['HGNC:2280', 21.125512691036246, 100.0], ['HGNC:24380', 21.125512691036008, 100.0], ['HGNC:840', 21.125512691036008, 100.0], ['HGNC:12585', 21.125512691036008, 1…	['HGNC:10452', 'HGNC:3700', 'HGNC:2858', 'HGNC:7892', 'HGNC:16484', 'HGNC:18044', 'HGNC:10681', 'HGNC:29437', 'HGNC:10943', 'HGNC:18170', 'HGNC:10682', 'HGNC:4433', 'HGNC:21350', 'HGNC:2898', 'HGNC:10683', 'HGNC:30927', 'HGNC:10680', 'HGNC:17296', 'HGNC:11047', 'HGNC:10451']
Calu3-S1-8h-B_CCACATGGAACC	0.010439742316604302	0.07288165106778156	1292	[['HGNC:2287', 42.51514770200596, 99.99999999999993], ['HGNC:10989', 43.96388596184283, 99.99999999999993], ['HGNC:12590', 42.51514770200596, 99.99999999999993], ['HGNC:8016', 43.1604957274189, 99.99999999999993], ['HGNC:30863', 42.515147702005976, 100.0], ['HGNC:2292', 42.515147702005954, 100.0], ['HGNC:7707', 49.646759746455906, 100.0], ['HGNC:642', 42.69152113694756, 99.99999999999997], ['HGNC…	['HGNC:2501', 'HGNC:4693', 'HGNC:5383', 'HGNC:4432', 'HGNC:10452', 'HGNC:17296', 'HGNC:10979', 'HGNC:115', 'HGNC:10451', 'HGNC:2858', 'HGNC:11063', 'HGNC:7892', 'HGNC:18170']
Calu3-mock-12h-A_GCAGTGAGGGCA	0.0027742254159646576	0.003298234330405101	575	0	['HGNC:10452', 'HGNC:3148', 'HGNC:2288', 'HGNC:24382', 'HGNC:2244', 'HGNC:7419', 'HGNC:4175', 'HGNC:2292', 'HGNC:12582', 'HGNC:847', 'HGNC:20233', 'HGNC:10451', 'HGNC:845', 'HGNC:838', 'HGNC:5008', 'HGNC:2294', 'HGNC:14247', 'HGNC:2277', 'HGNC:7422', 'HGNC:8091', 'HGNC:664', 'HGNC:4249', 'HGNC:7529', 'HGNC:2858', 'HGNC:12585', 'HGNC:22921', 'HGNC:2579', 'HGNC:823', 'HGNC:2265', 'HGNC:7530', 'HGNC…
Calu3-S2-12h-B_TCACTACAGCCT	0.004483041295214674	0.003298234330405109	1403	0	['HGNC:8808', 'HGNC:2501', 'HGNC:10979', 'HGNC:2898', 'HGNC:5008', 'HGNC:8907', 'HGNC:4136', 'HGNC:94', 'HGNC:10452', 'HGNC:17296', 'HGNC:11064', 'HGNC:5006', 'HGNC:2896', 'HGNC:4432', 'HGNC:18170', 'HGNC:7529', 'HGNC:21350', 'HGNC:115', 'HGNC:4175', 'HGNC:9141', 'HGNC:4433', 'HGNC:7892', 'HGNC:16484', 'HGNC:10451', 'HGNC:19980', 'HGNC:1795', 'HGNC:11063', 'HGNC:21298', 'HGNC:12527', 'HGNC:2858',…
Calu3-S2-4h-B_TCCTTTTAATAG	0.002783499415465112	0.002553371637315984	1196	0	['HGNC:4136', 'HGNC:2288', 'HGNC:18170', 'HGNC:8906', 'HGNC:2269', 'HGNC:10681', 'HGNC:24269', 'HGNC:7422', 'HGNC:21350', 'HGNC:10683', 'HGNC:10920', 'HGNC:12582', 'HGNC:11448', 'HGNC:2911', 'HGNC:12587', 'HGNC:12585', 'HGNC:3700', 'HGNC:4175', 'HGNC:2279', 'HGNC:24380', 'HGNC:10922', 'HGNC:7419', 'HGNC:2704', 'HGNC:2291', 'HGNC:2289', 'HGNC:17296', 'HGNC:16232', 'HGNC:2579', 'HGNC:4693', 'HGNC:2…
Calu3-S1-12h-A_GCTTAGGGAGCG	0.0031453734416104387	0.002457610839838796	691	0	['HGNC:2267', 'HGNC:8906', 'HGNC:18044', 'HGNC:7710', 'HGNC:2288', 'HGNC:7459', 'HGNC:837', 'HGNC:838', 'HGNC:7462', 'HGNC:833', 'HGNC:7696', 'HGNC:7421', 'HGNC:28883', 'HGNC:12590', 'HGNC:7690', 'HGNC:7461', 'HGNC:840', 'HGNC:12586', 'HGNC:7427', 'HGNC:23987', 'HGNC:7697', 'HGNC:5383', 'HGNC:12585', 'HGNC:7699', 'HGNC:10979', 'HGNC:24382', 'HGNC:7717', 'HGNC:7698', 'HGNC:2291', 'HGNC:29594', 'HG…
Calu3-S2-4h-B_ATGAGACTAACG	0.004483041295214731	0.003298234330405039	1059	0	['HGNC:500', 'HGNC:4693', 'HGNC:16484', 'HGNC:7892', 'HGNC:4432', 'HGNC:14472', 'HGNC:11067', 'HGNC:11025', 'HGNC:11047', 'HGNC:10922', 'HGNC:10979', 'HGNC:341', 'HGNC:18170', 'HGNC:5157']
Calu3-S1-12h-A_ACTTCCCGCACG	0.004483041295214671	0.0032982343304051123	986	0	['HGNC:4693', 'HGNC:20661', 'HGNC:7892', 'HGNC:25223', 'HGNC:341', 'HGNC:9141', 'HGNC:3575', 'HGNC:2501', 'HGNC:5008', 'HGNC:4136', 'HGNC:7529', 'HGNC:18175', 'HGNC:11449', 'HGNC:11055', 'HGNC:2244', 'HGNC:3569', 'HGNC:18170', 'HGNC:10999', 'HGNC:10995', 'HGNC:10986', 'HGNC:10922', 'HGNC:8091', 'HGNC:11067', 'HGNC:5157', 'HGNC:11064', 'HGNC:11063', 'HGNC:5006', 'HGNC:5383', 'HGNC:11448', 'HGNC:75…
Calu3-S2-4h-B_CGTACGCATCAG	0.004483041295214671	0.0032982343304051105	959	0	['HGNC:14409', 'HGNC:9020', 'HGNC:7892', 'HGNC:11051', 'HGNC:17296', 'HGNC:11047', 'HGNC:11064', 'HGNC:28883', 'HGNC:10451', 'HGNC:16484', 'HGNC:18070', 'HGNC:3061', 'HGNC:18044', 'HGNC:2501', 'HGNC:11054', 'HGNC:18170', 'HGNC:10452', 'HGNC:2858']
Calu3-mock-4h-B_TATACATCGATC	0.025868206629222408	0.02241521961598521	1086	0	['HGNC:16484', 'HGNC:4693', 'HGNC:10452', 'HGNC:2858', 'HGNC:18170', 'HGNC:9752', 'HGNC:7892', 'HGNC:8582', 'HGNC:10920', 'HGNC:5383', 'HGNC:406', 'HGNC:10979', 'HGNC:11064', 'HGNC:4432', 'HGNC:17296', 'HGNC:115', 'HGNC:976', 'HGNC:2501', 'HGNC:10451', 'HGNC:9020', 'HGNC:9721']
Calu3-S1-8h-A_CGCGTGTATTTC	0.003145373441610442	0.006659185163439565	463	0	['HGNC:9225', 'HGNC:10920', 'HGNC:9020', 'HGNC:16484', 'HGNC:365', 'HGNC:11047', 'HGNC:4693', 'HGNC:18170', 'HGNC:500', 'HGNC:18044', 'HGNC:9453', 'HGNC:18070', 'HGNC:11064', 'HGNC:406', 'HGNC:4378']
Calu3-S2-4h-B_GCGGCTTGCACT	0.002312230004850048	0.0025757639532687625	1198	0	['HGNC:11782', 'HGNC:10293', 'HGNC:10955', 'HGNC:4312', 'HGNC:16484', 'HGNC:11033', 'HGNC:10452', 'HGNC:8646', 'HGNC:14409', 'HGNC:10451', 'HGNC:7892', 'HGNC:11067', 'HGNC:17296', 'HGNC:18044', 'HGNC:4136', 'HGNC:4311', 'HGNC:11004', 'HGNC:3148', 'HGNC:11064', 'HGNC:4624', 'HGNC:11054', 'HGNC:18170', 'HGNC:2501', 'HGNC:11047', 'HGNC:8582', 'HGNC:11559', 'HGNC:341', 'HGNC:4175', 'HGNC:18070', 'HGN…
Calu3-S1-8h-A_CCGCCCGCCAAC	0.003145373441610438	0.003298234330405125	1303	0	['HGNC:11047', 'HGNC:406', 'HGNC:10920', 'HGNC:4136', 'HGNC:11063', 'HGNC:10956', 'HGNC:500', 'HGNC:341', 'HGNC:7892', 'HGNC:4175', 'HGNC:18170', 'HGNC:8091']
Calu3-S1-8h-B_CCTTAATTACCG	0.003145373441610435	0.04344685760872622	1342	0	['HGNC:17296', 'HGNC:18044', 'HGNC:2858', 'HGNC:2501', 'HGNC:11063', 'HGNC:11064', 'HGNC:10451', 'HGNC:10452', 'HGNC:365', 'HGNC:16484', 'HGNC:7892', 'HGNC:18170']
Calu3-S1-12h-A_TCCCAGACTGAC	0.0007530895498783751	0.0005015976055736111	880	0	['HGNC:664', 'HGNC:7863', 'HGNC:11036', 'HGNC:29437', 'HGNC:4136', 'HGNC:16484', 'HGNC:10850', 'HGNC:10979', 'HGNC:8091', 'HGNC:976', 'HGNC:10937', 'HGNC:4175', 'HGNC:18170', 'HGNC:11047', 'HGNC:5383', 'HGNC:643', 'HGNC:7436', 'HGNC:30927', 'HGNC:406', 'HGNC:18044', 'HGNC:4693', 'HGNC:2501', 'HGNC:22921', 'HGNC:11064']
Calu3-mock-4h-A_CAGTTCTAGGAC	0.01627072034221983	0.04344685760872618	1162	0	['HGNC:18070', 'HGNC:11047', 'HGNC:18044', 'HGNC:341', 'HGNC:4378', 'HGNC:9020', 'HGNC:11054', 'HGNC:18170', 'HGNC:4693', 'HGNC:16484']
Calu3-S2-8h-A_TCACTGTCCCGT	0.0032604442898752284	0.0026837811893037308	871	0	['HGNC:12592', 'HGNC:2501', 'HGNC:10917', 'HGNC:61', 'HGNC:9225', 'HGNC:10955', 'HGNC:4136', 'HGNC:18044', 'HGNC:9280', 'HGNC:2321', 'HGNC:4378', 'HGNC:84', 'HGNC:4982', 'HGNC:115', 'HGNC:3569', 'HGNC:3647', 'HGNC:9020', 'HGNC:12591', 'HGNC:11054', 'HGNC:18070', 'HGNC:395', 'HGNC:11064', 'HGNC:18170', 'HGNC:10956', 'HGNC:4175']
Calu3-S2-8h-A_GCTGCCGATGCT	0.003145373441610437	0.02062330006935079	849	0	['HGNC:18044', 'HGNC:2501', 'HGNC:4693', 'HGNC:16484', 'HGNC:4175', 'HGNC:11055', 'HGNC:7892', 'HGNC:9020', 'HGNC:4136', 'HGNC:11064', 'HGNC:18070', 'HGNC:18170']
Calu3-S2-8h-A_CAAACTGGATTA	0.0010831455718374318	0.0009147484764605997	1047	0	['HGNC:2267', 'HGNC:3700', 'HGNC:2291', 'HGNC:8808', 'HGNC:30862', 'HGNC:2285', 'HGNC:21350', 'HGNC:2287', 'HGNC:976', 'HGNC:28883', 'HGNC:1795', 'HGNC:30863', 'HGNC:12586', 'HGNC:3481', 'HGNC:2244', 'HGNC:10297', 'HGNC:10682', 'HGNC:833', 'HGNC:838', 'HGNC:7530', 'HGNC:24382', 'HGNC:4432', 'HGNC:2265', 'HGNC:25223', 'HGNC:20661', 'HGNC:7422', 'HGNC:2294', 'HGNC:3482', 'HGNC:2898', 'HGNC:2579', '…
Calu3-S1-12h-A_AGATCTGTGAAC	0.006540935353755587	0.035916398550682564	1495	[['HGNC:2579', 47.97634227569959, 99.99999999999994], ['HGNC:12590', 47.976342275699544, 99.99999999999972], ['HGNC:12587', 47.976342275699544, 99.99999999999996], ['HGNC:12586', 47.97634227569951, 99.99999999999994], ['HGNC:7427', 47.97634227569953, 99.99999999999991], ['HGNC:30862', 47.976342275699544, 100.00000000000004], ['HGNC:29594', 47.976342275699544, 99.99999999999997], ['HGNC:12582', 47…	['HGNC:847', 'HGNC:840', 'HGNC:4136', 'HGNC:14409', 'HGNC:2292', 'HGNC:17296', 'HGNC:848', 'HGNC:3061', 'HGNC:7852', 'HGNC:2289', 'HGNC:2294', 'HGNC:845', 'HGNC:2277', 'HGNC:830', 'HGNC:2288', 'HGNC:2858', 'HGNC:833', 'HGNC:2265', 'HGNC:2269', 'HGNC:2287', 'HGNC:18170', 'HGNC:8016', 'HGNC:4175', 'HGNC:12441', 'HGNC:837', 'HGNC:14247', 'HGNC:7892', 'HGNC:823', 'HGNC:24380', 'HGNC:16232', 'HGNC:124…
Calu3-S1-12h-A_GATGTAGGAACT	0.003145373441610438	0.003769410663320129	643	0	['HGNC:7892', 'HGNC:8906', 'HGNC:24269', 'HGNC:18170', 'HGNC:2858', 'HGNC:9225', 'HGNC:4175', 'HGNC:2704', 'HGNC:341', 'HGNC:18044', 'HGNC:10451', 'HGNC:17296', 'HGNC:4136', 'HGNC:2501', 'HGNC:365', 'HGNC:17027', 'HGNC:4693', 'HGNC:10452']
Calu3-S1-4h-B_CCACCCCCAGGA	0.003145373441610438	0.00329823433040511	1151	0	['HGNC:17296', 'HGNC:14409', 'HGNC:8124', 'HGNC:2911', 'HGNC:11559', 'HGNC:21350', 'HGNC:11063', 'HGNC:4175', 'HGNC:10293', 'HGNC:7892', 'HGNC:3061', 'HGNC:2858', 'HGNC:10297', 'HGNC:4136', 'HGNC:4432', 'HGNC:18170', 'HGNC:9020', 'HGNC:10452', 'HGNC:2898', 'HGNC:10451']
Calu3-mock-4h-A_CAGCCTTACTAC	0.006769040343478397	0.003298234330405513	857	0	['HGNC:7530', 'HGNC:4378', 'HGNC:5383', 'HGNC:976', 'HGNC:4432', 'HGNC:115', 'HGNC:11047', 'HGNC:9020', 'HGNC:4693', 'HGNC:9141', 'HGNC:16484', 'HGNC:7863', 'HGNC:5006', 'HGNC:18170', 'HGNC:10979', 'HGNC:10920', 'HGNC:4136', 'HGNC:18070', 'HGNC:4175', 'HGNC:7529']
Calu3-S2-4h-B_AACCTCCTACGG	0.010439742316604305	0.01507764265328053	943	[['HGNC:28883', 48.2186701646049, 92.13508638079553]]	['HGNC:2267', 'HGNC:18170', 'HGNC:12527', 'HGNC:4136', 'HGNC:7422', 'HGNC:3629', 'HGNC:2291', 'HGNC:4163', 'HGNC:11460', 'HGNC:20799', 'HGNC:11022', 'HGNC:18044', 'HGNC:2287', 'HGNC:11863', 'HGNC:2649', 'HGNC:2898', 'HGNC:10979', 'HGNC:11064', 'HGNC:18070', 'HGNC:9238', 'HGNC:16232', 'HGNC:10452', 'HGNC:406', 'HGNC:8808', 'HGNC:8907', 'HGNC:14409', 'HGNC:11279', 'HGNC:14573', 'HGNC:11047', 'HGNC:…
Calu3-mock-12h-B_CAGATCCTAGAC	0.004483041295214672	0.0032982343304050845	1530	0	['HGNC:16484', 'HGNC:2858', 'HGNC:18170', 'HGNC:4175', 'HGNC:17296', 'HGNC:14409', 'HGNC:11064', 'HGNC:7892', 'HGNC:10451', 'HGNC:4136', 'HGNC:2501', 'HGNC:10452']
Calu3-S2-12h-A_ACCTGTACGGGG	0.010439742316604314	0.09004226785886063	959	[['HGNC:11055', 37.73284432080216, 99.99999999999987], ['HGNC:4432', 47.52369800706793, 100.0000000000004], ['HGNC:20305', 7.02715973247755, 87.08155000330184]]	['HGNC:115', 'HGNC:11067', 'HGNC:30927', 'HGNC:4693', 'HGNC:29437', 'HGNC:4378', 'HGNC:23089', 'HGNC:84', 'HGNC:9020', 'HGNC:18170', 'HGNC:2501', 'HGNC:11047']
Calu3-mock-12h-A_GACCATCCTTCG	0.001962246379655429	0.0014313499676286664	936	0	['HGNC:10451', 'HGNC:11047', 'HGNC:18044', 'HGNC:18070', 'HGNC:4175', 'HGNC:8906', 'HGNC:17296', 'HGNC:500', 'HGNC:2704', 'HGNC:24269', 'HGNC:2858', 'HGNC:4693', 'HGNC:4136', 'HGNC:10922', 'HGNC:30927', 'HGNC:18170', 'HGNC:29437', 'HGNC:7892', 'HGNC:16484', 'HGNC:10452']
Calu3-mock-12h-A_GCAGCATTGCCC	0.00412558273856182	0.0037694106633201258	1235	0	['HGNC:2501', 'HGNC:2285', 'HGNC:2277', 'HGNC:2288', 'HGNC:833', 'HGNC:7850', 'HGNC:20661', 'HGNC:2858', 'HGNC:5006', 'HGNC:840', 'HGNC:12590', 'HGNC:14247', 'HGNC:845', 'HGNC:9141', 'HGNC:838', 'HGNC:4175', 'HGNC:11063', 'HGNC:7419', 'HGNC:9021', 'HGNC:846', 'HGNC:12586', 'HGNC:830', 'HGNC:7849', 'HGNC:2287', 'HGNC:11047', 'HGNC:10451', 'HGNC:2294', 'HGNC:16232', 'HGNC:30863', 'HGNC:7422', 'HGNC…
Calu3-S2-4h-B_GATTCAGCCGCA	0.0031453734416104387	0.04344685760872617	1046	[['HGNC:7683', 42.21568110937176, 100.00000000000027], ['HGNC:7719', 42.21568110937585, 100.00000000000028], ['HGNC:7685', 42.21568110937147, 99.99999999999906], ['HGNC:7713', 42.2156811093713, 100.00000000000054], ['HGNC:7701', 42.21568110937099, 99.99999999999993], ['HGNC:7692', 42.21568110953039, 100.00000000000003], ['HGNC:7690', 42.215681109369584, 99.99999999999987], ['HGNC:7694', 42.215681…	['HGNC:403', 'HGNC:119', 'HGNC:24381', 'HGNC:2579', 'HGNC:2422', 'HGNC:7419', 'HGNC:16232', 'HGNC:20233', 'HGNC:30863', 'HGNC:2280', 'HGNC:2288', 'HGNC:82', 'HGNC:5383', 'HGNC:10980', 'HGNC:3482', 'HGNC:10683', 'HGNC:2265', 'HGNC:18170', 'HGNC:10681', 'HGNC:2279', 'HGNC:4249', 'HGNC:10451', 'HGNC:833', 'HGNC:25223', 'HGNC:2269', 'HGNC:2858', 'HGNC:10682', 'HGNC:4136', 'HGNC:24382', 'HGNC:2690', '…
Calu3-S1-12h-A_ACCGAGCACTCG	0.0039853309882877455	0.0024576108398387964	1101	0	['HGNC:7892', 'HGNC:30927', 'HGNC:4136', 'HGNC:2858', 'HGNC:17296', 'HGNC:4175', 'HGNC:4432', 'HGNC:18170', 'HGNC:11004', 'HGNC:10452', 'HGNC:11036', 'HGNC:5383', 'HGNC:115', 'HGNC:14409', 'HGNC:10451', 'HGNC:10979', 'HGNC:7863', 'HGNC:29437', 'HGNC:11047', 'HGNC:18044']
Calu3-S2-4h-B_CCGAGGCTAGGA	0.00019097089603544408	0.003298234330405124	1183	0	['HGNC:24380', 'HGNC:30862', 'HGNC:2501', 'HGNC:4175', 'HGNC:11450', 'HGNC:12587', 'HGNC:2289', 'HGNC:2277', 'HGNC:7419', 'HGNC:2292', 'HGNC:2579', 'HGNC:11025', 'HGNC:4433', 'HGNC:11449', 'HGNC:2288', 'HGNC:12585', 'HGNC:2287', 'HGNC:2280', 'HGNC:4693', 'HGNC:12582', 'HGNC:2267', 'HGNC:12586', 'HGNC:11047', 'HGNC:2294', 'HGNC:18170', 'HGNC:24382', 'HGNC:10992', 'HGNC:7422', 'HGNC:2279', 'HGNC:74…
Calu3-S2-4h-B_GGTGAAACACTT	0.010439742316604309	0.09995403371136463	1149	[['HGNC:11054', 30.67377171582324, 99.99999999999996], ['HGNC:11004', 45.170986487433915, 99.99999999999993], ['HGNC:10571', 34.0099995510911, 99.99999999999996]]	['HGNC:9020', 'HGNC:18044', 'HGNC:7892', 'HGNC:18170', 'HGNC:2858', 'HGNC:17296', 'HGNC:11047', 'HGNC:4432', 'HGNC:10452', 'HGNC:14409', 'HGNC:10451', 'HGNC:11063']
Calu3-S1-8h-A_ATCTTCTGCACA	0.004483041295214672	0.003298234330405102	1009	0	['HGNC:9141', 'HGNC:9020', 'HGNC:115', 'HGNC:20661', 'HGNC:25223', 'HGNC:4136', 'HGNC:16484', 'HGNC:11026', 'HGNC:7530', 'HGNC:4432', 'HGNC:20233', 'HGNC:7529', 'HGNC:18170', 'HGNC:18175', 'HGNC:7892', 'HGNC:5006', 'HGNC:4175', 'HGNC:2501', 'HGNC:2244', 'HGNC:4693', 'HGNC:28883', 'HGNC:11064', 'HGNC:5008']
Calu3-S2-12h-A_CTCATCCCATTT	0.003145373441610438	0.006245322388875814	878	0	['HGNC:2649', 'HGNC:10979', 'HGNC:11279', 'HGNC:5382', 'HGNC:5006', 'HGNC:2646', 'HGNC:253', 'HGNC:2501', 'HGNC:2342', 'HGNC:10681', 'HGNC:2690', 'HGNC:11559', 'HGNC:3700', 'HGNC:10547', 'HGNC:4795', 'HGNC:10683', 'HGNC:2645', 'HGNC:7529', 'HGNC:10293', 'HGNC:11064', 'HGNC:10680', 'HGNC:7530', 'HGNC:10920', 'HGNC:3629', 'HGNC:7892', 'HGNC:11047', 'HGNC:6708', 'HGNC:18070', 'HGNC:3133', 'HGNC:1516…
Calu3-mock-12h-A_TGACCGCCAGAA	0.0031453734416104114	0.0032982343304051123	687	0	['HGNC:8906', 'HGNC:7892', 'HGNC:500', 'HGNC:18070', 'HGNC:18044', 'HGNC:341', 'HGNC:17296', 'HGNC:186', 'HGNC:2858', 'HGNC:24269', 'HGNC:11047', 'HGNC:10451', 'HGNC:16484', 'HGNC:10452', 'HGNC:10922', 'HGNC:365', 'HGNC:29437', 'HGNC:18170', 'HGNC:11004', 'HGNC:30927']
Calu3-S1-8h-A_ATCGTGACTCAT	0.0031453734416104513	0.0024576108398387995	632	0	['HGNC:11047', 'HGNC:17296', 'HGNC:10451', 'HGNC:10956', 'HGNC:3575', 'HGNC:11054', 'HGNC:341', 'HGNC:5157', 'HGNC:4175', 'HGNC:24269', 'HGNC:11004', 'HGNC:16484', 'HGNC:10922', 'HGNC:500', 'HGNC:10999', 'HGNC:18070', 'HGNC:4136', 'HGNC:1516', 'HGNC:5028', 'HGNC:18170', 'HGNC:8906', 'HGNC:11064', 'HGNC:18044', 'HGNC:4693', 'HGNC:2704', 'HGNC:3569', 'HGNC:10452', 'HGNC:7892']
Calu3-S1-8h-A_TCAATCGGCTCG	0.0031453734416104595	0.03397964283251292	977	0	['HGNC:4693', 'HGNC:10917', 'HGNC:4175', 'HGNC:12563', 'HGNC:10943', 'HGNC:115', 'HGNC:2501', 'HGNC:18044', 'HGNC:18170', 'HGNC:16484', 'HGNC:9020', 'HGNC:4432', 'HGNC:11004', 'HGNC:4136', 'HGNC:7892', 'HGNC:17027']
Calu3-S1-8h-A_AAACATACCGTC	0.0044830412952146575	0.0032982343304051114	1331	0	['HGNC:4175', 'HGNC:4136', 'HGNC:7892', 'HGNC:16484', 'HGNC:2501', 'HGNC:11063', 'HGNC:2898', 'HGNC:11047', 'HGNC:18044', 'HGNC:18170']
Calu3-S2-12h-B_ATTATACCGTCG	0.0037782446828117607	0.028839929760015863	764	[['HGNC:10680', 49.35074463874021, 99.99999999999991], ['HGNC:11449', 49.35074463874023, 100.00000000000726], ['HGNC:11448', 49.35074463874031, 99.99999999999996], ['HGNC:10683', 49.35074463874033, 100.00000000000004], ['HGNC:14404', 6.894703461269957, 100.00000000000003], ['HGNC:10682', 49.35074463874018, 99.99999999999909], ['HGNC:4458', 32.07478993188836, 99.99999999999993], ['HGNC:12527', 32.…	['HGNC:18044', 'HGNC:7687', 'HGNC:7421', 'HGNC:7700', 'HGNC:833', 'HGNC:2267', 'HGNC:846', 'HGNC:2285', 'HGNC:7708', 'HGNC:7684', 'HGNC:4693', 'HGNC:20371', 'HGNC:7702', 'HGNC:11063', 'HGNC:14573', 'HGNC:10986', 'HGNC:18170', 'HGNC:8907', 'HGNC:7717', 'HGNC:4175', 'HGNC:7705', 'HGNC:29594', 'HGNC:14247', 'HGNC:7697', 'HGNC:7694', 'HGNC:7459', 'HGNC:12587', 'HGNC:115', 'HGNC:30862', 'HGNC:10979', …
Calu3-mock-4h-A_CTCTGAACTTAC	0.003145373441610437	0.015077642653280503	946	[['HGNC:642', 30.377731139963643, 100.0000000000026], ['HGNC:10989', 27.179734133943157, 100.00000000000013]]	['HGNC:2288', 'HGNC:12587', 'HGNC:18044', 'HGNC:7892', 'HGNC:848', 'HGNC:833', 'HGNC:473', 'HGNC:2269', 'HGNC:846', 'HGNC:794', 'HGNC:12585', 'HGNC:10943', 'HGNC:18170', 'HGNC:2277', 'HGNC:2280', 'HGNC:847', 'HGNC:10850', 'HGNC:837', 'HGNC:823', 'HGNC:30927', 'HGNC:12586', 'HGNC:2265', 'HGNC:2501', 'HGNC:7421', 'HGNC:2267', 'HGNC:11047', 'HGNC:830', 'HGNC:24382', 'HGNC:4693', 'HGNC:7419', 'HGNC:1…
Calu3-S2-8h-A_TTTGGAACCGGT	0.0031453734416104387	0.0037694106633201258	961	0	['HGNC:341', 'HGNC:4136', 'HGNC:830', 'HGNC:2265', 'HGNC:18170', 'HGNC:2501', 'HGNC:8016', 'HGNC:10979', 'HGNC:2292', 'HGNC:406', 'HGNC:7419', 'HGNC:24382', 'HGNC:11054', 'HGNC:5383', 'HGNC:10451', 'HGNC:833', 'HGNC:12587', 'HGNC:2280', 'HGNC:14247', 'HGNC:12582', 'HGNC:2579', 'HGNC:838', 'HGNC:9020', 'HGNC:16232', 'HGNC:846', 'HGNC:845', 'HGNC:7892', 'HGNC:10986', 'HGNC:2277', 'HGNC:2294', 'HGNC…
Calu3-S1-12h-A_GCCTGTCTATAG	0.0041255827385618185	0.003769410663320129	925	0	['HGNC:4432', 'HGNC:115', 'HGNC:11047', 'HGNC:4175', 'HGNC:10922', 'HGNC:18170', 'HGNC:10920', 'HGNC:4136', 'HGNC:10451', 'HGNC:3061', 'HGNC:2858', 'HGNC:11055', 'HGNC:17296', 'HGNC:10293', 'HGNC:11004', 'HGNC:14409', 'HGNC:2704', 'HGNC:30927', 'HGNC:4458', 'HGNC:10917', 'HGNC:29437', 'HGNC:7892', 'HGNC:11559', 'HGNC:10452', 'HGNC:10943']
Calu3-S1-8h-B_AATAAATGGACA	0.0031453734416104387	0.00329823433040511	809	0	['HGNC:500', 'HGNC:18170', 'HGNC:4136', 'HGNC:10980', 'HGNC:4693', 'HGNC:10956', 'HGNC:16484', 'HGNC:30927', 'HGNC:29437', 'HGNC:18044', 'HGNC:4378', 'HGNC:4175', 'HGNC:11047']
Calu3-S1-12h-A_TAGTCTCGGCGT	0.0031453734416104287	0.08826994247244246	1354	0	['HGNC:17296', 'HGNC:2501', 'HGNC:11047', 'HGNC:406', 'HGNC:4136', 'HGNC:10986', 'HGNC:10451', 'HGNC:9020', 'HGNC:4432', 'HGNC:10452', 'HGNC:4693', 'HGNC:2858', 'HGNC:10917', 'HGNC:18170', 'HGNC:8091', 'HGNC:11064', 'HGNC:18044', 'HGNC:7892', 'HGNC:4175', 'HGNC:115']
Calu3-S1-8h-A_CTGACTTCCCCA	0.002996156150889351	0.0032982343304051136	1307	0	['HGNC:18044', 'HGNC:9020', 'HGNC:10451', 'HGNC:4136', 'HGNC:4693', 'HGNC:11067', 'HGNC:2501', 'HGNC:11025', 'HGNC:4175', 'HGNC:18170', 'HGNC:11063', 'HGNC:11064', 'HGNC:7892', 'HGNC:2858', 'HGNC:406', 'HGNC:10452', 'HGNC:20305', 'HGNC:17296', 'HGNC:9721']
Calu3-S1-8h-B_CTATGCGCCCTA	0.0015215406686083775	0.001252431221674975	1376	0	['HGNC:7892', 'HGNC:2501', 'HGNC:10451', 'HGNC:11064', 'HGNC:17296', 'HGNC:14409', 'HGNC:4175', 'HGNC:4136', 'HGNC:18170', 'HGNC:16484', 'HGNC:4432', 'HGNC:18044', 'HGNC:10943', 'HGNC:2858', 'HGNC:3061', 'HGNC:10452', 'HGNC:9020', 'HGNC:20661']
Calu3-mock-4h-A_TACAGAAACTAC	0.00019097089603544462	0.0037694106633201054	862	[['HGNC:5008', 43.71744858835428, 99.99999999999973]]	['HGNC:7863', 'HGNC:8906', 'HGNC:12590', 'HGNC:7892', 'HGNC:3482', 'HGNC:3481', 'HGNC:8016', 'HGNC:2288', 'HGNC:830', 'HGNC:2277', 'HGNC:848', 'HGNC:14247', 'HGNC:2280', 'HGNC:846', 'HGNC:17296', 'HGNC:2269', 'HGNC:4432', 'HGNC:840', 'HGNC:12587', 'HGNC:30862', 'HGNC:7422', 'HGNC:24269', 'HGNC:2292', 'HGNC:2289', 'HGNC:7421', 'HGNC:7427', 'HGNC:2279', 'HGNC:823', 'HGNC:2579', 'HGNC:2265', 'HGNC:8…
Calu3-mock-12h-A_GACGGATGGCCC	0.004483041295214671	0.0032982343304051288	993	0	['HGNC:500', 'HGNC:115', 'HGNC:11047', 'HGNC:4378', 'HGNC:4175', 'HGNC:18170', 'HGNC:4432', 'HGNC:5383', 'HGNC:10979', 'HGNC:4136', 'HGNC:4693', 'HGNC:11064', 'HGNC:9020', 'HGNC:10956']
Calu3-S1-8h-B_TACAGCTCAAGC	0.003145373441610439	0.09995403371136466	1106	[['HGNC:2605', 42.81109412705444, 100.00000000000007], ['HGNC:10683', 42.811094127054, 100.00000000000003], ['HGNC:119', 42.8110941270555, 99.99999999999771], ['HGNC:7179', 42.81109412705445, 100.0], ['HGNC:21705', 42.81109412705433, 100.00000000000007], ['HGNC:4908', 42.811094127054396, 99.99999999999997], ['HGNC:14472', 42.811094127054425, 100.00000000000051], ['HGNC:2330', 42.81109412705445, 9…	['HGNC:28883', 'HGNC:2285', 'HGNC:2279', 'HGNC:29594', 'HGNC:4432', 'HGNC:10980', 'HGNC:2277', 'HGNC:7419', 'HGNC:12590', 'HGNC:4433', 'HGNC:18170', 'HGNC:24382', 'HGNC:24381', 'HGNC:7422', 'HGNC:24380', 'HGNC:8808', 'HGNC:12585', 'HGNC:16232', 'HGNC:12587', 'HGNC:16484', 'HGNC:4693', 'HGNC:4175', 'HGNC:2292', 'HGNC:30863', 'HGNC:2289', 'HGNC:2294', 'HGNC:7421', 'HGNC:2267', 'HGNC:12582', 'HGNC:2…
Calu3-S1-8h-A_TTGTGTCGCCCT	0.0031453734416104404	0.06517413519269195	773	[['HGNC:3481', 43.012810665043204, 99.99999999999973], ['HGNC:23987', 49.40304752079982, 99.99999999999997], ['HGNC:7691', 49.40304752079982, 99.99999999999997], ['HGNC:7460', 49.403047520799646, 99.99999999999632], ['HGNC:7695', 49.403047520799866, 99.99999999999613], ['HGNC:3482', 43.01281066504971, 99.99999999999983], ['HGNC:7688', 49.403047520799795, 99.99999999999956], ['HGNC:7459', 49.40304…	['HGNC:28883', 'HGNC:2277', 'HGNC:4693', 'HGNC:25223', 'HGNC:2289', 'HGNC:7421', 'HGNC:2291', 'HGNC:29594', 'HGNC:14247', 'HGNC:20233', 'HGNC:847', 'HGNC:2279', 'HGNC:12582', 'HGNC:84', 'HGNC:11026', 'HGNC:18175', 'HGNC:2267', 'HGNC:4378', 'HGNC:846', 'HGNC:4432', 'HGNC:7427', 'HGNC:12587', 'HGNC:5383', 'HGNC:2579', 'HGNC:7529', 'HGNC:10979', 'HGNC:8016', 'HGNC:840', 'HGNC:837', 'HGNC:2280', 'HGN…
Calu3-S2-4h-B_CGGTATATTTAG	0.002317279388739272	0.001257572738056063	1032	0	['HGNC:10683', 'HGNC:28883', 'HGNC:3700', 'HGNC:11047', 'HGNC:3247', 'HGNC:24380', 'HGNC:4136', 'HGNC:16232', 'HGNC:2277', 'HGNC:7422', 'HGNC:11022', 'HGNC:2287', 'HGNC:7421', 'HGNC:2291', 'HGNC:24381', 'HGNC:845', 'HGNC:830', 'HGNC:82', 'HGNC:11449', 'HGNC:18044', 'HGNC:5157', 'HGNC:29594', 'HGNC:8016', 'HGNC:8124', 'HGNC:2265', 'HGNC:341', 'HGNC:2285', 'HGNC:19980', 'HGNC:30863', 'HGNC:10680', …
Calu3-S2-12h-B_ACTTTGCCCGCA	0.0031453734416104365	0.0032982343304051092	1167	0	['HGNC:10979', 'HGNC:830', 'HGNC:4136', 'HGNC:5382', 'HGNC:30862', 'HGNC:12582', 'HGNC:2287', 'HGNC:12585', 'HGNC:7427', 'HGNC:2579', 'HGNC:2280', 'HGNC:4175', 'HGNC:1421', 'HGNC:12587', 'HGNC:833', 'HGNC:845', 'HGNC:8016', 'HGNC:30863', 'HGNC:4432', 'HGNC:846', 'HGNC:2269', 'HGNC:2291', 'HGNC:7892', 'HGNC:18170', 'HGNC:823', 'HGNC:14247', 'HGNC:837', 'HGNC:12590', 'HGNC:2294', 'HGNC:16232', 'HGN…
Calu3-mock-12h-B_TCCCCCACCCAG	0.003145373441610437	0.06297606705210769	1114	[['HGNC:84', 35.73197618054655, 100.0], ['HGNC:3569', 48.60756101490174, 99.99999999999983], ['HGNC:5383', 35.73197618054652, 99.99999999999993], ['HGNC:20305', 18.053489046573397, 100.00000000000003], ['HGNC:10979', 35.73197618054661, 99.9999999999997], ['HGNC:115', 35.731976180546624, 100.00000000000007]]	['HGNC:4432', 'HGNC:30927', 'HGNC:11064', 'HGNC:29437', 'HGNC:2501', 'HGNC:22921', 'HGNC:4175', 'HGNC:11047', 'HGNC:7892', 'HGNC:406', 'HGNC:4136', 'HGNC:8091', 'HGNC:9020', 'HGNC:18170', 'HGNC:4693']
Calu3-mock-4h-A_CTGATCTCCAGC	0.003145373441610438	0.03156309025914999	975	[['HGNC:7455', 44.604747973500736, 100.0], ['HGNC:7714', 44.6047479735008, 100.0], ['HGNC:7716', 44.6047479735008, 100.0], ['HGNC:23987', 44.6047479735008, 100.0], ['HGNC:2269', 21.90079908849353, 100.00000000000003], ['HGNC:823', 21.90079908849358, 100.00000000000175], ['HGNC:29594', 21.90079908849353, 100.0], ['HGNC:7707', 44.604747973500785, 100.0], ['HGNC:7458', 44.60474797350057, 100.0], ['H…	['HGNC:18761', 'HGNC:2858', 'HGNC:10452', 'HGNC:10451', 'HGNC:17296', 'HGNC:11047', 'HGNC:18170', 'HGNC:2501', 'HGNC:9225', 'HGNC:7892', 'HGNC:4175', 'HGNC:4136', 'HGNC:17027']
Calu3-S1-8h-B_GGTCTCTGCACC	0.0031453734416104504	0.003298234330405109	961	0	['HGNC:11047', 'HGNC:7427', 'HGNC:12586', 'HGNC:2579', 'HGNC:29437', 'HGNC:21350', 'HGNC:845', 'HGNC:12590', 'HGNC:4175', 'HGNC:2287', 'HGNC:10682', 'HGNC:30862', 'HGNC:847', 'HGNC:3700', 'HGNC:3481', 'HGNC:16232', 'HGNC:4378', 'HGNC:837', 'HGNC:4432', 'HGNC:830', 'HGNC:2269', 'HGNC:2277', 'HGNC:24381', 'HGNC:10680', 'HGNC:2280', 'HGNC:7421', 'HGNC:848', 'HGNC:10681', 'HGNC:2898', 'HGNC:24382', '…
Calu3-S2-12h-A_CACGGCGTCCAG	0.003145373441610438	0.007067644993725245	1059	[['HGNC:2704', 46.666666666666615, 99.9999999999999], ['HGNC:12527', 46.6666666666666, 100.00000000000007], ['HGNC:11184', 46.6666666666666, 100.00000000000003]]	['HGNC:5006', 'HGNC:8923', 'HGNC:2501', 'HGNC:11054', 'HGNC:7892', 'HGNC:4432', 'HGNC:10979', 'HGNC:9141', 'HGNC:18170', 'HGNC:7530', 'HGNC:7529', 'HGNC:4693', 'HGNC:19129', 'HGNC:18044']
Calu3-S1-8h-A_CCACCTCGCTGT	0.003145373441610437	0.02664758333818426	1351	[['HGNC:365', 14.145412795909365, 99.99999999999999], ['HGNC:8830', 14.145412795909346, 100.00000000000007], ['HGNC:11003', 14.145412795909355, 100.00000000000007], ['HGNC:20661', 14.145412795909362, 100.00000000000007], ['HGNC:27015', 14.145412795909355, 100.00000000000007], ['HGNC:1769', 14.14541279590936, 99.99999999999999], ['HGNC:9067', 14.145412795909532, 100.00000000000004]]	['HGNC:12592', 'HGNC:2321', 'HGNC:18070', 'HGNC:9280', 'HGNC:2501', 'HGNC:18044', 'HGNC:4136', 'HGNC:4982', 'HGNC:12591', 'HGNC:395', 'HGNC:18170', 'HGNC:4378', 'HGNC:3647', 'HGNC:9225', 'HGNC:11054', 'HGNC:4693', 'HGNC:4175', 'HGNC:11064']
Calu3-S2-4h-B_TACGTTAGATGA	0.003145373441610394	0.0037694106633201258	761	0	['HGNC:4693', 'HGNC:365', 'HGNC:18044', 'HGNC:11047', 'HGNC:18170', 'HGNC:10452', 'HGNC:10293', 'HGNC:115', 'HGNC:11559', 'HGNC:30927', 'HGNC:2858', 'HGNC:2704', 'HGNC:186', 'HGNC:29437', 'HGNC:4432', 'HGNC:10979', 'HGNC:10956', 'HGNC:17296', 'HGNC:500', 'HGNC:11064', 'HGNC:12805', 'HGNC:10451', 'HGNC:7892', 'HGNC:8906', 'HGNC:16484', 'HGNC:24269', 'HGNC:5383', 'HGNC:9020']
Calu3-mock-4h-A_CACTGAGCCAAG	0.0031453734416104387	0.00719190789780186	1014	0	['HGNC:16484', 'HGNC:18170', 'HGNC:17296', 'HGNC:2858', 'HGNC:18044', 'HGNC:10452', 'HGNC:10451', 'HGNC:11047', 'HGNC:7892', 'HGNC:11054']
Calu3-S2-8h-A_GACCGGCCAGAC	0.001892260115481924	0.0012524312216750807	596	0	['HGNC:18070', 'HGNC:2501', 'HGNC:11047', 'HGNC:30927', 'HGNC:18044', 'HGNC:29437', 'HGNC:365', 'HGNC:7892', 'HGNC:9020', 'HGNC:4693', 'HGNC:18170']
Calu3-S1-8h-A_AGAGACAGACTA	0.001962246379655428	0.0014313499676286625	1200	0	['HGNC:10979', 'HGNC:10681', 'HGNC:29594', 'HGNC:12587', 'HGNC:2501', 'HGNC:2289', 'HGNC:10451', 'HGNC:2280', 'HGNC:24382', 'HGNC:10683', 'HGNC:11449', 'HGNC:10680', 'HGNC:8654', 'HGNC:2291', 'HGNC:7526', 'HGNC:16732', 'HGNC:10452', 'HGNC:24381', 'HGNC:8906', 'HGNC:2265', 'HGNC:10682', 'HGNC:2279', 'HGNC:4432', 'HGNC:16232', 'HGNC:30862', 'HGNC:7419', 'HGNC:7422', 'HGNC:11064', 'HGNC:7421', 'HGNC…
Calu3-S1-8h-B_AGCGGACCCGAC	0.003145373441610435	0.003298234330405103	1185	0	['HGNC:10917', 'HGNC:4432', 'HGNC:10955', 'HGNC:5007', 'HGNC:94', 'HGNC:18044', 'HGNC:11782', 'HGNC:4061', 'HGNC:10999', 'HGNC:435', 'HGNC:8646', 'HGNC:4795', 'HGNC:11063', 'HGNC:4260', 'HGNC:8891', 'HGNC:115', 'HGNC:11047', 'HGNC:8582', 'HGNC:7892', 'HGNC:4693', 'HGNC:4458', 'HGNC:2501', 'HGNC:18170']
Calu3-mock-4h-A_ACTTGGCCAACA	0.0031453734416104387	0.003298234330405109	870	0	['HGNC:4136', 'HGNC:406', 'HGNC:365', 'HGNC:28883', 'HGNC:10979', 'HGNC:2289', 'HGNC:2501', 'HGNC:16484', 'HGNC:12586', 'HGNC:9020', 'HGNC:11004', 'HGNC:11067', 'HGNC:2288', 'HGNC:5006', 'HGNC:11063', 'HGNC:30862', 'HGNC:2279', 'HGNC:4249', 'HGNC:10451', 'HGNC:7892', 'HGNC:12585', 'HGNC:838', 'HGNC:115', 'HGNC:341', 'HGNC:4432', 'HGNC:22921', 'HGNC:2265', 'HGNC:4175', 'HGNC:18170', 'HGNC:2858', '…
Calu3-mock-12h-A_CACCTGGCACCG	0.003145373441610439	0.0032982343304051092	418	0	['HGNC:4693', 'HGNC:848', 'HGNC:14247', 'HGNC:2287', 'HGNC:16484', 'HGNC:2579', 'HGNC:833', 'HGNC:9020', 'HGNC:2265', 'HGNC:2280', 'HGNC:11559', 'HGNC:830', 'HGNC:5383', 'HGNC:18044', 'HGNC:18070', 'HGNC:12582', 'HGNC:10293', 'HGNC:12587', 'HGNC:7421', 'HGNC:2277', 'HGNC:30863', 'HGNC:30862', 'HGNC:4378', 'HGNC:24381', 'HGNC:29594', 'HGNC:365', 'HGNC:2288', 'HGNC:8124', 'HGNC:5382', 'HGNC:12590',…
Calu3-mock-4h-A_CTCACGCTCGGG	0.003145373441610439	0.0032982343304051066	652	0	['HGNC:18044', 'HGNC:9020', 'HGNC:18070', 'HGNC:4693', 'HGNC:2501', 'HGNC:9225', 'HGNC:18170', 'HGNC:16484']
Calu3-S2-12h-A_AGATATAATCCT	0.00314537344161044	0.0024576108398387856	616	0	['HGNC:3481', 'HGNC:16526', 'HGNC:847', 'HGNC:24380', 'HGNC:845', 'HGNC:10680', 'HGNC:253', 'HGNC:17296', 'HGNC:11004', 'HGNC:2287', 'HGNC:9225', 'HGNC:8906', 'HGNC:12582', 'HGNC:18070', 'HGNC:833', 'HGNC:823', 'HGNC:4693', 'HGNC:10451', 'HGNC:3594', 'HGNC:2646', 'HGNC:2690', 'HGNC:846', 'HGNC:2269', 'HGNC:7422', 'HGNC:17027', 'HGNC:7892', 'HGNC:848', 'HGNC:3700', 'HGNC:2704', 'HGNC:5157', 'HGNC:…
Calu3-S1-8h-A_CTAGCGTATCGC	0.0011544449428714679	0.0009077379131744194	777	0	['HGNC:24381', 'HGNC:2292', 'HGNC:2267', 'HGNC:2579', 'HGNC:12590', 'HGNC:3481', 'HGNC:7427', 'HGNC:17296', 'HGNC:838', 'HGNC:11449', 'HGNC:11450', 'HGNC:2285', 'HGNC:2287', 'HGNC:2898', 'HGNC:2277', 'HGNC:10452', 'HGNC:21350', 'HGNC:2288', 'HGNC:7419', 'HGNC:30927', 'HGNC:28883', 'HGNC:837', 'HGNC:14247', 'HGNC:30862', 'HGNC:823', 'HGNC:2501', 'HGNC:2279', 'HGNC:12585', 'HGNC:2294', 'HGNC:845', …
Calu3-S1-12h-A_TTATCCCGTGTA	0.003145373441610493	0.015077642653283622	1078	[['HGNC:837', 29.66457210854316, 99.99999999999821], ['HGNC:7419', 29.664572108542792, 99.99999999999824], ['HGNC:30862', 29.664572108542792, 99.99999999999824], ['HGNC:2279', 29.664572108542902, 99.99999999999824], ['HGNC:848', 29.664572108542465, 99.99999999999824], ['HGNC:2287', 29.66457210854489, 99.99999999999824], ['HGNC:2294', 29.66457210854244, 99.99999999999831], ['HGNC:2289', 29.6645721…	['HGNC:29437', 'HGNC:7892', 'HGNC:16484', 'HGNC:11047', 'HGNC:16448', 'HGNC:4693', 'HGNC:30927', 'HGNC:5157', 'HGNC:2501', 'HGNC:18170']
Calu3-mock-12h-A_CACCCTATGAAA	0.0104397423166043	0.0150776426532805	739	0	['HGNC:12590', 'HGNC:2265', 'HGNC:7427', 'HGNC:84', 'HGNC:12582', 'HGNC:18175', 'HGNC:7892', 'HGNC:2267', 'HGNC:24382', 'HGNC:12585', 'HGNC:11004', 'HGNC:2288', 'HGNC:2710', 'HGNC:2244', 'HGNC:9141', 'HGNC:25223', 'HGNC:20233', 'HGNC:12586', 'HGNC:29594', 'HGNC:2858', 'HGNC:5006', 'HGNC:4136', 'HGNC:2292', 'HGNC:2277', 'HGNC:10986', 'HGNC:12587', 'HGNC:16484', 'HGNC:2279', 'HGNC:2294', 'HGNC:7529…
Calu3-mock-4h-A_GTAATTAGAGGT	0.0015215406686084414	0.0012524312216750824	947	0	['HGNC:115', 'HGNC:10992', 'HGNC:9141', 'HGNC:11026', 'HGNC:25223', 'HGNC:4433', 'HGNC:16484', 'HGNC:1795', 'HGNC:2244', 'HGNC:7530', 'HGNC:4249', 'HGNC:4175', 'HGNC:18170', 'HGNC:10980', 'HGNC:5008', 'HGNC:5006', 'HGNC:11460', 'HGNC:18175', 'HGNC:2898', 'HGNC:9721', 'HGNC:2896', 'HGNC:8808', 'HGNC:5383', 'HGNC:10943', 'HGNC:10979', 'HGNC:20661', 'HGNC:11063', 'HGNC:7529', 'HGNC:17376', 'HGNC:213…
Calu3-S1-12h-A_TCTCGCGATTTG	0.0031453734416104478	0.007067644993725155	1266	[['HGNC:17296', 46.66666666666721, 100.00000000000084], ['HGNC:2704', 46.66666666666699, 99.99999999999972], ['HGNC:10452', 46.66666666666719, 99.99999999999987], ['HGNC:11004', 46.66666666668419, 99.99999999999966], ['HGNC:10451', 46.666666666667766, 99.9999999999992]]	['HGNC:2287', 'HGNC:14679', 'HGNC:2898', 'HGNC:2269', 'HGNC:2277', 'HGNC:7419', 'HGNC:11063', 'HGNC:18170', 'HGNC:10681', 'HGNC:12586', 'HGNC:2285', 'HGNC:838', 'HGNC:24382', 'HGNC:4175', 'HGNC:12582', 'HGNC:837', 'HGNC:10979', 'HGNC:12587', 'HGNC:830', 'HGNC:10682', 'HGNC:2265', 'HGNC:24381', 'HGNC:21350', 'HGNC:4136', 'HGNC:2501', 'HGNC:2288', 'HGNC:29594', 'HGNC:3481', 'HGNC:2280', 'HGNC:8016'…
Calu3-mock-12h-A_ACAGATTGGATA	0.003145373441610439	0.0037694106633203313	708	0	['HGNC:17296', 'HGNC:11004', 'HGNC:10451', 'HGNC:29437', 'HGNC:30927', 'HGNC:2501', 'HGNC:2704', 'HGNC:10452', 'HGNC:18170', 'HGNC:4378', 'HGNC:4693', 'HGNC:11047']
Calu3-mock-12h-A_CCTGAAGCCGCC	0.004125582738561809	0.0037694106633201344	941	0	['HGNC:10979', 'HGNC:2291', 'HGNC:21350', 'HGNC:12590', 'HGNC:2288', 'HGNC:16232', 'HGNC:2267', 'HGNC:18044', 'HGNC:2265', 'HGNC:10971', 'HGNC:24381', 'HGNC:2294', 'HGNC:9020', 'HGNC:17296', 'HGNC:838', 'HGNC:1795', 'HGNC:830', 'HGNC:12563', 'HGNC:2279', 'HGNC:10980', 'HGNC:10536', 'HGNC:8808', 'HGNC:30862', 'HGNC:8016', 'HGNC:115', 'HGNC:11047', 'HGNC:7419', 'HGNC:11460', 'HGNC:10942', 'HGNC:104…
Calu3-S2-4h-B_CTACGAAGACGG	0.003145373441610435	0.0032982343304051092	448	0	['HGNC:14247', 'HGNC:830', 'HGNC:5006', 'HGNC:3481', 'HGNC:7462', 'HGNC:7458', 'HGNC:7460', 'HGNC:10980', 'HGNC:7711', 'HGNC:24380', 'HGNC:7684', 'HGNC:12587', 'HGNC:7694', 'HGNC:5008', 'HGNC:10293', 'HGNC:25223', 'HGNC:847', 'HGNC:7710', 'HGNC:7688', 'HGNC:7529', 'HGNC:9020', 'HGNC:7712', 'HGNC:7697', 'HGNC:7696', 'HGNC:7719', 'HGNC:12585', 'HGNC:18170', 'HGNC:11047', 'HGNC:5382', 'HGNC:7698', '…
Calu3-S1-8h-B_GATCTGCATTCT	0.003145373441610438	0.00706764499372525	828	[['HGNC:17296', 46.66666666666656, 100.00000000000004], ['HGNC:2704', 46.66666666666639, 100.00000000000169], ['HGNC:10451', 46.666666666666565, 100.00000000000004], ['HGNC:10452', 46.666666666666714, 100.00000000000003]]	['HGNC:5157', 'HGNC:18170', 'HGNC:30927', 'HGNC:29437', 'HGNC:341', 'HGNC:4693', 'HGNC:2501', 'HGNC:7892', 'HGNC:11063', 'HGNC:11047']
Calu3-S1-8h-B_CAGAGAGCCACA	0.003145373441610435	0.03397964283251278	1235	0	['HGNC:2289', 'HGNC:833', 'HGNC:12563', 'HGNC:12586', 'HGNC:18044', 'HGNC:12590', 'HGNC:9020', 'HGNC:837', 'HGNC:7892', 'HGNC:11064', 'HGNC:2269', 'HGNC:2285', 'HGNC:29594', 'HGNC:2279', 'HGNC:18170', 'HGNC:2501', 'HGNC:18070', 'HGNC:3824', 'HGNC:2291', 'HGNC:847', 'HGNC:2287', 'HGNC:7421', 'HGNC:12587', 'HGNC:24381', 'HGNC:24380', 'HGNC:30863', 'HGNC:5157', 'HGNC:12582', 'HGNC:30862', 'HGNC:848'…
Calu3-S2-8h-A_GGCAGAAGCAGC	0.0019119267527204391	0.001857065320247286	682	[['HGNC:2501', 34.942100150739556, 96.54621885302865]]	['HGNC:2280', 'HGNC:642', 'HGNC:8016', 'HGNC:12585', 'HGNC:7419', 'HGNC:2277', 'HGNC:24380', 'HGNC:2269', 'HGNC:823', 'HGNC:2579', 'HGNC:4175', 'HGNC:12587', 'HGNC:830', 'HGNC:12582', 'HGNC:2267', 'HGNC:2279', 'HGNC:6936', 'HGNC:9280', 'HGNC:24382', 'HGNC:3482', 'HGNC:848', 'HGNC:840', 'HGNC:10536', 'HGNC:12592', 'HGNC:2292', 'HGNC:846', 'HGNC:2285', 'HGNC:4693', 'HGNC:12590', 'HGNC:3481', 'HGNC:…
Calu3-S2-4h-B_CGCATGCGACAC	0.0031453734416104447	0.003298234330405109	737	[['HGNC:18175', 4.243408898989591, 99.99999999999979], ['HGNC:28883', 4.243408898990246, 100.0000000000015], ['HGNC:20661', 4.243408898989185, 99.99999999999983], ['HGNC:25223', 4.243408898989128, 99.99999999999979], ['HGNC:2244', 4.243408898989197, 99.99999999999764], ['HGNC:20233', 4.243408898987702, 99.99999999999572]]	['HGNC:7427', 'HGNC:8016', 'HGNC:846', 'HGNC:4693', 'HGNC:10943', 'HGNC:30862', 'HGNC:24380', 'HGNC:2267', 'HGNC:4378', 'HGNC:837', 'HGNC:4175', 'HGNC:847', 'HGNC:2289', 'HGNC:2287', 'HGNC:16232', 'HGNC:2265', 'HGNC:2501', 'HGNC:12582', 'HGNC:848', 'HGNC:2291', 'HGNC:18170', 'HGNC:2292', 'HGNC:12586', 'HGNC:830', 'HGNC:29594', 'HGNC:2288', 'HGNC:2285', 'HGNC:838', 'HGNC:24382', 'HGNC:11064', 'HGN…
Calu3-S2-4h-B_AGACGTGCAGGA	0.018740783746164384	0.016166911793151908	1179	0	['HGNC:4433', 'HGNC:4693', 'HGNC:10917', 'HGNC:341', 'HGNC:9141', 'HGNC:10681', 'HGNC:8808', 'HGNC:21350', 'HGNC:5006', 'HGNC:7530', 'HGNC:11059', 'HGNC:5383', 'HGNC:4892', 'HGNC:10986', 'HGNC:4643', 'HGNC:4378', 'HGNC:11460', 'HGNC:2898', 'HGNC:11047', 'HGNC:7529', 'HGNC:115', 'HGNC:11064', 'HGNC:10680', 'HGNC:10980', 'HGNC:10683', 'HGNC:18170', 'HGNC:9721', 'HGNC:2896', 'HGNC:976', 'HGNC:1516',…
Calu3-mock-4h-A_AGAGATGACTAC	0.01043974231660448	0.043446857608726214	1054	[['HGNC:11054', 16.079773082250327, 94.04006569924942]]	['HGNC:11063', 'HGNC:2501', 'HGNC:4136', 'HGNC:18044', 'HGNC:10986', 'HGNC:4378', 'HGNC:18170', 'HGNC:9721', 'HGNC:7863', 'HGNC:4175', 'HGNC:4693', 'HGNC:406']
Calu3-S2-4h-B_CCACTCCACATT	0.003145373441610441	0.0032982343304051105	1258	0	['HGNC:7892', 'HGNC:2501', 'HGNC:11064', 'HGNC:18170', 'HGNC:4432', 'HGNC:11063', 'HGNC:4378', 'HGNC:4136', 'HGNC:4693', 'HGNC:11067', 'HGNC:18044', 'HGNC:5157', 'HGNC:11025', 'HGNC:4175', 'HGNC:341']
Calu3-S1-12h-B_GGTTGGACTTTT	0.00314537344161044	0.0037694106633201436	935	0	['HGNC:4693', 'HGNC:848', 'HGNC:17296', 'HGNC:7427', 'HGNC:12590', 'HGNC:837', 'HGNC:18170', 'HGNC:823', 'HGNC:10451', 'HGNC:2288', 'HGNC:2291', 'HGNC:2579', 'HGNC:24381', 'HGNC:12587', 'HGNC:838', 'HGNC:10452', 'HGNC:846', 'HGNC:4175', 'HGNC:4378', 'HGNC:833', 'HGNC:11004', 'HGNC:14247', 'HGNC:10992', 'HGNC:2292', 'HGNC:2280', 'HGNC:840', 'HGNC:30862', 'HGNC:845', 'HGNC:2287', 'HGNC:24382', 'HGN…
Calu3-mock-4h-A_CATATTGTGACT	0.0041255827385618185	0.003769410663320128	978	0	['HGNC:3061', 'HGNC:2288', 'HGNC:9141', 'HGNC:11022', 'HGNC:7427', 'HGNC:12582', 'HGNC:20661', 'HGNC:830', 'HGNC:846', 'HGNC:10451', 'HGNC:13528', 'HGNC:24380', 'HGNC:4432', 'HGNC:4136', 'HGNC:2285', 'HGNC:11063', 'HGNC:14409', 'HGNC:8016', 'HGNC:18170', 'HGNC:14472', 'HGNC:7529', 'HGNC:2277', 'HGNC:4801', 'HGNC:10943', 'HGNC:12587', 'HGNC:2294', 'HGNC:7863', 'HGNC:4803', 'HGNC:2244', 'HGNC:3569'…
Calu3-S2-12h-A_AAGTCGCACCGA	0.004483041295214672	0.003298234330405101	914	0	['HGNC:5008', 'HGNC:4175', 'HGNC:11067', 'HGNC:833', 'HGNC:847', 'HGNC:4378', 'HGNC:9020', 'HGNC:837', 'HGNC:5383', 'HGNC:16484', 'HGNC:976', 'HGNC:7530', 'HGNC:4136', 'HGNC:8016', 'HGNC:14247', 'HGNC:5006', 'HGNC:115', 'HGNC:823', 'HGNC:11063', 'HGNC:7529', 'HGNC:9141', 'HGNC:7863', 'HGNC:848', 'HGNC:4433', 'HGNC:22921', 'HGNC:18170', 'HGNC:846', 'HGNC:838', 'HGNC:4249', 'HGNC:830', 'HGNC:406', …
Calu3-S1-8h-A_CGGAGGGGACAA	0.0027742254159646602	0.00257576395326876	1049	0	['HGNC:12585', 'HGNC:8124', 'HGNC:846', 'HGNC:365', 'HGNC:18070', 'HGNC:840', 'HGNC:2858', 'HGNC:847', 'HGNC:11004', 'HGNC:12586', 'HGNC:18044', 'HGNC:7419', 'HGNC:10297', 'HGNC:11047', 'HGNC:2292', 'HGNC:830', 'HGNC:837', 'HGNC:2294', 'HGNC:18170', 'HGNC:30862', 'HGNC:8016', 'HGNC:838', 'HGNC:3148', 'HGNC:30863', 'HGNC:10451', 'HGNC:14409', 'HGNC:3700', 'HGNC:17296', 'HGNC:10681', 'HGNC:2289', '…
Calu3-S1-8h-A_TTTGACAGTGCA	0.0003340199298558143	0.0003064045964779155	597	0	['HGNC:2294', 'HGNC:7419', 'HGNC:2267', 'HGNC:24381', 'HGNC:20233', 'HGNC:9141', 'HGNC:28883', 'HGNC:3482', 'HGNC:2265', 'HGNC:7422', 'HGNC:2501', 'HGNC:10986', 'HGNC:2244', 'HGNC:30862', 'HGNC:20661', 'HGNC:8016', 'HGNC:5006', 'HGNC:4175', 'HGNC:7421', 'HGNC:29594', 'HGNC:4693', 'HGNC:16484', 'HGNC:848', 'HGNC:2292', 'HGNC:830', 'HGNC:2288', 'HGNC:838', 'HGNC:12586', 'HGNC:4136', 'HGNC:9020', 'H…
Calu3-S1-12h-A_TCTACGTGGATC	0.003985330988287238	0.0024576108398387943	1296	0	['HGNC:4378', 'HGNC:18170', 'HGNC:4693', 'HGNC:2501', 'HGNC:2858', 'HGNC:10451', 'HGNC:4175', 'HGNC:18044', 'HGNC:2704', 'HGNC:11067', 'HGNC:11047', 'HGNC:7892', 'HGNC:4136', 'HGNC:10452', 'HGNC:17296', 'HGNC:11063']
Calu3-S2-4h-B_TGTCCACCGTAG	0.0031453734416104447	0.003298234330405102	1026	0	['HGNC:4693', 'HGNC:4432', 'HGNC:9721', 'HGNC:7892', 'HGNC:8636', 'HGNC:11047', 'HGNC:4136', 'HGNC:341', 'HGNC:4175', 'HGNC:406', 'HGNC:16484', 'HGNC:18170', 'HGNC:21298']
Calu3-mock-4h-A_CCATTGGACAGT	0.0018922601154819317	0.0012524312216750837	543	0	['HGNC:341', 'HGNC:5157', 'HGNC:18170', 'HGNC:11063', 'HGNC:9020', 'HGNC:11064', 'HGNC:11067', 'HGNC:4693', 'HGNC:7892']
Calu3-mock-4h-A_ACTTCTTACTGA	0.0031453734416104343	0.006108525459363604	1023	0	['HGNC:29594', 'HGNC:17296', 'HGNC:16484', 'HGNC:7427', 'HGNC:10452', 'HGNC:11047', 'HGNC:10683', 'HGNC:10680', 'HGNC:14409', 'HGNC:7422', 'HGNC:2280', 'HGNC:4433', 'HGNC:16232', 'HGNC:7892', 'HGNC:11063', 'HGNC:2294', 'HGNC:2287', 'HGNC:2501', 'HGNC:24382', 'HGNC:30863', 'HGNC:2291', 'HGNC:3700', 'HGNC:18044', 'HGNC:30862', 'HGNC:7419', 'HGNC:2292', 'HGNC:24380', 'HGNC:3482', 'HGNC:10681', 'HGNC…
Calu3-S1-8h-A_CCTATGGGGATT	0.003145373441610435	0.0032982343304051144	415	0	['HGNC:341', 'HGNC:9225', 'HGNC:18044', 'HGNC:9020', 'HGNC:4693', 'HGNC:18070', 'HGNC:4378', 'HGNC:365', 'HGNC:18170', 'HGNC:500', 'HGNC:17027']
Calu3-mock-4h-A_AAAGACATTGGC	0.003145373441610435	0.00329823433040511	847	0	['HGNC:2861', 'HGNC:4175', 'HGNC:4249', 'HGNC:20661', 'HGNC:838', 'HGNC:2704', 'HGNC:8016', 'HGNC:17296', 'HGNC:13203', 'HGNC:20233', 'HGNC:845', 'HGNC:18175', 'HGNC:18044', 'HGNC:7849', 'HGNC:11559', 'HGNC:17027', 'HGNC:17376', 'HGNC:25223', 'HGNC:2858', 'HGNC:3078', 'HGNC:847', 'HGNC:7850', 'HGNC:16484', 'HGNC:840', 'HGNC:11047', 'HGNC:848', 'HGNC:18170', 'HGNC:4136', 'HGNC:10922', 'HGNC:10452'…
Calu3-S1-8h-A_TCCGTTTGGCAC	0.0031453734416104387	0.003298234330405111	877	0	['HGNC:8016', 'HGNC:837', 'HGNC:840', 'HGNC:848', 'HGNC:2285', 'HGNC:846', 'HGNC:5157', 'HGNC:7419', 'HGNC:838', 'HGNC:2291', 'HGNC:16232', 'HGNC:2267', 'HGNC:2269', 'HGNC:24382', 'HGNC:24381', 'HGNC:2280', 'HGNC:830', 'HGNC:2288', 'HGNC:2279', 'HGNC:2292', 'HGNC:24380', 'HGNC:14247', 'HGNC:11064', 'HGNC:7422', 'HGNC:7421', 'HGNC:11047', 'HGNC:823', 'HGNC:2277', 'HGNC:7892', 'HGNC:2289', 'HGNC:36…
Calu3-mock-12h-A_GCTTATCAACTC	0.010439742316603185	0.04344685760872618	987	0	['HGNC:30927', 'HGNC:11047', 'HGNC:7892', 'HGNC:18170', 'HGNC:29437', 'HGNC:18044', 'HGNC:4693', 'HGNC:11063']
Calu3-mock-12h-A_GTATTACCGAGA	0.003609884896241597	0.003298234330405104	1208	0	['HGNC:25223', 'HGNC:18175', 'HGNC:4136', 'HGNC:9721', 'HGNC:2858', 'HGNC:10922', 'HGNC:7529', 'HGNC:4693', 'HGNC:406', 'HGNC:18170', 'HGNC:11055', 'HGNC:10451', 'HGNC:20661', 'HGNC:2501', 'HGNC:9020', 'HGNC:11063', 'HGNC:2244', 'HGNC:20233', 'HGNC:10452', 'HGNC:5006', 'HGNC:11064', 'HGNC:7863', 'HGNC:7530', 'HGNC:10986', 'HGNC:18044', 'HGNC:4175', 'HGNC:17296', 'HGNC:8091', 'HGNC:7892', 'HGNC:91…
Calu3-S2-4h-B_CGTATCAACCAC	0.003145373441610437	0.00329823433040511	1094	0	['HGNC:16484', 'HGNC:18070', 'HGNC:4136', 'HGNC:4175', 'HGNC:18170', 'HGNC:5157', 'HGNC:7892', 'HGNC:4693', 'HGNC:11063', 'HGNC:11064']
Calu3-mock-4h-A_AGTGGCACCCCT	0.003145373441610439	0.037469841905268114	889	[['HGNC:17325', 44.818504961850095, 99.99999999999999], ['HGNC:846', 23.66961355899264, 99.99999999999977], ['HGNC:833', 23.669613558985333, 100.00000000000004], ['HGNC:837', 23.66961355898542, 100.0000000000002], ['HGNC:845', 23.66961355898542, 100.00000000000003], ['HGNC:847', 23.669613558986246, 99.99999999999999], ['HGNC:14247', 23.669613558984423, 99.99999999999997], ['HGNC:8016', 23.6696135…	['HGNC:7419', 'HGNC:2265', 'HGNC:11449', 'HGNC:18044', 'HGNC:10681', 'HGNC:10682', 'HGNC:24382', 'HGNC:16484', 'HGNC:2579', 'HGNC:12585', 'HGNC:7422', 'HGNC:2285', 'HGNC:2911', 'HGNC:12586', 'HGNC:12582', 'HGNC:2291', 'HGNC:2289', 'HGNC:7427', 'HGNC:29878', 'HGNC:2292', 'HGNC:29594', 'HGNC:12587', 'HGNC:28883', 'HGNC:30863', 'HGNC:2287', 'HGNC:12590', 'HGNC:18170', 'HGNC:2280', 'HGNC:24380', 'HGN…
Calu3-mock-4h-A_CCGCGCTGGTTC	0.004483041295214672	0.0032982343304051105	959	0	['HGNC:11063', 'HGNC:18170', 'HGNC:10452', 'HGNC:10451', 'HGNC:3061', 'HGNC:16484', 'HGNC:2858', 'HGNC:7434', 'HGNC:976', 'HGNC:7892', 'HGNC:17296', 'HGNC:4432', 'HGNC:11004', 'HGNC:11064']
Calu3-S1-8h-A_CCTTCTTATGCC	0.004483041295214672	0.0032982343304051105	1139	0	['HGNC:10452', 'HGNC:10986', 'HGNC:2898', 'HGNC:18170', 'HGNC:4175', 'HGNC:10979', 'HGNC:2896', 'HGNC:7432', 'HGNC:406', 'HGNC:11063', 'HGNC:4432', 'HGNC:10451', 'HGNC:11067', 'HGNC:21350', 'HGNC:10922', 'HGNC:5383', 'HGNC:11064', 'HGNC:115', 'HGNC:7892', 'HGNC:7434', 'HGNC:8808', 'HGNC:17296', 'HGNC:2858', 'HGNC:4136', 'HGNC:2501', 'HGNC:9721']
Calu3-S1-8h-A_TCCCCGTAAACT	0.025868206629222432	0.03326395615746272	1018	[['HGNC:642', 48.37612295388995, 90.89082217130522]]	['HGNC:845', 'HGNC:2291', 'HGNC:29594', 'HGNC:4175', 'HGNC:4693', 'HGNC:18175', 'HGNC:838', 'HGNC:24380', 'HGNC:2267', 'HGNC:2294', 'HGNC:2292', 'HGNC:12582', 'HGNC:21350', 'HGNC:2285', 'HGNC:2269', 'HGNC:28883', 'HGNC:4136', 'HGNC:12587', 'HGNC:7529', 'HGNC:12590', 'HGNC:25223', 'HGNC:2244', 'HGNC:847', 'HGNC:30863', 'HGNC:8124', 'HGNC:9141', 'HGNC:12585', 'HGNC:2911', 'HGNC:2898', 'HGNC:10920',…
Calu3-S1-8h-B_CGGGGGCATGGC	0.0007530895498783754	0.0005015976055736118	1054	0	['HGNC:11055', 'HGNC:9020', 'HGNC:29437', 'HGNC:4378', 'HGNC:4136', 'HGNC:500', 'HGNC:4693', 'HGNC:14472', 'HGNC:7436', 'HGNC:10850', 'HGNC:10956', 'HGNC:4175', 'HGNC:10943', 'HGNC:18170', 'HGNC:30927', 'HGNC:11047', 'HGNC:10937']
Calu3-S2-4h-B_CCCTTGTATACA	0.006149494204101718	0.007067644993725297	823	[['HGNC:14409', 46.666666666666366, 99.99999999999643]]	['HGNC:14472', 'HGNC:4378', 'HGNC:5006', 'HGNC:840', 'HGNC:838', 'HGNC:500', 'HGNC:11047', 'HGNC:4175', 'HGNC:2244', 'HGNC:10986', 'HGNC:14247', 'HGNC:18175', 'HGNC:823', 'HGNC:837', 'HGNC:4136', 'HGNC:11055', 'HGNC:18044', 'HGNC:11063', 'HGNC:830', 'HGNC:28883', 'HGNC:7529', 'HGNC:833', 'HGNC:848', 'HGNC:846', 'HGNC:18170', 'HGNC:4693', 'HGNC:7530', 'HGNC:8016', 'HGNC:9141', 'HGNC:20233', 'HGNC:…
Calu3-mock-4h-A_CCGACCCCGCCG	0.003145373441610436	0.06886824184802168	1109	[['HGNC:16526', 12.46662624188142, 100.00000000000007], ['HGNC:7691', 40.586460649739315, 100.00000000000007], ['HGNC:7703', 40.586460649739294, 100.00000000000003], ['HGNC:7683', 40.586460649739294, 100.00000000000003], ['HGNC:7687', 40.5864606497393, 99.99999999999892], ['HGNC:2645', 12.46662624188153, 100.00000000000007], ['HGNC:7690', 40.586460649739486, 100.00000000000009], ['HGNC:838', 3.97…	['HGNC:2280', 'HGNC:2288', 'HGNC:10681', 'HGNC:4175', 'HGNC:7419', 'HGNC:7422', 'HGNC:11025', 'HGNC:11063', 'HGNC:12590', 'HGNC:12587', 'HGNC:4433', 'HGNC:24381', 'HGNC:2898', 'HGNC:2269', 'HGNC:16232', 'HGNC:24382', 'HGNC:2287', 'HGNC:2579', 'HGNC:7427', 'HGNC:12582', 'HGNC:932', 'HGNC:10980', 'HGNC:11782', 'HGNC:21350', 'HGNC:395', 'HGNC:10682', 'HGNC:8124', 'HGNC:2277', 'HGNC:2291', 'HGNC:1259…
Calu3-S1-12h-B_CCCCATTTTGAT	0.003145373441610436	0.0032982343304051114	728	0	['HGNC:18070', 'HGNC:8091', 'HGNC:7863', 'HGNC:10979', 'HGNC:16484', 'HGNC:11047', 'HGNC:14430', 'HGNC:341', 'HGNC:11054', 'HGNC:4378', 'HGNC:4136', 'HGNC:5383', 'HGNC:4175', 'HGNC:2501', 'HGNC:11064', 'HGNC:10980', 'HGNC:18170', 'HGNC:406', 'HGNC:976', 'HGNC:10986', 'HGNC:4693', 'HGNC:5382']
Calu3-mock-4h-B_AACTTCGAGAAC	0.004483041295214671	0.003298234330405103	1400	0	['HGNC:11064', 'HGNC:4432', 'HGNC:4378', 'HGNC:115', 'HGNC:18170', 'HGNC:4693', 'HGNC:10917']
Calu3-S1-8h-A_AGATCGACCGTA	0.0015215406686084404	0.0012524312216750598	921	0	['HGNC:10297', 'HGNC:7892', 'HGNC:4175', 'HGNC:11559', 'HGNC:4693', 'HGNC:2858', 'HGNC:18170', 'HGNC:10451', 'HGNC:10452', 'HGNC:11004', 'HGNC:2501', 'HGNC:18070', 'HGNC:18044', 'HGNC:4136', 'HGNC:17296', 'HGNC:10293', 'HGNC:11064']
Calu3-S1-8h-B_AAGCCGCTCGGA	0.0015162542455118824	0.0009077379131744156	1308	[['HGNC:976', 38.22195887846324, 100.0000000000004]]	['HGNC:18170', 'HGNC:10293', 'HGNC:4136', 'HGNC:11559', 'HGNC:2858', 'HGNC:7892', 'HGNC:16484', 'HGNC:2898', 'HGNC:3148', 'HGNC:4693', 'HGNC:10452', 'HGNC:2896', 'HGNC:10980', 'HGNC:11004', 'HGNC:8808', 'HGNC:4433', 'HGNC:7849', 'HGNC:1795', 'HGNC:18044', 'HGNC:12441', 'HGNC:11064', 'HGNC:10451', 'HGNC:28883', 'HGNC:3078', 'HGNC:11055', 'HGNC:11047', 'HGNC:2861', 'HGNC:7850', 'HGNC:17296', 'HGNC:…
Calu3-S1-8h-B_GTACACGCAAAA	0.0020764265427444905	0.001257572738056069	845	0	['HGNC:4458', 'HGNC:8016', 'HGNC:7419', 'HGNC:11279', 'HGNC:837', 'HGNC:4061', 'HGNC:10681', 'HGNC:10452', 'HGNC:7892', 'HGNC:830', 'HGNC:29594', 'HGNC:14247', 'HGNC:838', 'HGNC:2279', 'HGNC:847', 'HGNC:3133', 'HGNC:14409', 'HGNC:2294', 'HGNC:10293', 'HGNC:16484', 'HGNC:2287', 'HGNC:11022', 'HGNC:11026', 'HGNC:13398', 'HGNC:10545', 'HGNC:12582', 'HGNC:2267', 'HGNC:3482', 'HGNC:11064', 'HGNC:2285'…
Calu3-mock-4h-B_CCTCCAACTAGA	0.003145373441610438	0.04477795005997393	1358	0	['HGNC:7892', 'HGNC:11063', 'HGNC:2501', 'HGNC:4136', 'HGNC:4693', 'HGNC:4175', 'HGNC:18170', 'HGNC:341', 'HGNC:11064']
Calu3-mock-12h-A_ATCCATGTAAAT	0.003145373441610438	0.002457610839838796	1015	0	['HGNC:2858', 'HGNC:24382', 'HGNC:9020', 'HGNC:12587', 'HGNC:2285', 'HGNC:12582', 'HGNC:2279', 'HGNC:5383', 'HGNC:7427', 'HGNC:7419', 'HGNC:12586', 'HGNC:17027', 'HGNC:10452', 'HGNC:2291', 'HGNC:2265', 'HGNC:7421', 'HGNC:29594', 'HGNC:30862', 'HGNC:115', 'HGNC:2287', 'HGNC:12585', 'HGNC:2269', 'HGNC:4175', 'HGNC:7892', 'HGNC:17296', 'HGNC:14409', 'HGNC:30863', 'HGNC:2579', 'HGNC:2288', 'HGNC:2438…
Calu3-S1-8h-A_CAACTCACCCAT	0.003145373441610438	0.07685222929727882	1122	[['HGNC:7713', 14.5849035720501, 100.0], ['HGNC:5008', 22.2865767574145, 100.0], ['HGNC:7421', 6.752672198161351, 100.00000000000016], ['HGNC:846', 6.752672198161365, 100.0], ['HGNC:12585', 6.752672198161363, 100.0], ['HGNC:7715', 14.584903572050138, 100.0], ['HGNC:7687', 14.584903572049893, 100.00000000000016], ['HGNC:7710', 14.584903572050093, 100.00000000000016], ['HGNC:7863', 45.0358853572425…	['HGNC:4378', 'HGNC:4175', 'HGNC:4432', 'HGNC:18070', 'HGNC:18170', 'HGNC:18044', 'HGNC:2501', 'HGNC:9225', 'HGNC:4136', 'HGNC:11047', 'HGNC:11063']
Calu3-mock-4h-B_CACGCGATGGTG	0.0023172793887392697	0.001257572738056062	939	0	['HGNC:19980', 'HGNC:2280', 'HGNC:8016', 'HGNC:7422', 'HGNC:12590', 'HGNC:24381', 'HGNC:24382', 'HGNC:14247', 'HGNC:2289', 'HGNC:30862', 'HGNC:11063', 'HGNC:11004', 'HGNC:840', 'HGNC:11067', 'HGNC:4135', 'HGNC:12585', 'HGNC:2501', 'HGNC:2277', 'HGNC:2205', 'HGNC:2291', 'HGNC:845', 'HGNC:29594', 'HGNC:11064', 'HGNC:2287', 'HGNC:2579', 'HGNC:2269', 'HGNC:976', 'HGNC:833', 'HGNC:18044', 'HGNC:24380'…
Calu3-mock-4h-A_CTACACGGACCA	0.004483041295214718	0.0032982343304048954	1185	0	['HGNC:11067', 'HGNC:4378', 'HGNC:11054', 'HGNC:18044', 'HGNC:11047', 'HGNC:18170', 'HGNC:16484', 'HGNC:4693', 'HGNC:9020', 'HGNC:11051', 'HGNC:18070', 'HGNC:11064']
Calu3-S2-12h-A_CCGACATACGTT	0.003145373441610425	0.00329823433040511	974	0	['HGNC:4136', 'HGNC:4433', 'HGNC:5157', 'HGNC:11055', 'HGNC:4693', 'HGNC:18170', 'HGNC:1795', 'HGNC:4175', 'HGNC:10980', 'HGNC:18044', 'HGNC:11064', 'HGNC:11460', 'HGNC:8636', 'HGNC:18070', 'HGNC:7892', 'HGNC:2501', 'HGNC:9020']
Calu3-mock-4h-A_GTCAGTGGAGCC	0.003145373441610437	0.003298234330405111	927	0	['HGNC:30863', 'HGNC:16232', 'HGNC:24382', 'HGNC:12586', 'HGNC:833', 'HGNC:2579', 'HGNC:11055', 'HGNC:24380', 'HGNC:7422', 'HGNC:18170', 'HGNC:7427', 'HGNC:29594', 'HGNC:2294', 'HGNC:830', 'HGNC:7419', 'HGNC:823', 'HGNC:8016', 'HGNC:7529', 'HGNC:7863', 'HGNC:4175', 'HGNC:2288', 'HGNC:846', 'HGNC:3482', 'HGNC:2279', 'HGNC:12585', 'HGNC:840', 'HGNC:12587', 'HGNC:2291', 'HGNC:2269', 'HGNC:2292', 'HG…
Calu3-S2-4h-B_GGATCCCTTTTG	0.00448304129521466	0.00329823433040511	1218	0	['HGNC:18044', 'HGNC:7892', 'HGNC:11047', 'HGNC:18170', 'HGNC:10943', 'HGNC:4175', 'HGNC:11067', 'HGNC:9721', 'HGNC:4136']
Calu3-S2-4h-B_TGCTCACCGGCA	0.004125582738561815	0.003769410663319805	1064	0	['HGNC:10293', 'HGNC:341', 'HGNC:11064', 'HGNC:18044', 'HGNC:2858', 'HGNC:4136', 'HGNC:17296', 'HGNC:2704', 'HGNC:11559', 'HGNC:10451', 'HGNC:11067', 'HGNC:4175', 'HGNC:10452', 'HGNC:7892', 'HGNC:16484', 'HGNC:11004', 'HGNC:18170']
Calu3-S2-4h-B_GCCAGTCTCTTC	0.003145373441610438	0.0032982343304051092	568	0	['HGNC:16232', 'HGNC:14247', 'HGNC:838', 'HGNC:2294', 'HGNC:5006', 'HGNC:341', 'HGNC:2279', 'HGNC:3481', 'HGNC:406', 'HGNC:10986', 'HGNC:2291', 'HGNC:2265', 'HGNC:5383', 'HGNC:30862', 'HGNC:18170', 'HGNC:20661', 'HGNC:2287', 'HGNC:2288', 'HGNC:24382', 'HGNC:7427', 'HGNC:5382', 'HGNC:8091', 'HGNC:7422', 'HGNC:847', 'HGNC:2579', 'HGNC:5008', 'HGNC:833', 'HGNC:3482', 'HGNC:12590', 'HGNC:4175', 'HGNC…
Calu3-S1-8h-B_ATGGTTAGCCGC	0.003145373441610438	0.00329823433040511	905	[['HGNC:4801', 28.012891628333996, 100.00000000000011], ['HGNC:92', 28.01289162833877, 100.00000000000033], ['HGNC:1421', 28.01289162833899, 100.00000000000003], ['HGNC:4803', 28.01289162833901, 100.0000000000018]]	['HGNC:7421', 'HGNC:5213', 'HGNC:18044', 'HGNC:18070', 'HGNC:7529', 'HGNC:2285', 'HGNC:3569', 'HGNC:840', 'HGNC:2605', 'HGNC:3482', 'HGNC:2649', 'HGNC:18324', 'HGNC:24381', 'HGNC:837', 'HGNC:2280', 'HGNC:2753', 'HGNC:14247', 'HGNC:846', 'HGNC:500', 'HGNC:5006', 'HGNC:2289', 'HGNC:11047', 'HGNC:3133', 'HGNC:830', 'HGNC:2287', 'HGNC:2653', 'HGNC:12586', 'HGNC:2277', 'HGNC:1907', 'HGNC:12582', 'HGNC…
Calu3-S1-8h-B_GGCCTAGTACAT	0.004483041295214672	0.003298234330405104	1044	0	['HGNC:7892', 'HGNC:12587', 'HGNC:847', 'HGNC:30863', 'HGNC:2291', 'HGNC:7421', 'HGNC:7422', 'HGNC:838', 'HGNC:16232', 'HGNC:2579', 'HGNC:11026', 'HGNC:12582', 'HGNC:3061', 'HGNC:2267', 'HGNC:4175', 'HGNC:10452', 'HGNC:2289', 'HGNC:833', 'HGNC:24380', 'HGNC:2279', 'HGNC:14409', 'HGNC:845', 'HGNC:2265', 'HGNC:14247', 'HGNC:2280', 'HGNC:846', 'HGNC:30862', 'HGNC:11059', 'HGNC:9721', 'HGNC:2858', 'H…
Calu3-S2-8h-A_CGCAGTTTGCCG	0.003145373441610439	0.049915985454391805	887	[['HGNC:848', 17.94803024498427, 99.99999999999996], ['HGNC:20661', 5.363757216297676, 99.99999999999997], ['HGNC:847', 17.948030244984277, 99.99999999999997], ['HGNC:12590', 17.948030244984356, 99.99999999999997], ['HGNC:7692', 22.640626294983726, 99.99999999999997], ['HGNC:7688', 22.64062629498376, 99.99999999999997], ['HGNC:30862', 17.948030244984256, 99.99999999999997], ['HGNC:823', 17.948030…	['HGNC:2858', 'HGNC:10451', 'HGNC:11047', 'HGNC:10992', 'HGNC:10986', 'HGNC:4432', 'HGNC:365', 'HGNC:17296', 'HGNC:406', 'HGNC:4249', 'HGNC:2501', 'HGNC:115', 'HGNC:9020', 'HGNC:5382', 'HGNC:11064', 'HGNC:5007', 'HGNC:4175', 'HGNC:18170', 'HGNC:29437', 'HGNC:10452', 'HGNC:10980', 'HGNC:7530', 'HGNC:8091', 'HGNC:7892', 'HGNC:14409', 'HGNC:30927', 'HGNC:4136', 'HGNC:5383', 'HGNC:9141', 'HGNC:10979'…
Calu3-S1-8h-A_TTGAGACTTTGC	0.0031453734416104014	0.0032982343304051327	1217	0	['HGNC:10452', 'HGNC:11047', 'HGNC:2267', 'HGNC:7422', 'HGNC:2292', 'HGNC:7427', 'HGNC:24381', 'HGNC:2579', 'HGNC:7892', 'HGNC:2265', 'HGNC:16232', 'HGNC:2294', 'HGNC:2279', 'HGNC:3482', 'HGNC:7421', 'HGNC:30863', 'HGNC:12585', 'HGNC:24382', 'HGNC:12586', 'HGNC:2501', 'HGNC:2291', 'HGNC:11055', 'HGNC:837', 'HGNC:847', 'HGNC:845', 'HGNC:2287', 'HGNC:2288', 'HGNC:2277', 'HGNC:823', 'HGNC:848', 'HGN…
Calu3-mock-4h-A_CAAGTAAACGCC	0.01000805993558363	0.0077813250803357515	1220	0	['HGNC:10451', 'HGNC:18761', 'HGNC:11063', 'HGNC:4136', 'HGNC:10850', 'HGNC:9721', 'HGNC:2861', 'HGNC:10452', 'HGNC:4432', 'HGNC:11025', 'HGNC:18170', 'HGNC:2858', 'HGNC:11067', 'HGNC:2501', 'HGNC:17296', 'HGNC:9225', 'HGNC:406', 'HGNC:11055', 'HGNC:4175', 'HGNC:7892', 'HGNC:7852', 'HGNC:12441']
Calu3-mock-12h-A_TGGGTTAATCGG	0.0409994721098013	0.099954033711368	1052	[['HGNC:7419', 26.72993060862164, 89.16849008720462], ['HGNC:2267', 26.729930608621586, 89.1684900872047], ['HGNC:30862', 26.729930608621817, 89.16849008720448], ['HGNC:2287', 26.72993060862161, 89.16849008720465], ['HGNC:2269', 26.72993060862165, 89.16849008720598], ['HGNC:12527', 42.06077360512246, 100.00000000000016], ['HGNC:380', 42.090198541183796, 99.99999999999967], ['HGNC:5383', 43.466837…	['HGNC:11047', 'HGNC:17296', 'HGNC:10452', 'HGNC:500', 'HGNC:30927', 'HGNC:29437', 'HGNC:18044', 'HGNC:10451', 'HGNC:2858', 'HGNC:7892', 'HGNC:18170', 'HGNC:4693']
Calu3-S2-4h-B_TAGAGTACCACC	0.01043974231660422	0.015167848765525191	1011	0	['HGNC:9020', 'HGNC:12585', 'HGNC:2294', 'HGNC:2287', 'HGNC:2292', 'HGNC:837', 'HGNC:846', 'HGNC:2277', 'HGNC:9721', 'HGNC:2279', 'HGNC:18044', 'HGNC:830', 'HGNC:24382', 'HGNC:4693', 'HGNC:4175', 'HGNC:5383', 'HGNC:29594', 'HGNC:10979', 'HGNC:823', 'HGNC:2280', 'HGNC:845', 'HGNC:12587', 'HGNC:848', 'HGNC:3482', 'HGNC:30862', 'HGNC:847', 'HGNC:7422', 'HGNC:7421', 'HGNC:12586', 'HGNC:2288', 'HGNC:8…
Calu3-mock-12h-A_AATTTTGCTAAC	0.02118195297606437	0.02241521961598521	1059	0	['HGNC:8907', 'HGNC:30927', 'HGNC:9020', 'HGNC:19980', 'HGNC:5383', 'HGNC:10979', 'HGNC:115', 'HGNC:11047', 'HGNC:4433', 'HGNC:2501', 'HGNC:29437', 'HGNC:7892', 'HGNC:18170', 'HGNC:10943', 'HGNC:12527', 'HGNC:976', 'HGNC:4458', 'HGNC:11559']
Calu3-mock-12h-A_TCGATGGGAAGA	0.0031453734416104387	0.00329823433040511	962	0	['HGNC:12563', 'HGNC:11047', 'HGNC:30927', 'HGNC:11064', 'HGNC:18170', 'HGNC:341', 'HGNC:7892', 'HGNC:4693', 'HGNC:4136', 'HGNC:2501', 'HGNC:4175', 'HGNC:29437', 'HGNC:9020']
Calu3-mock-4h-A_TGCTTATAAAGT	0.006068028725712658	0.007297030433256187	891	0	['HGNC:18070', 'HGNC:10943', 'HGNC:18170', 'HGNC:18044', 'HGNC:11064', 'HGNC:10920']
[truncated: 31,116 more rows]
