# Supplementary material for: Metabolic modeling elucidates phenformin and atpenin A5 as broad-spectrum antiviral drugs against RNA viruses
Source: Commun Biol. 2025 May 23;8:791. doi: 10.1038/s42003-025-08148-y (PMC12102274; doi:10.1038/s42003-025-08148-y)
Supplement: Supplementary file 5 — Supplementary Data 3 [file 42003_2025_8148_MOESM5_ESM.xlsx]

## Sheet: Fig1A
CellID	VBOF	PatientStatus	CellType
TATATCCTCATTGCTT_2_2_1_1	0.00245761	moderate	Main.Ciliated
AGTTAGCAGCCTTTCC_6_2_1_1	0.000778557	critical	Main.Ciliated
ATGGAGGTCAACTACG_6_2_1_1	0.099954	critical	Main.Ciliated
GAAATGACAGGATCTT_6_2_1_1	0.00329823	critical	Main.Ciliated
GATGGAGGTGACGCCT_2_1_1	0.00329823	moderate	Main.Ciliated
TCCTTTCAGATCCCAT_7_2_1_1	0.00329823	control	Main.Ciliated
TTTAGTCCATCGCTGG_4_2_1_1	0.0434469	moderate	Main.Ciliated
AGGTAGGGTATCCTTT_2_1_1	0.0131032	moderate	Main.Ciliated
ATGTCCCTCTCCTGAC_6_2_1_1	0.00325161	critical	Main.Ciliated
CTGAATGCATTGTACG_4_2_1_1	0.0151604	moderate	Main.Ciliated
GCGGATCGTATCTCTT_2_2_1	0.0434469	moderate	Main.Ciliated
TCATTTGCAAGAAATC_3_2_1_1	0.0407516	control	Main.Ciliated
AATCGACCAAAGCACG_3_2_1_1	0.0434469	control	Main.Ciliated
ATTTCACCAGTAGTGG_2_2_1	0.099954	moderate	Main.Ciliated
TCATTGTAGGATGCGT_3_2_1_1	0.00245761	control	Main.Ciliated
GCATTAGAGCAAATCA_3_2_1_1	0.00245761	control	Main.Ciliated
ATTGTTCGTACACTCA_4_2_1_1	0.00329823	moderate	Main.Ciliated
GACTCTCTCCACTAGA_2_2_1_1	0.00329823	moderate	Main.Ciliated
TTTAGTCAGGTCCCGT_4_2_1_1	0.00329823	moderate	Main.Ciliated
CGTGCTTAGCATCCTA_1_1	0.00245761	moderate	Main.Ciliated
ACCATTTCAGCTACTA_6_2_1_1	0.00125243	critical	Main.Ciliated
GCGTGCATCAATCCAG_2_1_1	0.0688682	moderate	Main.Ciliated
CCACCATTCTAACACG_8_2_1_1	0.00376941	control	Main.Ciliated
TTACCATTCAAGCCTA_2_2_1_1	0.00329823	moderate	Main.Ciliated
TCGCACTTCGACGATT_4_2_1_1	0.00329823	moderate	Main.Ciliated
GCCTGTTAGGTGGTTG_4_2_1_1	0.00245761	moderate	Main.Ciliated
TACCCGTTCTCCGAGG_3_2_1_1	0.00308021	control	Main.Ciliated
GTCAAGTTCTTGTGCC_6_2_1_1	0.00245761	critical	Main.Ciliated
CACAACATCAAGAATG_4_2_1_1	0.00329823	moderate	Main.Ciliated
CCTAACCTCATTCTTG_4_2_1_1	0.00245761	moderate	Main.Ciliated
TACCCACGTCGTACAT_2_2_1_1	0.00245761	moderate	Main.Ciliated
GTAGGAGTCCAATGCA_4_2_1_1	0.00329823	moderate	Main.Ciliated
AGCTACAGTCAAAGCG_3_2_1_1	0.00245761	control	Main.Ciliated
ATCGGCGGTTATTCTC_4_2_1_1	0.0434469	moderate	Main.Ciliated
TCATCCGTCGGCCTTT_4_2_1_1	0.00329823	moderate	Main.Ciliated
CTGTATTAGTTCCGGC_3_2_1_1	0.00329823	control	Main.Ciliated
GTTCGCTCACAGCCTG_4_2_1_1	0.00245761	moderate	Main.Ciliated
ACGTACATCAGCCTCT_2_1_1	0.00143135	moderate	Main.Ciliated
TCCTGCATCACCTCTG_2_2_1	0.00329823	moderate	Main.Ciliated
CCTCACAAGGTCGTGA_4_2_1_1	0.0202992	moderate	Main.Ciliated
CGTGCTTCAAGGTCTT_6_2_1_1	0.00376941	critical	Main.Ciliated
AATAGAGTCCATGCAA_2_2_1_1	0.0434469	moderate	Main.Ciliated
CTGATCCGTACTAAGA_2_2_1	0.00706764	moderate	Main.Ciliated
GAAATGAAGCTACTGT_4_2_1_1	0.00329823	moderate	Main.Ciliated
CCCTGATGTTCCAAAC_4_2_1_1	0.00245761	moderate	Main.Ciliated
AGTTCGAAGCTAGAAT_4_2_1_1	0.00245761	moderate	Main.Ciliated
TGGGCGTCATACAGGG_4_2_1_1	0.00245761	moderate	Main.Ciliated
GGGACCTCATAGATGA_2_2_1_1	0.0176145	moderate	Main.Ciliated
TAGATCGGTAACTTCG_2_2_1	0.0434469	moderate	Main.Ciliated
GGAGAACGTCAACCTA_4_2_1_1	0.00245761	moderate	Main.Ciliated
CGTCAAACACTAAACC_4_2_1_1	0.0688682	moderate	Main.Ciliated
TTTACTGGTCAAAGTA_4_2_1_1	0.0023208	moderate	Main.Ciliated
GATGCTATCATGCAGT_6_2_1_1	0.00329823	critical	Main.Ciliated
CTCCCTCTCCGTATGA_2_2_1	0.00143135	moderate	Main.Ciliated
TGACTCCGTTAGTTCG_2_2_1	0.00376941	moderate	Main.Ciliated
TAGACCATCTTCCAGC_6_2_1_1	0.00329823	critical	Main.Ciliated
AGAAGCGCATAACCCA_2_2_1_1	0.00245761	moderate	Main.Ciliated
TCTATCACATAGACTC_4_2_1_1	0.00329823	moderate	Main.Ciliated
ACGTAACAGGCACTCC_3_2_1_1	0.00245761	control	Main.Ciliated
GTCCTCACATAGTCGT_3_2_1_1	0.00329823	control	Main.Ciliated
ATTCTACAGACTAAGT_2_2_1_1	0.00329823	moderate	Main.Ciliated
ACACTGAGTCAGTCTA_4_2_1_1	0.0078338	moderate	Main.Ciliated
ACGGAAGGTTCACCGG_1_1	0.00245761	moderate	Main.Ciliated
CATCAAGAGTATGACA_4_2_1_1	0.00329823	moderate	Main.Ciliated
GACTTCCTCAGTCACA_1_1	0.0434469	moderate	Main.Ciliated
TACAGGTTCGCACTCT_2_2_1_1	0.0434469	moderate	Main.Ciliated
GTAAGTCGTAGGCAAC_4_2_1_1	0.00329823	moderate	Main.Ciliated
AGAGCCCGTGGACTGA_2_2_1_1	0.0434469	moderate	Main.Ciliated
TGCCGAGGTTTCGTGA_2_1_1	0.00245761	moderate	Main.Ciliated
GCTTGGGGTGTCTTCC_7_2_1_1	0.00329823	control	Main.Ciliated
GCATGATTCCCTCAAC_4_2_1_1	0.00164912	moderate	Main.Ciliated
TATCTGTAGCTAGATA_4_2_1_1	0.00329823	moderate	Main.Ciliated
TACCGGGTCATTTCGT_3_2_1_1	0.00706764	control	Main.Ciliated
CGTTGGGTCAGGGTAG_2_2_1	0.00245761	moderate	Main.Ciliated
TATACCTCACTCAAGT_2_2_1	0.00329823	moderate	Main.Ciliated
TGATCTTCAAACGTGG_3_2_1_1	0.0434469	control	Main.Ciliated
ATCCGTCCACGACCTG_6_2_1_1	0.0477254	critical	Main.Ciliated
CCTCCTCGTAGCCCTG_2_2_1	0.000891478	moderate	Main.Ciliated
GATGACTAGTTCCTGA_4_2_1_1	0.00329823	moderate	Main.Ciliated
GCATCGGTCATCTATC_1_1	0.0434469	moderate	Main.Ciliated
TAGGTTGGTCTGATCA_3_2_1_1	0.00245761	control	Main.Ciliated
GGGTATTAGAAACTAC_2_2_1_1	0.00329823	moderate	Main.Ciliated
AGTTCGAAGACCCGCT_2_2_1_1	0.00329823	moderate	Main.Ciliated
CTTGATTAGCTGTGCC_2_2_1_1	0.00245761	moderate	Main.Ciliated
TAACGACCAAATGAGT_4_2_1_1	0.0335551	moderate	Main.Ciliated
CAGGGCTGTCCGAAAG_5_2_1_1	0.0434469	control	Main.Ciliated
TGAGCATGTCATATGC_1_1	0.00329823	moderate	Main.Ciliated
GTAGTACGTGTTGCCG_2_2_1_1	0.00295574	moderate	Main.Ciliated
GATCCCTGTGTTCATG_2_1_1	0.00271145	moderate	Main.Ciliated
ACTCTCGGTTCCCAAA_4_2_1_1	0.00245761	moderate	Main.Ciliated
GACATCATCATAGCAC_5_2_1_1	0.0434469	control	Main.Ciliated
GAATCGTCAATCTCTT_4_2_1_1	0.00105537	moderate	Main.Ciliated
ACGTAACAGACGCAGT_2_2_1_1	0.0202138	moderate	Main.Ciliated
ACGTACACAGACCCGT_3_2_1_1	0.00245761	control	Main.Ciliated
TGCAGGCTCTTCGGAA_2_2_1	0.0150776	moderate	Main.Ciliated
ATGCCTCCAAGGCAAC_6_2_1_1	0.00329823	critical	Main.Ciliated
CCTAACCGTGTTCAGT_4_2_1_1	0.00125243	moderate	Main.Ciliated
TCAGTCCTCCGGACTG_2_2_1_1	0.00329823	moderate	Main.Ciliated
AGAACCTTCACTGTCC_4_2_1_1	0.00245761	moderate	Main.Ciliated
CGAGAAGCATCGATGT_6_2_1_1	0.00329823	critical	Main.Ciliated
TAACACGTCTACCCAC_1_1	0.00329823	moderate	Main.Ciliated
TGTAACGTCCAAGCAT_4_2_1_1	0.00329823	moderate	Main.Ciliated
CATCAAGAGACTCAAA_6_2_1_1	0.00329823	critical	Main.Ciliated
CCGATCTGTAAGATCA_2_2_1_1	0.00329823	moderate	Main.Ciliated
ACTGTGAAGGTATCTC_4_2_1_1	0.00245761	moderate	Main.Ciliated
TCACGCTTCGCCATAA_4_2_1_1	0.00245761	moderate	Main.Ciliated
GTCATCCGTCGTATTG_6_2_1_1	0.00329823	critical	Main.Ciliated
TGCGATATCCTGGGAC_2_2_1	0.099954	moderate	Main.Ciliated
TATTTCGTCTGAGGCC_2_2_1_1	0.00376941	moderate	Main.Ciliated
GGTAACTTCTGCTCTG_2_2_1	0.00329823	moderate	Main.Ciliated
AACCTTTCACTGTCCT_6_2_1_1	0.0434469	critical	Main.Ciliated
CGAATTGCAGGCCCTA_4_2_1_1	0.00376941	moderate	Main.Ciliated
AGCGCTGAGTGAATAC_4_2_1_1	0.00329823	moderate	Main.Ciliated
CGTGTCTCAGACAAGC_2_2_1	0.0434469	moderate	Main.Ciliated
GACTTCCCAATGGGTG_2_2_1	0.0688682	moderate	Main.Ciliated
AGATCCAGTAACATCC_2_2_1_1	0.00329823	moderate	Main.Ciliated
TTCCGTGCACTCCGGA_2_2_1_1	0.00245761	moderate	Main.Ciliated
AGACAGGGTCTACGTA_4_2_1_1	0.00245761	moderate	Main.Ciliated
CTGGTCTTCTGCAGCG_5_2_1_1	0.00245761	control	Main.Ciliated
AGGGAGTTCCCAGGCA_2_2_1	0.0564214	moderate	Main.Ciliated
TACCTCGCAAGCCTGC_6_2_1_1	0.0288003	critical	Main.Ciliated
GAGCTGCGTATTGGCT_2_2_1_1	0.0150776	moderate	Main.Ciliated
ACTGTGAGTTGCTCGG_2_2_1	0.0398592	moderate	Main.Ciliated
GGTAATCCAAACACCT_4_2_1_1	0.00295574	moderate	Main.Ciliated
GTTCGCTGTGACTATC_2_2_1	0.00329823	moderate	Main.Ciliated
CCTTTGGTCTTAGTTC_6_2_1_1	0.00329823	critical	Main.Ciliated
TCCTCTTGTTGTAAAG_4_2_1_1	0.00125243	moderate	Main.Ciliated
TGATGGTGTCCACACG_4_2_1_1	0.0434469	moderate	Main.Ciliated
GTTGCTCAGGAACGTC_4_2_1_1	0.0204504	moderate	Main.Ciliated
TAGTGCAGTACCGGCT_2_2_1_1	0.00329823	moderate	Main.Ciliated
TCAGCCTGTTAGTTCG_6_2_1_1	0.00125243	critical	Main.Ciliated
ATTGGGTGTACAGTTC_3_2_1_1	0.00201916	control	Main.Ciliated
GCCGTGACAGCTGTTA_2_2_1	0.0434469	moderate	Main.Ciliated
GTAGATCCACAAGTGG_4_2_1_1	0.0129843	moderate	Main.Ciliated
GCACATACAGGCATTT_4_2_1_1	0.00329823	moderate	Main.Ciliated
GTAAGTCGTGTCATCA_3_2_1_1	0.0317516	control	Main.Ciliated
GTGAGGACAATGACCT_2_2_1	0.00329823	moderate	Main.Ciliated
GAAGCCCCACCTGAAT_3_2_1_1	0.00329823	control	Main.Ciliated
TCTGTCGCACAACGCC_3_2_1_1	0.00230762	control	Main.Ciliated
TCGACCTAGGGTCTTT_4_2_1_1	0.00245761	moderate	Main.Ciliated
TGGATGTGTCATTGCA_7_2_1_1	0.099954	control	Main.Ciliated
AATGGAACATAGCTGT_6_2_1_1	0.00245761	critical	Main.Ciliated
TCCTGCACAAGACAAT_4_2_1_1	0.00329823	moderate	Main.Ciliated
GACACGCCAATATCCG_1_1	0.00245761	moderate	Main.Ciliated
CAGTTCCGTCTCGCGA_4_2_1_1	0.00329823	control	Main.Ciliated
AGACACTTCAACTGAC_2_2_1_1	0.0150776	moderate	Main.Ciliated
TCCTCGAGTACTAACC_6_2_1_1	0.00329823	critical	Main.Ciliated
ATGGATCTCTCCGCAT_4_2_1_1	0.00329823	moderate	Main.Ciliated
GACCCTTTCAAGAGTA_2_2_1	0.00163608	moderate	Main.Ciliated
GTCAAGTAGACATAAC_2_2_1_1	0.00329823	moderate	Main.Ciliated
TACCGGGCATCTAACG_2_1_1	0.00245761	moderate	Main.Ciliated
GGGACCTGTACAGTCT_4_2_1_1	0.00245761	moderate	Main.Ciliated
AAGCATCCATTGTGCA_1_1_1	0.099954	critical	Main.Ciliated
ACCCAAATCCTGTACC_6_2_1_1	0.00329823	critical	Main.Ciliated
GTCTAGATCAGTCATG_6_2_1_1	0.00329823	critical	Main.Ciliated
GAACGTTCACCCAATA_2_2_1_1	0.0434469	moderate	Main.Ciliated
CACACAAAGCGTGCTC_4_2_1_1	0.00329823	control	Main.Ciliated
CAATTTCTCGTAACAC_6_2_1_1	0.00329823	critical	Main.Ciliated
ACATGCATCGGCCTTT_2_2_1_1	0.00245761	moderate	Main.Ciliated
ACGTAGTTCGGTCATA_4_2_1_1	0.00245761	moderate	Main.Ciliated
AGCCAATAGACACACG_4_2_1_1	0.0428839	moderate	Main.Ciliated
ATTTCTGGTACTAAGA_6_2_1_1	0.00125243	critical	Main.Ciliated
CCACGAGTCACGTCCT_2_1_1	0.000501598	moderate	Main.Ciliated
TCGCTTGCAGCTCCTT_2_2_1_1	0.00329823	moderate	Main.Ciliated
GTTTGGATCATGACAC_6_2_1_1	0.00329823	critical	Main.Ciliated
TTCCACGCAGACTCTA_6_2_1_1	0.00329823	critical	Main.Ciliated
TAGCACATCTTGAACG_6_2_1_1	0.0434469	critical	Main.Ciliated
TAAGCACTCGCATGAT_2_2_1_1	0.0434469	moderate	Main.Ciliated
CGATCGGTCAGGAAAT_4_2_1_1	0.00245761	moderate	Main.Ciliated
CACTTCGCACGTAGTT_6_2_1_1	0.00245761	critical	Main.Ciliated
GCGTGCATCTTCCTAA_6_2_1_1	0.00329823	critical	Main.Ciliated
AGCCAATGTATCGTGT_1_1	0.00329823	moderate	Main.Ciliated
GTCCTCAAGCTTACGT_4_2_1_1	0.00213517	moderate	Main.Ciliated
GTTACAGCAGCACAGA_5_2_1_1	0.0107578	control	Main.Ciliated
TGACAGTGTAGAGACC_4_2_1_1	0.00329823	moderate	Main.Ciliated
AACAAGAAGACAGCGT_2_2_1	0.00329823	moderate	Main.Ciliated
GGCACGTGTGTTGAGG_4_2_1_1	0.00329823	moderate	Main.Ciliated
CCGTTCAAGCCTCAGC_2_2_1_1	0.0889438	moderate	Main.Ciliated
CTTCCTTAGGCTAACG_8_2_1_1	0.00329823	control	Main.Ciliated
GGCAGTCTCGAGGCAA_3_2_1_1	0.0434469	control	Main.Ciliated
TTTCGATTCAGTCATG_4_2_1_1	0.00329823	moderate	Main.Ciliated
CACGAATCAGAACATA_3_2_1_1	0.00329823	control	Main.Ciliated
ATTACTCCACTGGCCA_1_1	0.0434469	moderate	Main.Ciliated
AGTCTCCGTGTGAGCA_2_2_1_1	0.00329823	moderate	Main.Ciliated
CAATGACTCAACACCA_1_1	0.0434469	moderate	Main.Ciliated
GTGCAGCTCGGAATGG_6_2_1_1	0.00329823	critical	Main.Ciliated
TGCACGGCAGTTACCA_6_2_1_1	0.0434469	critical	Main.Ciliated
TGATGGTCAACCACGC_2_2_1	0.0688682	moderate	Main.Ciliated
AAGTACCAGCTGACCC_2_2_1_1	0.00329823	moderate	Main.Ciliated
TCTGGCTGTCTTGCTC_2_2_1	0.00245761	moderate	Main.Ciliated
CCGTGAGTCGAGCACC_1_1	0.00125243	moderate	Main.Ciliated
CATTCTACACCGTCTT_2_2_1	0.0614804	moderate	Main.Ciliated
AATGAAGAGACTACGG_6_2_1_1	0.00329823	critical	Main.Ciliated
GGGCTCACACATAGCT_2_2_1	0.0664266	moderate	Main.Ciliated
GTGTTAGAGACAGCGT_6_2_1_1	0.00329823	critical	Main.Ciliated
TACTTGTGTATCTCTT_4_2_1_1	0.00329823	moderate	Main.Ciliated
GTCAAGTTCTTCCAGC_6_2_1_1	0.00125243	critical	Main.Ciliated
GGGTAGAGTGCTTATG_3_2_1_1	0.0434469	control	Main.Ciliated
TCCACGTTCGAACTCA_6_2_1_1	0.00329823	critical	Main.Ciliated
CGGAACCTCATGCAGT_4_2_1_1	0.00329823	moderate	Main.Ciliated
GAAGGACCACGACGCT_2_2_1_1	0.00329823	moderate	Main.Ciliated
TTACCGCCAAGTTCGT_1_1	0.0464467	moderate	Main.Ciliated
CCACCATCAGAGCGTA_4_2_1_1	0.0334769	moderate	Main.Ciliated
AGGGAGTGTCACTCAA_4_2_1_1	0.00329823	moderate	Main.Ciliated
TTCATGTAGCTACTAC_5_2_1_1	0.00329823	control	Main.Ciliated
TTCCTCTGTATGATCC_7_2_1_1	0.00245761	control	Main.Ciliated
TTTACGTTCCTCACCA_6_2_1_1	0.00329823	critical	Main.Ciliated
GGAGATGCACAGAGCA_3_2_1_1	0.00329823	control	Main.Ciliated
AGACACTCAGAACATA_1_1	0.00245761	moderate	Main.Ciliated
GTCTACCGTTATGGTC_3_2_1_1	0.0434469	control	Main.Ciliated
CACAACAGTAGCTGCC_4_2_1_1	0.00245761	moderate	Main.Ciliated
TGATGCAGTTGTCCCT_1_1	0.0434469	moderate	Main.Ciliated
ATTCTACGTACTGACT_3_2_1_1	0.0434469	control	Main.Ciliated
AATCGACGTACATACC_8_2_1_1	0.00329823	control	Main.Ciliated
ATCCACCTCTTGATTC_2_2_1	0.00245761	moderate	Main.Ciliated
TCTTAGTTCACTCTTA_1_1	0.00376941	moderate	Main.Ciliated
AGCGTATTCACGGTCG_3_2_1_1	0.00245761	control	Main.Ciliated
AACAAAGCAATTAGGA_4_2_1_1	0.0156288	moderate	Main.Ciliated
GCGGAAAAGGCCCACT_4_2_1_1	0.00329823	moderate	Main.Ciliated
GCAGGCTCAGCTACAT_1_1	0.00125243	moderate	Main.Ciliated
TCATACTTCAGACTGT_4_2_1_1	0.00329823	moderate	Main.Ciliated
TACCTCGCATATGGCT_6_2_1_1	0.00329823	critical	Main.Ciliated
AAAGTCCGTTCTCTCG_2_2_1_1	0.00245761	moderate	Main.Ciliated
GTAACCACAGAAATTG_2_1_1	0.00245761	moderate	Main.Ciliated
TAGACTGTCATTCGGA_8_2_1_1	0.00204717	control	Main.Ciliated
TATTGGGTCTTCGATT_2_2_1_1	0.00125243	moderate	Main.Ciliated
TGACAGTCAACAACAA_4_2_1_1	0.00329823	moderate	Main.Ciliated
AAAGGATAGGAAGTAG_4_2_1_1	0.00805614	moderate	Main.Ciliated
CTTGAGATCGAGGCAA_3_2_1_1	0.0434469	control	Main.Ciliated
AGTAGTCTCGCCAATA_2_2_1_1	0.00285791	moderate	Main.Ciliated
TAGGTTGCATAGGTTC_3_2_1_1	0.00245761	control	Main.Ciliated
TAGGAGGGTACTGTTG_6_2_1_1	0.00329823	critical	Main.Ciliated
ATCCATTCAAACGTGG_2_2_1	0.099954	moderate	Main.Ciliated
GAGGGTATCGGACAAG_7_2_1_1	0.034994	control	Main.Ciliated
GCGTTTCGTTACTCAG_6_2_1_1	0.104662	critical	Main.Ciliated
CAACGATAGGATGAGA_2_1_1	0.099954	moderate	Main.Ciliated
CTCATCGGTCGCGTTG_6_2_1_1	0.00329823	critical	Main.Ciliated
TCTAACTCAATCGAAA_2_2_1	0.00245761	moderate	Main.Ciliated
GTTGTAGGTCCCGTGA_4_2_1_1	0.00329823	moderate	Main.Ciliated
AGACCATTCCATTCGC_6_2_1_1	0.00329823	critical	Main.Ciliated
ATGCCTCGTCGCCTAG_3_2_1_1	0.0434469	control	Main.Ciliated
CGGAACCAGGCTCAAG_4_2_1_1	0.0434469	moderate	Main.Ciliated
TCTTCCTGTCAGGTAG_6_2_1_1	0.0688682	critical	Main.Ciliated
TCCAGAAAGGTTTGAA_6_2_1_1	0.00329823	critical	Main.Ciliated
GCAGCTGCAACCAACT_2_2_1_1	0.00245761	moderate	Main.Ciliated
CTCACTGGTATCTCGA_6_2_1_1	0.00329823	critical	Main.Ciliated
AGCGATTGTTCTCTAT_2_2_1	0.099954	moderate	Main.Ciliated
GGAGCAATCTTTCCGG_4_2_1_1	0.00801273	moderate	Main.Ciliated
ATTCAGGGTCCTCAGG_4_2_1_1	0.0379283	moderate	Main.Ciliated
CTCTCGATCAGCTAGT_2_2_1_1	0.00329823	moderate	Main.Ciliated
GAGTCATCATGGCGCT_4_2_1_1	0.00245761	moderate	Main.Ciliated
ACTCTCGCAGAGTCTT_4_2_1_1	0.00427851	moderate	Main.Ciliated
GGGAAGTGTTGCCTAA_2_2_1	0.0196838	moderate	Main.Ciliated
GGCTTTCCACCGGAAA_4_2_1_1	0.00423222	moderate	Main.Ciliated
GCATTAGGTGAGCCAA_6_2_1_1	0.00245761	critical	Main.Ciliated
TAGCACATCTGAGTCA_2_2_1_1	0.00245761	moderate	Main.Ciliated
TAGACTGCATGGCCAC_2_2_1_1	0.00245761	moderate	Main.Ciliated
TCCCAGTGTGTTGACT_4_2_1_1	0.00245761	moderate	Main.Ciliated
CACACAAAGTTTCAGC_2_2_1	0.00329823	moderate	Main.Ciliated
GGGCTACGTGGCTACC_4_2_1_1	0.00529233	moderate	Main.Ciliated
CGCAGGTGTGGATCAG_2_2_1_1	0.0138281	moderate	Main.Ciliated
ACCCTCACATGACTGT_2_2_1	0.00143135	moderate	Main.Ciliated
TGTCCTGAGACGCAGT_4_2_1_1	0.00245761	moderate	Main.Ciliated
GGTGATTAGCGCACAA_3_2_1_1	0.00329823	control	Main.Ciliated
CCTCAGTGTTGCGGCT_2_2_1	0.069207	moderate	Main.Ciliated
CTCATGCCAGCTGTAT_6_2_1_1	0.00329823	critical	Main.Ciliated
ACATGCAAGATGAACT_2_2_1_1	0.00245761	moderate	Main.Ciliated
GCAACATTCCTCTGCA_2_2_1	0.00329823	moderate	Main.Ciliated
CTGCCATCACCCTTGT_8_2_1_1	0.00329823	control	Main.Ciliated
TGGAGAGGTCTGCAAT_4_2_1_1	0.00329823	moderate	Main.Ciliated
CGATCGGTCTCCGCAT_6_2_1_1	0.0434469	critical	Main.Ciliated
TCCTCGACAGCGTGCT_6_2_1_1	0.00125243	critical	Main.Ciliated
GACCTTCCATCATCCC_6_2_1_1	0.00143135	critical	Main.Ciliated
CATTGAGGTGCATTTG_2_2_1_1	0.00329823	moderate	Main.Ciliated
GGAGGATCACCAGGTC_4_2_1_1	0.00329823	moderate	Main.Ciliated
CTGCATCTCCATTCAT_7_2_1_1	0.0446774	control	Main.Ciliated
TAACCAGGTAGGAAAG_4_2_1_1	0.00329823	moderate	Main.Ciliated
GATCAGTCATACAGGG_2_2_1	0.00329823	moderate	Main.Ciliated
GTTGTCCCATTCAGGT_2_2_1_1	0.099954	moderate	Main.Ciliated
CTGATCCAGCGCAATG_4_2_1_1	0.00329823	moderate	Main.Ciliated
GTTGAACAGTGGGAAA_2_2_1	0.0318773	moderate	Main.Ciliated
CGTGTCTTCGGTGTTA_2_2_1	0.00245761	moderate	Main.Ciliated
TCAAGACCAATCAGCT_3_2_1_1	0.00329823	control	Main.Ciliated
CCGATCTCAGTTACCA_2_2_1_1	0.00329823	moderate	Main.Ciliated
AACACACCACCATAAC_4_2_1_1	0.00329823	moderate	Main.Ciliated
TCTACATAGACAAGCC_4_2_1_1	0.00329823	moderate	Main.Ciliated
ACAACCATCCAATCTT_2_2_1	0.00245761	moderate	Main.Ciliated
TCACATTAGAGATGCC_3_2_1_1	0.000411245	control	Main.Ciliated
TAAGCGTCATACCGTA_2_2_1_1	0.00329823	moderate	Main.Ciliated
CTCCGATCACAGCCAC_6_2_1_1	0.00329823	critical	Main.Ciliated
ACGATCAAGGCCCGTT_2_2_1	0.00427851	moderate	Main.Ciliated
ATCTTCATCGATCCCT_6_2_1_1	0.0210484	critical	Main.Ciliated
TCCTCCCTCTAGCATG_4_2_1_1	0.00329823	moderate	Main.Ciliated
GACCTTCTCGGAGTGA_2_2_1	0.0626084	moderate	Main.Ciliated
GCCATGGAGTTCCAGT_4_2_1_1	0.00245761	moderate	Main.Ciliated
TATTGGGCAATGGCAG_2_2_1	0.099954	moderate	Main.Ciliated
TTTACTGCAAGGGCAT_2_2_1_1	0.00329823	moderate	Main.Ciliated
TCATTGTTCCCTTGTG_6_2_1_1	0.00329823	critical	Main.Ciliated
ACTTCGCTCTGTGCGG_2_2_1_1	0.00329823	moderate	Main.Ciliated
AGGATAATCAGGAACG_6_2_1_1	0.00329823	critical	Main.Ciliated
GGGACCTGTCACGCTG_1_1	0.00245761	moderate	Main.Ciliated
AATGGAATCATGGCCG_6_2_1_1	0.00245761	critical	Main.Ciliated
GTGGAGAAGGTACAAT_3_2_1_1	0.00245761	control	Main.Ciliated
TGCAGTATCAGACCTA_1_1	0.00125243	moderate	Main.Ciliated
AGCCAGCAGGGATCGT_4_2_1_1	0.00329823	moderate	Main.Ciliated
TGCATGAGTCCTTGTC_4_2_1_1	0.0434469	moderate	Main.Ciliated
AGACCATCATCGGATT_6_2_1_1	0.00329823	critical	Main.Ciliated
ATGCGATCAGACAAGC_3_2_1_1	0.0339796	control	Main.Ciliated
ATACCTTCAAGTGGAC_4_2_1_1	0.00329823	moderate	Main.Ciliated
CATGCCTCAACGGCCT_2_2_1_1	0.00102388	moderate	Main.Ciliated
GTGGAGAAGTTGCTGT_7_2_1_1	0.00245761	control	Main.Ciliated
CCCTGATAGGGCTAAC_1_1	0.00329823	moderate	Main.Ciliated
ATTACCTGTACACGCC_6_2_1_1	0.00329823	critical	Main.Ciliated
GCCGTGACAGAAATTG_2_2_1	0.0688682	moderate	Main.Ciliated
TTGTTGTTCGAAGCCC_6_2_1_1	0.00329823	critical	Main.Ciliated
ACCCAAATCTCTCTAA_4_2_1_1	0.00329823	moderate	Main.Ciliated
CAGGGCTGTCCGAAAG_4_2_1_1	0.0434469	control	Main.Ciliated
TTGGGTAGTAGGTGCA_4_2_1_1	0.0434469	moderate	Main.Ciliated
TCGACGGGTATACCCA_6_2_1_1	0.00141875	critical	Main.Ciliated
CAAAGAAAGGTAGTAT_1_1	0.00376941	moderate	Main.Ciliated
AGTACCAAGAGGCGGA_4_2_1_1	0.00329823	moderate	Main.Ciliated
GTGGGAACATGTTCGA_4_2_1_1	0.00329823	moderate	Main.Ciliated
CTGAGGCGTATCATGC_4_2_1_1	0.00245761	moderate	Main.Ciliated
GTCAGCGAGCGATTCT_7_2_1_1	0.00329823	control	Main.Ciliated
GAGAAATAGCCTATTG_6_2_1_1	0.0122369	critical	Main.Ciliated
TCCAGAAGTGGCTGAA_2_2_1_1	0.00245761	moderate	Main.Ciliated
GACTGATCATAGATGA_6_2_1_1	0.00376941	critical	Main.Ciliated
AGCATCATCTTCGGAA_1_1	0.0434469	moderate	Main.Ciliated
GTCTAGATCATTCCTA_6_2_1_1	0.00143135	critical	Main.Ciliated
TTGGGCGTCCATTTCA_1_1	0.00376941	moderate	Main.Ciliated
ATTGTTCCATTCCTAT_6_2_1_1	0.00329823	critical	Main.Ciliated
GACATCATCATAGCAC_4_2_1_1	0.0434469	control	Main.Ciliated
ACAGCCGTCGGAGCAA_4_2_1_1	0.0406633	moderate	Main.Ciliated
TCGCTTGTCAAGGACG_2_2_1_1	0.0434469	moderate	Main.Ciliated
CGTTCTGTCAATCCAG_3_2_1_1	0.00329823	control	Main.Ciliated
GCCATGGGTGTAGCAG_4_2_1_1	0.00376941	moderate	Main.Ciliated
GTGCGTGCATGGGAAC_4_2_1_1	0.00245761	moderate	Main.Ciliated
ACGTACACATTACTCT_3_2_1_1	0.00143135	control	Main.Ciliated
GAAACCTCAGCTGGTC_2_2_1	0.0434469	moderate	Main.Ciliated
TGACAGTTCTTACGTT_2_2_1	0.00245761	moderate	Main.Ciliated
ACCGTTCAGACATCCT_1_1	0.00376941	moderate	Main.Ciliated
GAAACCTCAGCTGTAT_4_2_1_1	0.0196904	moderate	Main.Ciliated
AACAAAGGTGATTCTG_3_2_1_1	0.00329823	control	Main.Ciliated
ACTACGAGTAATCAGA_3_2_1_1	0.00245761	control	Main.Ciliated
ATAGGCTCACAGCCTG_2_2_1	0.000305914	moderate	Main.Ciliated
CAGATTGAGGTCATCT_6_2_1_1	0.00329823	critical	Main.Ciliated
TGTCCACTCTAATTCC_2_2_1_1	0.0217425	moderate	Main.Ciliated
ATTGTTCTCCTAGCCT_2_2_1_1	0.00878363	moderate	Main.Ciliated
ATACCTTTCGAGTACT_4_2_1_1	0.0434469	moderate	Main.Ciliated
TTCCAATTCCATGAGT_8_2_1_1	0.00329823	control	Main.Ciliated
CATTCCGTCAGGAGAC_1_1	0.0434469	moderate	Main.Ciliated
CTTCAATTCCATTTGT_2_2_1_1	0.000501598	moderate	Main.Ciliated
CATCAAGGTTTCAGAC_2_1_1	0.00329823	moderate	Main.Ciliated
GTCGCGATCTTCCGTG_2_2_1_1	0.099954	moderate	Main.Ciliated
GATAGCTTCTGCGAGC_2_2_1_1	0.099954	moderate	Main.Ciliated
GGTAACTGTCCTTAAG_2_2_1	0.099954	moderate	Main.Ciliated
AGCGTCGGTGCCTAAT_3_2_1_1	0.00245761	control	Main.Ciliated
CCTCTAGTCCCGAAAT_1_1	0.0434469	moderate	Main.Ciliated
CTGGTCTTCTGCAGCG_4_2_1_1	0.00245761	control	Main.Ciliated
GAGCCTGTCTTACCAT_2_1_1	0.00329823	moderate	Main.Ciliated
GTACAACAGTCCCAGC_2_1_1	0.0434469	moderate	Main.Ciliated
CGCCATTGTTCAGCGC_4_2_1_1	0.00329823	moderate	Main.Ciliated
CTCATCGTCGATGGAG_4_2_1_1	0.00329823	moderate	Main.Ciliated
ATGACCATCCTCACCA_6_2_1_1	0.00329823	critical	Main.Ciliated
CTACCCAAGAAACTGT_4_2_1_1	0.00245761	moderate	Main.Ciliated
CCTCATGCACATTCTT_4_2_1_1	0.0434469	moderate	Main.Ciliated
AAAGTCCCATCCGCGA_3_2_1_1	0.0434469	control	Main.Ciliated
CTTAGGATCCATAGAC_4_2_1_1	0.00407907	moderate	Main.Ciliated
CGAGGAAGTGCGTTTA_6_2_1_1	0.00329823	critical	Main.Ciliated
GTAGTACAGCATTGTC_1_1	0.00125243	moderate	Main.Ciliated
CTTTCAACATACCACA_2_2_1	0.0688682	moderate	Main.Ciliated
AACCACACAAGCACCC_8_2_1_1	0.00245761	control	Main.Ciliated
GTAGATCTCTTGCGCT_4_2_1_1	0.00245761	moderate	Main.Ciliated
TAAGTCGTCTGAGAAA_4_2_1_1	0.00178296	moderate	Main.Ciliated
ATTCCATCAAACGTGG_4_2_1_1	0.00329823	moderate	Main.Ciliated
GTCCTCAAGACGCCAA_6_2_1_1	0.00329823	critical	Main.Ciliated
CATCGCTGTTAAGAAC_2_2_1_1	0.0434469	moderate	Main.Ciliated
CTGAATGCATCGCTCT_1_1	0.00329823	moderate	Main.Ciliated
CATGCTCTCAATCTTC_4_2_1_1	0.00245761	moderate	Main.Ciliated
CTGCATCTCTCATTTG_2_2_1	0.00329823	moderate	Main.Ciliated
GAAACCTTCGGTAACT_4_2_1_1	0.0184723	moderate	Main.Ciliated
TTAGTCTCACTGCGAC_6_2_1_1	0.00245761	critical	Main.Ciliated
AGGTTGTCATGTCAGT_4_2_1_1	0.00329823	moderate	Main.Ciliated
TCCATGCGTGAATGTA_2_2_1	0.00143135	moderate	Main.Ciliated
TCCACGTTCCGCGATG_4_2_1_1	0.00376941	moderate	Main.Ciliated
CATTCTAAGTCTCCTC_2_2_1_1	0.00329823	moderate	Main.Ciliated
CAGTTCCGTCTCGCGA_5_2_1_1	0.00329823	control	Main.Ciliated
TCGTGCTCATGACAGG_6_2_1_1	0.00245761	critical	Main.Ciliated
CTCCATGCAATACGCT_4_2_1_1	0.00245761	moderate	Main.Ciliated
CTTCTAAGTGCTTCAA_2_2_1	0.00329823	moderate	Main.Ciliated
CCTCAGTCAAGCCTGC_2_2_1_1	0.00329823	moderate	Main.Ciliated
TACCTCGTCTAACGCA_4_2_1_1	0.00245761	moderate	Main.Ciliated
GGTAACTAGATCGACG_2_2_1_1	0.00329823	moderate	Main.Ciliated
TTCCACGAGTAGCTCT_3_2_1_1	0.00124372	control	Main.Ciliated
GCAACCGCAAATCGGG_2_2_1	0.00329823	moderate	Main.Ciliated
GTTGTAGAGACGCATG_1_1	0.00329823	moderate	Main.Ciliated
CTACTATGTGCCTTTC_4_2_1_1	0.00245761	moderate	Main.Ciliated
CATACTTCAGACGGAT_4_2_1_1	0.00329823	moderate	Main.Ciliated
GTTATGGCAGTCGCAC_6_2_1_1	0.0304947	critical	Main.Ciliated
CGATCGGAGGGCAAGG_2_2_1_1	0.00245761	moderate	Main.Ciliated
AGGGTCCTCGGATAAA_6_2_1_1	0.00329823	critical	Main.Ciliated
TGGGCTGGTCGGATTT_8_2_1_1	0.00329823	control	Main.Ciliated
GGAACCCCATCGAAGG_6_2_1_1	0.00329823	critical	Main.Ciliated
GCATTAGGTACTTGTG_2_2_1	0.0688682	moderate	Main.Ciliated
AAAGAACGTGGAATGC_2_2_1	0.00245761	moderate	Main.Ciliated
GGGCGTTGTAAGTAGT_2_2_1_1	0.00329823	moderate	Main.Ciliated
ATTCTACGTTATGTGC_3_2_1_1	0.0449227	control	Main.Ciliated
TCTACCGTCTTCGCTG_6_2_1_1	0.00329823	critical	Main.Ciliated
AGGAGGTAGAGTTGTA_4_2_1_1	0.00143135	moderate	Main.Ciliated
TCTTGCGAGGGTAATT_2_2_1_1	0.00245761	moderate	Main.Ciliated
GATCGTACACGTAGTT_2_2_1	0.00329823	moderate	Main.Ciliated
AGTGACTCAGAGTTGG_3_2_1_1	0.00245761	control	Main.Ciliated
GTCAGCGAGGACAACC_2_2_1	0.0434469	moderate	Main.Ciliated
AGTACTGAGATTGATG_6_2_1_1	0.00125243	critical	Main.Ciliated
AGATGAATCAGGAAAT_2_1_1	0.00329823	moderate	Main.Ciliated
AACAAGATCAACCTTT_2_2_1_1	0.0150776	moderate	Main.Ciliated
ACACGCGTCTCATGGA_2_2_1	0.00143135	moderate	Main.Ciliated
GATCGTAGTACTCGTA_2_2_1	0.0434469	moderate	Main.Ciliated
ACAAGCTAGCTCAGAG_6_2_1_1	0.0116029	critical	Main.Ciliated
GTTACAGCAGCACAGA_4_2_1_1	0.0107578	control	Main.Ciliated
CTCCACAGTCATAGTC_2_2_1_1	0.00329823	moderate	Main.Ciliated
TTAGGCAAGGAACTAT_2_1_1	0.0371942	moderate	Main.Ciliated
CTCCTTTCATGGAATA_4_2_1_1	0.00245761	moderate	Main.Ciliated
ACTTATCTCCACGTAA_2_2_1	0.0434469	moderate	Main.Ciliated
TTGCGTCCAATAGAGT_3_2_1_1	0.00245761	control	Main.Ciliated
TTCTCTCCACAAGGTG_4_2_1_1	0.0434469	moderate	Main.Ciliated
TCTACCGCAACCGTAT_6_2_1_1	0.00329823	critical	Main.Ciliated
TACGGGCGTGGGTATG_4_2_1_1	0.0244369	moderate	Main.Ciliated
TGATGCATCGCGTTTC_6_2_1_1	0.00329823	critical	Main.Ciliated
ATAGAGAAGGAGGGTG_2_2_1	0.0434469	moderate	Main.Ciliated
GGTAGAGGTCCAGGTC_2_2_1	0.00245761	moderate	Main.Ciliated
CGACAGCGTTGAGTCT_6_2_1_1	0.00329823	critical	Main.Ciliated
CTTAGGATCCATGATG_2_2_1	0.0688682	moderate	Main.Ciliated
CACACAAAGCGTGCTC_5_2_1_1	0.00329823	control	Main.Ciliated
TATCGCCAGATGCCGA_6_2_1_1	0.00329823	critical	Main.Ciliated
AAAGAACAGAGTCTTC_6_2_1_1	0.00329823	critical	Main.Ciliated
CTAACTTGTGACACGA_4_2_1_1	0.0434469	moderate	Main.Ciliated
GCACATAAGTTGTCGT_2_2_1	0.00376941	moderate	Main.Ciliated
GAGTTTGAGGTCCTGC_4_2_1_1	0.00474366	moderate	Main.Ciliated
CGGGACTGTTTCTATC_4_2_1_1	0.00245761	moderate	Main.Ciliated
ATTCGTTAGCGTGCCT_2_2_1_1	0.00245761	moderate	Main.Ciliated
GACTGATTCCTTCTGG_6_2_1_1	0.00329823	critical	Main.Ciliated
GCCCGAACAAGCCCAC_2_1_1	0.00121441	moderate	Main.Ciliated
AGTTCGATCATGAGGG_4_2_1_1	0.00879227	moderate	Main.Ciliated
ATGCGATAGGTTGAGC_6_2_1_1	0.0434469	critical	Main.Ciliated
AACAGGGTCCCGGTAG_2_2_1	0.00329823	moderate	Main.Ciliated
TACCCGTAGGGCATGT_2_2_1	0.00329823	moderate	Main.Ciliated
GTTGAACAGTAAAGCT_1_1	0.00329823	moderate	Main.Ciliated
ACTATTCCATGGACAG_2_2_1_1	0.00329823	moderate	Main.Ciliated
CCATAAGTCGTGGACC_4_2_1_1	0.00125757	moderate	Main.Ciliated
GATGACTTCGACGACC_2_2_1_1	0.00329823	moderate	Main.Ciliated
AAGCATCCATTGTGCA_2_1_1	0.00376941	moderate	Main.Ciliated
CCAAGCGGTTGCAAGG_1_1	0.00143135	moderate	Main.Ciliated
GGGTTATAGTAGGCCA_6_2_1_1	0.00329823	critical	Main.Ciliated
GAGTGTTAGCTGGTGA_1_1	0.00245761	moderate	Main.Ciliated
CATTTCAGTAGCACAG_6_2_1_1	0.00329823	critical	Main.Ciliated
GAATCGTAGTTTCGAC_4_2_1_1	0.00245761	moderate	Main.Ciliated
TTCGGTCCAAGTGCAG_3_2_1_1	0.00245761	control	Main.Ciliated
AGACAGGCACGACAAG_6_2_1_1	0.00245761	critical	Main.Ciliated
AAGAACAAGGAATGTT_2_2_1_1	0.00329823	moderate	Main.Ciliated
GATGTTGGTAGCTCGC_2_2_1_1	0.00168184	moderate	Main.Ciliated
GGTGTCGGTGCGTTTA_4_2_1_1	0.00329823	moderate	Main.Ciliated
CTCAAGAAGTTGAAAC_3_2_1_1	0.00245761	control	Main.Ciliated
CACTGTCGTGAGACCA_6_2_1_1	0.0434469	critical	Main.Ciliated
AAGAACACAGTAGTTC_6_2_1_1	0.00376941	critical	Main.Ciliated
CTGCCATGTGCGCTCA_2_2_1_1	0.00329823	moderate	Main.Ciliated
TCAATCTTCATTGTTC_2_2_1	0.0688682	moderate	Main.Ciliated
GTCTGTCAGAATCCCT_3_2_1_1	0.00245761	control	Main.Ciliated
TCAGGTAAGTAGTCAA_4_2_1_1	0.099954	moderate	Main.Ciliated
AACCTTTAGACCGTTT_2_2_1_1	0.0434469	moderate	Main.Ciliated
GCTGCAGTCGGTCGAC_6_2_1_1	0.00329823	critical	Main.Ciliated
TCTATACAGCGATGCA_1_1	0.00376941	moderate	Main.Ciliated
TCATATCAGCCGAACA_6_2_1_1	0.000501598	critical	Main.Ciliated
TTCAGGAGTAGTGATA_4_2_1_1	0.00329823	moderate	Main.Ciliated
TTCATGTAGCTACTAC_4_2_1_1	0.00329823	control	Main.Ciliated
GCCAGGTGTAGGTTTC_4_2_1_1	0.00329823	moderate	Main.Ciliated
CGTTCTGAGTAAATGC_2_2_1	0.00245761	moderate	Main.Ciliated
ATGGATCAGGCTCTAT_2_2_1	0.099954	moderate	Main.Ciliated
GTTGTCCAGTTCTACG_6_2_1_1	0.0122223	critical	Main.Ciliated
ACTTAGGAGCAGTCTT_4_2_1_1	0.00245761	moderate	Main.Ciliated
AAGAACATCTTCCTAA_2_2_1	0.0688682	moderate	Main.Ciliated
CGATCGGAGCCGGAAT_6_2_1_1	0.00329823	critical	Main.Ciliated
GACTCAAAGGTCATTC_4_2_1_1	0.00329823	moderate	Main.Ciliated
GGTCTGGGTAACATCC_6_2_1_1	0.025048	critical	Main.Ciliated
ATAGACCTCCGAGAAG_4_2_1_1	0.00329823	moderate	Main.Ciliated
CTGCTCATCATCACTT_6_2_1_1	0.00329823	critical	Main.Ciliated
CGGTCAGGTGACCTGC_1_1	0.00143135	moderate	Main.Ciliated
AGTACCATCGAGTTGT_3_2_1_1	0.00204403	control	Main.Ciliated
AGGTGTTAGGAGGTTC_3_2_1_1	0.00329823	control	Main.Ciliated
CTCTGGTAGACTGTTC_2_2_1_1	0.00329823	moderate	Main.Ciliated
TTCCGTGGTCGCTGCA_2_2_1_1	0.00329823	moderate	Main.Ciliated
CAAAGAATCGACGACC_2_2_1_1	0.00329823	moderate	Main.Ciliated
GGAGAACCACCTGCGA_4_2_1_1	0.00143135	moderate	Main.Ciliated
ACAGAAATCCGGTAAT_6_2_1_1	0.000603763	critical	Main.Ciliated
TCATGTTGTTCTGAGT_6_2_1_1	0.00329823	critical	Main.Ciliated
ACTATTCTCCCTTGGT_6_2_1_1	0.00125243	critical	Main.Ciliated
GCAGGCTTCTAAGCGT_1_1	0.000501598	moderate	Main.Ciliated
CTTACCGCAAACTAAG_8_2_1_1	0.00329823	control	Main.Ciliated
GCTTTCGAGTGATTCC_2_2_1_1	0.00245761	moderate	Main.Ciliated
CTATCCGCACACCGAC_6_2_1_1	0.00329823	critical	Main.Ciliated
CATCGGGCAACTCGAT_2_2_1_1	0.00245761	moderate	Main.Ciliated
CCGATGGTCTTCTCAA_4_2_1_1	0.00230762	moderate	Main.Ciliated
GCACTAAGTCTTTATC_8_2_1_1	0.0434469	control	Main.Ciliated
AAACCCAAGCTTGTTG_4_2_1_1	0.00329823	moderate	Main.Ciliated
ATACCGATCCACTGAA_6_2_1_1	0.00329823	critical	Main.Ciliated
GCATCGGTCCGTGGGT_2_2_1	0.00329823	moderate	Main.Ciliated
TATCGCCAGTGTAGAT_1_1	0.00329823	moderate	Main.Ciliated
CGTCCATCACCCTCTA_4_2_1_1	0.00376941	moderate	Main.Ciliated
CTTGAGAGTAATGATG_2_1_1	0.00329823	moderate	Main.Ciliated
AGGAAATTCATTTGCT_6_2_1_1	0.00125243	critical	Main.Ciliated
CTCCTTTCAATAACCC_6_2_1_1	0.00329823	critical	Main.Ciliated
GTCATCCAGCCTCATA_3_2_1_1	0.00245761	control	Main.Ciliated
CGGAGAACAGCCTACG_2_2_1_1	0.00245761	moderate	Main.Ciliated
GCTACAAGTGTTAGCT_8_2_1_1	0.00245761	control	Main.Ciliated
AATGCCAGTGCAGATG_4_2_1_1	0.0434469	moderate	Main.Ciliated
AGCTACATCCCGTTGT_2_2_1_1	0.0434469	moderate	Main.Ciliated
TTACGTTCAGGCTTGC_6_2_1_1	0.00245761	critical	Main.Ciliated
TAATTCCGTAACACGG_4_2_1_1	0.00245761	moderate	Main.Ciliated
GCTACAATCATCGGGC_5_2_1_1	0.00329823	control	Main.Ciliated
AGACCCGGTTGGCCTG_6_2_1_1	0.00130737	critical	Main.Ciliated
TACAGGTCAATGAGCG_2_2_1_1	0.00329823	moderate	Main.Ciliated
CAAGACTAGCTACGTT_1_1	0.0296007	moderate	Main.Ciliated
TGGTTAGAGACCTTTG_2_2_1_1	0.0434469	moderate	Main.Ciliated
AACCCAATCGCGAAGA_4_2_1_1	0.00329823	moderate	Main.Ciliated
TATTGCTGTTCTGAGT_4_2_1_1	0.0434469	moderate	Main.Ciliated
TCCTCCCTCCGACAGC_4_2_1_1	0.00329823	moderate	Main.Ciliated
GGTCACGCACAACGTT_4_2_1_1	0.00329823	moderate	Main.Ciliated
GTGTGATTCTTGCAAG_2_2_1_1	0.00245761	moderate	Main.Ciliated
GACTATGAGGGCGAAG_2_2_1_1	0.0434469	moderate	Main.Ciliated
TTCTTCCAGCCGGATA_2_2_1_1	0.00329823	moderate	Main.Ciliated
GAGTCATGTGGGTTGA_1_1	0.00245761	moderate	Main.Ciliated
CAATGACCAAGGCTTT_6_2_1_1	0.00329823	critical	Main.Ciliated
TTCTGTAAGTGCAAAT_2_2_1_1	0.00245761	moderate	Main.Ciliated
TTCCGTGGTACGTACT_6_2_1_1	0.00329823	critical	Main.Ciliated
ACGTCCTAGAGCCGTA_1_1	0.00706764	moderate	Main.Ciliated
ACTTATCCAATTGCTG_2_2_1	0.00245761	moderate	Main.Ciliated
ATTTCACGTTGACTAC_2_2_1_1	0.00329823	moderate	Main.Ciliated
AAGAACAGTACTCAAC_4_2_1_1	0.00329823	moderate	Main.Ciliated
GCTTCACGTACAGAGC_4_2_1_1	0.00245761	moderate	Main.Ciliated
GTGCGTGGTAGGATAT_4_2_1_1	0.00329823	control	Main.Ciliated
GGTTGTATCTCTGCCA_2_2_1_1	0.0434469	moderate	Main.Ciliated
GGTTAACCAGTATTCG_2_2_1_1	0.0215849	moderate	Main.Ciliated
TGCCGAGGTTCGTGCG_6_2_1_1	0.00687347	critical	Main.Ciliated
CTGAATGCAGATTCGT_3_2_1_1	0.00329823	control	Main.Ciliated
GATAGAATCTCATTTG_1_1	0.00245761	moderate	Main.Ciliated
CTCACTGAGGTCATCT_4_2_1_1	0.00329823	moderate	Main.Ciliated
GTGCGTGTCCTAGCGG_4_2_1_1	0.00245761	control	Main.Ciliated
TGCATGAGTTGCTGAT_4_2_1_1	0.00143135	moderate	Main.Ciliated
CTCCCTCAGAGAGCCT_2_2_1_1	0.00245761	moderate	Main.Ciliated
CTACTATAGACCGCCT_4_2_1_1	0.001104	moderate	Main.Ciliated
TGTTGAGAGGGTCAAC_1_1	0.00329823	moderate	Main.Ciliated
GATCATGAGTTTCTTC_4_2_1_1	0.0434469	control	Main.Ciliated
AATGCCACACACAGAG_2_2_1	0.099954	moderate	Main.Ciliated
TGTCCCAAGGTCGAGT_1_1	0.00329823	moderate	Main.Ciliated
AGACTCACATCCGATA_3_2_1_1	0.0434469	control	Main.Ciliated
GATCACAAGTGTACCT_2_2_1	0.099954	moderate	Main.Ciliated
CTGATCCTCGTGGGAA_2_2_1	0.00143135	moderate	Main.Ciliated
TGGTTAGAGGGCAGGA_3_2_1_1	0.00245761	control	Main.Ciliated
CAGCACGAGCTCGACC_6_2_1_1	0.00245761	critical	Main.Ciliated
GTGTGATTCGCCATAA_6_2_1_1	0.00329823	critical	Main.Ciliated
ATAGACCGTTTACCAG_2_1_1	0.00125243	moderate	Main.Ciliated
GTGGAGATCGATTGGT_2_2_1_1	0.0295289	moderate	Main.Ciliated
TGTTGGAGTCAGATTC_4_2_1_1	0.0214661	moderate	Main.Ciliated
GACAGCCGTTAAGCAA_2_1_1	0.00329823	moderate	Main.Ciliated
TTTGGTTAGCGACTGA_1_1	0.00329823	moderate	Main.Ciliated
AACCAACTCTATCGTT_3_2_1_1	0.00245761	control	Main.Ciliated
TCGATTTTCATCTATC_6_2_1_1	0.000501598	critical	Main.Ciliated
CTCCTCCGTGAACTAA_6_2_1_1	0.00307624	critical	Main.Ciliated
AGTCAACGTTGCCATA_2_2_1	0.0434469	moderate	Main.Ciliated
TCAGCAATCAAGCCTA_3_2_1_1	0.00329823	control	Main.Ciliated
TCATTACGTAGTATAG_2_2_1	0.0434469	moderate	Main.Ciliated
TACACCCCAGACGGAT_7_2_1_1	0.00329823	control	Main.Ciliated
AGCGCCATCAGTGTCA_2_2_1_1	0.0339508	moderate	Main.Ciliated
AAGGAATGTGTTCCAA_4_2_1_1	0.00245761	moderate	Main.Ciliated
CATACAGAGCACTTTG_4_2_1_1	0.00245761	control	Main.Ciliated
CAACAACCAAGACTGG_2_2_1	0.0688682	moderate	Main.Ciliated
ATCCACCCAACACAAA_6_2_1_1	0.00329823	critical	Main.Ciliated
GGGTGAACAGCCGTTG_4_2_1_1	0.00329823	moderate	Main.Ciliated
ATCCCTGAGGGAGGGT_4_2_1_1	0.0136363	moderate	Main.Ciliated
CTCAGGGTCCTTCTAA_6_2_1_1	0.00290963	critical	Main.Ciliated
GGTAACTCAGCACCCA_4_2_1_1	0.00329823	moderate	Main.Ciliated
GCAACCGCAAGAGAGA_4_2_1_1	0.0434469	moderate	Main.Ciliated
GAGTGAGCATTAAGCC_4_2_1_1	0.00768178	control	Main.Ciliated
CTGATCCGTCGAATTC_4_2_1_1	0.00329823	control	Main.Ciliated
CCTACGTAGACCAACG_2_2_1_1	0.00329823	moderate	Main.Ciliated
TTGATGGGTTCGGACC_2_2_1_1	0.0519449	moderate	Main.Ciliated
TTTACCAGTTCACGAT_4_2_1_1	0.0434469	moderate	Main.Ciliated
TGAGGGAAGCTCCATA_3_2_1_1	0.0239356	control	Main.Ciliated
ACATGCATCCTTCTTC_2_2_1_1	0.0093785	moderate	Main.Ciliated
ACCCTTGGTCCATACA_2_2_1	0.00245761	moderate	Main.Ciliated
AGGTTACGTGTCATGT_2_2_1_1	0.0434469	moderate	Main.Ciliated
CACGTGGGTACTCCGG_2_2_1_1	0.00329823	moderate	Main.Ciliated
ACAAGCTAGTTGGACG_4_2_1_1	0.00329823	moderate	Main.Ciliated
GTAACACAGCGTGCTC_2_1_1	0.0688682	moderate	Main.Ciliated
CAGCACGCACACAGCC_2_2_1	0.00329823	moderate	Main.Ciliated
GGTTCTCCACTACGGC_2_2_1_1	0.000402584	moderate	Main.Ciliated
AACAACCAGGAGAATG_4_2_1_1	0.0136331	moderate	Main.Ciliated
TATATCCGTACGGCAA_2_2_1_1	0.00329823	moderate	Main.Ciliated
TGATCAGGTAAGATAC_2_2_1	0.0434469	moderate	Main.Ciliated
TTGGTTTCATACAGGG_2_2_1_1	0.00125757	moderate	Main.Ciliated
CATTGCCGTCGCACGT_2_2_1_1	0.00376941	moderate	Main.Ciliated
GAGACCCGTGCAGATG_3_2_1_1	0.00245761	control	Main.Ciliated
ACAAGCTCATAGGAGC_3_2_1_1	0.0434469	control	Main.Ciliated
TCTTGCGGTTCCCACT_6_2_1_1	0.00376941	critical	Main.Ciliated
GATGAGGTCGCGAAGA_2_2_1	0.099954	moderate	Main.Ciliated
GTGCTGGCATAGTCAC_2_2_1	0.00329823	moderate	Main.Ciliated
TCTATCAGTGGAACAC_2_2_1	0.00245761	moderate	Main.Ciliated
TGTGATGTCCGAGATT_4_2_1_1	0.099954	moderate	Main.Ciliated
CCCTTAGGTTGACTAC_2_2_1_1	0.0241244	moderate	Main.Ciliated
TGAACGTGTCTTACAG_2_2_1	0.139053	moderate	Main.Ciliated
GAGTGAGTCCCATGGG_2_2_1	0.00329823	moderate	Main.Ciliated
TTAATCCGTTTATGCG_7_2_1_1	0.0410738	control	Main.Ciliated
TATGTTCCACGCGTGT_2_2_1_1	0.00329823	moderate	Main.Ciliated
GAAGAATCACTTGTGA_1_1	0.00329823	moderate	Main.Ciliated
AGGCCACTCCATCTGC_2_2_1_1	0.00135252	moderate	Main.Ciliated
CCCTGATCAGACACAG_3_2_1_1	0.00245761	control	Main.Ciliated
ACATGCAGTTCGAACT_4_2_1_1	0.0434469	moderate	Main.Ciliated
TAAGCGTAGAGGTTAT_3_2_1_1	0.00245761	control	Main.Ciliated
TGTTACTCAGTCAGTT_2_2_1_1	0.00329823	moderate	Main.Ciliated
CTCAAGATCACCTTGC_4_2_1_1	0.0796502	control	Main.Ciliated
TTCCTCTTCCGCTGTT_3_2_1_1	0.00376941	control	Main.Ciliated
GTAGCTAAGATCGACG_2_2_1_1	0.0310178	moderate	Main.Ciliated
TCCGGGACATGGGCAA_2_2_1	0.00143135	moderate	Main.Ciliated
GGTGAAGGTATCCCTC_6_2_1_1	0.00329823	critical	Main.Ciliated
GCCAGTGCACCTGCAG_8_2_1_1	0.00329823	control	Main.Ciliated
GGGTTATTCCTTTAGT_2_2_1	0.00329823	moderate	Main.Ciliated
GGGCTCACACCGGTCA_4_2_1_1	0.00329823	moderate	Main.Ciliated
TAGTGCAAGCGTCTCG_2_2_1	0.00245761	moderate	Main.Ciliated
GGTGATTAGTGTCATC_6_2_1_1	0.00329823	critical	Main.Ciliated
GCGTGCATCGCATAGT_4_2_1_1	0.00245761	moderate	Main.Ciliated
AAAGAACGTTGTGGAG_2_2_1_1	0.00245761	moderate	Main.Ciliated
TCATGTTAGATGGTAT_2_2_1	0.0434469	moderate	Main.Ciliated
CGGGCATGTACCGTCG_4_2_1_1	0.00329823	control	Main.Ciliated
GGGTGAACAGCAGACA_4_2_1_1	0.0434469	moderate	Main.Ciliated
GAAGGGTGTGTCCTAA_1_1	0.00125243	moderate	Main.Ciliated
GGGTGAACAACTTGGT_2_2_1	0.00329823	moderate	Main.Ciliated
TGGAGAGTCGAGAACG_4_2_1_1	0.0434469	moderate	Main.Ciliated
AGCTACAAGTTGGCTT_4_2_1_1	0.00245761	moderate	Main.Ciliated
GATTCGATCATGAGGG_3_2_1_1	0.00245761	control	Main.Ciliated
TCATTCACACACAGCC_2_1_1	0.00245761	moderate	Main.Ciliated
GACATCAAGTCGCCCA_4_2_1_1	0.00245761	moderate	Main.Ciliated
CAGCACGGTCCCTGTT_7_2_1_1	0.00329823	control	Main.Ciliated
TTGTTTGAGTGACCTT_3_2_1_1	0.00329823	control	Main.Ciliated
CAACGGCTCACCTCTG_4_2_1_1	0.00329823	moderate	Main.Ciliated
TGACAGTCAGTCGAGA_2_2_1_1	0.00245761	moderate	Main.Ciliated
CTCAGAAGTGGCCCAT_6_2_1_1	0.00329823	critical	Main.Ciliated
GTCGCGATCTTTGCAT_4_2_1_1	0.000501598	moderate	Main.Ciliated
CTAAGTGCACTCTGCT_6_2_1_1	0.00245761	critical	Main.Ciliated
CTGGACGTCCAATGCA_2_2_1	0.00329823	moderate	Main.Ciliated
CCGGTGAAGGATACCG_3_2_1_1	0.00329823	control	Main.Ciliated
CTGAGGCAGATAGTGT_2_2_1_1	0.0434469	moderate	Main.Ciliated
TCAGGGCTCCCAGCGA_2_2_1_1	0.00329823	moderate	Main.Ciliated
ACCCAAATCGCCGTGA_6_2_1_1	0.00329823	critical	Main.Ciliated
CATTGCCTCTCGGGAC_2_2_1	0.0434469	moderate	Main.Ciliated
CCCGAAGTCAATCCGA_2_2_1_1	0.0434469	moderate	Main.Ciliated
TACTTACCAAACGGCA_6_2_1_1	0.00951833	critical	Main.Ciliated
ACTATGGTCTTAGCCC_6_2_1_1	0.0434469	critical	Main.Ciliated
TCATCATAGATAGTGT_7_2_1_1	0.00245761	control	Main.Ciliated
CCCTCAATCGCCAATA_6_2_1_1	0.00329823	critical	Main.Ciliated
TGTAACGCATGGAACG_1_1	0.00376941	moderate	Main.Ciliated
TGTTCATGTACCAGAG_3_2_1_1	0.00245761	control	Main.Ciliated
CCGGACAAGTTTCTTC_7_2_1_1	0.00329823	control	Main.Ciliated
TCATATCGTATCCCAA_6_2_1_1	0.00329823	critical	Main.Ciliated
ACTTCCGGTGCTGTCG_2_2_1_1	0.00329823	moderate	Main.Ciliated
CGGAGAATCGCAACAT_4_2_1_1	0.0140954	moderate	Main.Ciliated
TCTCAGCAGTTCTCTT_6_2_1_1	0.00245761	critical	Main.Ciliated
CCTCTAGAGAGTACCG_6_2_1_1	0.000306405	critical	Main.Ciliated
CTCATTAAGGAATTAC_8_2_1_1	0.00329823	control	Main.Ciliated
TTTCATGGTACCTAAC_6_2_1_1	0.00230762	critical	Main.Ciliated
TCAGGGCTCTTAAGGC_2_2_1	0.00329823	moderate	Main.Ciliated
CTAACCCCAAGTGCAG_7_2_1_1	0.00427851	control	Main.Ciliated
AATGGAAGTTTGATCG_2_2_1_1	0.00329823	moderate	Main.Ciliated
CGACAGCTCAAACCTG_2_2_1	0.00245761	moderate	Main.Ciliated
TACCTGCAGGTAAGGA_2_2_1	0.0997328	moderate	Main.Ciliated
GGGTCTGTCGCAGTCG_1_1	0.00329823	moderate	Main.Ciliated
CTCATCGAGAAGCTCG_2_2_1_1	0.00329823	moderate	Main.Ciliated
GTGTCCTTCCGTTTCG_4_2_1_1	0.00329823	moderate	Main.Ciliated
TACGCTCCAAATTGCC_3_2_1_1	0.0288724	control	Main.Ciliated
AGTGATCTCGGCCTTT_4_2_1_1	0.00329823	moderate	Main.Ciliated
CTCAGTCTCCATGCAA_4_2_1_1	0.00143135	moderate	Main.Ciliated
TCGACGGGTCCGTTTC_6_2_1_1	0.0434469	critical	Main.Ciliated
TAAGCACAGCTCTTCC_6_2_1_1	0.00329823	critical	Main.Ciliated
CAGAGCCGTAGTTACC_5_2_1_1	0.00329823	control	Main.Ciliated
CTTGAGAAGGATTTCC_2_2_1_1	0.000891478	moderate	Main.Ciliated
ATCCTATTCTCCACTG_6_2_1_1	0.00257576	critical	Main.Ciliated
ACCTACCCATCCGAGC_4_2_1_1	0.099954	moderate	Main.Ciliated
CATACAGTCTGCCTGT_2_2_1_1	0.00878363	moderate	Main.Ciliated
AGTCACACAAACCGGA_2_2_1_1	0.0434469	moderate	Main.Ciliated
TCACATTCAACATACC_4_2_1_1	0.00245761	moderate	Main.Ciliated
TACCCGTAGTGATCGG_6_2_1_1	0.0434469	critical	Main.Ciliated
TGAGGAGGTCAGATTC_2_1_1	0.0434469	moderate	Main.Ciliated
ACGGTTATCTCCTACG_6_2_1_1	0.00125243	critical	Main.Ciliated
TTGTGTTCAATCTAGC_4_2_1_1	0.00329823	moderate	Main.Ciliated
TTATTGCCATTCGGGC_4_2_1_1	0.0364536	moderate	Main.Ciliated
GTCGTTCAGAAGAGCA_6_2_1_1	0.00245761	critical	Main.Ciliated
TCACGCTTCCTCTCGA_2_2_1	0.099954	moderate	Main.Ciliated
AGTGTTGTCTCAGAAC_2_2_1_1	0.099954	moderate	Main.Ciliated
GGAAGTGCACACGCCA_7_2_1_1	0.0434469	control	Main.Ciliated
CTGCCATGTCTGTCAA_6_2_1_1	0.00329823	critical	Main.Ciliated
TTGCTGCTCGGAGCAA_7_2_1_1	0.00329823	control	Main.Ciliated
CCTTTGGAGCTAGTTC_2_2_1	0.00329823	moderate	Main.Ciliated
CTATCTAGTAGCTTTG_2_2_1	0.00329823	moderate	Main.Ciliated
CACACAACATAGAGGC_6_2_1_1	0.00329823	critical	Main.Ciliated
TCGATTTTCATGAGAA_6_2_1_1	0.00143135	critical	Main.Ciliated
ATGCCTCCATACTGAC_2_2_1	0.0434469	moderate	Main.Ciliated
TATCTTGTCAAATGAG_6_2_1_1	0.00329823	critical	Main.Ciliated
ACCGTTCAGGGTTGCA_4_2_1_1	0.00398353	moderate	Main.Ciliated
CGAGAAGGTTCTCCCA_6_2_1_1	0.0150776	critical	Main.Ciliated
CTGCCTAAGTATTAGG_1_1_1	0.00329823	critical	Main.Ciliated
ATTTACCAGCTCCGAC_1_1	0.00329823	moderate	Main.Ciliated
GCCAACGTCCCGAACG_2_2_1	0.00245761	moderate	Main.Ciliated
GGGTGAACATTCTTCA_4_2_1_1	0.00329823	control	Main.Ciliated
TGATTCTAGCCTTTGA_1_1	0.00108866	moderate	Main.Ciliated
TTTCCTCAGCCATATC_1_1	0.00245761	moderate	Main.Ciliated
ATATCCTAGTATGGCG_3_2_1_1	0.00245761	control	Main.Ciliated
CACGAATGTCACTAGT_3_2_1_1	0.00295574	control	Main.Ciliated
AGGGCTCTCAATCAGC_2_2_1_1	0.0434469	moderate	Main.Ciliated
TTCGCTGAGATCCTAC_6_2_1_1	0.00329823	critical	Main.Ciliated
CTTAGGATCCACAGGC_4_2_1_1	0.00245761	moderate	Main.Ciliated
GCTTTCGAGGCGTCCT_2_2_1_1	0.00245761	moderate	Main.Ciliated
TCTACATAGCCGATTT_4_2_1_1	0.00245761	moderate	Main.Ciliated
TTCATGTGTGCATTAC_4_2_1_1	0.017773	moderate	Main.Ciliated
AGATGCTGTGGTTTGT_2_2_1	0.00329823	moderate	Main.Ciliated
GTCGTAAAGGGATGTC_3_2_1_1	0.099954	control	Main.Ciliated
TAAGCCACAATAGAGT_3_2_1_1	0.00245761	control	Main.Ciliated
AATTTCCTCGTCAACA_2_2_1	0.099954	moderate	Main.Ciliated
GACCAATTCTAATTCC_6_2_1_1	0.00329823	critical	Main.Ciliated
CCCTGATTCATCCTAT_4_2_1_1	0.0688682	moderate	Main.Ciliated
GTAATCGAGTCATGCT_8_2_1_1	0.0108527	control	Main.Ciliated
TGCCGAGCAGTTGTCA_3_2_1_1	0.00245761	control	Main.Ciliated
TCTGGCTAGATCGCCC_2_2_1_1	0.000501598	moderate	Main.Ciliated
CATGAGTTCCGCGGAT_2_2_1_1	0.00329823	moderate	Main.Ciliated
TGAGGAGAGAGTTGCG_4_2_1_1	0.00329823	moderate	Main.Ciliated
AAGACAAGTAGAGGAA_2_2_1_1	0.0434469	moderate	Main.Ciliated
GGGCGTTAGTGGTTAA_2_2_1_1	0.044274	moderate	Main.Ciliated
CGGAACCAGTAAGCAT_4_2_1_1	0.00329823	moderate	Main.Ciliated
AAAGAACCAGCAGTTT_6_2_1_1	0.00376941	critical	Main.Ciliated
CCCTGATGTTTGTTCT_3_2_1_1	0.00245761	control	Main.Ciliated
AGGGTGAGTTCGAGCC_2_2_1_1	0.00329823	moderate	Main.Ciliated
TTGGGATAGGAATCGC_2_1_1	0.099954	moderate	Main.Ciliated
GTAGAGGGTTTGAACC_6_2_1_1	0.00329823	critical	Main.Ciliated
AGCGTATAGAAGAGCA_2_2_1	0.00245761	moderate	Main.Ciliated
TCATGCCGTCACCCTT_6_2_1_1	0.00887007	critical	Main.Ciliated
GAATCGTGTGTACGCC_2_2_1	0.00329823	moderate	Main.Ciliated
ATCGGCGTCGAAGTGG_6_2_1_1	0.00329823	critical	Main.Ciliated
GCAGTTAGTACAGCGA_2_1_1	0.00329823	moderate	Main.Ciliated
AAATGGATCATCTCTA_2_2_1_1	0.0434469	moderate	Main.Ciliated
CCGGGTACAAACTCTG_3_2_1_1	0.00245761	control	Main.Ciliated
TGCCGAGAGAGTGAAG_2_2_1_1	0.0434469	moderate	Main.Ciliated
TGACAGTAGGACGCAT_6_2_1_1	0.00329823	critical	Main.Ciliated
CTTGAGATCGTCCTTG_6_2_1_1	0.0688682	critical	Main.Ciliated
TCTATACAGCAATTCC_2_1_1	0.00245761	moderate	Main.Ciliated
GTAGAGGAGCTGAGCA_1_1	0.00706764	moderate	Main.Ciliated
GTCGCGAAGGTTAAAC_4_2_1_1	0.0434469	moderate	Main.Ciliated
CACAGGCTCCGCACGA_6_2_1_1	0.00329823	critical	Main.Ciliated
TTACCATTCTGTGTGA_4_2_1_1	0.0996333	moderate	Main.Ciliated
ACACTGAAGTCATAGA_6_2_1_1	0.0434469	critical	Main.Ciliated
GTGGAGATCCGTGTCT_3_2_1_1	0.00329823	control	Main.Ciliated
GTCGCGACACCGTCGA_1_1	0.00245761	moderate	Main.Ciliated
ACGATGTAGTCATCCA_2_2_1	0.099954	moderate	Main.Ciliated
CTGCCATCAGCGTTTA_2_2_1_1	0.00245761	moderate	Main.Ciliated
TCCTCCCTCACTACTT_4_2_1_1	0.00329823	moderate	Main.Ciliated
ACGGAAGTCTACTATC_3_2_1_1	0.00245761	control	Main.Ciliated
AGGGCCTAGTAGATCA_6_2_1_1	0.00125243	critical	Main.Ciliated
CAAGACTCATTGTAGC_2_2_1	0.0263082	moderate	Main.Ciliated
TACCGGGAGTATGAAC_4_2_1_1	0.033264	moderate	Main.Ciliated
GATAGCTGTATTCTCT_2_2_1	0.00329823	moderate	Main.Ciliated
TGCTCCAGTACGATTC_4_2_1_1	0.00143135	moderate	Main.Ciliated
CTCACTGTCAGCGCAC_6_2_1_1	0.00329823	critical	Main.Ciliated
TCAGGGCCAGCACAAG_4_2_1_1	0.00329823	moderate	Main.Ciliated
TTGTGTTGTAGGGTAC_5_2_1_1	0.0434469	control	Main.Ciliated
ATGCCTCCACTCCGGA_2_2_1_1	0.00245761	moderate	Main.Ciliated
TGTACAGTCCATTTCA_3_2_1_1	0.0434469	control	Main.Ciliated
TTCGCTGGTTAGGCCC_4_2_1_1	0.0107331	control	Main.Ciliated
TCAGTGAAGGCATCAG_4_2_1_1	0.0434469	moderate	Main.Ciliated
GGCGTCATCAGACCGC_8_2_1_1	0.00329823	control	Main.Ciliated
TTGGATGCATTGCAAC_1_1	0.00329823	moderate	Main.Ciliated
TGCAGATCATACTGTG_6_2_1_1	0.00329823	critical	Main.Ciliated
ATCACTTGTGGATCAG_4_2_1_1	0.00706764	moderate	Main.Ciliated
TCATATCGTATGCGTT_4_2_1_1	0.00329823	control	Main.Ciliated
TTTGGAGCAATGCAGG_2_2_1_1	0.00725636	moderate	Main.Ciliated
TGTGATGTCTGTCTCG_1_1	0.00329823	moderate	Main.Ciliated
TCGCTCATCACGGTCG_2_2_1	0.0434469	moderate	Main.Ciliated
TCGATTTCAGCAGTTT_3_2_1_1	0.0434469	control	Main.Ciliated
GTCAGCGGTCCTGTCT_3_2_1_1	0.00245761	control	Main.Ciliated
GTGCGTGGTAGGATAT_5_2_1_1	0.00329823	control	Main.Ciliated
TCATGCCGTAACTTCG_3_2_1_1	0.0434469	control	Main.Ciliated
CATCGCTTCGCGTAGC_3_2_1_1	0.00125243	control	Main.Ciliated
CTCAACCTCAGACCCG_3_2_1_1	0.00329823	control	Main.Ciliated
TCAGTCCGTTCTTAGG_2_2_1_1	0.0176938	moderate	Main.Ciliated
CCTAACCGTGAAGCTG_2_2_1	0.00245761	moderate	Main.Ciliated
CTCCTCCGTTGCAACT_6_2_1_1	0.00376941	critical	Main.Ciliated
CAATCGATCGGTTCAA_6_2_1_1	0.00329823	critical	Main.Ciliated
CAGATCATCATCAGTG_4_2_1_1	0.00125243	moderate	Main.Ciliated
CGAGGCTCATAGGCGA_6_2_1_1	0.00329823	critical	Main.Ciliated
AGCGCTGTCTGGACTA_3_2_1_1	0.0406633	control	Main.Ciliated
TGCTTCGGTCCCAAAT_4_2_1_1	0.00329823	moderate	Main.Ciliated
GTAGGAGGTCTGGTTA_3_2_1_1	0.00329823	control	Main.Ciliated
GTGCGTGTCCTAGCGG_5_2_1_1	0.00245761	control	Main.Ciliated
ATCTTCATCTAGACCA_6_2_1_1	0.00706764	critical	Main.Ciliated
AACAAGACACGGTGTC_7_2_1_1	0.00329823	control	Main.Ciliated
GATCATGAGTTTCTTC_5_2_1_1	0.0434469	control	Main.Ciliated
CTAAGTGGTGGTCTCG_8_2_1_1	0.00329823	control	Main.Ciliated
CTGTCGTCACTAGGCC_4_2_1_1	0.00329823	moderate	Main.Ciliated
GGCTTTCTCTTAAGGC_4_2_1_1	0.00329823	moderate	Main.Ciliated
GCTACAATCATCGGGC_4_2_1_1	0.00329823	control	Main.Ciliated
CATGCTCGTCCAGTTA_7_2_1_1	0.099954	control	Main.Ciliated
CACGAATAGGGTATAT_2_2_1_1	0.00329823	moderate	Main.Ciliated
TAGATCGCATAACGGG_4_2_1_1	0.00245761	moderate	Main.Ciliated
CATTTCATCTCCTGCA_7_2_1_1	0.0434469	control	Main.Ciliated
AGTCTCCAGACATCCT_4_2_1_1	0.0159418	moderate	Main.Ciliated
ACTCTCGTCGCTTTAT_4_2_1_1	0.0159267	moderate	Main.Ciliated
GTTATGGAGGGTAGCT_4_2_1_1	0.00245761	moderate	Main.Ciliated
CTCCAACGTGCCTTTC_3_2_1_1	0.00245761	control	Main.Ciliated
TCTTCCTAGATCACTC_4_2_1_1	0.00329823	moderate	Main.Ciliated
CGCCATTGTATACGGG_2_2_1_1	0.00329823	moderate	Main.Ciliated
ATTGTTCCAAATCGTC_2_2_1_1	0.00329823	moderate	Main.Ciliated
AATCGTGTCTTAGGAC_4_2_1_1	0.00245761	moderate	Main.Ciliated
GTTACAGCACACCAGC_4_2_1_1	0.00245761	moderate	Main.Ciliated
CTTCTAAAGTCATCGT_2_2_1_1	0.00245761	moderate	Main.Ciliated
CTTACCGAGACTTCAC_6_2_1_1	0.00125243	critical	Main.Ciliated
GAGTTACCATTGGCAT_6_2_1_1	0.00329823	critical	Main.Ciliated
ATGGGAGTCCAGGACC_2_2_1	0.00329823	moderate	Main.Ciliated
GATGACTCATGTGGTT_2_2_1	0.0434469	moderate	Main.Ciliated
GGGTCTGGTCCAGCCA_7_2_1_1	0.0434469	control	Main.Ciliated
AGACCCGAGATGCCGA_4_2_1_1	0.0205448	moderate	Main.Ciliated
CGGAACCCACAAAGTA_7_2_1_1	0.00329823	control	Main.Ciliated
TCATGCCTCGCGTTTC_4_2_1_1	0.00706764	moderate	Main.Ciliated
CATACAGAGCACTTTG_5_2_1_1	0.00245761	control	Main.Ciliated
GTCTACCGTAAGGAGA_2_2_1_1	0.00245761	moderate	Main.Ciliated
CCACACTAGGTGAGCT_2_2_1_1	0.0216977	moderate	Main.Ciliated
TGTTGGATCCGACAGC_6_2_1_1	0.00329823	critical	Main.Ciliated
TAGAGTCTCAGATTGC_2_2_1	0.033264	moderate	Main.Ciliated
CTTCCGAAGTAATCCC_2_2_1_1	0.0434469	moderate	Main.Ciliated
CAGCACGTCCGATGCG_2_2_1	0.0339796	moderate	Main.Ciliated
CAACCTCCAGTGCCTG_1_1_1	0.0434469	critical	Main.Ciliated
GAGGCCTCACCAAATC_3_2_1_1	0.00245761	control	Main.Ciliated
GTCACTCCAAGTCGTT_6_2_1_1	0.00329823	critical	Main.Ciliated
ACTGTCCAGTGCACCC_1_1	0.00329823	moderate	Main.Ciliated
GAGTGAGCATTAAGCC_5_2_1_1	0.00768178	control	Main.Ciliated
GTGCACGAGCACACAG_8_2_1_1	0.0434469	control	Main.Ciliated
GTATTGGGTTCTCCCA_4_2_1_1	0.00245761	moderate	Main.Ciliated
CCATCACTCCTTCACG_4_2_1_1	0.00329823	moderate	Main.Ciliated
CTACTATCAAGATGGC_2_2_1	0.0434469	moderate	Main.Ciliated
GGAGATGCAGGTGAGT_4_2_1_1	0.099954	moderate	Main.Ciliated
GTTACCCGTCGTACTA_1_1	0.00329823	moderate	Main.Ciliated
CATGCTCAGCTATCCA_2_2_1	0.00706764	moderate	Main.Ciliated
GTGCAGCAGACTTCGT_6_2_1_1	0.00268378	critical	Main.Ciliated
TTACCGCGTGCACGCT_4_2_1_1	0.00245761	moderate	Main.Ciliated
CCTTTGGGTTAAACAG_4_2_1_1	0.00329823	moderate	Main.Ciliated
ATTCCATCAGACCCGT_8_2_1_1	0.00329823	control	Main.Ciliated
ATGACCAAGCTGGCTC_3_2_1_1	0.00329823	control	Main.Ciliated
CAAGCTACATGGAGAC_1_1	0.00329823	moderate	Main.Ciliated
CGTGCTTCAGGGAATC_6_2_1_1	0.00329823	critical	Main.Ciliated
GTTCCGTGTCATCGCG_1_1	0.018915	moderate	Main.Ciliated
ATAGAGATCTGAGTCA_2_2_1	0.00243501	moderate	Main.Ciliated
GAGCCTGGTACAGAGC_3_2_1_1	0.00329823	control	Main.Ciliated
ATAGAGAAGGTACATA_1_1	0.00329823	moderate	Main.Ciliated
TTGTTGTAGAATCGCG_2_2_1_1	0.099954	moderate	Main.Ciliated
CGATGGCCAATGTTGC_2_2_1	0.00329823	moderate	Main.Ciliated
TACATTCAGGCATGGT_6_2_1_1	0.00329823	critical	Main.Ciliated
CGAGGCTGTGCCGTAC_2_2_1	0.0434469	moderate	Main.Ciliated
CTGTAGATCGGTGTTA_6_2_1_1	0.00329823	critical	Main.Ciliated
ATGGTTGAGGTGCGAT_1_1	0.00376941	moderate	Main.Ciliated
GTGCAGCCAATTCTCT_6_2_1_1	0.00245761	critical	Main.Ciliated
CGATGGCTCGTTGTGA_2_2_1_1	0.00706764	moderate	Main.Ciliated
CTTGAGAAGATCGCCC_6_2_1_1	0.00329823	critical	Main.Ciliated
GGTAGAGGTGCAGATG_2_2_1_1	0.00329823	moderate	Main.Ciliated
GAGGCAAAGCAGCCTC_2_2_1_1	0.00329823	moderate	Main.Ciliated
GTACAGTAGTTAGAAC_1_1	0.00329823	moderate	Main.Ciliated
TTCTTGAGTGCAATAA_2_2_1_1	0.00245761	moderate	Main.Ciliated
TCCACGTTCATTGCCC_4_2_1_1	0.00329823	moderate	Main.Ciliated
AGCGTATCATCACAGT_2_2_1_1	0.00706764	moderate	Main.Ciliated
TTGTTGTGTGACTGTT_4_2_1_1	0.00329823	moderate	Main.Ciliated
CGATGCGTCCGGGACT_4_2_1_1	0.00329823	moderate	Main.Ciliated
ATGGATCAGAATCCCT_2_2_1_1	0.00329823	moderate	Main.Ciliated
GTAGAGGCAATTCACG_4_2_1_1	0.00281889	moderate	Main.Ciliated
CGTTAGAGTGGCCACT_3_2_1_1	0.00376941	control	Main.Ciliated
GATTCGAGTACTAACC_2_2_1_1	0.00329823	moderate	Main.Ciliated
TCTATACCATGTGGTT_2_2_1_1	0.00329823	moderate	Main.Ciliated
TCACGCTTCCGATGCG_1_1	0.00125243	moderate	Main.Ciliated
CGATGGCGTTACTCAG_2_2_1_1	0.00329823	moderate	Main.Ciliated
CATTCCGTCAAATGCC_6_2_1_1	0.00329823	critical	Main.Ciliated
CAGCCAGGTATGAGCG_6_2_1_1	0.00329823	critical	Main.Ciliated
GGGTAGATCTGGTGGC_2_2_1_1	0.00329823	moderate	Main.Ciliated
CCATAAGGTTGGCCTG_4_2_1_1	0.00329823	moderate	Main.Ciliated
CACGAATGTAAGACCG_2_2_1_1	0.0434469	moderate	Main.Ciliated
CGATCGGTCCGACATA_2_2_1	0.00245761	moderate	Main.Ciliated
ACTTCGCTCGACGAGA_6_2_1_1	0.00329823	critical	Main.Ciliated
ACTACGACAAGTGACG_3_2_1_1	0.00245761	control	Main.Ciliated
CAGCAATCACGGAAGT_2_2_1_1	0.00329823	moderate	Main.Ciliated
GTTGCTCTCCAAGAGG_4_2_1_1	0.00245761	moderate	Main.Ciliated
TACACCCCAAAGTATG_4_2_1_1	0.00329823	moderate	Main.Ciliated
TGTTGGATCAGACCTA_6_2_1_1	0.00230762	critical	Main.Ciliated
CACAGATGTAAGATCA_2_2_1_1	0.00329823	moderate	Main.Ciliated
GAGGGATGTTGCAACT_2_2_1	0.00245761	moderate	Main.Ciliated
TCATATCTCTCCAATT_2_2_1_1	0.00329823	moderate	Main.Ciliated
CTCCGATCATGAGATA_2_1_1	0.00105537	moderate	Main.Ciliated
AGAGAGCTCAACACGT_1_1	0.0434469	moderate	Main.Ciliated
GCATCGGCACCCAAGC_3_2_1_1	0.00329823	control	Main.Ciliated
CACTTCGGTCGACTTA_1_1	0.00376941	moderate	Main.Ciliated
ATTCGTTAGTAGACAT_2_2_1	0.00329823	moderate	Main.Ciliated
GGTGGCTAGCACTTTG_3_2_1_1	0.0434469	control	Main.Ciliated
AGCGTATGTACCGTCG_4_2_1_1	0.00329823	moderate	Main.Ciliated
GGGTGAATCTTGGCTC_2_2_1	0.00143135	moderate	Main.Ciliated
GACCAATCATTGCTTT_6_2_1_1	0.0345734	critical	Main.Ciliated
ATCCACCCACTGCGAC_2_1_1	0.033264	moderate	Main.Ciliated
AGGTAGGCAACCGACC_6_2_1_1	0.000891478	critical	Main.Ciliated
CAAGCTATCAAGTGGG_6_2_1_1	0.00329823	critical	Main.Ciliated
TGAGGGACATCCCACT_6_2_1_1	0.000309962	critical	Main.Ciliated
ATCGATGTCTGCTAGA_1_1	0.00245761	moderate	Main.Ciliated
TGATGCAGTTGATGTC_2_2_1	0.0688682	moderate	Main.Ciliated
TCGTCCAGTTAGAAAC_2_2_1	0.00329823	moderate	Main.Ciliated
TGAATGCTCACTTATC_3_2_1_1	0.00245761	control	Main.Ciliated
ACTTATCTCGCTGTCT_4_2_1_1	0.0434469	moderate	Main.Ciliated
GACACGCAGTTTCTTC_2_2_1	0.0434469	moderate	Main.Ciliated
ATTATCCAGGCTAACG_6_2_1_1	0.00245761	critical	Main.Ciliated
ACTGTCCAGCTTTCCC_6_2_1_1	0.00329823	critical	Main.Ciliated
CAGCAGCCACTCCGAG_2_2_1	0.00329823	moderate	Main.Ciliated
CGGGCATGTACCGTCG_5_2_1_1	0.00329823	control	Main.Ciliated
TTCCGGTCATCTAACG_6_2_1_1	0.000306405	critical	Main.Ciliated
CTTCCTTCACGATAGG_2_2_1	0.0348352	moderate	Main.Ciliated
TCGGATACATACTTTC_6_2_1_1	0.00619876	critical	Main.Ciliated
TCTTCCTTCTTCGGTC_4_2_1_1	0.00245761	moderate	Main.Ciliated
TTGATGGAGTCACTAC_4_2_1_1	0.00245761	moderate	Main.Ciliated
GAGCCTGAGGCTTTCA_3_2_1_1	0.00245761	control	Main.Ciliated
TTTACCAGTTCTCGTC_6_2_1_1	0.00329823	critical	Main.Ciliated
TGTCCACAGATCCCAT_2_2_1_1	0.0434469	moderate	Main.Ciliated
AGTGCCGTCCCTTCCC_6_2_1_1	0.00329823	critical	Main.Ciliated
GTCGCGAGTCACGACC_6_2_1_1	0.00329823	critical	Main.Ciliated
TTACGCCCAGTGAGCA_4_2_1_1	0.00329823	moderate	Main.Ciliated
TCCTTTCAGGAGCTGT_2_2_1	0.00329823	moderate	Main.Ciliated
TGAATGCAGAGTTGAT_7_2_1_1	0.00329823	control	Main.Ciliated
CCTAACCAGCTGAAAT_2_2_1	0.099954	moderate	Main.Ciliated
ACTGTCCTCAAGCTTG_2_2_1_1	0.00245761	moderate	Main.Ciliated
GCCATGGTCCCTCTCC_6_2_1_1	0.00329823	critical	Main.Ciliated
TCATACTGTGAGACCA_3_2_1_1	0.00329823	control	Main.Ciliated
AACACACGTAGCTCGC_2_2_1_1	0.00329823	moderate	Main.Ciliated
CAGCAGCGTGTGCCTG_3_2_1_1	0.00245761	control	Main.Ciliated
GTCTTTACATTGCTGA_3_2_1_1	0.00245761	control	Main.Ciliated
CTCAAGATCACCTTGC_5_2_1_1	0.0796502	control	Main.Ciliated
CATTTCATCTGAATGC_2_2_1_1	0.0862297	moderate	Main.Ciliated
GTTATGGCAAATGCGG_3_2_1_1	0.0434469	control	Main.Ciliated
CCGTTCAGTGAGCTCC_3_2_1_1	0.00245761	control	Main.Ciliated
ACGATGTTCGGAGTGA_4_2_1_1	0.00329823	moderate	Main.Ciliated
ATGAAAGGTTCCGCAG_2_2_1_1	0.0252498	moderate	Main.Ciliated
GTCTGTCGTACGTTCA_6_2_1_1	0.00278318	critical	Main.Ciliated
CACTGAAGTGACACGA_6_2_1_1	0.00329823	critical	Main.Ciliated
GCACTAAAGGCTCTCG_2_2_1_1	0.00125243	moderate	Main.Ciliated
TCACATTTCCTGGCTT_1_1	0.00125243	moderate	Main.Ciliated
TAGGAGGTCACTTATC_4_2_1_1	0.00329823	moderate	Main.Ciliated
TACCGGGGTGATACAA_4_2_1_1	0.0364549	moderate	Main.Ciliated
CTCCGATCACAGTCGC_6_2_1_1	0.00329823	critical	Main.Ciliated
ACGCACGTCGAGAGCA_4_2_1_1	0.00245761	moderate	Main.Ciliated
CAGTTCCAGAAACACT_6_2_1_1	0.00329823	critical	Main.Ciliated
ATAGACCGTTTACCAG_1_1_1	0.00376941	critical	Main.Ciliated
AGGCATTTCCTTGACC_8_2_1_1	0.00376941	control	Main.Ciliated
TAACACGAGTGCAGCA_4_2_1_1	0.00329823	moderate	Main.Ciliated
AGTGACTGTATGGGAC_2_2_1	0.00329823	moderate	Main.Ciliated
GCGGAAAGTATCACCA_2_2_1_1	0.00329823	moderate	Main.Ciliated
GTCCTCAAGCGTGTTT_6_2_1_1	0.00329823	critical	Main.Ciliated
CTATAGGTCTACGCGG_2_1_1	0.00245761	moderate	Main.Ciliated
TGCATGACATAGTCAC_4_2_1_1	0.00143135	moderate	Main.Ciliated
CGTTGGGGTAATGATG_2_2_1_1	0.00329823	moderate	Main.Ciliated
CCTCCTCTCTCGCTTG_2_2_1_1	0.00376941	moderate	Main.Ciliated
TCACTATTCTCGCAGG_2_2_1_1	0.00245761	moderate	Main.Ciliated
GTTGCTCCACCAGGTC_1_1	0.00329823	moderate	Main.Ciliated
GACTATGTCGGCTTCT_2_2_1	0.0434469	moderate	Main.Ciliated
TCGTGCTGTCAATCTG_6_2_1_1	0.00329823	critical	Main.Ciliated
CCTCAGTCATCGCTAA_8_2_1_1	0.00245761	control	Main.Ciliated
CACACAACATTGTCGA_6_2_1_1	0.00329823	critical	Main.Ciliated
ATCGGATGTACTCAAC_3_2_1_1	0.00329823	control	Main.Ciliated
TGTTACTTCATTCACT_2_2_1_1	0.00245761	moderate	Main.Ciliated
TGACTCCCATGGAGAC_6_2_1_1	0.00329823	critical	Main.Ciliated
ACAAGCTCATAGGCGA_2_2_1	0.012283	moderate	Main.Ciliated
TCTCTGGCACGCCAGT_4_2_1_1	0.0308861	moderate	Main.Ciliated
GTCGTTCGTATAATGG_4_2_1_1	0.00329823	moderate	Main.Ciliated
CTGATCCGTCTTGTCC_2_2_1_1	0.00329823	moderate	Main.Ciliated
AGCCAATCAGTTGGTT_2_2_1_1	0.0286507	moderate	Main.Ciliated
TGAGTCACAAGTCATC_2_2_1_1	0.00329823	moderate	Main.Ciliated
TTTGACTCAAGATCCT_6_2_1_1	0.00329823	critical	Main.Ciliated
ATCCATTGTGTGTGGA_4_2_1_1	0.000657268	moderate	Main.Ciliated
ACGGGTCAGCAGGTCA_4_2_1_1	0.00329823	moderate	Main.Ciliated
GATGCTATCTGATGGT_4_2_1_1	0.00329823	moderate	Main.Ciliated
TCATTTGAGTCACGAG_2_2_1_1	0.00245761	moderate	Main.Ciliated
GTCACGGTCGCTACAA_4_2_1_1	0.00329823	moderate	Main.Ciliated
TAACGACGTTCGGTAT_1_1	0.044274	moderate	Main.Ciliated
CGAGTTAGTTAACAGA_2_2_1_1	0.00427851	moderate	Main.Ciliated
TATGTTCGTCTTTCAT_6_2_1_1	0.00329823	critical	Main.Ciliated
TGGATGTTCTACGCAA_2_2_1_1	0.00329823	moderate	Main.Ciliated
ATTCCTACAAAGAGTT_6_2_1_1	0.00125243	critical	Main.Ciliated
CAGATACTCCTCAGGG_2_2_1	0.00329823	moderate	Main.Ciliated
ACCTGAATCTGCGGGT_4_2_1_1	0.0134953	moderate	Main.Ciliated
TAGTGCACAAGGCGTA_4_2_1_1	0.00541264	moderate	Main.Ciliated
CGTGATACAAATGGTA_2_2_1	0.00329823	moderate	Main.Ciliated
GTTTGGACACTCTCGT_2_2_1	0.069207	moderate	Main.Ciliated
TCCATGCCACACCAGC_4_2_1_1	0.00329823	moderate	Main.Ciliated
CATGCGGTCACCGGGT_1_1	0.00245761	moderate	Main.Ciliated
GCCATGGAGTTGAATG_2_2_1_1	0.00329823	moderate	Main.Ciliated
CTGTGAAGTTTACGTG_8_2_1_1	0.00329823	control	Main.Ciliated
CTTCTCTGTATCGTTG_2_2_1_1	0.0434469	moderate	Main.Ciliated
ATGTCCCCACAGCTGC_2_2_1_1	0.0434469	moderate	Main.Ciliated
GCTTGGGGTTGATCGT_2_2_1	0.00245761	moderate	Main.Ciliated
AGGTAGGAGGTCATTC_2_2_1	0.00329823	moderate	Main.Ciliated
GGTCTGGTCGAACTCA_2_2_1	0.00329823	moderate	Main.Ciliated
TCAAGCAGTTCTGAGT_2_2_1_1	0.0434469	moderate	Main.Ciliated
CAACGATCAAGTTCCA_4_2_1_1	0.0378151	moderate	Main.Ciliated
GGGCTACTCCACGTGG_1_1	0.00245761	moderate	Main.Ciliated
GAGATGGCACCCTGTT_6_2_1_1	0.00329823	critical	Main.Ciliated
CGAATTGTCCTGTTAT_2_2_1_1	0.00329823	moderate	Main.Ciliated
TATCTTGGTCCTATAG_4_2_1_1	0.00329823	moderate	Main.Ciliated
CCTAAGATCGTGTCAA_3_2_1_1	0.00245761	control	Main.Ciliated
GTGGAGAGTGTGTGGA_2_2_1_1	0.00329823	moderate	Main.Ciliated
GTTACAGTCTCCGAAA_2_2_1	0.0434469	moderate	Main.Ciliated
CATTGTTCAATAGGGC_1_1	0.00245761	moderate	Main.Ciliated
GAGAGGTAGGCACCAA_6_2_1_1	0.00329823	critical	Main.Ciliated
CAGAGCCGTAGTTACC_4_2_1_1	0.00329823	control	Main.Ciliated
CCGGTGAGTGGTCCGT_6_2_1_1	0.00245761	critical	Main.Ciliated
CGTTCTGCATGACTAC_3_2_1_1	0.0260557	control	Main.Ciliated
ATCTTCAAGAGCACTG_3_2_1_1	0.00245761	control	Main.Ciliated
ATGCATGCAGAGGTTG_2_2_1	0.0434469	moderate	Main.Ciliated
GGATGTTAGTAGGGTC_3_2_1_1	0.00245761	control	Main.Ciliated
CTCGAGGTCGTCAACA_4_2_1_1	0.00329823	moderate	Main.Ciliated
GGTTGTAGTACTCGTA_2_2_1	0.0688682	moderate	Main.Ciliated
CTTCTAATCGAAGAAT_1_1	0.00230762	moderate	Main.Ciliated
TACGGGCAGTGTTGAA_3_2_1_1	0.00329823	control	Main.Ciliated
CTACCTGAGCTGAGCA_3_2_1_1	0.0150776	control	Main.Ciliated
TCACAAGTCCCGTTGT_4_2_1_1	0.00329823	moderate	Main.Ciliated
GCATCTCAGACAACAT_6_2_1_1	0.00329823	critical	Main.Ciliated
AGAGAGCAGGTAATCA_4_2_1_1	0.00329823	moderate	Main.Ciliated
ATGAGGGGTGTCTTAG_2_2_1_1	0.0434469	moderate	Main.Ciliated
CCCGAAGGTGGATCGA_4_2_1_1	0.0434469	moderate	Main.Ciliated
TCATTACTCCACGTCT_2_2_1	0.00376941	moderate	Main.Ciliated
GGGTGAACATTCTTCA_5_2_1_1	0.00329823	control	Main.Ciliated
GTCCTCAGTCGAGTGA_2_2_1_1	0.00329823	moderate	Main.Ciliated
CGAAGTTCAATACAGA_4_2_1_1	0.0434469	moderate	Main.Ciliated
GTTGTAGAGCAGCAGT_4_2_1_1	0.00125243	moderate	Main.Ciliated
AGAACCTAGCCTCTTC_1_1	0.00245761	moderate	Main.Ciliated
AGGCTGCGTGCGTCGT_6_2_1_1	0.00329823	critical	Main.Ciliated
TCACACCAGGGCTGAT_2_2_1	0.00329823	moderate	Main.Ciliated
AGTTCCCCATGAATCC_4_2_1_1	0.0339796	moderate	Main.Ciliated
GATCGTACATTGAGGG_1_1	0.00245761	moderate	Main.Ciliated
ATTTCTGCAATGGCAG_1_1	0.00245761	moderate	Main.Ciliated
CTCCTTTAGATTGTGA_6_2_1_1	0.00329823	critical	Main.Ciliated
ACCAACACACCGAATT_3_2_1_1	0.00329823	control	Main.Ciliated
TCTAACTTCGCCACTT_7_2_1_1	0.00329823	control	Main.Ciliated
TTGTGTTGTAGGGTAC_4_2_1_1	0.0434469	control	Main.Ciliated
CGTCCATGTAACGTTC_2_2_1	0.0434469	moderate	Main.Ciliated
CCCGGAATCTGAGGTT_6_2_1_1	0.00329823	critical	Main.Ciliated
CTGCCTAAGTATTAGG_2_1_1	0.00329823	moderate	Main.Ciliated
GGTTGTATCTCACTCG_6_2_1_1	0.00164912	critical	Main.Ciliated
AAAGTCCAGTGGAAGA_2_2_1	0.0434469	moderate	Main.Ciliated
CATCCCAGTATTTCCT_1_1	0.00329823	moderate	Main.Ciliated
CCCTTAGCATTACTCT_2_2_1	0.00329823	moderate	Main.Ciliated
TATCCTAAGACGCAGT_6_2_1_1	0.00329823	critical	Main.Ciliated
GGTAATCTCACACGAT_7_2_1_1	0.00329823	control	Main.Ciliated
TTCGCTGGTTAGGCCC_5_2_1_1	0.0107331	control	Main.Ciliated
AGAACCTTCCCGAATA_6_2_1_1	0.00329823	critical	Main.Ciliated
GGTCTGGTCCTTCGAC_1_1	0.00329823	moderate	Main.Ciliated
CCTGTTGCATGACGGA_6_2_1_1	0.00329823	critical	Main.Ciliated
CTATCCGTCCTTCTAA_3_2_1_1	0.00878363	control	Main.Ciliated
CGAAGTTTCCACACCT_2_2_1_1	0.00245761	moderate	Main.Ciliated
TGAGACTTCATTTCGT_4_2_1_1	0.00376941	moderate	Main.Ciliated
TCATATCGTATGCGTT_5_2_1_1	0.00329823	control	Main.Ciliated
TGATTCTAGTCACTCA_2_2_1_1	0.00329823	moderate	Main.Ciliated
ACTGATGAGTCCCAGC_4_2_1_1	0.00706764	moderate	Main.Ciliated
AGGAGGTAGCTGCCAC_2_2_1	0.00329823	moderate	Main.Ciliated
CCCAACTTCATAGGCT_6_2_1_1	0.00125243	critical	Main.Ciliated
GGGCCATTCAACCGAT_4_2_1_1	0.00329823	moderate	Main.Ciliated
CTTACCGCAGTGGGTA_2_2_1	0.0255192	moderate	Main.Ciliated
GTCCCATCAGCAGTCC_4_2_1_1	0.00143135	moderate	Main.Ciliated
TGACAGTCATCTAACG_4_2_1_1	0.00329823	moderate	Main.Ciliated
GATCACAGTTTCTATC_4_2_1_1	0.00329823	moderate	Main.Ciliated
GAGAGGTAGGCATCAG_3_2_1_1	0.00329823	control	Main.Ciliated
GGATCTAAGGAGACCT_1_1	0.00245761	moderate	Main.Ciliated
ATTCTACTCCTTTAGT_4_2_1_1	0.00329823	moderate	Main.Ciliated
TCAAGCAAGTTTGTCG_6_2_1_1	0.00329823	critical	Main.Ciliated
TCTCACGCAAGCAGGT_3_2_1_1	0.00329823	control	Main.Ciliated
TGGGCTGCAAATGCGG_4_2_1_1	0.00706764	moderate	Main.Ciliated
TTGTGGATCAATCCAG_2_2_1	0.0688682	moderate	Main.Ciliated
GTCATTTTCTTGCGCT_8_2_1	0.099954	moderate	Main.Ciliated
CATTGAGGTCCGGATC_8_2_1	0.0403582	moderate	Main.Ciliated
TCACGGGGTCGCAGTC_4_2_1	0.00329823	moderate	Main.Ciliated
AGAGCAGAGGTCATTC_3_2_1	0.00112858	moderate	Main.Ciliated
AAAGGTAGTTAAGGAT_8_2_1	0.00245761	moderate	Main.Ciliated
GATTCTTTCCGACATA_8_2_1	0.00329823	moderate	Main.Ciliated
TTTACGTGTTGTGGAG_2_2_1	0.033264	moderate	Main.Ciliated
GAGAGGTTCTATCGCC_8_2_1	0.00245761	moderate	Main.Ciliated
GTGTTAGTCGAAGAAT_3_2_1	0.099954	moderate	Main.Ciliated
ACAGAAAGTACTGACT_3_2_1	0.00376941	moderate	Main.Ciliated
GGTTAACCATCCCGTT_8_2_1	0.00329823	moderate	Main.Ciliated
ATGAAAGAGCAAATGT_8_2_1	0.0434469	moderate	Main.Ciliated
CTACGGGAGCTCCACG_3_2_1	0.00329823	moderate	Main.Ciliated
TTACAGGGTATATGGA_4_2_1	0.00329823	moderate	Main.Ciliated
AATGCCACACGCTGCA_4_2_1	0.0434469	moderate	Main.Ciliated
CGATGCGGTAGACAAT_4_2_1	0.00112858	moderate	Main.Ciliated
GCATCTCCAATTCACG_4_2_1	0.00143135	moderate	Main.Ciliated
ACTGTGAGTCTAATCG_4_2_1	0.0434469	moderate	Main.Ciliated
CGAGTGCCACGGTCTG_8_2_1	0.00245761	moderate	Main.Ciliated
CCCAACTGTGTGAGCA_8_2_1	0.0434469	moderate	Main.Ciliated
ACGTACAGTAAGGCTG_4_2_1	0.00329823	moderate	Main.Ciliated
TGAGGAGAGTTAGAAC_3_2_1	0.099954	moderate	Main.Ciliated
AGGATCTCATGGCCCA_8_2_1	0.00329823	moderate	Main.Ciliated
CTCATCGTCAGCATTG_8_2_1	0.00125243	moderate	Main.Ciliated
ATGATCGGTTTCTTAC_8_2_1	0.00245761	moderate	Main.Ciliated
CTCTCAGGTCTGTGAT_8_2_1	0.0688682	moderate	Main.Ciliated
ATGATCGGTTGCGGAA_8_2_1	0.099954	moderate	Main.Ciliated
TGGGTTATCACGGAGA_3_2_1	0.00329823	moderate	Main.Ciliated
AAGTACCGTCGCTTGG_5_2_1	0.00329823	moderate	Main.Ciliated
GAATCGTTCATAGAGA_8_2_1	0.0688682	moderate	Main.Ciliated
CTTCAATAGACGCATG_8_2_1	0.00245761	moderate	Main.Ciliated
CGGAATTCATGCCGAC_4_2_1	0.00329823	moderate	Main.Ciliated
TTCTTCCCACAGTACT_3_2_1	0.00329823	moderate	Main.Ciliated
GTCCCATGTAGTGGCA_8_2_1	0.00329823	moderate	Main.Ciliated
TGCATGAGTGTCCAAT_4_2_1	0.00533135	moderate	Main.Ciliated
GTGCGTGGTGATAGAT_4_2_1	0.099954	moderate	Main.Ciliated
GCGGAAATCTTCGACC_8_2_1	0.0110649	moderate	Main.Ciliated
GAGTTTGAGAACGTGC_3_2_1	0.00245761	moderate	Main.Ciliated
GACACGCCAAGAGTGC_3_2_1	0.0434469	moderate	Main.Ciliated
AATTTCCCACATGACT_8_2_1	0.00245761	moderate	Main.Ciliated
AGCTTCCCACAACGCC_3_2_1	0.00143135	moderate	Main.Ciliated
ATGGGTTTCAGACAAA_8_2_1	0.00329823	moderate	Main.Ciliated
AGAGCAGCAGTATGAA_3_2_1	0.00329823	moderate	Main.Ciliated
TAACCAGAGAGATCGC_8_2_1	0.00245761	moderate	Main.Ciliated
CTAACTTCAATTGCTG_4_2_1	0.0434469	moderate	Main.Ciliated
GTAATCGTCTCCCAAC_5_2_1	0.00143135	moderate	Main.Ciliated
TCTCACGTCCGGTAGC_4_2_1	0.00329823	moderate	Main.Ciliated
CTGAGGCCATCCGTGG_8_2_1	0.00329823	moderate	Main.Ciliated
ACTGTGAAGCGTGCTC_8_2_1	0.0282872	moderate	Main.Ciliated
TGAGCATTCCACACCT_5_2_1	0.00329823	moderate	Main.Ciliated
GAGTTTGTCAAGCTGT_5_2_1	0.00329823	moderate	Main.Ciliated
AGGACTTTCCATATGG_8_2_1	0.00329823	moderate	Main.Ciliated
ATAGACCAGCGATCGA_8_2_1	0.00245761	moderate	Main.Ciliated
TTACTGTTCGCTAAAC_4_2_1	0.00245761	moderate	Main.Ciliated
ATGCCTCCAACCGCCA_5_2_1	0.00245761	moderate	Main.Ciliated
AAGCGAGAGCACGATG_8_2_1	0.00245761	moderate	Main.Ciliated
GTAGGTTCACCCTTGT_5_2_1	0.00329823	moderate	Main.Ciliated
GATAGAACACATAACC_8_2_1	0.0224749	moderate	Main.Ciliated
AAGCCATGTGCAACAG_3_2_1	0.00257576	moderate	Main.Ciliated
TTTACTGAGGCTATCT_2_2_1	0.0434469	moderate	Main.Ciliated
CGCATAAAGGGCATGT_8_2_1	0.00329823	moderate	Main.Ciliated
CTACTATGTGCGTGCT_3_2_1	0.0382207	moderate	Main.Ciliated
TCGACGGTCGGTCACG_3_2_1	0.0434469	moderate	Main.Ciliated
GATGTTGCATAGACTC_4_2_1	0.099954	moderate	Main.Ciliated
TTTGTTGAGCGGTATG_2_2_1	0.00105537	moderate	Main.Ciliated
GTGCTTCTCCCTTGGT_4_2_1	0.0434469	moderate	Main.Ciliated
TTCACCGAGACCAAAT_2_2_1	0.00245761	moderate	Main.Ciliated
CATTGAGAGCTGACTT_8_2_1	0.00143135	moderate	Main.Ciliated
CAGGTATAGTACCATC_8_2_1	0.00245761	moderate	Main.Ciliated
CAACAACAGATGTTAG_8_2_1	0.0434469	moderate	Main.Ciliated
CGAAGTTGTAACTGCT_8_2_1	0.00245761	moderate	Main.Ciliated
ACACGCGCAAGTTCGT_5_2_1	0.00329823	moderate	Main.Ciliated
GGGTGTCGTTGTGGCC_8_2_1	0.00245761	moderate	Main.Ciliated
ATTTACCCAGTCTTCC_8_2_1	0.00329823	moderate	Main.Ciliated
AGCGCTGTCTGCCTGT_8_2_1	0.0434469	moderate	Main.Ciliated
CGGGTGTTCCATGCAA_8_2_1	0.00874673	moderate	Main.Ciliated
TTGTTCACATCCGTGG_5_2_1	0.0184723	moderate	Main.Ciliated
AGGTCATCATCCAATG_8_2_1	0.00329823	moderate	Main.Ciliated
AGAAGCGGTTAAACCC_4_2_1	0.00329823	moderate	Main.Ciliated
AGGTGTTGTTCGGACC_8_2_1	0.0434469	moderate	Main.Ciliated
CGTTCTGGTAGGCAGT_8_2_1	0.00706764	moderate	Main.Ciliated
GCCCGAACAGACTGCC_8_2_1	0.00245761	moderate	Main.Ciliated
CTGATCCCACTCGATA_4_2_1	0.00329823	moderate	Main.Ciliated
TGTAAGCAGTTGTCGT_4_2_1	0.00245761	moderate	Main.Ciliated
CGAAGGAGTGGGCTCT_8_2_1	0.0434469	moderate	Main.Ciliated
CTTGAGATCGAAGCAG_3_2_1	0.00245761	moderate	Main.Ciliated
TGGGATTTCGGTTGTA_2_2_1	0.00329823	moderate	Main.Ciliated
CGTTCTGTCACCTACC_4_2_1	0.00329823	moderate	Main.Ciliated
ATCCCTGAGATGATTG_8_2_1	0.0434469	moderate	Main.Ciliated
TCACGCTTCTCGCGTT_4_2_1	0.00329823	moderate	Main.Ciliated
CGGACACCACATAACC_4_2_1	0.00329823	moderate	Main.Ciliated
TCGTGGGTCTAGTCAG_4_2_1	0.00245761	moderate	Main.Ciliated
CGTTAGAGTCCAGCAC_4_2_1	0.00329823	moderate	Main.Ciliated
CTCCACATCGGATACT_3_2_1	0.00245761	moderate	Main.Ciliated
CATCAAGTCTTCTAAC_8_2_1	0.0434177	moderate	Main.Ciliated
CGCAGGTAGCCTGTCG_5_2_1	0.00376941	moderate	Main.Ciliated
CGTCCATAGAACGCGT_3_2_1	0.00245761	moderate	Main.Ciliated
CATTCATAGTGAACAT_4_2_1	0.00329823	moderate	Main.Ciliated
TTACCATCACTCCTTG_2_2_1	0.0688682	moderate	Main.Ciliated
ACATTTCGTGCCGTTG_4_2_1	0.0434469	moderate	Main.Ciliated
GTTGTCCCAGGACTAG_4_2_1	0.00245761	moderate	Main.Ciliated
ATGGTTGGTCTACGAT_8_2_1	0.099954	moderate	Main.Ciliated
GCCAGCAGTTGCTCCT_8_2_1	0.00245761	moderate	Main.Ciliated
CGTCAAACACACACTA_8_2_1	0.0434469	moderate	Main.Ciliated
GGCTGTGCAATCGCCG_5_2_1	0.00329823	moderate	Main.Ciliated
GGTAATCGTGCTATTG_8_2_1	0.0434469	moderate	Main.Ciliated
TATATCCGTTCTCGTC_8_2_1	0.00329823	moderate	Main.Ciliated
GTAGAGGCATTCTGTT_4_2_1	0.00329823	moderate	Main.Ciliated
CAAGAGGGTTGGGAAC_8_2_1	0.0434469	moderate	Main.Ciliated
CGAATTGTCACCCTTG_3_2_1	0.00329823	moderate	Main.Ciliated
AATTTCCCATCCTAAG_8_2_1	0.00329823	moderate	Main.Ciliated
AGTACCAGTAGATGTA_4_2_1	0.00329823	moderate	Main.Ciliated
GGTCACGTCGGTGAAG_3_2_1	0.0688682	moderate	Main.Ciliated
TTACGTTCATGCGGTC_2_2_1	0.00245761	moderate	Main.Ciliated
CTCAATTTCCCATAAG_8_2_1	0.00329823	moderate	Main.Ciliated
CCGAACGAGATTAGCA_4_2_1	0.00329823	moderate	Main.Ciliated
TTCTGTAGTGACAACG_4_2_1	0.00245761	moderate	Main.Ciliated
ACGTACAAGCTTAAGA_8_2_1	0.00329823	moderate	Main.Ciliated
GCCTGTTGTGCTCCGA_3_2_1	0.0150776	moderate	Main.Ciliated
AACACACTCTGTGCTC_8_2_1	0.01391	moderate	Main.Ciliated
GATCAGTTCACATACG_8_2_1	0.0434469	moderate	Main.Ciliated
AGATCGTTCCGCGGAT_8_2_1	0.0434469	moderate	Main.Ciliated
CGAGGAAAGTGCGACA_8_2_1	0.00245761	moderate	Main.Ciliated
CATTCATTCACATACG_4_2_1	0.099954	moderate	Main.Ciliated
ATGTCCCTCCTCGATC_3_2_1	0.0434469	moderate	Main.Ciliated
GTCATGATCTTGATTC_3_2_1	0.00143135	moderate	Main.Ciliated
AGGTGTTCAATTCGTG_3_2_1	0.0434469	moderate	Main.Ciliated
TCAGTTTCACGTCTCT_3_2_1	0.00143135	moderate	Main.Ciliated
TGCGACGAGCCGATCC_4_2_1	0.00329823	moderate	Main.Ciliated
ATGAGGGCAAGAGTGC_4_2_1	0.00329823	moderate	Main.Ciliated
TTGCATTCACCAGCTG_2_2_1	0.00376941	moderate	Main.Ciliated
GGAATGGAGGCTAAAT_4_2_1	0.0434469	moderate	Main.Ciliated
ACGGTCGCAGCCGTCA_8_2_1	0.099954	moderate	Main.Ciliated
ATTCTTGCAACAGTGG_8_2_1	0.00271145	moderate	Main.Ciliated
GAGAAATCAGACCTGC_8_2_1	0.00329823	moderate	Main.Ciliated
TACGGTAGTAGTAAGT_8_2_1	0.00329823	moderate	Main.Ciliated
CCGATGGGTGGCCACT_8_2_1	0.00245761	moderate	Main.Ciliated
CCCTTAGCATGTTACG_8_2_1	0.00329823	moderate	Main.Ciliated
AGACCATAGAAGCCTG_3_2_1	0.00329823	moderate	Main.Ciliated
ACCATTTCAGCTGAAG_8_2_1	0.0434469	moderate	Main.Ciliated
TAGGTTGAGTCTAACC_8_2_1	0.0688682	moderate	Main.Ciliated
CGAGTTAGTTCGAAGG_8_2_1	0.0224152	moderate	Main.Ciliated
ACTGATGAGTGTACAA_8_2_1	0.00329823	moderate	Main.Ciliated
GGATGTTGTTGTAGCT_8_2_1	0.00329823	moderate	Main.Ciliated
TTTCACAAGCCTGCCA_2_2_1	0.0434469	moderate	Main.Ciliated
ACTTATCTCCTCTAGC_8_2_1	0.0018191	moderate	Main.Ciliated
CCGATGGTCGGAGTGA_4_2_1	0.0146004	moderate	Main.Ciliated
CAGAGCCGTTGTAGCT_4_2_1	0.00706764	moderate	Main.Ciliated
GGCACGTGTACCTAGT_3_2_1	0.0235128	moderate	Main.Ciliated
GTCTACCCAACACGAG_4_2_1	0.00329823	moderate	Main.Ciliated
TTCCACGAGCGGACAT_2_2_1	0.00143135	moderate	Main.Ciliated
AGACACTGTACCCACG_3_2_1	0.0345666	moderate	Main.Ciliated
AGAAGCGCATACACCA_8_2_1	0.0434469	moderate	Main.Ciliated
TTTGGAGCAGCACGAA_4_2_1	0.00329823	moderate	Main.Ciliated
GAAGGGTAGCACTCTA_8_2_1	0.00329823	moderate	Main.Ciliated
CGCATGGCAGGAATAT_3_2_1	0.00125243	moderate	Main.Ciliated
TGTCAGAGTAGTCTGT_2_2_1	0.0165857	moderate	Main.Ciliated
CATCGCTAGCGAACTG_8_2_1	0.0434469	moderate	Main.Ciliated
TAAGCCAAGCCTGAAG_4_2_1	0.00245761	moderate	Main.Ciliated
CACATGATCAAGGACG_8_2_1	0.0434469	moderate	Main.Ciliated
CGTGAATTCCGCACGA_8_2_1	0.0644666	moderate	Main.Ciliated
TGCGGGTAGTGAGGTC_3_2_1	0.000501598	moderate	Main.Ciliated
GTCGTTCTCCATCCGT_8_2_1	0.00245761	moderate	Main.Ciliated
TGGTGATGTTACACAC_2_2_1	0.099954	moderate	Main.Ciliated
AGGCCACAGACAGTCG_3_2_1	0.099954	moderate	Main.Ciliated
CATCGCTCAATGCAAA_4_2_1	0.00659019	moderate	Main.Ciliated
ACCCTTGCATTCCTAT_8_2_1	0.00125243	moderate	Main.Ciliated
TAGAGTCGTCATGCAT_3_2_1	0.00245761	moderate	Main.Ciliated
CTACGGGAGCTCCACG_5_2_1	0.00245761	moderate	Main.Ciliated
TTTGATCTCCCAGTGG_2_2_1	0.000501598	moderate	Main.Ciliated
ATCACAGCATAAGATG_3_2_1	0.0434469	moderate	Main.Ciliated
GATGACTTCACAGAGG_3_2_1	0.00329823	moderate	Main.Ciliated
ACAGAAAGTACTGACT_5_2_1	0.00329823	moderate	Main.Ciliated
TACTTGTCAATGGCCC_4_2_1	0.0434469	moderate	Main.Ciliated
GCTTCACCAGAGGACT_8_2_1	0.00329823	moderate	Main.Ciliated
ATGACCATCAGGTAAA_8_2_1	0.00329823	moderate	Main.Ciliated
GGTTCTCCAGAGTCTT_8_2_1	0.099954	moderate	Main.Ciliated
GTTACGACAGGACATG_5_2_1	0.00245761	moderate	Main.Ciliated
GTCGCGAAGATTGACA_8_2_1	0.00329823	moderate	Main.Ciliated
CATGCGGGTGTTCCTC_8_2_1	0.00376941	moderate	Main.Ciliated
GCTTTCGGTTCTTAGG_8_2_1	0.0434469	moderate	Main.Ciliated
TCGGGACCACTACTTT_4_2_1	0.00329823	moderate	Main.Ciliated
TATCTGTAGGGAACAA_3_2_1	0.0317965	moderate	Main.Ciliated
CCTATCGGTGGCTTAT_8_2_1	0.0434469	moderate	Main.Ciliated
GCTACAATCTGAGAGG_4_2_1	0.00329823	moderate	Main.Ciliated
GTGCACGAGGTCGACA_8_2_1	0.0524795	moderate	Main.Ciliated
TTCTGTACAAGATTGA_2_2_1	0.00245761	moderate	Main.Ciliated
GTTAGTGTCCCTCGAT_4_2_1	0.00125243	moderate	Main.Ciliated
TTCCAATAGCACCGTC_5_2_1	0.00329823	moderate	Main.Ciliated
TCGGGTGCATACATCG_4_2_1	0.00329823	moderate	Main.Ciliated
ATTCACTCACTGTGAT_4_2_1	0.00125243	moderate	Main.Ciliated
GTATTGGTCGTCCATC_8_2_1	0.00245761	moderate	Main.Ciliated
CTATCTAAGGAAGTAG_4_2_1	0.00329823	moderate	Main.Ciliated
TTCTTCCCATGACAGG_4_2_1	0.00329823	moderate	Main.Ciliated
CAAGCTATCCTACCAC_4_2_1	0.00329823	moderate	Main.Ciliated
CCACGTTTCCTCACCA_8_2_1	0.0688682	moderate	Main.Ciliated
TGGAGGAGTGTCCGGT_2_2_1	0.00245761	moderate	Main.Ciliated
GTGCTTCAGTAAACTG_4_2_1	0.00146295	moderate	Main.Ciliated
TACCCGTAGACTTCCA_8_2_1	0.00329823	moderate	Main.Ciliated
GAGACTTCATCCAACA_8_2_1	0.00245761	moderate	Main.Ciliated
GTTGCGGGTTGTGCCG_3_2_1	0.00706764	moderate	Main.Ciliated
TAGACTGTCAGCAATC_8_2_1	0.00245761	moderate	Main.Ciliated
TACAACGGTCATAACC_3_2_1	0.00329823	moderate	Main.Ciliated
CGCAGGTAGCCTGTCG_3_2_1	0.00329823	moderate	Main.Ciliated
TAGATCGGTTGGATCT_4_2_1	0.00329823	moderate	Main.Ciliated
CATACCCGTTCAAGTC_8_2_1	0.019403	moderate	Main.Ciliated
CAAGAGGCAATTGCGT_3_2_1	0.0434469	moderate	Main.Ciliated
CTCCACATCGGATACT_5_2_1	0.00329823	moderate	Main.Ciliated
TTAGGCACAGCAGATG_3_2_1	0.00329823	moderate	Main.Ciliated
GGTGAAGAGCGATGGT_3_2_1	0.00376941	moderate	Main.Ciliated
GACACGCAGCTGGTGA_8_2_1	0.00245761	moderate	Main.Ciliated
AGGACGAGTTGCATTG_3_2_1	0.00245761	moderate	Main.Ciliated
ATTCCTATCTGGTCAA_8_2_1	0.0280087	moderate	Main.Ciliated
CTCTGGTCACACCTGG_4_2_1	0.0434469	moderate	Main.Ciliated
GTCATGATCTTGATTC_5_2_1	0.00329823	moderate	Main.Ciliated
TTTACGTCACGCGCAT_2_2_1	0.0688682	moderate	Main.Ciliated
GCCTGTTGTGCTCCGA_5_2_1	0.00143135	moderate	Main.Ciliated
ATTCACTTCTGACAGT_8_2_1	0.00245761	moderate	Main.Ciliated
TACAGGTCATTGGATC_8_2_1	0.00329823	moderate	Main.Ciliated
CTCTGGTCAACACAGG_4_2_1	0.00329823	moderate	Main.Ciliated
GATCACATCGTTAGTG_8_2_1	0.00125243	moderate	Main.Ciliated
GACTCAAAGATACCAA_8_2_1	0.0434469	moderate	Main.Ciliated
ACAAGCTCAATTCGTG_8_2_1	0.099954	moderate	Main.Ciliated
CATCGTCAGCCTGTGC_8_2_1	0.099954	moderate	Main.Ciliated
CTGCATCGTAACCCGC_4_2_1	0.00245761	moderate	Main.Ciliated
TGAATGCGTCACCGCA_4_2_1	0.00329823	moderate	Main.Ciliated
ACTATTCTCTTGGAAC_8_2_1	0.0434469	moderate	Main.Ciliated
GCCGTGACAGGAGGAG_8_2_1	0.00329823	moderate	Main.Ciliated
CGATCGGAGCGTCAAG_8_2_1	0.00329823	moderate	Main.Ciliated
GGAATCTGTGTAACGG_8_2_1	0.00245761	moderate	Main.Ciliated
CTACTATGTGCGTGCT_5_2_1	0.00329823	moderate	Main.Ciliated
GTAGGTTCACCCTTGT_3_2_1	0.0434469	moderate	Main.Ciliated
AGGGCTCGTCTAGATC_4_2_1	0.00245761	moderate	Main.Ciliated
GGGAAGTGTCGTTATG_4_2_1	0.00329823	moderate	Main.Ciliated
AAGCCATGTGCAACAG_5_2_1	0.00245761	moderate	Main.Ciliated
ACGTCCTTCGTGGACC_8_2_1	0.0397967	moderate	Main.Ciliated
AAGTCGTTCCGCTAGG_4_2_1	0.00245761	moderate	Main.Ciliated
GCGGAAACACTTGTGA_5_2_1	0.00329823	moderate	Main.Ciliated
TGTACAGAGACTACGG_2_2_1	0.0688682	moderate	Main.Ciliated
ATCGTCCCAATTCTTC_4_2_1	0.00245761	moderate	Main.Ciliated
ACTGTGACAAATGCGG_3_2_1	0.099954	moderate	Main.Ciliated
CCCGGAACACACCTAA_8_2_1	0.0434469	moderate	Main.Ciliated
CATCGGGGTTTACTGG_8_2_1	0.0434469	moderate	Main.Ciliated
GGCGTCAAGCCGCACT_8_2_1	0.00329823	moderate	Main.Ciliated
AGTCTCCTCCTGTAAG_8_2_1	0.0434469	moderate	Main.Ciliated
CTACAGACATGACGGA_4_2_1	0.0216778	moderate	Main.Ciliated
GTCACGGAGAGCATAT_3_2_1	0.00329823	moderate	Main.Ciliated
TTTACCATCTATTCGT_2_2_1	0.0434469	moderate	Main.Ciliated
TTGTTCACATCCGTGG_3_2_1	0.0688682	moderate	Main.Ciliated
TTCGGTCGTCGCAGTC_2_2_1	0.00271145	moderate	Main.Ciliated
ACACGCGCAAGTTCGT_3_2_1	0.00329823	moderate	Main.Ciliated
ATGGATCGTTCTCTAT_8_2_1	0.069207	moderate	Main.Ciliated
CATCGTCAGGAAAGAC_11_2_1	0.00329823	critical	Main.Ciliated
GAAGGGTGTAACAGGC_11_2_1	0.00245761	critical	Main.Ciliated
TGGAACTCATACAGAA_10_2_1	0.0244941	critical	Main.Ciliated
GAGGCAACAAGTATAG_11_2_1	0.00245761	critical	Main.Ciliated
GTAGGTTCACCCTTGT_12_2_1	0.00329823	critical	Main.Ciliated
CCAATTTGTATACCCA_10_2_1	0.0688682	critical	Main.Ciliated
GACTCAAAGTGTAGAT_10_2_1	0.00376941	critical	Main.Ciliated
TCCTCTTGTGCGACAA_9_2_1	0.00245761	moderate	Main.Ciliated
AGGACGAAGGCTCTCG_11_2_1	0.00329823	critical	Main.Ciliated
TAGGTACGTGACAGGT_10_2_1	0.148958	critical	Main.Ciliated
CTCCACAAGTACAACA_10_2_1	0.0537623	critical	Main.Ciliated
CCTAAGACACTATCGA_10_2_1	0.0688682	critical	Main.Ciliated
ATGAAAGTCCTTTGAT_10_2_1	0.0339796	critical	Main.Ciliated
GTCGTAATCTGGCCGA_10_2_1	0.00329823	critical	Main.Ciliated
CGTTCTGGTGTTAAAG_9_2_1	0.0434469	moderate	Main.Ciliated
CTGAGCGTCCGTTGAA_10_2_1	0.099954	critical	Main.Ciliated
CTTCCTTTCTGGTTGA_11_2_1	0.00245761	critical	Main.Ciliated
ACTTTGTCACAGGATG_10_2_1	0.0434469	critical	Main.Ciliated
GAGTGAGTCAAGAATG_10_2_1	0.0224152	critical	Main.Ciliated
CATCCGTTCACACGAT_10_2_1	0.0434469	critical	Main.Ciliated
TTCTGTAGTGCATGTT_10_2_1	0.00329823	critical	Main.Ciliated
CTACTATGTGCGTGCT_9_2_1	0.00329823	moderate	Main.Ciliated
TCTGCCATCGTGGGTC_9_2_1	0.00245761	moderate	Main.Ciliated
GTCTTTATCCTTCACG_10_2_1	0.099954	critical	Main.Ciliated
TGCGGCATCAAGCGTT_11_2_1	0.00329823	critical	Main.Ciliated
AACAGGGTCTACCCAC_10_2_1	0.099954	critical	Main.Ciliated
CATGCAATCGCGAAGA_10_2_1	0.0688682	critical	Main.Ciliated
TGTGCGGAGAGCGACT_9_2_1	0.099954	moderate	Main.Ciliated
ACGGTCGAGCCTATTG_10_2_1	0.099954	critical	Main.Ciliated
CATTCATGTCATAACC_10_2_1	0.099954	critical	Main.Ciliated
CACCGTTCAATGTCAC_10_2_1	0.0470754	critical	Main.Ciliated
ACAGCCGGTGTGCTTA_11_2_1	0.00245761	critical	Main.Ciliated
TGTTGAGAGGTTTGAA_11_2_1	0.099954	critical	Main.Ciliated
TCAAGCACAAAGGCTG_10_2_1	0.0688682	critical	Main.Ciliated
AAACGCTTCACAGAGG_10_2_1	0.00329823	critical	Main.Ciliated
CGAGGAAAGTTGCTGT_10_2_1	0.0688682	critical	Main.Ciliated
ATACCTTCAACTCCCT_11_2_1	0.00245761	critical	Main.Ciliated
TATTCCATCCCTATTA_10_2_1	0.099954	critical	Main.Ciliated
CATGAGTCACGTAGTT_11_2_1	0.00245761	critical	Main.Ciliated
TATCTTGCAGAGTGAC_11_2_1	0.00245761	critical	Main.Ciliated
TCCTCCCCACAACGAG_8_2_1	0.00245761	moderate	Main.Ciliated
AATGAAGGTTTGGCTA_11_2_1	0.00329823	critical	Main.Ciliated
GGGTTATCACGGCACT_10_2_1	0.0382207	critical	Main.Ciliated
TCAAGTGCATACTGAC_10_2_1	0.0688682	critical	Main.Ciliated
GTCCTCACAAGAATGT_11_2_1	0.0434469	critical	Main.Ciliated
TACGGTATCACGGTCG_10_2_1	0.0434469	critical	Main.Ciliated
TCATCATCACTGGAAG_10_2_1	0.00245761	critical	Main.Ciliated
AAAGTCCGTCCTTTGC_10_2_1	0.099954	critical	Main.Ciliated
TGAGGTTAGTCGAAGC_11_2_1	0.00245761	critical	Main.Ciliated
GGTAACTCAACGTTAC_10_2_1	0.00230762	critical	Main.Ciliated
CCATAAGCAACCGTGC_9_2_1	0.00329823	moderate	Main.Ciliated
TCCAGAAGTTCAGCTA_10_2_1	0.099954	critical	Main.Ciliated
GTGCTTCCAGGGACTA_11_2_1	0.00245761	critical	Main.Ciliated
CACTGAATCCTCAGGG_13_2_1	0.00329823	moderate	Main.Ciliated
CTTGAGACAGGAACCA_10_2_1	0.069207	critical	Main.Ciliated
GTAACACGTGATACAA_13_2_1	0.099954	moderate	Main.Ciliated
GGTGATTGTCAGTCGC_11_2_1	0.0434469	critical	Main.Ciliated
CCTCAACCAGCTACAT_10_2_1	0.00329823	critical	Main.Ciliated
TTGACCCGTTGGCCGT_10_2_1	0.000501598	critical	Main.Ciliated
GACTGATAGGCCCGTT_10_2_1	0.0485935	critical	Main.Ciliated
AGGGCTCTCTGTCCCA_10_2_1	0.099954	critical	Main.Ciliated
CATACAGCACAGTGTT_11_2_1	0.0434469	critical	Main.Ciliated
CTCAGAATCCGTGTGG_16_2_1	0.0412541	critical	Main.Ciliated
CCCAACTTCTTTCTAG_9_2_1	0.033264	moderate	Main.Ciliated
TCGACCTTCTATCCAT_10_2_1	0.099954	critical	Main.Ciliated
GAAACCTCACCGGCTA_11_2_1	0.00329823	critical	Main.Ciliated
GGAGGTATCAACGTGT_10_2_1	0.00329823	critical	Main.Ciliated
AGGTCATAGTAAATGC_10_2_1	0.0434469	critical	Main.Ciliated
ATTCCTAGTCTGCATA_10_2_1	0.0224152	critical	Main.Ciliated
TGGGCGTAGCGACTTT_8_2_1	0.00329823	moderate	Main.Ciliated
AACCCAAGTGATTGGG_10_2_1	0.00329823	critical	Main.Ciliated
ACACCAAAGCGTGAGT_11_2_1	0.00125243	critical	Main.Ciliated
ACCTGAATCGTTGTGA_10_2_1	0.099954	critical	Main.Ciliated
CTACGGGAGCTCCACG_10_2_1	0.0434469	critical	Main.Ciliated
CGAGTGCAGGTTCTAC_10_2_1	0.00245761	critical	Main.Ciliated
AGGGCCTTCCCATTTA_9_2_1	0.00245761	moderate	Main.Ciliated
TATTGCTGTTAGGAGC_10_2_1	0.099954	critical	Main.Ciliated
ATTGTTCAGGAGTCTG_11_2_1	0.00245761	critical	Main.Ciliated
AATGACCAGAGCAGCT_11_2_1	0.00245761	critical	Main.Ciliated
CGGCAGTGTTCCTAGA_11_2_1	0.0434469	critical	Main.Ciliated
TCAATTCCACACGTGC_10_2_1	0.0224152	critical	Main.Ciliated
TGAGGAGCAACAGTGG_9_2_1	0.0434469	moderate	Main.Ciliated
CTCGAGGGTGAACTAA_10_2_1	0.0227332	critical	Main.Ciliated
GATAGCTTCGTCCATC_10_2_1	0.099954	critical	Main.Ciliated
GGTTAACTCGGTCATA_13_2_1	0.00329823	moderate	Main.Ciliated
GAATCACCACTCCGGA_10_2_1	0.0614711	critical	Main.Ciliated
TCTACCGGTATGAGAT_11_2_1	0.0408801	critical	Main.Ciliated
CCTCAACCAATACAGA_10_2_1	0.0434469	critical	Main.Ciliated
TCACACCAGGCATTTC_10_2_1	0.00245761	critical	Main.Ciliated
ACGTTCCCACTTGACA_11_2_1	0.00245761	critical	Main.Ciliated
GACCCAGAGTGCCGAA_10_2_1	0.134904	critical	Main.Ciliated
TGTTTGTAGCGGTAAC_10_2_1	0.099954	critical	Main.Ciliated
GATGTTGTCAAAGAAC_11_2_1	0.0688682	critical	Main.Ciliated
ACTTCCGCAATACGAA_10_2_1	0.0339796	critical	Main.Ciliated
GAAGGGTTCAGTGGGA_10_2_1	0.0688682	critical	Main.Ciliated
TGCGACGAGAATCGAT_10_2_1	0.00329823	critical	Main.Ciliated
GTCTTTAAGATGGCAC_11_2_1	0.00329823	critical	Main.Ciliated
TGTTCCGAGCTGGCCT_10_2_1	0.0688682	critical	Main.Ciliated
TAGTGCATCATCACTT_11_2_1	0.0434469	critical	Main.Ciliated
GGCACGTAGCAGGCTA_10_2_1	0.099954	critical	Main.Ciliated
AATCACGCACGCGTGT_10_2_1	0.0688682	critical	Main.Ciliated
GTGCACGTCGGCCTTT_10_2_1	0.0150776	critical	Main.Ciliated
TCCTCTTAGTTCAACC_10_2_1	0.099954	critical	Main.Ciliated
CCGCAAGGTGGCCCAT_10_2_1	0.00329823	critical	Main.Ciliated
TGTTGAGCACCAATTG_13_2_1	0.00329823	moderate	Main.Ciliated
CATCCACAGAGGGTAA_10_2_1	0.0688682	critical	Main.Ciliated
GTCTGTCCACTGGATT_11_2_1	0.00329823	critical	Main.Ciliated
GACATCAAGTCTTCCC_10_2_1	0.00329823	critical	Main.Ciliated
CAATCGATCTCGACCT_11_2_1	0.00329823	critical	Main.Ciliated
GTTGTCCGTGATGAAT_11_2_1	0.00125243	critical	Main.Ciliated
GATGACTAGTTAACGA_11_2_1	0.0434469	critical	Main.Ciliated
ATGCATGTCTCTGCCA_11_2_1	0.0434469	critical	Main.Ciliated
GGAATCTGTAGAATGT_10_2_1	0.099954	critical	Main.Ciliated
TCTATACGTCACTCTC_11_2_1	0.0428001	critical	Main.Ciliated
TCTCCGACAACCACAT_9_2_1	0.00329823	moderate	Main.Ciliated
CCTCACAGTCTTGAGT_11_2_1	0.00245761	critical	Main.Ciliated
CGAGTGCGTTAACAGA_9_2_1	0.00329823	moderate	Main.Ciliated
ACCATTTCACTGTGAT_11_2_1	0.0688682	critical	Main.Ciliated
AAAGGGCGTTTGAAAG_11_2_1	0.0434469	critical	Main.Ciliated
CTGCCATTCCACAGCG_13_2_1	0.0434469	moderate	Main.Ciliated
CAACGATAGTAGTCCT_10_2_1	0.0759288	critical	Main.Ciliated
CGACAGCAGTGAGGTC_11_2_1	0.00245761	critical	Main.Ciliated
GAGACCCTCCCAACTC_10_2_1	0.00329823	critical	Main.Ciliated
TACAACGTCGCATGAT_11_2_1	0.00329823	critical	Main.Ciliated
GTTTACTAGTCTTCCC_10_2_1	0.00143135	critical	Main.Ciliated
GTGAGTTGTCGGCACT_10_2_1	0.0434469	critical	Main.Ciliated
CCTCAGTAGAGGTCAC_11_2_1	0.00245761	critical	Main.Ciliated
ATTCATCAGGATTCCT_10_2_1	0.099954	critical	Main.Ciliated
GAATAGACACGGTCTG_11_2_1	0.00245761	critical	Main.Ciliated
ATCCATTTCTTTCTAG_13_2_1	0.0678579	moderate	Main.Ciliated
TAGAGTCTCCGTGGCA_11_2_1	0.00329823	critical	Main.Ciliated
TTCCGGTTCCAGTGCG_10_2_1	0.099954	critical	Main.Ciliated
CGCAGGTAGCCTGTCG_10_2_1	0.099954	critical	Main.Ciliated
ACATCCCAGACTACGG_11_2_1	0.099954	critical	Main.Ciliated
GTAAGTCCAAATAAGC_11_2_1	0.00329823	critical	Main.Ciliated
TCAGCAAGTGAGAACC_11_2_1	0.00329823	critical	Main.Ciliated
CTACTATTCGAACGGA_10_2_1	0.049394	critical	Main.Ciliated
TCACTCGTCCACCTGT_9_2_1	0.0023431	moderate	Main.Ciliated
GTGTCCTAGTGCCTCG_10_2_1	0.0434469	critical	Main.Ciliated
TATTCCATCTAAACGC_9_2_1	0.00329823	moderate	Main.Ciliated
CTATCCGTCATAGACC_10_2_1	0.099954	critical	Main.Ciliated
ATCACGAGTTTAAGGA_10_2_1	0.00329823	critical	Main.Ciliated
CGTGTCTAGGCGCTTC_10_2_1	0.0150776	critical	Main.Ciliated
TTGGGCGAGGCCTAAG_8_2_1	0.00329823	moderate	Main.Ciliated
AGGCCACGTGACCTGC_13_2_1	0.00706764	moderate	Main.Ciliated
CGGAACCTCTTAGTTC_11_2_1	0.00376941	critical	Main.Ciliated
TTAGTCTCAAGAATAC_11_2_1	0.00245761	critical	Main.Ciliated
GTCATCCTCAGAGCAG_11_2_1	0.099954	critical	Main.Ciliated
TCTGGCTGTCAAAGCG_9_2_1	0.0434469	moderate	Main.Ciliated
TCTCTGGGTACCGTCG_8_2_1	0.00329823	moderate	Main.Ciliated
TGAGTCACAGGACGAT_11_2_1	0.0434469	critical	Main.Ciliated
ATGACCAGTCACGTGC_10_2_1	0.069207	critical	Main.Ciliated
GTTGCTCTCGCAATTG_10_2_1	0.00329806	critical	Main.Ciliated
CAGATCACAATTTCCT_10_2_1	0.0339796	critical	Main.Ciliated
ATTCTTGAGCCACCGT_10_2_1	0.00329823	critical	Main.Ciliated
TGATGGTGTTCACCGG_10_2_1	0.099954	critical	Main.Ciliated
AATGGAAAGGAACATT_10_2_1	0.0688682	critical	Main.Ciliated
CACTGAATCCTACTGC_10_2_1	0.0688682	critical	Main.Ciliated
TCCATCGGTTGCCAAT_11_2_1	0.00245761	critical	Main.Ciliated
GACCGTGGTAGAGATT_9_2_1	0.0504634	moderate	Main.Ciliated
ACTGATGCAGCACGAA_10_2_1	0.0688682	critical	Main.Ciliated
AACCTGAAGGAACATT_10_2_1	0.069207	critical	Main.Ciliated
CCTGCATGTACTTGTG_10_2_1	0.00105537	critical	Main.Ciliated
TCCTTTCTCCCAAGTA_11_2_1	0.0339796	critical	Main.Ciliated
AGAAATGAGGAGGCAG_10_2_1	0.0688682	critical	Main.Ciliated
GGTGGCTAGAAGATCT_10_2_1	0.0434469	critical	Main.Ciliated
AAACGAATCCAAAGGG_10_2_1	0.0224152	critical	Main.Ciliated
ATTTCTGTCTCTGCTG_10_2_1	0.0339796	critical	Main.Ciliated
GAGGCCTAGAGCCGAT_10_2_1	0.099954	critical	Main.Ciliated
AAACGCTCAACGTTAC_11_2_1	0.00125243	critical	Main.Ciliated
GAGTGTTCAGGTCAGA_11_2_1	0.00329823	critical	Main.Ciliated
CACGAATAGTGGATTA_10_2_1	0.0688682	critical	Main.Ciliated
CTCAATTTCTTAGTTC_13_2_1	0.00329823	moderate	Main.Ciliated
CTCAGAATCACTTGTT_11_2_1	0.00245761	critical	Main.Ciliated
GCGTTTCAGTACCATC_11_2_1	0.00329823	critical	Main.Ciliated
AAGGTAACATAACCCA_11_2_1	0.00329823	critical	Main.Ciliated
CGAGTTAGTGGAATGC_10_2_1	0.00245761	critical	Main.Ciliated
TTGCTGCTCGACTCCT_9_2_1	0.099954	moderate	Main.Ciliated
TATGTTCGTATACCCA_10_2_1	0.0434469	critical	Main.Ciliated
ACTACGACATGTTTGG_13_2_1	0.0200098	moderate	Main.Ciliated
TCTGCCAGTGCTGCAC_9_2_1	0.0434469	moderate	Main.Ciliated
TCTTCCTGTAGCACAG_10_2_1	0.0445022	critical	Main.Ciliated
AGACACTGTTGGGTAG_10_2_1	0.00277682	critical	Main.Ciliated
TAGGTTGGTATAGGAT_11_2_1	0.00329823	critical	Main.Ciliated
TGAACGTTCTTTCTAG_10_2_1	0.00245761	critical	Main.Ciliated
CAAGCTAAGCATCAAA_10_2_1	0.0569741	critical	Main.Ciliated
CGTGAATAGTCATACC_10_2_1	0.0434469	critical	Main.Ciliated
GTTGTAGAGAGCACTG_11_2_1	0.00329823	critical	Main.Ciliated
TCCATCGCACATGGTT_9_2_1	0.00245761	moderate	Main.Ciliated
AGTACTGCAGCGTACC_10_2_1	0.0688682	critical	Main.Ciliated
AAGTGAAGTGTCTTCC_11_2_1	0.00329823	critical	Main.Ciliated
AACGGGAGTTGCAACT_10_2_1	0.099954	critical	Main.Ciliated
GATCCCTTCCTGTTAT_10_2_1	0.0434469	critical	Main.Ciliated
GACACGCAGCCAACCC_10_2_1	0.00329823	critical	Main.Ciliated
AGTAGCTAGCGAGGAG_10_2_1	0.0434469	critical	Main.Ciliated
TCCTCGAAGACCCGCT_9_2_1	0.00245761	moderate	Main.Ciliated
GGTGAAGAGCGCTGCT_10_2_1	0.00329823	critical	Main.Ciliated
TAGAGTCTCATGCGGC_9_2_1	0.0377007	moderate	Main.Ciliated
CACTAAGGTGCTAGCC_11_2_1	0.00245761	critical	Main.Ciliated
CTCGAGGCAACCGCTG_10_2_1	0.099954	critical	Main.Ciliated
TTTCAGTGTAACCCGC_11_2_1	0.00245761	critical	Main.Ciliated
CCACACTGTGATTCTG_11_2_1	0.00329823	critical	Main.Ciliated
TAATCTCTCAACCGAT_10_2_1	0.00245761	critical	Main.Ciliated
AAGTACCTCAATGCAC_11_2_1	0.00245761	critical	Main.Ciliated
CTCCACATCGGATACT_9_2_1	0.00706764	moderate	Main.Ciliated
TGGAGAGAGGCGACAT_11_2_1	0.0434469	critical	Main.Ciliated
GATGATCGTGCCCGTA_11_2_1	0.00245761	critical	Main.Ciliated
CCCGAAGAGTGTTGAA_9_2_1	0.069207	moderate	Main.Ciliated
ACTGCAACAGGGACTA_16_2_1	0.00245761	critical	Main.Ciliated
TTTCATGTCCATTTGT_9_2_1	0.00329823	moderate	Main.Ciliated
CTAAGTGCAATCTAGC_10_2_1	0.0688682	critical	Main.Ciliated
GTAATGCCATCTAACG_11_2_1	0.0434469	critical	Main.Ciliated
TATCCTAGTACAGGTG_11_2_1	0.00143135	critical	Main.Ciliated
ATTCGTTGTGCAGGAT_10_2_1	0.00329823	critical	Main.Ciliated
TTGTTTGTCGGAATTC_10_2_1	0.0434469	critical	Main.Ciliated
TACCTCGAGTAGTCAA_9_2_1	0.00245761	moderate	Main.Ciliated
TGTTGAGTCTCCACTG_10_2_1	0.00230762	critical	Main.Ciliated
CTCCGATCAAGCGAGT_9_2_1	0.00329823	moderate	Main.Ciliated
GGCTGTGCAGCTGTGC_9_2_1	0.00245761	moderate	Main.Ciliated
CCTGTTGTCCACTTTA_11_2_1	0.0434469	critical	Main.Ciliated
AACCTTTCACACCGCA_10_2_1	0.00376941	critical	Main.Ciliated
AGGTGTTCAATTCGTG_10_2_1	0.00329823	critical	Main.Ciliated
AGGATAAAGGGCCAAT_10_2_1	0.000501598	critical	Main.Ciliated
TCAGGTAGTTTGGAGG_10_2_1	0.0224152	critical	Main.Ciliated
AATGCCACACGCTGCA_14_2_1	0.00329823	critical	Main.Ciliated
AAAGGATTCAACTTTC_10_2_1	0.0688682	critical	Main.Ciliated
AGACACTCACACAGCC_10_2_1	0.0434469	critical	Main.Ciliated
ATAGACCGTGAACCGA_10_2_1	0.0339796	critical	Main.Ciliated
TTTGTTGAGGAACGTC_13_2_1	0.099954	moderate	Main.Ciliated
GTTATGGAGTTGCCCG_9_2_1	0.00329823	moderate	Main.Ciliated
CCCAACTCATATGGCT_9_2_1	0.0434469	moderate	Main.Ciliated
CATAAGCGTCTGTGTA_11_2_1	0.00245761	critical	Main.Ciliated
CTACTATGTGCGTGCT_10_2_1	0.00329823	critical	Main.Ciliated
CATACTTGTCACAGTT_11_2_1	0.099954	critical	Main.Ciliated
CCTCCAAGTGCCCGTA_9_2_1	0.00329823	moderate	Main.Ciliated
CCTAACCCAAACGTGG_10_2_1	0.099954	critical	Main.Ciliated
GGTTAACGTATGGGAC_11_2_1	0.00245761	critical	Main.Ciliated
GAGCCTGCAATTCTCT_11_2_1	0.00329823	critical	Main.Ciliated
GAAACCTCACAAGCCC_10_2_1	0.0688682	critical	Main.Ciliated
CATTGTTGTGACTGAG_9_2_1	0.0434469	moderate	Main.Ciliated
TTGGTTTTCGATTGAC_10_2_1	0.0759288	critical	Main.Ciliated
GTTGCTCCAAGTAGTA_9_2_1	0.0296099	moderate	Main.Ciliated
ACTGCAATCTACTATC_16_2_1	0.069207	critical	Main.Ciliated
GCAACATGTGCCCAGT_10_2_1	0.099954	critical	Main.Ciliated
TTTCATGAGTGGTTCT_10_2_1	0.00230762	critical	Main.Ciliated
CTGTAGAGTGGCACTC_9_2_1	0.0434469	moderate	Main.Ciliated
TGAGCATTCCACACCT_12_2_1	0.00329823	critical	Main.Ciliated
TTAATCCGTGGCCCAT_13_2_1	0.0889438	moderate	Main.Ciliated
CAGATTGCAATACGCT_10_2_1	0.099954	critical	Main.Ciliated
CATGCTCAGATCCTAC_11_2_1	0.099954	critical	Main.Ciliated
ACATCCCAGGTCCTGC_10_2_1	0.099954	critical	Main.Ciliated
CAGTTAGCACACTTAG_10_2_1	0.00245761	critical	Main.Ciliated
CCTTTGGCAGGTGACA_9_2_1	0.00329823	moderate	Main.Ciliated
CGTGAATGTATCGTAC_11_2_1	0.00245761	critical	Main.Ciliated
AGACTCAGTTGTAAAG_11_2_1	0.00329823	critical	Main.Ciliated
GCCCGAATCGTAGTCA_11_2_1	0.00329823	critical	Main.Ciliated
CCGTTCAGTCTGTTAG_10_2_1	0.0651741	critical	Main.Ciliated
GCAGCTGAGTTGTACC_10_2_1	0.00143135	critical	Main.Ciliated
ACGTAACTCTAGTGTG_10_2_1	0.0434469	critical	Main.Ciliated
AGCGATTTCAACTTTC_10_2_1	0.099954	critical	Main.Ciliated
CAATGACCAGAGTCAG_10_2_1	0.148958	critical	Main.Ciliated
CGTTAGACACATAACC_10_2_1	0.00329823	critical	Main.Ciliated
TCACAAGTCCGATCTC_9_2_1	0.099954	moderate	Main.Ciliated
AGCCAATGTTACCCTC_10_2_1	0.0434469	critical	Main.Ciliated
GACGTTATCACGGTCG_10_2_1	0.099954	critical	Main.Ciliated
ACTGTGACAAGATTGA_10_2_1	0.00245761	critical	Main.Ciliated
CAAGACTGTCTTGCGG_10_2_1	0.099954	critical	Main.Ciliated
CTGCCTAGTGCATTTG_10_2_1	0.0434469	critical	Main.Ciliated
TCCCAGTTCCGTCCTA_10_2_1	0.0688682	critical	Main.Ciliated
TTGGATGCAGTGCCTG_9_2_1	0.00329823	moderate	Main.Ciliated
GACTATGCATGACAAA_10_2_1	0.0434469	critical	Main.Ciliated
CGCATAACAGAAGTTA_11_2_1	0.00329823	critical	Main.Ciliated
GCGGAAAGTTGCTAGT_11_2_1	0.00706764	critical	Main.Ciliated
CTACATTCATGACACT_9_2_1	0.00329823	moderate	Main.Ciliated
CACTGGGAGTAAACGT_11_2_1	0.0213485	critical	Main.Ciliated
CCGTTCAGTACCGTCG_10_2_1	0.0434469	critical	Main.Ciliated
AACCTGAAGTCAGGGT_11_2_1	0.00245761	critical	Main.Ciliated
CTACCTGTCTGACCCT_10_2_1	0.00125243	critical	Main.Ciliated
GCCTGTTGTGCTCCGA_9_2_1	0.00245761	moderate	Main.Ciliated
GACTTCCAGTGAGGTC_10_2_1	0.00329823	critical	Main.Ciliated
ACGTCCTAGGTCACCC_10_2_1	0.00329823	critical	Main.Ciliated
TTCCTTCTCATTACCT_10_2_1	0.00329823	critical	Main.Ciliated
GATTCGATCTATTTCG_10_2_1	0.00329823	critical	Main.Ciliated
GTCACTCCAGTTTCAG_10_2_1	0.00329823	critical	Main.Ciliated
GTGACGCGTGCATGTT_10_2_1	0.00376941	critical	Main.Ciliated
TTGATGGTCGGCTCTT_8_2_1	0.025944	moderate	Main.Ciliated
TCCAGAACAAATGCTC_8_2_1	0.00329823	moderate	Main.Ciliated
CAATACGGTAATTAGG_10_2_1	0.0336073	critical	Main.Ciliated
CGGAGAAGTTCGGCCA_10_2_1	0.0434469	critical	Main.Ciliated
TCACTATAGATGGGCT_10_2_1	0.0688682	critical	Main.Ciliated
CTTACCGAGAGAGCAA_10_2_1	0.00245761	critical	Main.Ciliated
CGCCAGAGTGGTCAAG_9_2_1	0.00245761	moderate	Main.Ciliated
TTATTGCGTCGCAGTC_10_2_1	0.00329823	critical	Main.Ciliated
GACGTTAGTCGGCTAC_10_2_1	0.099954	critical	Main.Ciliated
GTATTTCCACCAGACC_11_2_1	0.00245761	critical	Main.Ciliated
TGGGAAGGTTCTGACA_9_2_1	0.0434469	moderate	Main.Ciliated
ATCACAGAGCAACAGC_11_2_1	0.00245761	critical	Main.Ciliated
TCTTTGAGTACCGCGT_10_2_1	0.00245761	critical	Main.Ciliated
GAACGTTGTACAAGCG_10_2_1	0.00268378	critical	Main.Ciliated
TGTCCACTCAACCTCC_10_2_1	0.099954	critical	Main.Ciliated
CACCGTTGTTCTCCCA_10_2_1	0.099954	critical	Main.Ciliated
TGATTCTGTTGGCTAT_10_2_1	0.099954	critical	Main.Ciliated
TTGGGCGGTTGGTGTT_10_2_1	0.00329823	critical	Main.Ciliated
CCTCAGTTCTAACGGT_10_2_1	0.0688682	critical	Main.Ciliated
ATTGTTCAGAGCGACT_11_2_1	0.00245761	critical	Main.Ciliated
TCTCACGTCTCTAAGG_11_2_1	0.00245761	critical	Main.Ciliated
CATGCGGAGCTACAAA_13_2_1	0.00125243	moderate	Main.Ciliated
CGAAGGATCGATTGAC_10_2_1	0.00245761	critical	Main.Ciliated
ATTCTTGCAGGGACTA_11_2_1	0.00329823	critical	Main.Ciliated
GATTCTTGTTTCGCTC_11_2_1	0.00329823	critical	Main.Ciliated
TAGGTTGCATCGCCTT_11_2_1	0.00245761	critical	Main.Ciliated
GTCACGGGTGAGACCA_13_2_1	0.00143135	moderate	Main.Ciliated
TTCTCTCTCCGATGCG_11_2_1	0.00143135	critical	Main.Ciliated
AACTTCTTCTGCGGAC_10_2_1	0.00245761	critical	Main.Ciliated
GTATTGGAGGAGATAG_10_2_1	0.00329823	critical	Main.Ciliated
GGTGTTATCTAGATCG_10_2_1	0.00329823	critical	Main.Ciliated
GCATCTCTCTGAGATC_10_2_1	0.0688682	critical	Main.Ciliated
AGAGCAGAGGTCATTC_9_2_1	0.00125243	moderate	Main.Ciliated
GTCCCATCAGGCACAA_13_2_1	0.099954	moderate	Main.Ciliated
CTGCCATAGGCAGGTT_10_2_1	0.0339796	critical	Main.Ciliated
CTTCCTTAGACAACTA_9_2_1	0.00245761	moderate	Main.Ciliated
CAAGCTAAGCGTTCCG_10_2_1	0.00245761	critical	Main.Ciliated
GTTCGCTGTGATTCTG_10_2_1	0.0688682	critical	Main.Ciliated
GGGACTCTCCATTTAC_16_2_1	0.00329823	critical	Main.Ciliated
CACACAACATAGTCAC_9_2_1	0.00245761	moderate	Main.Ciliated
GTGTGGCCAGGTCCCA_9_2_1	0.099954	moderate	Main.Ciliated
AAGACTCTCTTCACGC_10_2_1	0.00245761	critical	Main.Ciliated
TCCTAATTCTACTGAG_8_2_1	0.099954	moderate	Main.Ciliated
CCGGTAGAGATCACTC_13_2_1	0.0339796	moderate	Main.Ciliated
CCTCCAATCTAATTCC_10_2_1	0.00329823	critical	Main.Ciliated
GAGTTTGGTTGGGTTT_9_2_1	0.00143135	moderate	Main.Ciliated
GCTTTCGAGGCAGTCA_16_2_1	0.00245761	critical	Main.Ciliated
GATTCTTCATAGAGGC_11_2_1	0.00105537	critical	Main.Ciliated
TTTATGCAGATGTTAG_10_2_1	0.141511	critical	Main.Ciliated
GTTGTGAGTTTCAGAC_10_2_1	0.00245761	critical	Main.Ciliated
TGCAGGCCAACTCGTA_8_2_1	0.00329823	moderate	Main.Ciliated
CATACAGGTATTCTCT_11_2_1	0.00329823	critical	Main.Ciliated
CTCATTAGTTACCTGA_10_2_1	0.000891478	critical	Main.Ciliated
TCACTCGAGCCTCAGC_13_2_1	0.00376941	moderate	Main.Ciliated
TGGATGTAGTAGGCCA_9_2_1	0.00245761	moderate	Main.Ciliated
ACACGCGGTAGCCAGA_9_2_1	0.0434469	moderate	Main.Ciliated
TCCACCAGTAGGTCAG_11_2_1	0.0248837	critical	Main.Ciliated
TGTGTGACAACTTGCA_11_2_1	0.00329823	critical	Main.Ciliated
CCCATTGCATCGATGT_11_2_1	0.00245761	critical	Main.Ciliated
TGCTTGCAGGTTAAAC_10_2_1	0.00188471	critical	Main.Ciliated
ACGTTCCTCTTGCAAG_10_2_1	0.0688682	critical	Main.Ciliated
TGTAGACTCACGGAGA_13_2_1	0.00245761	moderate	Main.Ciliated
ATGTCCCGTGCCTGCA_11_2_1	0.0688682	critical	Main.Ciliated
CATGCTCAGGCTGTAG_10_2_1	0.099954	critical	Main.Ciliated
ACTTTGTTCAGCTGAT_10_2_1	0.099954	critical	Main.Ciliated
ACATGCATCTAGTGTG_13_2_1	0.0223545	moderate	Main.Ciliated
CTCATGCGTCCGATCG_13_2_1	0.099954	moderate	Main.Ciliated
TCTCAGCTCGGCACTG_11_2_1	0.0434469	critical	Main.Ciliated
TGTGAGTGTAGATCCT_10_2_1	0.0434469	critical	Main.Ciliated
AGGAATATCTGGTGGC_11_2_1	0.099954	critical	Main.Ciliated
TGAGGTTAGGTTGGAC_10_2_1	0.0434469	critical	Main.Ciliated
TCTATCATCCTCATAT_8_2_1	0.00125243	moderate	Main.Ciliated
TCTTCCTAGACTGTTC_13_2_1	0.0889438	moderate	Main.Ciliated
CACGAATGTAGGCAAC_10_2_1	0.0688682	critical	Main.Ciliated
GTGGTTAGTAATGTGA_11_2_1	0.00329823	critical	Main.Ciliated
GGACGTCCAACAGCCC_10_2_1	0.0434469	critical	Main.Ciliated
TCGGGCATCAATCTTC_9_2_1	0.0304376	moderate	Main.Ciliated
CGAGAAGGTTGTCCCT_10_2_1	0.0688682	critical	Main.Ciliated
CTTCTCTGTAATGCGG_9_2_1	0.00329823	moderate	Main.Ciliated
CTATAGGCACGACGAA_10_2_1	0.0688682	critical	Main.Ciliated
CTACTATGTGCGTGCT_12_2_1	0.00990957	critical	Main.Ciliated
TTTATGCTCTGCAGCG_11_2_1	0.00329823	critical	Main.Ciliated
GTGACGCGTATCGCAT_10_2_1	0.0339796	critical	Main.Ciliated
GCACATACAATGAGCG_10_2_1	0.0434469	critical	Main.Ciliated
ACAGAAAGTACTGACT_9_2_1	0.0688682	moderate	Main.Ciliated
AATGCCACACGCTGCA_16_2_1	0.00329823	critical	Main.Ciliated
TCGCTTGCACAAATGA_11_2_1	0.00245761	critical	Main.Ciliated
ATTTCTGGTTGCTAGT_10_2_1	0.099954	critical	Main.Ciliated
AGGTTACTCGTAACTG_11_2_1	0.0246258	critical	Main.Ciliated
CGGGCATCAGCTCATA_11_2_1	0.0434469	critical	Main.Ciliated
AAGTACCAGGCACTAG_10_2_1	0.0224152	critical	Main.Ciliated
GGCACGTCAATACAGA_9_2_1	0.00329823	moderate	Main.Ciliated
CAAGACTTCGCCCAGA_13_2_1	0.0176337	moderate	Main.Ciliated
CGCCAGACACTCCTGT_10_2_1	0.0701412	critical	Main.Ciliated
CATCGTCAGGTACTGG_11_2_1	0.099954	critical	Main.Ciliated
GTTGTGAGTTAAGACA_10_2_1	0.00329823	critical	Main.Ciliated
TAGTGCATCTCAGGCG_11_2_1	0.0434469	critical	Main.Ciliated
CCGGTGAAGAAACTCA_13_2_1	0.00329823	moderate	Main.Ciliated
GACCGTGGTATTGAGA_10_2_1	0.00329823	critical	Main.Ciliated
TTGGGATAGGCGAAGG_10_2_1	0.099954	critical	Main.Ciliated
GTGCGTGGTATTGCCA_10_2_1	0.0688682	critical	Main.Ciliated
CTGCATCGTAACCCGC_16_2_1	0.00245761	critical	Main.Ciliated
ATGATCGAGTCATTGC_10_2_1	0.0688682	critical	Main.Ciliated
TTTGATCGTTGCACGC_10_2_1	0.0638083	critical	Main.Ciliated
AGCGTCGCACGTGTGC_11_2_1	0.00329823	critical	Main.Ciliated
GAAACCTAGCCATTGT_13_2_1	0.023409	moderate	Main.Ciliated
TCATGTTAGGCGTTGA_10_2_1	0.0434469	critical	Main.Ciliated
TCCCAGTGTGACAGCA_8_2_1	0.0339796	moderate	Main.Ciliated
CAAGGGAGTCCAGGTC_10_2_1	0.099954	critical	Main.Ciliated
GTCGAATAGGAATTAC_10_2_1	0.00329823	critical	Main.Ciliated
GCTACCTGTCAAGGCA_10_2_1	0.0688682	critical	Main.Ciliated
ACACAGTGTCTTACAG_10_2_1	0.00329823	critical	Main.Ciliated
CTATCCGAGCAGGCTA_10_2_1	0.099954	critical	Main.Ciliated
TGATTCTCAGAACTAA_11_2_1	0.00706764	critical	Main.Ciliated
TAGACTGGTCGACTGC_10_2_1	0.0688682	critical	Main.Ciliated
CTACGGGAGCTCCACG_9_2_1	0.00329823	moderate	Main.Ciliated
TGTCCACAGCTAAGTA_10_2_1	0.00329823	critical	Main.Ciliated
CCGGTAGTCCCTCGTA_10_2_1	0.00329823	critical	Main.Ciliated
AGCGTCGCAGGATGAC_10_2_1	0.0434469	critical	Main.Ciliated
TCTTAGTCACTGGATT_9_2_1	0.0434469	moderate	Main.Ciliated
CGAGGAAGTGTCCGGT_10_2_1	0.099954	critical	Main.Ciliated
GTGCAGCCACCATATG_10_2_1	0.00329823	critical	Main.Ciliated
ACACGCGAGTAGATCA_11_2_1	0.00245761	critical	Main.Ciliated
AGCCACGCAGGTTCCG_11_2_1	0.00329823	critical	Main.Ciliated
TCATCCGTCCCGGTAG_10_2_1	0.0688682	critical	Main.Ciliated
TTCGCTGGTCCAGCCA_9_2_1	0.00329823	moderate	Main.Ciliated
CGAAGTTGTCTGTGGC_10_2_1	0.00245761	critical	Main.Ciliated
AATCACGGTCATAACC_10_2_1	0.0434469	critical	Main.Ciliated
CGGGCATCAGGCTATT_10_2_1	0.0434469	critical	Main.Ciliated
TCCGATCTCATCACAG_9_2_1	0.00329823	moderate	Main.Ciliated
TCAAGCAGTTCAACGT_10_2_1	0.099954	critical	Main.Ciliated
GTGTTAGTCGTCAAAC_11_2_1	0.00245761	critical	Main.Ciliated
TCCTCTTGTAGCGATG_10_2_1	0.00376941	critical	Main.Ciliated
GATAGAATCCACCTGT_11_2_1	0.00376941	critical	Main.Ciliated
CATCGGGTCTTTCTAG_10_2_1	0.00329823	critical	Main.Ciliated
CGGAACCGTCGTTTCC_10_2_1	0.0688682	critical	Main.Ciliated
CAATTTCCACCTTCCA_11_2_1	0.00245761	critical	Main.Ciliated
AGATAGAGTCCTACGG_11_2_1	0.099954	critical	Main.Ciliated
AGTACCAAGGGCAGGA_10_2_1	0.069207	critical	Main.Ciliated
TTCATTGAGCTTAGTC_8_2_1	0.00329823	moderate	Main.Ciliated
TTCACCGTCCCGAAAT_11_2_1	0.00329823	critical	Main.Ciliated
CAAGAGGGTGATATAG_10_2_1	0.0434469	critical	Main.Ciliated
ACCTGAAAGCTCGGCT_11_2_1	0.0434469	critical	Main.Ciliated
TACAACGGTCTACACA_11_2_1	0.0434469	critical	Main.Ciliated
GTGGAGATCGATGCAT_10_2_1	0.0688682	critical	Main.Ciliated
CGCAGGTCAAGTGGGT_11_2_1	0.00245761	critical	Main.Ciliated
CGTCAAACATCATCCC_11_2_1	0.0434469	critical	Main.Ciliated
CGTGATATCCAAGAGG_10_2_1	0.00329823	critical	Main.Ciliated
TCGGTCTGTGGTAATA_11_2_1	0.00376941	critical	Main.Ciliated
CATCCGTTCCATATGG_10_2_1	0.0470754	critical	Main.Ciliated
CAACGGCCACAACGAG_10_2_1	0.00143135	critical	Main.Ciliated
GGGTAGATCTTAATCC_10_2_1	0.00329823	critical	Main.Ciliated
CATGCTCAGGGAGTGG_10_2_1	0.0688682	critical	Main.Ciliated
CAACCTCAGAGTGACC_10_2_1	0.0434469	critical	Main.Ciliated
TTCGCTGGTTGTTTGG_13_2_1	0.099954	moderate	Main.Ciliated
GAGTGAGGTACTCGAT_9_2_1	0.00245761	moderate	Main.Ciliated
AGTACCAAGTTTAGGA_10_2_1	0.099954	critical	Main.Ciliated
CGTTAGATCCCGTTCA_11_2_1	0.00263915	critical	Main.Ciliated
AACGGGATCCTCATAT_10_2_1	0.0434469	critical	Main.Ciliated
GTCCACTGTCACTCGG_11_2_1	0.00329823	critical	Main.Ciliated
GCCCAGAAGCTCGAAG_10_2_1	0.0688682	critical	Main.Ciliated
AACTTCTTCACGGACC_10_2_1	0.0434469	critical	Main.Ciliated
TCGATTTCACGCTTAA_10_2_1	0.0434469	critical	Main.Ciliated
TGAGCATTCCACACCT_10_2_1	0.00329823	critical	Main.Ciliated
GTCTACCGTTTGGCTA_11_2_1	0.0434469	critical	Main.Ciliated
CGGTCAGTCTAAGCGT_11_2_1	0.0410863	critical	Main.Ciliated
TACCCACCACAAGCAG_11_2_1	0.00245761	critical	Main.Ciliated
TCATTGTGTTAAGGAT_10_2_1	0.00329823	critical	Main.Ciliated
GGGTAGACACTAGGCC_10_2_1	0.00329823	critical	Main.Ciliated
AGCCAGCGTTGCACGC_10_2_1	0.099954	critical	Main.Ciliated
GTCGTAACATACTTTC_11_2_1	0.00329823	critical	Main.Ciliated
ATTTCTGAGGATTACA_9_2_1	0.00188471	moderate	Main.Ciliated
GATGAGGAGTGGAAAG_11_2_1	0.0688682	critical	Main.Ciliated
CTGCGAGGTAGTTAGA_9_2_1	0.0434469	moderate	Main.Ciliated
CTTCTCTTCCGAGAAG_10_2_1	0.099954	critical	Main.Ciliated
GGTGGCTAGCTGTTCA_11_2_1	0.00245761	critical	Main.Ciliated
GATGATCAGCTAGAGC_11_2_1	0.00245761	critical	Main.Ciliated
TCAGCAATCCCATTCG_8_2_1	0.00245761	moderate	Main.Ciliated
TGCTCCACAGTGTACT_11_2_1	0.00329823	critical	Main.Ciliated
GTTATGGGTAGCGCCT_10_2_1	0.099954	critical	Main.Ciliated
AACAAAGGTATAGGGC_11_2_1	0.099954	critical	Main.Ciliated
AGGACGACAGGGAGAG_9_2_1	0.00329823	moderate	Main.Ciliated
CATGCGGGTGCAACGA_10_2_1	0.099954	critical	Main.Ciliated
CTCTCGAAGCAGTAAT_11_2_1	0.0434469	critical	Main.Ciliated
TGCAGTAAGACAACTA_10_2_1	0.069207	critical	Main.Ciliated
ATCGTCCGTGGCGTAA_10_2_1	0.099954	critical	Main.Ciliated
TGTTACTTCAGAGCGA_11_2_1	0.00329823	critical	Main.Ciliated
ATGTCTTTCAATCTCT_10_2_1	0.00329823	critical	Main.Ciliated
TGTGCGGTCGCTACGG_10_2_1	0.0339796	critical	Main.Ciliated
AGGCTGCGTCCAAAGG_11_2_1	0.0255933	critical	Main.Ciliated
ACACAGTCAACTGGTT_11_2_1	0.00245761	critical	Main.Ciliated
ACTTAGGGTCGTATTG_10_2_1	0.00279471	critical	Main.Ciliated
AAACCCATCTACGGTA_10_2_1	0.0434469	critical	Main.Ciliated
GAAGTAAGTGCCTAAT_10_2_1	0.0491388	critical	Main.Ciliated
GCCAGGTAGGTAGACC_10_2_1	0.00329823	critical	Main.Ciliated
AAGTGAAAGCGAGGAG_11_2_1	0.0434469	critical	Main.Ciliated
GCATTAGTCGAACTCA_10_2_1	0.099954	critical	Main.Ciliated
TCGTGGGGTAGATCCT_10_2_1	0.099954	critical	Main.Ciliated
GTGTGGCGTATTTCCT_11_2_1	0.00245761	critical	Main.Ciliated
AGTACCAGTAGATGTA_13_2_1	0.00706764	moderate	Main.Ciliated
CACTAAGGTCACCCTT_11_2_1	0.00329823	critical	Main.Ciliated
CTTCTAAGTCTTCTAT_11_2_1	0.0434469	critical	Main.Ciliated
AAGTGAAAGTCATAGA_10_2_1	0.0434469	critical	Main.Ciliated
AATGGAAGTCCAACGC_16_2_1	0.00329823	critical	Main.Ciliated
AAGAACAGTCTGTGAT_11_2_1	0.00245761	critical	Main.Ciliated
TTTACGTAGGCTCTAT_10_2_1	0.00226781	critical	Main.Ciliated
GGCTTTCGTATGCTTG_11_2_1	0.105073	critical	Main.Ciliated
ACGATGTAGAATTGCA_10_2_1	0.0094456	critical	Main.Ciliated
CAAAGAAGTAGCTAAA_10_2_1	0.0434469	critical	Main.Ciliated
CACATGAGTCTTACTT_11_2_1	0.0434469	critical	Main.Ciliated
CCTACGTGTGCCAAGA_10_2_1	0.0688682	critical	Main.Ciliated
ATTCATCTCTACTATC_10_2_1	0.0685314	critical	Main.Ciliated
ACGATGTAGCAACTTC_10_2_1	0.0688682	critical	Main.Ciliated
GAGAGGTGTGAGATTA_10_2_1	0.0434469	critical	Main.Ciliated
TCCTTCTAGCTCCATA_11_2_1	0.0434469	critical	Main.Ciliated
GTAGATCGTCCTGAAT_10_2_1	0.0688682	critical	Main.Ciliated
CTGAGCGCAGTATTCG_9_2_1	0.0434469	moderate	Main.Ciliated
TTGCCTGGTGCAGGAT_10_2_1	0.0224152	critical	Main.Ciliated
CGGACACAGGCTATCT_11_2_1	0.00546889	critical	Main.Ciliated
AAGACTCAGAAGCTCG_9_2_1	0.00329823	moderate	Main.Ciliated
CCGAACGCAGGTGTGA_9_2_1	0.00329823	moderate	Main.Ciliated
ACTCTCGCATCCTCAC_11_2_1	0.00329823	critical	Main.Ciliated
ACCAAACGTGCGAGTA_10_2_1	0.00105537	critical	Main.Ciliated
TCAGGGCAGTCCCTAA_10_2_1	0.00329823	critical	Main.Ciliated
TTGGGATCAATGCAGG_11_2_1	0.00329823	critical	Main.Ciliated
CATAAGCAGAGTCGAC_10_2_1	0.099954	critical	Main.Ciliated
GGTAGAGCAAGACTGG_10_2_1	0.099954	critical	Main.Ciliated
GCCATTCCACTGTCCT_9_2_1	0.00329823	moderate	Main.Ciliated
TTCCACGGTAGCACGA_10_2_1	0.099954	critical	Main.Ciliated
TGCTTGCTCATCAGTG_10_2_1	0.00329823	critical	Main.Ciliated
CCACTTGGTCTACAGT_10_2_1	0.00329823	critical	Main.Ciliated
GTAGGTTCACCCTTGT_10_2_1	0.0434469	critical	Main.Ciliated
GTCAAACGTCAGTCCG_10_2_1	0.0434469	critical	Main.Ciliated
TATTTCGCAGTGTGGA_10_2_1	0.099954	critical	Main.Ciliated
CTATCCGCACGCAAAG_10_2_1	0.0688682	critical	Main.Ciliated
CAGGGCTTCTCTATAC_10_2_1	0.099954	critical	Main.Ciliated
TCTCAGCAGCCGCTTG_13_2_1	0.00329823	moderate	Main.Ciliated
GGCTTGGAGGTATAGT_10_2_1	0.0688682	critical	Main.Ciliated
AGAGCCCTCTTCCGTG_10_2_1	0.00245761	critical	Main.Ciliated
GTTGTAGCAAACACCT_11_2_1	0.099954	critical	Main.Ciliated
TTATTGCAGGTCTGGA_9_2_1	0.00329823	moderate	Main.Ciliated
AGACCATGTGACCGAA_9_2_1	0.00329823	moderate	Main.Ciliated
ATGTCCCAGCATGAAT_10_2_1	0.00329823	critical	Main.Ciliated
CTCGAGGAGCGTTCCG_11_2_1	0.00329823	critical	Main.Ciliated
GTCACTCTCGTGCAGC_10_2_1	0.0688682	critical	Main.Ciliated
GCTTGGGGTGGAAATT_10_2_1	0.0688682	critical	Main.Ciliated
TTACCGCAGGTGCCTC_11_2_1	0.0143011	critical	Main.Ciliated
TATACCTGTAACTGCT_10_2_1	0.0150776	critical	Main.Ciliated
CTGGTCTTCAATCTTC_13_2_1	0.00376941	moderate	Main.Ciliated
AACGGGAGTTTCGTTT_10_2_1	0.099954	critical	Main.Ciliated
AACGGGACACGACGAA_10_2_1	0.0688682	critical	Main.Ciliated
ACAGAAAGTACTGACT_12_2_1	0.00329823	critical	Main.Ciliated
ACCCAAATCTCCGCAT_10_2_1	0.099954	critical	Main.Ciliated
TCATACTAGCGTATGG_10_2_1	0.069207	critical	Main.Ciliated
TTCCTCTTCACTTGTT_10_2_1	0.0434469	critical	Main.Ciliated
TATCAGGAGACCCTTA_9_2_1	0.00329823	moderate	Main.Ciliated
TTCTAACCAAAGACTA_11_2_1	0.0434469	critical	Main.Ciliated
GGAGATGTCAGACTGT_10_2_1	0.0611068	critical	Main.Ciliated
TAGGGTTGTGCATGTT_9_2_1	0.00245761	moderate	Main.Ciliated
CAACCTCTCTCTGACC_10_2_1	0.099954	critical	Main.Ciliated
GTAGAGGCACAAGCTT_11_2_1	0.00329823	critical	Main.Ciliated
ACTTAGGAGGAACGCT_10_2_1	0.0688682	critical	Main.Ciliated
GACATCAAGACTACGG_11_2_1	0.0434469	critical	Main.Ciliated
TGGAGGAAGTCGCTAT_10_2_1	0.0434469	critical	Main.Ciliated
TGGAGAGGTTACCGTA_10_2_1	0.00329823	critical	Main.Ciliated
ATCGTGACACGTTCGG_11_2_1	0.00245761	critical	Main.Ciliated
CTACGGGAGCTCCACG_12_2_1	0.0246003	critical	Main.Ciliated
GTTGAACCATAGGTAA_10_2_1	0.0688682	critical	Main.Ciliated
TTACCGCTCGAAATCC_10_2_1	0.0434469	critical	Main.Ciliated
GTCCTCACAGTGACCC_10_2_1	0.069207	critical	Main.Ciliated
TTCCGTGGTTCTGAGT_11_2_1	0.00143135	critical	Main.Ciliated
CGAGGCTAGTTACGAA_10_2_1	0.0434469	critical	Main.Ciliated
TCCTCGACAGGCTTGC_11_2_1	0.00329823	critical	Main.Ciliated
TGGAACTCAGGGCTTC_11_2_1	0.00329823	critical	Main.Ciliated
CTGAGCGGTTTGCAGT_11_2_1	0.00245761	critical	Main.Ciliated
ACCTACCAGGACAGTC_10_2_1	0.0434469	critical	Main.Ciliated
TGAGCATTCGCTGTTC_10_2_1	0.00329823	critical	Main.Ciliated
ACGGAAGAGGCCACTC_10_2_1	0.099954	critical	Main.Ciliated
GAAGGGTTCACCACAA_10_2_1	0.0434469	critical	Main.Ciliated
GGATGTTCACTGTGTA_10_2_1	0.00105537	critical	Main.Ciliated
CACAGGCGTTACGCCG_10_2_1	0.062948	critical	Main.Ciliated
AGGCATTCAAACTGCT_9_2_1	0.099954	moderate	Main.Ciliated
TTCCTCTAGGGAGATA_8_2_1	0.00329823	moderate	Main.Ciliated
TTACTGTAGATTGACA_11_2_1	0.0234344	critical	Main.Ciliated
TGAGACTTCCACCCTA_10_2_1	0.00125243	critical	Main.Ciliated
GCTACCTCAAAGGGCT_13_2_1	0.00706764	moderate	Main.Ciliated
ACACGCGTCCGTTGAA_10_2_1	0.099954	critical	Main.Ciliated
GATGTTGAGCGTCGAA_9_2_1	0.00245761	moderate	Main.Ciliated
ATCGTCCCAGCCCACA_10_2_1	0.0594565	critical	Main.Ciliated
GTGACGCGTTGTCTAG_10_2_1	0.099954	critical	Main.Ciliated
TCGGTCTTCCTCGATC_10_2_1	0.099954	critical	Main.Ciliated
ACTGCAACAAATGATG_10_2_1	0.099954	critical	Main.Ciliated
GTTAGACCACTCTGCT_10_2_1	0.099954	critical	Main.Ciliated
TAGACTGAGGCCCAAA_11_2_1	0.00329823	critical	Main.Ciliated
CCTCTCCCAAGTGACG_13_2_1	0.0362873	moderate	Main.Ciliated
GGATGTTAGTTTCAGC_10_2_1	0.099954	critical	Main.Ciliated
CTGTACCAGCAGGGAG_16_2_1	0.00878363	critical	Main.Ciliated
CCTCAACTCGGAACTT_10_2_1	0.099954	critical	Main.Ciliated
GGAAGTGCACCTATCC_13_2_1	0.00245761	moderate	Main.Ciliated
TGATGGTAGTCATCGT_11_2_1	0.00329823	critical	Main.Ciliated
GCAACCGGTCCACAGC_11_2_1	0.00245761	critical	Main.Ciliated
TACAACGGTTGCGGCT_10_2_1	0.099954	critical	Main.Ciliated
CATCGCTGTCACCGCA_10_2_1	0.0339796	critical	Main.Ciliated
CTCATTAAGTGTGTTC_10_2_1	0.00329823	critical	Main.Ciliated
CGAGGCTAGTGAGTGC_10_2_1	0.00979304	critical	Main.Ciliated
TCTCACGGTAACTGCT_8_2_1	0.0434469	moderate	Main.Ciliated
GGATGTTCATTGCCGG_11_2_1	0.00143135	critical	Main.Ciliated
TTGTTCAAGCAGGCTA_9_2_1	0.000501598	moderate	Main.Ciliated
TACTGCCTCAGGAAAT_9_2_1	0.0434469	moderate	Main.Ciliated
TGGAGAGCACGGTCTG_10_2_1	0.0688682	critical	Main.Ciliated
GGACGTCCAGGGCTTC_10_2_1	0.00329823	critical	Main.Ciliated
TACATTCCAGCAGTTT_13_2_1	0.000501598	moderate	Main.Ciliated
TTGCATTTCACATTGG_10_2_1	0.0427914	critical	Main.Ciliated
TCTCACGTCGTAGTCA_9_2_1	0.00329823	moderate	Main.Ciliated
TGTCCCAGTCCCGTGA_11_2_1	0.00329823	critical	Main.Ciliated
CTAAGTGCACTCCACT_10_2_1	0.00329823	critical	Main.Ciliated
ACCTACCAGTCTCCTC_9_2_1	0.0434469	moderate	Main.Ciliated
TGGGAAGCACCCTCTA_10_2_1	0.099954	critical	Main.Ciliated
AACGAAAGTTTGGAAA_10_2_1	0.0534312	critical	Main.Ciliated
AGTGACTTCATCTATC_10_2_1	0.00143135	critical	Main.Ciliated
CTCATCGTCACAAGGG_11_2_1	0.00329823	critical	Main.Ciliated
AACGGGACAGAAGTGC_11_2_1	0.0688682	critical	Main.Ciliated
TTTCCTCTCACATCAG_10_2_1	0.00329823	critical	Main.Ciliated
TTGATGGCAAGTTCGT_10_2_1	0.00105537	critical	Main.Ciliated
TGGCGTGTCAGCTTCC_10_2_1	0.099954	critical	Main.Ciliated
CTCATCGTCATGCTAG_10_2_1	0.099954	critical	Main.Ciliated
AACCCAAAGAGGTCGT_10_2_1	0.099954	critical	Main.Ciliated
AGTAGCTGTTCGGTCG_10_2_1	0.00329823	critical	Main.Ciliated
ACTTCGCAGGGCGAGA_13_2_1	0.00329823	moderate	Main.Ciliated
CTGCATCGTCGTGGTC_9_2_1	0.00245761	moderate	Main.Ciliated
CGGAGAACAGTCTACA_10_2_1	0.0688682	critical	Main.Ciliated
TGGAACTCACTGCGAC_9_2_1	0.00245761	moderate	Main.Ciliated
CTGAATGAGGTAGTCG_10_2_1	0.0134384	critical	Main.Ciliated
CCTCATGTCGATAACC_10_2_1	0.0688682	critical	Main.Ciliated
GTGAGCCTCCAGGACC_10_2_1	0.0638083	critical	Main.Ciliated
AGAAATGGTTCCACGG_10_2_1	0.00329823	critical	Main.Ciliated
TCAGCAACAATTGCTG_10_2_1	0.0434469	critical	Main.Ciliated
CTCCGATTCTAGGCAT_9_2_1	0.00329823	moderate	Main.Ciliated
GATGCTACAGCTTCGG_10_2_1	0.069207	critical	Main.Ciliated
CAGCAATGTCGCCTAG_10_2_1	0.0434469	critical	Main.Ciliated
TGACTCCGTCGGCCTA_10_2_1	0.0434469	critical	Main.Ciliated
CTTAGGACACTTGGCG_10_2_1	0.0150776	critical	Main.Ciliated
ACGGGTCGTCACAGTT_11_2_1	0.00329823	critical	Main.Ciliated
CGTGCTTTCCTCTAGC_10_2_1	0.0434469	critical	Main.Ciliated
GTGTGATGTAGTGCGA_10_2_1	0.0688682	critical	Main.Ciliated
TCAGTTTGTGTCCTAA_8_2_1	0.0434469	moderate	Main.Ciliated
TGCTTCGGTCTGCGCA_13_2_1	0.0434469	moderate	Main.Ciliated
GCACATAGTTCGAAGG_10_2_1	0.0688682	critical	Main.Ciliated
GATTCTTTCATTCATC_11_2_1	0.0434469	critical	Main.Ciliated
TTCATGTTCCAACCAA_11_2_1	0.00329823	critical	Main.Ciliated
GCTGCAGTCGTTCCCA_9_2_1	0.00245761	moderate	Main.Ciliated
AGCTCAACAGAGTTCT_10_2_1	0.00329823	critical	Main.Ciliated
AAATGGATCAAGGTGG_10_2_1	0.00238646	critical	Main.Ciliated
GAAGCCCAGGTCTGGA_11_2_1	0.00329823	critical	Main.Ciliated
TTAGTCTGTCTGTCCT_9_2_1	0.00329823	moderate	Main.Ciliated
AGGGCTCGTGACCGTC_10_2_1	0.0434469	critical	Main.Ciliated
GATCATGCAGGTCCCA_11_2_1	0.0434469	critical	Main.Ciliated
AAAGGGCCAATCTCGA_11_2_1	0.00143135	critical	Main.Ciliated
TGAGGGACAAGTGGGT_10_2_1	0.0434469	critical	Main.Ciliated
TCCACGTGTTGGAGAC_8_2_1	0.00706764	moderate	Main.Ciliated
TCGTGCTTCCGGTTCT_10_2_1	0.00458443	critical	Main.Ciliated
GAATCGTAGGATACGC_9_2_1	0.00245761	moderate	Main.Ciliated
CGCAGGTAGCCTGTCG_12_2_1	0.00245761	critical	Main.Ciliated
ATTATCCAGTATCCTG_11_2_1	0.0140958	critical	Main.Ciliated
CGAGGCTAGAGCAACC_10_2_1	0.0688682	critical	Main.Ciliated
GAACTGTCAGGTTCAT_10_2_1	0.00245761	critical	Main.Ciliated
ATCGTAGAGGTGATAT_10_2_1	0.099954	critical	Main.Ciliated
GGCTTTCCACATATCG_10_2_1	0.00245761	critical	Main.Ciliated
CTTACCGCATCGCTGG_10_2_1	0.00329823	critical	Main.Ciliated
GACTATGCATAGAGGC_11_2_1	0.00329823	critical	Main.Ciliated
AGGCCACAGAAGTCAT_10_2_1	0.0434469	critical	Main.Ciliated
TTGTTCACATCCGTGG_12_2_1	0.0434469	critical	Main.Ciliated
AAGTGAATCAAACGTC_11_2_1	0.0434469	critical	Main.Ciliated
TCAAGACAGATACGAT_10_2_1	0.0688682	critical	Main.Ciliated
GAAACCTTCCAGCTCT_9_2_1	0.00245761	moderate	Main.Ciliated
TGCTGAATCAGCTGTA_8_2_1	0.00329823	moderate	Main.Ciliated
AATCGACAGAAGCGGG_10_2_1	0.00329823	critical	Main.Ciliated
ACTTCGCAGACGACTG_10_2_1	0.00329823	critical	Main.Ciliated
CGCAGGTAGCCTGTCG_9_2_1	0.0150776	moderate	Main.Ciliated
ACCCTTGAGTAAACTG_10_2_1	0.0728642	critical	Main.Ciliated
GTTTGGAAGCTGTACT_10_2_1	0.00329823	critical	Main.Ciliated
GAGAAATGTTCAACGT_10_2_1	0.0434469	critical	Main.Ciliated
[truncated: 9,722 more rows]

## Sheet: Fig1B
See Supplementary Table 1 for source data

## Sheet: Fig2
Numerical values are provided in the figure

## Sheet: Fig3A
Subsystem	Enrichment	Gene count	padj
Oxidative phosphorylation	143.257	91	2.84985e-84
Citric acid cycle	125.385	19	7.60701e-24
N-glycan synthesis	64.3611	21	1.39863e-22
Heme synthesis	1472.62	7	1.28032e-13
N-glycan degradation	167.6	9	3.02178e-13
Keratan sulfate degradation	267.273	7	1.68806e-11
Pentose phosphate pathway	52.521	9	2.87173e-10
Transport, golgi apparatus	139.917	6	4.92448e-09
Transport, mitochondrial	21.8445	10	1.68496e-08
Galactose metabolism	40.6154	6	8.95874e-07
BCAA metabolism	14.3687	9	1.42174e-06
Fatty acid oxidation	4.56338	18	1.19335e-05
Bile acid synthesis	9.62532	9	1.8061e-05
Propanoate metabolism	22.3128	5	6.43437e-05
Glycolysis/gluconeogenesis	4.01918	13	0.000563522
Transport, extracellular	0.384916	15	0.000722784
Cholesterol metabolism	11.0733	5	0.000975973
Tryptophan metabolism	3.9454	6	0.0192886
Eicosanoid metabolism	2.37351	12	0.0295618
Sphingolipid metabolism	3.64667	5	0.0417061

## Sheet: Fig3C
gene	Max VBOF (%)	Min BOF	tier1
SLC25A3	10	BOF≥80%	TRUE
UQCRH	10	BOF≥80%	TRUE
ATP5MG	10	BOF≥80%	TRUE
COX5B	10	BOF≥80%	TRUE
CYC1	10	BOF≥80%	TRUE
UQCRQ	10	BOF≥80%	TRUE
UQCR10	10	BOF≥80%	TRUE
ETFA	10	BOF≥80%	TRUE
ATP5F1A	10	BOF≥80%	TRUE
ATP5F1B	10	BOF≥80%	TRUE
ATP5F1C	10	BOF≥80%	TRUE
ATP5F1D	10	BOF≥80%	TRUE
ATP5PB	10	BOF≥80%	TRUE
ATP5PD	10	BOF≥80%	TRUE
ATP5ME	10	BOF≥80%	TRUE
RPN1	20	BOF≥80%	TRUE
RPN2	20	BOF≥80%	TRUE
SLC25A10	20	BOF≥80%	TRUE
SLC25A3	20	BOF≥80%	TRUE
SUCLG1	20	BOF≥80%	TRUE
UQCRH	20	BOF≥80%	TRUE
ATP5MG	20	BOF≥80%	TRUE
NDUFA13	20	BOF≥80%	TRUE
ALG1	20	BOF≥80%	TRUE
COX5B	20	BOF≥80%	TRUE
MOGS	20	BOF≥80%	TRUE
CYC1	20	BOF≥80%	TRUE
DDOST	20	BOF≥80%	TRUE
UQCRQ	20	BOF≥80%	TRUE
DPM1	20	BOF≥80%	TRUE
DPM3	20	BOF≥80%	TRUE
UQCR10	20	BOF≥80%	TRUE
ETFA	20	BOF≥80%	TRUE
NDUFA10	20	BOF≥80%	TRUE
NDUFA8	20	BOF≥80%	TRUE
NDUFB10	20	BOF≥80%	TRUE
NDUFB9	20	BOF≥80%	TRUE
NDUFS1	20	BOF≥80%	TRUE
NDUFS2	20	BOF≥80%	TRUE
NDUFS8	20	BOF≥80%	TRUE
ATP5F1A	20	BOF≥80%	TRUE
ATP5F1B	20	BOF≥80%	TRUE
ATP5F1C	20	BOF≥80%	TRUE
ATP5F1D	20	BOF≥80%	TRUE
ATP5PB	20	BOF≥80%	TRUE
ATP5PD	20	BOF≥80%	TRUE
ATP5ME	20	BOF≥80%	TRUE
RPN1	30	BOF≥80%	TRUE
RPN2	30	BOF≥80%	TRUE
SDHA	30	BOF≥80%	TRUE
SLC16A1	30	BOF≥80%	TRUE
SLC25A10	30	BOF≥80%	TRUE
SLC25A3	30	BOF≥80%	TRUE
SLC25A6	30	BOF≥80%	TRUE
SUCLG1	30	BOF≥80%	TRUE
UQCRH	30	BOF≥80%	TRUE
ATP5MG	30	BOF≥80%	TRUE
NDUFA13	30	BOF≥80%	TRUE
CDIPT	30	BOF≥80%	TRUE
ALG1	30	BOF≥80%	TRUE
COX5B	30	BOF≥80%	TRUE
MOGS	30	BOF≥80%	TRUE
CYC1	30	BOF≥80%	TRUE
DDOST	30	BOF≥80%	TRUE
UQCRQ	30	BOF≥80%	TRUE
DPM1	30	BOF≥80%	TRUE
DPM3	30	BOF≥80%	TRUE
UQCR10	30	BOF≥80%	TRUE
ETFA	30	BOF≥80%	TRUE
ALDH3A2	30	BOF≥80%	TRUE
NDUFA10	30	BOF≥80%	TRUE
NDUFA8	30	BOF≥80%	TRUE
NDUFB10	30	BOF≥80%	TRUE
NDUFB9	30	BOF≥80%	TRUE
NDUFS1	30	BOF≥80%	TRUE
NDUFS2	30	BOF≥80%	TRUE
NDUFS8	30	BOF≥80%	TRUE
ATP5F1A	30	BOF≥80%	TRUE
ATP5F1B	30	BOF≥80%	TRUE
ATP5F1C	30	BOF≥80%	TRUE
ATP5F1D	30	BOF≥80%	TRUE
ATP5PB	30	BOF≥80%	TRUE
ATP5PD	30	BOF≥80%	TRUE
ATP5ME	30	BOF≥80%	TRUE
PKM	30	BOF≥80%	TRUE
RPN1	40	BOF≥80%	TRUE
RPN2	40	BOF≥80%	TRUE
SDHA	40	BOF≥80%	TRUE
SLC16A1	40	BOF≥80%	TRUE
SLC25A10	40	BOF≥80%	TRUE
SLC25A3	40	BOF≥80%	TRUE
SLC25A6	40	BOF≥80%	TRUE
SUCLG1	40	BOF≥80%	TRUE
UQCRH	40	BOF≥80%	TRUE
ATP5MG	40	BOF≥80%	TRUE
NDUFA13	40	BOF≥80%	TRUE
CDIPT	40	BOF≥80%	TRUE
ALG1	40	BOF≥80%	TRUE
COX5B	40	BOF≥80%	TRUE
MOGS	40	BOF≥80%	TRUE
CYC1	40	BOF≥80%	TRUE
DDOST	40	BOF≥80%	TRUE
UQCRQ	40	BOF≥80%	TRUE
DPM1	40	BOF≥80%	TRUE
DPM3	40	BOF≥80%	TRUE
UQCR10	40	BOF≥80%	TRUE
ETFA	40	BOF≥80%	TRUE
ALDH3A2	40	BOF≥80%	TRUE
NDUFA10	40	BOF≥80%	TRUE
NDUFA8	40	BOF≥80%	TRUE
NDUFB10	40	BOF≥80%	TRUE
NDUFB9	40	BOF≥80%	TRUE
NDUFS1	40	BOF≥80%	TRUE
NDUFS2	40	BOF≥80%	TRUE
NDUFS8	40	BOF≥80%	TRUE
ATP5F1A	40	BOF≥80%	TRUE
ATP5F1B	40	BOF≥80%	TRUE
ATP5F1C	40	BOF≥80%	TRUE
ATP5F1D	40	BOF≥80%	TRUE
ATP5PB	40	BOF≥80%	TRUE
ATP5PD	40	BOF≥80%	TRUE
ATP5ME	40	BOF≥80%	TRUE
PKM	40	BOF≥80%	TRUE
RPN1	50	BOF≥80%	TRUE
RPN2	50	BOF≥80%	TRUE
SDHA	50	BOF≥80%	TRUE
SLC16A1	50	BOF≥80%	TRUE
SLC25A10	50	BOF≥80%	TRUE
SLC25A3	50	BOF≥80%	TRUE
SLC25A6	50	BOF≥80%	TRUE
SUCLG1	50	BOF≥80%	TRUE
UQCRH	50	BOF≥80%	TRUE
ATP5MG	50	BOF≥80%	TRUE
NDUFA13	50	BOF≥80%	TRUE
CDIPT	50	BOF≥80%	TRUE
ALG1	50	BOF≥80%	TRUE
COX5B	50	BOF≥80%	TRUE
MOGS	50	BOF≥80%	TRUE
CYC1	50	BOF≥80%	TRUE
DDOST	50	BOF≥80%	TRUE
UQCRQ	50	BOF≥80%	TRUE
DPM1	50	BOF≥80%	TRUE
DPM3	50	BOF≥80%	TRUE
UQCR10	50	BOF≥80%	TRUE
ETFA	50	BOF≥80%	TRUE
ALDH3A2	50	BOF≥80%	TRUE
NDUFA10	50	BOF≥80%	TRUE
NDUFA8	50	BOF≥80%	TRUE
NDUFB10	50	BOF≥80%	TRUE
NDUFB9	50	BOF≥80%	TRUE
NDUFS1	50	BOF≥80%	TRUE
NDUFS2	50	BOF≥80%	TRUE
NDUFS8	50	BOF≥80%	TRUE
ATP5F1A	50	BOF≥80%	TRUE
ATP5F1B	50	BOF≥80%	TRUE
ATP5F1C	50	BOF≥80%	TRUE
ATP5F1D	50	BOF≥80%	TRUE
ATP5PB	50	BOF≥80%	TRUE
ATP5PD	50	BOF≥80%	TRUE
ATP5ME	50	BOF≥80%	TRUE
PDHB	50	BOF≥80%	TRUE
PKM	50	BOF≥80%	TRUE
SLC25A3	10	BOF≥90%	TRUE
UQCRH	10	BOF≥90%	TRUE
ATP5MG	10	BOF≥90%	TRUE
COX5B	10	BOF≥90%	TRUE
CYC1	10	BOF≥90%	TRUE
UQCRQ	10	BOF≥90%	TRUE
UQCR10	10	BOF≥90%	TRUE
ETFA	10	BOF≥90%	TRUE
ATP5F1A	10	BOF≥90%	TRUE
ATP5F1B	10	BOF≥90%	TRUE
ATP5F1C	10	BOF≥90%	TRUE
ATP5F1D	10	BOF≥90%	TRUE
ATP5PB	10	BOF≥90%	TRUE
ATP5PD	10	BOF≥90%	TRUE
ATP5ME	10	BOF≥90%	TRUE
RPN1	20	BOF≥90%	TRUE
RPN2	20	BOF≥90%	TRUE
SLC25A10	20	BOF≥90%	TRUE
SLC25A3	20	BOF≥90%	TRUE
UQCRH	20	BOF≥90%	TRUE
ATP5MG	20	BOF≥90%	TRUE
NDUFA13	20	BOF≥90%	TRUE
ALG1	20	BOF≥90%	TRUE
COX5B	20	BOF≥90%	TRUE
MOGS	20	BOF≥90%	TRUE
CYC1	20	BOF≥90%	TRUE
DDOST	20	BOF≥90%	TRUE
UQCRQ	20	BOF≥90%	TRUE
DPM1	20	BOF≥90%	TRUE
DPM3	20	BOF≥90%	TRUE
UQCR10	20	BOF≥90%	TRUE
ETFA	20	BOF≥90%	TRUE
NDUFA10	20	BOF≥90%	TRUE
NDUFA8	20	BOF≥90%	TRUE
NDUFB10	20	BOF≥90%	TRUE
NDUFB9	20	BOF≥90%	TRUE
NDUFS1	20	BOF≥90%	TRUE
NDUFS2	20	BOF≥90%	TRUE
NDUFS8	20	BOF≥90%	TRUE
ATP5F1A	20	BOF≥90%	TRUE
ATP5F1B	20	BOF≥90%	TRUE
ATP5F1C	20	BOF≥90%	TRUE
ATP5F1D	20	BOF≥90%	TRUE
ATP5PB	20	BOF≥90%	TRUE
ATP5PD	20	BOF≥90%	TRUE
ATP5ME	20	BOF≥90%	TRUE
RPN1	30	BOF≥90%	TRUE
RPN2	30	BOF≥90%	TRUE
SDHA	30	BOF≥90%	TRUE
SLC16A1	30	BOF≥90%	TRUE
SLC25A10	30	BOF≥90%	TRUE
SLC25A3	30	BOF≥90%	TRUE
SLC25A6	30	BOF≥90%	TRUE
SUCLG1	30	BOF≥90%	TRUE
UQCRH	30	BOF≥90%	TRUE
ATP5MG	30	BOF≥90%	TRUE
NDUFA13	30	BOF≥90%	TRUE
ALG1	30	BOF≥90%	TRUE
COX5B	30	BOF≥90%	TRUE
MOGS	30	BOF≥90%	TRUE
CYC1	30	BOF≥90%	TRUE
DDOST	30	BOF≥90%	TRUE
UQCRQ	30	BOF≥90%	TRUE
DPM1	30	BOF≥90%	TRUE
DPM3	30	BOF≥90%	TRUE
UQCR10	30	BOF≥90%	TRUE
ETFA	30	BOF≥90%	TRUE
ALDH3A2	30	BOF≥90%	TRUE
NDUFA10	30	BOF≥90%	TRUE
NDUFA8	30	BOF≥90%	TRUE
NDUFB10	30	BOF≥90%	TRUE
NDUFB9	30	BOF≥90%	TRUE
NDUFS1	30	BOF≥90%	TRUE
NDUFS2	30	BOF≥90%	TRUE
NDUFS8	30	BOF≥90%	TRUE
ATP5F1A	30	BOF≥90%	TRUE
ATP5F1B	30	BOF≥90%	TRUE
ATP5F1C	30	BOF≥90%	TRUE
ATP5F1D	30	BOF≥90%	TRUE
ATP5PB	30	BOF≥90%	TRUE
ATP5PD	30	BOF≥90%	TRUE
ATP5ME	30	BOF≥90%	TRUE
PKM	30	BOF≥90%	TRUE
RPN1	40	BOF≥90%	TRUE
RPN2	40	BOF≥90%	TRUE
SDHA	40	BOF≥90%	TRUE
SLC16A1	40	BOF≥90%	TRUE
SLC25A10	40	BOF≥90%	TRUE
SLC25A3	40	BOF≥90%	TRUE
SLC25A6	40	BOF≥90%	TRUE
SUCLG1	40	BOF≥90%	TRUE
UQCRH	40	BOF≥90%	TRUE
ATP5MG	40	BOF≥90%	TRUE
NDUFA13	40	BOF≥90%	TRUE
ALG1	40	BOF≥90%	TRUE
COX5B	40	BOF≥90%	TRUE
MOGS	40	BOF≥90%	TRUE
CYC1	40	BOF≥90%	TRUE
DDOST	40	BOF≥90%	TRUE
UQCRQ	40	BOF≥90%	TRUE
DPM1	40	BOF≥90%	TRUE
DPM3	40	BOF≥90%	TRUE
UQCR10	40	BOF≥90%	TRUE
ETFA	40	BOF≥90%	TRUE
ALDH3A2	40	BOF≥90%	TRUE
NDUFA10	40	BOF≥90%	TRUE
NDUFA8	40	BOF≥90%	TRUE
NDUFB10	40	BOF≥90%	TRUE
NDUFB9	40	BOF≥90%	TRUE
NDUFS1	40	BOF≥90%	TRUE
NDUFS2	40	BOF≥90%	TRUE
NDUFS8	40	BOF≥90%	TRUE
ATP5F1A	40	BOF≥90%	TRUE
ATP5F1B	40	BOF≥90%	TRUE
ATP5F1C	40	BOF≥90%	TRUE
ATP5F1D	40	BOF≥90%	TRUE
ATP5PB	40	BOF≥90%	TRUE
ATP5PD	40	BOF≥90%	TRUE
ATP5ME	40	BOF≥90%	TRUE
PKM	40	BOF≥90%	TRUE
RPN1	50	BOF≥90%	TRUE
RPN2	50	BOF≥90%	TRUE
SDHA	50	BOF≥90%	TRUE
SLC16A1	50	BOF≥90%	TRUE
SLC25A10	50	BOF≥90%	TRUE
SLC25A3	50	BOF≥90%	TRUE
SLC25A6	50	BOF≥90%	TRUE
SUCLG1	50	BOF≥90%	TRUE
UQCRH	50	BOF≥90%	TRUE
ATP5MG	50	BOF≥90%	TRUE
NDUFA13	50	BOF≥90%	TRUE
ALG1	50	BOF≥90%	TRUE
COX5B	50	BOF≥90%	TRUE
MOGS	50	BOF≥90%	TRUE
CYC1	50	BOF≥90%	TRUE
DDOST	50	BOF≥90%	TRUE
UQCRQ	50	BOF≥90%	TRUE
DPM1	50	BOF≥90%	TRUE
DPM3	50	BOF≥90%	TRUE
UQCR10	50	BOF≥90%	TRUE
ETFA	50	BOF≥90%	TRUE
ALDH3A2	50	BOF≥90%	TRUE
NDUFA10	50	BOF≥90%	TRUE
NDUFA8	50	BOF≥90%	TRUE
NDUFB10	50	BOF≥90%	TRUE
NDUFB9	50	BOF≥90%	TRUE
NDUFS1	50	BOF≥90%	TRUE
NDUFS2	50	BOF≥90%	TRUE
NDUFS8	50	BOF≥90%	TRUE
ATP5F1A	50	BOF≥90%	TRUE
ATP5F1B	50	BOF≥90%	TRUE
ATP5F1C	50	BOF≥90%	TRUE
ATP5F1D	50	BOF≥90%	TRUE
ATP5PB	50	BOF≥90%	TRUE
ATP5PD	50	BOF≥90%	TRUE
ATP5ME	50	BOF≥90%	TRUE
PDHB	50	BOF≥90%	TRUE
PKM	50	BOF≥90%	TRUE
UQCRH	10	BOF=100%	TRUE
ATP5MG	10	BOF=100%	TRUE
COX5B	10	BOF=100%	TRUE
CYC1	10	BOF=100%	TRUE
UQCRQ	10	BOF=100%	TRUE
UQCR10	10	BOF=100%	TRUE
ATP5F1A	10	BOF=100%	TRUE
ATP5F1B	10	BOF=100%	TRUE
ATP5F1C	10	BOF=100%	TRUE
ATP5F1D	10	BOF=100%	TRUE
ATP5PB	10	BOF=100%	TRUE
ATP5PD	10	BOF=100%	TRUE
ATP5ME	10	BOF=100%	TRUE
RPN1	20	BOF=100%	TRUE
RPN2	20	BOF=100%	TRUE
SLC25A10	20	BOF=100%	TRUE
SLC25A3	20	BOF=100%	TRUE
UQCRH	20	BOF=100%	TRUE
ATP5MG	20	BOF=100%	TRUE
NDUFA13	20	BOF=100%	TRUE
ALG1	20	BOF=100%	TRUE
COX5B	20	BOF=100%	TRUE
MOGS	20	BOF=100%	TRUE
CYC1	20	BOF=100%	TRUE
DDOST	20	BOF=100%	TRUE
UQCRQ	20	BOF=100%	TRUE
DPM1	20	BOF=100%	TRUE
DPM3	20	BOF=100%	TRUE
UQCR10	20	BOF=100%	TRUE
ETFA	20	BOF=100%	TRUE
NDUFA10	20	BOF=100%	TRUE
NDUFA8	20	BOF=100%	TRUE
NDUFB10	20	BOF=100%	TRUE
NDUFB9	20	BOF=100%	TRUE
NDUFS1	20	BOF=100%	TRUE
NDUFS2	20	BOF=100%	TRUE
NDUFS8	20	BOF=100%	TRUE
ATP5F1A	20	BOF=100%	TRUE
ATP5F1B	20	BOF=100%	TRUE
ATP5F1C	20	BOF=100%	TRUE
ATP5F1D	20	BOF=100%	TRUE
ATP5PB	20	BOF=100%	TRUE
ATP5PD	20	BOF=100%	TRUE
ATP5ME	20	BOF=100%	TRUE
RPN1	30	BOF=100%	TRUE
RPN2	30	BOF=100%	TRUE
SDHA	30	BOF=100%	TRUE
SLC16A1	30	BOF=100%	TRUE
SLC25A10	30	BOF=100%	TRUE
SLC25A3	30	BOF=100%	TRUE
SLC25A6	30	BOF=100%	TRUE
SUCLG1	30	BOF=100%	TRUE
UQCRH	30	BOF=100%	TRUE
ATP5MG	30	BOF=100%	TRUE
NDUFA13	30	BOF=100%	TRUE
ALG1	30	BOF=100%	TRUE
COX5B	30	BOF=100%	TRUE
MOGS	30	BOF=100%	TRUE
CYC1	30	BOF=100%	TRUE
DDOST	30	BOF=100%	TRUE
UQCRQ	30	BOF=100%	TRUE
DPM1	30	BOF=100%	TRUE
DPM3	30	BOF=100%	TRUE
UQCR10	30	BOF=100%	TRUE
ETFA	30	BOF=100%	TRUE
ALDH3A2	30	BOF=100%	TRUE
NDUFA10	30	BOF=100%	TRUE
NDUFA8	30	BOF=100%	TRUE
NDUFB10	30	BOF=100%	TRUE
NDUFB9	30	BOF=100%	TRUE
NDUFS1	30	BOF=100%	TRUE
NDUFS2	30	BOF=100%	TRUE
NDUFS8	30	BOF=100%	TRUE
ATP5F1A	30	BOF=100%	TRUE
ATP5F1B	30	BOF=100%	TRUE
ATP5F1C	30	BOF=100%	TRUE
ATP5F1D	30	BOF=100%	TRUE
ATP5PB	30	BOF=100%	TRUE
ATP5PD	30	BOF=100%	TRUE
ATP5ME	30	BOF=100%	TRUE
PKM	30	BOF=100%	TRUE
RPN1	40	BOF=100%	TRUE
RPN2	40	BOF=100%	TRUE
SDHA	40	BOF=100%	TRUE
SLC16A1	40	BOF=100%	TRUE
SLC25A10	40	BOF=100%	TRUE
SLC25A3	40	BOF=100%	TRUE
SLC25A6	40	BOF=100%	TRUE
SUCLG1	40	BOF=100%	TRUE
UQCRH	40	BOF=100%	TRUE
ATP5MG	40	BOF=100%	TRUE
NDUFA13	40	BOF=100%	TRUE
ALG1	40	BOF=100%	TRUE
COX5B	40	BOF=100%	TRUE
MOGS	40	BOF=100%	TRUE
CYC1	40	BOF=100%	TRUE
DDOST	40	BOF=100%	TRUE
UQCRQ	40	BOF=100%	TRUE
DPM1	40	BOF=100%	TRUE
DPM3	40	BOF=100%	TRUE
UQCR10	40	BOF=100%	TRUE
ETFA	40	BOF=100%	TRUE
ALDH3A2	40	BOF=100%	TRUE
NDUFA10	40	BOF=100%	TRUE
NDUFA8	40	BOF=100%	TRUE
NDUFB10	40	BOF=100%	TRUE
NDUFB9	40	BOF=100%	TRUE
NDUFS1	40	BOF=100%	TRUE
NDUFS2	40	BOF=100%	TRUE
NDUFS8	40	BOF=100%	TRUE
ATP5F1A	40	BOF=100%	TRUE
ATP5F1B	40	BOF=100%	TRUE
ATP5F1C	40	BOF=100%	TRUE
ATP5F1D	40	BOF=100%	TRUE
ATP5PB	40	BOF=100%	TRUE
ATP5PD	40	BOF=100%	TRUE
ATP5ME	40	BOF=100%	TRUE
PKM	40	BOF=100%	TRUE
RPN1	50	BOF=100%	TRUE
RPN2	50	BOF=100%	TRUE
SDHA	50	BOF=100%	TRUE
SLC16A1	50	BOF=100%	TRUE
SLC25A10	50	BOF=100%	TRUE
SLC25A3	50	BOF=100%	TRUE
SLC25A6	50	BOF=100%	TRUE
SUCLG1	50	BOF=100%	TRUE
UQCRH	50	BOF=100%	TRUE
ATP5MG	50	BOF=100%	TRUE
NDUFA13	50	BOF=100%	TRUE
ALG1	50	BOF=100%	TRUE
COX5B	50	BOF=100%	TRUE
MOGS	50	BOF=100%	TRUE
CYC1	50	BOF=100%	TRUE
DDOST	50	BOF=100%	TRUE
UQCRQ	50	BOF=100%	TRUE
DPM1	50	BOF=100%	TRUE
DPM3	50	BOF=100%	TRUE
UQCR10	50	BOF=100%	TRUE
ETFA	50	BOF=100%	TRUE
ALDH3A2	50	BOF=100%	TRUE
NDUFA10	50	BOF=100%	TRUE
NDUFA8	50	BOF=100%	TRUE
NDUFB10	50	BOF=100%	TRUE
NDUFB9	50	BOF=100%	TRUE
NDUFS1	50	BOF=100%	TRUE
NDUFS2	50	BOF=100%	TRUE
NDUFS8	50	BOF=100%	TRUE
ATP5F1A	50	BOF=100%	TRUE
ATP5F1B	50	BOF=100%	TRUE
ATP5F1C	50	BOF=100%	TRUE
ATP5F1D	50	BOF=100%	TRUE
ATP5PB	50	BOF=100%	TRUE
ATP5PD	50	BOF=100%	TRUE
ATP5ME	50	BOF=100%	TRUE
PDHB	50	BOF=100%	TRUE
PKM	50	BOF=100%	TRUE

## Sheet: Fig4A
Calu-3
µM	Phenformin			SR13800			Scyllo-Inositol			Atpenin A5			mock			infected control
50	0.052521	0.0185323	0.217008	0.798856	0.0864646	0.379465	2.12352	1.1462	2.468
10	0.0483567	0.0330773	0.152165	0.123429	0.175494	0.165333	0.942545	1.22082	1.18949	0.0397652	0.00881068	0.105677
2	1.06625	0.651247	0.333066	0.844535	0.889638	0.891793	2.20308	1.04585	0.811268	0.0468986	0.0141434	0.103771
0.4										0.14323	0.843658	0.504589
0.1													0.0445493	0.00602184	0.106504	1	1	1
Caco-2
µM	Phenformin			SR13800			Scyllo-Inositol			Atpenin A5			mock			infected control
50	0.112647	0.401472	0.0310844	0.12097	0.0517526	0.0196021	1.09836	0.966349	1.0206
10	0.72421	0.774662	0.878656	0.00762395	0.00046165	0.00384224	1.06031	0.700928	1.5633	0.419789	0.905281	0.690217
2	0.795729	0.929192	0.973324	0.832647	1.10809	1.08965	0.888255	0.91841	1.23905	0.683847	0.659484	0.951427
0.4										0.669365	0.869395	0.510644
0.1													0.00369818	0.0006666	0.00036427	1	1	1

## Sheet: Fig4B
Calu-3
µM	Phenformin			SR13800			Scyllo-Inositol			Atpenin A5			mock			infected control
50	0.846453	0.788525	0.752741	0.0209518	0.0299565	0.0371361	0.898593	0.523201	0.96691
10	0.924154	0.786086	0.808478	0.496049	0.828071	0.867054	0.92191	0.492453	0.993702	0.8695	0.692723	0.744616
2	0.981742	0.849361	0.9115	0.819036	0.674895	0.995236	0.982909	0.514072	1.08253	0.923197	0.816142	0.869828
0.4										0.974559	0.640357	1.01821
0.1													1	1	1	0.957558	0.562154	0.998401
Caco-2
µM	Phenformin			SR13800			Scyllo-Inositol			Atpenin A5			mock			infected control
50	1.03698	0.915025	1.16985	0.0113433	0.00625807	0.00814811	0.972521	0.83715	0.875071
10	1.10955	0.915923	0.911325	0.393897	0.79267	0.613738	0.995434	0.880732	0.818988	1.05623	0.913818	0.746687
2	1.04761	0.844053	0.875329	1.16873	0.915755	1.06338	1.01679	0.929365	0.88144	1.04903	0.940647	0.929529
0.4										1.05496	0.977437	0.95124
0.1													1	1	1	1.01052	0.905119	0.965989

## Sheet: Fig5A
SARS-CoV-2 mNG
µM	Atpenin				Phenformin				Metformin				mock Atpenin				mock Phenformin				mock Metformin
6400										4.61148	0.947618	0.768251
3200										4.92184	1.05631	0.748657
1600										14.3161	1.88252	1.32737
800										21.1728	22.3378	8.28321
400									53.3295	35.2577	81.4569	115.247
200									82.4771	46.6779	125.368	121.378
100									92.6203	55.2375	138.618	136.788
50									98.4943	69.0309	122.516	135.013
25					0.7065	3.1865	0.4136		100.473	71.4396	121.671	140.474
20
12.5					1.0392	6.8146	0.5359		107.981	81.349	126.255	126.019
10
6.25					6.8835	23.3204	1.3205		94.4783	84.9026	111.804	97.8204
5	0.8151	1.6972	0.1764
3.125					44.3319	56.7928	2.183
2.5	0.8499	6.7252	0.619
1.5625					106.846	81.6193	15.448
1.25	15.1454	18.8259	0.6011
0.78125					91.2339	93.7093	8.1039
0.625	72.0393	46.795	0.5758
0.390625					98.1991	87.0911	63.8274
0.3125	101.455	86.7309	9.9073
0.195312					92.4954	106.465	67.6686
0.15625	85.0575	87.6236	124.865
0.0976562					95.1679	111.461	142.243
0.078125	95.3237	124.711	81.8978
0.0488281
0.0390625	93.0334	86.6905	117.664
0.0244141
0.0195312	98.1405	109.435	132.208
													0.4888	0.2899	0.687		0.4888	0.2899	0.687		0.34149	0.473557	0.424928	0.6519
SARS-CoV-2 Omicron
µM	Atpenin			Phenformin			mock Atpenin			mock Phenformin
50				1.67125	0.293784	1.71752
25				3.28253	0.265049	0.824245
20
12.5				3.09677	0.310799	1.19834
10
6.25				7.32328	1.50477	2.67918
5	0.780841	0.022532	1.07613
3.125				38.9407	7.98093	13.7842
2.5	1.45491	0.210387	1.01657
1.5625				52.7208	25.1017	40.8957
1.25	8.95023	0.210616	7.95956
0.78125				72.612	43.1814	80.715
0.625	51.5954	71.8225	57.6022
0.390625				87.1193	75.3693	79.2226
0.3125	98.7933	112.146	90.3689
0.195312				80.8713	103.801	81.4375
0.15625	109.422	106.574	85.5306
0.0976562
0.078125	107.638	109.675	86.0561
0.0488281
0.0390625	92.5038	109.803	88.1829
0.0244141
0.0195312	92.3757	94.8825	76.5791
							0.182535	0.133898	0.016426	0.182535	0.133898	0.016426
DENV
µM	Atpenin			Phenformin
100					23.1294	13.606
50					33.4789	22.0787
25				33.1653	46.8894	60.4759
20
12.5				81.1387	72.7397	100.394
10		14.7054	27.0784
6.25				95.5317	102.425	93.1574
5	19.3898	27.4489	24.0667
3.125				130.241	95.3448	118.455
2.5	31.643	25.3723	31.4947
1.5625				145.607	104.834	104.386
1.25	45.2504	32.2725	28.6142
0.78125				150.598	132.604	124.911
0.625	44.5957	34.2667	34.0091
0.390625				154.036	113.941	84.9439
0.3125	59.3858	48.2629	38.0113
0.195312				113.158	86.9333	125.636
0.15625	104.651	64.7161	60.8889
0.0976562				105.253	88.71	127.637
0.078125	57.0139	78.4983	76.8891
0.0488281
0.0390625	64.9892	81.1631	56.988
0.0244141
0.0195312	35.1919	91.6213	83.0537
0.012207
0.00976562		100.527	95.1668
RSV
µM	Atpenin				Phenformin				mock Atpenin				mock Phenformin
100					65.8864	90.1061	134.828	72.4309
50					70.7693	114.896	147.196	94.4704
25					51.4784	98.0749	143.796	107.904
20	36.8511	20.0933	10.6912	9.84692
12.5					84.6241	101.525	144.668	97.6539
10	8.76714	15.6015	21.5638	13.667
6.25					122.512	87.0187	128.69	105.014
5	9.71599	17.3449	22.8194	14.5563
3.125					112.956	78.7682	122.97	106.453
2.5	13.3517	17.7172	19.3306	21.1417
1.5625					121.335	71.6142	144.189	92.6321
1.25	10.9602	20.0074	22.6176	20.3166
0.78125					101.406	75.6993	132.376	90.4679
0.625	14.3352	19.2343	35.9197	28.1873
0.390625					101.043	96.7328	127.487	106.881
0.3125	32.8111	22.6488	35.3669	26.1912
0.195312					49.1286	95.3964	179.406	97.1286
0.15625	31.7747	29.4475	65.0166	41.0628
0.0976562					36.7636	79.4673	127.882	83.6068
0.078125	52.5565	52.235	96.6044	79.752
0.0488281					44.4035	81.5855	119.515	81.4819
0.0390625		123.289	73.0459	101.96
0.0244141					52.844	74.5905	123.31	83.0665
0.0195312		172.138	61.4138	79.8778
0.012207					46.8194	68.3088	109.836	87.5964
0.00976562		103.111	43.6375	78.9317
									0.288052	0.777997	0.272662	0.578031	1.16696	3.67545	5.29317	0.908352
IAV
µM	Atpenin			Phenformin			mock Atpenin			mock Phenformin
200	9.33218	4.90884	25.4926
100	9.40203	3.78682	49.2334
50	17.8362	9.11641	13.4665
25	21.9239	9.25666	11.1327
20
12.5	26.2407	10.7994	15.3039
10				108.109
6.25	36.3735	15.7083	34.2189
5
3.125	40.347	20.6171	55.4462
2.5
1.5625	48.8569	17.5316	72.9329
1.25				138.557
0.78125	37.6019	10.7293	94.1816
0.625
0.390625	61.5961	19.3548	89.4742
0.3125
0.195312	74.1833	41.9355	71.7288
0.15625
0.0976562	92.345	65.2174	76.3217	146.585
0.078125
0.0488281	89.2912	74.3338	94.3022
0.0390625
0.0244141	107.799	84.993	90.8827
0.0195312
0.012207	97.5026	89.9018	89.6375
0.00976562
0.00610352	95.299	119.215	87.7031
							1.20803	0.678717	0.09753	0.532229

## Sheet: Fig5B
Calu-3 SARS-CoV-2 mNG
µM	Atpenin				Phenformin				Metformin				infected control Atpenin				infected control Phenformin				infected control Metformin
6400										121.343	74.7798	117.234
3200										138.16	74.3616	115.91
1600										127.238	78.5184	113.609
800										114.59	90.7339	119.844
400									80.4177	75.2358	92.5104	114.95
200									64.0692	57.0088	93.2428	113.274
100									48.8465	35.7014	87.2328	108.767
50									46.0532	34.2414	89.0019	104.66
25					84.2417	98.4388	96.5072		43.1914	32.7413	89.7268	99.6681
20
12.5					78.1882	100.945	93.9579		40.5645	20.1937	87.0373	102.034
10
6.25					79.6448	102.652	98.3851		46.0075	24.5836	89.6353	102.424
5	80.0237	88.4514	88.4208
3.125					77.2029	97.4066	100.795
2.5	78.0564	86.8318	89.6063
1.5625					81.9647	90.9864	102.102
1.25	85.4083	93.4759	89.6667
0.78125					85.2402	83.9203	103.493
0.625	92.3153	84.709	96.4921
0.390625					86.2816	75.0105	96.8066
0.3125	83.8562	64.2377	99.6008
0.195312					83.0455	72.6541	98.2218
0.15625	80.9398	62.1507	91.3028
0.0976562					85.2238	69.2395	93.1716
0.078125	81.2002	55.0586	94.1726
0.0488281
0.0390625	84.914	57.7169	82.5572
0.0244141
0.0195312	79.8853	61.9754	82.291
													77.8356	69.3012	91.7534		77.8356	69.3012	91.7534		42.666	19.9579	87.6534	105.672
Calu-3 SARS-CoV-2 Omicron
µM	Atpenin			Phenformin			infected control Atpenin			infected control Phenformin
50				95.8192	91.6476	83.5707
25				87.2207	97.9714	92.0816
20
12.5				104.115	106.075	95.2958
10
6.25				108.981	99.2042	99.4998
5	71.9707	85.2978	62.8204
3.125				105.518	97.6832	97.9282
2.5	74.8627	82.7504	64.4665
1.5625				107.079	109.475	96.0319
1.25	90.2448	80.7367	82.8612
0.78125				104.425	102.267	88.8177
0.625	100.617	86.1215	90.9694
0.390625				105.167	101.495	89.8129
0.3125	95.66	84.4648	86.6217
0.195312				101.988	97.0715	88.3725
0.15625	95.3456	90.0169	87.1361
0.0976562
0.078125	93.7521	90.2122	86.1783
0.0488281
0.0390625	98.323	92.0864	87.4075
0.0244141
0.0195312	99.1615	92.5978	85.7721
0.01							96.1414	96.4337	85.9707	96.1414	96.4337	85.9707
A549 RSV
µM	Atpenin				Phenformin				infected control Atpenin				infected control Phenformin
100					50.0543	48.6641	48.6464	55.5187
50					39.2518	57.2987	53.7231	61.5243
25					55.0998	69.5287	62.0871	66.2164
20	96.9428	8.08838	28.2405	15.961
12.5					60.4905	78.635	72.9585	69.3478
10	57.7505	22.1521	32.8393	23.6831
6.25					48.3065	93.6807	82.7751	70.7287
5	59.1624	33.3166	37.9396	23.6125
3.125					74.1945	109.103	91.253	75.5756
2.5	62.1885	44.2861	42.6153	31.8232
1.5625					76.2649	116.61	93.1711	81.8734
1.25	62.692	52.4307	52.2571	39.2303
0.78125					74.5153	112.322	94.3282	81.6536
0.625	65.6926	62.216	45.9761	44.481
0.390625					82.4322	94.255	95.6653	77.7231
0.3125	64.2735	70.2099	68.0174	54.6039
0.195312					79.8201	103.311	83.1053	81.0068
0.15625	71.1849	73.8269	78.4378	63.9161
0.0976562					78.742	105.326	95.1123	87.0699
0.078125	75.218	73.481	77.2299	75.8622
0.0488281					79.4169	107.434	96.9413	84.7051
0.0390625		36.4611	79.9181	64.8524
0.0244141					80.5547	114.923	97.5289	88.3509
0.0195312		53.1887	80.0139	64.8228
0.012207					79.189	115.341	99.4041	86.1684
0.00976562		61.3937	86.6453	65.8636
									73.6037	69.7354	74.7051	73.789	85.1618	93.0055	99.1647	80.0804
A549 IAV
µM	Atpenin			Phenformin			infected control Atpenin			infected control Phenformin
200	15.2311	28.8766	26.0156
100	20.519	44.8849	27.4694
50	31.9954	61.0768	28.9696
25	37.8993	67.3341	30.9544
20
12.5	37.6741	67.1952	33.9888
10				72.6974
6.25	37.4958	68.4269	35.5322
5
3.125	36.0729	66.0799	34.3592
2.5
1.5625	44.9669	69.7886	34.5012
1.25				77.7815
0.78125	21.9589	88.0767	33.2757
0.625
0.390625	24.6517	89.8773	36.4798
0.3125
0.195312	30.1011	93.4829	45.3235
0.15625
0.0976562	40.5581	87.3242	55.2043	76.0459
0.078125
0.0488281	49.1845	88.8381	64.1221
0.0390625
0.0244141	54.7061	82.3345	68.3232
0.0195312
0.012207	55.9208	87.6377	68.3294
0.00976562
0.00610352	56.2734	87.4944	64.5728
0.001							56.919	81.5798	60.0784	50.4725

## Sheet: Fig6A
Calu-3 AtpeninA5
h	DMSO			mock			640			320			160			80			40			20			10			5			2.5			pos.
0	36.6602	68.1773	77.5158	37.7052	70.2254	82.2162	39.7011	71.0015	85.777	41.4931	76.8861	86.0307	39.9347	73.1564	86.0808	38.1544	70.5628	83.3984	41.5241	73.1693	86.249	37.9323	69.3888	84.4899	38.4405	72.1271	83.3539	39.4149	71.3762	85.3528	39.1581	57.9389	84.1138	2.55209	52.5711	33.0724
3	42.8727	70.2803	79.2512	45.8214	69.8987	85.2505	45.6794	71.8321	84.7481	51.5816	81.1483	87.6177	54.1294	79.8529	87.908	54.8797	76.7206	89.5656	57.1028	79.6791	91.3569	53.2266	75.2855	89.413	54.855	76.5493	87.6147	55.8359	76.9963	88.1252	53.213	65.5533	87.5893	9.89869	42.9787	38.0928
6	50.516	71.4576	81.3461	53.792	70.9907	88.5843	50.2004	73.8334	84.8927	58.71	84.8273	88.2503	60.3278	84.5648	89.0309	60.444	82.5981	93.1637	61.7945	85.4877	95.6429	57.586	79.8102	94.0078	59.2979	81.2107	91.5919	59.1057	82.5748	92.7945	57.7806	69.032	92.03	15.4023	35.5064	43.8276
9	55.6212	74.177	83.9549	60.627	74.3775	91.2498	55.2261	75.3707	85.821	66.9576	86.9067	88.6276	65.6489	88.2119	90.219	69.7254	87.4464	95.849	70.3705	90.3537	97.7713	66.2017	82.7077	96.9855	66.6501	86.0139	95.6404	65.9614	87.9296	95.758	66.1577	72.6301	95.0023	19.4823	32.413	49.7581
12	59.852	77.4015	86.8708	65.8664	77.9251	92.6423	60.8689	77.1783	85.8756	70.1163	89.2859	89.8297	72.242	90.4832	91.1387	75.8201	92.8595	97.3344	74.7536	95.1208	98.8134	73.4706	88.5003	98.776	74.8766	91.309	98.2065	74.1579	93.5935	98.3617	71.6959	77.6186	97.5604	23.1366	31.7001	52.6702
15	58.6831	79.2289	89.7995	69.9724	80.6612	92.9721	67.604	77.7874	86.3922	66.9283	91.966	91.102	76.513	93.2858	92.1289	79.1337	96.3425	98.3615	78.6291	98.1354	99.1843	74.7499	93.9756	99.2799	77.2766	95.049	99.1577	78.5034	97.1982	99.2295	76.3608	82.2563	98.9829	25.4982	30.7524	56.3213
18	58.7129	80.1691	93.1958	74.5712	82.4108	93.5247	70.8534	77.4709	86.1563	67.6152	92.9304	92.3155	79.5907	95.4128	93.0854	79.9356	98.4114	98.9487	84.7583	99.2065	99.3033	80.7112	96.8661	99.3284	86.8194	97.0282	99.207	82.7955	98.851	99.4857	81.8814	86.9587	99.2479	27.6787	29.9032	59.706
21	58.783	80.8516	95.7322	79.8644	84.4264	93.657	73.1241	76.6564	86.3956	66.4876	94.3932	92.6242	81.0155	96.7782	94.0016	89.9992	99.2235	99.2184	96.0112	99.4284	99.3019	94.741	98.5687	99.3359	93.6364	98.3928	99.3782	94.5803	99.4787	99.5797	89.0381	90.8141	99.3975	28.3718	29.9751	62.3405
24	59.3602	82.0193	97.5755	85.9954	86.0044	93.8768	75.5773	74.1836	86.1702	70.3423	95.0138	93.2003	85.1567	97.5852	95.3134	98.3764	99.2637	99.3652	100	99.3793	99.3776	99.6569	99.2	99.4959	99.4444	99.2005	99.4388	99.3628	99.5142	99.6112	96.8896	93.5542	99.5079	29.5387	29.4398	64.5042
27	61.1783	84.7685	98.5322	92.3003	88.3049	93.0915	77.3992	71.6215	85.7606	74.0518	95.7529	92.2524	90.4469	98.2957	95.1014	99.8118	99.2616	99.434	100	99.3793	99.3814	100	99.1782	99.5039	100	99.3898	99.5697	99.9028	99.478	99.6566	99.6995	95.8803	99.4426	30.2958	29.2566	65.6922
30	63.6772	87.0459	98.8084	95.8116	91.2104	92.3778	76.1996	69.1629	84.7527	76.2906	95.9397	91.5479	94.3011	98.8162	95.4479	100	99.3933	99.3499	100	99.4311	99.4752	100	99.1473	99.4823	100	99.3677	99.5327	100	99.4482	99.6156	100	97.5524	99.4819	30.7278	29.0305	65.5316
33	67.1068	89.3597	99.3166	97.9843	93.7256	92.2631	80.2927	66.7415	83.1564	77.0521	95.8796	91.2624	96.3277	99.0245	95.6379	100	99.4159	99.415	100	99.5427	99.4356	100	99.2239	99.4969	100	99.432	99.5911	100	99.4694	99.6524	100	98.583	99.489	30.8746	29.1228	67.122
36	70.1919	91.5009	99.4232	98.5656	95.8612	92.2066	83.22	63.8573	80.7045	82.6077	95.7693	90.132	98.602	99.2111	95.8319	100	99.5485	99.3338	100	99.6355	99.4498	100	99.2895	99.5075	100	99.5268	99.5487	99.901	99.5177	99.6852	100	99.0113	99.52	31.3282	28.0512	67.5962
39	74.3604	92.744	99.4902	99.3392	97.2481	93.1065	86.327	61.2536	78.0826	85.406	95.504	90.1427	98.9456	99.3355	96.0073	100	99.5878	99.488	100	99.6786	99.5834	100	99.4198	99.5831	100	99.5795	99.6191	100	99.625	99.6732	100	99.4111	99.642	31.7808	28.3566	67.9341
42	78.7977	94.6004	99.3884	99.7131	97.5044	94.3713	86.2952	59.1971	75.1898	89.0416	95.1147	89.4418	99.4539	99.3895	95.9128	100	99.5873	99.5058	100	99.7087	99.6043	100	99.4737	99.5937	100	99.6168	99.6603	100	99.6272	99.635	100	99.5239	99.571	32.4531	27.0601	69.7759
45	83.0061	96.4698	99.3527	99.581	98.0339	96.8651	83.9872	56.6304	73.2468	92.4064	95.0152	87.6538	99.5544	99.4871	95.9487	100	99.5558	99.3852	100	99.6834	99.5532	100	99.519	99.5764	100	99.6557	99.5694	100	99.6548	99.6296	100	99.5687	99.5313	32.4737	25.9674	71.0938
48	87.3339	97.9884	99.3818	99.9313	98.5908	98.5762	79.2679	54.102	71.1462	93.1035	94.4163	88.2774	99.8011	99.5337	96.3386	100	99.5424	99.6175	100	99.716	99.6367	100	99.504	99.6232	100	99.7126	99.6968	100	99.7168	99.6222	100	99.5872	99.5373	32.9325	25.1732	72.0538
51	91.1792	98.6072	99.3833	99.7359	99.1743	98.8407	74.6105	52.5664	69.0976	96.4173	93.9623	86.5876	99.8989	99.6188	96.332	100	99.6342	99.4869	100	99.7199	99.5953	100	99.5848	99.6272	100	99.7395	99.5552	100	99.7366	99.629	100	99.5822	99.548	32.9034	23.9957	70.541
54	94.6263	99.2437	99.17	99.9321	99.4869	99.2332	68.5815	51.69	68.399	97.7187	93.8211	86.2541	99.9095	99.6361	96.241	100	99.6813	99.5808	100	99.772	99.6084	100	99.5917	99.636	100	99.8127	99.6191	100	99.7877	99.6891	100	99.6142	99.6128	33.1771	23.6511	70.4976
57	98.1658	99.4757	99.2631	100	99.636	99.3242	63.8884	51.4159	67.6274	97.8041	93.1246	85.2976	100	99.7071	96.4144	100	99.7397	99.523	100	99.7787	99.5621	100	99.6444	99.5793	100	99.7427	99.631	100	99.8083	99.6834	100	99.6146	99.5501	33.4245	22.5593	70.598
60	97.9071	99.4999	99.3954	99.902	99.5378	99.4201	61.9216	50.8611	68.4372	99.0311	91.7469	84.3723	100	99.6706	96.4347	100	99.7265	99.5949	100	99.7533	99.595	100	99.5953	99.6008	100	99.7925	99.6704	100	99.7335	99.6811	100	99.5946	99.6217	33.3747	20.7291	71.7267
63	100	99.5378	99.3514	100	99.5821	99.4606	61.1873	51.9052	68.6149	98.7958	91.233	82.9218	100	99.7104	96.4078	100	99.7504	99.6071	100	99.7969	99.6432	100	99.6565	99.5958	100	99.7806	99.6164	100	99.759	99.6526	100	99.6305	99.5613	33.4934	20.6364	71.9811
66	99.5224	99.5734	99.333	100	99.5884	99.5394	61.3796	52.4903	70.0976	98.8035	90.414	82.2444	100	99.6734	96.2931	100	99.7645	99.6584	100	99.792	99.6557	100	99.6742	99.629	100	99.7258	99.6299	100	99.7443	99.704	100	99.6077	99.5822	33.8325	19.6305	71.9708
69	100	99.6288	99.2767	100	99.6753	99.5135	60.9372	53.8553	70.6501	99.0449	90.1327	81.1332	99.9171	99.7531	96.3051	100	99.803	99.5961	100	99.8093	99.6728	100	99.6367	99.6109	100	99.7513	99.6184	100	99.8147	99.6847	100	99.6596	99.56	33.6625	19.9334	72.0438
72	100	99.5882	99.2817	100	99.6504	99.5312	60.4376	54.5052	72.3539	99.1495	89.2687	80.0696	100	99.6656	96.3612	100	99.7746	99.6531	100	99.8335	99.6203	100	99.6166	99.6417	100	99.7228	99.5901	100	99.746	99.689	100	99.653	99.5239	33.7919	19.689	73.515
Huh7.5 AtpeninA5
h	DMSO			mock			640			320			160			80			40			20			10			5			2.5			pos.
0	30.2549	21.1451	23.3631	23.8587	25.1919	28.0059	25.6722	23.5895	26.5836	22.3399	25.7966	28.1749	23.8428	27.5158	26.872	23.3258	23.6917	29.6452	24.4504	30.5338	28.6456	32.4572	29.4069	28.1075	31.4725	28.7195	30.0961	34.7814	27.6874	29.7716	27.478	22.7062	20.8255	0.62941	0.746404	0.80868
3	36.5543	21.6684	24.3752	26.2793	24.6657	27.9604	30.5465	23.7161	27.7196	24.4385	25.9043	28.4994	24.9767	28.0728	29.4506	23.4188	23.299	29.5777	23.9518	30.2634	28.8879	32.4638	27.1533	29.0479	31.508	27.7644	30.7933	34.9431	27.2877	29.2401	28.1537	21.8138	22.0195	1.16197	1.33067	2.27427
6	37.9789	22.2044	23.8583	29.9693	26.6203	30.2012	32.0963	24.9093	27.7346	25.7995	26.9217	29.9508	26.7619	30.2587	30.5346	25.4427	25.1574	32.1977	25.4056	32.7172	32.5039	34.2088	29.5083	32.492	33.8936	30.9404	33.7153	36.6431	29.5051	32.535	30.3724	23.7006	23.6356	1.80489	2.19192	4.38297
9	41.2042	24.5228	24.5873	33.2061	29.8792	31.192	32.8828	25.7252	28.0403	26.487	27.3159	29.6478	27.569	31.7088	32.6057	26.5141	24.2774	35.3947	29.1572	33.5773	35.3036	37.614	29.6407	34.5421	35.7728	34.3637	36.8956	40.0508	32.3202	36.0865	33.413	25.9543	26.7281	2.88741	2.89653	5.90518
12	43.2995	24.0272	27.4025	36.9271	32.1863	34.533	32.7565	25.7043	28.9429	27.0921	27.7921	29.8026	28.3828	34.4174	34.1493	28.3718	29.4921	37.7528	30.6422	38.9993	39.0019	40.5962	36.2164	38.0037	39.0118	38.8438	41.4228	43.8454	35.9807	39.9237	36.8893	29.1155	29.7434	3.6846	3.36421	6.87855
15	46.2519	25.306	27.8213	40.7173	34.7199	37.199	32.4479	25.2282	28.6389	27.1769	27.8925	30.4851	28.9229	34.8175	35.6828	30.065	30.8819	41.0081	32.5776	40.968	41.425	43.3311	39.6827	44.1362	42.0421	43.6392	46.7616	47.2306	38.5886	42.7413	39.3949	31.3931	32.8069	4.44031	3.64859	7.78526
18	49.3629	26.8251	31.4648	44.9642	38.5524	42.1175	32.1878	25.743	28.8924	27.5127	29.8289	31.5545	29.4174	37.5791	38.1797	31.4825	35.301	46.0286	35.1814	47.8022	47.4912	47.5223	45.4246	49.4345	45.2331	49.4307	51.3797	51.601	42.582	48.5615	42.7073	35.3667	38.073	4.81779	4.04566	8.82875
21	52.4838	32.4251	33.9764	49.4972	44.1682	46.1084	30.9731	26.3639	28.6962	27.0607	30.8622	32.605	29.79	39.1645	40.1018	33.0242	38.1973	47.7764	37.7774	53.0259	51.8578	52.0219	49.0286	53.4482	49.7899	53.9239	56.5369	55.6744	47.9991	51.8731	47.1744	42.0643	41.9315	5.14004	4.99441	8.86916
24	56.4409	32.8871	35.4931	54.4991	48.8428	51.1096	30.0596	26.1073	28.6139	27.1067	34.0996	36.2117	30.2762	42.6447	41.0465	35.2192	45.8884	55.7366	40.4061	61.6963	58.2457	55.4225	59.507	58.4193	53.3392	58.3885	61.2484	60.5347	53.6794	58.0709	50.3699	49.0994	47.1657	5.73042	5.12616	10.0153
27	61.0672	34.9928	39.113	60.9616	51.1899	54.0846	28.5119	24.9256	27.3369	26.7975	31.5206	36.35	30.7276	41.3393	42.0955	37.003	46.1818	58.0415	43.8127	61.6849	61.4403	61.1199	61.9553	63.5255	58.5799	63.3794	65.8749	65.629	55.6856	61.0259	54.9003	54.123	53.4761	6.05111	5.09758	10.0509
30	64.0507	39.5576	44.7619	65.8627	54.7681	57.2843	27.7875	24.5674	27.054	25.6832	33.3713	37.7688	30.8951	42.4719	44.2756	38.6188	49.8539	62.38	46.2481	68.2057	70.302	65.1728	67.1902	71.8237	62.5028	66.9509	72.5125	69.4943	59.3842	66.9728	57.1202	59.1056	61.4534	6.4293	5.56317	10.642
33	69.1415	47.6809	55.1086	70.3291	62.9348	65.2359	26.1385	25.3828	27.0925	25.0353	37.1645	38.5414	30.8926	46.185	46.4898	40.0976	57.5324	66.3665	49.0215	77.1927	74.4471	68.7571	74.9059	75.197	66.6328	74.1213	77.3383	74.5403	66.6386	72.2462	61.1253	72.44	67.9656	6.67542	6.86098	11.838
36	72.7966	56.0409	58.2547	74.4618	67.5918	69.7951	25.0394	24.7736	26.361	24.5748	39.4786	40.4633	30.4489	47.817	47.4635	42.0362	61.173	70.0206	52.0007	80.6256	78.579	72.4169	78.8163	80.4601	71.4151	79.0482	80.0081	79.0794	70.9016	74.6212	65.6053	79.0251	75.4772	6.8394	7.31884	11.7365
39	77.4542	56.876	63.3453	79.119	69.8178	73.0204	24.1706	23.8154	25.532	23.668	39.3107	41.3956	30.1696	47.4142	47.1427	43.8572	63.748	72.5428	55.5378	84.8867	80.2566	77.3857	84.4526	82.9721	75.9748	83.189	83.8376	83.6246	74.5671	79.8436	68.7843	81.9133	80.6156	6.91188	6.56209	12.2318
42	80.4796	63.6566	73.4691	82.589	73.2294	77.8076	23.3296	23.1405	24.5528	22.9605	40.8381	40.6887	29.7877	48.0343	47.8717	45.8381	68.3787	75.6919	59.1372	86.8661	85.364	81.7043	85.7641	86.9894	80.4444	86.3915	87.296	86.5757	77.9312	81.8112	71.8767	86.8606	84.5304	7.41566	6.87084	12.3717
45	84.0024	67.1772	74.6377	86.2789	74.6498	80.0089	22.3682	21.8465	23.8356	22.2033	37.5378	40.8793	29.4722	45.4391	47.4209	47.4968	65.1204	75.0928	63.3035	87.4559	86.1633	85.0355	85.3642	88.4152	83.8581	85.6827	88.7655	90.1143	78.2236	83.8062	76.2485	88.0962	86.5535	7.39629	6.21689	12.6461
48	86.9389	73.4342	78.8076	89.2533	78.0063	81.2387	21.7186	21.2738	22.5723	21.4208	38.3612	41.6972	29.0061	46.3696	47.7537	49.6327	68.5179	77.5323	66.3702	88.8646	88.2943	88.8773	88.0864	90.5257	87.9373	87.9987	90.8266	92.6577	80.5508	86.5401	79.7685	90.4231	88.8823	7.55585	6.54586	12.3759
51	90.3896	75.7969	84.0351	91.7892	81.2657	85.8812	21.0093	20.7243	22.3095	20.8086	38.843	41.6368	29.2721	46.6604	48.3258	51.778	72.02	79.0242	70.3601	91.015	89.4103	91.3118	90.8989	91.7138	90.5643	89.9334	92.1313	94.6534	82.5303	87.6747	83.3264	92.3862	91.2407	7.76786	7.14297	12.6655
54	92.7663	83.9745	89.8883	93.6754	83.3897	86.0857	20.5669	20.1044	21.5782	20.0503	38.4279	39.8001	28.4919	46.9399	47.6668	52.9302	73.1211	81.1338	73.5099	93.0189	91.5803	92.9457	92.5767	93.0391	93.0938	91.2716	93.0204	95.773	84.8886	88.3585	86.0385	93.7394	93.193	8.10465	7.10763	12.6321
57	93.2573	87.2443	92.1946	94.9525	84.5425	88.3	20.2259	19.5865	21.1723	19.4777	37.9255	41.6845	27.9935	45.9994	48.5014	55.1135	72.3431	81.5611	76.9521	94.304	92.9599	94.4808	93.1942	94.9813	94.43	93.0884	94.7497	96.559	85.9866	91.1	88.0177	94.8994	94.0715	8.00723	6.92454	12.783
60	95.3269	89.8357	94.5119	96.0491	85.6636	89.8526	19.8939	19.217	20.582	18.9481	37.8891	41.0591	27.4474	46.6982	48.7286	56.3176	75.7414	82.5772	79.9677	94.9869	94.0426	94.9661	94.6907	95.7477	95.7588	94.2062	95.5857	97.3298	87.5108	92.313	89.5959	95.4336	95.072	7.84723	6.8755	12.9479
63	96.5471	92.9654	96.5373	97.162	86.6777	91.9093	19.89	19.1012	20.3886	18.4798	38.0603	41.8651	27.3389	47.236	49.0157	58.3522	78.2378	85.9282	83.2672	96.3317	95.4237	95.9921	96.325	96.6545	96.6889	95.4526	96.5102	97.9249	89.5231	93.7327	91.3825	96.6212	95.8876	7.75591	7.50343	13.366
66	97.3191	97.8796	98.7222	97.8972	89.6067	93.9271	19.6505	19.6771	20.5768	18.0955	41.5015	42.941	26.7692	51.8668	51.047	60.8086	84.7776	88.7261	85.904	97.9835	97.0548	97.2025	97.657	98.0719	96.901	97.6632	97.8801	98.3977	93.4146	95.3139	92.8906	98.0897	97.4793	8.27355	9.60867	14.8799
69	97.5193	98.1501	98.9135	98.3052	88.1338	94.6796	19.6134	18.9672	20.2299	17.4495	38.8899	41.7889	26.4965	48.1805	52.1742	62.578	82.8845	89.3944	87.8974	97.9784	97.4332	97.2448	97.8134	98.1994	97.4276	97.6334	98.0992	98.6021	93.3407	95.982	93.4775	97.9256	97.6554	8.26535	8.16451	14.4598
A549 AtpeninA5
h	mock					DMSO					640					320					160					80					40					20					10					5
0	37.1582	32.5446	56.4902	28.5993	20.9044	42.8189	16.3176	15.872	15.3322	9.56253	55.2513	9.55587	14.5652	16.1618	7.75189	38.705	27.9383	8.24784	17.7779	10.0007	39.1246	24.6679	12.5237	19.5732	10.515	33.2513	28.3682	8.81148	15.1898	11.977	34.6297	25.1046	13.2838	18.9	14.1372	37.286	26.1087	20.2871	18.4447	16.9782	34.0675	25.7337	35.9391	19.3064	18.0804	37.2784	26.0588	31.2641	20.7488
3	42.861	29.2396	63.8443	23.9638	20.9387	47.427	13.725	17.9308	14.056	10.2831	59.3422	8.11266	14.0899	12.8497	7.44468	38.0693	22.3747	7.86961	13.9993	8.58827	41.6203	20.3138	12.1525	14.968	8.69183	41.0833	23.5277	9.60886	13.056	11.0083	40.8687	20.1321	12.6982	15.3429	13.1716	41.2157	21.1898	18.9826	16.2955	16.3883	40.2269	20.8414	35.0976	16.374	16.9319	42.895	22.6918	31.038	18.8283
6	50.8997	60.1935	70.8365	32.6582	22.3102	54.6621	25.8164	19.6625	16.0988	10.5833	62.1576	13.1344	14.0168	13.0671	7.06238	40.4469	43.9075	8.67076	13.1669	8.13693	47.9029	39.7968	13.935	14.4955	8.74867	50.5441	51.6243	10.542	14.1633	12.5767	50.4683	45.9073	15.3276	17.0233	14.6649	52.6466	50.8927	22.2966	19.2284	19.5623	49.2467	47.6712	40.1177	19.3006	19.2401	52.131	50.0094	35.6222	22.2223
9	64.7481	57.4965	73.8177	40.815	25.6107	63.441	23.5473	20.2862	16.3948	12.3257	67.4713	10.8377	13.8	12.5757	7.11017	48.3609	36.9754	9.09565	13.2947	8.46072	58.5308	38.9058	15.2453	16.3948	9.49671	63.9837	51.1465	11.6887	16.0303	14.1666	63.7281	46.7755	17.3194	18.5819	17.8809	65.5566	48.6705	25.5007	20.8559	23.357	64.1756	46.7707	45.1981	22.3069	22.5794	64.84	49.7681	40.1704	24.9854
12	61.0823	45.412	81.5751	44.2737	26.9524	59.2383	17.8199	23.1142	17.433	12.977	62.5727	8.21611	13.5192	13.2737	6.83285	40.8939	28.6561	10.6089	14.3632	8.46339	53.2069	32.9598	18.4989	18.4486	9.96351	59.4936	43.5306	14.8425	17.405	14.6198	60.2352	37.8603	21.7396	20.3736	19.8352	61.874	40.2719	30.9729	22.0572	25.6474	60.7833	38.0524	54.0864	23.0409	24.789	62.2041	40.9418	48.6208	26.543
15	69.3461	59.5154	85.6065	45.4128	30.1198	63.9902	22.8962	24.8265	16.8289	14.2555	63.6094	9.79501	13.6912	11.9764	6.82193	36.2997	37.0052	11.5692	14.2755	9.09018	58.1156	43.2048	20.2833	19.2479	11.2023	62.6231	54.1742	17.8961	18.6774	15.7068	64.5562	53.0041	24.5367	20.5397	21.158	68.8185	55.7272	32.9091	23.0773	27.0179	65.2673	50.8557	56.0376	24.2949	26.6105	68.5842	54.0548	53.4412	30.0672
18	78.0099	72.7584	87.226	48.5506	33.507	70.2098	26.2625	26.4981	20.4898	15.1196	63.9641	10.5943	13.1989	13.396	6.76315	36.9863	39.233	11.8705	15.5285	9.64519	63.2627	48.6516	20.3551	22.3943	12.3378	69.1593	61.1709	18.9914	20.522	16.8698	70.0049	61.7204	25.867	23.4274	22.0325	74.7429	64.8877	34.6069	26.1222	29.2562	73.3489	62.3228	58.4566	26.8031	28.1131	75.5812	64.8063	59.3185	35.5125
21	88.4588	78.361	91.3232	50.4835	36.7606	78.3986	27.9135	28.112	19.9632	16.7852	64.2122	9.96877	12.6758	12.8348	6.76259	38.876	38.327	11.7884	14.5855	9.48014	68.6208	52.0141	20.7721	21.8772	12.8119	75.6453	63.9587	20.357	20.6756	16.9287	79.3833	65.1766	26.9976	23.4332	23.099	83.5259	70.5591	36.6355	26.9643	29.9624	83.2123	69.722	61.6181	27.9622	29.5848	85.4514	71.2093	67.3804	38.0627
24	83.3725	62.5166	95.5172	52.9285	40.3879	72.9985	18.4527	34.5555	24.7114	18.4307	56.4586	7.50762	13.3801	13.2307	6.63221	33.9175	27.7036	12.2826	13.7216	8.70529	61.812	43.1486	22.3922	22.3461	13.0299	70.5428	54.5846	23.4609	21.2256	17.2997	73.2178	52.8167	30.3708	25.6444	24.464	76.865	57.6869	45.5367	29.1018	31.2264	76.1655	54.545	71.0126	30.5401	30.6672	79.7312	55.8008	77.7006	42.1956
27	87.3936	75.9652	97.3116	54.5298	46.1233	76.8311	24.864	37.377	26.3005	21.1317	54.3576	7.90218	13.0423	12.4472	6.55688	34.0911	29.2241	11.9905	12.4209	7.7493	62.0316	48.1522	22.2219	22.4592	12.995	72.9002	61.9524	23.3723	21.2906	17.2725	76.7877	61.9514	32.5007	25.862	25.551	80.8876	66.0451	49.3994	30.3568	33.6297	81.027	64.7339	74.6384	32.7949	32.7979	83.3427	69.4566	78.997	44.1521
30	92.0102	88.4018	98.4788	57.7065	55.3753	80.637	34.4416	42.056	34.0395	24.9502	52.3795	8.48839	12.7759	12.8149	6.41854	34.9068	29.9981	11.3859	12.3446	7.19609	63.6891	51.3735	21.14	23.3735	13.0524	74.9537	68.7293	24.4904	22.1486	18.105	79.4102	72.8728	35.3159	29.1338	27.1041	84.2764	79.8161	51.6271	33.5255	37.6481	85.237	78.8913	76.0793	37.9766	38.0459	88.1046	81.898	83.6594	47.028
33	96.6827	90.0668	98.9254	57.4213	56.1018	87.2661	37.4913	43.961	31.7414	26.4101	51.9508	7.3228	12.1205	11.3479	6.07437	37.61	27.8003	10.7534	10.9258	6.2601	65.4208	50.0367	19.5385	21.0623	11.87	79.3898	69.0557	24.2468	21.1836	17.2779	85.6058	73.5421	35.5407	27.2957	26.9575	90.9012	82.7703	52.7637	32.2632	36.1225	92.1035	81.8731	76.1176	36.6313	37.2421	94.4636	84.0835	85.2079	47.4405
36	94.9284	83.0168	99.4563	57.5917	61.013	81.8471	30.3156	49.4026	36.2745	28.7845	46.9311	6.28778	11.8751	10.8329	5.84813	33.6301	22.9252	10.663	10.7218	6.09434	58.7699	43.7944	18.8718	20.0682	11.3474	74.9009	62.4161	25.1225	20.6223	16.7286	80.9857	65.054	39.5946	27.896	27.1901	85.9431	72.1032	61.1486	33.4541	37.7391	87.263	70.8564	80.5005	40.2509	40.3879	89.4283	75.7467	91.0639	48.8232
39	96.6694	88.5923	99.701	56.3625	63.8062	85.4562	36.012	54.2018	36.6047	31.1961	45.1205	6.12251	11.4326	9.90265	5.46947	33.9307	22.261	10.1997	10.195	5.79076	57.2236	43.2073	17.6766	18.3033	10.4421	75.6552	64.6065	24.7505	20.107	16.3733	82.3729	68.2431	41.1899	27.2968	27.6186	87.3661	77.6399	62.0143	33.1504	37.6425	89.7139	77.3098	83.0948	41.5425	41.3684	91.8549	81.1736	93.1288	49.9505
42	98.405	95.8399	99.8928	55.1429	68.4514	87.0722	46.9712	62.4386	43.8101	35.2039	43.9401	6.71909	11.4379	9.75217	5.47638	34.4535	23.6114	10.139	10.3177	5.81497	55.8453	43.8589	16.494	17.7199	9.82818	77.0608	69.4016	24.9787	20.2972	16.1481	83.8987	76.4312	43.2836	29.0477	28.4137	89.1307	86.9595	68.2099	34.6642	40.6155	91.6532	87.1137	85.4322	44.4186	47.501	93.9656	90.9127	95.4214	52.3201
45		97.6509	99.7232	51.3581	67.9629		50.0011	55.7745	40.9384	36.7804		6.58472	10.0942	8.86455	4.9139		22.5123	8.83238	9.64043	5.49215		42.0041	14.4758	15.6235	8.64749		69.603	21.9301	18.5203	15.0412		79.306	37.315	27.0323	26.2436		89.307	58.2327	32.4869	37.7051		89.0292	78.7396	43.4352	44.4663		92.7711	91.0193	51.3394
48
[truncated: 11 more columns]

[truncated: 7 more sheets: Fig6B, Fig6C, Fig7A, Fig7B, Fig8B, Fig8C, Fig8D]
