# Supplementary material for: Metabolic modeling elucidates phenformin and atpenin A5 as broad-spectrum antiviral drugs against RNA viruses
Source: Commun Biol. 2025 May 23;8:791. doi: 10.1038/s42003-025-08148-y (PMC12102274; doi:10.1038/s42003-025-08148-y)
Supplement: Supplementary file 6 — Supplementary Data 4-12 [file 42003_2025_8148_MOESM6_ESM.xlsx]

## Sheet: Legend
Supplementary Data	Description
4 Differentially active pathways in SARS-CoV-2 infected individuals	Pathways differentially active in cells from SARS-CoV-2 infected patients (BALF2 data). The strength of association of activity for each pathway with disease severity as well as the fold change is provided.
5 Virus-host-interactions	List of metabolic proteins of Recon 2.2 with experimentally confirmed interactions with the proteomes of individual viruses. For the source of the protein-protein-interaction data, please see the main manuscript.
6 High-confidence tier-1 and tier-2 targets (Fig. 3)	High-confidence tier-1 and tier-2 targets for the individual viruses.
7 Frequency of tier-1 targets	Frequency at which host genes were identified as tier-1 targets in the individual data sets.
8 Broad spectrum antiviral targets	Detailed list of broad spectrum antiviral targets and prior information on them.
9 Viral protein copy numbers	Copy numbers of individual viral proteins for each virus.
10 Viral replication reactions	Derived viral replication reaction for each virus.
11 Blood Serum constraints	Metabolite concentrations from blood used as input to the reconstructed metabolic models. Original metabolite concentrations were in mmol/l and were used as maximal uptake rates for the individual metabolites.
12 Dengue dataset cell type annotation	List of genes dropped for the annotation of celltypes for the Dengue dataset.

## Sheet: 4 Differentially active pathwa
	Pval_(Intercept)	Pval_PatientStatusmoderate	Pval_PatientStatuscritical	Padj_(Intercept)	Padj_PatientStatusmoderate	Padj_PatientStatuscritical	log2FC_Control2Moderate	log2FC_Control2Critical	log2FC_Moderate2Critical	Coef_(Intercept)	Coef_PatientStatusmoderate	Coef_PatientStatuscritical	StdErr_(Intercept)	StdErr_PatientStatusmoderate	StdErr_PatientStatuscritical	ModelType
Alanine.and.aspartate.metabolism	0.00105148	6.6297e-183	1.14651e-171	0.00108972	6.29822e-182	6.53508e-171	0.63466	0.576929	-0.0577312	-0.0987572	0.677454	0.666194	0.0301422	0.0234895	0.0238521	Zero-inflated Count Data Regression
Aminosugar.metabolism	0	4.67871e-163	2.22298e-159	0	3.33358e-162	9.05071e-159	0.230213	0.287585	0.057372	1.32012	0.379804	0.380137	0.0180688	0.0139572	0.0141317	Zero-inflated Count Data Regression
beta.Alanine.metabolism	2.13642e-16	7.56609e-24	1.76662e-30	2.38777e-16	9.58372e-24	2.18907e-30	0.575112	0.587677	0.0125649	0.286024	0.269783	0.309954	0.0348208	0.0267931	0.0270118	Zero-inflated Count Data Regression
Bile.acid.synthesis	0	1.9486e-104	4.16383e-128	0	4.44282e-104	1.03191e-127	0.515925	0.585487	0.0695615	1.35168	0.617378	0.695823	0.0342384	0.0284475	0.0288977	Negative Binomial Generalized Linear Model
Butanoate.metabolism	9.9702e-62	2.82167e-60	1.57222e-62	1.3861e-61	4.5953e-60	2.48934e-62	0.520003	0.440733	-0.0792694	-0.621311	0.525734	0.549228	0.0374769	0.0321033	0.0329093	Zero-inflated Count Data Regression
Cholesterol.metabolism	0	1.41041e-149	2.2484e-188	0	6.18412e-149	3.20397e-187	0.0881045	0.114409	0.0263048	2.71584	0.163117	0.186097	0.00762836	0.00626212	0.00635717	Negative Binomial Generalized Linear Model
Citric.acid.cycle	0	3.55373e-50	1.73768e-49	0	5.33059e-50	2.47619e-49	0.17333	0.156983	-0.0163468	1.87346	0.172366	0.173704	0.013777	0.0115721	0.0117459	Zero-inflated Count Data Regression
CoA.synthesis	4.1011e-05	2.91587e-65	6.1579e-59	4.41062e-05	4.88837e-65	9.23685e-59	0.355919	0.351983	-0.00393609	-0.209468	0.661802	0.64078	0.0510684	0.0387913	0.0395843	Zero-inflated Count Data Regression
Cysteine.Metabolism	3.06979e-20	3.19758e-14	6.7517e-19	3.57099e-20	3.57376e-14	7.85402e-19	0.052453	0.106783	0.0543304	-0.303149	0.201431	0.239191	0.032892	0.0265388	0.0269392	Negative Binomial Generalized Linear Model
D.alanine.metabolism	1.86248e-61	4.59204e-23	1.76622e-22	2.52765e-61	5.69014e-23	2.09739e-22	0.420929	0.380826	-0.0401032	-0.715282	0.369678	0.369726	0.0432433	0.0373783	0.0379035	Negative Binomial Generalized Linear Model
Eicosanoid.metabolism	6.33438e-28	3.40013e-60	2.44823e-67	7.68212e-28	5.38353e-60	4.22876e-67	0.494449	0.396812	-0.0976372	0.359371	0.428192	0.458169	0.0328063	0.0261651	0.0264264	Zero-inflated Count Data Regression
Fatty.acid.oxidation	0	2.69849e-134	4.12129e-144	0	8.54522e-134	1.38184e-143	0.662888	0.717996	0.0551079	3.52841	0.693299	0.727198	0.0336743	0.0281114	0.0284493	Zero-inflated Count Data Regression
Fatty.acid.synthesis	1.69061e-50	2.18657e-110	4.02664e-128	2.24104e-50	5.1931e-110	1.03191e-127	0.396283	0.418916	0.0226331	0.423936	0.51761	0.567252	0.0283673	0.0231868	0.0235567	Negative Binomial Generalized Linear Model
Folate.metabolism	1.83297e-40	9.01922e-20	1.20503e-25	2.37453e-40	1.09382e-19	1.46142e-25	0.323914	0.458843	0.134929	0.749436	0.407997	0.471234	0.0562748	0.044834	0.0450143	Zero-inflated Count Data Regression
Fructose.and.mannose.metabolism	0	3.59968e-155	4.93137e-166	0	2.05182e-154	2.55535e-165	0.40613	0.438745	0.0326152	1.28716	0.387801	0.405906	0.018212	0.0146134	0.0147804	Zero-inflated Count Data Regression
Galactose.metabolism	1.75899e-111	4.15081e-44	1.6082e-53	2.63849e-111	5.63324e-44	2.35044e-53	0.108698	0.208462	0.099764	0.545162	0.248714	0.278117	0.0242987	0.0178542	0.0180582	Zero-inflated Count Data Regression
Glutamate.metabolism	1.46842e-110	1.24026e-140	8.0937e-150	2.14615e-110	4.71297e-140	2.88338e-149	0.3751	0.384524	0.00942434	0.500367	0.47122	0.493444	0.0223965	0.0186648	0.018928	Negative Binomial Generalized Linear Model
Glutathione.metabolism	0	7.10523e-119	2.02068e-94	0	2.02499e-118	3.97169e-94	0.445398	0.333855	-0.111543	1.36426	0.327289	0.295118	0.0166649	0.0141189	0.0143158	Zero-inflated Count Data Regression
Glycerophospholipid.metabolism	0	4.96375e-224	2.35595e-259	0	1.41467e-222	6.71446e-258	0.111547	0.154029	0.0424818	2.18836	0.243125	0.26561	0.00944479	0.0076089	0.00772078	Negative Binomial Generalized Linear Model
Glycine..serine..alanine.and.threonine.metabolism	1.05725e-28	2.99891e-116	2.03922e-141	1.31007e-28	7.7699e-116	6.45752e-141	0.341763	0.426749	0.0849861	0.278791	0.475083	0.531473	0.0250818	0.0207287	0.0209922	Negative Binomial Generalized Linear Model
Glycolysis.gluconeogenesis	0	4.87926e-132	2.2124e-135	0	1.46378e-131	6.30533e-135	0.173912	0.162579	-0.0113338	2.53934	0.177191	0.182199	0.00863938	0.00724669	0.00735752	Negative Binomial Generalized Linear Model
Glyoxylate.and.dicarboxylate.metabolism	0	1.66858e-110	1.73241e-99	0	4.13517e-110	3.52669e-99	0.854908	0.769815	-0.0850932	1.04397	0.423968	0.404634	0.0182593	0.0189817	0.0191118	Zero-inflated Count Data Regression
Histidine.metabolism	0	0.949173	0.814136	0	0.949173	0.814136	0.318631	0.261855	-0.056776	1.36457	0.00133836	0.00499958	0.0250582	0.0209956	0.0212663	Zero-inflated Count Data Regression
Keratan.sulfate.degradation	0	1.13479e-07	1.35184e-09	0	1.22044e-07	1.48183e-09	0.132601	0.298288	0.165687	3.32204	0.150415	0.173294	0.041503	0.0283604	0.0285912	Zero-inflated Count Data Regression
Keratan.sulfate.synthesis	0	2.52572e-05	1.25064e-06	0	2.66604e-05	1.32012e-06	0.0803037	0.285535	0.205232	3.92164	0.0394775	0.0458764	0.0140175	0.00937153	0.00946404	Zero-inflated Count Data Regression
Methionine.and.cysteine.metabolism	8.70742e-13	1.05235e-138	3.75745e-158	9.54467e-13	3.74901e-138	1.42783e-157	0.374655	0.488577	0.113923	-0.220218	0.617032	0.668731	0.0308018	0.0246122	0.0249579	Negative Binomial Generalized Linear Model
Miscellaneous	1.14877e-162	1.91695e-168	7.30467e-181	1.92587e-162	1.56094e-167	6.93944e-180	0.479406	0.477298	-0.00210811	0.563814	0.487739	0.509972	0.0207444	0.0176311	0.0177831	Zero-inflated Count Data Regression
N.glycan.degradation	0	1.3214e-16	3.9328e-15	0	1.53714e-16	4.39548e-15	-0.057141	0.0110196	0.0681606	1.17234	0.155488	0.149796	0.0285445	0.0187978	0.0190652	Zero-inflated Count Data Regression
N.glycan.synthesis	0	1.08566e-24	5.61008e-39	0	1.40642e-24	7.2676e-39	-0.0872065	0.0597187	0.146925	2.9577	0.0732415	0.0945417	0.0102761	0.00713971	0.00723931	Zero-inflated Count Data Regression
NAD.metabolism	0.000102727	6.02824e-96	5.86128e-121	0.000108434	1.22718e-95	1.39205e-120	0.420662	0.554112	0.133451	0.125339	0.53103	0.601565	0.0322701	0.0255498	0.0257227	Zero-inflated Count Data Regression
Nucleotide.interconversion	0	1.1588e-277	1.47454e-286	0	6.60514e-276	8.40486e-285	0.313968	0.334047	0.020079	3.1159	0.402471	0.41547	0.0136345	0.0113037	0.0114848	Negative Binomial Generalized Linear Model
Nucleotide.salvage.pathway	2.47798e-140	8.99913e-47	6.03072e-41	3.81742e-140	1.28238e-46	7.99422e-41	0.376836	0.345434	-0.0314021	-1.11692	0.523833	0.495768	0.0442889	0.0364743	0.0369971	Negative Binomial Generalized Linear Model
O.glycan.synthesis	0	3.08946e-14	3.72815e-18	0	3.52198e-14	4.2501e-18	0.115179	0.336061	0.220882	1.3884	0.129373	0.14937	0.0251009	0.017035	0.0171951	Zero-inflated Count Data Regression
Oxidative.phosphorylation	0	8.05573e-08	2.02473e-07	0	8.83032e-08	2.17754e-07	0.0469208	0.0456444	-0.00127644	1.76092	0.0593713	0.0584221	0.0132733	0.0110646	0.0112414	Negative Binomial Generalized Linear Model
Pentose.phosphate.pathway	0	5.007e-153	1.30579e-140	0	2.59453e-152	3.91736e-140	0.18449	0.166156	-0.0183342	2.04079	0.231654	0.225354	0.0106473	0.0087911	0.0089269	Zero-inflated Count Data Regression
Phenylalanine.metabolism	3.68698e-32	0.00663241	0.000195989	4.67018e-32	0.00687359	0.000203116	0.328693	0.299398	-0.0292956	0.455588	0.0854642	0.118223	0.0385935	0.0314813	0.031745	Zero-inflated Count Data Regression
Phosphatidylinositol.phosphate.metabolism	1.31031e-25	3.39971e-84	9.15296e-108	1.55599e-25	6.25108e-84	2.00661e-107	0.217112	0.322776	0.105665	-0.303888	0.445174	0.511467	0.0290507	0.0228974	0.0231938	Negative Binomial Generalized Linear Model
Propanoate.metabolism	0.410423	9.61428e-45	2.64131e-47	0.417752	1.33662e-44	3.58464e-47	0.500358	0.4712	-0.0291572	-0.0312683	0.443477	0.457803	0.0379862	0.0315995	0.0316897	Zero-inflated Count Data Regression
Purine.catabolism	0	8.42596e-157	6.57237e-173	0	5.33644e-156	4.1625e-172	0.263127	0.315075	0.0519472	0.989159	0.385206	0.410447	0.017729	0.014439	0.014642	Negative Binomial Generalized Linear Model
Pyrimidine.catabolism	0	1.09566e-92	8.23584e-80	0	2.08176e-92	1.46701e-79	0.178699	0.145953	-0.0327462	0.961123	0.357551	0.336694	0.0213162	0.0175093	0.0177983	Negative Binomial Generalized Linear Model
Pyrimidine.synthesis	8.10317e-102	7.16231e-97	4.89484e-104	1.1547e-101	1.51204e-96	1.03335e-103	0.295235	0.285141	-0.0100937	0.46775	0.379464	0.399313	0.0218337	0.0181682	0.0184355	Negative Binomial Generalized Linear Model
Pyruvate.metabolism	0	3.41023e-71	1.04886e-84	0	6.07448e-71	1.92854e-84	0.344164	0.335128	-0.00903573	1.58316	0.219466	0.242877	0.0149003	0.0123014	0.0124538	Zero-inflated Count Data Regression
ROS.detoxification	2.55647e-156	1.21644e-19	3.09901e-33	4.1634e-156	1.44452e-19	3.92541e-33	0.100466	0.266603	0.166137	-1.17308	0.3014	0.403939	0.0440401	0.0332392	0.0336299	Negative Binomial Generalized Linear Model
Sphingolipid.metabolism	0	7.65805e-184	3.62891e-206	0	1.09127e-182	6.89492e-205	0.227208	0.303263	0.0760549	1.11807	0.450102	0.484205	0.0195397	0.0155662	0.0158032	Negative Binomial Generalized Linear Model
Squalene.and.cholesterol.synthesis	0	0.300007	0.124838	0	0.305364	0.127067	0.00742426	0.0118076	0.00438336	1.64991	0.0122326	0.0184077	0.0142151	0.0118028	0.0119937	Negative Binomial Generalized Linear Model
Taurine.and.hypotaurine.metabolism	6.21788e-204	6.96024e-100	1.66597e-115	1.10756e-203	1.5259e-99	3.79842e-115	0.461895	0.523416	0.0615201	-1.25632	0.693565	0.755781	0.0412294	0.0326924	0.0330841	Negative Binomial Generalized Linear Model
Transport..endoplasmic.reticular	0.694004	1.66113e-150	2.58841e-180	0.694004	7.89038e-150	2.10771e-179	0.265835	0.347625	0.0817895	-0.00733397	0.478955	0.529837	0.0186412	0.0183297	0.0185042	Zero-inflated Count Data Regression
Transport..extracellular	0	2.59434e-118	1.57066e-161	0	7.04178e-118	6.88674e-161	0.0445708	0.211433	0.166862	3.43806	0.308249	0.366818	0.0161293	0.0133297	0.0135443	Negative Binomial Generalized Linear Model
Transport..golgi.apparatus	0	3.06772e-47	2.27502e-64	0	4.48359e-47	3.70503e-64	0.0224635	0.186047	0.163584	1.18115	0.199837	0.237334	0.0195664	0.0138429	0.0140102	Zero-inflated Count Data Regression
Transport..lysosomal	1.66546e-252	1.77787e-52	4.66803e-62	3.0623e-252	2.73889e-52	7.19129e-62	0.149309	0.285457	0.136148	-1.47631	0.456491	0.504203	0.0434966	0.0299437	0.0303297	Negative Binomial Generalized Linear Model
Transport..mitochondrial	0	5.92077e-188	6.41391e-164	0	1.12495e-186	3.04661e-163	0.270729	0.257381	-0.0133477	2.16139	0.423288	0.401376	0.0175174	0.014476	0.0147106	Negative Binomial Generalized Linear Model
Transport..peroxisomal	2.66927e-19	1.66177e-146	1.15126e-175	3.04297e-19	6.76577e-146	8.2027e-175	0.452874	0.533767	0.0808934	0.273378	0.638751	0.710892	0.0304377	0.0247812	0.0251576	Negative Binomial Generalized Linear Model
Triacylglycerol.synthesis	6.2476e-165	5.89357e-35	1.30654e-47	1.07913e-164	7.81241e-35	1.81641e-47	0.0731516	0.155851	0.0826999	0.572949	0.206881	0.246402	0.0209335	0.0167723	0.0169993	Negative Binomial Generalized Linear Model
Tryptophan.metabolism	6.04367e-147	4.12028e-183	4.28122e-187	9.56914e-147	4.69712e-182	4.88059e-186	0.503603	0.477122	-0.0264811	0.674637	0.630004	0.644898	0.0261337	0.0218318	0.0221061	Zero-inflated Count Data Regression
Tyrosine.metabolism	0	1.84122e-69	6.72539e-67	0	3.18028e-69	1.12749e-66	0.230323	0.196858	-0.0334656	1.18347	0.389563	0.386806	0.0272132	0.0221136	0.0223854	Zero-inflated Count Data Regression
Urea.cycle	0	2.78584e-135	3.11563e-134	0	9.34076e-135	8.45671e-134	0.485418	0.515324	0.0299059	0.954521	0.44119	0.444282	0.0215349	0.0178227	0.0180187	Zero-inflated Count Data Regression
Valine..leucine..and.isoleucine.metabolism	0	2.81467e-93	1.19059e-92	0	5.53228e-93	2.26213e-92	0.510175	0.493907	-0.0162675	1.74736	0.404773	0.408077	0.0232412	0.0197576	0.0199875	Zero-inflated Count Data Regression

## Sheet: 5 Virus-host-interactions
Gene ID	SARS-CoV-2	Influenza A	Dengue
HGNC:10006	0	0	0
HGNC:1027	0	1	0
HGNC:10293	0	0	0
HGNC:10297	0	0	0
HGNC:10305	1	1	0
HGNC:10381	1	1	0
HGNC:10382	1	1	0
HGNC:10451	0	0	0
HGNC:10452	0	0	0
HGNC:1047	0	0	0
HGNC:1048	0	0	0
HGNC:10536	0	0	0
HGNC:10540	0	0	0
HGNC:10545	0	0	0
HGNC:10547	0	0	0
HGNC:10571	1	1	0
HGNC:10606	0	0	0
HGNC:1062	0	0	0
HGNC:1063	0	0	0
HGNC:10680	1	1	0
HGNC:10681	1	0	0
HGNC:10682	0	0	0
HGNC:10683	0	0	0
HGNC:10691	0	0	0
HGNC:10761	0	0	0
HGNC:108	0	0	0
HGNC:10817	1	0	1
HGNC:10818	0	0	0
HGNC:10850	0	0	0
HGNC:10852	0	0	0
HGNC:10856	0	0	0
HGNC:10860	0	0	0
HGNC:10862	0	0	0
HGNC:10863	0	0	0
HGNC:10864	0	1	0
HGNC:10866	0	0	0
HGNC:10867	0	0	0
HGNC:10869	0	0	0
HGNC:10872	0	0	0
HGNC:10905	0	0	0
HGNC:10906	0	0	0
HGNC:10907	0	0	0
HGNC:10908	0	0	0
HGNC:10909	0	0	0
HGNC:10910	0	0	0
HGNC:10911	0	0	0
HGNC:10912	0	0	0
HGNC:10913	0	0	0
HGNC:10914	0	0	0
HGNC:10915	0	0	0
HGNC:10916	0	0	0
HGNC:10917	0	0	0
HGNC:10918	0	0	0
HGNC:10919	0	0	0
HGNC:10920	0	0	0
HGNC:10921	0	0	0
HGNC:10922	1	1	0
HGNC:10923	0	0	0
HGNC:10924	0	1	0
HGNC:10928	0	0	0
HGNC:10929	0	0	0
HGNC:1093	0	0	0
HGNC:10930	0	0	0
HGNC:10931	0	0	0
HGNC:10932	0	0	0
HGNC:10933	0	0	0
HGNC:10934	0	0	0
HGNC:10935	0	0	0
HGNC:10936	0	0	0
HGNC:10937	0	0	0
HGNC:10938	0	0	0
HGNC:10939	0	0	0
HGNC:10940	0	0	0
HGNC:10941	1	0	0
HGNC:10942	0	0	0
HGNC:10943	1	0	0
HGNC:10944	0	0	0
HGNC:10945	0	0	0
HGNC:10946	0	0	0
HGNC:10947	0	0	0
HGNC:10952	0	0	0
HGNC:10953	0	0	0
HGNC:10955	0	0	0
HGNC:10956	0	0	0
HGNC:10959	0	0	0
HGNC:1096	0	0	0
HGNC:10961	0	0	0
HGNC:10962	0	0	0
HGNC:10963	0	0	0
HGNC:10966	0	0	0
HGNC:10967	0	0	0
HGNC:10968	0	0	0
HGNC:10969	0	0	0
HGNC:10971	0	0	0
HGNC:10973	0	0	0
HGNC:10974	0	0	0
HGNC:10975	0	0	0
HGNC:10976	0	0	0
HGNC:10977	0	0	0
HGNC:10978	0	0	0
HGNC:10979	1	0	0
HGNC:10980	1	1	0
HGNC:10981	1	1	0
HGNC:10982	1	0	1
HGNC:10983	1	1	0
HGNC:10984	0	0	0
HGNC:10985	0	0	0
HGNC:10986	0	0	0
HGNC:10987	1	0	0
HGNC:10988	0	0	0
HGNC:10989	1	1	0
HGNC:10990	1	0	0
HGNC:10991	1	1	0
HGNC:10992	1	1	0
HGNC:10993	0	0	0
HGNC:10994	0	0	0
HGNC:10995	0	0	0
HGNC:10996	1	0	0
HGNC:10997	0	0	0
HGNC:10998	1	0	0
HGNC:10999	0	0	0
HGNC:11000	0	0	0
HGNC:11001	0	0	0
HGNC:11002	0	0	0
HGNC:11003	0	0	0
HGNC:11004	0	0	0
HGNC:11005	0	1	0
HGNC:11006	0	0	0
HGNC:11007	0	0	0
HGNC:11009	0	0	0
HGNC:11010	0	0	0
HGNC:11012	0	0	0
HGNC:11018	0	0	0
HGNC:11019	0	0	0
HGNC:11020	0	0	0
HGNC:11021	0	0	0
HGNC:11022	0	0	0
HGNC:11023	0	0	0
HGNC:11024	0	0	0
HGNC:11025	0	0	0
HGNC:11026	1	1	0
HGNC:11027	0	0	0
HGNC:11028	0	0	0
HGNC:11029	0	0	0
HGNC:11030	0	0	0
HGNC:11033	0	0	0
HGNC:11034	0	0	0
HGNC:11035	0	0	0
HGNC:11036	0	0	0
HGNC:11037	0	0	0
HGNC:11038	1	0	0
HGNC:11040	0	0	0
HGNC:11041	0	0	1
HGNC:11042	0	0	0
HGNC:11043	0	0	0
HGNC:11044	0	0	0
HGNC:11045	0	0	0
HGNC:11046	0	0	0
HGNC:11047	0	0	0
HGNC:11048	0	0	0
HGNC:11049	0	0	0
HGNC:11050	0	0	0
HGNC:11051	0	0	0
HGNC:11052	0	0	0
HGNC:11054	0	0	0
HGNC:11055	0	0	0
HGNC:11056	0	0	0
HGNC:11057	1	0	1
HGNC:11058	0	0	0
HGNC:11059	0	0	0
HGNC:11060	0	0	0
HGNC:11061	0	0	0
HGNC:11063	1	1	0
HGNC:11064	0	0	0
HGNC:11065	0	0	0
HGNC:11066	0	0	0
HGNC:11067	0	0	0
HGNC:11068	0	0	0
HGNC:11069	0	0	0
HGNC:11070	0	0	0
HGNC:11071	0	0	0
HGNC:11072	0	0	0
HGNC:11073	0	0	0
HGNC:11077	0	0	0
HGNC:11078	0	0	0
HGNC:11120	0	0	0
HGNC:11121	0	0	0
HGNC:11123	0	0	0
HGNC:11177	1	0	0
HGNC:11178	0	0	0
HGNC:11179	0	0	0
HGNC:11180	0	0	0
HGNC:11181	0	0	0
HGNC:11184	0	0	0
HGNC:1122	0	0	0
HGNC:11240	0	0	0
HGNC:11257	0	0	0
HGNC:11277	1	1	0
HGNC:11278	0	1	0
HGNC:11279	0	0	0
HGNC:11284	0	0	0
HGNC:11285	0	0	0
HGNC:11296	0	0	0
HGNC:11377	0	0	0
HGNC:11425	0	0	0
HGNC:11448	1	0	0
HGNC:11449	1	0	1
HGNC:11450	0	0	0
HGNC:11453	0	0	0
HGNC:11454	0	0	0
HGNC:11455	0	0	0
HGNC:11458	0	0	0
HGNC:11459	0	0	0
HGNC:11460	0	0	0
HGNC:11479	0	0	0
HGNC:115	0	1	0
HGNC:11503	0	0	0
HGNC:11504	0	0	0
HGNC:11559	0	0	0
HGNC:11573	0	0	0
HGNC:116	0	0	0
HGNC:11609	0	0	0
HGNC:11647	0	0	0
HGNC:117	0	0	0
HGNC:11708	0	0	0
HGNC:11782	0	0	0
HGNC:118	0	0	0
HGNC:11830	1	0	0
HGNC:11831	1	0	0
HGNC:11834	0	0	0
HGNC:11835	0	0	0
HGNC:11863	0	0	0
HGNC:119	0	0	0
HGNC:120	0	0	0
HGNC:12008	0	0	0
HGNC:12009	0	1	0
HGNC:12015	0	0	0
HGNC:12019	0	0	0
HGNC:121	0	0	0
HGNC:122	0	0	0
HGNC:12266	0	0	0
HGNC:123	0	0	0
HGNC:12388	0	0	0
HGNC:12390	0	0	0
HGNC:124	0	0	0
HGNC:12437	0	0	0
HGNC:12441	0	1	0
HGNC:12442	0	0	0
HGNC:12450	0	0	0
HGNC:12457	0	1	0
HGNC:125	0	0	0
HGNC:12517	0	0	0
HGNC:12518	0	0	0
HGNC:12519	0	0	0
HGNC:12524	0	0	0
HGNC:12525	0	1	0
HGNC:12527	0	0	0
HGNC:12530	0	0	0
HGNC:12531	0	0	0
HGNC:12535	0	0	0
HGNC:12536	0	0	0
HGNC:12537	0	0	0
HGNC:12538	0	0	0
HGNC:12539	0	0	0
HGNC:12540	0	0	0
HGNC:12541	0	0	0
HGNC:12544	0	0	0
HGNC:12545	0	0	0
HGNC:12546	0	0	0
HGNC:12547	0	0	0
HGNC:12553	0	0	0
HGNC:12554	0	0	0
HGNC:12555	0	0	0
HGNC:12562	1	1	0
HGNC:12563	1	0	0
HGNC:12576	0	0	0
HGNC:12582	0	0	0
HGNC:12585	1	0	0
HGNC:12586	1	0	0
HGNC:12587	0	0	0
HGNC:12590	1	0	1
HGNC:12591	0	0	0
HGNC:12592	0	0	0
HGNC:12705	0	0	0
HGNC:12706	0	0	0
HGNC:12805	0	0	0
HGNC:12839	0	0	0
HGNC:13203	0	0	0
HGNC:13213	0	0	0
HGNC:13265	0	0	0
HGNC:13273	0	0	0
HGNC:13398	0	1	0
HGNC:13414	0	0	0
HGNC:13444	0	0	0
HGNC:13445	0	0	0
HGNC:13447	1	0	0
HGNC:13448	0	0	0
HGNC:13479	0	0	0
HGNC:13527	0	0	0
HGNC:13528	0	0	0
HGNC:13531	0	0	0
HGNC:13542	0	0	0
HGNC:13557	0	0	0
HGNC:1368	0	0	0
HGNC:13709	0	0	0
HGNC:1371	0	0	0
HGNC:1372	0	0	0
HGNC:13724	0	0	0
HGNC:13726	0	0	0
HGNC:1373	0	0	0
HGNC:13734	0	0	0
HGNC:1374	0	0	0
HGNC:1375	0	0	0
HGNC:1377	0	0	0
HGNC:1378	0	0	0
HGNC:1380	0	0	0
HGNC:1381	0	0	0
HGNC:13811	0	0	0
HGNC:13812	0	0	0
HGNC:13815	0	0	0
HGNC:13817	0	0	0
HGNC:13818	0	0	0
HGNC:13819	0	0	0
HGNC:1383	0	0	0
HGNC:13886	0	0	0
HGNC:13887	0	0	0
HGNC:14025	0	0	0
HGNC:14073	0	0	0
HGNC:14118	0	0	0
HGNC:14120	0	0	0
HGNC:14129	0	0	0
HGNC:14135	0	0	0
HGNC:14177	0	0	0
HGNC:14178	0	0	0
HGNC:1421	0	0	0
HGNC:14239	0	0	0
HGNC:1424	1	1	0
HGNC:14240	0	0	0
HGNC:14247	1	1	0
HGNC:14404	0	0	0
HGNC:14409	1	0	1
HGNC:14411	1	0	0
HGNC:14412	0	0	0
HGNC:14415	0	0	0
HGNC:14416	0	0	0
HGNC:14418	0	0	0
HGNC:14423	0	0	0
HGNC:14430	0	0	0
HGNC:14452	0	0	0
HGNC:14467	0	0	0
HGNC:14468	0	0	0
HGNC:14469	0	0	0
HGNC:14471	0	0	0
HGNC:14472	0	0	0
HGNC:14522	0	0	0
HGNC:14572	0	0	0
HGNC:14573	0	0	0
HGNC:14601	0	0	0
HGNC:14639	0	0	0
HGNC:14679	0	0	0
HGNC:14859	0	0	0
HGNC:14897	0	0	0
HGNC:14903	0	0	0
HGNC:14914	0	0	0
HGNC:14937	1	0	1
HGNC:14938	1	0	0
HGNC:1516	0	0	0
HGNC:15449	0	0	0
HGNC:15463	1	0	0
HGNC:15472	0	0	0
HGNC:1548	0	1	0
HGNC:1549	0	0	0
HGNC:1550	0	0	0
HGNC:15516	0	0	0
HGNC:15517	0	0	0
HGNC:15629	0	0	0
HGNC:1564	0	0	0
HGNC:15654	0	0	0
HGNC:15683	0	0	0
HGNC:15684	0	0	0
HGNC:15685	1	0	0
HGNC:15722	0	0	0
HGNC:15769	0	0	0
HGNC:15791	1	0	0
HGNC:15814	0	0	0
HGNC:15827	0	0	0
HGNC:15829	0	0	0
HGNC:15894	0	0	0
HGNC:15917	0	0	0
HGNC:15919	1	0	0
HGNC:15938	0	0	0
HGNC:15956	0	0	0
HGNC:16049	0	1	0
HGNC:16058	0	0	0
HGNC:16065	0	0	0
HGNC:16091	0	0	0
HGNC:16140	0	0	0
HGNC:16148	0	0	0
HGNC:16187	0	0	0
HGNC:16232	0	0	0
HGNC:16253	0	0	0
HGNC:16266	0	0	0
HGNC:16270	0	0	0
HGNC:16297	0	0	0
HGNC:16354	0	0	0
HGNC:16431	0	0	0
HGNC:16437	0	0	0
HGNC:16448	0	0	0
HGNC:16484	0	0	0
HGNC:16496	0	0	0
HGNC:16526	0	0	0
HGNC:1664	1	0	0
HGNC:1667	0	0	0
HGNC:16703	0	0	0
HGNC:16704	0	0	0
HGNC:16732	0	0	0
HGNC:16753	0	1	0
HGNC:16789	0	0	0
HGNC:16815	0	0	0
HGNC:16832	0	0	0
HGNC:16872	0	0	0
HGNC:16906	0	0	0
HGNC:16940	0	0	0
HGNC:16977	0	0	0
HGNC:16985	0	0	0
HGNC:17	0	0	0
HGNC:17027	0	0	0
HGNC:17038	0	0	0
HGNC:1712	0	0	0
HGNC:17123	0	0	0
HGNC:17144	0	0	0
HGNC:17174	0	0	0
HGNC:17175	0	0	0
HGNC:17194	1	0	1
HGNC:17198	0	0	0
HGNC:17223	0	0	0
HGNC:17245	0	0	0
HGNC:17269	0	0	0
HGNC:17287	0	0	0
HGNC:17296	0	0	0
HGNC:17299	0	0	0
HGNC:17313	0	0	0
HGNC:17325	0	0	0
HGNC:17345	0	0	0
HGNC:17358	0	0	0
HGNC:17366	1	0	0
HGNC:17376	0	0	0
HGNC:17422	0	0	0
HGNC:17423	0	0	0
HGNC:17432	0	0	0
HGNC:17449	0	0	0
HGNC:17450	0	0	0
HGNC:17579	0	0	0
HGNC:1769	1	1	0
HGNC:177	0	0	0
HGNC:17720	0	0	0
HGNC:17729	0	0	0
HGNC:17804	0	0	0
HGNC:17818	0	0	0
HGNC:17820	0	0	0
HGNC:17822	1	0	0
HGNC:17827	0	0	0
HGNC:17836	0	0	0
HGNC:17852	1	0	0
HGNC:17855	0	0	0
HGNC:17856	0	0	0
HGNC:17877	0	0	0
HGNC:17890	0	0	0
HGNC:179	0	0	0
HGNC:17929	0	0	0
HGNC:17934	0	0	0
HGNC:1795	0	0	0
HGNC:17964	0	0	0
HGNC:17968	0	0	0
HGNC:17973	0	0	0
HGNC:17978	1	0	0
HGNC:17996	0	0	0
HGNC:180	0	0	0
HGNC:1800	0	0	0
HGNC:1801	1	0	0
HGNC:18044	0	0	0
HGNC:18049	0	0	0
HGNC:18057	0	0	0
HGNC:18062	0	0	0
HGNC:18068	0	0	0
HGNC:18070	0	0	0
HGNC:18080	0	0	0
HGNC:18125	0	0	0
HGNC:18149	0	0	0
HGNC:18155	0	0	0
HGNC:18161	0	0	0
HGNC:18168	0	0	0
HGNC:18170	0	0	0
HGNC:18175	0	0	0
HGNC:18210	0	0	0
HGNC:18264	0	0	0
HGNC:18265	0	0	0
HGNC:18266	0	0	0
HGNC:18281	0	0	0
HGNC:18290	0	0	0
HGNC:18294	1	0	1
HGNC:18303	1	1	0
HGNC:18308	0	0	0
HGNC:18324	0	0	0
HGNC:18355	0	0	0
HGNC:18360	0	0	0
HGNC:18407	0	0	0
HGNC:18431	0	0	0
HGNC:18449	0	1	0
HGNC:1848	0	0	0
HGNC:18481	0	0	0
HGNC:18540	0	0	0
HGNC:18554	0	0	0
HGNC:18590	0	0	0
HGNC:18596	0	0	0
HGNC:186	0	0	0
HGNC:18606	0	0	0
HGNC:1864	0	0	0
HGNC:18704	0	0	0
HGNC:18761	0	0	0
HGNC:18762	0	0	0
HGNC:18799	0	0	0
HGNC:18811	0	0	0
HGNC:18826	0	0	0
HGNC:18857	0	0	0
HGNC:18858	0	0	0
HGNC:18859	0	0	0
HGNC:18871	0	0	0
HGNC:18966	0	0	0
HGNC:18985	0	0	0
HGNC:18987	1	0	0
HGNC:19	0	0	0
HGNC:19069	0	0	0
HGNC:1907	0	0	0
HGNC:19080	0	0	0
HGNC:19119	0	0	0
HGNC:1912	0	0	0
HGNC:19129	0	0	0
HGNC:19133	1	0	0
HGNC:19134	0	0	0
HGNC:19218	0	0	0
HGNC:19237	0	0	0
HGNC:19256	0	0	0
HGNC:19288	0	0	0
HGNC:19342	0	0	0
HGNC:19343	0	0	0
HGNC:19358	0	0	0
HGNC:1936	0	0	0
HGNC:19365	0	0	0
HGNC:19366	0	0	0
HGNC:1937	0	0	0
HGNC:1938	0	0	0
HGNC:19419	0	0	0
HGNC:19660	0	0	0
HGNC:19661	0	0	0
HGNC:19685	0	0	0
HGNC:19686	0	0	0
HGNC:1969	0	0	0
HGNC:19691	0	0	0
HGNC:1970	0	0	0
HGNC:19708	0	0	0
HGNC:1971	0	0	0
HGNC:1972	0	0	0
HGNC:19721	0	0	0
HGNC:1973	0	0	0
HGNC:19748	0	0	0
HGNC:19873	0	0	0
HGNC:19875	0	0	0
HGNC:19877	0	0	0
HGNC:1991	0	0	1
HGNC:1994	0	0	0
HGNC:1995	0	0	0
HGNC:19953	0	0	0
HGNC:19954	1	0	0
HGNC:1996	0	0	0
HGNC:19975	1	0	0
HGNC:19977	0	0	0
HGNC:19978	0	0	0
HGNC:19979	0	0	0
HGNC:19980	0	0	0
HGNC:20091	0	0	0
HGNC:20093	0	0	0
HGNC:20113	0	0	0
HGNC:20123	0	0	0
HGNC:2014	0	0	0
HGNC:20151	0	0	0
HGNC:20197	0	0	0
HGNC:20233	0	0	0
HGNC:20244	0	0	0
HGNC:20263	0	0	0
HGNC:20266	1	0	0
HGNC:20305	0	0	0
HGNC:20324	0	0	0
HGNC:20371	1	0	0
HGNC:20372	0	0	1
HGNC:20460	0	0	0
HGNC:20461	0	0	0
HGNC:20567	0	0	0
HGNC:20581	0	0	0
HGNC:20583	0	0	0
HGNC:20584	0	0	0
HGNC:20661	0	0	0
HGNC:20667	0	0	0
HGNC:20675	0	0	0
HGNC:20692	0	0	0
HGNC:20728	0	0	0
HGNC:2073	0	1	0
HGNC:20739	0	0	0
HGNC:20779	0	0	0
HGNC:20797	0	0	0
HGNC:20799	0	0	0
HGNC:20800	0	0	0
HGNC:20837	0	0	0
HGNC:20880	1	0	1
HGNC:20885	1	0	0
HGNC:20886	1	0	1
HGNC:20910	0	0	0
HGNC:2097	0	0	0
HGNC:2098	0	0	0
HGNC:20989	0	0	0
HGNC:21016	0	0	0
HGNC:21055	1	0	0
HGNC:21063	0	0	0
HGNC:21065	0	0	0
HGNC:21285	0	0	0
HGNC:21298	0	0	0
HGNC:21308	0	0	0
HGNC:21328	0	0	0
HGNC:21350	0	0	0
HGNC:21359	0	0	0
HGNC:21385	0	0	0
HGNC:21474	0	0	0
HGNC:21481	0	0	0
HGNC:21497	1	0	0
HGNC:21526	0	0	0
HGNC:21531	0	0	0
HGNC:2158	1	0	0
HGNC:21597	0	0	0
HGNC:21705	0	0	0
HGNC:21727	0	0	0
HGNC:21755	0	0	0
HGNC:2205	0	0	0
HGNC:22146	0	0	0
HGNC:22204	0	0	0
HGNC:2228	1	0	1
HGNC:2244	0	0	0
HGNC:2265	1	0	0
HGNC:2267	1	0	0
HGNC:2269	1	0	1
HGNC:2277	0	0	0
HGNC:2279	0	0	0
HGNC:2280	0	0	1
HGNC:2285	1	0	0
HGNC:2287	0	0	0
HGNC:2288	0	0	1
HGNC:2289	0	0	0
HGNC:2291	0	0	0
HGNC:2292	0	0	0
HGNC:22921	0	0	0
HGNC:22923	0	0	0
HGNC:22932	0	0	0
HGNC:2294	0	0	0
HGNC:22946	0	0	0
HGNC:2295	0	0	0
HGNC:2296	0	0	0
HGNC:2297	0	0	0
HGNC:23	0	0	0
HGNC:23056	1	0	0
HGNC:23061	0	0	0
HGNC:23087	0	0	0
HGNC:23089	0	0	0
HGNC:23090	0	0	0
HGNC:23091	0	0	0
HGNC:23096	0	0	0
HGNC:23155	0	0	0
HGNC:23157	0	0	0
HGNC:23159	0	0	0
HGNC:23160	0	0	0
HGNC:23161	1	0	0
HGNC:23162	0	0	1
HGNC:23198	0	0	0
HGNC:232	0	0	0
HGNC:2321	0	0	0
HGNC:23213	0	0	0
HGNC:23215	1	0	1
HGNC:2323	0	0	0
HGNC:23242	0	0	0
HGNC:23248	0	0	0
HGNC:2328	1	0	0
HGNC:23287	0	0	0
HGNC:2329	0	0	0
HGNC:233	0	0	0
HGNC:2330	0	0	0
HGNC:23302	0	1	0
HGNC:23364	0	0	0
HGNC:234	0	0	0
HGNC:23408	0	0	0
HGNC:2342	0	0	0
HGNC:23487	0	0	0
HGNC:235	0	0	0
HGNC:23506	0	0	0
HGNC:236	0	0	0
HGNC:23614	0	0	0
HGNC:23657	0	0	0
HGNC:2366	0	0	0
HGNC:237	0	0	0
HGNC:23764	0	0	0
HGNC:23785	0	0	0
HGNC:23786	0	0	0
HGNC:23789	0	0	0
HGNC:238	0	0	0
HGNC:239	0	0	0
HGNC:23987	0	0	0
HGNC:240	0	0	0
HGNC:24008	0	0	0
HGNC:24104	0	0	0
HGNC:24139	0	0	0
HGNC:24141	0	0	0
HGNC:24157	0	0	0
HGNC:24174	0	0	0
HGNC:2422	0	1	0
HGNC:24240	0	0	0
HGNC:24262	0	0	0
HGNC:24269	0	0	0
HGNC:24288	0	0	0
HGNC:24289	1	0	0
HGNC:24290	0	0	0
HGNC:24291	1	0	0
HGNC:24292	0	0	0
HGNC:24293	0	0	0
HGNC:24337	0	0	0
HGNC:24380	0	0	0
HGNC:24381	0	0	0
HGNC:24382	0	0	0
HGNC:24436	0	0	0
HGNC:24437	0	0	0
HGNC:24464	0	0	0
HGNC:24474	0	0	0
HGNC:24475	0	0	0
HGNC:24622	0	0	0
HGNC:24649	0	0	0
HGNC:24650	0	0	0
HGNC:24671	0	0	0
HGNC:24723	0	0	0
HGNC:24791	0	0	0
HGNC:24860	0	0	0
HGNC:24861	0	0	1
HGNC:24862	1	1	0
HGNC:24864	0	0	0
HGNC:24865	0	0	0
HGNC:24887	0	0	0
HGNC:249	0	0	0
HGNC:24948	0	0	0
HGNC:250	0	0	0
HGNC:2501	0	0	0
HGNC:251	0	0	0
HGNC:2519	1	1	0
HGNC:25193	0	0	0
HGNC:252	0	0	0
HGNC:2520	0	0	0
HGNC:25223	0	0	0
HGNC:253	0	0	0
HGNC:25313	0	0	0
HGNC:2548	0	0	0
HGNC:255	0	0	0
HGNC:25505	0	0	0
HGNC:25575	0	0	0
HGNC:256	0	0	0
HGNC:25625	0	0	0
HGNC:25686	0	0	0
HGNC:257	0	0	0
HGNC:25712	0	0	0
HGNC:2579	1	1	1
HGNC:25846	0	0	0
HGNC:2590	0	0	0
HGNC:2591	0	0	0
HGNC:2592	0	0	0
HGNC:2593	0	0	0
HGNC:2594	0	0	0
HGNC:2595	0	0	0
HGNC:2596	0	0	0
HGNC:2597	0	0	0
HGNC:25985	1	0	0
HGNC:2600	0	0	0
HGNC:2602	0	0	0
HGNC:2603	0	0	0
HGNC:26031	0	0	0
HGNC:26046	0	0	0
HGNC:2605	0	0	0
HGNC:26057	0	0	0
HGNC:2606	0	0	0
HGNC:26063	0	0	0
HGNC:2608	0	0	0
HGNC:2610	0	0	0
HGNC:2611	0	0	0
HGNC:2615	0	0	0
HGNC:26160	0	0	0
HGNC:2620	0	0	0
HGNC:2621	0	0	0
HGNC:26210	0	0	0
HGNC:2622	0	0	0
HGNC:2623	0	0	0
HGNC:2625	0	0	0
HGNC:26309	0	1	0
HGNC:2631	0	0	0
HGNC:2632	0	0	0
HGNC:2634	0	0	0
HGNC:2637	0	0	0
HGNC:2638	0	0	0
HGNC:2640	0	0	0
HGNC:26404	0	0	0
HGNC:2642	0	0	0
HGNC:2644	0	0	0
HGNC:26444	0	0	0
HGNC:2645	0	0	0
HGNC:2646	0	0	0
HGNC:26462	0	0	0
HGNC:2648	0	0	0
HGNC:2649	0	0	0
HGNC:2651	0	0	0
HGNC:26516	0	0	0
HGNC:2652	0	0	0
HGNC:2653	0	0	0
HGNC:2664	0	0	1
HGNC:2671	0	0	0
HGNC:26777	1	0	0
HGNC:26820	0	0	0
HGNC:2689	0	0	0
HGNC:26891	0	0	0
HGNC:2690	0	0	0
HGNC:26965	0	0	0
HGNC:2698	0	0	0
HGNC:27015	0	0	0
HGNC:2703	0	0	0
HGNC:2704	0	0	0
HGNC:2707	0	0	0
HGNC:2709	0	0	0
HGNC:2710	0	0	0
HGNC:27168	0	0	0
HGNC:2719	0	0	0
HGNC:27269	0	0	0
HGNC:2727	0	0	0
HGNC:2728	1	1	0
HGNC:2753	0	0	0
HGNC:2754	0	0	0
HGNC:27960	0	0	0
HGNC:28082	0	0	0
HGNC:28107	0	0	0
HGNC:28157	0	0	1
HGNC:28335	0	0	0
HGNC:2843	0	0	0
HGNC:2849	0	0	0
HGNC:2850	0	0	0
HGNC:2851	0	0	0
HGNC:2852	0	0	0
HGNC:2853	0	0	0
HGNC:2854	0	0	0
HGNC:2855	0	0	0
HGNC:2856	0	0	0
HGNC:2857	0	0	0
HGNC:28577	0	0	0
HGNC:2858	0	0	0
HGNC:2859	1	0	0
HGNC:2860	1	1	0
HGNC:2861	0	0	0
HGNC:2867	0	0	0
HGNC:28697	0	0	0
HGNC:28750	0	0	0
HGNC:28777	1	1	0
HGNC:28883	0	0	0
HGNC:28906	0	0	0
HGNC:2896	0	0	0
HGNC:2898	0	0	0
HGNC:29	0	0	0
HGNC:29037	0	0	0
HGNC:291	0	1	0
HGNC:2911	0	0	0
HGNC:29185	0	0	0
HGNC:292	0	0	0
HGNC:29268	0	0	0
HGNC:29270	1	0	0
HGNC:29437	0	0	0
HGNC:29489	0	0	0
HGNC:29500	0	0	0
HGNC:29565	0	0	0
HGNC:29567	0	0	0
HGNC:29570	0	0	0
HGNC:29594	1	1	0
HGNC:29609	0	0	0
HGNC:29622	0	0	0
HGNC:29674	0	0	0
HGNC:2976	1	1	0
HGNC:2977	0	0	0
HGNC:2978	0	0	0
HGNC:2979	0	0	0
HGNC:29799	0	0	0
HGNC:29821	0	0	0
HGNC:29831	0	0	0
HGNC:29832	0	0	0
HGNC:29878	0	0	0
HGNC:29932	0	0	0
HGNC:2995	0	0	0
HGNC:29957	0	0	0
HGNC:3002	0	0	0
HGNC:30029	0	0	0
HGNC:30031	0	0	0
HGNC:30035	0	0	0
HGNC:30040	0	0	0
HGNC:30042	0	0	0
HGNC:3005	1	1	0
HGNC:3006	0	0	0
HGNC:3007	0	1	1
HGNC:30092	1	0	0
HGNC:3012	0	0	0
HGNC:3013	0	0	0
HGNC:3014	0	0	0
HGNC:3015	0	0	0
HGNC:3018	0	0	0
HGNC:30211	0	0	1
HGNC:30224	0	0	0
HGNC:30225	0	0	0
HGNC:30242	0	0	0
HGNC:30259	0	0	0
HGNC:30260	0	0	0
HGNC:30262	1	0	0
HGNC:30311	0	0	0
HGNC:30324	0	0	0
HGNC:30325	0	0	0
HGNC:30404	0	0	0
HGNC:30412	0	0	0
HGNC:30450	0	0	0
HGNC:3046	0	0	0
HGNC:30502	0	0	0
HGNC:30521	0	0	0
HGNC:30596	0	0	0
HGNC:3061	0	0	0
HGNC:3062	0	0	0
HGNC:30650	0	0	0
HGNC:30748	0	0	0
HGNC:3078	0	0	0
HGNC:30862	0	0	0
HGNC:30863	1	1	0
HGNC:30866	0	0	0
HGNC:30927	0	0	0
HGNC:3133	1	0	0
HGNC:3148	0	0	0
HGNC:3149	0	0	0
HGNC:3151	0	0	0
HGNC:31736	0	0	0
HGNC:318	0	0	0
HGNC:31865	0	0	0
HGNC:321	0	0	0
HGNC:324	0	0	0
HGNC:3247	0	0	0
HGNC:325	0	0	0
HGNC:326	0	0	0
HGNC:32949	1	0	0
HGNC:33128	0	0	0
HGNC:33159	0	0	0
HGNC:33238	0	0	0
HGNC:3350	0	1	0
HGNC:3353	0	0	0
HGNC:3354	0	0	0
HGNC:3356	0	0	0
HGNC:3357	0	0	0
HGNC:3358	0	0	0
HGNC:3363	0	0	0
HGNC:3364	0	0	0
HGNC:3365	0	0	0
HGNC:3367	0	0	0
HGNC:3368	0	0	0
HGNC:3401	0	0	0
HGNC:3402	0	0	0
HGNC:341	0	0	0
HGNC:3423	0	0	0
HGNC:343	1	1	0
HGNC:344	0	0	0
HGNC:3465	0	0	0
HGNC:3481	1	1	0
HGNC:3482	0	0	0
HGNC:3483	0	0	0
HGNC:3512	0	0	0
HGNC:3513	0	0	0
HGNC:3515	0	0	0
HGNC:3516	0	0	1
HGNC:3518	0	0	0
HGNC:3554	0	0	0
HGNC:3555	0	0	0
HGNC:3569	0	0	0
HGNC:3570	1	1	0
HGNC:3571	0	0	0
HGNC:3574	0	0	0
HGNC:3575	1	0	0
HGNC:3579	0	0	0
HGNC:3594	1	1	0
HGNC:3606	0	0	0
HGNC:3607	0	0	0
HGNC:361	0	0	0
HGNC:362	0	0	0
HGNC:3629	0	0	0
HGNC:363	0	0	0
HGNC:3631	0	1	0
HGNC:3647	0	0	0
HGNC:365	0	0	0
HGNC:3700	0	0	0
HGNC:3769	0	0	0
HGNC:3770	0	0	0
HGNC:3771	0	0	0
HGNC:3772	0	0	0
HGNC:3773	0	0	0
HGNC:3791	0	0	0
HGNC:3793	0	0	0
HGNC:3795	0	0	0
HGNC:380	0	0	0
HGNC:38069	0	0	0
HGNC:381	0	0	0
HGNC:3824	0	0	0
HGNC:3825	0	0	0
HGNC:384	0	0	0
HGNC:387	0	0	0
HGNC:388	0	0	0
HGNC:38831	0	0	0
HGNC:389	0	0	0
HGNC:395	0	0	0
HGNC:396	0	0	0
HGNC:397	0	0	0
HGNC:3974	0	0	0
HGNC:3976	0	0	0
HGNC:3978	1	0	0
HGNC:3999	0	0	0
HGNC:4006	0	0	0
HGNC:4008	0	0	1
HGNC:4012	0	0	0
HGNC:4014	0	0	0
HGNC:4019	0	0	0
HGNC:402	0	0	0
HGNC:4020	0	0	0
HGNC:4021	0	0	1
HGNC:403	1	1	0
HGNC:404	0	0	0
HGNC:405	0	0	0
HGNC:4056	0	0	0
HGNC:4057	0	0	0
HGNC:406	0	0	0
HGNC:4061	0	0	0
HGNC:4065	0	0	0
HGNC:407	1	0	0
HGNC:408	0	0	0
HGNC:409	0	0	0
HGNC:4092	0	0	0
HGNC:4093	0	0	0
HGNC:410	0	0	0
HGNC:411	0	0	0
HGNC:4115	0	0	0
HGNC:4116	0	0	0
HGNC:4117	0	0	0
HGNC:4118	1	0	0
HGNC:4119	0	0	0
HGNC:412	0	0	0
HGNC:4122	0	0	0
HGNC:4123	1	0	0
HGNC:4124	1	0	1
HGNC:4125	0	0	0
HGNC:4126	0	0	0
HGNC:4127	0	0	0
HGNC:4128	0	0	0
HGNC:4129	0	0	0
HGNC:4130	0	0	0
HGNC:4131	0	0	0
HGNC:4135	0	0	0
HGNC:4136	0	0	0
HGNC:4139	0	0	0
HGNC:414	0	1	0
HGNC:4141	0	1	0
HGNC:4163	0	1	0
HGNC:417	0	0	0
HGNC:4175	0	0	0
HGNC:4177	0	0	0
HGNC:418	0	0	0
HGNC:4180	0	0	0
HGNC:4187	0	0	0
HGNC:4188	1	0	0
HGNC:4189	1	0	0
HGNC:4193	0	0	0
HGNC:4195	0	0	0
HGNC:42	0	0	0
HGNC:4203	0	0	0
HGNC:4204	0	0	0
HGNC:4205	0	0	0
HGNC:4208	0	0	0
HGNC:4212	0	0	0
HGNC:4241	0	1	0
HGNC:4242	0	1	0
HGNC:4248	1	0	0
HGNC:4249	0	0	0
HGNC:4250	0	0	0
HGNC:4251	0	0	0
HGNC:4252	0	0	0
HGNC:4259	0	0	0
HGNC:4260	0	0	0
HGNC:4289	0	0	0
HGNC:429	0	0	0
HGNC:4291	0	0	0
HGNC:4292	0	0	0
HGNC:4296	1	0	0
HGNC:4298	0	0	0
HGNC:430	0	0	0
HGNC:4311	0	0	0
HGNC:4312	0	0	0
HGNC:4313	0	0	0
HGNC:4323	0	0	0
HGNC:433	0	0	0
HGNC:4330	0	0	0
HGNC:4331	0	0	0
HGNC:4335	1	0	0
HGNC:4336	0	0	0
HGNC:434	0	0	0
HGNC:4341	0	0	0
HGNC:435	0	0	0
HGNC:4369	0	0	0
HGNC:437	0	0	0
HGNC:4376	0	0	0
HGNC:4377	0	0	0
HGNC:4378	0	0	0
HGNC:438	0	0	0
HGNC:439	0	0	0
HGNC:441	0	0	0
HGNC:4415	0	0	0
HGNC:4416	0	0	0
HGNC:4417	0	0	0
HGNC:4422	0	0	0
HGNC:4432	0	0	0
HGNC:4433	0	0	0
HGNC:4446	1	0	0
HGNC:4455	0	0	0
HGNC:4456	0	0	0
HGNC:4458	0	1	0
HGNC:45	0	0	0
HGNC:451	0	0	0
HGNC:4552	0	0	0
HGNC:4553	1	0	0
HGNC:4554	0	0	0
HGNC:4555	0	0	0
HGNC:4556	0	0	0
HGNC:4557	0	0	0
HGNC:4558	0	0	0
HGNC:4559	0	0	0
HGNC:457	0	1	0
HGNC:4570	0	0	0
HGNC:4623	0	0	0
HGNC:4624	0	0	0
HGNC:4632	0	0	0
HGNC:4643	0	0	0
HGNC:4678	0	0	0
HGNC:468	0	0	0
HGNC:4684	0	0	0
HGNC:4685	0	0	0
HGNC:4686	0	0	0
HGNC:4687	0	0	0
HGNC:4688	0	0	0
HGNC:4689	0	0	0
HGNC:469	0	0	0
HGNC:4691	0	0	0
HGNC:4693	0	0	0
HGNC:4696	0	0	0
HGNC:4699	0	0	0
HGNC:470	0	0	0
HGNC:4700	0	0	0
HGNC:4706	0	0	0
HGNC:4707	0	0	0
HGNC:473	0	0	0
HGNC:474	0	0	0
HGNC:475	0	0	0
HGNC:476	0	0	0
HGNC:477	0	0	0
HGNC:478	0	0	0
HGNC:4795	0	0	0
HGNC:4796	0	0	0
HGNC:4799	0	0	0
HGNC:4800	0	1	0
HGNC:4801	1	1	0
HGNC:4803	0	1	0
HGNC:4805	0	0	0
HGNC:4806	0	0	0
HGNC:4809	0	0	0
HGNC:4810	0	0	0
HGNC:4818	0	0	0
HGNC:4819	0	0	0
HGNC:4820	0	0	0
HGNC:4855	0	0	0
HGNC:4866	0	0	0
HGNC:4878	0	0	0
HGNC:4879	0	0	0
HGNC:48859	0	0	0
HGNC:4892	0	0	0
HGNC:4907	0	0	0
HGNC:4908	0	0	0
HGNC:4917	0	0	0
HGNC:4922	0	1	0
HGNC:4923	0	1	0
HGNC:4925	0	0	0
HGNC:4976	0	0	0
HGNC:4982	0	0	0
HGNC:500	0	0	0
HGNC:5005	0	0	0
HGNC:5006	0	0	0
HGNC:5007	0	0	0
HGNC:5008	0	0	0
HGNC:5013	1	0	0
HGNC:5014	0	0	0
HGNC:5028	0	0	0
HGNC:51	1	0	1
HGNC:5147	0	0	0
HGNC:5157	0	0	0
HGNC:5193	1	0	0
HGNC:5194	0	0	0
HGNC:5195	0	0	0
HGNC:5196	0	0	0
HGNC:5198	0	0	0
HGNC:5200	0	0	0
HGNC:5201	0	0	0
HGNC:5208	0	0	0
HGNC:5209	0	0	0
HGNC:5210	0	0	0
HGNC:5211	0	0	0
HGNC:5212	0	0	0
HGNC:5213	0	0	0
HGNC:5215	0	0	0
HGNC:5217	0	0	0
HGNC:5218	0	0	0
HGNC:53	0	0	0
HGNC:5322	0	0	0
HGNC:5324	0	0	0
HGNC:5382	0	0	0
HGNC:5383	0	0	0
HGNC:5384	0	1	0
HGNC:5385	0	0	0
HGNC:5386	0	0	0
HGNC:5387	0	0	0
HGNC:5389	0	0	0
HGNC:5391	0	0	0
HGNC:54	0	0	0
HGNC:549	0	0	0
HGNC:55	1	0	1
HGNC:550	0	0	0
HGNC:553	0	0	0
HGNC:56	0	0	0
HGNC:59	0	0	0
HGNC:60	0	0	0
HGNC:6050	0	0	0
HGNC:6051	0	1	0
HGNC:6052	0	0	0
HGNC:6053	1	1	0
HGNC:6059	0	0	0
HGNC:6069	0	0	0
HGNC:6071	0	0	0
HGNC:6074	0	0	0
HGNC:6075	0	0	0
HGNC:6076	0	0	0
HGNC:6077	0	0	0
HGNC:6079	0	0	0
HGNC:6080	0	0	0
HGNC:61	0	0	0
HGNC:6115	0	0	0
HGNC:6176	0	0	0
HGNC:6178	0	0	0
HGNC:6179	0	0	0
HGNC:6186	0	0	0
HGNC:6257	0	0	0
HGNC:626	0	0	0
HGNC:6269	0	0	0
HGNC:6315	0	0	0
HGNC:633	0	0	0
HGNC:634	0	0	0
HGNC:6344	0	0	0
HGNC:637	0	0	0
HGNC:638	0	0	0
HGNC:6381	0	0	0
HGNC:642	0	0	0
HGNC:643	0	0	0
HGNC:6469	0	0	0
HGNC:6480	0	0	0
HGNC:6522	0	0	0
HGNC:6530	0	0	0
HGNC:6535	1	0	0
HGNC:6541	1	1	0
HGNC:6544	0	0	0
HGNC:66	0	0	0
HGNC:6617	0	0	0
HGNC:6619	0	0	0
HGNC:6622	0	0	0
HGNC:6623	0	0	0
HGNC:663	0	0	0
HGNC:664	0	0	0
HGNC:6666	0	0	0
HGNC:6677	0	0	0
HGNC:6678	0	0	0
HGNC:6685	0	0	0
HGNC:6692	0	1	0
HGNC:6694	0	0	0
HGNC:67	1	1	1
HGNC:6708	0	0	0
HGNC:6710	0	0	0
HGNC:6719	0	0	0
HGNC:6821	0	0	0
HGNC:6822	0	0	0
HGNC:6823	0	0	0
HGNC:6824	0	0	0
HGNC:6825	0	0	0
HGNC:6826	0	0	0
HGNC:6827	0	0	0
HGNC:6831	0	0	0
HGNC:6833	0	0	0
HGNC:6834	0	0	0
HGNC:6903	0	1	0
HGNC:6904	1	1	0
HGNC:6905	1	0	0
HGNC:6936	0	0	0
HGNC:6937	0	0	0
HGNC:6938	0	0	0
HGNC:6970	0	0	0
HGNC:6971	0	1	0
HGNC:6983	0	0	0
HGNC:6984	0	0	0
HGNC:6985	0	0	0
HGNC:7043	0	0	0
HGNC:7044	0	0	0
HGNC:7045	0	0	0
HGNC:7046	0	0	0
HGNC:7047	0	0	0
HGNC:7048	0	0	0
HGNC:7049	0	0	0
HGNC:7056	0	0	0
HGNC:7061	0	0	0
HGNC:7063	0	0	0
HGNC:7064	1	0	0
HGNC:7103	0	0	0
HGNC:713	0	0	0
HGNC:714	0	0	0
HGNC:7150	0	0	0
HGNC:7179	0	0	0
HGNC:7216	0	0	0
HGNC:7218	0	0	0
HGNC:7223	0	0	0
HGNC:735	0	0	0
HGNC:7413	0	0	0
HGNC:7419	0	0	0
HGNC:7421	1	0	0
HGNC:7422	0	0	0
HGNC:7427	0	0	0
HGNC:7432	0	0	0
HGNC:7434	1	0	0
HGNC:7436	0	0	0
HGNC:7437	0	0	0
HGNC:7449	0	0	0
HGNC:7450	0	0	0
HGNC:7451	0	0	0
HGNC:7455	0	0	0
HGNC:7456	0	0	0
HGNC:7458	0	0	0
HGNC:7459	0	0	0
HGNC:746	0	0	0
HGNC:7460	0	0	0
HGNC:7461	0	0	0
HGNC:7462	0	0	0
HGNC:7468	0	0	0
HGNC:750	0	0	0
HGNC:7526	0	0	0
HGNC:7529	0	0	0
HGNC:753	0	0	0
HGNC:7530	0	0	0
HGNC:756	0	0	0
HGNC:758	0	1	0
HGNC:7631	0	0	0
HGNC:7632	0	0	0
HGNC:7680	0	0	0
HGNC:7681	0	0	0
HGNC:7682	0	0	0
HGNC:7683	0	0	0
HGNC:7684	1	1	1
HGNC:7685	0	0	0
HGNC:7686	0	0	0
HGNC:7687	1	0	0
HGNC:7688	1	0	0
HGNC:7690	1	0	0
HGNC:7691	0	0	0
HGNC:7692	1	1	0
HGNC:7693	1	0	0
HGNC:7694	0	0	0
HGNC:7695	0	0	0
HGNC:7696	1	0	1
HGNC:7697	0	0	0
HGNC:7698	0	0	0
HGNC:7699	1	0	0
HGNC:7700	0	0	1
HGNC:7701	0	0	0
HGNC:7702	0	0	1
HGNC:7703	0	0	1
HGNC:7704	1	0	1
HGNC:7705	0	0	0
HGNC:7706	0	0	0
HGNC:7707	1	0	1
HGNC:7708	1	0	1
HGNC:7710	1	0	0
HGNC:7711	0	0	0
HGNC:7712	0	0	1
HGNC:7713	0	0	0
HGNC:7714	0	0	0
HGNC:7715	0	1	1
HGNC:7716	0	0	1
HGNC:7717	0	0	1
HGNC:7719	0	0	0
HGNC:7758	0	0	0
HGNC:7759	0	0	0
HGNC:7849	1	0	0
HGNC:7850	0	1	0
HGNC:7851	1	0	0
HGNC:7852	0	0	0
HGNC:7861	0	0	0
HGNC:7863	0	0	0
HGNC:7872	0	0	0
HGNC:7873	0	0	0
HGNC:7874	0	0	0
HGNC:7875	0	0	0
HGNC:7876	0	0	0
HGNC:7892	0	0	0
HGNC:7898	0	0	0
HGNC:79	0	0	0
HGNC:794	0	0	0
HGNC:7943	0	0	0
HGNC:7944	0	0	0
HGNC:799	1	1	0
HGNC:80	0	0	0
HGNC:800	0	1	0
HGNC:801	0	0	0
HGNC:8016	0	1	0
HGNC:8021	0	0	0
HGNC:8022	0	1	0
HGNC:804	1	0	0
HGNC:8049	0	0	0
HGNC:805	0	0	0
HGNC:8052	0	0	0
HGNC:8056	0	0	0
HGNC:806	1	0	0
HGNC:808	0	0	0
HGNC:8091	0	0	0
HGNC:8108	0	0	0
HGNC:8109	0	0	0
HGNC:8124	0	0	0
HGNC:814	1	0	0
HGNC:8149	0	0	0
HGNC:815	0	0	0
HGNC:816	0	0	0
HGNC:817	1	0	0
HGNC:819	0	0	0
HGNC:82	0	0	0
HGNC:820	0	0	0
HGNC:823	1	1	0
HGNC:83	0	0	0
HGNC:830	1	1	0
HGNC:833	1	1	0
HGNC:837	1	0	1
HGNC:838	0	0	0
HGNC:84	0	0	0
HGNC:840	1	0	1
HGNC:841	0	0	0
HGNC:842	0	0	0
HGNC:843	0	0	0
HGNC:845	1	0	1
HGNC:846	1	0	1
HGNC:847	1	0	0
HGNC:848	1	0	0
HGNC:8494	0	0	0
HGNC:85	0	0	0
HGNC:850	1	1	0
HGNC:851	1	0	0
HGNC:8512	0	0	0
HGNC:8527	0	0	0
HGNC:853	0	0	0
HGNC:854	0	0	0
HGNC:8546	1	0	0
HGNC:8547	0	0	0
HGNC:8548	1	1	0
HGNC:855	0	0	0
HGNC:856	0	0	0
HGNC:857	0	0	0
HGNC:8574	0	0	0
HGNC:8575	0	0	0
HGNC:8576	0	0	0
HGNC:8579	0	0	0
HGNC:8582	0	0	0
HGNC:8598	0	0	0
HGNC:8603	0	0	0
HGNC:8604	0	0	0
HGNC:861	0	0	0
HGNC:862	0	0	0
HGNC:863	0	0	0
HGNC:8636	0	0	0
HGNC:864	0	0	0
HGNC:8646	0	0	0
HGNC:865	0	0	0
HGNC:8653	0	0	0
HGNC:8654	0	0	0
HGNC:866	0	0	0
HGNC:87	0	0	0
HGNC:8724	0	0	0
HGNC:8725	0	0	0
HGNC:8754	0	1	0
HGNC:8755	0	0	0
HGNC:8756	0	0	0
HGNC:877	0	0	0
HGNC:8772	0	0	0
HGNC:8773	0	0	0
HGNC:8774	0	0	0
HGNC:8775	0	0	0
HGNC:8776	0	0	0
HGNC:8777	0	0	0
HGNC:8778	0	0	0
HGNC:8779	0	0	0
HGNC:8780	0	0	0
HGNC:8781	0	0	0
HGNC:8782	0	0	0
HGNC:8783	0	0	0
HGNC:8784	0	0	0
HGNC:8785	0	0	0
HGNC:8786	0	0	0
HGNC:8787	0	0	0
HGNC:8788	0	0	0
HGNC:8789	0	0	0
HGNC:8790	0	0	0
HGNC:8791	0	0	0
HGNC:8792	0	0	0
HGNC:8793	0	0	0
HGNC:8794	0	0	0
HGNC:8795	0	0	0
HGNC:88	0	0	0
HGNC:8806	1	0	0
HGNC:8807	0	0	0
HGNC:8808	1	1	0
HGNC:8818	0	0	0
HGNC:8819	0	0	0
HGNC:8830	0	0	0
HGNC:8840	0	0	0
HGNC:8863	0	0	0
HGNC:8872	0	0	0
HGNC:8873	0	1	0
HGNC:8874	0	1	0
HGNC:8875	0	0	0
HGNC:8876	1	1	1
HGNC:8877	1	1	0
HGNC:8878	1	1	0
HGNC:8888	0	1	0
HGNC:8889	0	0	0
HGNC:8891	0	0	0
HGNC:8896	0	1	0
HGNC:8898	0	0	0
HGNC:89	1	1	0
HGNC:890	0	0	0
HGNC:8903	0	0	0
HGNC:8905	0	0	0
HGNC:8906	0	0	0
HGNC:8907	1	0	0
HGNC:8909	0	0	0
HGNC:8918	0	0	0
HGNC:8923	1	1	0
HGNC:8940	0	0	0
HGNC:8956	0	0	0
HGNC:8957	0	0	0
HGNC:8959	0	0	0
HGNC:8960	0	0	0
HGNC:8962	0	0	0
HGNC:8964	0	0	0
HGNC:8965	1	0	0
HGNC:8966	0	0	0
HGNC:8967	0	0	0
HGNC:8971	0	0	0
HGNC:8972	0	0	0
HGNC:8973	0	0	0
HGNC:8974	0	0	0
HGNC:8975	0	0	0
HGNC:8976	0	0	0
HGNC:8977	0	0	0
HGNC:8978	0	0	0
HGNC:8979	0	0	0
HGNC:8980	0	0	0
HGNC:8981	0	0	0
HGNC:8983	0	0	0
HGNC:8984	0	0	0
HGNC:8994	0	0	0
HGNC:8995	0	0	0
HGNC:8996	0	0	0
HGNC:8997	0	0	0
HGNC:8998	0	0	0
HGNC:8999	1	0	0
HGNC:90	0	0	0
HGNC:9020	0	0	0
HGNC:9021	1	1	0
HGNC:9029	0	0	0
HGNC:9030	0	0	0
HGNC:9031	0	0	0
HGNC:9033	0	0	0
HGNC:9035	0	0	0
HGNC:9036	0	0	0
HGNC:9038	0	0	0
HGNC:9039	0	0	0
HGNC:9040	0	0	0
HGNC:9055	0	0	0
HGNC:9056	0	0	0
HGNC:9059	0	0	0
HGNC:9060	0	0	0
HGNC:9061	0	1	0
HGNC:9062	0	0	0
HGNC:9063	0	0	0
HGNC:9065	0	0	0
HGNC:9066	0	0	0
HGNC:9067	0	0	0
HGNC:9068	0	0	0
HGNC:9081	1	1	0
HGNC:9082	1	0	0
HGNC:9083	1	1	0
HGNC:91	0	0	0
HGNC:9114	0	0	0
HGNC:9115	0	0	0
HGNC:9141	0	0	0
HGNC:9155	0	0	0
HGNC:9156	0	0	0
HGNC:9157	0	0	0
HGNC:9160	0	0	0
HGNC:918	0	0	0
HGNC:919	0	0	0
HGNC:92	0	0	0
HGNC:920	0	0	0
HGNC:9208	1	0	0
HGNC:921	0	0	0
HGNC:922	0	0	0
HGNC:9225	0	0	0
HGNC:9226	0	1	0
HGNC:9228	0	0	0
HGNC:9229	0	0	0
HGNC:923	1	0	0
HGNC:9230	0	0	0
HGNC:9238	0	0	0
HGNC:924	0	0	0
HGNC:925	0	0	0
HGNC:9251	0	0	0
HGNC:926	0	0	0
HGNC:928	0	0	0
HGNC:9280	0	0	0
HGNC:929	0	0	0
HGNC:93	0	0	0
HGNC:930	0	0	0
HGNC:932	0	0	0
HGNC:9325	1	0	0
HGNC:9326	0	0	0
HGNC:9352	0	1	0
HGNC:9353	0	0	0
HGNC:9354	0	1	0
HGNC:94	0	0	0
HGNC:9453	0	0	0
HGNC:9457	0	0	0
HGNC:9462	0	1	0
HGNC:9463	0	0	0
HGNC:9465	0	1	0
HGNC:95	0	0	0
HGNC:9577	0	0	0
HGNC:9578	0	0	0
HGNC:9587	1	0	0
HGNC:9588	0	0	0
HGNC:9592	0	0	0
HGNC:9599	0	0	0
HGNC:9603	0	0	0
HGNC:9604	0	0	0
HGNC:9605	0	0	0
HGNC:964	0	0	0
HGNC:9689	0	0	0
HGNC:9721	1	0	0
HGNC:9722	0	0	0
HGNC:9723	0	0	0
HGNC:9725	0	1	0
HGNC:9726	0	0	0
HGNC:9752	0	0	0
HGNC:9755	0	0	0
HGNC:976	0	0	0
HGNC:977	0	0	0
HGNC:986	0	0	0
HGNC:987	0	0	0
HGNC:9919	0	0	0
HGNC:9920	0	0	0
HGNC:9922	0	0	0
HGNC:9940	0	0	0
HGNC:9959	0	0	0

## Sheet: 6 High confidence tier-1 and t
SARS-CoV-2 BALF1		SARS-CoV-2 BALF2		SARS-CoV-2 CALU3		SARS-CoV-2 scH1299		Influenza A		Dengue
Tier-1 targets	Tier-2 targets	Tier-1 targets	Tier-2 targets	Tier-1 targets	Tier-2 targets	Tier-1 targets	Tier-2 targets	Tier-1 targets	Tier-2 targets	Tier-1 targets	Tier-2 targets
HGNC:10293	HGNC:10297	HGNC:10680	HGNC:10293	HGNC:10293	HGNC:10451	HGNC:10680	HGNC:10293	HGNC:10680	HGNC:10293	HGNC:10680	HGNC:10293
HGNC:10680	HGNC:10451	HGNC:10681	HGNC:10297	HGNC:10297	HGNC:10452	HGNC:10681	HGNC:10297	HGNC:10681	HGNC:10451	HGNC:10681	HGNC:10297
HGNC:10681	HGNC:10452	HGNC:10682	HGNC:10451	HGNC:10680	HGNC:10920	HGNC:10682	HGNC:10451	HGNC:10682	HGNC:10452	HGNC:10682	HGNC:10451
HGNC:10682	HGNC:10922	HGNC:10683	HGNC:10452	HGNC:10681	HGNC:10922	HGNC:10683	HGNC:10452	HGNC:10683	HGNC:10943	HGNC:10683	HGNC:10452
HGNC:10683	HGNC:10943	HGNC:10979	HGNC:10995	HGNC:10682	HGNC:10943	HGNC:10979	HGNC:10920	HGNC:10980	HGNC:10956	HGNC:10986	HGNC:10956
HGNC:10979	HGNC:10956	HGNC:10980	HGNC:11047	HGNC:10683	HGNC:11025	HGNC:10980	HGNC:10943	HGNC:10986	HGNC:10979	HGNC:10989	HGNC:10979
HGNC:10980	HGNC:10986	HGNC:10986	HGNC:11054	HGNC:10979	HGNC:11036	HGNC:10986	HGNC:10992	HGNC:10989	HGNC:10999	HGNC:10999	HGNC:10980
HGNC:10989	HGNC:10999	HGNC:10989	HGNC:11055	HGNC:10980	HGNC:11047	HGNC:10989	HGNC:10995	HGNC:11004	HGNC:11047	HGNC:11004	HGNC:10992
HGNC:10995	HGNC:11022	HGNC:10999	HGNC:11063	HGNC:10986	HGNC:11054	HGNC:11004	HGNC:10999	HGNC:12582	HGNC:11054	HGNC:11448	HGNC:11003
HGNC:11004	HGNC:11047	HGNC:11004	HGNC:11064	HGNC:10989	HGNC:11055	HGNC:11449	HGNC:11047	HGNC:12585	HGNC:11055	HGNC:11449	HGNC:11047
HGNC:11448	HGNC:11054	HGNC:11448	HGNC:11067	HGNC:10999	HGNC:11063	HGNC:115	HGNC:11054	HGNC:12586	HGNC:11063	HGNC:12527	HGNC:11054
HGNC:11449	HGNC:11055	HGNC:11449	HGNC:115	HGNC:11004	HGNC:11064	HGNC:12582	HGNC:11055	HGNC:12587	HGNC:11064	HGNC:12582	HGNC:11055
HGNC:115	HGNC:11063	HGNC:12582	HGNC:11559	HGNC:11449	HGNC:11067	HGNC:12585	HGNC:11063	HGNC:12590	HGNC:11067	HGNC:12585	HGNC:11063
HGNC:11559	HGNC:11064	HGNC:12585	HGNC:11782	HGNC:115	HGNC:12527	HGNC:12586	HGNC:11064	HGNC:14247	HGNC:115	HGNC:12586	HGNC:11064
HGNC:12527	HGNC:11067	HGNC:12586	HGNC:16484	HGNC:11559	HGNC:14573	HGNC:12587	HGNC:11067	HGNC:16232	HGNC:11559	HGNC:12587	HGNC:11067
HGNC:12582	HGNC:11782	HGNC:12587	HGNC:17027	HGNC:12582	HGNC:1516	HGNC:12590	HGNC:11559	HGNC:17194	HGNC:11782	HGNC:12590	HGNC:11450
HGNC:12585	HGNC:12390	HGNC:12590	HGNC:17296	HGNC:12585	HGNC:16484	HGNC:14247	HGNC:14409	HGNC:18044	HGNC:1516	HGNC:14247	HGNC:115
HGNC:12586	HGNC:12524	HGNC:14247	HGNC:18044	HGNC:12586	HGNC:17027	HGNC:16232	HGNC:16484	HGNC:20371	HGNC:16484	HGNC:16232	HGNC:11559
HGNC:12587	HGNC:1516	HGNC:16232	HGNC:18070	HGNC:12587	HGNC:17296	HGNC:17194	HGNC:17027	HGNC:21350	HGNC:17027	HGNC:17194	HGNC:14409
HGNC:12590	HGNC:15684	HGNC:17194	HGNC:18170	HGNC:12590	HGNC:18044	HGNC:20371	HGNC:17296	HGNC:2265	HGNC:17296	HGNC:20371	HGNC:14573
HGNC:14247	HGNC:16484	HGNC:20371	HGNC:18175	HGNC:1421	HGNC:18070	HGNC:21350	HGNC:18044	HGNC:2267	HGNC:18070	HGNC:21350	HGNC:1516
HGNC:14573	HGNC:17027	HGNC:21350	HGNC:20233	HGNC:14247	HGNC:18170	HGNC:2265	HGNC:18070	HGNC:2269	HGNC:18170	HGNC:2265	HGNC:16484
HGNC:16232	HGNC:17296	HGNC:2265	HGNC:20661	HGNC:14409	HGNC:18175	HGNC:2267	HGNC:18170	HGNC:2277	HGNC:24269	HGNC:2267	HGNC:17027
HGNC:17194	HGNC:18044	HGNC:2267	HGNC:2244	HGNC:16232	HGNC:19980	HGNC:2269	HGNC:18175	HGNC:2279	HGNC:2501	HGNC:2269	HGNC:17296
HGNC:19980	HGNC:18070	HGNC:2269	HGNC:2501	HGNC:17194	HGNC:20233	HGNC:2277	HGNC:20233	HGNC:2280	HGNC:2704	HGNC:2277	HGNC:18044
HGNC:20371	HGNC:18170	HGNC:2277	HGNC:25223	HGNC:20305	HGNC:20799	HGNC:2279	HGNC:20661	HGNC:2285	HGNC:2858	HGNC:2279	HGNC:18070
HGNC:20799	HGNC:18175	HGNC:2279	HGNC:2858	HGNC:20371	HGNC:2244	HGNC:2280	HGNC:2244	HGNC:2287	HGNC:28883	HGNC:2280	HGNC:18170
HGNC:21350	HGNC:20197	HGNC:2280	HGNC:28883	HGNC:20661	HGNC:22921	HGNC:2285	HGNC:2501	HGNC:2288	HGNC:29437	HGNC:2285	HGNC:18175
HGNC:2265	HGNC:20233	HGNC:2285	HGNC:341	HGNC:21350	HGNC:2422	HGNC:2287	HGNC:25223	HGNC:2289	HGNC:30927	HGNC:2287	HGNC:20233
HGNC:2267	HGNC:20661	HGNC:2287	HGNC:3569	HGNC:2265	HGNC:2501	HGNC:2288	HGNC:2858	HGNC:2291	HGNC:341	HGNC:2288	HGNC:20661
HGNC:2269	HGNC:2205	HGNC:2288	HGNC:3575	HGNC:2267	HGNC:25223	HGNC:2289	HGNC:28883	HGNC:2292	HGNC:365	HGNC:2289	HGNC:20799
HGNC:2277	HGNC:2244	HGNC:2289	HGNC:365	HGNC:2269	HGNC:2690	HGNC:2291	HGNC:3061	HGNC:2294	HGNC:406	HGNC:2291	HGNC:2244
HGNC:2279	HGNC:25223	HGNC:2291	HGNC:406	HGNC:2277	HGNC:2858	HGNC:2292	HGNC:341	HGNC:23987	HGNC:4061	HGNC:2292	HGNC:2501
HGNC:2280	HGNC:2719	HGNC:2292	HGNC:4061	HGNC:2279	HGNC:2859	HGNC:2294	HGNC:3569	HGNC:24380	HGNC:4249	HGNC:2294	HGNC:25223
HGNC:2285	HGNC:2858	HGNC:2294	HGNC:4136	HGNC:2280	HGNC:29437	HGNC:23987	HGNC:3575	HGNC:24381	HGNC:4378	HGNC:23987	HGNC:2858
HGNC:2287	HGNC:28883	HGNC:23987	HGNC:4175	HGNC:2285	HGNC:30927	HGNC:2422	HGNC:365	HGNC:24382	HGNC:4433	HGNC:2422	HGNC:341
HGNC:2288	HGNC:341	HGNC:2422	HGNC:4249	HGNC:2287	HGNC:341	HGNC:24380	HGNC:406	HGNC:2579	HGNC:4458	HGNC:24380	HGNC:365
HGNC:2289	HGNC:3569	HGNC:24380	HGNC:4378	HGNC:2288	HGNC:365	HGNC:24381	HGNC:4136	HGNC:2898	HGNC:4693	HGNC:24381	HGNC:406
HGNC:2291	HGNC:3575	HGNC:24381	HGNC:4458	HGNC:2289	HGNC:406	HGNC:24382	HGNC:4175	HGNC:2911	HGNC:500	HGNC:24382	HGNC:4136
HGNC:2292	HGNC:365	HGNC:24382	HGNC:4693	HGNC:2291	HGNC:4061	HGNC:2579	HGNC:4249	HGNC:29594	HGNC:5006	HGNC:2579	HGNC:4175
HGNC:2294	HGNC:406	HGNC:2579	HGNC:500	HGNC:2292	HGNC:4136	HGNC:2898	HGNC:4378	HGNC:30242	HGNC:5157	HGNC:2690	HGNC:4249
HGNC:23987	HGNC:4061	HGNC:2898	HGNC:5006	HGNC:2294	HGNC:4175	HGNC:2911	HGNC:4458	HGNC:30862	HGNC:5383	HGNC:28883	HGNC:4378
HGNC:2422	HGNC:4135	HGNC:2911	HGNC:5157	HGNC:2330	HGNC:4249	HGNC:29594	HGNC:4693	HGNC:30863	HGNC:7529	HGNC:2898	HGNC:4432
HGNC:24380	HGNC:4136	HGNC:29594	HGNC:5383	HGNC:23987	HGNC:4378	HGNC:30242	HGNC:500	HGNC:3481	HGNC:7530	HGNC:2911	HGNC:4433
HGNC:24381	HGNC:4175	HGNC:30242	HGNC:7529	HGNC:24380	HGNC:4433	HGNC:30862	HGNC:5006	HGNC:3482	HGNC:7892	HGNC:29594	HGNC:4458
HGNC:24382	HGNC:4249	HGNC:30862	HGNC:7530	HGNC:24381	HGNC:4458	HGNC:30863	HGNC:5157	HGNC:3700	HGNC:8091	HGNC:30242	HGNC:4693
HGNC:2501	HGNC:4369	HGNC:30863	HGNC:7892	HGNC:24382	HGNC:4693	HGNC:3481	HGNC:5383	HGNC:4136	HGNC:8582	HGNC:30862	HGNC:500
HGNC:2579	HGNC:4378	HGNC:3481	HGNC:8091	HGNC:2579	HGNC:500	HGNC:3482	HGNC:7529	HGNC:4175	HGNC:8646	HGNC:30863	HGNC:5006
HGNC:2898	HGNC:4433	HGNC:3482	HGNC:8582	HGNC:28883	HGNC:5006	HGNC:3700	HGNC:753	HGNC:4432	HGNC:8906	HGNC:3481	HGNC:5157
HGNC:2911	HGNC:4458	HGNC:3700	HGNC:8646	HGNC:2898	HGNC:5382	HGNC:4432	HGNC:7530	HGNC:5008	HGNC:8907	HGNC:3482	HGNC:5213
HGNC:29594	HGNC:4693	HGNC:4432	HGNC:8907	HGNC:2911	HGNC:643	HGNC:5008	HGNC:7892	HGNC:642	HGNC:9020	HGNC:3700	HGNC:5383
HGNC:30242	HGNC:500	HGNC:4433	HGNC:9020	HGNC:29594	HGNC:664	HGNC:642	HGNC:8021	HGNC:7419	HGNC:9021	HGNC:4061	HGNC:7529
HGNC:30862	HGNC:5006	HGNC:5008	HGNC:9141	HGNC:30242	HGNC:7529	HGNC:7419	HGNC:8091	HGNC:7421	HGNC:9141	HGNC:5008	HGNC:7530
HGNC:30863	HGNC:5008	HGNC:642	HGNC:9225	HGNC:30862	HGNC:7530	HGNC:7421	HGNC:9020	HGNC:7422	HGNC:9225	HGNC:5384	HGNC:7892
HGNC:3481	HGNC:5157	HGNC:7419		HGNC:30863	HGNC:7863	HGNC:7422	HGNC:9141	HGNC:7427		HGNC:5385	HGNC:8091
HGNC:3482	HGNC:746	HGNC:7421		HGNC:3481	HGNC:8091	HGNC:7427	HGNC:9225	HGNC:7455		HGNC:5386	HGNC:9020
HGNC:3700	HGNC:7529	HGNC:7422		HGNC:3482	HGNC:84	HGNC:7455		HGNC:7456		HGNC:642	HGNC:9141
HGNC:4432	HGNC:753	HGNC:7427		HGNC:3569	HGNC:8907	HGNC:7456		HGNC:7458		HGNC:7419	HGNC:9225
HGNC:5383	HGNC:7530	HGNC:7455		HGNC:3700	HGNC:9020	HGNC:7458		HGNC:7459		HGNC:7421
HGNC:642	HGNC:758	HGNC:7456		HGNC:4432	HGNC:9141	HGNC:7459		HGNC:7460		HGNC:7422
HGNC:7419	HGNC:7892	HGNC:7458		HGNC:5008	HGNC:9225	HGNC:7460		HGNC:7461		HGNC:7427
HGNC:7421	HGNC:8582	HGNC:7459		HGNC:5383		HGNC:7461		HGNC:7462		HGNC:7455
HGNC:7422	HGNC:8646	HGNC:7460		HGNC:642		HGNC:7462		HGNC:7683		HGNC:7456
HGNC:7427	HGNC:9020	HGNC:7461		HGNC:7419		HGNC:7683		HGNC:7684		HGNC:7458
HGNC:7455	HGNC:9141	HGNC:7462		HGNC:7421		HGNC:7684		HGNC:7685		HGNC:7459
HGNC:7456	HGNC:9225	HGNC:7683		HGNC:7422		HGNC:7685		HGNC:7686		HGNC:7460
HGNC:7458		HGNC:7684		HGNC:7427		HGNC:7686		HGNC:7687		HGNC:7461
HGNC:7459		HGNC:7685		HGNC:7455		HGNC:7687		HGNC:7688		HGNC:7462
HGNC:7460		HGNC:7686		HGNC:7456		HGNC:7688		HGNC:7690		HGNC:7683
HGNC:7461		HGNC:7687		HGNC:7458		HGNC:7690		HGNC:7691		HGNC:7684
HGNC:7462		HGNC:7688		HGNC:7459		HGNC:7691		HGNC:7692		HGNC:7685
HGNC:7683		HGNC:7690		HGNC:7460		HGNC:7692		HGNC:7693		HGNC:7686
HGNC:7684		HGNC:7691		HGNC:7461		HGNC:7693		HGNC:7694		HGNC:7687
HGNC:7685		HGNC:7692		HGNC:7462		HGNC:7694		HGNC:7695		HGNC:7688
HGNC:7686		HGNC:7693		HGNC:7683		HGNC:7695		HGNC:7696		HGNC:7690
HGNC:7687		HGNC:7694		HGNC:7684		HGNC:7696		HGNC:7697		HGNC:7691
HGNC:7688		HGNC:7695		HGNC:7685		HGNC:7697		HGNC:7698		HGNC:7692
HGNC:7690		HGNC:7696		HGNC:7686		HGNC:7698		HGNC:7699		HGNC:7693
HGNC:7691		HGNC:7697		HGNC:7687		HGNC:7699		HGNC:7700		HGNC:7694
HGNC:7692		HGNC:7698		HGNC:7688		HGNC:7700		HGNC:7701		HGNC:7695
HGNC:7693		HGNC:7699		HGNC:7690		HGNC:7701		HGNC:7702		HGNC:7696
HGNC:7694		HGNC:7700		HGNC:7691		HGNC:7702		HGNC:7703		HGNC:7697
HGNC:7695		HGNC:7701		HGNC:7692		HGNC:7703		HGNC:7704		HGNC:7698
HGNC:7696		HGNC:7702		HGNC:7693		HGNC:7704		HGNC:7705		HGNC:7699
HGNC:7697		HGNC:7703		HGNC:7694		HGNC:7705		HGNC:7706		HGNC:7700
HGNC:7698		HGNC:7704		HGNC:7695		HGNC:7706		HGNC:7707		HGNC:7701
HGNC:7699		HGNC:7705		HGNC:7696		HGNC:7707		HGNC:7708		HGNC:7702
HGNC:7700		HGNC:7706		HGNC:7697		HGNC:7708		HGNC:7710		HGNC:7703
HGNC:7701		HGNC:7707		HGNC:7698		HGNC:7710		HGNC:7711		HGNC:7704
HGNC:7702		HGNC:7708		HGNC:7699		HGNC:7711		HGNC:7712		HGNC:7705
HGNC:7703		HGNC:7710		HGNC:7700		HGNC:7712		HGNC:7713		HGNC:7706
HGNC:7704		HGNC:7711		HGNC:7701		HGNC:7713		HGNC:7714		HGNC:7707
HGNC:7705		HGNC:7712		HGNC:7702		HGNC:7714		HGNC:7715		HGNC:7708
HGNC:7706		HGNC:7713		HGNC:7703		HGNC:7715		HGNC:7716		HGNC:7710
HGNC:7707		HGNC:7714		HGNC:7704		HGNC:7716		HGNC:7717		HGNC:7711
HGNC:7708		HGNC:7715		HGNC:7705		HGNC:7717		HGNC:7719		HGNC:7712
HGNC:7710		HGNC:7716		HGNC:7706		HGNC:7719		HGNC:8016		HGNC:7713
HGNC:7711		HGNC:7717		HGNC:7707		HGNC:8016		HGNC:8124		HGNC:7714
HGNC:7712		HGNC:7719		HGNC:7708		HGNC:8124		HGNC:823		HGNC:7715
HGNC:7713		HGNC:8016		HGNC:7710		HGNC:823		HGNC:830		HGNC:7716
HGNC:7714		HGNC:8124		HGNC:7711		HGNC:830		HGNC:833		HGNC:7717
HGNC:7715		HGNC:823		HGNC:7712		HGNC:833		HGNC:837		HGNC:7719
HGNC:7716		HGNC:830		HGNC:7713		HGNC:837		HGNC:838		HGNC:8016
HGNC:7717		HGNC:833		HGNC:7714		HGNC:838		HGNC:840		HGNC:8124
HGNC:7719		HGNC:837		HGNC:7715		HGNC:840		HGNC:845		HGNC:823
HGNC:8016		HGNC:838		HGNC:7716		HGNC:845		HGNC:846		HGNC:830
HGNC:8124		HGNC:840		HGNC:7717		HGNC:846		HGNC:847		HGNC:833
HGNC:823		HGNC:845		HGNC:7719		HGNC:847		HGNC:848		HGNC:837
HGNC:830		HGNC:846		HGNC:7892		HGNC:848				HGNC:838
HGNC:833		HGNC:847		HGNC:8016						HGNC:840
HGNC:837		HGNC:848		HGNC:8124						HGNC:845
HGNC:838				HGNC:823						HGNC:846
HGNC:840				HGNC:830						HGNC:847
HGNC:845				HGNC:833						HGNC:848
HGNC:846				HGNC:837						HGNC:8907
HGNC:847				HGNC:838
HGNC:848				HGNC:840
HGNC:8907				HGNC:845
				HGNC:846
				HGNC:847
				HGNC:848

## Sheet: 7 Frequency of tier-1 targets
Gene ID	SARS-CoV-2 BALF1	SARS-CoV-2 BALF2	SARS-CoV-2 CALU3	SARS-CoV-2 scH1299	Dengue	Influenza
HGNC:1027	0.00343643	0.00324357	0.00359928	0.00236407	0.00907441	0
HGNC:10293	0.0584192	0.0366585	0.0809838	0.0290442	0.0435572	0.030837
HGNC:10297	0.0412371	0.0203794	0.0581884	0.0209389	0.0254083	0.0132159
HGNC:10305	0.00687285	0.00342717	0.00239952	0.000675447	0.00181488	0
HGNC:10381	0.0103093	0.0133415	0.00659868	0.00945626	0.0399274	0.00881057
HGNC:10382	0.0103093	0.0133415	0.00659868	0.00945626	0.0399274	0.00440529
HGNC:10606	0.00343643	0.0229498	0.0131974	0.00540358	0.0108893	0.030837
HGNC:10680	0.151203	0.166463	0.0677864	0.092874	0.143376	0.0748899
HGNC:10681	0.151203	0.166463	0.0677864	0.092874	0.143376	0.0748899
HGNC:10682	0.151203	0.166463	0.0677864	0.092874	0.143376	0.0748899
HGNC:10683	0.151203	0.166463	0.0677864	0.092874	0.143376	0.0748899
HGNC:10866	0.00343643	0.00446756	0.00419916	0.00506586	0.0145191	0.00881057
HGNC:10917	0.0103093	0.00618115	0.00959808	0.0057413	0.00362976	0
HGNC:10921	0.00343643	0.00238678	0	0.00135089	0	0
HGNC:10922	0.024055	0.024235	0.0389922	0.0276933	0.0181488	0.0176211
HGNC:10933	0.00687285	0.00789474	0.0131974	0.00979399	0.0181488	0.0132159
HGNC:10942	0.00687285	0.00367197	0.00239952	0.00439041	0.00362976	0
HGNC:10943	0.0137457	0.00159119	0.00119976	0.00168862	0	0
HGNC:10955	0.00343643	0.0125459	0.014997	0.0057413	0.0199637	0
HGNC:10956	0.0206186	0.0220318	0.0161968	0.0101317	0.0145191	0.0220264
HGNC:10959	0.00343643	0.00452876	0.0029994	0.00371496	0.00907441	0.00881057
HGNC:1096	0.00687285	0.0104651	0.00539892	0.00607903	0.0127042	0.0264317
HGNC:10969	0.0137457	0.0235618	0.0227954	0.0185748	0.0381125	0.0220264
HGNC:10971	0.00343643	0.000795594	0.00419916	0.000337724	0	0
HGNC:10979	0.0824742	0.0790698	0.0773845	0.0766633	0.0471869	0.0440529
HGNC:10980	0.0859107	0.078519	0.0539892	0.0685579	0.0417423	0.114537
HGNC:10986	0.0412371	0.0758262	0.10078	0.0509963	0.0707804	0.0660793
HGNC:10987	0.00343643	0.0119951	0.0113977	0.00202634	0.00544465	0.00881057
HGNC:10989	0.254296	0.247919	0.272346	0.17798	0.215971	0.118943
HGNC:10992	0.0274914	0.0182987	0.0113977	0.0145221	0.0181488	0.00440529
HGNC:10995	0.0618557	0.0258874	0.0407918	0.0249916	0.0163339	0
HGNC:10999	0.0378007	0.0520808	0.0677864	0.0408646	0.0707804	0.0176211
HGNC:11004	0.0652921	0.055814	0.106179	0.0509963	0.0707804	0.0528634
HGNC:11021	0.00343643	0.00777234	0.00479904	0.00641675	0.0235935	0.00881057
HGNC:11022	0.0446735	0.0140759	0.0113977	0.00742992	0.0290381	0.00881057
HGNC:11025	0.00343643	0.00305998	0.00539892	0.00101317	0.00181488	0
HGNC:11036	0.024055	0.020257	0.0233953	0.0229652	0.0326679	0.0176211
HGNC:11047	0.00687285	0.0158507	0.00359928	0.00371496	0.00362976	0.0176211
HGNC:11051	0.00343643	0.00122399	0.0059988	0.00101317	0.00907441	0
HGNC:11055	0.00687285	0.00379437	0.00479904	0.00270179	0	0.0132159
HGNC:11064	0.00687285	0.00422277	0.00839832	0.00135089	0.00544465	0.00881057
HGNC:11067	0.0206186	0.00587515	0.0113977	0.00337724	0.0108893	0.00440529
HGNC:11184	0.00343643	0.000305998	0.00059988	0	0	0
HGNC:11277	0.00343643	0.000734394	0.00119976	0	0.00181488	0.00440529
HGNC:11278	0.00343643	0.000734394	0.00119976	0	0.00181488	0.00440529
HGNC:11448	0.0652921	0.0850061	0.040192	0.0472813	0.0852995	0.030837
HGNC:11449	0.106529	0.117258	0.0611878	0.0803783	0.117967	0.0484581
HGNC:11450	0.0274914	0.0246022	0.0125975	0.0266802	0.0235935	0.0132159
HGNC:11460	0.0171821	0.00660955	0.00359928	0.00337724	0	0
HGNC:115	0.0687285	0.0372093	0.0539892	0.0624789	0.00907441	0.00881057
HGNC:11559	0.0584192	0.0286414	0.0695861	0.0202634	0.030853	0.0220264
HGNC:119	0.0137457	0.0253978	0.0209958	0.0104694	0.0381125	0.00881057
HGNC:12390	0.0274914	0.00477356	0.00239952	0	0.00725953	0
HGNC:12442	0.00343643	0.00128519	0.00239952	0.00202634	0.00181488	0
HGNC:12524	0.0412371	0.00838433	0.00719856	0.00303951	0.0217786	0.00440529
HGNC:12525	0.00343643	0.00208078	0.0119976	0.00607903	0.00544465	0
HGNC:12527	0.0515464	0.0279682	0.0317936	0.0276933	0.0598911	0.0176211
HGNC:12563	0.00343643	0.00532436	0.00539892	0.00303951	0.0145191	0
HGNC:12582	0.257732	0.268299	0.282543	0.156366	0.219601	0.290749
HGNC:12585	0.257732	0.268299	0.282543	0.156366	0.219601	0.290749
HGNC:12586	0.257732	0.268299	0.282543	0.156366	0.219601	0.290749
HGNC:12587	0.257732	0.268299	0.282543	0.156366	0.219601	0.290749
HGNC:12590	0.257732	0.268299	0.282543	0.156366	0.219601	0.290749
HGNC:12591	0.0171821	0.0154835	0.010198	0.0189125	0.0163339	0.0220264
HGNC:12592	0.0171821	0.0154835	0.010198	0.0189125	0.0163339	0.0220264
HGNC:12805	0.0171821	0.0100979	0.00659868	0.00337724	0.00544465	0.00881057
HGNC:13528	0.0103093	0.00257038	0.00419916	0	0.00544465	0.00440529
HGNC:14025	0.00343643	0.00128519	0.00059988	0.00101317	0.00725953	0
HGNC:1421	0.0274914	0.0436353	0.0827834	0.0459304	0.0435572	0.0220264
HGNC:1424	0.00343643	0.000856793	0.00419916	0.00439041	0	0
HGNC:14247	0.223368	0.2612	0.277744	0.134076	0.221416	0.268722
HGNC:14404	0.0137457	0.00526316	0.00959808	0.00371496	0.00725953	0.00440529
HGNC:14472	0.0103093	0.00875153	0.0377924	0.0287065	0.030853	0.00440529
HGNC:14573	0.0549828	0.0208078	0.0143971	0.0118203	0.0417423	0.0132159
HGNC:1516	0.0274914	0.0332925	0.0455909	0.0229652	0.0399274	0.0220264
HGNC:15684	0.0206186	0.00336597	0.00359928	0	0.00725953	0
HGNC:15827	0.00343643	0.000795594	0.00119976	0.00168862	0	0
HGNC:16232	0.254296	0.271297	0.280144	0.152989	0.217786	0.281938
HGNC:16253	0.00343643	0.000734394	0.00119976	0	0.00181488	0.00440529
HGNC:16526	0.00687285	0.0159119	0.014997	0.00742992	0.0235935	0.00881057
HGNC:16732	0.00687285	0.00422277	0.00479904	0.00439041	0.00181488	0
HGNC:16872	0.00343643	0.00507956	0.00419916	0.00607903	0.0127042	0.00881057
HGNC:17174	0.0137457	0.0153611	0.0143971	0.0141844	0.0344828	0.00881057
HGNC:17194	0.206186	0.194431	0.218356	0.118203	0.232305	0.123348
HGNC:1769	0.0103093	0.00881273	0.00959808	0.00168862	0.00544465	0.0132159
HGNC:1795	0.0274914	0.0229498	0.0089982	0.0124958	0.00544465	0.0132159
HGNC:18044	0.0206186	0.0452876	0.0467906	0.0111449	0.0127042	0.0837004
HGNC:18070	0.00687285	0.00875153	0.0257948	0.015873	0.0127042	0.00440529
HGNC:18175	0.024055	0.0148715	0.0491902	0.0145221	0.0217786	0.00440529
HGNC:18294	0.0103093	0.0133415	0.00659868	0.00945626	0.0399274	0.00881057
HGNC:18355	0.00343643	0.00324357	0.00239952	0.00135089	0	0
HGNC:18985	0.00343643	0.00348837	0.00779844	0.00439041	0.0181488	0
HGNC:1907	0.00687285	0.00783354	0.00359928	0.00101317	0.00181488	0.00440529
HGNC:19129	0.00687285	0.00128519	0.00119976	0.00405268	0	0.00440529
HGNC:19358	0.0103093	0.0133415	0.00659868	0.00945626	0.0399274	0.00440529
HGNC:19980	0.0549828	0.0161567	0.0179964	0.00844309	0.0254083	0.00881057
HGNC:20123	0.00687285	0.00220318	0	0.00168862	0	0.00440529
HGNC:20197	0.0378007	0.00979192	0.00779844	0.00472813	0.0217786	0.00440529
HGNC:20233	0.024055	0.0148715	0.0491902	0.0145221	0.0217786	0.00440529
HGNC:20266	0.0103093	0.0133415	0.00659868	0.00979399	0.0399274	0.00881057
HGNC:20305	0.0137457	0.0369033	0.0509898	0.0283688	0.0272232	0.030837
HGNC:20371	0.206186	0.194431	0.218356	0.118203	0.232305	0.123348
HGNC:20661	0.024055	0.0158507	0.0521896	0.0141844	0.0163339	0.00881057
HGNC:20799	0.0549828	0.0191554	0.0131974	0.0101317	0.0417423	0.0176211
HGNC:20910	0.00343643	0.00134639	0.00179964	0	0.00362976	0.00881057
HGNC:21298	0.00687285	0.00354957	0.0059988	0.00270179	0.00362976	0.00440529
HGNC:21350	0.182131	0.161689	0.089982	0.116852	0.141561	0.092511
HGNC:2205	0.0412371	0.00869033	0.00719856	0.00303951	0.0217786	0.00440529
HGNC:2244	0.024055	0.0148715	0.0491902	0.0145221	0.0217786	0.00440529
HGNC:2265	0.254296	0.271297	0.280144	0.152989	0.217786	0.281938
HGNC:2267	0.254296	0.271297	0.280144	0.152989	0.217786	0.281938
HGNC:2269	0.254296	0.271297	0.280144	0.152989	0.217786	0.281938
HGNC:2277	0.254296	0.271297	0.280144	0.152989	0.217786	0.281938
HGNC:2279	0.254296	0.271297	0.280144	0.152989	0.217786	0.281938
HGNC:2280	0.254296	0.271297	0.280144	0.152989	0.217786	0.281938
HGNC:2285	0.254296	0.271297	0.280144	0.152989	0.217786	0.281938
HGNC:2287	0.254296	0.271297	0.280144	0.152989	0.217786	0.281938
HGNC:2288	0.254296	0.271297	0.280144	0.152989	0.217786	0.281938
HGNC:2289	0.254296	0.271297	0.280144	0.152989	0.217786	0.281938
HGNC:2291	0.254296	0.271297	0.280144	0.152989	0.217786	0.281938
HGNC:2292	0.254296	0.271297	0.280144	0.152989	0.217786	0.281938
HGNC:22921	0.0171821	0.0122399	0.0179964	0.0128335	0.00907441	0.00440529
HGNC:2294	0.254296	0.271297	0.280144	0.152989	0.217786	0.281938
HGNC:2295	0.00343643	0.00348837	0	0	0	0
HGNC:23	0.00343643	0.00550796	0.0029994	0.00675447	0.00181488	0
HGNC:23056	0.0103093	0.0133415	0.00659868	0.00945626	0.0399274	0.00881057
HGNC:23087	0.00343643	0.000550796	0	0	0.00181488	0
HGNC:23091	0.00343643	6.11995e-05	0	0.000337724	0	0
HGNC:23157	0.0103093	0.0133415	0.00659868	0.00945626	0.0399274	0.00440529
HGNC:23159	0.0103093	0.0133415	0.00659868	0.00945626	0.0399274	0.00440529
HGNC:23161	0.0103093	0.0133415	0.00659868	0.00945626	0.0399274	0.00881057
HGNC:2321	0.0171821	0.0154835	0.010198	0.0189125	0.0163339	0.0220264
HGNC:2330	0.0309278	0.0449204	0.0887822	0.0422155	0.0453721	0.00881057
HGNC:23987	0.206186	0.194431	0.218356	0.118203	0.232305	0.123348
HGNC:2422	0.0721649	0.105018	0.0485903	0.070922	0.130672	0.0264317
HGNC:24269	0.0137457	0.00758874	0.00359928	0.00405268	0.00907441	0.00881057
HGNC:24380	0.254296	0.271297	0.280144	0.152989	0.217786	0.281938
HGNC:24381	0.254296	0.271297	0.280144	0.152989	0.217786	0.281938
HGNC:24382	0.254296	0.271297	0.280144	0.152989	0.217786	0.281938
HGNC:24862	0.0103093	0.0133415	0.00659868	0.00945626	0.0399274	0.00881057
HGNC:2501	0.0618557	0.029743	0.0167966	0.0216143	0.0490018	0.0484581
HGNC:25223	0.024055	0.0148715	0.0491902	0.0145221	0.0217786	0.00440529
HGNC:253	0.0137457	0.019645	0.0161968	0.0101317	0.0254083	0.00881057
HGNC:2579	0.257732	0.268299	0.282543	0.156366	0.219601	0.290749
HGNC:2596	0.00687285	0.00220318	0	0.000337724	0	0.00440529
HGNC:2605	0.00343643	0.0165239	0.0119976	0.00270179	0.00725953	0.00881057
HGNC:26309	0.00343643	0.000489596	0.00179964	0.00135089	0.00362976	0
HGNC:2645	0.00687285	0.0178703	0.014997	0.00810537	0.0235935	0.00881057
HGNC:2646	0.00687285	0.0178703	0.014997	0.00810537	0.0235935	0.00881057
HGNC:2664	0.0103093	0.0133415	0.00659868	0.00945626	0.0399274	0.00440529
HGNC:2690	0.0137457	0.0352509	0.0275945	0.0212766	0.0526316	0.0176211
HGNC:2698	0.00687285	0.0113219	0.00839832	0.0104694	0.00907441	0.0132159
HGNC:2719	0.00343643	0.00477356	0.0029994	0.00202634	0.00544465	0.0132159
HGNC:2728	0.0103093	0.0133415	0.00659868	0.00945626	0.0399274	0.00881057
HGNC:2753	0.00343643	0.00954712	0.0191962	0.0101317	0.00725953	0
HGNC:28883	0.0378007	0.0339657	0.0905819	0.0378251	0.0816697	0.0484581
HGNC:2896	0.0137457	0.0252754	0.0227954	0.0209389	0.00544465	0.0176211
HGNC:2898	0.206186	0.189229	0.114577	0.149612	0.145191	0.105727
HGNC:2911	0.171821	0.137026	0.0707858	0.0999662	0.139746	0.0748899
HGNC:29500	0.00343643	0.00471236	0.00419916	0.00506586	0.0145191	0.00881057
HGNC:29565	0.0103093	0.0133415	0.00659868	0.00945626	0.0399274	0.00440529
HGNC:29594	0.257732	0.268299	0.282543	0.156366	0.219601	0.290749
HGNC:29932	0.00343643	0	0.00119976	0.000337724	0	0
HGNC:2995	0.0103093	0.0133415	0.00659868	0.00945626	0.0399274	0.00440529
HGNC:3005	0.0103093	0.0133415	0.00659868	0.00945626	0.0399274	0.00440529
HGNC:3006	0.0103093	0.0133415	0.00659868	0.00945626	0.0399274	0.00881057
HGNC:3007	0.0103093	0.0133415	0.00659868	0.00945626	0.0399274	0.00440529
HGNC:3012	0.00687285	0.00391677	0.00839832	0.00371496	0	0.00440529
HGNC:30242	0.206186	0.194431	0.218356	0.118203	0.232305	0.123348
HGNC:3078	0.00343643	0.00244798	0.00179964	0.00101317	0.00907441	0
HGNC:30862	0.257732	0.268299	0.282543	0.156366	0.219601	0.290749
HGNC:30863	0.257732	0.268299	0.282543	0.156366	0.219601	0.290749
HGNC:3151	0.0103093	0.0114443	0.0209958	0.0118203	0.0163339	0
HGNC:318	0.0103093	0.0133415	0.00659868	0.00945626	0.0399274	0.00881057
HGNC:321	0.00343643	0.00152999	0.00179964	0.00270179	0	0
HGNC:3247	0.00687285	0.0243574	0.0209958	0.0101317	0.0362976	0.0132159
HGNC:341	0.0274914	0.0121787	0.025195	0.00641675	0.00725953	0.0352423
HGNC:3465	0.00687285	0.00122399	0.00059988	0.00168862	0.00181488	0
HGNC:3481	0.264605	0.258813	0.239352	0.168524	0.295826	0.251101
HGNC:3482	0.264605	0.258813	0.239352	0.168524	0.295826	0.251101
HGNC:3569	0.0274914	0.0261322	0.0515897	0.0314083	0.0326679	0.00440529
HGNC:3575	0.0274914	0.0186659	0.0275945	0.0222898	0.0181488	0
HGNC:3579	0.00343643	0.00446756	0	0.000675447	0	0.00440529
HGNC:3647	0.0171821	0.0154835	0.010198	0.0189125	0.0163339	0.0220264
HGNC:365	0.00343643	0.00660955	0.019796	0.0101317	0.0199637	0.00440529
HGNC:3700	0.151203	0.195961	0.079784	0.1128	0.132486	0.127753
HGNC:380	0.00343643	0.00183599	0.00839832	0.00439041	0.00544465	0
HGNC:395	0.0171821	0.0154835	0.010198	0.0189125	0.0163339	0.0220264
HGNC:4006	0.00343643	0.00471236	0.00419916	0.00506586	0.0145191	0.00881057
HGNC:4012	0.00343643	0.000611995	0.00119976	0	0.00362976	0.00440529
HGNC:4014	0.0103093	0.00122399	0	0	0.00181488	0
HGNC:4019	0.00343643	0.00587515	0.00419916	0.00506586	0.0145191	0.00440529
HGNC:4021	0.00343643	0.000734394	0.00119976	0	0.00181488	0.00440529
HGNC:403	0.0103093	0.0181763	0.0143971	0.00776765	0.0199637	0.00881057
HGNC:4057	0.0206186	0.00777234	0.00779844	0.00878082	0.00725953	0.00440529
HGNC:406	0.0103093	0.0122399	0.0209958	0.0114826	0.0181488	0.00881057
HGNC:4061	0.04811	0.0247858	0.0227954	0.0111449	0.0580762	0.0176211
HGNC:408	0.00343643	0.000795594	0	0.00236407	0	0
HGNC:4116	0.0103093	0.00734394	0.00479904	0.00405268	0.0181488	0
HGNC:4122	0.00343643	0.00618115	0.00419916	0.00540358	0.0127042	0.00440529
HGNC:4135	0.0137457	0.00991432	0.00719856	0.00675447	0.0235935	0.0132159
HGNC:4136	0.0103093	0.0115667	0.00659868	0.00371496	0.00181488	0.0528634
HGNC:4175	0.0103093	0.0115667	0.00659868	0.00371496	0.00181488	0.0528634
HGNC:4180	0.00343643	0.00152999	0.00179964	0.00270179	0	0
HGNC:4260	0.00343643	0.00771114	0.0131974	0.00168862	0.00181488	0.00440529
HGNC:4298	0.00343643	0.00685435	0.00419916	0.0057413	0.0145191	0.00881057
HGNC:435	0.00343643	0.00820073	0.0131974	0.00236407	0.00362976	0.00440529
HGNC:4369	0.0274914	0.00471236	0.0029994	0	0.00725953	0
HGNC:4378	0.0206186	0.0285802	0.00839832	0.0270179	0.0490018	0
HGNC:4432	0.116838	0.127723	0.0881824	0.0857818	0.0163339	0.0837004
HGNC:4433	0.0446735	0.0624235	0.025195	0.0273556	0.00544465	0.0176211
HGNC:4455	0.0137457	0.0163403	0.0029994	0.0175616	0.00907441	0.0220264
HGNC:4456	0.00343643	0.00318237	0.00059988	0.00303951	0.00181488	0.00440529
HGNC:4458	0.0206186	0.00361077	0.0059988	0.00168862	0.00181488	0
HGNC:4623	0.024055	0.0119339	0.0089982	0.0057413	0.0163339	0
HGNC:4643	0.00343643	0.00446756	0	0.000675447	0	0.00440529
HGNC:4693	0.00343643	0.00881273	0.0203959	0.0216143	0.0163339	0.00440529
HGNC:4696	0.00343643	0.00140759	0.00839832	0.00439041	0.00544465	0
HGNC:4795	0.00343643	0.00832313	0.0125975	0.0057413	0.00362976	0.00881057
HGNC:4799	0.0103093	0.0108935	0.0203959	0.0108072	0.0127042	0
HGNC:4801	0.0206186	0.0187882	0.0263947	0.019588	0.0254083	0
HGNC:4803	0.0137457	0.0194614	0.0215957	0.0141844	0.0235935	0
HGNC:4878	0.00343643	0.00422277	0.00419916	0.00439041	0.0108893	0.00440529
HGNC:4892	0.00343643	0.00446756	0	0.000675447	0	0.00440529
HGNC:4907	0.00343643	0.00452876	0.0029994	0.00439041	0.00544465	0.00440529
HGNC:4982	0.0171821	0.0154835	0.010198	0.0189125	0.0163339	0.0220264
HGNC:500	0.0103093	0.0236842	0.0107978	0.0070922	0.0181488	0.0132159
HGNC:5007	0.0171821	0.0169523	0.0203959	0.0114826	0.0199637	0.0176211
HGNC:5008	0.0446735	0.0728274	0.134973	0.0577508	0.0725953	0.061674
HGNC:5028	0.00343643	0.00226438	0.0125975	0	0	0.00440529
HGNC:51	0.00343643	0.000122399	0	0	0	0
HGNC:5147	0.00343643	0.00446756	0	0.000675447	0	0.00440529
HGNC:5157	0.00687285	0.00373317	0.00719856	0.00472813	0.00544465	0
HGNC:5213	0.00687285	0.0298042	0.0275945	0.00911854	0.030853	0.0264317
HGNC:5382	0.0103093	0.0173195	0.0341932	0.0189125	0.0145191	0.0176211
HGNC:5383	0.0584192	0.0414321	0.055189	0.0459304	0.0326679	0.030837
HGNC:5384	0.024055	0.0429621	0.00659868	0.0233029	0.0635209	0.00881057
HGNC:5385	0.024055	0.0429621	0.00659868	0.0233029	0.0635209	0.00881057
HGNC:5386	0.024055	0.0429621	0.00659868	0.0233029	0.0635209	0.00881057
HGNC:6176	0.00343643	0.000489596	0.00119976	0.00236407	0	0
HGNC:642	0.312715	0.298715	0.328134	0.197906	0.332123	0.237885
HGNC:643	0.00343643	0.00611995	0.0113977	0.0070922	0.00544465	0
HGNC:6469	0.00343643	0.00104039	0.00119976	0	0	0.00440529
HGNC:664	0.00343643	0.00587515	0.0113977	0.0070922	0.00544465	0
HGNC:6823	0.00343643	0.0108323	0.00659868	0.00844309	0.0199637	0.00881057
HGNC:6826	0.0103093	0.0133415	0.00659868	0.00945626	0.0399274	0.00881057
HGNC:6831	0.0103093	0.0133415	0.00659868	0.00945626	0.0399274	0.00881057
HGNC:6936	0.00687285	0.00648715	0.00419916	0.00472813	0.00725953	0
HGNC:6937	0.00687285	0.00648715	0.00419916	0.00472813	0.00725953	0
HGNC:7044	0.0103093	0.0133415	0.00659868	0.00945626	0.0399274	0.00881057
HGNC:7045	0.0103093	0.0133415	0.00659868	0.00945626	0.0399274	0.00881057
HGNC:7046	0.00687285	0.00458996	0.00119976	0.00371496	0.00907441	0
HGNC:7216	0.0274914	0.00654835	0.00239952	0.00101317	0.00725953	0
HGNC:7419	0.254296	0.271297	0.280144	0.152989	0.217786	0.281938
HGNC:7421	0.254296	0.271297	0.280144	0.152989	0.217786	0.281938
HGNC:7422	0.254296	0.271297	0.280144	0.152989	0.217786	0.281938
HGNC:7427	0.257732	0.268299	0.282543	0.156366	0.219601	0.290749
HGNC:7455	0.206186	0.194431	0.218356	0.118203	0.232305	0.123348
HGNC:7456	0.206186	0.194431	0.218356	0.118203	0.232305	0.123348
HGNC:7458	0.206186	0.194431	0.218356	0.118203	0.232305	0.123348
HGNC:7459	0.206186	0.194431	0.218356	0.118203	0.232305	0.123348
HGNC:746	0.00687285	0.00128519	0	0.00202634	0.00181488	0
HGNC:7460	0.206186	0.194431	0.218356	0.118203	0.232305	0.123348
HGNC:7461	0.206186	0.194431	0.218356	0.118203	0.232305	0.123348
HGNC:7462	0.206186	0.194431	0.218356	0.118203	0.232305	0.123348
HGNC:7526	0.0103093	0.00740514	0.00659868	0.00607903	0.00544465	0.00440529
HGNC:758	0.00687285	0.00128519	0	0.00202634	0.00181488	0
HGNC:7631	0.00343643	0.00440636	0.00419916	0.00540358	0.0127042	0
HGNC:7683	0.206186	0.194431	0.218356	0.118203	0.232305	0.123348
HGNC:7684	0.206186	0.194431	0.218356	0.118203	0.232305	0.123348
HGNC:7685	0.206186	0.194431	0.218356	0.118203	0.232305	0.123348
HGNC:7686	0.206186	0.194431	0.218356	0.118203	0.232305	0.123348
HGNC:7687	0.206186	0.194431	0.218356	0.118203	0.232305	0.123348
HGNC:7688	0.206186	0.194431	0.218356	0.118203	0.232305	0.123348
HGNC:7690	0.206186	0.194431	0.218356	0.118203	0.232305	0.123348
HGNC:7691	0.206186	0.194431	0.218356	0.118203	0.232305	0.123348
HGNC:7692	0.206186	0.194431	0.218356	0.118203	0.232305	0.123348
HGNC:7693	0.206186	0.194431	0.218356	0.118203	0.232305	0.123348
HGNC:7694	0.206186	0.194431	0.218356	0.118203	0.232305	0.123348
HGNC:7695	0.206186	0.194431	0.218356	0.118203	0.232305	0.123348
HGNC:7696	0.206186	0.194431	0.218356	0.118203	0.232305	0.123348
HGNC:7697	0.206186	0.194431	0.218356	0.118203	0.232305	0.123348
HGNC:7698	0.206186	0.194431	0.218356	0.118203	0.232305	0.123348
HGNC:7699	0.206186	0.194431	0.218356	0.118203	0.232305	0.123348
HGNC:7700	0.206186	0.194431	0.218356	0.118203	0.232305	0.123348
HGNC:7701	0.206186	0.194431	0.218356	0.118203	0.232305	0.123348
HGNC:7702	0.206186	0.194431	0.218356	0.118203	0.232305	0.123348
HGNC:7703	0.206186	0.194431	0.218356	0.118203	0.232305	0.123348
HGNC:7704	0.206186	0.194431	0.218356	0.118203	0.232305	0.123348
HGNC:7705	0.206186	0.194431	0.218356	0.118203	0.232305	0.123348
HGNC:7706	0.206186	0.194431	0.218356	0.118203	0.232305	0.123348
HGNC:7707	0.206186	0.194431	0.218356	0.118203	0.232305	0.123348
HGNC:7708	0.206186	0.194431	0.218356	0.118203	0.232305	0.123348
HGNC:7710	0.206186	0.194431	0.218356	0.118203	0.232305	0.123348
HGNC:7711	0.206186	0.194431	0.218356	0.118203	0.232305	0.123348
HGNC:7712	0.206186	0.194431	0.218356	0.118203	0.232305	0.123348
HGNC:7713	0.206186	0.194431	0.218356	0.118203	0.232305	0.123348
HGNC:7714	0.206186	0.194431	0.218356	0.118203	0.232305	0.123348
HGNC:7715	0.206186	0.194431	0.218356	0.118203	0.232305	0.123348
HGNC:7716	0.206186	0.194431	0.218356	0.118203	0.232305	0.123348
HGNC:7717	0.206186	0.194431	0.218356	0.118203	0.232305	0.123348
HGNC:7719	0.206186	0.194431	0.218356	0.118203	0.232305	0.123348
HGNC:7758	0.00343643	0.00618115	0.00419916	0.00540358	0.0127042	0.00440529
HGNC:7849	0.00343643	0.00403917	0.00179964	0.00135089	0.0217786	0
HGNC:7850	0.00343643	0.00403917	0.00179964	0.00135089	0.0217786	0
HGNC:7863	0.0206186	0.0112607	0.0323935	0.0104694	0.00181488	0.0132159
HGNC:7892	0.024055	0.0159119	0.0509898	0.0108072	0.0272232	0.0176211
HGNC:79	0.00687285	0.000489596	0.00119976	0	0.00362976	0
HGNC:8016	0.223368	0.2612	0.277744	0.134076	0.221416	0.268722
HGNC:8021	0.00687285	0.00238678	0.00119976	0.0070922	0.00181488	0
HGNC:8091	0.0103093	0.0111995	0.019796	0.00844309	0.00907441	0.00881057
HGNC:8109	0.00343643	0.000795594	0.00719856	0.00439041	0	0.00881057
HGNC:8124	0.171821	0.137026	0.0707858	0.0999662	0.139746	0.0748899
HGNC:8149	0.00343643	0.000550796	0	0.000337724	0	0
HGNC:82	0.00687285	0.0230722	0.0209958	0.00979399	0.0344828	0.00881057
HGNC:823	0.223368	0.2612	0.277744	0.134076	0.221416	0.268722
HGNC:83	0.00687285	0.00930233	0.0173965	0.0111449	0.0108893	0
HGNC:830	0.223368	0.2612	0.277744	0.134076	0.221416	0.268722
HGNC:833	0.223368	0.2612	0.277744	0.134076	0.221416	0.268722
HGNC:837	0.223368	0.2612	0.277744	0.134076	0.221416	0.268722
HGNC:838	0.223368	0.2612	0.277744	0.134076	0.221416	0.268722
HGNC:84	0.0103093	0.00771114	0.0167966	0.019588	0.00725953	0
HGNC:840	0.223368	0.2612	0.277744	0.134076	0.221416	0.268722
HGNC:845	0.223368	0.2612	0.277744	0.134076	0.221416	0.268722
HGNC:846	0.223368	0.2612	0.277744	0.134076	0.221416	0.268722
HGNC:847	0.223368	0.2612	0.277744	0.134076	0.221416	0.268722
HGNC:848	0.223368	0.2612	0.277744	0.134076	0.221416	0.268722
HGNC:8636	0.00687285	0.00257038	0.0029994	0.00675447	0.00181488	0
HGNC:8653	0.00343643	0.00379437	0.00479904	0.00371496	0	0
HGNC:8654	0.00343643	0.00379437	0.00479904	0.00371496	0	0
HGNC:8808	0.0137457	0.0252754	0.0227954	0.0209389	0.00544465	0.0176211
HGNC:8876	0.00343643	0.00691554	0.0059988	0.00472813	0.00544465	0
HGNC:8891	0.0378007	0.019033	0.0275945	0.0151976	0.0163339	0.0132159
HGNC:89	0.00687285	0.00771114	0.014997	0.0108072	0.0145191	0
HGNC:890	0.00687285	0.00648715	0.00419916	0.00472813	0.00725953	0
HGNC:8903	0.0206186	0.00777234	0.00779844	0.00878082	0.00725953	0.00440529
HGNC:8906	0.0137457	0.00740514	0.00359928	0.00405268	0.00907441	0.00881057
HGNC:8907	0.0756014	0.0294982	0.0281944	0.0229652	0.0526316	0.030837
HGNC:8923	0.00687285	0.00128519	0.00119976	0.00405268	0	0.00440529
HGNC:90	0.00687285	0.00514076	0.010198	0.00776765	0.0108893	0
HGNC:9020	0.0171821	0.0121175	0.0113977	0.00979399	0.0145191	0.0132159
HGNC:9021	0.0171821	0.00434517	0.0029994	0.00371496	0.00725953	0.0132159
HGNC:9160	0.00343643	0.000489596	0.00179964	0.00168862	0.00362976	0
HGNC:92	0.0103093	0.0123623	0.0215957	0.0124958	0.0181488	0
HGNC:9208	0.00687285	0.00293758	0.00119976	0.00168862	0	0.00440529
HGNC:9225	0.00343643	0.00110159	0	0	0.00181488	0
HGNC:9251	0.00343643	0.00685435	0.00419916	0.0057413	0.0145191	0.00440529
HGNC:9280	0.0171821	0.0154835	0.010198	0.0189125	0.0163339	0.0220264
HGNC:932	0.00343643	0.0111995	0.0059988	0.00270179	0.00725953	0.00881057
HGNC:94	0.0274914	0.0192166	0.019796	0.0128335	0.0217786	0.0220264
HGNC:976	0.00343643	0.00881273	0.00659868	0.0101317	0.00907441	0.0176211
HGNC:977	0.00687285	0.00452876	0.00959808	0.00540358	0.00362976	0
HGNC:986	0.00687285	0.0113219	0.00839832	0.0104694	0.00907441	0.0132159
HGNC:987	0.00687285	0.0114443	0.00839832	0.0104694	0.00907441	0.0132159
HGNC:10451	0	0.00159119	0.00059988	0.000337724	0.00907441	0
HGNC:10452	0	0.00159119	0.00059988	0.000337724	0.00907441	0
HGNC:10536	0	0.00293758	0.00179964	0.00742992	0.00544465	0
HGNC:10571	0	0.00250918	0.00479904	0.00472813	0.00725953	0
HGNC:10691	0	0.000305998	0	0	0	0
HGNC:10817	0	0.00367197	0.00059988	0	0.00181488	0
HGNC:10850	0	0.00275398	0.0089982	0.00540358	0.00181488	0
HGNC:10860	0	0.00165239	0	0	0	0
HGNC:10863	0	0.00201958	0.00059988	0.00202634	0.0145191	0
HGNC:10872	0	0.000673195	0	0.000337724	0.00181488	0
HGNC:10905	0	0.000122399	0	0	0	0
HGNC:10908	0	0.00183599	0.00059988	0.00371496	0.00181488	0
HGNC:10909	0	0.000734394	0	0.00202634	0	0
HGNC:10937	0	0.000244798	0	0	0	0
HGNC:10963	0	0.000122399	0	0.000337724	0.00181488	0
HGNC:10974	0	0.00116279	0	0	0	0.00440529
HGNC:10981	0	0.00152999	0	0.00101317	0.00362976	0
HGNC:10996	0	0.0112607	0.0119976	0.00202634	0.00544465	0.00440529
HGNC:11003	0	0.00593635	0.0113977	0.00506586	0.00907441	0.00440529
HGNC:11005	0	6.11995e-05	0	0.000675447	0	0
HGNC:11023	0	0.00146879	0.0029994	0.00202634	0	0
HGNC:11026	0	0.00312118	0.0059988	0.00168862	0	0.00881057
HGNC:11033	0	0.00110159	0.00239952	0.00236407	0	0
HGNC:11038	0	0.000122399	0	0.00101317	0	0
HGNC:11040	0	6.11995e-05	0	0	0	0
HGNC:11045	0	0.000183599	0	0	0	0
HGNC:11050	0	0.000856793	0.00419916	0.00236407	0.00181488	0
HGNC:11052	0	0.00250918	0.00119976	0.00135089	0	0.00440529
HGNC:11054	0	0.000428397	0.00059988	0.000337724	0.00181488	0
HGNC:11056	0	0.00159119	0	0.000337724	0	0
HGNC:11058	0	0.000305998	0.00059988	0.000675447	0	0
HGNC:11059	0	0.000428397	0.00059988	0.00135089	0	0
HGNC:11060	0	0.000367197	0	0	0	0
HGNC:11063	0	0.00208078	0.00359928	0.00270179	0.00181488	0
HGNC:11121	0	0.00128519	0	0	0	0.00440529
HGNC:11177	0	0.000183599	0	0	0	0
HGNC:11296	0	0.000489596	0.00119976	0.00202634	0	0.00440529
HGNC:11425	0	6.11995e-05	0	0	0	0
HGNC:11455	0	0.000856793	0	0	0	0
HGNC:11609	0	6.11995e-05	0	0	0	0
HGNC:11782	0	6.11995e-05	0	0	0.00181488	0
HGNC:120	0	0.000611995	0.00179964	0	0	0
HGNC:12437	0	0.00795594	0.0137972	0.0138467	0.0199637	0
HGNC:12441	0	6.11995e-05	0	0.000337724	0	0
HGNC:12530	0	6.11995e-05	0	0	0	0
HGNC:12705	0	0.00195838	0.00179964	0	0.00181488	0
HGNC:12706	0	0.00195838	0.00179964	0	0.00181488	0
HGNC:13203	0	0.00171359	0	0	0.0181488	0
HGNC:13527	0	0.00183599	0	0.00101317	0	0
HGNC:13542	0	0.000122399	0	0	0	0
HGNC:14409	0	0.0140147	0.0617876	0.0145221	0.0254083	0
HGNC:14411	0	0.000305998	0	0	0	0
HGNC:14412	0	6.11995e-05	0	0	0	0
HGNC:14430	0	0.00140759	0.00059988	0.00371496	0.00181488	0
HGNC:14679	0	0.00116279	0.00059988	0.00168862	0.00181488	0
HGNC:15463	0	0.00244798	0.00059988	0.00270179	0.00362976	0
HGNC:1550	0	0.000428397	0.00059988	0.00101317	0.00181488	0
HGNC:15629	0	0.000856793	0.00059988	0	0	0
HGNC:15769	0	6.11995e-05	0.00059988	0.000675447	0	0
HGNC:15917	0	0.000122399	0	0	0.00181488	0
HGNC:15919	0	0.000122399	0.00119976	0	0	0.00440529
HGNC:15956	0	0.000122399	0	0.00101317	0	0
HGNC:16091	0	0.000367197	0	0	0	0
HGNC:16266	0	0.000611995	0.00179964	0.00202634	0	0
HGNC:16297	0	0.000305998	0	0	0	0
HGNC:16431	0	0.00195838	0.00179964	0	0.00181488	0
HGNC:16448	0	0.00269278	0.00719856	0.00168862	0.00181488	0
HGNC:16484	0	0.00679315	0.00539892	0.00540358	0.0145191	0
HGNC:1667	0	0.000122399	0	0.000337724	0.00181488	0
HGNC:16815	0	0.00269278	0.00059988	0.00270179	0.00362976	0.00440529
HGNC:16832	0	0.00183599	0	0.00101317	0	0
HGNC:17027	0	0.00201958	0.00239952	0.00135089	0	0
HGNC:17038	0	0.000183599	0	0	0	0
HGNC:17296	0	0.00159119	0.00059988	0.000337724	0.00907441	0
HGNC:17325	0	0.000122399	0	0	0	0
HGNC:17366	0	0.00263158	0.00539892	0.00472813	0.00544465	0.00440529
HGNC:17376	0	0.00189718	0.00119976	0.00202634	0.00181488	0
HGNC:17804	0	6.11995e-05	0	0	0	0
HGNC:17827	0	0.00201958	0.00059988	0.00202634	0.0145191	0
HGNC:17856	0	0.000428397	0	0	0	0
HGNC:17929	0	0.00269278	0.00539892	0.00371496	0.00544465	0.00440529
HGNC:17934	0	6.11995e-05	0	0.000337724	0	0
HGNC:18057	0	0.000979192	0.00179964	0.00101317	0	0
HGNC:18080	0	0.000367197	0	0	0.00181488	0
HGNC:18149	0	0.000917993	0.00119976	0.000337724	0	0
HGNC:18290	0	0.00122399	0.00119976	0.00135089	0.00362976	0
HGNC:18303	0	0.00183599	0	0.00101317	0	0
HGNC:18324	0	0.00869033	0.00719856	0.00168862	0.00362976	0.00440529
HGNC:18407	0	0.000183599	0	0	0	0
HGNC:18431	0	0.000122399	0	0.000337724	0	0
HGNC:186	0	0.00507956	0.00539892	0.00270179	0.00362976	0
HGNC:18761	0	0.00116279	0.00179964	0.00303951	0	0
HGNC:18826	0	0.000550796	0.0029994	0.00101317	0.00181488	0
HGNC:19080	0	0.000305998	0	0	0.00544465	0
HGNC:19119	0	0.000917993	0.00059988	0.000337724	0	0
HGNC:1912	0	0.000122399	0	0.00101317	0.00181488	0
HGNC:19237	0	6.11995e-05	0	0	0.00181488	0
HGNC:19256	0	0.000979192	0	0.000337724	0.00181488	0
HGNC:19288	0	0.000183599	0	0	0	0
HGNC:19708	0	0.000611995	0	0.000337724	0	0
HGNC:20460	0	0.000795594	0.00119976	0.000337724	0	0
HGNC:20797	0	0.000734394	0	0.00236407	0.0181488	0
HGNC:20800	0	0.000305998	0	0	0	0
HGNC:21497	0	0.00960832	0.0107978	0.000675447	0.00362976	0.00881057
HGNC:21705	0	0.00214198	0.00359928	0.00371496	0.00181488	0
HGNC:23089	0	0.00232558	0.00719856	0.00607903	0.00725953	0.00440529
HGNC:2323	0	0.000122399	0	0.000337724	0	0
HGNC:2328	0	0.00146879	0	0.000675447	0	0
HGNC:23287	0	0.000305998	0	0	0	0
HGNC:23408	0	0.000305998	0	0	0	0
HGNC:2342	0	0.00667075	0.0059988	0.00337724	0.0127042	0
HGNC:23506	0	0.00195838	0.00179964	0	0.00181488	0
HGNC:23657	0	0.00165239	0.0029994	0.00270179	0	0
HGNC:2366	0	0.000979192	0.00179964	0.000337724	0	0.00440529
HGNC:24240	0	0.000305998	0	0.000675447	0	0
HGNC:24262	0	0.000550796	0.00179964	0.000675447	0.00181488	0
HGNC:24288	0	0.000122399	0	0	0	0
HGNC:24289	0	0.000244798	0	0.000337724	0	0
HGNC:24337	0	6.11995e-05	0	0	0	0
HGNC:24436	0	0.000734394	0	0	0	0
HGNC:24475	0	0.000244798	0	0	0	0
HGNC:24671	0	0.000550796	0.00179964	0	0	0
HGNC:24887	0	6.11995e-05	0.00059988	0	0	0
HGNC:25686	0	0.00195838	0.00179964	0	0.00181488	0
HGNC:2590	0	0.00122399	0.00059988	0.00135089	0	0
HGNC:2593	0	0.000122399	0.00059988	0.00135089	0	0
HGNC:2597	0	0.000122399	0.00059988	0.00135089	0	0
HGNC:2602	0	0.000673195	0.00119976	0.000337724	0	0
HGNC:2606	0	6.11995e-05	0	0.00202634	0	0
HGNC:26063	0	0.000183599	0	0	0	0
HGNC:2615	0	0.000244798	0	0	0	0
HGNC:2631	0	6.11995e-05	0	0	0	0
HGNC:26444	0	0.000183599	0	0	0	0
HGNC:2651	0	0.00318237	0.00419916	0.00101317	0.00181488	0.00440529
HGNC:26516	0	0.000428397	0.00059988	0.000337724	0	0.00440529
HGNC:2653	0	0.0123623	0.0119976	0.00135089	0.00544465	0.00881057
HGNC:27015	0	0.00281518	0.00479904	0.00135089	0.00362976	0.00440529
HGNC:2703	0	0.00452876	0.00959808	0.00506586	0.00181488	0
HGNC:2704	0	0.00159119	0	0	0.00725953	0.00881057
HGNC:2710	0	0.00238678	0.00059988	0.000675447	0.00725953	0
HGNC:2754	0	0.00146879	0.00179964	0.000675447	0.00181488	0
HGNC:28107	0	0.000979192	0	0.000337724	0	0
HGNC:28577	0	0.000183599	0	0	0	0
HGNC:2858	0	0.00165239	0.00059988	0.00135089	0.00907441	0
HGNC:2861	0	0.00152999	0.0125975	0.00439041	0	0
HGNC:2867	0	0.000611995	0.0029994	0.00303951	0	0
HGNC:28777	0	0.000122399	0	0	0	0
HGNC:291	0	0.00275398	0.010198	0.00776765	0.00725953	0.00881057
HGNC:29437	0	0.00116279	0	0.00135089	0.00362976	0.00440529
HGNC:29821	0	0.000244798	0	0.000675447	0	0
HGNC:29832	0	0.000550796	0.0029994	0.000337724	0.00181488	0
HGNC:29878	0	0.00275398	0.00419916	0	0.00181488	0.00881057
HGNC:29957	0	0.000183599	0	0	0	0
HGNC:3013	0	6.11995e-05	0	0	0	0
HGNC:30324	0	0.000550796	0.00179964	0	0	0
HGNC:3061	0	0.000122399	0	0.000675447	0	0
HGNC:30927	0	0.00116279	0	0.00135089	0.00362976	0.00440529
HGNC:3148	0	0.000122399	0.00059988	0.000675447	0	0
HGNC:3149	0	0.000673195	0	0.000337724	0.00181488	0
HGNC:3356	0	0.000550796	0.00179964	0	0	0
HGNC:3555	0	0.000122399	0	0	0	0
HGNC:3594	0	0.000611995	0.00539892	0.0070922	0.00181488	0
HGNC:3824	0	0.00226438	0.00479904	0.00506586	0.00544465	0
HGNC:387	0	0.0158507	0.0143971	0.00371496	0.00725953	0.00881057
HGNC:388	0	0.0144431	0.0119976	0.00168862	0.00544465	0.00881057
HGNC:389	0	0.000367197	0.00059988	0	0	0.00440529
HGNC:3974	0	0.000183599	0	0	0	0
HGNC:3978	0	0.000917993	0.00059988	0	0	0
HGNC:4008	0	0.00122399	0	0	0	0
HGNC:4020	0	0.00146879	0.00059988	0	0.00181488	0
HGNC:4115	0	0.00201958	0.00059988	0	0.00181488	0
HGNC:4117	0	0.00201958	0.00059988	0.00202634	0.0145191	0
HGNC:412	0	0.00110159	0	0.00135089	0	0
HGNC:4163	0	0.00232558	0.00959808	0.00641675	0.00181488	0.00440529
HGNC:4177	0	0.000183599	0	0.000337724	0	0
HGNC:4188	0	0.000489596	0	0.000675447	0	0
HGNC:4189	0	0.000489596	0.00119976	0.00202634	0	0
HGNC:4203	0	0.000489596	0	0	0	0
HGNC:4204	0	0.000183599	0	0	0	0
HGNC:4208	0	0.000122399	0	0.000675447	0	0
HGNC:4248	0	0.00226438	0.00479904	0.00506586	0.00544465	0
HGNC:4249	0	0.00159119	0.00659868	0.00270179	0.00362976	0
HGNC:4296	0	0.000183599	0	0	0	0
HGNC:4311	0	0.000611995	0.00359928	0.00101317	0	0
HGNC:4312	0	0.000611995	0.00359928	0.00101317	0	0
HGNC:4313	0	0.000122399	0	0.000675447	0	0
HGNC:4323	0	0.000183599	0.00119976	0.000337724	0.00181488	0
HGNC:4415	0	0.00226438	0.00179964	0.00641675	0.00544465	0
HGNC:4422	0	0.000367197	0	0.000337724	0.00181488	0
HGNC:451	0	0.00917993	0.00179964	0.00236407	0.00544465	0.00440529
HGNC:457	0	0.000550796	0.00119976	0.00202634	0	0.00440529
HGNC:4570	0	0.00134639	0.00059988	0.00168862	0.00181488	0.0132159
HGNC:4624	0	6.11995e-05	0.00179964	0	0	0
HGNC:473	0	0.00410037	0.00479904	0.0135089	0.00725953	0.00440529
HGNC:4796	0	0.000611995	0.00059988	0	0	0
HGNC:4806	0	0.000183599	0	0	0	0
HGNC:4866	0	0.000734394	0	0.00202634	0	0
HGNC:4908	0	0.0128519	0.0113977	0.00945626	0.00362976	0.00440529
HGNC:5005	0	0.00122399	0	0.00101317	0.00181488	0
HGNC:5208	0	0.000122399	0.00059988	0	0	0
HGNC:5209	0	0.000122399	0.00059988	0	0	0
HGNC:5211	0	0.000122399	0.00059988	0.00135089	0	0
HGNC:5215	0	0.000305998	0	0	0	0
HGNC:5217	0	0.00104039	0	0	0	0
HGNC:5218	0	0.000305998	0.00059988	0.00135089	0	0
HGNC:5324	0	0.000244798	0	0	0	0
HGNC:55	0	6.11995e-05	0	0	0	0
HGNC:550	0	0.000489596	0	0.000675447	0	0
HGNC:553	0	0.000244798	0	0	0	0
HGNC:56	0	0.000244798	0.00119976	0.000675447	0	0
HGNC:6071	0	0.000611995	0	0.000337724	0	0
HGNC:61	0	0.00287638	0.0029994	0.00202634	0.00362976	0
HGNC:6186	0	6.11995e-05	0.00059988	0	0	0
HGNC:626	0	0.000183599	0.00059988	0.00135089	0	0
HGNC:6315	0	0.00195838	0.00659868	0.00405268	0.00181488	0
HGNC:6344	0	6.11995e-05	0	0	0	0
HGNC:6381	0	0.000795594	0.00119976	0	0	0
HGNC:6522	0	0.000244798	0	0.000337724	0.00181488	0
HGNC:66	0	0.000122399	0	0	0	0
HGNC:6617	0	0.000489596	0	0.000675447	0.00181488	0
HGNC:6619	0	6.11995e-05	0	0.000337724	0	0
HGNC:67	0	0.00134639	0.00179964	0.000337724	0.00181488	0.00440529
HGNC:6710	0	0.000428397	0	0.000675447	0.00181488	0
HGNC:6983	0	0.000550796	0	0.000337724	0	0
HGNC:713	0	0.000122399	0	0	0	0
HGNC:7150	0	0.000550796	0.00059988	0.000337724	0	0
HGNC:7179	0	0.00948592	0.010198	0.00540358	0.00181488	0.00440529
HGNC:735	0	0.00269278	0.00059988	0	0.00362976	0
HGNC:7413	0	0.000122399	0.00119976	0.000675447	0	0
HGNC:7432	0	0.000856793	0.00479904	0.00101317	0.00181488	0
HGNC:7434	0	0.00422277	0.00359928	0.00742992	0.00907441	0
HGNC:7436	0	0.00140759	0.00179964	0.00439041	0.00544465	0
HGNC:7437	0	0.000122399	0	0	0	0
HGNC:7468	0	0.00122399	0.00179964	0.00472813	0.00544465	0
HGNC:7852	0	0.000122399	0.00059988	0.000675447	0	0
HGNC:794	0	0.00299878	0.0059988	0.00641675	0.00907441	0.00440529
HGNC:8052	0	0.000122399	0	0.000337724	0	0
HGNC:85	0	6.11995e-05	0	0	0	0
HGNC:851	0	0.00183599	0	0.00101317	0	0
HGNC:8512	0	0.000122399	0	0.000337724	0	0
HGNC:855	0	0.00183599	0	0.00101317	0	0
HGNC:8582	0	0.000122399	0.00059988	0.000675447	0	0
HGNC:861	0	0.00183599	0	0.00101317	0	0
HGNC:863	0	0.00183599	0	0.00101317	0	0
HGNC:8646	0	0.000122399	0	0	0.00181488	0
HGNC:8724	0	6.11995e-05	0	0	0	0
HGNC:8756	0	0.000244798	0	0.000337724	0	0
HGNC:877	0	0.00305998	0.0089982	0.00742992	0.00362976	0.00440529
HGNC:8818	0	0.00201958	0.00419916	0.00135089	0	0.00440529
HGNC:8830	0	0.00293758	0.00479904	0.00135089	0.00362976	0.00440529
HGNC:8863	0	0.00232558	0.00959808	0.00641675	0.00181488	0.00440529
HGNC:8940	0	0.000550796	0	0.000337724	0	0
HGNC:8999	0	6.11995e-05	0.00059988	0.000675447	0	0
HGNC:9040	0	0.000122399	0	0	0	0
HGNC:9067	0	0.00312118	0.00539892	0.00135089	0.00362976	0.00440529
HGNC:9068	0	0.000856793	0	0	0	0
HGNC:91	0	0.000122399	0	0	0	0
HGNC:918	0	0.000917993	0.00119976	0.000337724	0	0
HGNC:919	0	0.00201958	0.00059988	0.00202634	0.0145191	0
HGNC:920	0	0.000122399	0	0	0	0
HGNC:9238	0	0.00232558	0.00959808	0.00641675	0.00181488	0.00440529
HGNC:929	0	6.11995e-05	0	0	0	0
HGNC:9453	0	0.00244798	0.00179964	0.00303951	0.00907441	0
HGNC:9457	0	0.000183599	0.00059988	0.000337724	0	0
HGNC:9587	0	0.000795594	0.00179964	0.00202634	0.00725953	0.00440529
HGNC:9588	0	0.000244798	0	0	0.00181488	0
HGNC:9722	0	0.000305998	0	0	0	0
HGNC:9752	0	0.000122399	0.00059988	0.000675447	0	0
HGNC:9940	0	0.000489596	0.00059988	0.00101317	0.00181488	0
HGNC:9959	0	0.00226438	0	0.00202634	0.0163339	0
HGNC:11831	0	0	0.00059988	0	0	0
HGNC:1564	0	0	0.00059988	0	0	0
HGNC:2859	0	0	0.00059988	0	0	0
HGNC:108	0	0	0	0.000675447	0	0
HGNC:11041	0	0	0	0.000337724	0	0
HGNC:12839	0	0	0	0.000675447	0	0
HGNC:17877	0	0	0	0.000337724	0	0
HGNC:23162	0	0	0	0.000337724	0	0
HGNC:30092	0	0	0	0.000337724	0.00181488	0
HGNC:3574	0	0	0	0.000337724	0	0
HGNC:753	0	0	0	0.00101317	0	0
HGNC:9721	0	0	0	0.000337724	0	0
HGNC:10907	0	0	0	0	0.00181488	0
HGNC:11012	0	0	0	0	0.00181488	0
HGNC:26057	0	0	0	0	0.00181488	0
HGNC:9603	0	0	0	0	0.00362976	0

## Sheet: 8 Broad spectrum antiviral tar
			Frequency as tier-1 target						Virus-host-interaction			Protein complex	Relevance in other viruses
Gene ID	Gene symbol	Gene name	SARS-CoV-2 BALF1	SARS-CoV-2 BALF2	SARS-CoV-2 CALU3	SARS-CoV-2 scH1299	Dengue	Influenza	SARS-CoV-2	DENV	Influenza A		BioGRID	MINT	BioGRID Link	MINT Link
HGNC:403	ALDH3A2	aldehyde dehydrogenase 3 family member A2 [Source:HGNC Symbol;Acc:HGNC:403]	0.0181763	0.0103093	0.0143971	0.00776765	0.0199637	0.00881057	1	0	1	aldehyde dehydrogenase 3 family member A2		Nipah virus, IVA		https://mint.bio.uniroma2.it/index.php/results-interactions/?id=ALDH3A2
HGNC:18294	ALG1	ALG1 chitobiosyldiphosphodolichol beta-mannosyltransferase [Source:HGNC Symbol;Acc:HGNC:18294]	0.0133415	0.0103093	0.00659868	0.00945626	0.0399274	0.00881057	1	1	0	ALG1 chitobiosyldiphosphodolichol beta-mannosyltransferase	HPV	HPV, EBV	https://thebiogrid.org/121033/summary/homo-sapiens/alg1.html	https://mint.bio.uniroma2.it/index.php/results-interactions/?id=ALG1
HGNC:823	ATP5F1A	ATP synthase F1 subunit alpha [Source:HGNC Symbol;Acc:HGNC:823]	0.2612	0.223368	0.277744	0.134076	0.221416	0.268722	1	0	1	ATP synthase	HIV-1, HHV-4, SARS-CoV	EBV, LCV	https://thebiogrid.org/107000/summary/homo-sapiens/atp5f1.html	https://mint.bio.uniroma2.it/index.php/results-interactions/?id=ATP5F1A
HGNC:830	ATP5F1B	ATP synthase F1 subunit beta [Source:HGNC Symbol;Acc:HGNC:830]	0.2612	0.223368	0.277744	0.134076	0.221416	0.268722	1	0	1	ATP synthase	HIV-1, HIV-2, HCV	LCV	https://thebiogrid.org/107000/summary/homo-sapiens/atp5f1.html	https://mint.bio.uniroma2.it/index.php/results-interactions/?id=ATP5F1B
HGNC:833	ATP5F1C	ATP synthase F1 subunit gamma [Source:HGNC Symbol;Acc:HGNC:833]	0.2612	0.223368	0.277744	0.134076	0.221416	0.268722	1	0	1	ATP synthase		HPV, EBV	https://thebiogrid.org/107000/summary/homo-sapiens/atp5f1.html	https://mint.bio.uniroma2.it/index.php/results-interactions/?id=ATP5F1C
HGNC:837	ATP5F1D	ATP synthase F1 subunit delta [Source:HGNC Symbol;Acc:HGNC:837]	0.2612	0.223368	0.277744	0.134076	0.221416	0.268722	1	1	0	ATP synthase	HIV-1, SARS-CoV		https://thebiogrid.org/107000/summary/homo-sapiens/atp5f1.html
HGNC:846	ATP5ME	ATP synthase membrane subunit e [Source:HGNC Symbol;Acc:HGNC:846]	0.2612	0.223368	0.277744	0.134076	0.221416	0.268722	1	1	0	ATP synthase
HGNC:14247	ATP5MG	ATP synthase membrane subunit g [Source:HGNC Symbol;Acc:HGNC:14247]	0.2612	0.223368	0.277744	0.134076	0.221416	0.268722	1	0	1	ATP synthase	HCV	HPV, EBV	https://thebiogrid.org/115876/summary/homo-sapiens/atp5l.html	https://mint.bio.uniroma2.it/index.php/results-interactions/?id=ATP5MG
HGNC:840	ATP5PB	ATP synthase peripheral stalk-membrane subunit b [Source:HGNC Symbol;Acc:HGNC:840]	0.2612	0.223368	0.277744	0.134076	0.221416	0.268722	1	1	0	ATP synthase	HIV-1, HHV-4	HPV	https://thebiogrid.org/107000/summary/homo-sapiens/atp5f1.html	https://mint.bio.uniroma2.it/index.php/results-interactions/?id=ATP5PB
HGNC:845	ATP5PD	ATP synthase peripheral stalk subunit d [Source:HGNC Symbol;Acc:HGNC:845]	0.2612	0.223368	0.277744	0.134076	0.221416	0.268722	1	1	0	ATP synthase	HIV-1, HPV	HPV, EBV	https://thebiogrid.org/115739/summary/homo-sapiens/atp5h.html	https://mint.bio.uniroma2.it/index.php/results-interactions/?id=ATP5PD
HGNC:1769	CDIPT	CDP-diacylglycerol--inositol 3-phosphatidyltransferase [Source:HGNC Symbol;Acc:HGNC:1769]	0.00881273	0.0103093	0.00959808	0.00168862	0.00544465	0.0132159	1	0	1	CDP-diacylglycerol--inositol 3-phosphatidyltransferase	HPV, HIV-1	HPV, EBV	https://thebiogrid.org/115692/summary/homo-sapiens/cdipt.html	https://mint.bio.uniroma2.it/index.php/results-interactions/?id=CDIPT
HGNC:2269	COX5B	cytochrome c oxidase subunit 5B [Source:HGNC Symbol;Acc:HGNC:2269]	0.271297	0.254296	0.280144	0.152989	0.217786	0.281938	1	1	0	cytochrome c oxidase	HPV-8, MERS-CoV	HCV, IVA	https://thebiogrid.org/107722/summary/homo-sapiens/cox5b.html	https://mint.bio.uniroma2.it/index.php/results-interactions/?id=CYC1
HGNC:2579	CYC1	cytochrome c1 [Source:HGNC Symbol;Acc:HGNC:2579]	0.268299	0.257732	0.282543	0.156366	0.219601	0.290749	1	1	1	cytochrome c1		HCV		https://mint.bio.uniroma2.it/index.php/results-interactions/?id=CYC1
HGNC:2728	DDOST	dolichyl-diphosphooligosaccharide--protein glycosyltransferase non-catalytic subunit [Source:HGNC Symbol;Acc:HGNC:2728]	0.0133415	0.0103093	0.00659868	0.00945626	0.0399274	0.00881057	1	0	1	dolichyl-diphosphooligosaccharide--protein glycosyltransferase	SARS-CoV, HPV	EBV, HPV, HAdV-5	https://thebiogrid.org/108017/summary/homo-sapiens/ddost.html	https://mint.bio.uniroma2.it/index.php/results-interactions/?id=DDOST
HGNC:3005	DPM1	dolichyl-phosphate mannosyltransferase subunit 1, catalytic [Source:HGNC Symbol;Acc:HGNC:3005]	0.0133415	0.0103093	0.00659868	0.00945626	0.0399274	0.00440529	1	0	1	dolichyl-phosphate mannosyltransferase	MERS-CoV	EBV, IVA	https://thebiogrid.org/114340/summary/homo-sapiens/dpm1.html	https://mint.bio.uniroma2.it/index.php/results-interactions/?id=DPM1
HGNC:3007	DPM3	dolichyl-phosphate mannosyltransferase subunit 3, regulatory [Source:HGNC Symbol;Acc:HGNC:3007]	0.0133415	0.0103093	0.00659868	0.00945626	0.0399274	0.00440529	0	1	1	dolichyl-phosphate mannosyltransferase
HGNC:3481	ETFA	electron transfer flavoprotein subunit alpha [Source:HGNC Symbol;Acc:HGNC:3481]	0.258813	0.264605	0.239352	0.168524	0.295826	0.251101	1	0	1	electron transfer flavoprotein	HCV		https://thebiogrid.org/108409/summary/homo-sapiens/etfa.html
HGNC:24862	MOGS	mannosyl-oligosaccharide glucosidase [Source:HGNC Symbol;Acc:HGNC:24862]	0.0133415	0.0103093	0.00659868	0.00945626	0.0399274	0.00881057	1	0	1	mannosyl-oligosaccharide glucosidase	HHV-4, HIV-1, MERS-CoV	HAdV-5, HPV	https://thebiogrid.org/113599/summary/homo-sapiens/mogs.html	https://mint.bio.uniroma2.it/index.php/results-interactions/?id=MOGS
HGNC:7684	NDUFA10	NADH:ubiquinone oxidoreductase subunit A10 [Source:HGNC Symbol;Acc:HGNC:7684]	0.194431	0.206186	0.218356	0.118203	0.232305	0.123348	1	1	1	NADH:ubiquinone oxidoreductase	SARS-CoV	SARS-CoV	https://thebiogrid.org/110785/summary/homo-sapiens/ndufa10.html	https://mint.bio.uniroma2.it/index.php/results-interactions/?id=NDUFA10
HGNC:17194	NDUFA13	NADH:ubiquinone oxidoreductase subunit A13 [Source:HGNC Symbol;Acc:HGNC:17194]	0.194431	0.206186	0.218356	0.118203	0.232305	0.123348	1	1	0	NADH:ubiquinone oxidoreductase	MERS-CoV
HGNC:7692	NDUFA8	NADH:ubiquinone oxidoreductase subunit A8 [Source:HGNC Symbol;Acc:HGNC:7692]	0.194431	0.206186	0.218356	0.118203	0.232305	0.123348	1	0	1	NADH:ubiquinone oxidoreductase
HGNC:7696	NDUFB10	NADH:ubiquinone oxidoreductase subunit B10 [Source:HGNC Symbol;Acc:HGNC:7696]	0.194431	0.206186	0.218356	0.118203	0.232305	0.123348	1	1	0	NADH:ubiquinone oxidoreductase	HIV-1, HHV-8		https://thebiogrid.org/110796/summary/homo-sapiens/ndufb10.html
HGNC:7704	NDUFB9	NADH:ubiquinone oxidoreductase subunit B9 [Source:HGNC Symbol;Acc:HGNC:7704]	0.194431	0.206186	0.218356	0.118203	0.232305	0.123348	1	1	0	NADH:ubiquinone oxidoreductase	HHV-8		https://thebiogrid.org/110795/summary/homo-sapiens/ndufb9.html
HGNC:7707	NDUFS1	NADH:ubiquinone oxidoreductase core subunit S1 [Source:HGNC Symbol;Acc:HGNC:7707]	0.194431	0.206186	0.218356	0.118203	0.232305	0.123348	1	1	0	NADH:ubiquinone oxidoreductase	HHV-4, HIV-1, MERS-CoV	HPV, HCV	https://thebiogrid.org/110799/summary/homo-sapiens/ndufs1.html	https://mint.bio.uniroma2.it/index.php/results-interactions/?id=NDUFS1
HGNC:7708	NDUFS2	NADH:ubiquinone oxidoreductase core subunit S2 [Source:HGNC Symbol;Acc:HGNC:7708]	0.194431	0.206186	0.218356	0.118203	0.232305	0.123348	1	1	0	NADH:ubiquinone oxidoreductase		Nipah virus		https://mint.bio.uniroma2.it/index.php/results-interactions/?id=NDUFS2
HGNC:7715	NDUFS8	NADH:ubiquinone oxidoreductase core subunit S8 [Source:HGNC Symbol;Acc:HGNC:7715]	0.194431	0.206186	0.218356	0.118203	0.232305	0.123348	0	1	1	NADH:ubiquinone oxidoreductase	HIV-1	Nipah virus	https://thebiogrid.org/110806/summary/homo-sapiens/ndufs8.html	https://mint.bio.uniroma2.it/index.php/results-interactions/?id=NDUFS8
HGNC:8808	PDHB	pyruvate dehydrogenase E1 subunit beta [Source:HGNC Symbol;Acc:HGNC:8808]	0.0252754	0.0137457	0.0227954	0.0209389	0.00544465	0.0176211	1	0	1	pyruvate dehydrogenase	HCV		https://thebiogrid.org/111188/summary/homo-sapiens/pdhb.html
HGNC:9021	PKM	pyruvate kinase M1/2 [Source:HGNC Symbol;Acc:HGNC:9021]	0.00434517	0.0171821	0.0029994	0.00371496	0.00725953	0.0132159	1	0	1	pyruvate kinase M1/2	HPV, HCV	HPV, HCV	https://thebiogrid.org/111332/summary/homo-sapiens/pkm.html	https://mint.bio.uniroma2.it/index.php/results-interactions/?id=PKM
HGNC:10381	RPN1	ribophorin I [Source:HGNC Symbol;Acc:HGNC:10381]	0.0133415	0.0103093	0.00659868	0.00945626	0.0399274	0.00881057	1	0	1	ribophorin I	HIV-1	HAdV-5, EBV	https://thebiogrid.org/112099/summary/homo-sapiens/rpn1.html	https://mint.bio.uniroma2.it/index.php/results-interactions/?id=RPN1
HGNC:10382	RPN2	ribophorin II [Source:HGNC Symbol;Acc:HGNC:10382]	0.0133415	0.0103093	0.00659868	0.00945626	0.0399274	0.00440529	1	0	1	ribophorin II	HPV	EBV, HPV	https://thebiogrid.org/112100/summary/homo-sapiens/rpn2.html	https://mint.bio.uniroma2.it/index.php/results-interactions/?id=RPN2
HGNC:10680	SDHA	succinate dehydrogenase complex flavoprotein subunit A [Source:HGNC Symbol;Acc:HGNC:10680]	0.166463	0.151203	0.0677864	0.092874	0.143376	0.0748899	1	0	1	succinate dehydrogenase complex	HIV-1	HAdV-5	https://thebiogrid.org/112290/summary/homo-sapiens/sdha.html	https://mint.bio.uniroma2.it/index.php/results-interactions/?id=SDHA
HGNC:10922	SLC16A1	solute carrier family 16 member 1 [Source:HGNC Symbol;Acc:HGNC:10922]	0.024235	0.024055	0.0389922	0.0276933	0.0181488	0.0176211	1	0	1	solute carrier family 16 member 1		HCV		https://mint.bio.uniroma2.it/index.php/results-interactions/?id=SLC16A1
HGNC:10980	SLC25A10	solute carrier family 25 member 10 [Source:HGNC Symbol;Acc:HGNC:10980]	0.078519	0.0859107	0.0539892	0.0685579	0.0417423	0.114537	1	0	1	solute carrier family 25 member 10
HGNC:10989	SLC25A3	solute carrier family 25 member 3 [Source:HGNC Symbol;Acc:HGNC:10989]	0.247919	0.254296	0.272346	0.17798	0.215971	0.118943	1	0	1	solute carrier family 25 member 3	HCV, HHV-8, MERS-CoV		https://thebiogrid.org/111269/summary/homo-sapiens/slc25a3.html
HGNC:10992	SLC25A6	solute carrier family 25 member 6 [Source:HGNC Symbol;Acc:HGNC:10992]	0.0182987	0.0274914	0.0113977	0.0145221	0.0181488	0.00440529	1	0	1	solute carrier family 25 member 6	HHV-1, HHV-4, HCV		https://thebiogrid.org/106790/summary/homo-sapiens/slc25a6.html
HGNC:11449	SUCLG1	succinate-CoA ligase GDP/ADP-forming subunit alpha [Source:HGNC Symbol;Acc:HGNC:11449]	0.117258	0.106529	0.0611878	0.0803783	0.117967	0.0484581	1	1	0	succinate-CoA ligase
HGNC:30863	UQCR10	ubiquinol-cytochrome c reductase, complex III subunit X [Source:HGNC Symbol;Acc:HGNC:30863]	0.268299	0.257732	0.282543	0.156366	0.219601	0.290749	1	0	1	ubiquinol-cytochrome c reductase
HGNC:12590	UQCRH	ubiquinol-cytochrome c reductase hinge protein [Source:HGNC Symbol;Acc:HGNC:12590]	0.268299	0.257732	0.282543	0.156366	0.219601	0.290749	1	1	0	ubiquinol-cytochrome c reductase
HGNC:29594	UQCRQ	ubiquinol-cytochrome c reductase complex III subunit VII [Source:HGNC Symbol;Acc:HGNC:29594]	0.268299	0.257732	0.282543	0.156366	0.219601	0.290749	1	0	1	ubiquinol-cytochrome c reductase	HHV-8		https://thebiogrid.org/117991/summary/homo-sapiens/uqcrq.html

## Sheet: 9 Viral protein copy numbers
Influenza
Gene_ID	Gene_name	Protein_ID	# of copies	Used # of copies	Note	Reference
HA	hemagglutinin	YP_009118626.1	500	500	500 molecules of the trimere protein hemagglutinin HA	http://www.chemgapedia.de/vsengine/vlu/vsc/de/ch/12/thr/vlu_thr/relenza_2_virusaufbau.vlu/Page/vsc/de/ch/12/thr/wirkstoffe/relenza/a2_02a_aufbau_influenza_virus/aufbau_influenza_virus_a.vscml.html
NA	neuraminidase	YP_009118627.1	100	100	100 molecules of the tetramer proteins neuraminidase NA	http://www.chemgapedia.de/vsengine/vlu/vsc/de/ch/12/thr/vlu_thr/relenza_2_virusaufbau.vlu/Page/vsc/de/ch/12/thr/wirkstoffe/relenza/a2_02a_aufbau_influenza_virus/aufbau_influenza_virus_a.vscml.html
M1	matrix 1	YP_009118623.1	3000	3000		http://www.chemgapedia.de/vsengine/vlu/vsc/de/ch/12/thr/vlu_thr/relenza_2_virusaufbau.vlu/Page/vsc/de/ch/12/thr/wirkstoffe/relenza/a2_02_aufbau_influenza_virus/aufbau_influenza_virus.vscml.html
M2	matrix 2	YP_009118622.1	14-68	41	Regardless of the virion shape, HA is the most abundant viral envelope protein, followed by NA, and M2	https://www.frontiersin.org/articles/10.3389/fimmu.2018.01581/full; https://pubmed.ncbi.nlm.nih.gov/2455818/
PB1	polymerase PB1	YP_009118628.1	30-60	45		http://www.chemgapedia.de/vsengine/vlu/vsc/de/ch/12/thr/vlu_thr/relenza_2_virusaufbau.vlu/Page/vsc/de/ch/12/thr/wirkstoffe/relenza/a2_02_aufbau_influenza_virus/aufbau_influenza_virus.vscml.html
PB2	polymerase PB2	YP_009118631.1	30-60	45		http://www.chemgapedia.de/vsengine/vlu/vsc/de/ch/12/thr/vlu_thr/relenza_2_virusaufbau.vlu/Page/vsc/de/ch/12/thr/wirkstoffe/relenza/a2_02_aufbau_influenza_virus/aufbau_influenza_virus.vscml.html
PA	polymerase PA	YP_009118630.1	30-60	45		http://www.chemgapedia.de/vsengine/vlu/vsc/de/ch/12/thr/vlu_thr/relenza_2_virusaufbau.vlu/Page/vsc/de/ch/12/thr/wirkstoffe/relenza/a2_02_aufbau_influenza_virus/aufbau_influenza_virus.vscml.html
NP	nucleocapsid protein	YP_009118629.1	1000	1000		http://www.chemgapedia.de/vsengine/vlu/vsc/de/ch/12/thr/vlu_thr/relenza_2_virusaufbau.vlu/Page/vsc/de/ch/12/thr/wirkstoffe/relenza/a2_02_aufbau_influenza_virus/aufbau_influenza_virus.vscml.html
NS1	nonstructural protein 1	YP_009118625.1	1	1
NEP	nuclear export protein	YP_009118624.1	1	1
PAX	PA-X protein	YP_009121769.1	30-60	45	inferred from PA
SARS-CoV-2
Viral replication reaction was taken from Renz et al. 2020 (Renz, A., Widerspick, L. & Dräger, A. FBA reveals guanylate kinase as a potential target for antiviral therapies against SARS-CoV-2. Bioinformatics 36, i813–i821 (2020))
Dengue
Viral replication reaction was taken from Aller et al. 2018 (Aller, S., Scott, A., Sarkar-Tyson, M. & Soyer, O. S. Integrated human-virus metabolic stoichiometric modelling predicts host-based antiviral targets against Chikungunya, Dengue and Zika viruses. J. R. Soc. Interface 15, (2018))

## Sheet: 10 Viral replication reactions
Virus	Viral replication reaction/VBOF
Influenza	0.63321773133857 ala_L_c + 0.541243563981739 arg_L_c + 0.404049254520112 asn_L_c + 0.275886304238111 asp_L_c + 30.6380806151069 atp_c + 0.00924854617392449 ctp_c + 0.118303565686609 cys_L_c + 0.337730300864921 gln_L_c + 0.520262395386588 glu_L_c + 0.547198107408786 gly_c + 0.00924854617392449 gtp_c + 30.6266963968224 h2o_c + 0.158505783277274 his_L_c + 0.401682821228056 ile_L_c + 0.65642054189624…
Dengue	0.241248286881199 ala_L_c + 0.26483746608521 arg_L_c + 0.182944900726306 asn_L_c + 0.139783913449097 asp_L_c + 19.6937026673372 atp_c + 0.168695250988803 ctp_c + 0.112589401178971 cys_L_c + 0.169450654107417 gln_L_c + 0.303294352123773 glu_L_c + 0.445790849498805 gly_c + 0.168695250988803 gtp_c + 19.4942075710122 h2o_c + 0.119079000697978 his_L_c + 0.321011988905825 ile_L_c + 0.434871840784285 le…
SARS-CoV-2	0.523475047557154 ala_L_c + 0.330795596116271 arg_L_c + 0.473995655989129 asn_L_c + 0.350589221829951 asp_L_c + 29.8797022664371 atp_c + 0.0530586921574203 ctp_c + 0.177502469307259 cys_L_c + 0.379494644083214 gln_L_c + 0.2607936351114 glu_L_c + 0.52661511282618 gly_c + 0.0530586921574203 gtp_c + 29.793032726839 h2o_c + 0.0983046028716697 his_L_c + 0.425287262589838 ile_L_c + 0.69334229863586 leu…

## Sheet: 11 Blood Serum constraints
Metabolite name	Exchange reaction	Concentration (mmol/l) / Influx constraint (mmol/h)
2-Hydroxybutyric acid	EX_2hb(e)	0.024225
(R)-3-Hydroxybutyric acid	EX_bhb(e)	0.0533333
Deoxyuridine	EX_duri(e)	0.000213
Deoxycytidine	EX_dcyt(e)	0.0002
4-Pyridoxic acid	EX_4pyrdx(e)	2.095e-05
alpha-Ketoisovaleric acid	EX_3mob(e)	0.011
p-Hydroxyphenylacetic acid	EX_4hphac(e)	0.00988144
Biotin	EX_btn(e)	3.789e-05
Androsterone	EX_andrstrn(e)	6.0325e-05
Carnosine	EX_carn(e)	0.00327
Adenine	EX_ade(e)	0.00047
Taurocholic acid	EX_tchola(e)	0.00038
Butyric acid	EX_but(e)	0.001
Acetic acid	EX_ac(e)	0.04206
Betaine	EX_glyb(e)	0.04567
Ascorbic acid	EX_ascb_L(e)	0.0361379
Adenosine monophosphate	EX_amp(e)	0.019075
Adenosine	EX_adn(e)	0.00116708
Ammonia	EX_nh4(e)	0.027
Bilirubin	EX_bilirub(e)	0.00784729
beta-Alanine	EX_ala_B(e)	0.002635
Cyclic AMP	EX_camp(e)	8.5e-06
Acetoacetic acid	EX_acac(e)	0.0248375
L-Carnitine	EX_crn(e)	0.0354711
Cortisol	EX_crtsl(e)	0.000255429
Creatine	EX_creat(e)	0.0464843
Cholesterol	EX_chsterol(e)	2.17933
Cysteinylglycine	EX_cgly(e)	0.0441667
Cytidine	EX_cytd(e)	0.000175
Citric acid	EX_cit(e)	0.1089
Choline	EX_chol(e)	0.00932
D-Xylose	EX_xyl_D(e)	2.4431
Ethanol	EX_etoh(e)	0.0183333
gamma-Aminobutyric acid	EX_4abut(e)	0.00011
Folic acid	EX_fol(e)	2.33333e-05
D-Glucose	EX_glc(e)	4.49041
Glycine	EX_gly(e)	0.241736
Glutathione	EX_gthrd(e)	0.171015
Glycerol 3-phosphate	EX_glyc3p(e)	0.03
D-Glucuronic acid	EX_glcur(e)	0.165
Glycerol	EX_glyc(e)	0.147267
Guanosine	EX_gsn(e)	0.0008
Fumaric acid	EX_fum(e)	0.0015
Glycocholic acid	EX_gchola(e)	6e-05
Formic acid	EX_for(e)	0.0868733
D-Galactose	EX_gal(e)	0.06365
L-Glutamic acid	EX_glu_L(e)	0.057029
L-Malic acid	EX_mal_L(e)	0.0076
Hypoxanthine	EX_hxan(e)	0.00599214
L-Tyrosine	EX_tyr_L(e)	0.0752273
L-Phenylalanine	EX_phe_L(e)	0.06845
L-Alanine	EX_ala_L(e)	0.384763
L-Proline	EX_pro_L(e)	0.177729
L-Threonine	EX_thr_L(e)	0.140433
L-Asparagine	EX_asn_L(e)	0.0473778
D-Mannose	EX_man(e)	0.0515
L-Isoleucine	EX_ile_L(e)	0.06335
Inosinic acid	EX_imp(e)	0.063
L-Histidine	EX_his_L(e)	0.124896
L-Dopa	EX_34dhphe(e)	7.23e-06
L-Lysine	EX_lys_L(e)	0.191545
L-Serine	EX_ser_L(e)	0.124867
L-Lactic acid	EX_lac_L(e)	1.97934
L-Aspartic acid	EX_asp_L(e)	0.015232
L-Cystine	EX_Lcystin(e)	0.10118
Inosine	EX_ins(e)	0.00129
Oleic acid	EX_ocdcea(e)	0.291802
Oxoglutaric acid	EX_akg(e)	0.00795
Pantothenic acid	EX_pnto_R(e)	0.00269
myo-Inositol	EX_inost(e)	0.023525
Ornithine	EX_orn(e)	0.061
Norepinephrine	EX_nrpphr(e)	2.8125e-06
NADP	EX_nadp(e)	0.0196
Palmitic acid	EX_hdca(e)	0.520931
Orotic acid	EX_orot(e)	0.002945
Testosterone	EX_tststerone(e)	7.275e-06
Thiamine	EX_thm(e)	8.86667e-05
Propionic acid	EX_ppa(e)	0.0009
Pyridoxine	EX_pydxn(e)	2.5e-05
Sulfite	EX_so3(e)	0.00123
Pyruvic acid	EX_pyr(e)	0.0553125
Riboflavin	EX_ribflv(e)	0.000215
Sorbitol	EX_sbt_d(e)	0.007045
Thyroxine	EX_thyox_L(e)	4.99838e-06
Pyrophosphate	EX_ppi(e)	0.0018
Taurine	EX_taur(e)	0.0870909
Succinic acid	EX_succ(e)	0.0136
Thiosulfate	EX_tsul(e)	0.05115
Sucrose	EX_sucr(e)	0.0018
Serotonin	EX_srtn(e)	0.000654
Pyroglutamic acid	EX_5oxpro(e)	0.0195
Sarcosine	EX_sarcs(e)	0.000466667
Thymidine	EX_thymd(e)	0.000136667
Sphingosine 1-phosphate	EX_sphs1p(e)	0.000278
Phosphoribosyl pyrophosphate	EX_prpp(e)	0.0049
D-Ribose	EX_rib_D(e)	0.0023
Uridine diphosphate glucose	EX_udpg(e)	0.155
Uridine 5'-monophosphate	EX_ump(e)	0.184
Uric acid	EX_urate(e)	0.26322
Urea	EX_urea(e)	4.72292
Uridine 5'-diphosphate	EX_udp(e)	0.041
Uridine	EX_uri(e)	0.00910667
Uracil	EX_ura(e)	0.001135
Vitamin A	EX_retinol(e)	0.00241993
Vitamin A	EX_retinol_9_cis(e)	0.00241993
3,4-Dihydroxyphenylglycol	EX_34dhoxpeg(e)	6e-06
2-Methylcitric acid	EX_2mcit(e)	7.95e-05
Calcium	EX_ca2(e)	2.10237
5-Hydroxy-L-tryptophan	EX_5htrp(e)	1.8e-05
Caprylic acid	EX_octa(e)	0.00525
3-Methyl-2-Oxovaleric Acid	EX_3mop(e)	0.02035
Chloride ion	EX_cl(e)	100.85
Ribitol	EX_rbt(e)	0.00046
Capric acid	EX_dca(e)	0.011
L-Arginine	EX_arg_L(e)	0.0936663
Chenodeoxycholic acid	EX_C02528(e)	0.001165
Adenosine triphosphate	EX_atp(e)	2.03133
B-Carotene	EX_caro(e)	0.0382246
Elaidic acid	EX_elaid(e)	0.1
L-Cysteine	EX_cys_L(e)	0.120988
Potassium	EX_k(e)	3.65714
Sodium	EX_na1(e)	137.533
Hydrogen carbonate	EX_hco3(e)	23.54
Cholic acid	EX_cholate(e)	0.00072
Deoxycholic acid	EX_dchac(e)	0.00045
Cytosine	EX_csn(e)	0.0064
Chenodeoxycholic acid glycine conjugate	EX_dgchol(e)	6e-05
Dodecanoic acid	EX_ddca(e)	0.00582225
L-Glutamine	EX_gln_L(e)	0.564136
L-Arabinose	EX_arab_L(e)	0.0025
Decanoylcarnitine	EX_c10crn(e)	0.000210167
D-Fructose	EX_fru(e)	0.0395
Linoleic acid	EX_lnlc(e)	0.637224
L-Leucine	EX_leu_L(e)	0.13608
Isovaleryl Carnitine	EX_ivcrn(e)	0.000138
Fe2+	EX_fe2(e)	8.922
Ketoleucine	EX_4mop(e)	0.0265
L-Methionine	EX_met_L(e)	0.486815
Lithocholic acid glycine conjugate	EX_HC02193(e)	9e-06
1-Methylnicotinamide	EX_1mncam(e)	0.00043
4-Hydroxyphenylpyruvic acid	EX_34hpp(e)	0.00037
Glycoursodeoxycholic acid	EX_HC02196(e)	0.00019
L-Homoserine	EX_hom_L(e)	0.012
Lithocholyltaurine	EX_HC02192(e)	0.001212
Lithocholic acid	EX_HC02191(e)	0.00033
L-Octanoylcarnitine	EX_c8crn(e)	0.000180167
Phytanic acid	EX_phyt(e)	0.00301
Myristic acid	EX_ttdca(e)	0.0226673
Pentadecanoic acid	EX_ptdca(e)	0.100781
Stearic acid	EX_ocdca(e)	0.286034
Vitamin D3	EX_vitd3(e)	4.10333e-05
Xanthurenic acid	EX_C02470(e)	2.2e-05
L-Valine	EX_val_L(e)	0.216933
Taurodeoxycholic acid	EX_tdechola(e)	6.2e-05
Ergocalciferol	EX_vitd2(e)	2.75e-06
NAD	EX_nad(e)	0.0243
Citrulline	EX_citr_L(e)	0.0294222
L-Tryptophan	EX_trp_L(e)	0.05829
Behenic acid	EX_docosac(e)	0.010951
Ursodeoxycholic acid	EX_HC02194(e)	0.00016
Taurochenodesoxycholic acid	EX_tdchola(e)	0.0003
Acetaldehyde	EX_acald(e)	0.001
Dehydroepiandrosterone sulfate	EX_dheas(e)	0.0024675
Arachidonic acid	EX_arachd(e)	0.17106
Dihydrofolic acid	EX_dhf(e)	5e-06
2-Aminobenzoic acid	EX_anth(e)	1.55e-05
Pyruvaldehyde	EX_mthgxl(e)	0.055295
Guanosine diphosphate	EX_gdp(e)	0.0165
FAD	EX_fad(e)	6.8e-05
Spermine	EX_sprm(e)	0.00338333
Spermidine	EX_spmd(e)	0.0047425
Dehydroascorbic acid	EX_dhdascb(e)	0.005772
Guanosine triphosphate	EX_gtp(e)	0.056
D-Alanine	EX_ala_D(e)	0.44675
D-Lactic acid	EX_lac_D(e)	0.00913
Cyclic GMP	EX_35cgmp(e)	5.5e-06
ADP	EX_adp(e)	0.16
Retinal	EX_retinal(e)	0.000155
Carbon monoxide	EX_co(e)	0.072
Oxygen	EX_o2(e)	6.36
Sphinganine 1-phosphate	EX_sph1p(e)	5.5e-05
Alpha-Linolenic acid	EX_lnlnca(e)	0.0286518
5-Methyltetrahydrofolic acid	EX_5mthf(e)	0.0003
Guanosine monophosphate	EX_gmp(e)	9.7e-06
Niacinamide	EX_ncam(e)	0.000235
Putrescine	EX_ptrc(e)	0.000108
Estrone sulfate	EX_estrones(e)	2.32833e-06
Formaldehyde	EX_fald(e)	0.0133
Phosphate	EX_pi(e)	0.73955
Pyridoxamine	EX_pydam(e)	0.000164
25-Hydroxyvitamin D2	EX_25hvitd2(e)	1.2475e-05
Sulfate	EX_so4(e)	0.35275
(R)-lipoic acid	EX_lipoate(e)	7.7e-05
Thiocyanate	EX_tcynt(e)	0.03183
Dihydroxyacetone phosphate	EX_dhap(e)	0.0156
Nicotinic acid	EX_nac(e)	0.05115
Pyridoxal 5'-phosphate	EX_pydx5p(e)	2.86761e-05
Glucosamine	EX_gam(e)	0.00029
Flavin Mononucleotide	EX_fmn(e)	7.95e-06
Pyridoxal	EX_pydx(e)	0.000251
CDP	EX_cdp(e)	0.036
Corticosterone	EX_crtstrn(e)	2.7e-05
Folinic acid	EX_5fthf(e)	2.5e-06
Acetone	EX_acetone(e)	0.0537833
Progesterone	EX_prgstrn(e)	4.1172e-05
Tetrahydrofolic acid	EX_thf(e)	2.5e-06
L-Arabitol	EX_abt(e)	0.002
All-trans-retinoic acid	EX_retn(e)	0.00010725
Benzoic acid	EX_bz(e)	0.0207846
Methanol	EX_meoh(e)	0.163525
Alpha-Tocopherol	EX_avite1(e)	0.0338456
Carbon dioxide	EX_co2(e)	23.05
Eicosapentaenoic acid	EX_tmndnc(e)	0.143446
Tetracosanoic acid	EX_lgnc(e)	0.00595833
Ubiquinone-1	EX_q10(e)	3.12e-06
Butyrylcarnitine	EX_c4crn(e)	0.0001995
Hyaluronic acid	EX_ha(e)	5.3e-05
Norepinephrine sulfate	EX_nrpphrsf(e)	8e-06
Erucic acid	EX_doco13ac(e)	0.007164
Cyanate	EX_cynt(e)	4.5e-05
Water	EX_h2o(e)	55000
(S)-b-aminoisobutyric acid	EX_3aib(e)	0.00103
Cis-8,11,14,17-Eicosatetraenoic acid	EX_eicostet(e)	7e-06
Docosahexaenoic acid	EX_crvnc(e)	0.105619
Arachidic acid	EX_arach(e)	0.0072778
Adrenic acid	EX_adrn(e)	0.00407275
Heptadecanoic acid	EX_hpdca(e)	0.266618
Oxalic acid	EX_oxa(e)	0.01029
Hexacosanoic acid	EX_hexc(e)	0.00047
Nervonic acid	EX_nrvnc(e)	0.0260005
Sulfolithocholylglycine	EX_HC02197(e)	6e-05
Nitrite	EX_no2(e)	0.0242925
Methylimidazoleacetic acid	EX_3mlda(e)	8.457e-05
Androsterone glucuronide	EX_andrstrnglc(e)	0.000437075
D-Xylitol	EX_xylt(e)	0.000677
8,11,14-Eicosatrienoic acid	EX_dlnlcg(e)	0.0466642
Dihydrotestosterone	EX_5adtststerone(e)	1.7175e-06
20a-Dihydroprogesterone	EX_aprgstrn(e)	2.91e-05
Gamma-Linolenic acid	EX_lnlncg(e)	0.01213
Hydrogen peroxide	EX_h2o2(e)	0.0105
Retinoyl b-glucuronide	EX_retnglc(e)	6.6e-06
Palmitoleic acid	EX_hdcea(e)	0.0502307
Vaccenic acid	EX_vacc(e)	0.0986
Thromboxane B2	EX_HC02180(e)	0.000147212
Hydrogen sulfide	EX_HC00250(e)	0.0376
Oxidized glutathione	EX_gthox(e)	0.010825
D-Limonene	EX_limnen(e)	0.00019
D-Serine	EX_ser_D(e)	0.00258667
Calcidiol	EX_25hvitd3(e)	6.75786e-05
Vitamin K1	EX_phyQ(e)	1.535e-06
Metanephrine	EX_mepi(e)	1.6e-06
Tetrahexosylceramide (d18:1/12:0)	EX_gbside_hs(e)	0.0015
Dopamine 3-O-sulfate	EX_dopasf(e)	2.65e-05
Alpha-Tocotrienol	EX_avite2(e)	0.00423
Beta-tocopherol	EX_bvite(e)	0.0002
Alpha-N-Phenylacetyl-L-glutamine	EX_pheacgln(e)	0.00334
L-Glyceric acid	EX_glyc_S(e)	0.002
4-Hydroxydebrisoquine	EX_4hdebrisoquine(e)	0.000217
Docosapentaenoic acid	EX_CLPND(e)	0.030728
Debrisoquine	EX_debrisoquine(e)	0.000149
Stearidonic acid	EX_strdnc(e)	0.000212
2-Octenoylcarnitine	EX_c81crn(e)	0.0002
3-Hydroxyhexadecanoylcarnitine	EX_3hexdcrn(e)	5e-06
Protons	EX_h(e)	3.98107e-05

## Sheet: 12 Dengue dataset cell type ann
Gene symbol	Ensembl ID
RPL18A	ENSG00000105640
ZNF622	ENSG00000173545
RPL36AL	ENSG00000165502
RPL37	ENSG00000145592
RPS10P5	ENSG00000101278
APOD	ENSG00000189058
RPL6	ENSG00000089009
EIF2A	ENSG00000144895
RPS3	ENSG00000149273
RPL28	ENSG00000108107
RPS9	ENSG00000170889
RPS10	ENSG00000124614
PPARGC1A	ENSG00000109819
RPL17	ENSG00000265681
J3QQQ9	ENSG00000263809
RPL18	ENSG00000063177
GEMIN5	ENSG00000082516
RPS17	ENSG00000182774
EIF2AK4	ENSG00000128829
RPL13A	ENSG00000142541
RPS20	ENSG00000008988
RPL31	ENSG00000071082
RPL39	ENSG00000198918
RPL30	ENSG00000156482
RPS28	ENSG00000233927
RPS26	ENSG00000197728
RPS24	ENSG00000138326
RPS15	ENSG00000115268
RPL23	ENSG00000125691
RPL14	ENSG00000188846
RPS11	ENSG00000142534
RPS13	ENSG00000110700
RPS18	ENSG00000231500
RPS23	ENSG00000186468
RPS14	ENSG00000164587
RPS16	ENSG00000105193
RPS15A	ENSG00000134419
RPS8	ENSG00000142937
RPL39L	ENSG00000163923
RPL39P5	ENSG00000214289
RPS6	ENSG00000137154
RPL23A	ENSG00000198242
EIF4G1	ENSG00000114867
RPS4X	ENSG00000198034
RPL36A	ENSG00000241343
LARP4	ENSG00000161813
RPL38	ENSG00000172809
RPLP0P6	ENSG00000213553
EIF2AK3	ENSG00000172071
RPSA	ENSG00000168028
RPS10-NUDT3	ENSG00000270800
RPL26	ENSG00000161970
RPS3A	ENSG00000145425
RPS4Y2	ENSG00000280969
RPL13	ENSG00000167526
RPL4	ENSG00000174444
RPL37A	ENSG00000197756
RPL24	ENSG00000114391
RACK1	ENSG00000204628
RPS21	ENSG00000171858
RPS27A	ENSG00000143947
RPL3L	ENSG00000140986
EIF2D	ENSG00000143486
RPS5	ENSG00000083845
RPL21	ENSG00000122026
RPL5	ENSG00000122406
RPL27A	ENSG00000166441
RPL13AP3	ENSG00000177350
RPL7L1	ENSG00000146223
MRPL1	ENSG00000169288
FXR2	ENSG00000129245
RPL35A	ENSG00000182899
EIF2AK2	ENSG00000055332
RPS7	ENSG00000171863
RPL36A-HNRNPH2	ENSG00000257529
RPL9	ENSG00000163682
RPL26L1	ENSG00000037241
RPLP0	ENSG00000089157
RPL10L	ENSG00000165496
RPL19	ENSG00000108298
DDX3X	ENSG00000215301
RPL35	ENSG00000136942
HBA1	ENSG00000206172
SURF6	ENSG00000148296
RPL36	ENSG00000130255
RPL3	ENSG00000100316
RPL10	ENSG00000147403
RPS19	ENSG00000105372
RPL11	ENSG00000142676
RPS4Y1	ENSG00000129824
NUFIP1	ENSG00000083635
RPL34	ENSG00000109475
RSL24D1	ENSG00000137876
MCTS1	ENSG00000232119
RPS2	ENSG00000140988
UBA52	ENSG00000221983
RPL41	ENSG00000279483
RPL8	ENSG00000161016
RPL32	ENSG00000144713
RPL10A	ENSG00000198755
RPS27	ENSG00000177954
RPS25	ENSG00000118181
RPL29	ENSG00000162244
RPS29	ENSG00000213741
RPS27L	ENSG00000185088
RPL22	ENSG00000116251
RPS12	ENSG00000112306
RPL12	ENSG00000197958
RPL17-C18orf32	ENSG00000215472
RPL7	ENSG00000147604
RPL27	ENSG00000131469
RPL15	ENSG00000174748
RPS26P11	ENSG00000196933
RPL7A	ENSG00000148303
RPL22L1	ENSG00000163584
RPLP2	ENSG00000177600
RPLP1	ENSG00000137818
